# Supplementary material for: Machine Learning to Improve Orientation Estimation in Sports Situations Challenging for Inertial Sensor Use
Source: Front Sports Act Living. 2021 Aug 3;3:670263. doi: 10.3389/fspor.2021.670263 (PMC8369156; doi:10.3389/fspor.2021.670263)
Supplement: Supplementary file 1 [file Data_Sheet_1.ZIP › RawData_TestSet_S1.csv]

HelicalAngle_mar	HelicalAngle_EFonly	acc_frame_x	acc_frame_y	acc_frame_z	acc_thorax_z	acc_thorax_y	acc_thorax_x	gyr_frame_x	gyr_frame_y	gyr_frame_z	gyr_thorax_z	gyr_thorax_y	gyr_thorax_x	mag_frame_x	mag_frame_y	mag_frame_z	mag_thorax_z	mag_thorax_y	mag_thorax_x	EFcorrect	EFcorrect_S5	HelicalAngle_ExtendedMWfilter	HelicalAngle_OriginalMWfilter
0	0.000175464425878983	0.0413083353136422	0.000355874350842921	0.996973013240134	0.962013972089187	-0.0634499988972731	-0.0202556645211614	-0.129166701902979	0.186575880635751	0.0280133111096574	-0.0972125558221856	0.794626285417293	-0.00108689189668079	7.15957977790831	20.5264271987171	10.9212970597788	-17.901492037391	-21.6143675083371	-2.40371010814526	GOOD	GOOD	-0.000464451950414769	-3.68762432944546e-05
0.000807265317526254	0.00446647674902367	0.041086010392873	0.00110140344073648	1.00137726981197	0.960889990640585	-0.0616069348174358	-0.0205812104007	-0.0816266259691998	0.0970157798104867	-0.0181654817562618	-0.128005427999342	0.333003367891186	0.299061509217801	7.4350029374642	21.0928808076019	11.2580486712267	-17.901492037391	-21.6143675083371	-2.40371010814526	GOOD	GOOD	0.0040216872765507	0.000420826539742743
0.000348642264823241	0.00861768691250997	0.0418094808367161	0.0019481273892573	1.00014102965769	0.964943681332479	-0.0549411261120855	-0.0241234432685508	-0.0512837541656542	-0.0216488533435032	-0.0332468618296702	0.0167642692887893	-0.0291694494587053	0.486281950053419	7.52515677790831	21.2782971987171	11.3682770597787	-17.901492037391	-21.6143675083371	-2.40371010814526	GOOD	GOOD	0.00835056505027213	0.000852065477064348
0.00379101235959694	0.01244565104636	0.0373148359827132	0.000593790526056117	1.00209657223343	0.964886405494556	-0.0573152551302421	-0.0125554970876273	0.0873373381006887	-0.0511200828204033	-0.0792353017450374	-0.0806882801487035	-0.0878004066112746	0.301508701144188	7.52515677790831	21.2782971987171	11.3682770597787	-17.901492037391	-21.6143675083371	-2.40371010814526	GOOD	GOOD	0.0123517836432889	0.00123337652318508
0.000993770028181962	0.0158091932296136	0.0386434651155737	0.000115667057368774	0.999788419525571	0.968335965912156	-0.0629322174051038	-0.009644904410424	0.0872965891425914	-0.0510792285567402	-0.0486004833772572	0.0410681086340027	-0.081716177527207	0.136145294433241	7.52515677790831	21.2782971987171	11.3682770597787	-17.900829275439	-21.5545882920775	-2.33302479346585	GOOD	GOOD	0.016015840728916	0.00155452388952835
0.000984494328523091	0.0185978692965963	0.0410776483501638	0.000125274625820273	0.999766602619133	0.978645944262384	-0.0623019157950977	-0.00992523589490388	-0.0662993961814288	-0.0510477211313197	0.0585450028173711	0.415972219649944	0.378421862080674	0.105584752765742	7.52515677790831	21.2782971987171	11.3682770597787	-17.897332037391	-21.2391475083371	-1.96003510814526	GOOD	GOOD	0.019405375890656	0.00181822752017835
0.000759083617812034	0.0207252249730064	0.0386499938600659	0.000478871072776954	0.996899772376067	0.97291589418787	-0.0623611835625558	-0.0262171240201059	-0.0210421918861236	0.0375511065133372	-0.00194868728587433	0.456238191650273	1.4274311284868	0.239747785776221	8.07830219317221	21.0074743488371	11.657776318805	-17.897332037391	-21.2391475083371	-1.96003510814526	GOOD	GOOD	0.022585256741852	0.00203583050291654
0.00141137910050183	0.0221439966363789	0.0405509664338693	0.00385901425561137	0.997979087580396	0.961713106820574	-0.0555599118036639	-0.0252647543355472	-0.0355705845150927	-0.108995070544466	-0.124517297395393	0.4054645	2.40799890833399	0.366493180617699	8.26677477790831	20.9151971987171	11.7564170597787	-17.897332037391	-21.2391475083371	-1.96003510814526	GOOD	GOOD	0.0255639301677133	0.00222141699515116
0.00485888096110124	0.0228813106739086	0.041916288524158	0.00317829795118746	0.999067260982178	0.950830427587889	-0.055570287694031	-0.0290659915189252	0.0402251997666335	0.050924443544473	0.0719989061553647	0.281129116617843	1.69495360892808	0.231061016551092	8.26677477790831	20.9151971987171	11.7564170597787	-17.897332037391	-21.2391475083371	-1.96003510814526	GOOD	GOOD	0.028282776233961	0.00238718640353613
0.000247665116833202	0.0230896487505079	0.0395140732572595	0.00218586082476214	0.998117651290328	0.949437999125473	-0.060323643923786	-0.0218884044336679	0.026226024533532	-0.00474090652782106	0.10544424343725	-0.161457825636004	-0.523499812765619	0.149253161532348	8.26677477790831	20.9151971987171	11.7564170597787	-17.9620440088382	-21.3184724053083	-1.95895027630965	GOOD	GOOD	0.0306537619175763	0.00254186225752877
0.00466670949277375	0.023052488908683	0.0444050927857703	0.00207886488598707	0.99986398412229	0.962520528483239	-0.0669309358507731	-0.0177763585275434	0.147004354286129	0.0370167827293736	-0.0466184815359649	0.280816942955924	-2.41333937282619	0.484234196515038	8.26677477790831	20.9151971987171	11.7564170597787	-18.203822037391	-21.6148475083371	-1.95489710814526	GOOD	GOOD	0.0325995800468679	0.00269146071889017
0.00399333323691727	0.0230896252928672	0.0417764838431766	0.000276419150728628	1.00240312053067	0.977083989017377	-0.0632290784712237	-0.016462534522093	0.0586818273928034	-0.0635955910945838	0.0413603223137481	1.12556130690307	-2.01728816010419	0.771232170838167	7.9941253079791	20.9138829869703	11.755708271421	-18.203822037391	-21.6148475083371	-1.95489710814526	GOOD	GOOD	0.0340862752435638	0.00284092239066159
0.00481657487513036	0.0234090340807152	0.0383113274862355	0.00105908316120364	0.999852091522781	0.977799636271984	-0.0561714984501157	-0.01358892062389	0.0557306616772654	-0.285117590266511	0.0443331510551253	1.02546121813015	-0.0941088353423296	0.574132134522324	7.89749177790831	20.9134171987171	11.7554570597787	-18.203822037391	-21.6148475083371	-1.95489710814526	GOOD	GOOD	0.0351333701523764	0.00299604798396824
0.00425665956172067	0.0240159528971107	0.0394857743576529	-0.000924550386338467	1.00366354736604	0.964852248613511	-0.0612875613967219	-7.3945665640542e-05	0.0719171665835174	-0.129094169536619	0.0282557445426923	0.776369550963902	-0.196690901965649	0.388631432586979	7.89749177790831	20.9134171987171	11.7554570597787	-18.2038022401467	-21.6148461935776	-1.95393260561767	GOOD	GOOD	0.0357933152083137	0.00316494476822668
0.00459984142045454	0.0247624617879901	0.0418795909618322	0.00459572701062913	1.00017129572856	0.96792409518337	-0.0660662398989343	0.00299939689761604	0.0266840164787535	-0.268237469230059	-0.0166942438675956	0.51411798604822	-0.767313495401949	-0.0346702259687527	7.89749177790831	20.9134171987171	11.7554570597787	-18.195992037391	-21.6143275083371	-1.57342710814526	GOOD	GOOD	0.0361249700054298	0.00335724186488315
0.00459008899562735	0.0254956852651415	0.0414641773821823	0.00478603386158782	1.00178791780573	0.972164039652208	-0.0616792064508127	-0.00826467152954444	0.010270545672904	-0.216588998074092	0.0119337942261515	-0.668800168310234	-0.135841389495357	0.160030027285989	7.89749177790831	20.9134171987171	11.7554570597787	-18.195992037391	-21.6143275083371	-1.57342710814526	GOOD	GOOD	0.0361760303160646	0.0035811271638013
0.00576545733417024	0.0261628229479029	0.0435698137125715	0.00153332898141791	0.999853532063661	0.975277868705664	-0.0650528185871885	-0.00538837654741279	0.0552062329214457	-0.0818626510430882	-0.0164165165577425	-1.55104746770109	-0.0167059394866519	0.780090829517473	7.62918627498677	20.6401738088823	11.7558153015003	-18.195992037391	-21.6143275083371	-1.57342710814526	GOOD	GOOD	0.0359743459518266	0.00384068683920325
0.00589610195659702	0.0268244578902596	0.0448447471388838	0.00380997819334844	1.00258497051292	0.965833873107027	-0.0529930743786284	-0.0142410405123926	0.206468570090093	-0.136332448894293	0.0119085862392543	-0.843863074295698	1.80086846632644	1.487047	7.53050577790831	20.5396771987171	11.7559470597787	-18.195992037391	-21.6143275083371	-1.57342710814526	GOOD	GOOD	0.0355277978369987	0.00413467153670792
0.00472779160207854	0.0276406604643586	0.0439304046349135	0.00286547044806497	1.00578289326831	0.94907406781299	-0.045457118159047	-0.0225017991666177	0.12176508596204	-0.21149357601217	-0.0161387296802704	-1.06719925714241	2.17088657063109	1.46385372576311	7.53050577790831	20.5396771987171	11.7559470597787	-18.1794898560811	-21.6142965290421	-1.59436449185872	GOOD	GOOD	0.0348313388237862	0.00445599849085917
0.00599648149904745	0.0288318022445814	0.0410380313173173	0.00347465879848813	1.00224049673984	0.929064874661377	-0.0496463196386075	-0.0274858336380282	0.116184266592137	-0.0979575426198975	0.0117922858971447	-0.796901086921605	-0.289510585372897	1.02479138954213	7.53050577790831	20.5396771987171	11.7559470597787	-17.892362037391	-21.6137575083371	-1.95866210814526	GOOD	GOOD	0.0338795583598527	0.00479201727312771
0.00633565612571466	0.030566843317057	0.0450663053182498	0.000853948578343575	1.00341300611622	0.940912173598053	-0.0538491054659355	-0.0215740082817544	0.0437179149292258	0.0800899294804784	-0.0158380486051919	-0.294257782702886	-3.51622360304624	0.484195776288014	7.53050577790831	20.5396771987171	11.7559470597787	-17.892362037391	-21.6137575083371	-1.95866210814526	GOOD	GOOD	0.0326841406357585	0.0051267619428104
0.00583224621651596	0.0328217472138431	0.0416318750126179	0.00245086551463734	0.999956826339977	0.958878876185898	-0.0566413670293715	-0.011555302603405	-0.0347043189538357	0.000190509289676115	0.0117331313384538	-0.465191711183039	-5.83931171226612	0.13544483937666	7.52488278945353	21.3427441598843	11.4279538735033	-17.892362037391	-21.6137575083371	-1.95866210814526	GOOD	GOOD	0.0312959922860614	0.00544631455587027
0.00637915384194821	0.0353384284833881	0.0420828498185533	0.0024732065104332	1.00171198615799	0.986544805761121	-0.0589164960759546	0.00227611266329059	-0.00732936699187393	-0.00608584108601719	-0.104174153109247	0.163708035367093	-5.72617190777423	0.0531276250560995	7.52273577790831	21.6493771987171	11.3027170597788	-17.892362037391	-21.6137575083371	-1.95866210814526	GOOD	GOOD	0.0298180472669185	0.00574505387870901
0.00712382842830118	0.0377402046115985	0.0423330294675198	-2.74434975948157e-05	1.00058759260693	0.992159838428845	-0.0584179917216774	-0.00129958074926	0.00980069910583199	-0.0324089886853382	-0.0226254588764081	0.167128316656777	-2.84698438983747	0.374034170886407	7.52273577790831	21.6493771987171	11.3027170597788	-17.8915321586532	-21.6137023245847	-1.9181796257623	GOOD	GOOD	0.0283801660772845	0.00602794286831093
0.00678630858728489	0.0396944141722004	0.0451915958564167	0.00161469998170252	0.997204555890337	0.978153263199417	-0.0661845533480538	-0.00356003651008202	0.00986562921200425	-0.091669322201336	0.0728773200108267	-0.254035455042737	-0.2262146159272	0.805202435200737	7.52273577790831	21.6493771987171	11.3027170597788	-17.884542037391	-21.6132375083371	-1.57719310814526	GOOD	GOOD	0.0270865886070492	0.00630701764534259
0.00776063376648338	0.0410011492463058	0.041874417551895	0.00638351929426856	1.00048951184197	0.958968819523539	-0.0641090266992245	-0.0176001673542766	-0.0343170044016274	-0.0230038562552517	-0.0859903681986219	-0.08991057	-0.234512391060878	1.21314990918654	7.52273577790831	21.6493771987171	11.3027170597788	-17.884542037391	-21.6132375083371	-1.57719310814526	GOOD	GOOD	0.0259880295805108	0.00659423617557516
0.00680628150745826	0.0415745068246697	0.0435787556363763	0.00407561193086583	0.999323041241193	0.950065587264459	-0.0606784094445316	-0.0200775290768228	-0.00758698011034983	-0.0319444269061357	-0.111243753405443	-0.106899048890774	-1.95087179243085	1.40935845187806	7.52501320472292	21.3874158212807	11.6252450993885	-17.884542037391	-21.6132375083371	-1.57719310814526	GOOD	GOOD	0.0250917245620788	0.00689493724144191
0.00841238379668026	0.0413511828164967	0.0411585293596511	0.00324248266433294	1.00445716338084	0.95549505450633	-0.0603847934351898	-0.00695918981641181	-0.0341462022135586	0.0785427336852644	-0.0499014451082891	-0.177207232681197	-3.61443365978054	1.304157	7.52591577790831	21.2835971987171	11.7530670597788	-17.884542037391	-21.6132375083371	-1.57719310814526	GOOD	GOOD	0.024380917270098	0.00720593323864988
0.00929222607926403	0.0402428862485258	0.0403095875104498	0.002134166417699	1.00003097734321	0.968541645968974	-0.0620626137075307	-0.00370687100353815	-0.00777099583360437	0.0446436237416877	-0.0761348885119987	0.0339332	-4.24838284690255	1.28490542581704	7.52591577790831	21.2835971987171	11.7530670597788	-17.9337186098963	-21.6134096144987	-1.57659847346215	GOOD	GOOD	0.0238279797333546	0.00751784417434928
0.0105990516276817	0.0381934961831692	0.0409450454256126	0.00123416200603914	1.0013755188865	0.977617316222394	-0.0560917916778631	-0.00747085398612756	0.00993024630614864	0.0105892280451644	-0.00641332113104846	-0.00774742223736562	-4.1018554388246	1.151454558619	7.52591577790831	21.2835971987171	11.7530670597788	-18.195992037391	-21.6143275083371	-1.57342710814526	GOOD	GOOD	0.0234009502066242	0.00781831510406027
0.0118092445520404	0.0352608117590506	0.0400280378967149	-0.000284699999299884	0.995475113212058	0.976050935632115	-0.0552837296062167	-0.00643262278160339	0.0973196480800655	-0.11589362123654	-0.101718702496856	-0.23587842021829	-3.40146743586624	1.02112326774074	7.52591577790831	21.2835971987171	11.7530670597788	-18.195992037391	-21.6143275083371	-1.57342710814526	GOOD	GOOD	0.0230653648676584	0.00809529553846145
0.0124303651424526	0.0316651306614941	0.0430540136978807	-0.00220936818695292	0.993380849588078	0.97199013586225	-0.0531213599819556	-0.000317729353835599	0.0456330415132401	-0.0833373581554254	-0.111516616570009	-0.267397372971213	-2.3675888575331	1.09823006240516	7.78760527075299	21.2848585851298	11.7537473580688	-18.195992037391	-21.6143275083371	-1.57342710814526	GOOD	GOOD	0.0227838524045353	0.0083408539533102
0.0127689154755738	0.0278087371456964	0.0420678801174435	0.000307174835233221	0.996916857187582	0.9614110428356	-0.0530588204796157	-0.0103525503015781	0.0532813614905085	0.0352370526034286	-0.00684324413277407	-0.0771492249605609	-2.43459803500693	0.9993417	7.89519777790831	21.2853771987171	11.7540270597787	-18.195992037391	-21.6143275083371	-1.57342710814526	GOOD	GOOD	0.0225153805502044	0.00855420483925384
0.012033559982992	0.0242412745902961	0.0407150940591345	0.00294993540639475	0.996860602089264	0.961839816825917	-0.0583377607880225	-0.0122179182100066	-0.0590575572930389	0.0700679827281629	-0.144085152458901	-0.53634677321908	-3.46566651223254	1.03768782912211	7.89519777790831	21.2853771987171	11.7540270597787	-18.0539688710087	-21.6139333315168	-1.65514625305892	GOOD	GOOD	0.0222148205151262	0.00874345141474391
0.0127633373475854	0.0215590782523563	0.0391971930878895	0.000783508057870091	0.994230778234351	0.960988578101372	-0.0626065187422887	-0.0137011186985129	-0.0267703082343072	0.0700426391830573	-0.0866768738975174	-0.612537679680743	-4.11012082346094	1.2224763158964	7.89519777790831	21.2853771987171	11.7540270597787	-17.518622037391	-21.6124475083371	-1.96318110814526	GOOD	GOOD	0.0218326731789157	0.0089268792463222
0.0139707908407371	0.0202774440095358	0.0404563812079978	0.00372840416993677	0.999291995632806	0.962277802249302	-0.0639060501029081	-0.0159946433608602	0.00961762609429036	0.0144210082536593	-0.0322689528506502	-0.777618027222085	-3.86816634491731	1.46626318580785	7.89519777790831	21.2853771987171	11.7540270597787	-17.518622037391	-21.6124475083371	-1.96318110814526	GOOD	GOOD	0.0213151813988544	0.00913259538138343
0.013734058418548	0.0207380473042831	0.0382664990949501	0.00214926681863702	0.998763687068678	0.957933482321516	-0.0631797740235913	-0.0159357281492177	0.00965951198742638	0.0673172249099878	-0.0321795484683488	-1.07791797023057	-4.19651377605971	1.909738166484	8.24791506701585	20.9272667487249	11.3291491257926	-17.518622037391	-21.6124475083371	-1.96318110814526	GOOD	GOOD	0.0206054568820256	0.00939476158039998
0.0140730482327876	0.0231114838838631	0.0414158540979002	0.00344658492661436	1.00653344462574	0.952063448348306	-0.0632605243461724	-0.0144353355697875	0.00968693919580873	-0.155414825898591	0.142600072860418	-0.956611412062671	-5.30368466728527	2.15770843531161	8.26588977790831	20.9090171987171	11.3074970597787	-17.518622037391	-21.6124475083371	-1.96318110814526	GOOD	GOOD	0.0196490467538476	0.00974758121389274
0.0136048078807361	0.0274631587565647	0.0378677783469006	0.00212790950280383	1.0000609580461	0.955979348013661	-0.0584161403348192	-0.0133652096355371	0.0681209106540739	-0.110774552941365	-0.0228660770177552	-0.7710513	-6.69894129740484	2.22000476698223	8.26588977790831	20.9090171987171	11.3074970597787	-17.5228829185607	-21.6081528507691	-1.95876241996594	GOOD	GOOD	0.0184159449336776	0.0102199084555965
0.0142364327610617	0.0337687278706158	0.0385481084778708	0.00711171996709542	0.995148558248823	0.962780250388028	-0.063093944316524	-0.0102387106651587	-0.0452223658785696	-0.16375704433288	-0.0323606084260517	-0.769702833173223	-7.04061144269448	2.33389305342099	8.26588977790831	20.9090171987171	11.3074970597787	-17.889502037391	-21.2386275083371	-1.57856510814526	GOOD	GOOD	0.0169384949738198	0.0108326317700668
0.016970306697362	0.0418191664100421	0.0372693600927912	4.79952375058381e-05	1.00032114227389	0.960832074717499	-0.0601287024622589	-0.0117044914320426	0.00659758965623493	-0.0543982902287636	-0.0323230669818133	-0.70116366701257	-6.93267212612949	2.0415967839098	8.26588977790831	20.9090171987171	11.3074970597787	-17.889502037391	-21.2386275083371	-1.57856510814526	GOOD	GOOD	0.0153248323181351	0.0115993208227997
0.0210829185546945	0.0510966938093537	0.0468634750911012	-0.0021702925830323	1.00284859369201	0.960985798634249	-0.0565531999597303	-0.0157966861894511	-0.0481422102488213	-0.327981197899147	0.0835517989360207	-0.47988166558417	-7.12586134945547	2.22379099017813	6.87150002893563	20.9022960107004	11.3039004690002	-17.889502037391	-21.2386275083371	-1.57856510814526	GOOD	BAD	0.013720202852197	0.0125288597547484
0.0226936496469401	0.0607999796769984	0.0419084855322177	-1.10885354791205e-05	1.0002947231344	0.955755912300995	-0.0621615261934998	-0.015206803947849	-0.0515470024442575	-0.232440509025287	-0.0251722490565948	-0.901443775268891	-7.70298623506211	2.35664938226791	6.78876177790831	20.9018971987171	11.3036870597787	-17.889502037391	-21.2386275083371	-1.57856510814526	GOOD	BAD	0.0122555426791193	0.0136281234638161
0.023960333967655	0.0700103851819636	0.0360801453784061	0.003298781011308	1.00474938967487	0.952718578495555	-0.0691106690368718	-0.0115955980456015	0.0643488105147835	-0.337061778165814	-0.0899066859478264	-0.987403222405205	-8.13178879839499	2.65691500710292	6.78876177790831	20.9018971987171	11.3036870597787	-17.908048884581	-21.2386199175402	-1.52202252687226	BAD	BAD	0.0110276278892905	0.0149028557514771
0.0232690364149294	0.0778209771063479	0.0403069569417709	0.00397169018933501	1.00456455728196	0.953684301015799	-0.0617161790307634	-0.0101579046706392	-0.0440430106116917	-0.455140600166853	-0.0934861151876518	-0.500591972850834	-8.82681833571245	2.81926828656457	6.78876177790831	20.9018971987171	11.3036870597787	-18.182702037391	-21.2385075083371	-0.684705108145256	BAD	BAD	0.0101040240633832	0.0163560714275867
0.0246274719546028	0.083455321328592	0.0392242386166574	0.00217808113265827	1.00134295198367	0.956204912925837	-0.0608111929698973	-0.0111750840395255	-0.109226534183143	-0.35045076781456	-0.150986064476772	-0.270924731956727	-9.37907979909374	2.7165427435675	6.78876177790831	20.9018971987171	11.3036870597787	-18.182702037391	-21.2385075083371	-0.684705108145256	BAD	BAD	0.00953121206422636	0.0179863739038737
0.0282935570283555	0.0864410788332718	0.0427685250821141	0.00434384303095127	1.00022922081503	0.964071627448392	-0.0654902414724265	-0.0120895849872936	0.00245876225150678	-0.731694823392654	-0.154677549379257	-0.818975042585731	-9.68087138556925	2.83398556258948	6.78590172849868	21.2452810615296	10.9419947601757	-18.182702037391	-21.2385075083371	-0.684705108145256	BAD	BAD	0.00933957648627183	0.0197889397847747
0.0300423498669597	0.0867284641909322	0.0448307594243475	0.0013329572236297	0.996051136645883	0.962400179857116	-0.0606260815693894	-0.00750737999732332	-0.0472920879969574	-0.701629053962584	-0.154578474944087	-0.0510290090813315	-10.8773776221692	2.889199	6.78570777790831	21.2685671987171	10.9174670597788	-18.182702037391	-21.2385075083371	-0.684705108145256	BAD	BAD	0.00954646421834237	0.0217582166891345
0.0293123696990978	0.0847205680350365	0.0427382477126055	-0.00297561493777619	1.00432282764763	0.965551218241787	-0.0633521105390194	-0.0198763823265393	0.00622242412528215	-0.696781067079896	-0.0971653245198467	0.196141986008306	-9.28230722385836	2.91023776393066	6.78570777790831	21.2685671987171	10.9174670597788	-18.1837523133217	-21.2385765297565	-0.735901400820317	BAD	BAD	0.0101585791643335	0.0238898746988414
0.0308519809170244	0.0812241558212218	0.0434420597761983	0.00126057673539958	0.9986564921908	0.950615356585568	-0.0616460105043751	-0.0345349745355213	-0.0471139311396903	-0.916954692388882	-0.0929095507982378	-0.554631581397592	-8.32753123793825	3.05679687459128	6.78570777790831	21.2685671987171	10.9174670597788	-18.191832037391	-21.2391075083371	-1.12975210814526	BAD	BAD	0.0111734369218112	0.0261805993643914
0.0352964720170952	0.0772706820118002	0.043530566072451	0.0011371666629698	1.00360024613424	0.93116118884855	-0.0593029871099356	-0.0343279190399336	-0.0513351071161535	-1.04230582735709	-0.0928966465014645	-1.204504	-9.69455255770623	2.94188639591606	6.78570777790831	21.2685671987171	10.9174670597788	-18.191832037391	-21.2391075083371	-1.12975210814526	BAD	BAD	0.0125787703588453	0.0286247411594098
0.0382418517142079	0.0738629718303574	0.0439546975846105	0.000207138715739076	0.99634563387101	0.92877578116259	-0.0643553028321746	-0.0368367078594622	0.120364452259074	-0.994195259927802	-0.035909857681683	-1.15927545176071	-13.3368512499114	2.91591593639053	7.47179765087096	21.2718742647909	10.919232066953	-18.191832037391	-21.2391075083371	-1.12975210814526	GOOD	BAD	0.0143504497768269	0.0312091068589384
0.0405630956729322	0.0717381009341689	0.0449277033014127	-0.000311385922334325	1.00383477707511	0.942108565855504	-0.064351081863616	-0.0340160185540523	0.190579192404686	-1.04370433832319	-0.0884288842332823	-0.953011792397712	-16.0185127959656	3.072088	7.52427177790831	21.2721271987171	10.9193670597788	-18.191832037391	-21.2391075083371	-1.12975210814526	GOOD	BAD	0.0164518347283616	0.0339111184882432
0.039937457930039	0.0711809592428733	0.0445448172864867	0.000550258167398415	1.00402894830646	0.958505411738878	-0.0659346758379149	-0.0325223167459349	0.138011709735279	-1.04677855461611	-0.0359293640331681	-1.3387298805775	-16.8023471313515	3.12293394827159	7.52427177790831	21.2721271987171	10.9193670597788	-18.1898336696535	-21.176432490805	-0.992111110642955	GOOD	GOOD	0.0188371417693433	0.0367042423941206
0.0437035736641128	0.0719853864670486	0.0381800399838661	0.000151430656508723	0.997756242578415	0.962718356717277	-0.0713857449279152	-0.0275501273481895	0.0764429009506306	-0.990669101867575	-0.03139276147557	-1.69988	-16.4783207283726	3.38770564557839	7.52427177790831	21.2721271987171	10.9193670597788	-18.179852037391	-20.8633775083371	-0.304609108145256	GOOD	GOOD	0.0214582560561784	0.039567413677888
0.0454332765195985	0.0736297351475025	0.0421746373680721	-0.000318607164595652	1.00079278856926	0.962886964843554	-0.0740494743245263	-0.0323772227919845	-0.0418520995434573	-0.875368556845284	0.0252396677553936	-1.73471604277388	-16.0201407108119	3.41500252417706	7.52427177790831	21.2721271987171	10.9193670597788	-18.179852037391	-20.8633775083371	-0.304609108145256	GOOD	GOOD	0.0242718009151939	0.0424913035909085
0.0491126129437204	0.0755417341100641	0.0429705330248976	0.00322618687366461	0.997552589914611	0.954029615460439	-0.074375434942149	-0.0297863154656469	-0.051373502099038	-0.810453543404086	-0.0830881187398378	-1.89789886326969	-15.8278999519134	3.32800508492152	7.18668030434923	20.9324883977678	11.2745106093559	-18.179852037391	-20.8633775083371	-0.304609108145256	GOOD	GOOD	0.0272434561310427	0.0454782200211013
0.0551250805168557	0.0772822643045388	0.0403674497399732	-0.00228760872115835	1.00344684946533	0.950234073022013	-0.0762555653406054	-0.0417146560564861	0.0620445126389511	-0.640914518663167	0.0202190500987891	-1.92178291322301	-16.6402110370717	3.36421161859932	7.15804277790831	20.9036771987171	11.3046370597787	-18.179852037391	-20.8633775083371	-0.304609108145256	GOOD	GOOD	0.030348576906886	0.0485380852478928
0.0560771043311124	0.0786023544831371	0.0392183891952993	0.000772312621738644	1.00135432332816	0.951796656462413	-0.0742383260499349	-0.0451910042558412	-0.154474615065096	-0.680496504126678	0.0864608225167482	-1.8913980552407	-17.7066608885262	3.30261560872504	7.15804277790831	20.9036771987171	11.3046370597787	-18.1117726061541	-20.8631392543718	-0.305432067943006	GOOD	GOOD	0.0335702775522877	0.0516840993062028
0.0605683102350302	0.0794143792716654	0.0440390694745396	0.00110782796148128	0.998430807147103	0.955782161464769	-0.0729456409421382	-0.0386271829056542	-0.174330516938132	-0.575719546760231	-0.0209174631546607	-2.14751029542887	-18.2023189295604	3.31080891380965	7.15804277790831	20.9036771987171	11.3046370597787	-17.868392037391	-20.8622875083371	-0.308374108145257	GOOD	GOOD	0.036896981552631	0.0549295279944671
0.0645851740630223	0.0797499082178681	0.0418268165695496	0.00198513953663092	1.00397706587166	0.959719545877257	-0.0765694058540989	-0.0443044961571117	0.107680239373661	-0.456662811640113	-0.0871184613026935	-2.23081654628465	-18.8497508839068	3.54551150483757	7.15804277790831	20.9036771987171	11.3046370597787	-17.868392037391	-20.8622875083371	-0.308374108145257	GOOD	GOOD	0.0403205506594285	0.058284626430609
0.0643706387371355	0.0797413561177614	0.0464772983223746	-0.000574977787827378	1.00135649314502	0.963789132913873	-0.0890445826987477	-0.0492911123248716	-0.147988657429089	-0.229173005195741	-0.372511967137529	-2.38096587116838	-19.6940756209323	3.74261194529122	7.49357995473446	21.2453877300342	11.3041981957154	-17.868392037391	-20.8622875083371	-0.308374108145257	GOOD	GOOD	0.0438348677809757	0.0617529738201852
0.0672733684138806	0.079596092654367	0.0451246230843281	0.00271499573175487	0.996686601977851	0.968584420517251	-0.0942017570604544	-0.0562256442100713	-0.174358641111957	-0.208669984608744	-0.118647697809534	-2.18967129312	-20.2242289350356	4.35170318546801	7.52503077790831	21.2774171987171	11.3041570597787	-17.868392037391	-20.8622875083371	-0.308374108145257	GOOD	GOOD	0.0474346733916906	0.0653294982647538
0.0685782346413883	0.0795515603815963	0.048079468061155	0.00306303528726299	1.0011063754428	0.95993004885179	-0.0875224405782065	-0.0594727211119161	-0.062044893018006	-0.0463572730430724	-0.0917102558254083	-1.62911476166332	-20.9971575798622	4.2838874733367	7.52503077790831	21.2774171987171	11.3041570597787	-17.8683071659364	-20.854632347954	-0.299322363494638	GOOD	GOOD	0.0511148315727902	0.0690020314606767
0.076186566084974	0.0798559654320657	0.0452912001184537	0.000844964379113557	1.00157063137279	0.967405967717014	-0.0858403552642558	-0.0664012739156587	-0.0511660160374099	0.50936256884856	-0.035812334728628	-1.19498721094243	-22.2853002019211	3.91620253860394	7.52503077790831	21.2774171987171	11.3041570597787	-17.864232037391	-20.4870675083371	0.135299891854744	GOOD	GOOD	0.0548701534660134	0.0727555335747491
0.085806520361015	0.0808164354409965	0.0449703042631915	0.00326916991101741	1.00071801389674	0.96506466469244	-0.083317827807659	-0.0604481612509261	-0.0511474193347915	0.454572519860635	-0.0859392845554607	-0.887256757846941	-23.4569853633666	3.63078265866958	7.52503077790831	21.2774171987171	11.3041570597787	-17.864232037391	-20.4870675083371	0.135299891854744	GOOD	GOOD	0.0586960110152822	0.0765783983338937
0.0852478589025663	0.0828492594564017	0.042304240713429	0.00396692378439804	0.99757694854717	0.964668094220161	-0.0882815751036731	-0.0542692219504648	0.116366877671568	0.766049305525451	-0.202686110933178	-0.718679371178056	-23.1777152062596	3.8426707412456	8.1947301193567	21.2806543273193	11.3058889689189	-17.864232037391	-20.4870675083371	0.135299891854744	GOOD	GOOD	0.062590002363983	0.0804686376381316
0.0888717225408821	0.086389013155921	0.0459966516483295	0.00139298284140172	0.994584383742209	0.95429336730213	-0.0840929634207826	-0.0575064461513685	0.133510161012065	0.744507549752558	-0.047405054124964	-0.929331622369185	-22.1532860532157	3.42656588151474	8.26359477790831	21.2809871987171	11.3060670597787	-17.864232037391	-20.4870675083371	0.135299891854744	GOOD	GOOD	0.0665537256066734	0.0844355079003704
0.0886980716232778	0.0916709453984982	0.039820180201181	-0.00153766827001618	0.994312605379055	0.945138127526461	-0.081443615288447	-0.0616632837468651	0.0778888103757948	1.11340922548263	0.0255110514997318	-1.4387848484622	-22.5888678320539	3.26817751195373	8.26359477790831	21.2809871987171	11.3060670597787	-17.8357348216212	-20.4598116553918	0.226646369188041	GOOD	GOOD	0.070592577439592	0.0884953155332086
0.0965701967048737	0.0985934428008468	0.0448378281618609	0.00607688662023159	1.00310108528876	0.940143617915716	-0.0755185351075947	-0.071601463214981	0.238424312871891	1.0984533144589	-0.023933616097178	-1.30729991117285	-24.1037513898189	3.44792724222793	8.26359477790831	21.2809871987171	11.3060670597787	-17.469382037391	-20.1094175083371	1.40097289185474	GOOD	GOOD	0.0747129230500102	0.0926641521077515
0.0969083266625555	0.106799884234383	0.0397628598778284	0.00341447955453384	1.0027396308669	0.942213696922982	-0.0752907902140203	-0.0844585978483194	0.145332580754828	1.51884280878403	0.0253460619712835	-1.79631097827059	-25.4786583133121	3.59376860732814	8.26359477790831	21.2809871987171	11.3060670597787	-17.469382037391	-20.1094175083371	1.40097289185474	GOOD	GOOD	0.0789185843753498	0.0969520601195774
0.105738664336334	0.11586757136289	0.045241724840681	0.00348985012264667	0.997341314493173	0.94690950566708	-0.0798524755761616	-0.0795366957594946	-0.143716137284416	1.72408860360255	-0.0237496802232567	-2.15888978517167	-26.557965272066	3.93186227076278	7.9343711934528	20.9504443926261	11.7101877215009	-17.469382037391	-20.1094175083371	1.40097289185474	GOOD	GOOD	0.083209003687934	0.101362112894669
0.109061514642273	0.125401191035849	0.0380679916361629	-0.000843987924589953	0.995446108470705	0.953313785535532	-0.0890020646301815	-0.070535272076025	0.101758150955973	2.00633199418923	0.0251230293123349	-2.35289135457327	-27.7425034331943	3.99345828063705	7.89749177790831	20.9134171987171	11.7554570597787	-17.469382037391	-20.1094175083371	1.40097289185474	GOOD	GOOD	0.0875798840001342	0.105893454869697
0.109108623871744	0.135000046294678	0.0441517700583379	0.00216133154605739	0.997465434782609	0.960662689493932	-0.0883145521446479	-0.0755910777023481	0.133163750601888	2.14057243147933	-0.0236031866767689	-2.10263384992396	-28.0295803149941	4.07016590299654	7.89749177790831	20.9134171987171	11.7554570597787	-17.5498444790025	-20.2023622317069	1.55994146155101	GOOD	GOOD	0.0920258089820139	0.1105446575349
0.118032233729863	0.144229522126261	0.0428185169764484	0.000385360405190029	1.0042048416827	0.960924760284431	-0.0850762747889242	-0.0743549235130174	0.0228117590873341	2.30955712443795	-0.0299034272930583	-1.89396014071834	-27.7991209018915	4.21401514120401	7.89749177790831	20.9134171987171	11.7554570597787	-18.118572037391	-20.8593175083371	2.68356889185474	GOOD	GOOD	0.0965436687064429	0.115315462645081
0.120478547637397	0.152713694801282	0.0435077402074227	0.00142447192458716	1.0222776854789	0.9592117680869	-0.0882572865229314	-0.074066690844714	-0.265200437445754	2.06011237791734	0.189324288896414	-1.98339597993553	-27.2043788787844	4.09964247789231	8.2265687472062	20.9094868335552	11.3553101557058	-18.118572037391	-20.8593175083371	2.68356889185474	GOOD	GOOD	0.101135373216936	0.120207129782747
0.123442848001593	0.160276797304085	0.0635217034513504	-0.0108791259453731	0.994304607873145	0.951231656871689	-0.0860279163013873	-0.0854951995148474	-0.846492129493633	1.12590022255691	-0.0034699606060763	-2.28161081110265	-26.7572769070989	4.1041771894256	8.26588977790831	20.9090171987171	11.3074970597787	-18.118572037391	-20.8593175083371	2.68356889185474	GOOD	GOOD	0.10580891129442	0.125221814046508
0.13106865920583	0.166982360938893	0.0615497143964252	0.000558770565669937	0.992983710340192	0.93680204036857	-0.0941338452879492	-0.0929250347523772	1.22617817079631	0.539796703240661	-0.193871885996373	-2.752552	-27.5557885009607	4.48383377467417	8.26588977790831	20.9090171987171	11.3074970597787	-18.118572037391	-20.8593175083371	2.68356889185474	GOOD	GOOD	0.110578103005452	0.130361690561186
0.136026203800354	0.173054536051412	0.0549134928158928	0.0249794461580686	1.00558895801922	0.929893260896426	-0.0921311723864929	-0.0957293395504474	0.392149591533255	0.216899984376387	-0.159256418985066	-2.69814940865387	-29.047170101483	4.81859480583618	8.26588977790831	20.9090171987171	11.3074970597787	-18.0617393312608	-20.7931034697177	2.8278962730113	GOOD	GOOD	0.115462223593046	0.135628700707644
0.144438148364091	0.178747213770037	0.0524859341042411	0.00112515545048948	0.996975428390183	0.927086552682325	-0.085701327954201	-0.0977583772916972	-1.54752752162797	-0.0796356932389968	-0.261150495504827	-2.41989994806062	-29.9406125361152	4.66137901380849	8.26588977790831	20.9090171987171	11.3074970597787	-17.795132037391	-20.4824875083371	3.50494889185474	GOOD	GOOD	0.120487130738224	0.141025216550367
0.146367481388361	0.18430870866318	0.0458338967366632	-0.0203303398890294	0.986530202119397	0.91937526218961	-0.0733104587059269	-0.097377834063611	0.026170325036979	-0.00777687977958901	0.105778854579798	-2.41640975259407	-30.0367182836292	4.35339876799654	7.94148339318357	20.5833188666418	11.7057145764689	-17.795132037391	-20.4824875083371	3.50494889185474	GOOD	GOOD	0.125689102294442	0.146556643649993
0.150933542346996	0.190099180629946	0.0381060399013553	0.0026302234869632	1.00663847209765	0.906046055549613	-0.0664194692828443	-0.103171022008659	1.23706959538593	0.00580653071692892	0.208804408062353	-2.91691881549952	-30.1022122247127	4.095853598248	7.89978777790831	20.5414571987171	11.7568970597788	-17.795132037391	-20.4824875083371	3.50494889185474	GOOD	BAD	0.131119710867722	0.15223556929451
0.156989132192998	0.19660663121375	0.0212838756181784	0.00672190753825824	1.00779702224894	0.897717051781428	-0.0697350805577314	-0.118270004162941	-0.267326768381134	-0.0467755918988195	0.215567744520851	-3.48462004903671	-31.6610638477666	4.2063274414438	7.89978777790831	20.5414571987171	11.7568970597788	-17.795132037391	-20.4824875083371	3.50494889185474	GOOD	BAD	0.136848096209344	0.158082875690983
0.161835914987797	0.204210556720801	0.0247960818841088	-0.0115378922997342	0.999681417184804	0.894570563992799	-0.0788855321426769	-0.1326140704871	-0.591012544110526	0.20820071800845	0.485646848514606	-4.114833	-34.3509066273297	4.82066027629788	7.89978777790831	20.5414571987171	11.7568970597788	-17.6220692218081	-20.3963985564473	3.70506180063396	BAD	BAD	0.14295992143942	0.164123336666981
0.170734202046605	0.212940085545861	0.011359891226744	0.00216349420660827	1.00269777317168	0.901052748854015	-0.0909897088836222	-0.139864719820681	0.91189702553034	0.347363839856832	0.305528832916578	-4.10305192525705	-36.5871499908415	5.03153690172153	7.89978777790831	20.5414571987171	11.7568970597788	-17.034362037391	-20.1040475083371	4.38462889185474	BAD	BAD	0.149555297234721	0.170380036696874
0.175086557010375	0.222464759118932	0.0209552025902924	0.0210295284770261	1.01272096063137	0.907378314038738	-0.102947387247627	-0.155362758661074	0.251676319652991	0.622080904664488	0.0602173101663083	-4.05300188087059	-38.0881744398056	5.32718715826418	7.24684027577316	21.1919489705289	11.7526972776873	-17.034362037391	-20.1040475083371	4.38462889185474	BAD	BAD	0.15674597829154	0.176871464507631
0.184916950027852	0.23228046483839	0.0226013827029796	0.00120903776087046	1.00615780706272	0.914169825315664	-0.100443978068535	-0.160722612508002	-1.10962094642859	0.501214264255215	-0.238528923420336	-4.61285580240799	-39.8958734225327	5.39025050006749	7.15663277790831	21.2818171987171	11.7521170597787	-17.034362037391	-20.1040475083371	4.38462889185474	BAD	BAD	0.164649259776739	0.183610264927991
0.191214777572431	0.241942709968325	0.0281371977530629	-0.00908515081195067	0.995200104873522	0.919126661407696	-0.105629321766027	-0.164208660893051	-0.204163319186878	0.894625674247761	-0.383224505542259	-4.93154071459813	-40.6082931680595	5.5750393542723	7.15663277790831	21.2818171987171	11.7521170597787	-17.034362037391	-20.1040475083371	4.38462889185474	BAD	BAD	0.173375765439006	0.190602985819509
0.19344391450648	0.251215421019032	0.0327181700717887	0.00601844493797499	1.00029281846297	0.923254534818109	-0.104458737249645	-0.163053462406368	0.594714649155535	0.745171227652187	-0.45158326752522	-5.54084928389402	-41.7758643204807	5.77052423839351	7.15663277790831	21.2818171987171	11.7521170597787	-17.0335987363468	-20.1039968752541	4.42184450058654	BAD	BAD	0.183007894712323	0.197851103417841
0.204966257302318	0.260125045406268	0.0336962018423604	0.00622624273396518	1.00078122141773	0.917734147146639	-0.0985104396081369	-0.155869389570322	-0.494591294612655	0.662564630952059	-0.619122453260348	-5.57886268169095	-42.7611604254659	6.29104884858012	7.15663277790831	21.2818171987171	11.7521170597787	-17.008282037391	-20.1023175083371	5.65618889185474	BAD	BAD	0.193565164059882	0.205351418845738
0.212066139071771	0.269027432543155	0.0456956387857138	-0.0105154655824411	0.999218623655682	0.921830871954452	-0.0878361671731571	-0.167487158598849	-0.558938982861494	0.343963113919053	-0.64169257051287	-5.056031069194	-43.4183573216491	5.96482967163768	8.44532067832507	20.9640145312005	11.7566901987012	-17.008282037391	-20.1023175083371	5.65618889185474	BAD	BAD	0.204954689657775	0.213095059346861
0.218996114762311	0.27860804082807	0.0486860137102946	-0.00534777485102984	0.995278548658029	0.924080336044684	-0.0838914724638543	-0.173929733828046	0.421021384012469	0.762022797116517	-0.480932667204909	-5.35858333332539	-43.2538212183144	5.33507879764383	8.63605677790831	20.9169771987171	11.7573670597788	-17.008282037391	-20.1023175083371	5.65618889185474	BAD	BAD	0.216937776238614	0.221067707071532
0.225497613776039	0.289633663550964	0.0466910860600723	0.01220820377234	0.994900238664954	0.91698961794196	-0.0960318958145811	-0.197736180345149	-0.0230720885608099	0.676140319540244	-0.509558579256288	-6.43221095391713	-44.2412356659567	5.47551127649066	8.63605677790831	20.9169771987171	11.7573670597788	-17.008282037391	-20.1023175083371	5.65618889185474	BAD	BAD	0.229168277846849	0.229251811368493
0.234308224332921	0.302572643785597	0.043896421895157	0.00207854936080582	0.999007955032421	0.908909061186057	-0.101002649958008	-0.205546599608679	-0.592368054587782	0.754778570172532	-0.3576269027974	-6.75238308897537	-45.9111829045051	5.82530996088159	8.63605677790831	20.9169771987171	11.7573670597788	-16.9455922411247	-20.1019657919663	5.75850512909567	BAD	BAD	0.241284873661588	0.237628299462151
0.242524239081644	0.317357576575436	0.0456275917663137	-0.00279363363608873	0.997919376839726	0.909769020192612	-0.100476352506828	-0.213146031847683	0.0268483423741313	0.872511025336513	-0.279589333514498	-6.47918678648857	-47.8305081515753	5.94292822171201	8.63605677790831	20.9169771987171	11.7573670597788	-16.234722037391	-20.0979775083371	6.91871889185474	BAD	BAD	0.252993523431607	0.246177571604944
0.252406570424493	0.333448105596645	0.0476439513837968	0.00387478421080059	1.00524189546442	0.91040970364316	-0.100958772979809	-0.21909482192902	0.347410809884157	1.04126369305865	-0.376914594196753	-6.61061234639069	-48.9027863222707	6.00452156205968	7.67264004129003	21.8706821844999	11.3634996901782	-16.234722037391	-20.0979775083371	6.91871889185474	BAD	BAD	0.264121687159482	0.254881750195184
0.266850047466344	0.350142395289709	0.044968383371701	0.0037344547502584	1.00477397412517	0.911705170514099	-0.104750155009446	-0.226700399661915	-0.256271165954985	0.859546189154021	-0.287489152384389	-6.74969764397086	-49.05917	6.03877128419815	7.52044077790831	22.0213471987171	11.3012770597787	-16.234722037391	-20.0979775083371	6.91871889185474	BAD	BAD	0.274628482303058	0.263727508550566
0.271750280095424	0.366847109410647	0.0482722518819709	-0.00856014469699638	0.993524685233057	0.903115907758754	-0.096235954927355	-0.238077980266122	-0.304391756942195	0.928062275000814	-0.164536767333798	-6.53737335344961	-49.1089391347475	5.84651642996433	7.52044077790831	22.0213471987171	11.3012770597787	-16.234722037391	-20.0979775083371	6.91871889185474	BAD	BAD	0.284568554964469	0.272707202781878
0.284035754249994	0.383093852219656	0.0459655757580117	-0.00510820758993311	0.999728956130396	0.890931163290867	-0.0850188966598982	-0.239126532214704	0.180675861235792	0.994408831025712	-0.199876250017797	-6.65750153650163	-49.4499843255882	5.58395870746103	7.52044077790831	22.0213471987171	11.3012770597787	-16.1305643006743	-20.0475083407961	7.1875455690338	BAD	BAD	0.294047776635159	0.281818219278618
0.288442739963449	0.398463972533471	0.0509082133718484	0.00245521145605963	1.00439631605035	0.878160031643504	-0.0661165702042842	-0.243366503315867	-0.00570496318086566	0.79776996344283	-0.418738123854951	-7.2644245968897	-49.4324315777088	5.18819318592882	7.52044077790831	22.0213471987171	11.3012770597787	-15.450482037391	-19.7179775083371	8.94280889185474	BAD	BAD	0.303191322106958	0.291061284125915
0.296038540282891	0.412693232558582	0.0472181464456222	0.000220383942365255	1.00204017795108	0.873882805009978	-0.0643025701950413	-0.2519065024674	-0.418530848348832	0.762878381950644	-0.348004225421774	-8.53473087396816	-50.0276965337585	4.718092	7.839997312204	21.3811943871185	10.9750084448017	-15.450482037391	-19.7179775083371	8.94280889185474	BAD	BAD	0.312121917010444	0.300437534314362
0.305157456065826	0.425839643104945	0.046878909245186	-0.00324121508956151	1.00193414967979	0.885491698282247	-0.0728901267359346	-0.267230515088967	-0.0588701664082754	1.01565432746448	-0.225104091088152	-9.8603510555089	-50.6251055272585	4.718092	7.89355377790831	21.2739071987171	10.9203270597787	-15.450482037391	-19.7179775083371	8.94280889185474	BAD	BAD	0.320946353097008	0.309945258920998
0.315675649843221	0.438200092622129	0.0502536857401283	-0.00206274545202814	0.998279127169991	0.88672345241955	-0.0897411948128432	-0.277091951376177	-0.0923771588217353	0.956221413880297	0.00234085186056655	-10.8591808902774	-51.088170299956	4.83496507963936	7.89355377790831	21.2739071987171	10.9203270597787	-15.450482037391	-19.7179775083371	8.94280889185474	BAD	BAD	0.329748333028313	0.319577778050396
0.32690850474197	0.450042291907751	0.0474811455254515	0.00110511166123869	0.995625164314627	0.888740318436508	-0.107254584489502	-0.287722594895401	-0.529952597297662	0.836501833721275	0.0383044308381149	-11.3416009121409	-52.0527611238041	5.46745788054256	7.89355377790831	21.2739071987171	10.9203270597787	-15.3766805989141	-19.7174163648902	9.17668941964775	BAD	BAD	0.338585758334324	0.329322266592431
0.337546233511181	0.461450319778676	0.0535456986114884	-0.000844419075818525	0.9972731577865	0.881840862478165	-0.121080754093387	-0.306644013744884	-0.183504928093976	0.767241647441124	0.142514463746867	-10.7587748660746	-52.9189258389942	5.89863096004602	7.89355377790831	21.2739071987171	10.9203270597787	-15.050662037391	-19.7149375083371	10.2098588918547	BAD	BAD	0.347491466198435	0.339159200540078
0.34490322947083	0.472412535773221	0.0481034132700412	-0.00212510208171556	0.997651510722415	0.877330711268183	-0.127630761026213	-0.325137730737457	0.099496213499221	1.26109070853739	0.0565037351168837	-9.50647947185442	-53.8551929042691	6.26720774597405	7.89300028292363	21.5994080913172	11.6268396379976	-15.050662037391	-19.7149375083371	10.2098588918547	BAD	BAD	0.356476929945911	0.349063422930008
0.356665124735627	0.483021649023355	0.0444585630427648	0.00264435260542179	1.00387526058669	0.874575383948926	-0.127185572432535	-0.343967879578897	-0.124186719553971	1.14811302593078	0.193634420034818	-8.07175944913565	-54.1615356818957	6.31150080776685	7.89290177790831	21.6573371987171	11.7525770597788	-15.050662037391	-19.7149375083371	10.2098588918547	BAD	BAD	0.365537900011019	0.359007186951069
0.368675922186392	0.493536551148173	0.0444565144328938	-0.000983418024528107	1.00781360906473	0.871309940351616	-0.125584415990364	-0.350917153847947	-0.327121426862268	1.11036427849885	0.428790348150706	-7.0090303297669	-53.842129158462	5.9548757926992	7.89290177790831	21.6573371987171	11.7525770597788	-15.050662037391	-19.7149375083371	10.2098588918547	BAD	BAD	0.374660684547219	0.368963481970951
0.378776558164054	0.504266068738074	0.0432822369907647	-0.00508397830095286	1.00053166518097	0.867094865250551	-0.123528275390921	-0.357274792937679	-0.14735222106224	1.30939977945757	0.414191028285672	-6.33073967641437	-53.6045349858013	5.29646798500831	7.89290177790831	21.6573371987171	11.7525770597788	-14.9070556045766	-19.6433961783895	10.3641733609184	BAD	BAD	0.383827930820254	0.378908415181203
0.384239968989661	0.51545809571681	0.042596171097852	-0.000371798092907854	0.993845991209595	0.862205659864641	-0.121119763596917	-0.370396603156939	-0.0571154943541133	0.94443999810543	0.249002885959741	-5.47985773285685	-53.9329015432388	4.90225271350615	7.89290177790831	21.6573371987171	11.7525770597788	-14.2931708335619	-19.3375732978104	11.0238325464362	BAD	BAD	0.393023024666063	0.388822958177775
0.398598389947955	0.527305076995805	0.0486963265150068	0.00716796016135632	1.00756831684565	0.869617939447413	-0.111101808787548	-0.395865188791533	0.00428577283183915	0.568993331862323	0.426060274938706	-5.41475170425711	-53.0630463698699	4.59920723619896	7.89869577526396	20.7184168139923	11.756211981152	-14.291192037391	-19.3365875083371	11.0259588918547	BAD	BAD	0.402233036336029	0.398693553924548
0.411290869022967	0.539971493466979	0.0454053157455765	0.00267823382509895	1.01477863617446	0.871557956494675	-0.116756374571098	-0.406470825262366	-0.347807406476217	0.561391405315561	0.412963751113926	-5.34351358741009	-53.0074522070266	5.02184063171394	7.89978777790831	20.5414571987171	11.7568970597788	-14.291192037391	-19.3365875083371	11.0259588918547	BAD	BAD	0.411450697521964	0.408511316046231
0.419198706209317	0.553499989467256	0.0506789625740324	-0.00367392137432534	1.01066682476764	0.872666290345624	-0.115807711890678	-0.404025123435886	-0.209947497310788	0.520173645933377	0.454052655831374	-4.79941652472853	-53.1021319832939	4.97719647086459	7.89978777790831	20.5414571987171	11.7568970597788	-14.291192037391	-19.3365875083371	11.0259588918547	BAD	BAD	0.420675720503052	0.418271734631225
0.428532507656051	0.567619981871653	0.0453311102126307	-0.00552476817934518	1.0073056910003	0.860708389583246	-0.115651658351988	-0.418948663130793	0.190607906026926	0.708518732379498	0.412086707851347	-4.90563330349213	-52.3918556178657	5.55018065677963	7.89978777790831	20.5414571987171	11.7568970597788	-14.234313058306	-19.3505659622319	11.1224439357292	BAD	BAD	0.429915531953489	0.427976669790531
0.442806553087288	0.581656893293602	0.0472603342607239	0.00688857278650649	1.00613944981023	0.860367847044285	-0.110037785244471	-0.445230806762921	0.106341542380433	0.597436024728485	0.401459517830644	-4.55129026185069	-51.537706212247	6.57360617763723	7.89978777790831	20.5414571987171	11.7568970597788	-12.801392037391	-19.7027175083371	13.5531388918547	BAD	BAD	0.439184815374807	0.437637730138258
0.455396203065591	0.594761373111948	0.0426285142493591	0.00206554986344043	1.00312927389665	0.840411181087561	-0.0949449188051064	-0.464204506596692	-0.334781165341084	0.814721363907106	0.503145017517078	-4.71962419422876	-51.2405717935176	7.13515177686172	7.5912169680365	20.5355533087863	11.4352351244798	-12.801392037391	-19.7027175083371	13.5531388918547	BAD	BAD	0.448502757554222	0.447277695248024
0.465897229388605	0.606362857572544	0.0387217202530966	-0.00424366286041836	0.993652094352762	0.823671351808271	-0.0735540519880268	-0.475401153694202	-0.108567898373638	0.665365589730134	0.624973681095148	-6.56223896577425	-51.8912584357619	7.81270542828343	7.52974677790831	20.5343771987171	11.3711570597787	-12.801392037391	-19.7027175083371	13.5531388918547	BAD	BAD	0.45788787381693	0.456927014191815
0.477538132342001	0.616447282448546	0.0369754447107737	-0.00563121940820324	1.00112330309103	0.819946298069137	-0.066920659912935	-0.475499034164057	0.260261922931756	0.624828357440905	0.950598649931504	-7.84000029523124	-53.4618273231982	8.43199316023237	7.52974677790831	20.5343771987171	11.3711570597787	-12.801392037391	-19.7027175083371	13.5531388918547	BAD	BAD	0.46735185153073	0.466616344795874
0.494195426573108	0.625508173272434	0.0359201297168211	0.00112324722905309	1.00709458215888	0.820145932846035	-0.0638715196900639	-0.468476276397326	0.0157276616296496	0.574838655785079	0.960692884973497	-7.96512960372032	-55.4839618079841	8.33749581253832	7.52974677790831	20.5343771987171	11.3711570597787	-12.7662497057494	-19.7024989312917	13.6270772998237	BAD	BAD	0.476894753011971	0.476369113423683
0.494408407079983	0.634370167941068	0.0345498581451227	-0.000692415633054759	1.0067049082545	0.822832070956566	-0.0743275080456429	-0.470484992004876	-0.199884663712168	0.563930124041065	1.05058263474344	-7.96605152632014	-56.5747206155822	7.89411350694338	7.52974677790831	20.5343771987171	11.3711570597787	-12.410702037391	-19.7002875083371	14.3751388918547	BAD	BAD	0.486503761874987	0.486196236103107
0.51293506113138	0.64404510390486	0.0302647718711931	0.000629754535599021	1.00609118560225	0.831112954299465	-0.0859782661273052	-0.474191112192823	0.0738791956523435	0.759576672191423	1.32379261467865	-6.89470944821662	-57.3322195787024	7.33300057671962	8.44440105528065	20.8506960664148	11.6904605357158	-12.410702037391	-19.7002875083371	14.3751388918547	BAD	BAD	0.496156158536735	0.49609338203306
0.523989884333962	0.655538848197636	0.0273947592595244	0.0106449396267304	1.01132083997072	0.840060975129885	-0.0943809840560778	-0.47222663676952	0.239162593624535	0.652784596425079	1.37527729254037	-6.36650693655505	-57.0485100880717	6.74656349540191	8.63605677790831	20.9169771987171	11.7573670597788	-12.410702037391	-19.7002875083371	14.3751388918547	BAD	BAD	0.505825187586979	0.506042429697605
0.537907907595055	0.669494895189154	0.0313816285835417	0.00790082594305356	1.00878086111471	0.835486429456609	-0.107407261853254	-0.491321019262832	-0.195930238156688	0.572012431042603	1.12098240441685	-6.68431448065929	-56.3807075182222	6.37701738319915	8.63605677790831	20.9169771987171	11.7573670597788	-12.410702037391	-19.7002875083371	14.3751388918547	BAD	BAD	0.515486632888178	0.516017425557607
0.546180302735806	0.685842285813862	0.0311493902829013	-0.00190021084128613	1.00552539032852	0.818040853012342	-0.119254850803149	-0.52014347613434	-0.24254633791365	0.512025420030113	0.914228623648818	-7.67119897641442	-55.6256007339375	6.06792123163767	8.63605677790831	20.9169771987171	11.7573670597788	-12.1932449641848	-19.6460373300964	14.6787474250307	BAD	BAD	0.525124556422783	0.52599220401578
0.560635508538129	0.703741663628684	0.0304691177935748	-0.0033992533017676	0.999433020915182	0.80992367375552	-0.125668713434261	-0.536502047848756	0.0213099400901053	0.598187483529821	0.679004097277191	-7.33617445437566	-54.9913235788325	6.18515369186484	8.63605677790831	20.9169771987171	11.7573670597788	-10.876362037391	-19.3175075083371	16.5173488918547	BAD	BAD	0.534735519136764	0.535947374276096
0.575940283583102	0.721908376396721	0.0288167481530485	-0.00411661659302356	1.00575684803924	0.802524075418723	-0.114084558750453	-0.567979248288512	0.0260088622403556	0.32679667967147	0.5337004282381	-6.64357120469218	-52.8292454541654	6.57669651720825	8.32976641977537	21.5249652759112	11.7542293844942	-10.876362037391	-19.3175075083371	16.5173488918547	BAD	BAD	0.544330627367055	0.545875569665316
0.585558137334465	0.739090130003737	0.0316114733463129	-0.00744912783186095	0.993907765765569	0.778739714796494	-0.0945487782839406	-0.610365926244397	-0.136163476629877	0.504469987451251	0.510876173117963	-6.54890336137796	-51.4127243044971	6.82469724338473	8.26218377790831	21.6591171987171	11.7535370597788	-10.876362037391	-19.3175075083371	16.5173488918547	BAD	BAD	0.553934101379228	0.555782824445556
0.592957538785354	0.754394462662229	0.0343252249825252	-0.00656408228151951	0.99841065384188	0.766494949335562	-0.0777927573702751	-0.624554106272218	0.0313020470653736	0.509396238362033	0.410212090436767	-6.23060209592674	-52.3656119089205	7.278544	8.26218377790831	21.6591171987171	11.7535370597788	-10.876362037391	-19.3175075083371	16.5173488918547	BAD	BAD	0.563577430327478	0.565685015759511
0.604061141892638	0.767377368637266	0.0296124028086967	-0.00267013223492424	1.00135033996759	0.765107054422197	-0.0687148924866008	-0.623768806602089	0.226912796294178	0.739709672312749	0.387186835813948	-5.56899899411146	-55.0927484492018	7.29034326389591	8.26218377790831	21.6591171987171	11.7535370597788	-10.5216854124013	-19.315947511831	16.7592296404398	BAD	BAD	0.573290759517858	0.575602000718673
0.623383595484514	0.778011023770645	0.0244664209461118	-0.00306353123240477	0.998099203884509	0.778892580759525	-0.0624965126214918	-0.623305862696718	0.0605713182574515	0.456072037260199	0.486369125346067	-5.04608406563904	-56.872250134951	7.25248926736754	8.26218377790831	21.6591171987171	11.7535370597788	-9.04386203739102	-19.3094475083371	17.7670688918547	BAD	BAD	0.583095599811621	0.585553063722987
0.633926616610023	0.786667714309345	0.0168515324152222	-0.00494120728902609	0.999665341516339	0.780984156591267	-0.0809114746898151	-0.58984348459465	0.0146136538291265	0.426029030857838	0.409047163388881	-5.45944794197123	-57.6645311097518	6.84746796307441	7.96874712597173	20.7569263822246	12.120642333398	-9.04386203739102	-19.3094475083371	17.7670688918547	BAD	BAD	0.593001998915387	0.595555032402227
0.641355588134409	0.79407983183567	0.0140750823211745	-0.000991955887537811	0.995559822573272	0.77464030485766	-0.0912010891639823	-0.55333548579348	0.114418969168256	0.436590443242292	0.534426148582232	-5.09796952256265	-59.2931826790038	6.3751896753383	7.90067277790831	20.5476271987171	12.2058070597787	-9.04386203739102	-19.3094475083371	17.7670688918547	BAD	BAD	0.6030102086591	0.605622707048115
0.656653435094675	0.801137978511283	0.0189296933045452	0.00121465904460407	1.00032720388942	0.774570392693787	-0.0806210637217564	-0.549784113716178	0.0877440143119544	0.291993216575272	0.618263794896716	-5.05573799411943	-59.1487156517778	5.42262848135267	7.90067277790831	20.5476271987171	12.2058070597787	-9.04386203739102	-19.3094475083371	17.7670688918547	BAD	BAD	0.613115190281462	0.615770734982368
0.666631629986835	0.808601631625345	0.0134439648398218	0.00382141268655645	0.999427927448417	0.768006709504537	-0.075429808326617	-0.569049363675018	0.0261551635297298	0.305421491611133	0.431267305630076	-5.90658713213799	-57.366249623805	4.78205306022281	7.90067277790831	20.5476271987171	12.2058070597787	-9.04386203739102	-19.3094475083371	17.7670688918547	BAD	BAD	0.623311759768692	0.626015206213699
0.680741762910226	0.816930952970796	0.016964951618859	0.00283178805188739	1.00234954687502	0.752102910908595	-0.0802772175336337	-0.59316534121902	-0.0353057780640288	0.220755199776333	0.333972533349121	-7.34177588759666	-57.5995692053455	4.22625014121301	7.90067277790831	20.5476271987171	12.2058070597787	-9.38371203739102	-19.3085075083371	19.4246288918547	BAD	BAD	0.633597521124557	0.636372366121252
0.692633393577078	0.826335564408948	0.0228759105598022	0.00287005817443905	0.998102923246713	0.732556269202894	-0.0819872915803616	-0.59562009324972	0.00227041420030891	0.197433436123278	0.124354819656906	-8.58314063135336	-59.2804562495048	3.48905215023509	8.19632082426712	20.5398427121059	11.5361321237688	-9.38371203739102	-19.3085075083371	19.4246288918547	BAD	BAD	0.64397233232696	0.646854069280312
0.70415188917759	0.836936706590009	0.0224654414042088	-0.00132093226130922	0.996440734801296	0.722806891402435	-0.0830823243036716	-0.609364138212044	0.014286796024475	0.292568670578325	0.0269210320075762	-9.18426241396388	-59.732678588634	2.88437549936971	8.26831077790831	20.5379471987171	11.3730670597787	-9.38371203739102	-19.3085075083371	19.4246288918547	BAD	BAD	0.654436313949684	0.657463930826334
0.721674576514918	0.848836976773363	0.0232740235083187	-0.00509175191144555	0.997855023627982	0.720658840585088	-0.0881013374188229	-0.630651761333114	0.0635888159926948	0.268140119593488	-0.181835159908843	-8.87827186064956	-59.5993952323695	2.68616816810562	8.26831077790831	20.5379471987171	11.3730670597787	-9.38371203739102	-19.3085075083371	19.4246288918547	BAD	BAD	0.664988472198385	0.668197600246504
0.731076124372713	0.862059443418211	0.0224001943725558	-0.00421744431840203	0.999803054872254	0.70512982578331	-0.0996990743157783	-0.646236282455761	0.223542474273891	0.208582666887364	-0.279439249909781	-8.73566874674838	-60.6070745690391	2.15190490853806	8.26831077790831	20.5379471987171	11.3730670597787	-9.31191986072787	-19.3258038522341	19.4836646326477	BAD	BAD	0.675625592811521	0.679045894381048
0.739306524910557	0.876508840234589	0.0228848172197827	-0.00266582290352409	1.0009762007031	0.704362306215313	-0.0959958010602257	-0.650173254204226	0.260255405415349	0.196500293700755	-0.291451486704364	-8.29560411434205	-61.8150989183117	2.00070438651839	8.26464615045026	21.1320177279379	11.3707751703029	-7.85770203739102	-19.6761575083371	20.6794888918547	BAD	BAD	0.686340873487624	0.689998164192118
0.757541949073626	0.892067381581599	0.0191883823298044	-6.70524630355513e-05	1.00083185039966	0.707964622574588	-0.0969835096147709	-0.65553947044216	0.0636910753635759	0.101730071770238	-0.19335923360374	-8.86288488708504	-62.5454831350063	1.39301297509384	8.26372177790831	21.2818671987171	11.3701970597787	-7.85770203739102	-19.6761575083371	20.6794888918547	BAD	BAD	0.697123264748023	0.701044819645513
0.763962270386504	0.90871141800537	0.02090024386198	-0.000625985603581827	0.997637215785063	0.700293714437006	-0.106718375686687	-0.647758941346954	-0.0843091264631435	0.171977413714809	-0.168232342899921	-9.46431032768769	-62.0858111375989	0.890737118351509	8.26372177790831	21.2818671987171	11.3701970597787	-7.85770203739102	-19.6761575083371	20.6794888918547	BAD	BAD	0.707958333239831	0.712178311591382
0.773992044090939	0.926451849043212	0.0308984848981272	0.00180927494335725	1.00450644754883	0.687457870747307	-0.118075199021841	-0.650300746210952	0.0371872786395599	0.00760300088733895	-0.265429299590477	-9.76068704091962	-62.5300948176161	0.307160648081041	8.26372177790831	21.2818671987171	11.3701970597787	-7.85770203739102	-19.6761575083371	20.6794888918547	BAD	BAD	0.718829963672444	0.723392327799291
0.785322935784076	0.945136231760355	0.0317345719821202	0.0082792951323515	1.0042600250532	0.683900474310524	-0.117425885389551	-0.658494188471049	0.172601940571917	0.146810242210225	-0.290418567985045	-9.96535391446496	-63.7594559159329	0.102967581667457	8.26372177790831	21.2818671987171	11.3701970597787	-7.70649173176418	-19.6754094512369	20.8473353154234	BAD	BAD	0.729722147351525	0.734680703299021
0.79513297874319	0.9643225128582	0.0374766884203997	0.00981275096100853	1.00172667937509	0.688041966815348	-0.110195106905768	-0.675441302660006	0.149200138744846	-0.132859488224906	-0.435600763096909	-10.91735382581	-63.2729504348439	0.294413316951506	7.97220618311563	21.2846437335906	11.6738202451053	-6.32752203739102	-19.6685875083371	22.3780188918547	BAD	BAD	0.740621422263503	0.746037548785704
0.808183852621761	0.983373035084159	0.0406361583629246	0.00791165431735322	0.998507965501132	0.684274642205535	-0.097458278202214	-0.693196232897281	-0.00949674216617118	-0.0791338506875751	-0.473437840789186	-11.9217106795179	-62.0964222375025	0.446026919201426	7.89519777790831	21.2853771987171	11.7540270597787	-6.32752203739102	-19.6685875083371	22.3780188918547	BAD	BAD	0.751520300952789	0.757457621914482
0.823854633999798	1.00169057394435	0.0495275622748729	-0.000210463418204637	0.999952500340605	0.684018435727141	-0.082908939581784	-0.716668351129811	-0.0967204602893175	0.0987672124867696	-0.472827817484538	-12.4686755444553	-60.5753330352082	-0.0766335041818841	7.89519777790831	21.2853771987171	11.7540270597787	-6.32752203739102	-19.6685875083371	22.3780188918547	BAD	BAD	0.762420073428722	0.76893541855817
0.833021894689235	1.01884715260901	0.0483468719375258	-0.00265188197371715	0.996741443243621	0.678241528477821	-0.0751305454258403	-0.745392436208932	-0.0612927545226966	0.0895094595202952	-0.520514646988001	-12.9240116873122	-60.0345477583914	-0.393167604728182	7.89519777790831	21.2853771987171	11.7540270597787	-6.32752203739102	-19.6685875083371	22.3780188918547	BAD	BAD	0.77333064261237	0.780463743590232
0.844382472783078	1.03454333432014	0.0531441973527752	-0.00349768420337933	0.995673356358222	0.652249385997173	-0.0724492943848783	-0.747013286087188	0.000131344688909204	0.0766857238755236	-0.48494549343297	-13.552399737267	-60.6959925057601	-0.817852229377552	7.89519777790831	21.2853771987171	11.7540270597787	-5.93760923991491	-19.6668999655086	22.6224353628161	BAD	BAD	0.784266751055636	0.792033236587013
0.855610584069855	1.04859315368435	0.0459876816684969	-0.00601912600279615	1.004412231935	0.636589903063808	-0.072121570297628	-0.755589361696604	0.0616315953456297	0.169502831744786	-0.327269229991541	-14.3041585717542	-62.6791321868339	-1.57657267992998	8.18452793442219	21.2867718176766	11.7547713788863	-3.73972203739102	-19.6573875083371	24.0001788918547	BAD	BAD	0.795242563946465	0.803633303814062
0.866746210911106	1.06106627890289	0.0389782154242424	-0.00553748329446383	1.00156457723505	0.653570608711714	-0.0868532785332975	-0.75730593574565	0.122963117627192	0.19496432390915	-0.04738996203341	-13.6880246444328	-65.2786278993157	-2.49114214200263	8.26447977790831	21.2871571987171	11.7549770597787	-3.73972203739102	-19.6573875083371	24.0001788918547	BAD	BAD	0.806268096703528	0.815255243444281
0.880040903847333	1.07241535174826	0.0354054949675543	-0.00334009493151649	0.999372846021562	0.655704023753417	-0.0986887697892633	-0.76115940131562	-0.00799335005959974	0.148376787199746	0.11520755880364	-12.7333923708071	-64.8918420966951	-3.58388671013958	8.26447977790831	21.2871571987171	11.7549770597787	-3.73972203739102	-19.6573875083371	24.0001788918547	BAD	BAD	0.817350080979223	0.826898338642542
NaN	1.08335364476501	0.0267878163594858	-0.00397409801306448	0.996559792660397	0.644273869390291	-0.103059539057839	-0.768325101413335	-0.144652247317528	0.181353390825475	-0.049073636053339	-11.6336196944762	-63.8330406825565	-4.33475021389816	8.26447977790831	21.2871571987171	11.7549770597787	-3.73972203739102	-19.6573875083371	24.0001788918547	BAD	BAD	0.828496398451297	0.838576655808529
NaN	1.09455822178319	0.0275352290436821	0.00739806446600959	1.00194686874307	0.632120369428404	-0.109581004042418	-0.771370759607454	0.0195781332487748	0.148021600734229	-0.0078959568418388	-11.4584676254636	-64.2204133800865	-5.29592321299839	8.26447977790831	21.2871571987171	11.7549770597787	-3.50803791112433	-19.7321855781287	24.1779042719856	BAD	BAD	0.839720397459477	0.850321497113716
NaN	1.10643667152433	0.0303111242533304	0.00473025839107288	1.00400419604357	0.620625487755748	-0.110547067124061	-0.782050792871664	-0.259972838471543	0.13445536173798	-0.218542366151396	-11.4255589610368	-65.2170836801381	-6.78057345959949	8.26626072158175	20.9985124018664	11.7560945146327	-2.59527203739102	-20.0268675083371	24.8780888918547	BAD	BAD	0.851042861560111	0.862177048376644
NaN	1.11906944794618	0.0342462376250279	-0.00149852634495446	0.997277012588324	0.615377541008227	-0.110626138844918	-0.788991655198421	-0.0700716705586749	0.18029947470351	-0.33456029460227	-11.5587725867552	-65.2566647081764	-7.69167507031699	8.26677477790831	20.9151971987171	11.7564170597787	-2.59527203739102	-20.0268675083371	24.8780888918547	BAD	BAD	0.862492414403321	0.874192588404416
NaN	1.13227170783592	0.0416436051503699	0.000217423321739104	1.00053101568349	0.600509569452831	-0.102858220015745	-0.820137773145921	0.156103606615277	0.193382555533865	-0.348063639887529	-10.9888911952724	-65.2930941503742	-8.30784836527161	8.26677477790831	20.9151971987171	11.7564170597787	-2.59527203739102	-20.0268675083371	24.8780888918547	BAD	BAD	0.874105074172548	0.886415974521038
NaN	1.14567338083858	0.0457549776178263	0.0022383610830028	0.997581567882539	0.586516135722502	-0.0970703925337745	-0.873541918969517	-0.0872775257886889	0.422161665235775	-0.395024095645351	-10.1880921016404	-66.2312354413213	-9.53972268293542	8.26677477790831	20.9151971987171	11.7564170597787	-2.59527203739102	-20.0268675083371	24.8780888918547	BAD	BAD	0.885922006495332	0.898889275340894
NaN	1.15879868010959	0.0539376642785713	0.000359652157155665	0.998804026004215	0.589589531742855	-0.086146519660915	-0.886716712366125	0.113061818892484	0.169306397642892	-0.266859822488845	-9.93808194148022	-67.9920791244907	-10.5313661517766	8.26677477790831	20.9151971987171	11.7564170597787	-2.58439837365142	-20.0299567667116	24.8848904255765	BAD	BAD	0.897984911569466	0.911645091277341
NaN	1.17118261055731	0.0547038545488902	-0.00366380919785181	1.00139836000556	0.595048676990867	-0.0776282241757239	-0.902688516468407	-0.0388439631736208	0.301778704219146	-0.129970688495438	-10.5520035867361	-71.3861831932571	-12.6247488662113	8.54825145207353	21.1978033132126	11.4108959675942	0.00246796260898208	-20.7648975083371	26.5029888918547	BAD	BAD	0.910330532809731	0.924703553671799
NaN	1.18256738326662	0.0591156117508314	-0.00614413644431504	1.00005105012547	0.589069604764262	-0.0731424765636706	-0.889817460959549	0.0318443019922049	0.370082109027579	0.0396704208828931	-10.3334707868011	-74.32217069554	-14.6497314733483	8.63287577790831	21.2827671987171	11.3070170597788	0.00246796260898208	-20.7648975083371	26.5029888918547	BAD	BAD	0.922987040571664	0.938071675086017
NaN	1.19309283635767	0.0538719189675442	-0.00104473497046616	1.00401834555786	0.597395992538037	-0.077824111625148	-0.874837261644588	0.451917893690653	0.278702563005405	0.223259376011367	-8.85734312474879	-77.3766176718521	-16.3421538685917	8.63287577790831	21.2827671987171	11.3070170597788	0.00246796260898208	-20.7648975083371	26.5029888918547	BAD	BAD	0.935974296388672	0.951746357210105
NaN	1.20325893426568	0.0477019882550376	0.000636298711540826	1.0002477669526	0.597439171186105	-0.0886244026963226	-0.870880026824844	0.284499637410049	0.386561237863397	0.359813651517749	-6.3803796727942	-78.9040993082874	-17.1483863037433	8.63287577790831	21.2827671987171	11.3070170597788	0.00246796260898208	-20.7648975083371	26.5029888918547	BAD	BAD	0.949307884121678	0.965720629692146
NaN	1.2136468233869	0.0471783923046755	-0.000475083038871817	0.998272421791169	0.573229807816701	-0.0885809111597485	-0.869832122361373	0.150173960462788	0.337433210479446	0.481733162203659	-4.49977500032635	-79.2851421155188	-18.0893882986415	8.63287577790831	21.2827671987171	11.3070170597788	0.109331320178047	-20.8273234413748	26.5731097163398	BAD	BAD	0.963004684511546	0.979990914451629
NaN	1.22465771757729	0.0399969748414217	0.0035818297396137	1.00266184942784	0.546741198845724	-0.0897815625115007	-0.864938755452226	0.182231693632892	0.037522177192182	0.416786427873612	-3.64440942461889	-80.1762271491635	-19.4102779208834	8.35520704924516	20.7149979155393	11.3084789109323	1.91214796260898	-21.8804675083371	27.7560688918547	BAD	BAD	0.977086738671316	0.994562329007684
NaN	1.23645658864356	0.0354460729999728	0.00642703869272829	1.0037338241131	0.507512879499723	-0.0805322218490184	-0.882715928508172	0.149912401174807	0.493403432972811	0.480115537976683	-3.07185474261088	-81.2894653033817	-21.9411048965286	8.26818477790831	20.5370571987171	11.3089370597787	1.91214796260898	-21.8804675083371	27.7560688918547	BAD	BAD	0.991580883224954	1.00944945941981
NaN	1.24906156898105	0.0355008516196897	0.00505247458641433	1.00654108565812	0.481134603644243	-0.061328462432542	-0.894883949474824	0.088245024167268	0.573921140419951	0.555463920477663	-2.36208499753588	-83.1627314256633	-23.7305931638949	8.26818477790831	20.5370571987171	11.3089370597787	1.91214796260898	-21.8804675083371	27.7560688918547	BAD	BAD	1.00651332067733	1.02467135685769
NaN	1.26242072479993	0.0331179855398599	0.0051951919436848	0.997963532483849	0.464909390777462	-0.0407829792129032	-0.923344442887062	0.0267543068217019	0.409881369931434	0.47679771332798	-1.49000201203569	-85.8455438431574	-24.7702569560136	8.26818477790831	20.5370571987171	11.3089370597787	1.91214796260898	-21.8804675083371	27.7560688918547	BAD	BAD	1.02189979495595	1.04024188560869
NaN	1.27641550732376	0.0278866626450559	0.00211265991130926	0.997824554173963	0.43882584809474	-0.0396742093082754	-0.936197318734713	0.244262831176417	0.411004238317787	0.492732187357173	-1.16636175647583	-90.9889204294734	-24.5395024235382	8.26818477790831	20.5370571987171	11.3089370597787	2.27160567801863	-21.8789700371856	27.9367026961547	BAD	BAD	1.03773382244744	1.05615894839161
NaN	1.29088231514412	0.0213556661559253	-0.00154367511757373	1.00315016982817	0.43924807003056	-0.0348432576368004	-0.93644032332561	-0.00547296627753752	0.246118430388519	0.322304466208081	-0.213267479104984	-98.8223908947768	-23.9091357743514	7.98808389655732	20.8161042474081	11.3071354431426	5.24874796260898	-21.8665675083371	29.4327688918547	BAD	BAD	1.05397798282279	1.07239734482476
NaN	1.30575419141041	0.0156505508241667	-0.00276698291209936	1.00277772733187	0.466015566093256	-0.0297299763448857	-0.93079152258201	-0.111519851749963	0.500056037718964	0.215505961194883	0.603719299671158	-101.368846226561	-23.0682123539197	7.89660677790831	20.9072371987171	11.3065470597788	5.24874796260898	-21.8665675083371	29.4327688918547	BAD	BAD	1.07056432304718	1.08890962356724
NaN	1.32118483967345	0.0128526498256794	-0.00289723348596849	1.00073788037307	0.440471035283054	-0.0458731236820552	-0.916814864153634	0.258205621693661	0.379554704471307	0.153961612712345	-0.237796937003437	-99.1613238409302	-21.5875691637701	7.89660677790831	20.9072371987171	11.3065470597788	5.24874796260898	-21.8665675083371	29.4327688918547	BAD	BAD	1.08740484087865	1.10563508672496
NaN	1.33745179366462	0.0108418359857853	0.00800267575735259	0.995660407977365	0.397713874522048	-0.0581782331696581	-0.914249945688774	0.242175549425615	0.127157937472294	0.18453218074522	-0.752577596651102	-97.3251392915717	-20.5698200914599	7.89660677790831	20.9072371987171	11.3065470597788	5.24874796260898	-21.8665675083371	29.4327688918547	BAD	BAD	1.10440471635464	1.12251063503371
NaN	1.35473994883899	0.00489219307602331	0.00799965146351493	0.995924815116559	0.3759847310602	-0.0655371333049361	-0.928172899912419	-0.126442959330445	-0.0214443770168715	0.153867640144597	-0.587928606180847	-101.016082765727	-19.9700598838382	7.89660677790831	20.9072371987171	11.3065470597788	5.71935879419496	-21.9245219057242	29.559212964165	BAD	BAD	1.12147099314996	1.13947705016356
NaN	1.37302145581172	0.00818739971026652	0.00135618240818805	1.00114713028774	0.364933614392495	-0.075902023121384	-0.948989739964272	0.224544300264086	0.037082977395347	0.184036382295992	-0.296719741434768	-103.197303086424	-18.6132915976745	8.17219273685381	20.9085655647857	11.3072560191974	8.19830796260898	-22.2297975083371	30.2252588918547	BAD	BAD	1.13851861224613	1.15648242131561
NaN	1.39208813361357	0.0106098973729035	0.00457999238378648	0.996633386869244	0.351208312711837	-0.119074934774612	-0.945965297923278	0.19701642777472	0.199648977521552	0.153782038704464	0.0915103372682594	-100.333540070446	-15.4115039878018	8.26588977790831	20.9090171987171	11.3074970597787	8.19830796260898	-22.2297975083371	30.2252588918547	BAD	BAD	1.1554798719421	1.17348845945618
NaN	1.41165187761732	0.0192103052188498	0.00273812997952899	1.00022862356663	0.318673182615856	-0.0928842775134214	-0.958083866184538	-0.59838507465594	0.289182485972295	0.0468621025876418	2.06539508262005	-94.487646734119	-8.89961258205737	8.26588977790831	20.9090171987171	11.3074970597787	8.19830796260898	-22.2297975083371	30.2252588918547	BAD	BAD	1.17231625981625	1.1904785244981
NaN	1.43139622956321	0.0300020696204929	-0.00313819811913432	0.98772128744856	0.317008930939185	-0.0429054075925083	-0.98098104073737	-0.301864639379639	-0.0922572573878485	-0.0755828209542187	-0.15708425689402	-91.2482022492602	-6.16636120717566	8.26588977790831	20.9090171987171	11.3074970597787	8.19830796260898	-22.2297975083371	30.2252588918547	BAD	BAD	1.18902466325209	1.20745997521965
NaN	1.45094274613152	0.0356512645894105	0.00244195538507986	0.993155122715201	0.345141361494356	0.00615602316665492	-1.00201627507532	0.390188517952161	0.297690272294023	-0.197972540304365	-5.39535047953624	-90.2471763378003	-2.68235996071514	8.26588977790831	20.9090171987171	11.3074970597787	9.05884797077506	-22.3057099814428	30.4033051499722	BAD	BAD	1.20563281630436	1.22445757597468
NaN	1.4697829246395	0.0399167491837745	0.00497236797081162	0.998947303568883	0.352038169896572	0.0147767088962795	-1.04843856640485	-0.0717586217643453	-0.0443425778053088	-0.365538263297312	-8.62752237286069	-90.5000378159158	-0.491975439623916	8.26419335298879	21.1839710886145	11.3064400281295	12.270407962609	-22.5890175083371	31.0677788918547	BAD	BAD	1.22218613498359	1.2415012089053
NaN	1.4873055151348	0.0457720142341731	-0.00252092148057629	1.00174008288763	0.317523211195373	0.0109966560096764	-1.04486456110436	-0.20551469907735	-0.0549280521276584	-0.232115731151625	-10.2624292312169	-91.490264533118	1.81428656720461	8.26359477790831	21.2809871987171	11.3060670597787	12.270407962609	-22.5890175083371	31.0677788918547	BAD	BAD	1.23873160781148	1.25861253751699
NaN	1.50298748075277	0.0520708134416624	0.00197430673968304	1.00073163044654	0.27209057901137	0.00122974241314076	-1.05766869658719	0.370787975539129	0.0510621962311892	-0.347965110751867	-12.1166519039463	-89.9656394748591	4.33306007004306	8.26359477790831	21.2809871987171	11.3060670597787	12.270407962609	-22.5890175083371	31.0677788918547	BAD	BAD	1.25530271545303	1.27579383961663
NaN	1.51661296990884	0.0447778852824102	0.00806917987997559	1.00197316422112	0.251403446169161	-0.00808462976992927	-1.05962870622129	0.339116445480629	0.371850793121316	-0.322083183829039	-11.9193854750704	-95.4953415526877	5.26895091810316	8.26359477790831	21.2809871987171	11.3060670597787	12.270407962609	-22.5890175083371	31.0677788918547	BAD	BAD	1.27190631558966	1.29301966365702
NaN	1.52835553374576	0.0505039809934101	-0.0012907737848526	1.00035918458957	0.261866896858536	-0.0213553358614468	-1.06473510126609	-0.284352530227163	0.220614904999151	-0.378980102695601	-12.7523830341088	-98.9563493485572	6.06644152529176	8.26359477790831	21.2809871987171	11.3060670597787	12.3090102033426	-22.5929352038645	31.0839266777671	BAD	BAD	1.28851381587074	1.31023228630092
NaN	1.53870845520274	0.0416798221080391	-0.0130173100421908	0.999157414924547	0.27055296147834	-0.0492400864834852	-1.02246673425499	-0.0306068080945809	0.429229953034942	-0.321511601471368	-10.3703912817947	-98.0373716339153	6.61795034626794	8.26863148139231	20.4645422465438	11.3092204868584	15.228270962609	-22.8892075083371	32.3050888918547	BAD	BAD	1.30506123098655	1.32734519196855
NaN	1.54836473570545	0.0318947964005471	-0.01131508539814	0.998744162355743	0.237715441530894	-0.0415346969442716	-1.03175888957374	0.404301842547011	0.323496793002727	-0.198605987519294	-10.4748427764981	-95.5672995378577	7.05736791318162	8.27047877790831	20.1650971987171	11.3103770597788	15.228270962609	-22.8892075083371	32.3050888918547	BAD	BAD	1.32145759411417	1.34425474009669
NaN	1.55810378974285	0.0256195061556392	0.0041465068039417	1.00233389835323	0.230525580751275	-0.0553398868438368	-1.02948151062065	0.368885229288425	0.286191879149407	-0.120649623411511	-11.7339543985157	-96.0454120807151	7.7348948159634	8.27047877790831	20.1650971987171	11.3103770597788	15.228270962609	-22.8892075083371	32.3050888918547	BAD	BAD	1.33759568150268	1.36085280376143
NaN	1.56863006154062	0.0236654890145463	0.00292511793393721	0.99801201526223	0.231316718372892	-0.0560898715549815	-1.02617989116897	-0.0396842394993654	0.129280983274619	-0.0147223497864656	-11.8235426802656	-91.589095405507	8.39582932886803	8.27047877790831	20.1650971987171	11.3103770597788	15.228270962609	-22.8892075083371	32.3050888918547	BAD	BAD	1.35336174390342	1.37703506165678
NaN	1.58035942956814	0.0224837120597351	-0.00579599298429977	0.992652993466049	0.194676173893428	-0.0448773243061779	-1.04017232032617	-0.129177096991977	0.236626485959672	0.0632677832603971	-12.370537965798	-87.2495875760426	8.78123347303831	8.27047877790831	20.1650971987171	11.3103770597788	15.398743010744	-22.9372476251565	32.3032135317827	BAD	BAD	1.36864399869269	1.39270485659988
NaN	1.59329166236808	0.0249088731359856	0.000596612520955567	0.999573989444715	0.180838233375433	-0.0432653746041701	-1.04810363157295	0.244402145988849	-0.171303541945949	0.168790097344264	-12.5995097168036	-84.4846357340861	9.39713963398504	8.26826806447385	20.4306072855218	11.0307105865857	17.854399962609	-23.6292675083371	32.2761988918547	BAD	BAD	1.38333856735307	1.4077733141091
NaN	1.60707894757083	0.0316310531023442	0.00326511765978874	1.00578671972276	0.161233402458125	-0.03858989207026	-1.05613110251221	-0.153770390777832	0.0346803212370771	0.113739769745482	-11.85507	-79.9767293029096	9.89831045737556	8.26742577790831	20.5317671987171	10.9241570597788	17.854399962609	-23.6292675083371	32.2761988918547	BAD	BAD	1.39735249550845	1.42215675752031
NaN	1.62121167123141	0.0404765663123545	-0.000467220149862153	1.005163758907	0.139930690810844	-0.0339670041602128	-1.02765243043429	-0.180872002954381	-0.0313278792177113	0.12383386030873	-12.033266957018	-73.872588559892	9.15334071661728	8.26742577790831	20.5317671987171	10.9241570597788	17.854399962609	-23.6292675083371	32.2761988918547	BAD	BAD	1.41060508488957	1.43577348838066
NaN	1.63517631451193	0.048282457549765	0.00658951533540553	1.00451856922284	0.123569738618959	-0.0213705132169818	-1.04164323563821	0.109291382891319	0.0566343298952624	0.0967909811596767	-13.7324691198448	-69.9316558453817	8.40443926314528	8.26742577790831	20.5317671987171	10.9241570597788	17.854399962609	-23.6292675083371	32.2761988918547	BAD	BAD	1.42302748426102	1.44854181871775
NaN	1.64854390613024	0.0475264119518283	0.00358220091287924	1.00031926528782	0.104636751681146	-0.0069988752007873	-1.02339233553279	-0.246669296221955	-0.047517440401054	0.0355959133203883	-13.6239342619951	-65.7639465080107	8.11780234013263	8.26742577790831	20.5317671987171	10.9241570597788	18.2827357576336	-23.6715459859208	32.2192453463081	BAD	BAD	1.43456067678474	1.46038084574825
NaN	1.66102069794549	0.0408776573341246	-0.00620557741450292	0.99896422597398	0.112349393545024	-0.0052405654712829	-1.02428942161283	-0.287452622260572	0.0982191824428787	0.194094084343363	-11.6319512590995	-60.6556925343976	7.96365532785895	8.00333571550508	20.5342825264416	11.1992163875608	21.525373962609	-23.9916075083371	31.7880888918547	BAD	BAD	1.44515402318697	1.47121518596314
NaN	1.67249520628182	0.0393583589430319	-0.00562892968605561	0.997730545130886	0.105865905113325	-0.0187345538593358	-1.03609208413391	0.249385151939135	0.182170473507858	0.219622100830053	-12.1415457743807	-55.3602662571155	7.644323	7.89890277790831	20.5352771987171	11.3079870597787	21.525373962609	-23.9916075083371	31.7880888918547	BAD	BAD	1.45476584490943	1.4809832878521
NaN	1.68305566080355	0.0319762417479497	-0.000121218930967729	1.00004006698355	0.100546840067689	-0.025802089222441	-1.03381550740561	0.178304465712633	0.309011490538588	0.158127920043997	-11.4610472426947	-49.1694739006429	7.60830616238489	7.89890277790831	20.5352771987171	11.3079870597787	21.525373962609	-23.9916075083371	31.7880888918547	BAD	BAD	1.46336527758849	1.48964579991091
NaN	1.69290172592433	0.0320347091000628	0.00188952758920883	1.00220370832173	0.0881379193836054	-0.0218621955341049	-1.02803248775799	-0.103046106759233	0.190479207881253	0.184041321756597	-10.5578976154434	-42.9341381433778	7.34264674779767	7.89890277790831	20.5352771987171	11.3079870597787	21.525373962609	-23.9916075083371	31.7880888918547	BAD	BAD	1.47093401615398	1.49718926750539
NaN	1.70217588399303	0.0263754177950981	0.00407477022734294	1.00542872871093	0.0708909384506932	-0.0173257939741393	-1.03059684483066	0.00144205035205407	0.332864742679455	0.114213056391677	-10.0364852546989	-37.4126447909932	6.89092199832628	7.89673137409558	20.795980746856	11.0333833988242	21.958434310588	-23.989911219311	31.9221142543888	BAD	BAD	1.47746733686987	1.50362411459417
NaN	1.71085776712265	0.0287168755995357	0.0069918576427542	1.00209949751425	0.0604352138201275	-0.0141782461575564	-1.0198821781974	0.334673636184039	0.165718864922929	0.0350559848151202	-8.82956135630666	-31.1733917931567	5.97415827273278	7.89584877790831	20.9019471987171	10.9217670597788	24.096231662609	-23.9815375083371	32.5837288918547	BAD	BAD	1.48297457518084	1.50898016245406
NaN	1.71879615485728	0.0208213391024545	0.00883804176188981	0.999303548974055	0.0535192593457899	-0.00679742891697168	-1.02745801307959	-0.124845757415765	-0.106306386784001	-0.0696851674851418	-8.09788907318502	-24.4268776760915	4.66548406238442	7.89584877790831	20.9019471987171	10.9217670597788	24.096231662609	-23.9815375083371	32.5837288918547	BAD	BAD	1.48747914631599	1.51330240562586
NaN	1.72578781797044	0.0249772720390672	-0.00134364241153192	0.995331694812539	0.039528822046556	-0.0188622799441541	-1.03160154314863	-0.401679318717445	0.0341224507783936	-0.0620207471915579	-8.62228841569038	-17.5499100878104	2.792558992665	7.89584877790831	20.9019471987171	10.9217670597788	24.096231662609	-23.9815375083371	32.5837288918547	BAD	BAD	1.49101732005426	1.51664667752646
NaN	1.73160465515499	0.027754898491654	-0.00848334256078672	0.996553437356716	0.0373554491233265	-0.0218883892513584	-1.03117318477287	0.231699157291178	0.0374103969456338	-0.130347439932678	-9.23830298777033	-12.4797231573859	1.24697569561859	7.89584877790831	20.9019471987171	10.9217670597788	24.096231662609	-23.9815375083371	32.5837288918547	BAD	BAD	1.49363464885064	1.519074163316
NaN	1.73599903147329	0.0338338766491659	0.00859278354306713	1.00555927157073	0.0399166923361306	-0.0181605780503546	-1.03778363006086	0.330435136509911	0.225193067527362	-0.0513526725776461	-8.79473267006645	-7.81593794995879	0.290657800199309	7.89584877790831	20.9019471987171	10.9217670597788	24.4226504269185	-23.8979982930015	32.4954349467084	BAD	BAD	1.49537999095033	1.5206453799139
NaN	1.7387333541498	0.0231258298434913	-0.00178590832284896	0.994958802101505	0.0407252997300323	-0.0107856104132861	-1.03251075147536	-0.501581349059753	-0.156000082630924	0.0730695539175174	-8.12082326439571	-2.44572518962781	-0.820078222210736	7.89147942310004	21.610106333569	10.9190255038206	25.578414962609	-23.6022075083371	32.1828088918547	BAD	BAD	1.49629831591828	1.52141453897372
NaN	1.73963114485749	0.026304906230003	-0.00696903256724908	0.998932262304495	0.0342892329324167	-0.00675802846369119	-1.03262902663818	-0.366757904395127	0.106429950929123	0.195553396138242	-7.36985316332953	0.737450544283291	-1.38334984924262	7.89125877790831	21.6458671987171	10.9188870597787	25.578414962609	-23.6022075083371	32.1828088918547	BAD	BAD	1.49642363367938	1.52142413732092
NaN	1.73864009271974	0.0213737559113845	0.000598531370312807	0.996519073790153	0.0328539870714117	-0.00845400615188158	-1.02139667115729	0.460363608559041	0.00828899797388257	0.201320658871237	-6.21857574515113	4.16229333359245	-2.17160805540563	7.89125877790831	21.6458671987171	10.9188870597787	25.578414962609	-23.6022075083371	32.1828088918547	BAD	BAD	1.49577318724241	1.52070010136102
NaN	1.73587137999661	0.0174139039606541	0.00238139409652362	0.999163000190225	0.03832693855665	-0.0131707581396768	-1.02733947468555	-0.137814425981726	0.0585599971469359	0.317230175054634	-4.98030584827232	8.08379539831249	-2.85051362610395	7.89125877790831	21.6458671987171	10.9188870597787	25.578414962609	-23.6022075083371	32.1828088918547	BAD	BAD	1.49434392913872	1.51924821102491
NaN	1.73158790779862	0.0218363534278038	-0.00119653460626355	1.0006299854493	0.0477009784929087	-0.0120704926879785	-1.0286326008542	-0.405971839858072	0.174172394939083	0.265268520365396	-4.86469619496653	11.4591742085179	-3.64322888257256	7.89125877790831	21.6458671987171	10.9188870597787	25.5852732957953	-23.618652695587	32.1730117122935	BAD	BAD	1.49211182261455	1.51705165877138
NaN	1.72615908452233	0.0253011071150749	-0.00368073282965652	0.994261206470476	0.0591254902305626	-0.0115859794137443	-1.01968346398136	0.162687327269033	-0.212041179113547	0.377387248140749	-5.16950790859823	16.3540882370465	-4.08623262299637	8.59098357937544	21.2979216154678	10.9220510600607	25.890670962609	-24.3509475083371	31.7367488918547	BAD	BAD	1.48903411303842	1.51407051715186
NaN	1.71997774731233	0.0282291402493637	0.00717200620633109	1.0003722553043	0.070465718926407	0.00112357072178416	-1.01637382238832	0.0224388065335132	-0.178962840242194	0.152381358479091	-5.2056400922383	22.1001368498265	-4.88954795114112	8.63211777790831	21.2774671987171	10.9222370597788	25.890670962609	-24.3509475083371	31.7367488918547	BAD	BAD	1.48505405007651	1.51024514666136
NaN	1.71334889712643	0.0279543207570286	0.00281147690206297	1.00026039083362	0.0744253068709112	0.00855104995053394	-1.0195973330501	-0.451680087123202	-0.287223193730337	0.0804025745184516	-4.67870160758636	27.8802995932331	-5.73895221114048	8.63211777790831	21.2774671987171	10.9222370597788	25.890670962609	-24.3509475083371	31.7367488918547	BAD	BAD	1.48010654255463	1.50550335273803
NaN	1.70643790913358	0.0307082650940987	-0.00387475684993538	1.00242458652076	0.082037780984235	-0.000859685978140341	-1.02969175427544	-0.306577697242104	-0.182121263883556	0.0189595019670677	-4.77634427267927	34.2455479929753	-6.34329006762154	8.63211777790831	21.2774671987171	10.9222370597788	25.890670962609	-24.3509475083371	31.7367488918547	BAD	BAD	1.4741233546974	1.49976860833596
NaN	1.69931629014824	0.0290244361425305	0.000719619278774935	0.999444893043131	0.097584373755822	0.00722811014365638	-1.02070625929442	0.224623116235853	-0.174906795250523	0.0152426295953761	-4.40869262446552	40.1835824001599	-6.84193559470919	8.28772452364327	20.9267366964131	10.9226875083288	25.8401730875697	-24.4064507788889	31.7047247376933	BAD	BAD	1.4670374276466	1.49296746758797
NaN	1.69203216919107	0.0284431095427801	0.0033178913095284	1.00062661565044	0.0886810167572369	0.00935516520414458	-1.03406222767859	-0.0299086388096109	-0.00782942317146249	0.0151874005886783	-3.36594424839781	45.7880518970499	-8.24834631297246	8.26513077790831	20.9037271987171	10.9227170597787	25.206278562609	-25.1031775083371	31.3027288918547	BAD	BAD	1.45878674527897	1.48503551677106
NaN	1.68463733588982	0.0279769233559643	-0.00469776679095807	0.997921493966247	0.112771555643841	0.0034020811824507	-1.04934209489047	-0.279615267262444	-0.329711765699572	-0.156850334146359	-2.55267265776845	53.626439121607	-10.1386299095565	8.26513077790831	20.9037271987171	10.9227170597787	25.206278562609	-25.1031775083371	31.3027288918547	BAD	BAD	1.44931874034087	1.47592169679091
NaN	1.67716582612445	0.0279467105201417	-0.00118458623959408	1.00138933543065	0.127026901146084	0.00187266155350008	-1.04213148591316	-0.180387510351024	-0.130578274556414	-0.111350098276726	-1.64196040704235	60.6057436749599	-11.177056885938	8.26513077790831	20.9037271987171	10.9227170597787	25.206278562609	-25.1031775083371	31.3027288918547	BAD	BAD	1.43859565483791	1.4655916361676
NaN	1.66960023750324	0.0297665100457644	0.000918649551462216	1.00391375196769	0.137098592261755	0.00122886929209105	-1.05787487421776	-0.114768900484018	-0.225635015654824	-0.0499808252794054	0.0598575951515782	66.6932840934556	-11.6924665359284	8.26513077790831	20.9037271987171	10.9227170597787	25.206278562609	-25.1031775083371	31.3027288918547	BAD	BAD	1.42660044443316	1.45403059089817
NaN	1.66186903460008	0.0362328983996964	-0.0070529422375127	0.993588275740463	0.159522650472497	-0.0125500600211939	-1.06326577123422	-0.110407290494682	-0.344028265542326	-0.274276569090684	1.47479164252316	73.8236096660726	-12.7939038831665	8.27011126192547	20.215856048831	11.2837369614411	25.066645408678	-25.1035956162566	31.3603097602834	BAD	BAD	1.41334357173213	1.441246968296
NaN	1.65386375016564	0.0425810666157061	-0.001765723782869	0.996894722430312	0.189145374231238	-0.0155558243023257	-1.07077449053332	0.118641413655336	0.310395557676453	-0.119915967336239	3.68613832801991	82.4192932399068	-13.4098573536909	8.27047877790831	20.1650971987171	11.3103770597788	24.094177162609	-25.1065075083371	31.7613288918547	BAD	BAD	1.39887093289115	1.4272781983184
NaN	1.64543685076758	0.0489165710330269	0.00905431745033976	1.00986346293246	0.194891927776737	-0.0218181091699379	-1.09101750590893	0.364128909808437	-0.300883099161246	0.1209108170582	6.36632695496048	90.9130652425916	-14.1327488223577	8.27047877790831	20.1650971987171	11.3103770597788	24.094177162609	-25.1065075083371	31.7613288918547	BAD	BAD	1.38327056404571	1.41219797644031
NaN	1.63641211969091	0.0417027614124565	0.0089259558301379	1.01087343742242	0.205875161027527	-0.0251700561254003	-1.10021172091461	-0.360193092302809	-0.0217625111063652	0.0816357945173285	8.32772743515718	99.3902641357068	-15.3159995790592	8.27047877790831	20.1650971987171	11.3103770597788	24.094177162609	-25.1065075083371	31.7613288918547	BAD	BAD	1.36667431519912	1.39612003810429
NaN	1.6266574649987	0.0519289467194748	-0.00322134842672347	1.00397340254304	0.217529756470699	-0.0255867933823329	-1.10755183313082	-0.475242388763095	-0.0503287361619432	0.13384949913186	8.80647812157484	105.435517198981	-15.4504252035003	8.27047877790831	20.1650971987171	11.3103770597788	24.094177162609	-25.1065075083371	31.7613288918547	BAD	BAD	1.34925217641701	1.37919454538684
NaN	1.61619235570712	0.0419704080728043	-0.00423514755162205	0.994975156407256	0.240722219709966	-0.031595858729477	-1.1094738373134	-0.0245344774812729	-0.164459474787968	0.0815843567185513	9.93928396421092	108.224486099376	-14.7381692538015	8.60665855751168	20.8490422838593	10.9531674537166	23.829072760341	-25.1074349489134	31.7645350344207	BAD	BAD	1.33119970538968	1.36159781600438
NaN	1.60522363518131	0.0360859623609223	0.00737536370990111	0.99353070002768	0.259834712725636	-0.0247262406645462	-1.10145204249031	0.126368667307035	0.0455721686758174	0.303001472975475	11.3772621555909	111.638506555454	-12.4881273023251	8.63441277790831	20.9055071987171	10.9236770597787	22.599206962609	-25.1117375083371	31.7794088918547	BAD	BAD	1.31272120575879	1.34351858564563
NaN	1.59402139626522	0.0307638584699985	0.00609905882535439	0.998375432871462	0.271512923214329	-0.00348567865441163	-1.10610623470188	-0.204293173426862	0.00941144968059655	0.208843338806062	11.4766029969945	111.49054667696	-9.16466907311899	8.63441277790831	20.9055071987171	10.9236770597787	22.599206962609	-25.1117375083371	31.7794088918547	BAD	BAD	1.29401118253987	1.3251421070493
NaN	1.58272275896031	0.0312357688715369	0.00278828432241906	0.995645372485103	0.281024269605704	0.0457475781065085	-1.0973720274022	-0.063533336627613	0.113881622811973	0.311559151793208	11.0946155947775	108.162286796914	-5.29493427226034	8.63441277790831	20.9055071987171	10.9236770597787	22.599206962609	-25.1117375083371	31.7794088918547	BAD	BAD	1.27523636799796	1.30663318013332
NaN	1.57123330741471	0.0313199713592588	0.00206887494830743	0.996252508011312	0.288571099734007	0.0613441360036281	-1.08007631881581	0.290302971686348	-0.0944698865191132	0.20860240960296	8.45536763589898	105.316449454716	-1.16307279461201	8.63441277790831	20.9055071987171	10.9236770597787	22.599206962609	-25.1117375083371	31.7794088918547	BAD	BAD	1.25652247367424	1.28812310094611
NaN	1.55926638570919	0.0250883673157229	0.00333574201205697	1.00081512864639	0.298116517419053	0.0531405315101869	-1.05166430218328	-0.18714220444855	0.0492356118154988	0.198218807123267	7.16261978159356	103.218844250756	3.40578947406057	7.62146655287351	20.5598111514921	10.922366841524	21.9273333332643	-25.028263518953	31.7872030049846	BAD	BAD	1.23794950018673	1.26970526308348
NaN	1.54646027028613	0.028540409865505	-0.00274040733074904	0.998482695913744	0.312491245296212	0.0117758394975206	-1.04148579558636	-0.402140658299722	-0.0986144146880677	0.197843622142732	8.18794002246556	101.252751579509	8.47498154939589	7.52886177790831	20.5282071987171	10.9222470597787	19.666590962609	-24.7473875083371	31.8134288918547	BAD	BAD	1.21955560342634	1.2514381452139
NaN	1.53250185926396	0.0293580064786994	-0.00331591749282227	0.997782554518427	0.332400205977401	-0.0156837008506701	-1.0605756497306	0.0884857340708187	-0.0594676478404961	0.141599822406071	8.88863902732468	99.564126353727	13.008284405349	7.52886177790831	20.5282071987171	10.9222470597787	19.666590962609	-24.7473875083371	31.8134288918547	BAD	BAD	1.20134690405988	1.2333519871112
NaN	1.51722063049471	0.0289538845040678	0.00464101005625018	1.0044458732753	0.355024218821927	0.0109012926264228	-1.02639082634348	0.0242434924331813	-0.162410513399881	0.247855137412741	10.2403469019679	96.6271207072744	17.9675259472218	7.52886177790831	20.5282071987171	10.9222470597787	19.666590962609	-24.7473875083371	31.8134288918547	BAD	BAD	1.18331108949279	1.21545819372875
NaN	1.50066204469931	0.0297945927339022	-0.000323200113364584	0.999302108326132	0.379145497411131	-0.00425957621371802	-1.0139298557972	-0.0426117873734794	-0.226809177346766	0.258397605765875	9.2009156967056	98.9520506404171	19.992688055113	7.52886177790831	20.5282071987171	10.9222470597787	19.575548478709	-24.7323170440127	31.8144708618644	BAD	BAD	1.16543354606903	1.19776120631898
NaN	1.48309204761896	0.0312307833621138	-0.000444934299934932	1.00400873847881	0.386044440280747	-0.0265626273713106	-1.00585159241948	0.00798411149007958	-0.0160263956756567	0.369616787505037	9.36230455842887	103.016424467073	21.6274330588391	8.53625367008775	20.5378757997079	11.274505816741	15.234039962609	-24.0136575083371	31.8641588918547	BAD	BAD	1.14771245701498	1.1802695508982
NaN	1.46484708237287	0.0335763133938186	-0.00215145309831586	1.00319090094529	0.381574854663952	-0.040019175268255	-1.00115722474647	0.0694340003368779	-0.10190000457464	0.380394513483001	10.6557550207796	103.806283952432	22.3062907811355	8.63746577790831	20.5388471987171	11.3098970597787	15.234039962609	-24.0136575083371	31.8641588918547	BAD	BAD	1.13016617867557	1.16300116024303
NaN	1.44615219023262	0.0350813179705716	-0.00188166128918769	0.993401933343039	0.403709843516646	-0.0420157855727628	-1.00413200657157	-0.148104268824357	-0.0589301736635308	0.324393834899956	11.4211706916055	101.192905688397	21.6300420292635	8.63746577790831	20.5388471987171	11.3098970597787	15.234039962609	-24.0136575083371	31.8641588918547	BAD	BAD	1.11282971657183	1.1459814116168
NaN	1.4271472316529	0.0321179861128512	0.00341789214086265	0.994219909083727	0.398388976843465	-0.016030196829657	-0.976641522322989	-0.00428803271231484	-0.160584853854073	0.207195800416406	11.2960498390803	99.9793677359672	22.0434984018401	8.63746577790831	20.5388471987171	11.3098970597787	15.234039962609	-24.0136575083371	31.8641588918547	BAD	BAD	1.09574462535146	1.12923694570832
NaN	1.40810164568633	0.0287244477250066	0.00395885892404341	0.997052457465185	0.405453666513965	-0.00758053657046407	-0.968948870052028	-0.153503761299138	-0.279018856551541	0.25053372368602	11.184347286129	96.2936086592917	21.2251225803374	8.63746577790831	20.5388471987171	11.3098970597787	14.9667728791325	-24.0418003464228	31.7755271372444	BAD	BAD	1.07894856106728	1.11278891170963
NaN	1.38957133601314	0.0306069221604299	0.00221569479163577	0.999488773861174	0.434837035028379	0.00626875438040872	-0.944232129013688	-0.115804888704866	-0.129747499340407	0.366711941662659	11.257134914271	92.2281876596204	20.1780840959089	8.63598364188898	20.5285065052002	10.5582810017994	11.537787962609	-24.4028675083371	30.6383988918547	BAD	BAD	1.06246818618904	1.09664802144155
NaN	1.37229064076249	0.0277900616408513	-0.00191586532145705	0.998392588830743	0.467409564070521	-0.00271597401379639	-0.913366964606427	-0.275724607777111	-0.165506282562072	0.433436596926245	11.5024112184094	91.3123181388251	19.125283631383	8.63582177790831	20.5273771987171	10.4761970597787	11.537787962609	-24.4028675083371	30.6383988918547	BAD	BAD	1.04631721856456	1.08081356277622
NaN	1.35685197943618	0.0266090584408973	-0.00846072795678734	1.00036295123243	0.494921192771276	-0.00921511165200147	-0.912500852451663	0.204032252537101	-0.331226794313341	0.494099345577066	12.2453415964502	90.9491130776759	18.0732674289515	8.63582177790831	20.5273771987171	10.4761970597787	11.537787962609	-24.4028675083371	30.6383988918547	BAD	BAD	1.03049841081796	1.0652761219071
NaN	1.34345947835685	0.0264694529783631	0.00216454911592171	1.00071771896686	0.512440546631776	-0.0124895613422684	-0.905575774320285	0.315113328435881	-0.455560504733633	0.389708878381798	12.3211861004097	88.3816896124633	17.477334501982	8.63582177790831	20.5273771987171	10.4761970597787	11.537787962609	-24.4028675083371	30.6383988918547	BAD	BAD	1.01500563460068	1.05002061754359
NaN	1.33189310461701	0.029075230690256	0.0078167263472842	1.00336299967369	0.531929478184721	-0.0218082986231378	-0.908389734915666	-0.00968239595087905	-0.307881330607476	0.321712279160559	12.062146258224	85.6155366310466	16.5912249284263	8.63582177790831	20.5273771987171	10.4761970597787	11.537787962609	-24.4028675083371	30.6383988918547	BAD	BAD	0.999824484417852	1.03502785030922
NaN	1.32161507338069	0.0302390942582191	0.00832913270967516	1.00106820876538	0.553137564078785	-0.0197725216999945	-0.916818903608625	0.00682525221135099	-0.342011521028079	0.314941453543899	12.2788290392405	84.1260462649618	15.9261139651733	7.97070111841101	21.184584300064	10.127896787147	11.0401532772606	-24.3040371504068	30.5328998170003	BAD	BAD	0.984933269027855	1.02027581545634
NaN	1.3119527048177	0.0320839687821902	0.00573915410701494	0.999427065802325	0.554872083274253	-0.0236751285975772	-0.91740489368676	-0.151489198381047	-0.188969494897695	0.259797829620881	13.1280432960912	83.1960945063065	14.7728552517857	7.89191077790831	21.2624371987171	10.0866370597787	7.83577796260898	-23.6676475083371	29.8535688918547	BAD	BAD	0.970305576669703	1.00574111517364
NaN	1.30224866254562	0.0323205057396812	-0.00278513717933901	0.997888240864059	0.548004140148791	-0.0292288571258794	-0.90710648368889	-0.116205526361688	-0.433985013602282	0.0890023248809989	14.1628026705681	81.9647583521687	12.6264812307851	7.89191077790831	21.2624371987171	10.0866370597787	7.83577796260898	-23.6676475083371	29.8535688918547	BAD	BAD	0.955913252935732	0.99139953267747
NaN	1.29191951785658	0.029774473167766	-0.00682431983553514	1.00631785007593	0.534054642700867	-0.0278417558510261	-0.888804858672768	-0.0546844926698935	-0.149015155700754	0.0688864852211366	14.9771623284935	80.8871535465229	10.5122019880814	7.89191077790831	21.2624371987171	10.0866370597787	7.83577796260898	-23.6676475083371	29.8535688918547	BAD	BAD	0.941728535781431	0.977226363669462
NaN	1.28055079569024	0.0350524440974669	-0.00502284820337447	1.0030770515864	0.517648419069716	-0.0306654147128683	-0.882064092609652	0.225483085972647	-0.162094331022713	-0.0401322760557309	15.2381121359417	80.3592527970098	8.29475834654539	7.89191077790831	21.2624371987171	10.0866370597787	7.83577796260898	-23.6676475083371	29.8535688918547	BAD	BAD	0.927725026466076	0.963197683955633
NaN	1.26808620886789	0.0283755743437413	-0.00348315266505853	0.994000605585395	0.514579255944116	-0.0269234996376833	-0.844096283126525	0.150540432405419	-0.168502561664761	-0.0538997173767185	14.5467103494543	78.663488291188	6.11143746099191	8.22200421915353	20.9389529846584	10.4298824641778	7.14231033638799	-23.4728494655511	29.5414935643915	BAD	BAD	0.913877495854102	0.949292349852623
NaN	1.25490115603343	0.0304488235719368	-0.000734493864188158	0.995489993080637	0.534726965861527	-0.0312239975798253	-0.831373649242526	0.136285860027879	-0.0631274101864962	-0.0538771454490904	14.4892556242907	77.1848383773564	4.23455832194675	8.26424577790831	20.8975571987171	10.4738070597787	4.11137796260898	-22.6214475083371	28.1775088918547	BAD	BAD	0.900161284879775	0.935494044674542
NaN	1.24157343349811	0.0256856514061862	8.91289298902517e-06	0.997996538455019	0.55922586804939	-0.0302187762737103	-0.831702927043572	-0.0270312843067408	-0.363985760418247	-0.0539501725822799	13.496524288223	77.5952843318867	3.24236214193095	8.26424577790831	20.8975571987171	10.4738070597787	4.11137796260898	-22.6214475083371	28.1775088918547	BAD	BAD	0.886552567320511	0.921793036424844
NaN	1.22851708367129	0.0190025060641946	3.79212079287223e-05	1.00045006573178	0.579509081726366	-0.0343737169421172	-0.835262087162472	-0.0485499380674282	-0.352723442229523	-0.0539514287096974	12.1033572478962	77.7535423046989	3.3397015023233	8.26424577790831	20.8975571987171	10.4738070597787	4.11137796260898	-22.6214475083371	28.1775088918547	BAD	BAD	0.873029359794263	0.908186873649345
NaN	1.21578291496073	0.0250624004215659	0.00176933773673983	1.00285233526523	0.591056096887583	-0.0454311555495286	-0.837671878411338	0.222462487420458	-0.449948236664983	-0.0539245039878468	11.8046324658777	76.9516634288844	3.98949816703734	8.26424577790831	20.8975571987171	10.4738070597787	4.11137796260898	-22.6214475083371	28.1775088918547	BAD	BAD	0.85957199933602	0.894678907717075
NaN	1.20311554000617	0.0242692751840244	-0.000558140462822023	0.99801515591765	0.595479806053669	-0.0556913219623263	-0.822969538941984	-0.0654320835824753	-0.463751190002633	-0.161666404734306	11.6604802635148	76.1902899536915	4.40167161597765	7.61585105824184	20.8998512998347	10.86671362705	3.75240736586307	-22.6229076283353	28.0244685178042	BAD	BAD	0.846162985049305	0.881275247268348
NaN	1.1901594292335	0.0269793956871723	0.00208382489023337	0.990100823979718	0.597456282484311	-0.0688310549581669	-0.800726035720157	0.105964740290996	-0.359004088716537	-0.176240802062682	11.8606739748555	76.0026649286046	4.35239670793315	7.52656677790831	20.9001671987171	10.9208170597787	2.22826623349961	-22.6291071025197	27.374679562616	BAD	BAD	0.832787385864761	0.867982752509744
NaN	1.17662644636194	0.0239976710758081	0.00418566691382025	0.995068626223596	0.602419585325594	-0.0611035746076054	-0.787936091911951	0.297808640368961	-0.344091082164862	-0.283469624518524	11.3511153036166	76.5841925077698	3.80152750742561	7.52656677790831	20.9001671987171	10.9208170597787	2.22570796260898	-22.6291175083371	27.3735888918547	BAD	BAD	0.819434156354406	0.854809190028383
NaN	1.16234211828252	0.0231012976990162	0.00569400566919435	0.999318395012064	0.61103227477005	-0.0591302595232797	-0.774703241643879	0.10494331878613	-0.343605716279653	-0.298323745819021	9.69729057025691	76.7589934747112	3.56211816870085	7.52656677790831	20.9001671987171	10.9208170597787	2.22570796260898	-22.6291175083371	27.3735888918547	BAD	BAD	0.806097217179646	0.841763167567442
NaN	1.14729329163553	0.0277200011368377	0.00504708997258125	0.998925851005708	0.626368591347965	-0.0563263842436331	-0.779067115936516	-0.033401041247789	-0.654264337718062	-0.0835954595543906	9.88315489488273	76.8762629072169	3.66737834986895	7.52656677790831	20.9001671987171	10.9208170597787	2.12744470016155	-22.6185103244477	27.3242428879478	BAD	BAD	0.792775412744149	0.828851112935698
NaN	1.13169863881666	0.0335431859798045	-0.00309130039594303	1.00291080637161	0.630321679907983	-0.0509311463924904	-0.779919107269211	0.00481786923248717	-0.439838387114036	-0.212702755024066	9.97872358273561	76.98891	3.18431304454755	8.16974954087404	20.8978915381502	10.5310687724162	-1.11585203739102	-22.2684075083371	25.6955188918547	BAD	BAD	0.779471637250862	0.816072299815929
NaN	1.11590273775622	0.038482730207139	0.00166200641130525	0.996387852266982	0.636966738492187	-0.0592414346663179	-0.779712717530073	0.119849402970354	-0.556142797835236	-0.396197864095203	9.3717345452386	76.9685671663926	2.94710914776061	8.26424577790831	20.8975571987171	10.4738070597787	-1.11585203739102	-22.2684075083371	25.6955188918547	BAD	BAD	0.766191519907335	0.803416185780694
NaN	1.10012435773999	0.0348822950373457	0.00294907036597242	0.997457207465638	0.64599216738089	-0.0686189463547502	-0.770890603432525	0.0286499120837544	-0.423754765378189	-0.419674600443783	9.16640163003291	76.5896976667082	2.90394244845467	8.26424577790831	20.8975571987171	10.4738070597787	-1.11585203739102	-22.2684075083371	25.6955188918547	BAD	BAD	0.752941654704781	0.790863857014385
NaN	1.08437665991808	0.0414444055784684	9.20907293532681e-05	0.999390153622126	0.653677550911923	-0.0792124328677278	-0.76380863366177	-0.0409483667407439	-0.399800668013449	-0.365989927199867	9.63621167095617	76.6823050313169	3.15032572623542	8.26424577790831	20.8975571987171	10.4738070597787	-1.11585203739102	-22.2684075083371	25.6955188918547	BAD	BAD	0.739727509944686	0.778390521868053
NaN	1.06864962651952	0.0404305869364348	-0.00204119465574549	0.996695700027397	0.655494549479652	-0.0869538614953918	-0.754116562581133	0.164104458319771	-0.39940243376816	-0.357417994491751	9.77920334991444	76.2828773283721	3.38680188746511	8.26424577790831	20.8975571987171	10.4738070597787	-1.29650070113872	-22.2083947769471	25.5580820573943	BAD	BAD	0.726551198583967	0.765966877406197
NaN	1.0531090061909	0.0321310402881156	-0.00359412608676614	1.00087380849735	0.654618331242593	-0.0864487157820008	-0.732260008488424	0.143582191895906	-0.296324521688994	-0.304015993959618	10.9448416458652	74.0598647188202	3.4876671687782	8.58485667497592	20.9090098722588	11.1952390576368	-3.34115203739102	-21.5291475083371	24.0025188918547	BAD	BAD	0.713409541244019	0.753560653178882
NaN	1.038042146933	0.0316996925336888	-0.000444217988119424	0.999959757538305	0.666643846745999	-0.0795203650457016	-0.720604737819059	0.0288222706218999	-0.535969865610532	-0.295274080756724	12.8443058276294	72.7073573862894	3.28997657519518	8.63517177790831	20.9108071987171	11.3084570597787	-3.34115203739102	-21.5291475083371	24.0025188918547	BAD	BAD	0.70029409173641	0.741139621604842
NaN	1.0236089117943	0.0335204262668158	-0.00450040128573888	0.998391531508715	0.671826788273125	-0.0813099539844251	-0.707893666944779	0.170883295927651	-0.320417780741665	-0.242040544603892	12.1282951855267	73.5021659154781	2.41394622199626	8.63517177790831	20.9108071987171	11.3084570597787	-3.34115203739102	-21.5291475083371	24.0025188918547	BAD	BAD	0.687194759841494	0.728676414051143
NaN	1.00971951780311	0.0300241325720684	-0.00108434442817312	1.00199103708365	0.67869949289078	-0.0827359306581774	-0.684586059034408	0.143246951926569	-0.482928737646189	-0.127767778333713	11.3264962569298	75.0053465283139	1.52558575983188	8.63517177790831	20.9108071987171	11.3084570597787	-3.34115203739102	-21.5291475083371	24.0025188918547	BAD	BAD	0.674105696473033	0.71615458999494
NaN	0.996112219636638	0.0306545590642063	0.00334468785780297	1.00389089164362	0.689752611593332	-0.0933127685381762	-0.678995509880712	-0.129835771547725	-0.464634444393364	-0.00506394072805324	11.5471095583513	76.168734770749	1.42185725100443	8.63517177790831	20.9108071987171	11.3084570597787	-3.59542886923049	-21.4307055439343	23.7853836495991	BAD	BAD	0.661029765366512	0.703573393061694
NaN	0.982443185478996	0.0341770079005943	0.00231733461344622	0.997843767205139	0.693590022102292	-0.102222277565768	-0.674174626127747	-0.278781651271193	-0.608278675156726	-0.0402267994618387	12.0383114400214	76.0269274583636	1.87049840416546	8.003678123614	20.5845164561288	10.9783706447214	-5.25369203739102	-20.7887175083371	22.3693388918547	BAD	BAD	0.647979393655461	0.690948445197955
NaN	0.968307285774749	0.0318183846155955	-4.35450052754638e-05	0.995549683614894	0.6930832323204	-0.104385830101944	-0.658778406122622	0.283094457955963	-0.480679057266499	0.00354363181564045	12.7469446789324	75.48005	2.34989632220412	7.89814377790831	20.5299871987171	10.9232070597787	-5.25369203739102	-20.7887175083371	22.3693388918547	BAD	BAD	0.634974568725344	0.678308190438878
NaN	0.953263556448598	0.0325920807434685	0.00126290591931812	1.00113723452848	0.694156010962964	-0.0989484136299603	-0.641638463179988	0.170442900707626	-0.555673553364728	0.0124344679055399	12.7502038562802	75.4419791566137	2.37149883975822	7.89814377790831	20.5299871987171	10.9232070597787	-5.25369203739102	-20.7887175083371	22.3693388918547	BAD	BAD	0.622039754422485	0.665687976113068
NaN	0.936952609615235	0.0328203606759913	0.00278573164409427	1.00585631888895	0.695788656010295	-0.0934221398731962	-0.628036447895669	-0.0231806552037177	-0.521755382433545	-0.092015883335977	12.1245611276579	75.1973214153538	2.13355718884448	7.89814377790831	20.5299871987171	10.9232070597787	-5.25369203739102	-20.7887175083371	22.3693388918547	BAD	BAD	0.609200474332725	0.653123634282115
NaN	0.919294421932607	0.0315865494878883	-0.00113127288508229	1.00440719212017	0.698093143866992	-0.0822455273588616	-0.617499636283256	-0.207558037278099	-0.613282558351349	-0.214403459538643	11.5446971301431	74.7969565516217	1.62954609199907	7.89348534040138	21.1577063349245	10.5387987527003	-5.73509747642685	-20.7910081031216	21.905262541265	BAD	BAD	0.596479414181671	0.640645427903377
0.652552295102605	0.900605006590302	0.0264082558237099	-0.00681752364573645	0.999902942956549	0.692415028397188	-0.0833219148919187	-0.601213148282507	0.0787386469678591	-0.731034186314503	-0.128364494694769	11.4471673334657	73.5551144290119	1.02761063336945	7.89266877790831	21.2677371987171	10.4714170597788	-7.85975203739102	-20.8011175083371	19.8570888918547	BAD	BAD	0.583892080632413	0.628272943018565
0.640516293426578	0.881439476358011	0.0250760397777456	0.0017604663133654	0.998857596470458	0.694787844470546	-0.0891662313449271	-0.594792939205981	0.134156393782503	-0.647357122585073	-0.265619459844684	12.3580775815632	70.787414611277	0.276989695621435	7.89266877790831	21.2677371987171	10.4714170597788	-7.85975203739102	-20.8011175083371	19.8570888918547	BAD	BAD	0.571442941644256	0.616012001157704
0.628802495226614	0.862277302240599	0.0200807975999499	-0.00354094467990163	0.999576214342586	0.71211016653138	-0.100004052645785	-0.572950411484463	-0.0744448123170142	-0.879799342468568	-0.293184895737831	12.6174440523169	68.3486463654686	-0.290533132480454	7.89266877790831	21.2677371987171	10.4714170597788	-7.85975203739102	-20.8011175083371	19.8570888918547	BAD	BAD	0.559124160961076	0.603855032965195
0.611173240320658	0.843393525497437	0.0241082167517258	-0.00192214573226867	0.998083085404625	0.732352473677257	-0.105857749291618	-0.549973451645191	0.0439305464946522	-0.72364072954428	-0.189114153996311	12.666	67.7526517010339	-0.809956748226752	7.89266877790831	21.2677371987171	10.4714170597788	-7.85975203739102	-20.8011175083371	19.8570888918547	BAD	BAD	0.546918957593983	0.591786123573387
0.606700737817595	0.82496078906383	0.0192316171759108	0.000223951013026475	0.993337388781769	0.755450514709105	-0.101304880508918	-0.539647227607682	0.487830532902339	-0.786098437808972	-0.325064099201399	12.5605636425572	68.6148846590568	-0.882276303154889	7.89792841816153	20.6497589985453	11.1772331083243	-8.08041729823245	-20.6605558788276	19.5343662316612	BAD	BAD	0.534808852051269	0.5797898128099
0.588943934681081	0.807117744659212	0.0177460050017168	0.0090984277055136	0.999128304318403	0.76385924870939	-0.102090039468851	-0.5269130065021	0.0976367870719878	-0.90354666232859	-0.405018323890076	12.1101116265278	69.0370470275696	-0.586626208267342	7.89890277790831	20.5352771987171	11.3079870597787	-9.02315767759024	-20.060039406857	18.1556096392639	BAD	BAD	0.522781234106275	0.567859643566531
0.581121177943425	0.789854379345752	0.0193285550046117	0.00581780836254072	1.0011229100665	0.769488730230046	-0.0942128479549752	-0.529610691169896	-0.0415886460724355	-1.17058000005143	-0.517257560337323	12.7817962028243	69.1043574839895	-0.101074410229337	7.89890277790831	20.5352771987171	11.3079870597787	-9.02611203739102	-20.0581575083371	18.1512888918547	BAD	BAD	0.510834485505952	0.55600291781296
0.558182332075593	0.772884732426532	0.0159484984758873	0.00325076106870281	0.995986771904794	0.754293935205297	-0.0945800573362161	-0.525031651764391	-0.103118728192728	-1.01723878761418	-0.536146096487096	11.6622074517137	70.2000485706094	-0.540787405220562	7.89890277790831	20.5352771987171	11.3079870597787	-9.02611203739102	-20.0581575083371	18.1512888918547	BAD	BAD	0.498980369268423	0.544241651245533
0.553918241464281	0.755747193075954	0.0197372946398257	-0.00313997782254872	0.991643797859136	0.741260421342705	-0.102286635717643	-0.490043004126073	-0.0614290593483831	-1.12690392023986	-0.4840393459204	10.9027824231085	70.2376056541071	-1.47494738407365	7.89890277790831	20.5352771987171	11.3079870597787	-9.02611203739102	-20.0581575083371	18.1512888918547	BAD	BAD	0.487243669788059	0.532610984296145
0.539530470843246	0.738095397217007	0.0144941137386087	-0.00393544544151463	0.989820551496289	0.739628278356476	-0.120884001267596	-0.47187034442713	-0.102830778875005	-1.10473786286905	-0.627232566427831	9.89612205583796	69.4872878586682	-2.75678442398647	8.20320919149898	21.1543788237048	10.9846437791872	-9.11084041958221	-20.0441619848024	18.1035228693278	BAD	BAD	0.47565858350684	0.521155523928001
0.523658069699319	0.719916742345406	0.0112856542845354	0.000985953393523825	0.998945245156407	0.747887168408589	-0.120071739548283	-0.463440078449417	0.29813772827091	-1.4403455784998	-0.605344366400922	10.3069443914678	67.5156907691152	-3.7215131026062	8.26283577790831	21.2756871987171	10.9212870597787	-11.237322037391	-19.6929075083371	16.9047088918547	BAD	BAD	0.464262621780692	0.509924176602957
0.508905133135381	0.701461846163719	0.00643812820191554	0.000715234844419788	1.00282773240682	0.762146774192843	-0.113698201792051	-0.459608330084662	0.327835443734737	-1.3094743375564	-0.696475540770652	10.1562466766503	64.8596504029266	-4.23629591533616	8.26283577790831	21.2756871987171	10.9212870597787	-11.237322037391	-19.6929075083371	16.9047088918547	BAD	BAD	0.45309034092985	0.498964539716136
0.49441791047357	0.683016882969491	0.0184754346288541	0.00576584714323596	1.00080221420366	0.775861341293101	-0.10970276535008	-0.448224274749495	-0.0923730769058364	-1.56426248659076	-0.868993650751037	9.64899610553011	62.9787715385706	-4.15114612162128	8.26283577790831	21.2756871987171	10.9212870597787	-11.237322037391	-19.6929075083371	16.9047088918547	BAD	BAD	0.442169309027581	0.488318138735108
0.485696826088186	0.664884617657655	0.01058135103611	-0.00246199722180546	0.991830265961079	0.773805349530915	-0.100312646950454	-0.425796709862222	0.233738299829461	-1.62245297876569	-1.00063071094555	9.90419147859022	62.6223397942627	-4.58717842054723	8.26283577790831	21.2756871987171	10.9212870597787	-11.237322037391	-19.6929075083371	16.9047088918547	BAD	BAD	0.431519089315688	0.47801704198425
0.475862161410199	0.647607176422694	0.0185297615321601	0.000897428008785693	0.997317005055633	0.765252157860608	-0.100534377938857	-0.396110739834192	0.265979725926716	-1.66952839090227	-1.27420778084593	10.2002774148379	62.1543839399303	-5.03051595736164	8.82385148554306	21.2783969111231	10.9227289250957	-11.3771460214165	-19.6599424599926	16.6771084397379	BAD	BAD	0.421151357874153	0.468081055551729
0.460600836442632	0.63205335609785	0.00812885882214893	0.00313989463074747	0.999289951610665	0.768278168277838	-0.113836279720411	-0.387105121828365	-0.203268083181518	-2.02134231464347	-1.47730107766371	10.3005320074077	60.8658567952675	-4.98116738467826	8.93985277790831	21.2789571987171	10.9230270597787	-12.789402037391	-19.3269875083371	14.3782888918547	BAD	BAD	0.411068340836658	0.458514774957901
0.451335820214212	0.619100068952995	0.0236322732553008	0.00064778694016652	1.00166296988153	0.784409405602926	-0.126169065891164	-0.376210802532848	0.412766104299761	-2.38460033743889	-1.96266176774399	10.1616763270573	57.5035944925504	-5.05627234117726	8.93985277790831	21.2789571987171	10.9230270597787	-12.789402037391	-19.3269875083371	14.3782888918547	BAD	BAD	0.401259341778131	0.449304935533664
0.442745077764963	0.609161042974292	0.0222149863463665	0.0120411178649321	1.00708255386258	0.813480915897535	-0.130620977328813	-0.354954848980483	0.562157269103333	-2.10154996375731	-2.46064993127986	9.99392575253565	54.5742683493607	-5.30010605203919	8.93985277790831	21.2789571987171	10.9230270597787	-12.789402037391	-19.3269875083371	14.3782888918547	BAD	BAD	0.391698267993001	0.440419599231438
0.426376390784687	0.601985225265716	0.028716126419073	0.0158222933068519	1.01129501902854	0.844798753639484	-0.12583086761741	-0.327056776987303	-0.856340893569015	-1.92819044435417	-2.59434040213474	10.3586059525209	52.7356580613044	-5.89750853804175	8.93985277790831	21.2789571987171	10.9230270597787	-12.789402037391	-19.3269875083371	14.3782888918547	BAD	BAD	0.38234511879692	0.431810542796361
0.414808808348362	0.596780956051316	0.0452501656172294	-0.0113394674886795	1.00883191386889	0.877714339770749	-0.120674836572029	-0.317720600589247	-1.00913018226821	-2.19711316462479	-2.55171106403238	10.2334722202401	52.4733983298236	-5.89856707144047	7.77936886255442	20.9679234077527	10.921212374391	-12.9008362915482	-19.2833929153298	14.1449114920302	BAD	BAD	0.37315206487935	0.423419032477226
0.406145531727171	0.592542734522534	0.0524772998294439	-0.0113359052593446	1.0117580991063	0.897409855911997	-0.120979735810376	-0.316136554747368	0.235851252611923	-1.96636609777638	-2.28639934716862	10.0141053412354	53.1360348778861	-5.60323423932126	7.52656677790831	20.9001671987171	10.9208170597787	-13.574932037391	-19.0196775083371	12.7331488918547	BAD	BAD	0.364072196066288	0.41518467642515
0.395845580418559	0.588372519714529	0.0608916016267678	0.00112091525358151	1.01539909781926	0.914036129845691	-0.113751621984624	-0.301631098113453	0.199832662446403	-1.80268031319575	-1.87725255281404	9.33380527456779	53.8133770669282	-5.76606720800386	7.52656677790831	20.9001671987171	10.9208170597787	-13.574932037391	-19.0196775083371	12.7331488918547	BAD	BAD	0.355067288354999	0.407055117339121
0.38045481989081	0.583599184901994	0.0752605376715565	0.00523585135510193	1.01004944682159	0.929571547812823	-0.106920048568171	-0.288780351730383	-0.26971374876142	-1.73014631247505	-1.44640305622987	8.9567791571339	54.1181259574162	-6.09345952629968	7.52656677790831	20.9001671987171	10.9208170597787	-13.574932037391	-19.0196775083371	12.7331488918547	BAD	BAD	0.346111636575652	0.39899236443392
0.377191805386745	0.577838229921616	0.0681088833246776	0.00952624239655084	0.995374781881006	0.941849582668467	-0.097457294903373	-0.279148850473476	0.443396620612726	-1.6204025061637	-0.865934985515095	8.17778540690234	54.7312179545655	-6.13844913487943	7.52656677790831	20.9001671987171	10.9208170597787	-13.574932037391	-19.0196775083371	12.7331488918547	BAD	BAD	0.337191599950125	0.390973892300186
0.368724230085524	0.571117892187257	0.079682719328575	0.0203402949304776	0.993172530765014	0.947455156632661	-0.0959342007759472	-0.258689752048641	0.474454838609375	-1.74123001113654	-0.501904716867562	7.14493176754379	54.8744241525084	-5.84227595040752	7.82384340919382	21.19432875686	10.1896091931778	-13.8573943716847	-19.1540832478774	12.404602819395	BAD	BAD	0.328301738826127	0.382989191902756
0.35655903917384	0.563862909997468	0.0876310732939189	0.0151380095476084	0.995223731951947	0.96221416547665	-0.100163205506816	-0.247093002192936	-0.760540691595394	-1.5309216834159	-0.643344311613585	6.76955741088256	53.5602588962732	-5.59590037745423	7.89178377790831	21.2615571987171	10.0224970597788	-15.033712037391	-19.7138175083371	11.0363688918547	BAD	BAD	0.319438673878536	0.375032801953469
0.346075712227443	0.556573272460148	0.0835462827638368	-0.00626396185139322	0.965244027049035	0.982230677476783	-0.106719677280464	-0.247495378323867	-0.836784276622568	-1.56931222261833	-0.539325742037447	6.40744823067923	52.0553218940319	-5.32338715554606	7.89178377790831	21.2615571987171	10.0224970597788	-15.033712037391	-19.7138175083371	11.0363688918547	BAD	BAD	0.310595276149017	0.367096632519883
0.342336169759373	0.549423005410499	0.0923428669959187	-0.00376165526478674	0.998938481646002	1.00607418850644	-0.114991813045344	-0.244237394674733	0.107353132752549	-1.73360390927789	-0.305360469096234	6.08073663182493	51.3323567105692	-5.04970322277663	7.89178377790831	21.2615571987171	10.0224970597788	-15.033712037391	-19.7138175083371	11.0363688918547	BAD	BAD	0.301758239935059	0.359165829634655
0.324160603567193	0.542127800361394	0.09109097547278	0.00377650354044903	0.998836701194471	1.01412707567724	-0.117419577304426	-0.212102185061828	-0.427773139974726	-2.62831354883072	-0.159189613286028	5.76938256032604	52.0470059896326	-4.98234755990346	7.89178377790831	21.2615571987171	10.0224970597788	-15.033712037391	-19.7138175083371	11.0363688918547	BAD	BAD	0.292909754192555	0.351219820544708
0.321769207929382	0.534096085792224	0.0914344448585906	-0.00890442604507369	0.988960318544068	1.02004711473462	-0.119260738550318	-0.17291894675843	-0.406409851284315	-3.93366726223412	-0.0365997107833273	5.6692786120706	54.3455314763547	-4.48957786429562	7.8924974952655	21.2665411233131	10.384533213441	-15.033712037391	-19.7138175083371	11.0363688918547	BAD	BAD	0.284031646013342	0.343236383865202
0.30592687631255	0.524644210818206	0.0932634242428315	0.00724393110288492	0.998638904140086	1.01799257979674	-0.111471197038648	-0.171085529786326	0.186541493107555	-4.91473430908807	-0.111606893458241	6.28983699685824	56.5679553805072	-3.57006704456024	7.89266877790831	21.2677371987171	10.4714170597788	-15.429372037391	-19.3416375083371	10.2129988918547	BAD	BAD	0.27510962304101	0.335195472782709
0.300536646111277	0.513112852024616	0.0928380908912037	0.0104149555497685	0.996354574749228	1.0115093764107	-0.100884269465563	-0.167805914555504	-0.522397185262369	-5.94711173919755	0.0123231294077972	6.61159366099941	57.7172334650981	-3.08322717726006	7.89266877790831	21.2677371987171	10.4714170597788	-15.429372037391	-19.3416375083371	10.2129988918547	BAD	BAD	0.266135683281906	0.327080663226476
0.285951809118267	0.498902515650314	0.0927071587660423	-0.0063059186501542	0.994947018355357	1.00751400069551	-0.0967479301043969	-0.160740340865093	-0.777544662186941	-6.63334123353374	-0.000695699792863779	7.48586236939186	57.4440165833619	-2.97132871744341	7.89266877790831	21.2677371987171	10.4714170597788	-15.429372037391	-19.3416375083371	10.2129988918547	BAD	BAD	0.25710893513126	0.318878970893828
0.282193240361471	0.481601180644078	0.0794792793973605	-0.00884224750837567	0.998480895556618	1.00103176410916	-0.0987585675325152	-0.149461517986201	-0.0503886735064989	-7.13117373700777	0.0853611717753589	8.26270764485728	57.9365777713415	-3.27256402277858	7.89266877790831	21.2677371987171	10.4714170597788	-15.429372037391	-19.3416375083371	10.2129988918547	BAD	BAD	0.248037227375606	0.310582800878494
0.264601992394878	0.461251749212802	0.0714777438931481	0.00081450538722856	1.00065271660763	0.98858397344031	-0.0968793550385822	-0.148561236037823	0.281501407562602	-7.55801471457687	0.55093276966956	8.08962155259886	59.028750636578	-3.390004	7.60017623234347	20.9740718131872	10.8304594850505	-15.5020761273579	-19.3597195159025	10.0969205378764	BAD	BAD	0.23894085976593	0.302196438113149
0.258294357308	0.43851595241084	0.0609906623135045	-0.00423482052706109	0.997860880428796	0.97323658431272	-0.0922322977294616	-0.142583222162283	-0.221491894209825	-7.97301660085521	0.6619389	8.193365492822	59.7305248145196	-3.3829855934656	7.52656677790831	20.9001671987171	10.9208170597787	-16.970222037391	-19.7248575083371	7.75289889185474	BAD	BAD	0.229856988250251	0.293744637297556
0.249942483671434	0.414429794989531	0.0539506383169188	-0.00651266313056718	0.99092463656374	0.947775027985662	-0.0720301018039474	-0.137599727662956	0.0333663041273364	-8.19898009795848	0.906055519495155	7.93892640335701	61.3918691729304	-3.28876029961671	7.52656677790831	20.9001671987171	10.9208170597787	-16.970222037391	-19.7248575083371	7.75289889185474	BAD	BAD	0.220842742766825	0.285278781499275
0.240054015754284	0.389920949802397	0.0426672178486208	0.003363384348666	0.992582551550427	0.914454089425491	-0.0591151752613393	-0.128088015771924	0.769847798202346	-8.47118326245795	1.30979086000595	7.6115694462521	63.136157974822	-3.63489570544908	7.52656677790831	20.9001671987171	10.9208170597787	-16.970222037391	-19.7248575083371	7.75289889185474	BAD	BAD	0.211975133276565	0.276877416956306
0.231960346987832	0.365627646873685	0.0296552211795315	0.00436423292663939	0.997298901202765	0.884054616477928	-0.0444847416882495	-0.129712620733866	0.00671245146966046	-8.67345688187133	1.398068	7.12752661999368	62.5519148759022	-4.44101044734121	7.52656677790831	20.9001671987171	10.9208170597787	-16.970222037391	-19.7248575083371	7.75289889185474	BAD	BAD	0.20334547474161	0.268639466491022
0.21852375525559	0.342099743202862	0.0289162816959014	-0.00717556561005917	0.999720684677172	0.852320400337345	-0.0387196197713549	-0.142877113110453	-0.333012289811221	-9.36819516144755	1.44661618062984	6.64312834319644	61.0748250395583	-5.23096347569099	7.52768264610765	20.6009087583655	10.5666832286883	-16.9744801728091	-19.7251395368275	7.54527842339232	BAD	BAD	0.195048039913145	0.260671081103574
0.208248623769594	0.319953712347943	0.0155586714390314	-0.00939383273403738	0.993671797006293	0.824194421352218	-0.0482047604876045	-0.135913051637769	0.32224126485079	-9.16639943026296	1.26559285359415	4.96439656182729	56.5660477708699	-5.40747527805796	7.52797677790831	20.5220271987171	10.4733370597787	-17.013252037391	-19.7277075083371	5.65481889185474	BAD	BAD	0.187165925909197	0.253070355417116
0.204524638665688	0.29967351589105	0.0168247620504342	0.00343551251085652	0.9958840245551	0.824107112169544	-0.0486452658565488	-0.110572679025398	0.309188521066082	-9.95600349150642	1.26239889495758	6.26582028711876	50.4460424011965	-5.99421332496582	7.52797677790831	20.5220271987171	10.4733370597787	-17.013252037391	-19.7277075083371	5.65481889185474	BAD	BAD	0.179758621964182	0.245914070740152
0.190006492331482	0.281278806281004	0.0158669541843868	0.00414679983202788	0.996921170410547	0.836615165648183	-0.0602446501513817	-0.102488696168779	-0.179021516701573	-10.1480045014798	1.08229620200597	6.2391309787409	46.5150926413788	-6.40341492936713	7.52797677790831	20.5220271987171	10.4733370597787	-17.013252037391	-19.7277075083371	5.65481889185474	BAD	BAD	0.172855828960799	0.239249327048665
0.179465701028527	0.264342456551384	0.0298197970459337	0.00042658226256261	1.00175372871113	0.852104908619703	-0.0640673979332828	-0.0923690919557124	-0.200364940939415	-11.3016202923246	0.789016474009486	7.42435699496928	43.9140760838364	-7.01249690733954	7.52797677790831	20.5220271987171	10.4733370597787	-17.013252037391	-19.7277075083371	5.65481889185474	BAD	BAD	0.166459993135856	0.233092474681015
0.170231710357406	0.248402970880127	0.0284046687530159	0.00796046491035634	1.00090830416892	0.865589324381099	-0.0637032314260738	-0.0995172613205931	0.0192099069261718	-11.7128768224423	0.434606165895999	9.27053296806434	42.3859891637784	-7.28917487756735	7.2383451815704	20.5206311267681	10.4725919651992	-17.2351332543373	-19.7853724475827	5.33180961719704	BAD	BAD	0.160555958083235	0.227435570025371
0.166897915920883	0.233332114956544	0.037611061568485	0.00764031656853379	1.001365844781	0.864787219496228	-0.0582897068034936	-0.105869921915192	-0.409678724027753	-12.7610175480157	0.0190838344902297	10.3549370007049	41.721496762073	-8.08009650834336	7.15869477790831	20.5202471987171	10.4723870597787	-18.485292037391	-20.1102775083371	3.51185889185474	BAD	BAD	0.155123991148122	0.22225771795425
0.157145396809206	0.219422016283211	0.156122683651952	-0.0169052615580304	1.04013579897374	0.853582454142087	-0.0576934052491655	-0.105717036779152	0.13008609024942	-6.36479377857891	-1.32028328598084	10.2404238624617	42.0811206856361	-8.76696059569363	7.15869477790831	20.5202471987171	10.4723870597787	-18.485292037391	-20.1102775083371	3.51185889185474	BAD	BAD	0.1501515849147	0.217537185417656
0.149815768788312	0.207436321010924	-0.0477430072341733	-0.0383721128375663	0.772253481244108	0.833742986944406	-0.0540464287648262	-0.118576993197309	2.52728628164615	-9.26331462331576	-1.86046727122155	9.97521201404853	41.103316243643	-9.07620180983617	7.15869477790831	20.5202471987171	10.4723870597787	-18.485292037391	-20.1102775083371	3.51185889185474	BAD	BAD	0.145637812918359	0.213259376190485
0.146749700429851	0.19855267148367	0.00910498009216747	0.00846457409603037	0.830192021751142	0.819805164400673	-0.0544902569788404	-0.126553430635445	-0.251370724635584	-0.259314164663953	-1.05515647295751	8.66761041955399	36.1369726601233	-8.77127497102015	7.15869477790831	20.5202471987171	10.4723870597787	-18.485292037391	-20.1102775083371	3.51185889185474	BAD	BAD	0.141586078523615	0.209415699444692
0.138871056916349	0.193914618770469	-0.0154581199735143	-0.00891655721838191	0.925541718284537	0.825493656900081	-0.0595116179762716	-0.127490012830153	-2.08174972381864	-7.50311983560754	-1.66803426712174	6.90338623956585	29.7221679832825	-8.1798742298587	6.87006172435079	20.8077950926016	10.4705227911923	-18.4158941267328	-20.0345007409945	3.25316891534614	BAD	BAD	0.13798872582798	0.205992896666802
0.132337881338653	0.194191641546201	-0.00112274434754324	-0.0454258850732184	0.957071014747509	0.854464387590875	-0.0611110005690054	-0.112664135019852	-2.56785063069268	0.476988287603084	-1.10605219695426	5.5633704491193	23.3742652208599	-7.37584040170279	6.78711777790831	20.8904271987171	10.4699870597787	-18.142592037391	-19.7360775083371	2.23439889185474	BAD	BAD	0.134813385341662	0.202960772521791
0.129788308624583	0.199513156490065	0.0461140628518678	-0.0235650962396399	0.998702198180839	0.894264784728494	-0.0640735954892267	-0.104008613015914	1.93678790015522	-4.26205309927206	-1.58362405022723	4.84171366993009	18.0815695102129	-6.35596211972508	6.78711777790831	20.8904271987171	10.4699870597787	-18.142592037391	-19.7360775083371	2.23439889185474	BAD	BAD	0.131998349343203	0.20026672478311
0.119941138198016	0.209525658713975	-0.00882377844786477	0.0257312670995853	0.985295395079223	0.936215092483002	-0.0721470649208772	-0.0876641545369637	0.754089752994564	0.992732900946004	-1.5075935092014	3.44143750144372	14.8213791442798	-5.40356067408626	6.78711777790831	20.8904271987171	10.4699870597787	-18.142592037391	-19.7360775083371	2.23439889185474	BAD	BAD	0.12945630269703	0.19783734082715
0.113134752913209	0.223347491368432	0.0995322482193394	0.0217361968427928	1.01646717066602	0.973746824862227	-0.0730342947096834	-0.0759893578962924	-2.03000177353991	-1.94705904946172	-2.13296265599545	2.21178755383722	13.5444862322525	-4.39516089193511	6.78711777790831	20.8904271987171	10.4699870597787	-18.142592037391	-19.7360775083371	2.23439889185474	BAD	BAD	0.127082886781271	0.195583696833225
0.112062067830753	0.23958155663875	0.0501531241295326	-0.0131841571812129	0.971046337934257	1.00495809104081	-0.0704120521731368	-0.0584236095097175	-0.742449847600723	0.62515782990587	-2.15517974085576	0.458912816382783	13.9693370722482	-3.50749810925997	6.50130068902008	21.1751697149779	10.4681486713897	-18.1442627634648	-19.7360878998607	2.23088375586717	BAD	BAD	0.124768067469477	0.193409256624773
0.110005268411717	0.256555012013351	0.155634964207118	0.0162418619123934	1.01464283728737	1.02351884007999	-0.0686610735627759	-0.0587846901102781	0.346020628145905	-0.101521619434131	-2.38110616996275	-1.53771363958533	15.0060673355158	-2.46304625302795	6.41554077790831	21.2606071987171	10.4675970597787	-18.533282037391	-19.7385075083371	1.41240389185474	BAD	BAD	0.122407563046398	0.191219259029804
0.110456336615005	0.272583071002027	0.126745686781875	0.00050011116037383	0.988192271718407	1.03336998060811	-0.0658020582143148	-0.0406866204519968	-1.52545111284584	0.215261336086162	-2.13758658231588	-3.16579162310267	14.7947130734412	-1.622073	6.41554077790831	21.2606071987171	10.4675970597787	-18.533282037391	-19.7385075083371	1.41240389185474	BAD	BAD	0.119910792884076	0.188928543482838
0.104771461809037	0.286092372543783	0.197529538973497	-0.0178922103739644	0.999105218727159	1.03809025642159	-0.0654877671059787	-0.0175155388199141	-1.20267186110044	0.538272953066848	-1.7088322616886	-4.85066725026219	15.5331997918934	-1.60914985077543	6.41554077790831	21.2606071987171	10.4675970597787	-18.533282037391	-19.7385075083371	1.41240389185474	BAD	BAD	0.117204986037691	0.186466807560277
0.102584352734332	0.295763831648398	0.183613100007027	-0.0122484591018572	0.980007966953454	1.04418571877714	-0.0661307568187124	-0.0111376021142876	0.872920557599953	-0.172797168623592	-1.18643619093616	-6.38647939092423	17.2336311148995	-1.256294	6.41554077790831	21.2606071987171	10.4675970597787	-18.533282037391	-19.7385075083371	1.41240389185474	BAD	BAD	0.114237415523555	0.18378248344013
0.101208256626916	0.30074758086674	0.19315230870332	0.0104957398748781	0.988045964984791	1.04229099628684	-0.070368625547737	-0.000952329792699124	0.207612743227798	0.642384793891995	-0.541740257477711	-7.27631968522047	18.9144729342032	-1.26312786786911	6.4190367915384	20.69399402667	10.4697906369584	-18.5539519010195	-19.7595781245144	1.41273407832537	BAD	BAD	0.110975692761951	0.180844414130382
0.097296868104257	0.300763669127197	0.174718479966677	-0.000664570968092634	0.984643128601711	1.03890473240791	-0.0702527289072869	0.0258361840271161	-0.361211308765792	-0.747309896325528	-0.194379727308018	-7.25661931976629	20.2283988096817	-1.39036872806377	6.42013077790831	20.5166871987171	10.4704770597788	-18.902062037391	-20.1144375083371	1.41829489185474	BAD	BAD	0.107405400560799	0.177640046005153
0.0940064380886474	0.296035871426926	0.150097719232777	-0.0110168974143097	0.989714297041602	1.03291339769948	-0.0781120727087937	0.0376260552748931	0.60752239952241	0.558572478386587	0.283339889848265	-6.09174686334322	21.1204588162953	-1.56111	6.42013077790831	20.5166871987171	10.4704770597788	-18.902062037391	-20.1144375083371	1.41829489185474	BAD	BAD	0.103526769691679	0.174171873351205
0.0918939605123303	0.287157433510827	0.121912034630725	0.00534592713039365	0.996153758694231	1.02871796652761	-0.0836246999266712	0.0339560507478845	1.16753209233202	-0.0678381592714974	0.555904828837711	-5.19965753632113	22.9199668362672	-1.56642009345765	6.42013077790831	20.5166871987171	10.4704770597788	-18.902062037391	-20.1144375083371	1.41829489185474	BAD	BAD	0.0993527384916184	0.170455081647777
0.0887697549269508	0.274922251746262	0.085110923019294	0.000341057189422602	0.987958949488439	1.01977915755848	-0.0885704058747092	0.0235655780565112	-0.293948280797447	0.844629385371881	0.786102382662687	-4.16624146752711	25.1198374866377	-1.63990145074837	6.14161821892167	20.5200136515914	10.8091402028653	-18.902062037391	-20.1144375083371	1.41829489185474	BAD	BAD	0.0949088874889406	0.166517126315739
0.0893614573953258	0.260173053228465	0.0749479120478495	-0.0181410837712413	0.988772404349863	0.996209746706462	-0.0807937342271334	0.0188579843792611	0.0931044013214299	0.682293040972681	1.07742073460609	-3.43552491726746	27.0484726084283	-1.84440115828153	6.05173377790831	20.5210871987171	10.9184370597787	-18.9048729665488	-20.1146240410354	1.28119184914015	BAD	BAD	0.090234581375999	0.162398150472995
0.0870249330099238	0.243707704135014	0.0493598630679629	-0.00704875092515741	0.98850783758403	0.970234163886878	-0.0792126913023094	0.0315923654538922	1.26125741921769	1.34240757080227	1.38366735363371	-2.88708524574897	28.979668404638	-2.23559053187867	6.05173377790831	20.5210871987171	10.9184370597787	-18.928132037391	-20.1161675083371	0.146730891854744	BAD	BAD	0.0853843626617448	0.158151055280521
0.0840116754014702	0.22616765314865	0.0538468679045173	0.0106316014581519	0.998983537972949	0.942991690162117	-0.0737011749143931	0.0389660894854442	0.624636453834536	1.26402041972932	1.68992426565114	-2.4969074566503	31.0564570793541	-2.75857572132169	6.05173377790831	20.5210871987171	10.9184370597787	-18.928132037391	-20.1161675083371	0.146730891854744	BAD	BAD	0.0804281570415589	0.153839913224013
0.0766279084201929	0.207962717224038	0.0398395462884455	-0.00242461035997268	0.992002212557568	0.934300362672402	-0.0713732511952574	0.0421610378707621	-0.0970412713783895	1.63589515284997	1.8581579983554	-2.3999445838298	31.0814521983955	-3.09195576639661	6.05173377790831	20.5210871987171	10.9184370597787	-18.928132037391	-20.1161675083371	0.146730891854744	BAD	BAD	0.0754493859700611	0.149535996111687
0.0728724913397479	0.189396815860696	0.0534491053585433	0.000643519677943415	0.997150188637438	0.941939555182366	-0.0705925986067889	0.0332641772724954	0.68632086002746	2.11024939743015	2.07249813605937	-2.06863891652746	29.9040752510475	-3.47553425158661	6.59991994470616	21.0720280322551	10.2936442097778	-18.928132037391	-20.1161675083371	0.146730891854744	BAD	BAD	0.0705419259794512	0.145312746333229
0.0720339268535011	0.170867829521953	0.047303571240439	0.0115180546099469	1.00130185698508	0.947786368415088	-0.06515754302588	0.0211748395765939	0.857989143541987	2.08169176749889	2.22585083350604	-1.69988	29.5430866404829	-3.268077	6.78406377790831	21.2570971987171	10.0837670597788	-18.9889011509209	-20.2361273375903	0.0159820991515716	BAD	BAD	0.0658076964015858	0.141241867769749
0.0637833052569404	0.152878606088935	0.0615436983275776	0.0066772204705802	1.00515305345112	0.948298316717454	-0.0697997166019477	0.00866624101835898	0.0308580385924081	2.16942693681526	2.39408363860371	-1.59463094609466	30.2187651167832	-3.20590547677576	6.78406377790831	21.2570971987171	10.0837670597788	-19.308902037391	-20.8678175083371	-0.672521108145257	BAD	BAD	0.0613553030001586	0.137391110806122
0.0568790347099345	0.135856974967653	0.0624612338790169	-0.00565571954213439	1.0012102392976	0.942079279787158	-0.0797427635940434	-0.00528122608974663	0.130972121643057	1.81716418094	2.53220256817402	-0.991342109338526	31.5108578501551	-2.89130703808305	6.78406377790831	21.2570971987171	10.0837670597788	-19.308902037391	-20.8678175083371	-0.672521108145257	BAD	BAD	0.0572981556469074	0.13382265855658
0.0547083211609823	0.119986449281149	0.0667341178069362	0.000372229351370754	1.00562588849728	0.92397807709127	-0.0829930749497092	-0.0155411309794751	0.805749792531199	1.63629048158749	2.42695524049699	-0.549869487477697	31.730957041215	-2.88782625368953	6.78406377790831	21.2570971987171	10.0837670597788	-19.308902037391	-20.8678175083371	-0.672521108145257	BAD	BAD	0.0537496912223402	0.130590778670155
0.0475545852667658	0.105242165733889	0.0677792045847572	0.010090791951228	1.0135794771434	0.901586682966068	-0.0825901219446257	-0.00695330264258102	0.357183033836129	1.0050340707205	2.33411778297273	-0.262594857366569	29.4334359951913	-3.14646311434415	6.24008883260363	20.7025554604414	10.036964910827	-19.308902037391	-20.8678175083371	-0.672521108145257	BAD	BAD	0.0508145964886361	0.127738172823479
0.0434378865899678	0.091677449083139	0.0551785961823071	0.000465620344254784	1.00982664555406	0.884392753085378	-0.0802947988880853	-0.00112299858032992	0.179449002976507	0.745837854277629	2.00068284348288	0.569563768388088	26.4948852289863	-3.44154658016503	6.04996377790831	20.5087371987171	10.0206070597787	-19.2373454166167	-20.8680352176755	-1.03631362385978	BAD	BAD	0.048577414950385	0.125291932398119
0.0384251082037796	0.0797127152182218	0.0461880452291255	0.0059251004152536	1.01363054259849	0.870994376846632	-0.0774810794388871	-0.01592811399271	0.51361137969685	-0.0145900511494493	1.75299904580105	1.56151830291426	23.6518641367353	-3.70144623879808	6.04996377790831	20.5087371987171	10.0206070597787	-18.970362037391	-20.8688475083371	-2.39365210814526	BAD	BAD	0.0470911449621943	0.123261031956676
0.0351922402619342	0.0700202006959627	0.0329629738835147	0.0189554405859814	1.00516597110575	0.868803422771781	-0.080309577226473	-0.0333337583782458	0.717233156013401	-0.322744831325875	1.25298169059837	1.21488580719457	19.0721587509233	-3.86792813461217	6.04996377790831	20.5087371987171	10.0206070597787	-18.970362037391	-20.8688475083371	-2.39365210814526	GOOD	BAD	0.0463670625323468	0.121636287754878
0.032592008851674	0.0630306171140417	0.0349881003584574	0.0120721710706344	1.00944279849079	0.883724774425601	-0.0800045112581327	-0.0359243939451169	-0.653351540040723	-1.16757099788123	0.595379444310825	1.024683	12.9890459130802	-3.45648161252253	6.04996377790831	20.5087371987171	10.0206070597787	-18.970362037391	-20.8688475083371	-2.39365210814526	GOOD	BAD	0.0463649152869823	0.120392215377386
0.027663803625637	0.0585933570252039	0.0236712680886222	-0.0198041248443446	0.994726320964457	0.911921774543056	-0.0856610511322088	-0.0188264583793652	-0.978544280664838	-1.24877451532643	0.236586685977889	1.02364050777577	8.44520750490165	-2.71701417848174	6.58727596020006	21.3343360071617	10.3481078139997	-18.970362037391	-20.8688475083371	-2.39365210814526	GOOD	GOOD	0.0469819440017279	0.119490681943794
0.0259938482132829	0.0560882764531549	0.0254910758790433	-0.0101275469013444	0.998770327159697	0.930840949728668	-0.0890345566597681	-0.00157929084125873	0.890056372713621	-1.30003440074947	0.0813792484379292	0.655601910388874	6.11585231043085	-1.85306112840019	6.78252777790831	21.6343471987171	10.4671170597788	-18.9704169001952	-20.873795843132	-2.3995033449019	GOOD	GOOD	0.0480391314677647	0.118886697166636
0.0251941330769931	0.0547756191998236	0.0218408964004232	0.0166270663308798	1.00424221079814	0.948379966525257	-0.0953226531818641	0.015540722686171	0.515639657615277	-1.30440158831477	-0.220362746517188	0.840371413445413	5.03048785434828	-0.874772145334521	6.78252777790831	21.6343471987171	10.4671170597788	-18.974522037391	-21.2440575083371	-2.83732510814526	GOOD	GOOD	0.0492666280872589	0.118534992609697
0.0233034020801851	0.0540904421177462	0.0196090106607242	0.00789984093447105	0.99621541059186	0.946346724878463	-0.100782373269675	0.00979977145296354	-0.584280059662351	-1.24511607362468	-0.498436449174457	0.890356708278525	5.1320404907105	-0.20753620332696	6.78252777790831	21.6343471987171	10.4671170597788	-18.974522037391	-21.2440575083371	-2.83732510814526	GOOD	GOOD	0.0503111559124257	0.118395113169198
0.0227567764701976	0.053795057378944	0.0228271138540485	-0.00118018566666738	0.994716621948829	0.927220825283796	-0.0946374314847827	0.0100188983963581	-0.224161738062283	-1.229023	-0.698826097005223	0.580283550624575	4.76741725587436	0.153940667839495	6.78252777790831	21.6343471987171	10.4671170597788	-18.974522037391	-21.2440575083371	-2.83732510814526	GOOD	GOOD	0.0508144582214705	0.118434083955553
0.0221076445988298	0.0540033405631827	0.0300155259477694	0.00540907258745675	0.996460083277093	0.90199598348318	-0.0875991656881443	0.00702168721332071	0.323816182541467	-0.754663304581978	-0.793529293823971	0.363820368332996	3.97355750083688	0.332074504177167	7.32226964158669	21.0966345763092	10.4705887037561	-18.974522037391	-21.2440575083371	-2.83732510814526	GOOD	GOOD	0.0505832682098311	0.118626474217986
0.0216344256354044	0.0550507724480847	0.0403985017414847	0.00977627641914222	1.00000506682765	0.894757347470399	-0.072293233664888	-0.0107640788291558	-0.0938155843024273	-0.748046652313435	-1.16604540316427	0.711051498274392	0.493526811581883	0.377830037185627	7.52568177790831	20.8939871987171	10.4718970597787	-19.0241788559174	-21.2443011056181	-2.89042801620605	GOOD	GOOD	0.0497449056871316	0.118951479563019
0.0221071026044363	0.0572387211958787	0.0547932347142813	0.00615319350581174	1.00599311269443	0.897667281274337	-0.065903083327974	0.00413730644447781	-0.252584428784632	-0.641598040268823	-1.43419149598887	0.550575317120083	-4.16034141995642	0.202230610060194	7.52568177790831	20.8939871987171	10.4718970597787	-19.738952037391	-21.2478075083371	-3.65480510814526	GOOD	BAD	0.0486990086654454	0.119387952681499
0.0220063119885971	0.0606195960154512	0.0591030791755503	0.00701084074039225	1.00645598458261	0.924229698780989	-0.081872519048759	0.0279264774117983	-0.279999993668125	-0.5758917	-1.6622377045602	-0.7091294	-8.88683161175428	0.1458578	7.52568177790831	20.8939871987171	10.4718970597787	-19.738952037391	-21.2478075083371	-3.65480510814526	GOOD	BAD	0.0478829891897132	0.119910202685696
0.0215470890901274	0.0649464931526613	0.0675383590860403	-4.79117640761473e-05	1.00370685076793	0.951260320020812	-0.0912105041664966	0.0617629871572228	-0.651986399630246	-0.746978762603775	-1.99562126901418	-0.792325081441629	-11.2048218931071	0.116605119773504	7.52568177790831	20.8939871987171	10.4718970597787	-19.738952037391	-21.2478075083371	-3.65480510814526	BAD	BAD	0.0476143628516474	0.120486847584739
0.0230346336404175	0.069778588493485	0.0907816101425702	-0.00726050223167111	1.00199891612829	0.981657249066871	-0.0954960036581303	0.0755445884884847	-0.656948097199469	-0.856075919994074	-2.05444999997783	-1.64847308140947	-10.8190791037955	-0.0422595498012472	6.72930910761354	20.8901485514147	10.4698411550438	-19.738952037391	-21.2478075083371	-3.65480510814526	BAD	BAD	0.0480995566847674	0.121082957426895
0.0223495350922102	0.0746734913777501	0.0992632756852667	-0.0022518629033543	1.00173184101923	1.0019266536471	-0.0903169231466704	0.0556254286551563	-0.119139829298853	-1.08572413130654	-1.99319932219518	-2.09821514674723	-8.56161521104132	1.08065100300864	6.41783577790831	20.8886471987171	10.4690370597787	-19.6942759816544	-21.2475834687754	-3.60340109769386	BAD	BAD	0.0494516882425925	0.121664045937645
0.0225928614355875	0.0793329028506744	0.105055062503042	0.0101014974234883	0.999054072570426	1.00017695099205	-0.0693861256914131	0.0530575662536292	-0.148059203689031	-1.42466665319405	-1.975858	-0.839815763348115	-5.68144614217612	2.22736067127089	6.41783577790831	20.8886471987171	10.4690370597787	-19.356082037391	-21.2458875083371	-3.21427710814526	BAD	BAD	0.0516553162453083	0.122199662106223
0.0230715498616924	0.0836342283286629	0.109338592296531	0.00601160845379931	0.991316591345365	0.983033674572854	-0.0569487809935854	0.0344512566768806	-0.543447185473876	-1.18659672733952	-1.6253046590437	-0.512505462836205	-3.36752061561597	2.68117254522807	6.41783577790831	20.8886471987171	10.4690370597787	-19.356082037391	-21.2458875083371	-3.21427710814526	BAD	BAD	0.0545457507364796	0.122665622181012
0.0225262311701196	0.0875982338358652	0.112986885214175	0.00110755425132948	0.995176429060297	0.953007864374192	-0.0486441025978464	0.0274979574670527	-0.315448660198114	-1.34715834983582	-1.22274721089007	-0.951902788503988	-2.6537334781576	2.46037253567848	6.41783577790831	20.8886471987171	10.4690370597787	-19.356082037391	-21.2458875083371	-3.21427710814526	BAD	BAD	0.0578387983129212	0.123045485292215
0.0232942077442831	0.0912999330403174	0.103026715417705	0.0055451458827539	1.00032873796212	0.92418947020648	-0.052387357507904	0.0229318395579107	0.0450180845156031	-1.29759644116168	-0.942511315212676	-1.86314912966403	-3.98646898622472	2.00992409853335	6.4162034083176	21.1532119886789	10.4680128278787	-19.356082037391	-21.2458875083371	-3.21427710814526	BAD	BAD	0.0611925248274649	0.123331315872226
0.0238078215063623	0.0947348405720294	0.0950384673753703	0.00451946280543471	0.992060101069305	0.915080531599459	-0.0546015983056363	0.0369078852067108	-0.303156189559932	-1.31331167441561	-0.523330966296834	-3.1977689599477	-7.41651216993561	1.49666062588816	6.41554077790831	21.2606071987171	10.4675970597787	-19.2281432295103	-21.1821505795171	-3.07679570195623	BAD	BAD	0.0642650242295387	0.123523259602004
0.0246831348453288	0.0977646544488499	0.0890551450238386	-0.00501731216942514	0.990029982370104	0.931552359847322	-0.0618745199693406	0.0454931091839073	-0.36554683780649	-0.843091465772956	-0.149171219675579	-3.97788926383832	-10.2434467814841	1.29770843386681	6.41554077790831	21.2606071987171	10.4675970597787	-18.596622037391	-20.8675375083371	-2.39817110814526	BAD	BAD	0.0667701738968369	0.123628381640808
0.0262854686669125	0.100232931142563	0.0843085101641215	4.67992072946642e-05	0.993921324965038	0.948390365126742	-0.060349318445693	0.0344843799372942	0.112620083773259	-0.540710258124191	0.0992356656771665	-4.66210681800272	-10.7933385099027	1.60568393439731	6.41554077790831	21.2606071987171	10.4675970597787	-18.596622037391	-20.8675375083371	-2.39817110814526	BAD	BAD	0.0685400305913075	0.123659752052975
0.0286427138026845	0.102107490137194	0.080639204549612	0.00356359373522435	0.995112938029412	0.955753850343288	-0.0616410271865105	0.027420023466909	0.0254474714790464	-0.233801786771292	0.517301395566524	-5.57579887503255	-10.791858536221	1.93796696145671	6.41554077790831	21.2606071987171	10.4675970597787	-18.596622037391	-20.8675375083371	-2.39817110814526	BAD	BAD	0.0695465830554465	0.123635745615256
0.0313090805474696	0.103459616518378	0.080027840165877	0.000901972201285169	0.992318046724047	0.954925456091445	-0.0680787263932523	0.0362062426584788	-0.224163510295305	-0.163007466930954	0.305216438689517	-6.23317367005526	-11.2853041654528	2.30515798526902	6.41772969424589	20.9058406100786	10.4689704974808	-18.596622037391	-20.8675375083371	-2.39817110814526	BAD	BAD	0.0698660062493948	0.123578415795096
0.0342052779041592	0.104346013391544	0.0818629631052517	-0.00199626886558203	0.990299657250291	0.954995309528069	-0.0710477070093269	0.0337956481881895	0.0576429363353655	0.235531081860353	0.410707392314777	-6.24118738100035	-11.9227606595562	2.37464162754141	6.41783577790831	20.8886471987171	10.4690370597787	-18.7623365030669	-20.7856107607374	-2.39648280049176	BAD	BAD	0.0696302488142966	0.123510575639923
0.0348918786344337	0.104739173163696	0.0778161327755318	-0.000770769678970764	0.997607871139522	0.96468179642008	-0.0742957336167495	0.0379714217734138	0.07233602	0.368271896040151	0.24158844835471	-6.15345475899899	-12.8373425743865	2.2233306560521	6.41783577790831	20.8886471987171	10.4690370597787	-19.349072037391	-20.4955375083371	-2.39050510814526	BAD	BAD	0.0689911091085793	0.123452727033443
0.0368471378028724	0.104531883187631	0.0808611677705666	-0.00207071096820448	1.0020964439678	0.972954817889419	-0.0737293642031627	0.049752142749563	-0.103016928759176	0.317755731355582	0.2325301	-6.21270196340839	-13.6407291390587	2.07097467058686	6.41783577790831	20.8886471987171	10.4690370597787	-19.349072037391	-20.4955375083371	-2.39050510814526	BAD	BAD	0.0680961190251549	0.123421161156165
0.0389192028742475	0.103621825191296	0.0851569156151323	-0.00166478867651336	0.995414796691846	0.989974737775701	-0.0774679133497315	0.0541461288390684	0.00432219140107132	0.652374659743645	0.11625433002117	-5.66205305878324	-13.0764974668492	2.21876682869964	6.41783577790831	20.8886471987171	10.4690370597787	-19.349072037391	-20.4955375083371	-2.39050510814526	BAD	BAD	0.0670745293497873	0.123427842570162
0.0410996771156418	0.102041325598083	0.0853965447191555	-0.00118055732453024	0.998247474804417	0.991758366198286	-0.0822182970483829	0.0419302251770846	0.0690502732042781	0.78340944089878	0.284054230508018	-5.04149395494517	-11.4967896065889	2.340531	6.41783577790831	20.8886471987171	10.4690370597787	-19.349072037391	-20.4955375083371	-2.39050510814526	BAD	BAD	0.0660310682817022	0.123481878982536
0.04412254040393	0.100011888793132	0.087201265102451	0.00618960338588805	0.996663317170495	0.981895448134971	-0.0844911591260145	0.0351803192804327	-0.0440646428554076	0.621387053174297	0.0619531716971817	-4.84424084483692	-10.2221722793521	2.33784223866747	6.41783577790831	20.8886471987171	10.4690370597787	-19.3407206402087	-20.5037698235179	-2.39057450648946	BAD	BAD	0.0650451420231937	0.12359152839886
0.0474556536643958	0.0978802732153186	0.0859554677858759	-0.00254428733160997	0.994646860552612	0.972640097412326	-0.0754058453163993	0.0293885963064623	-0.283239038802455	0.55559137197378	0.33792548981962	-4.2206531975846	-9.65650990468346	2.19691600642215	6.41783577790831	20.8886471987171	10.4690370597787	-18.970362037391	-20.8688475083371	-2.39365210814526	BAD	BAD	0.0641732362649098	0.123765515959504
0.0519506849648506	0.0960260475358269	0.0831220698581499	0.00146634486237799	0.998699878297982	0.957403992940975	-0.0713587508564905	0.030251701634876	0.108983293124486	0.496302267428635	0.413014481734771	-3.67608876806808	-9.74985879256254	1.53238210099135	6.41783577790831	20.8886471987171	10.4690370597787	-18.970362037391	-20.8688475083371	-2.39365210814526	BAD	BAD	0.0634526816543284	0.12401325336121
0.0553125514619131	0.0948102101657606	0.0820370867396061	-0.0023628717647039	0.995274679688869	0.944633648827016	-0.0603538971910783	0.0234844821414956	0.133913	0.548720901008279	0.301153589784289	-3.55424757486101	-10.647880191804	1.1595684816224	6.41783577790831	20.8886471987171	10.4690370597787	-18.970362037391	-20.8688475083371	-2.39365210814526	GOOD	BAD	0.0629058488448041	0.12434434206462
0.0549541085394421	0.0945220135719172	0.0682840555388249	-0.00222322264351883	1.00103176321289	0.945999318856403	-0.0613463079910119	0.0197756290079969	0.307398218918584	0.440721699859501	0.409093631268548	-3.49954256693629	-11.941770072703	0.7554892	6.76248207170797	21.2396353967859	10.4685768890262	-18.970362037391	-20.8688475083371	-2.39365210814526	GOOD	BAD	0.0625444365174496	0.124767816686222
0.0581590070596878	0.0952570153358434	0.0701336037298479	-0.00264101533683684	1.00049269160933	0.953511326932937	-0.0635833975331471	0.0255345686053783	0.0877001549916116	0.656180037406005	0.244009623513485	-3.56210709444731	-14.0928008919634	0.750988884360806	6.78482277790831	21.2623871987171	10.4685470597787	-18.996700346681	-20.8688607959732	-2.3323048641106	GOOD	GOOD	0.0623734857286109	0.125291494371761
0.0597480551043644	0.0968142951176865	0.0634689222832131	-0.000426849409812917	1.00049091189665	0.961678186521404	-0.0697725148398414	0.0205749409410173	0.360554162501025	0.78216058172663	0.404807039659672	-3.619458	-15.2068410069087	0.735549071822682	6.78482277790831	21.2623871987171	10.4685470597787	-19.327152037391	-20.8690275083371	-1.56261610814526	GOOD	GOOD	0.0623947377706417	0.125921889882835
0.0612209014634374	0.098784897425496	0.064350047527716	0.00607848975663011	1.00236331463224	0.97163748815681	-0.075672072147692	0.0260006004325805	0.0924641018923929	1.01172121850204	0.359228693330957	-3.59020058841136	-15.6704378967009	1.19951372758688	6.78482277790831	21.2623871987171	10.4685470597787	-19.327152037391	-20.8690275083371	-1.56261610814526	GOOD	GOOD	0.0626090241373642	0.126664774398192
0.0646021108045794	0.100766731717112	0.0626395660727396	0.00379951186122378	1.00292788282478	0.971406939183617	-0.0812815906411421	0.0150115696637351	0.24470495771758	0.861041486046564	0.240740229498295	-3.25140169596837	-16.0565389815339	1.38430174022835	6.78482277790831	21.2623871987171	10.4685470597787	-19.327152037391	-20.8690275083371	-1.56261610814526	GOOD	GOOD	0.0630173878856536	0.127525759832197
0.0659879566318323	0.102477823293657	0.0597910176891755	0.000882705870888549	1.0011414887734	0.969117171418385	-0.0768142669964251	4.64954862930833e-05	-0.0297522177211605	0.8491215	0.2325301	-2.73828308455343	-16.252498506819	1.51991402572274	6.0989298136356	20.912560537614	10.4681092175048	-19.327152037391	-20.8690275083371	-1.56261610814526	GOOD	GOOD	0.0636210501143847	0.128510466442983
0.0677607914343002	0.103752325939841	0.0641012245102027	0.00160474220306271	0.99738981469652	0.965219284642383	-0.0730908078704158	-0.00329810420609867	0.17827908184429	0.959574837992817	0.175472433913832	-2.57426880488174	-16.56058	1.28884379809809	6.04855377790831	20.8868671987171	10.4680770597788	-19.3265278340755	-20.9160776182111	-1.56244366726955	GOOD	GOOD	0.0644208245956939	0.129624354857463
0.0713708149164506	0.104550390800074	0.0671596790559343	0.00303492497261608	0.999815539446905	0.956195740604443	-0.0709527291412316	-0.0036477643579006	0.138310513849187	1.02300770625671	0.114222695580442	-2.22050709230774	-16.7025784153348	1.14908275725102	6.04855377790831	20.8868671987171	10.4680770597788	-19.322182037391	-21.2436475083371	-1.56124310814526	GOOD	GOOD	0.0654163841935485	0.130872168031183
0.0727314323156704	0.104998204115652	0.072785478606436	0.00136278120009989	0.998179495939545	0.953501464715959	-0.0701314481687594	-0.00563783751546603	0.133913	1.027248	0.166712950005209	-2.40819851146968	-17.8259338990781	0.884863299508167	6.04855377790831	20.8868671987171	10.4680770597788	-19.322182037391	-21.2436475083371	-1.56124310814526	GOOD	GOOD	0.066605370921176	0.13225679163839
0.0764282594743313	0.105411596238089	0.0750048546526823	0.00212873659592455	0.996689597947579	0.957066959850834	-0.0711334277474696	-0.0158966936117265	-0.0370628309852488	0.972293697251848	0.114409494264575	-2.54739124792832	-19.2958082478524	0.620335846878171	6.04855377790831	20.8868671987171	10.4680770597788	-19.322182037391	-21.2436475083371	-1.56124310814526	GOOD	GOOD	0.0679824382935839	0.133777694886491
0.0801154249348836	0.106253768352105	0.0769507932966925	-0.00272068842914526	0.992494187349067	0.970178884953984	-0.0778845022168315	-0.0195920919279939	0.0629863632778909	1.13247591800704	0.33658969397279	-2.57736630105147	-20.4879109141555	0.958857270840933	6.72810855703869	21.2281767154754	10.0536819340305	-19.322182037391	-21.2436475083371	-1.56124310814526	GOOD	GOOD	0.0695386304905179	0.135429547186486
0.0805599418645096	0.107970615575672	0.0735497773216571	-0.00359120858250386	1.00200110426095	0.984394348394846	-0.0824664202125513	-0.0156036109838306	0.0155259599575712	1.09122043809926	0.298623073404716	-2.84156475636354	-21.7161285211164	1.42999713526424	6.78393777790831	21.2562171987171	10.0196370597788	-19.320706362404	-21.1105458812636	-1.40385864612025	GOOD	GOOD	0.0712614175597934	0.137201744694443
0.0863012754770166	0.110810198671965	0.0768067385162591	0.000853585366478672	0.999285587405327	0.995104864846454	-0.0857201968619146	-0.0136509863466934	0.124189206735934	1.30537369416389	0.350374789947701	-0.747597990203225	-21.9679834104401	1.68512587169581	6.78393777790831	21.2562171987171	10.0196370597788	-19.313862037391	-20.4932075083371	-0.673894108145257	GOOD	GOOD	0.0731356556763164	0.139079547738394
0.0869935531680276	0.114831088535714	0.0712836123911297	-0.000567955858171276	0.995878089432004	0.990903681269254	-0.0871062012922855	-0.0287878908672471	0.303780632275361	1.2149295894356	0.4116267136496	0.108716764822599	-19.4650396608165	1.49912212802164	6.78393777790831	21.2562171987171	10.0196370597788	-19.313862037391	-20.4932075083371	-0.673894108145257	GOOD	GOOD	0.0751458700278154	0.141047169528441
0.0933476372836289	0.120022499704018	0.074755712136357	0.00686257032095341	0.992995280213997	0.973648562848664	-0.090038323924859	-0.0437178594381723	0.14904507390966	1.15086273433172	0.4165624	-0.128620276761253	-18.3499510804334	1.49719608935974	6.78393777790831	21.2562171987171	10.0196370597788	-19.313862037391	-20.4932075083371	-0.673894108145257	GOOD	GOOD	0.077279060232259	0.143091474407241
0.0941812228226864	0.126299095073305	0.0706863416965454	0.00573944307459024	1.00031541835331	0.957059239308344	-0.089902687705989	-0.043923101122059	-0.091925853084526	1.20044064698228	0.360316209002868	-0.343407213476528	-18.6987512051349	1.38417583139992	6.44826013300959	20.9191935497465	10.4316903498932	-19.313862037391	-20.4932075083371	-0.673894108145257	GOOD	GOOD	0.0795258334097867	0.145203492952356
0.0974550037287123	0.133402580116742	0.0773985501972541	0.00205505674168363	0.993390068264035	0.948715008990767	-0.0862654188217896	-0.0539439598621196	-0.168763961170734	1.205375	0.3552183	-0.698793564814478	-19.6338753006823	1.90740558371101	6.41783577790831	20.8886471987171	10.4690370597787	-19.1387041802525	-20.492350542512	-0.48658085526961	GOOD	BAD	0.0818789415632029	0.147376658404508
0.10261640064153	0.14089608311332	0.0749878245075269	-0.005821148820411	0.996609203393684	0.944501367196068	-0.081916896128683	-0.0653036638381308	0.0511247486497111	1.25963680774965	0.299156965081674	-1.1518381276951	-21.1416643842568	2.82310101657741	6.41783577790831	20.8886471987171	10.4690370597787	-18.549432037391	-20.4894675083371	0.143584891854744	GOOD	BAD	0.0843305221373971	0.149603570244612
0.104235233122412	0.148285633930349	0.0795528325887942	0.00145421318902968	0.996592388612361	0.946416253022688	-0.0779617366748933	-0.065233812657034	0.07233602	1.64397970161296	0.181930592895032	-1.45213758573818	-22.5957765148818	3.31585171357367	6.41783577790831	20.8886471987171	10.4690370597787	-18.549432037391	-20.4894675083371	0.143584891854744	BAD	BAD	0.0868697571164175	0.151873710996941
0.111144301496736	0.15514274058211	0.0786859599196485	-0.00220156100244024	0.992106323229829	0.94975814748416	-0.074520810619894	-0.0742728984740323	0.128428270941292	1.51811796700651	0.394706455271937	-2.07077939955267	-23.2432790444333	3.61889054387436	6.41783577790831	20.8886471987171	10.4690370597787	-18.549432037391	-20.4894675083371	0.143584891854744	BAD	BAD	0.0894819246812831	0.154173245080862
0.11223190733582	0.161123834412582	0.075917690939345	0.000881484253489127	0.999207387929415	0.956187508367895	-0.0831847203581793	-0.0687359428418383	0.469896662526851	1.71823407934112	0.360776888771469	-2.00058772114832	-24.0929822876557	3.43285931831239	6.08061880508221	21.2300946386661	10.8167774559811	-18.549432037391	-20.4894675083371	0.143584891854744	BAD	BAD	0.0921491148382795	0.156486625473171
0.114317237593297	0.165947427465782	0.0801154481454655	0.00256606497721956	1.01005962141194	0.955230429544493	-0.0851458914119898	-0.0655655075869289	0.33565266156224	1.95538943540439	0.466610297967278	-1.58943804208567	-23.4922620596414	3.194015	6.04701777790831	21.2641171987171	10.8514270597788	-18.549303413307	-20.4778659869925	0.157302990523705	BAD	BAD	0.0948525260768079	0.158799182689982
0.119851803769607	0.169423023118249	0.0734665453612427	0.00223789533654384	1.00190002646827	0.953344988424768	-0.0857898178142851	-0.0828236702686037	-0.0162482717355579	2.13871709211274	0.533510882543203	-2.02227547378897	-22.4727798825077	3.19653269748811	6.04701777790831	21.2641171987171	10.8514270597788	-18.545272037391	-20.1142475083371	0.587259891854744	BAD	BAD	0.0975757151335081	0.161099873859302
0.122011188985092	0.171516037414925	0.0740882849182465	0.00219194593582819	1.00839381951793	0.957085355150652	-0.0933208176004664	-0.0728908784692285	0.172063688720407	2.37029730485742	0.705779871480001	-2.29673621223541	-22.2879064041785	3.26441322135613	6.04701777790831	21.2641171987171	10.8514270597788	-18.545272037391	-20.1142475083371	0.587259891854744	BAD	BAD	0.100307328205841	0.163383182074045
0.126312259488765	0.172404778365048	0.075193744879102	-0.00131741009338157	1.02488319195256	0.953001166833083	-0.102482820148966	-0.0824722762971275	0.2511177690322	2.98291613672101	0.7232831	-1.8319224871751	-21.9684590468895	3.44920070474773	6.04701777790831	21.2641171987171	10.8514270597788	-18.545272037391	-20.1142475083371	0.587259891854744	BAD	BAD	0.103042086031253	0.165649453873871
0.132343487687141	0.172472317784398	0.0554408952692325	-1.1968328172853e-05	1.00747091965677	0.946799291167955	-0.101662086666122	-0.0933985582763906	0.368143248893698	3.09956916696802	0.667954850047666	-0.987396547238396	-22.1527510929925	3.62957238311723	6.38147011392092	20.9254690786079	10.5065375755362	-18.545272037391	-20.1142475083371	0.587259891854744	BAD	BAD	0.105780182752586	0.167904057105874
0.135101411815055	0.172143495677113	0.0519479420142204	0.0014773524116231	1.00236337283126	0.951440398916222	-0.0971167409183901	-0.0902486612831387	0.158446692975101	4.38846629707049	0.82764059996098	-0.56480377290935	-22.4459247989579	3.78805348750682	6.41783577790831	20.8886471987171	10.4690370597787	-18.5736098312873	-20.1451909338121	0.692895387970855	GOOD	BAD	0.108526081053992	0.170156139108544
0.137130156364795	0.171669316493126	0.0487050130279675	0.000305282966360576	0.993761082331099	0.957949841416902	-0.0965699535765342	-0.0959551722492545	0.244614891082116	4.42366093573664	0.680546293561874	-0.268443678915265	-22.72290225765	4.28000283652985	6.41783577790831	20.8886471987171	10.4690370597787	-18.887962037391	-20.4884475083371	1.86471389185474	GOOD	BAD	0.111287323996511	0.172417395166253
0.142113412074939	0.171140469020512	0.0370206020794232	0.000544973438534698	0.998979656465647	0.956777791840365	-0.0924306938399342	-0.0999886037946754	0.422835004222208	5.31742470690574	0.551844755899392	0.4054645	-22.8401662911206	4.1127130143646	6.41783577790831	20.8886471987171	10.4690370597787	-18.887962037391	-20.4884475083371	1.86471389185474	GOOD	GOOD	0.114073414909809	0.174701209485925
0.145843161664574	0.170689965743192	0.0461878447432123	0.00367234801371685	1.00095964042331	0.959104367411469	-0.0903249307668338	-0.105299326599943	0.000469288741747301	5.421039	0.5392507	0.398421449426315	-22.9772341872902	3.620756	6.75072715936224	20.557007372822	10.4711782321378	-18.887962037391	-20.4884475083371	1.86471389185474	GOOD	GOOD	0.116894721143471	0.177022159343609
0.148502836645786	0.170557543541649	0.0391677431143063	-0.00337872472095629	1.00324192274665	0.960378606517196	-0.0837429537245617	-0.105061967011546	0.0593249955181676	6.05826983006062	0.319797852203112	0.32817585541453	-23.3496135460148	3.620756	6.78941277790831	20.5184671987171	10.4714270597787	-18.887962037391	-20.4884475083371	1.86471389185474	GOOD	GOOD	0.119761356344881	0.179395168952405
0.150518151045049	0.170972508129911	0.0451323444257534	0.000105033083312307	1.00306900452031	0.957075036965928	-0.0779601307441764	-0.11910051723125	0.07233602	6.39861182356734	-0.0347515368310841	0.186396665782531	-24.3189846643764	3.62895274546516	6.78941277790831	20.5184671987171	10.4714270597787	-18.7870771546352	-20.4376581802179	1.91460306232542	GOOD	GOOD	0.122682037179759	0.181833984535163
0.155470264866114	0.172069321270265	0.0424970705799162	0.00191067492533176	1.00520704860123	0.954607305576589	-0.0851749505683529	-0.116036928060533	0.401639681529865	6.85379712124559	-0.019514122259675	-0.0638420493863835	-25.4916083105741	3.71701816014174	6.78941277790831	20.5184671987171	10.4714270597787	-18.137622037391	-20.1106975083371	2.23576889185474	GOOD	GOOD	0.125663256101363	0.184349699839682
0.158237163252841	0.173936260823888	0.0481204162565222	0.0077026676698143	1.00593049038218	0.960307685100884	-0.0851436748080433	-0.10239896069988	0.222621996092428	7.32810772901891	-0.0674331650645374	-0.256463580550368	-26.5562833932234	3.94448709981942	6.78941277790831	20.5184671987171	10.4714270597787	-18.137622037391	-20.1106975083371	2.23576889185474	GOOD	GOOD	0.128709346782318	0.186950292569316
0.164688475855313	0.176708595015608	0.0514980453162275	-0.00107010850311373	1.00501514379155	0.965456210559676	-0.0837544423720493	-0.105000198260698	0.0860860034075521	7.380432	-0.128685697904815	-0.0288470442658759	-26.8716796621158	4.08785829395972	7.44336629239973	20.8512790907938	10.4148746226401	-18.137622037391	-20.1106975083371	2.23576889185474	GOOD	GOOD	0.131823743897205	0.189641518534231
0.168978680958951	0.180559556817973	0.0561127840704146	-0.00223967415811498	0.996708048433254	0.962887336002905	-0.0785932423848536	-0.110523816303043	0.126966519466324	7.90720567760853	-0.0811107561797271	0.56945168275346	-26.5148763074181	4.24846747388563	7.52555577790831	20.8931071987171	10.4077670597787	-18.137622037391	-20.1106975083371	2.23576889185474	GOOD	GOOD	0.135011078484907	0.192428709629393
0.170267338035243	0.185583742872877	0.0570945239803792	-0.00223591651377866	0.996951553747796	0.954951567313032	-0.0731024832217774	-0.114915682508912	0.0793747466600473	8.07936472486774	-0.07419054	0.455854730527633	-26.9177401101244	4.01343871728852	7.52555577790831	20.8931071987171	10.4077670597787	-18.134223353438	-20.1104721709353	2.40153155413342	GOOD	GOOD	0.138279059384998	0.195318414586868
0.172933639597134	0.191731115159052	0.059306699413257	-8.36375325495403e-05	0.999696333816092	0.953288864809413	-0.0615638198986298	-0.118516740086845	0.126784236721918	8.14544015981433	-0.0199482162475604	0.4054645	-28.0967906174717	3.76873909824663	7.52555577790831	20.8931071987171	10.4077670597787	-18.119372037391	-20.1094875083371	3.12586889185474	GOOD	GOOD	0.141639388281744	0.19831934009708
0.17546538517478	0.198895077837334	0.0609076352140418	-0.00622064768901941	1.00081610481547	0.948506540592582	-0.058489171907948	-0.126824162188863	0.133913	8.62403089762071	-0.01284641	0.110715536102062	-28.4154031064443	3.31382017793418	7.52555577790831	20.8931071987171	10.4077670597787	-18.119372037391	-20.1094875083371	3.12586889185474	GOOD	GOOD	0.145108121944021	0.201443322490092
0.177253227508155	0.207058060107998	0.0567682540672287	-0.00495130244811157	0.997551804515327	0.939588151784943	-0.068321208403239	-0.139575249102755	0.296697130826895	8.89598069445004	-0.0669026122021332	-1.19367781534255	-29.413509491325	3.08533645586959	7.52442432223965	21.2270981080128	10.8585869352356	-18.119372037391	-20.1094875083371	3.12586889185474	GOOD	GOOD	0.148705832847541	0.204706757409675
0.185755925268947	0.216325063841897	0.0549033100315277	-0.00467046955514068	0.997530596184737	0.934414122255516	-0.0788317088491497	-0.132543032820368	0.156137698388447	9.55098246840535	-0.182118358870209	-1.95057922551319	-31.5812475218891	3.24406615971539	7.52427177790831	21.2721271987171	10.9193670597788	-18.119372037391	-20.1094875083371	3.12586889185474	GOOD	BAD	0.152457150176876	0.208131591952236
0.189252244032063	0.226801536485751	0.0452864399107228	0.00892251214875553	1.00245691927723	0.936896831675886	-0.0889292249132256	-0.132223268320598	0.350218698371176	10.0538506537332	-0.0891348724376391	-2.45176029229543	-33.1800804577378	3.7136158189495	7.52427177790831	21.2721271987171	10.9193670597788	-18.1855689663833	-20.1094075396594	3.36883658290789	GOOD	BAD	0.156389851044702	0.211744929123319
0.192724203113152	0.238425272262747	0.0465860108692578	0.00443630486555751	1.00814756520088	0.942024209046932	-0.09196742798068	-0.136230941442935	0.272252540046809	10.8404704839854	-0.181750576254513	-2.75206055861416	-34.2589344554327	4.10781589158112	7.52427177790831	21.2721271987171	10.9193670597788	-18.4665821593008	-20.1090680638892	4.40026096585201	BAD	BAD	0.160534066935733	0.215576967575762
0.193186500645473	0.250910049566506	0.0435508738610495	-0.00114227435657629	1.00628092430433	0.939460648511645	-0.0947860885783581	-0.151271071583286	0.2570669	11.51455890749	-0.1968788	-3.2484645957411	-35.0766968162835	4.35337253974888	7.52427177790831	21.2721271987171	10.9193670597788	-18.467042037391	-20.1090675083371	4.40194889185474	BAD	BAD	0.164920927307717	0.219657806446026
0.195436954282641	0.263765444186832	0.0352699825808406	-0.000600288574274154	1.07238555115457	0.935954023471573	-0.0941874710308718	-0.160341178958939	0.579846671812586	12.8410579432316	-0.250471985005996	-3.32283453343608	-35.4816128062747	4.47191555252998	7.52616672164826	20.9463960673184	10.8645980311676	-18.467042037391	-20.1090675083371	4.40194889185474	BAD	BAD	0.169578682808083	0.224013278611454
0.197473159086609	0.276212073322192	0.0586737751350259	-0.0264958290124269	0.938428556558264	0.934147254833209	-0.0900522527848601	-0.16311939005815	-7.10726330804783	3.85483953133792	-0.151215324595096	-4.00555334429097	-35.5971761194029	4.35052161910602	7.52644077790831	20.8992871987171	10.8566770597787	-18.467042037391	-20.1090675083371	4.40194889185474	BAD	BAD	0.174526633236057	0.228659993933984
0.204253464817836	0.287165158571278	0.0949867140241685	-0.0605487475189276	0.809820163191469	0.924527976489244	-0.0958542844800749	-0.165654847127693	2.69637836849871	3.13198622590747	-0.0821249760675415	-4.486364	-35.6881321058757	4.27922319316196	7.52644077790831	20.8992871987171	10.8566770597787	-18.4393053210505	-20.0940235284223	4.43444697572109	BAD	BAD	0.179772202558031	0.233603508308161
0.209440118819627	0.295564020646053	0.101578645581771	0.146121259267978	0.993794479154372	0.919236867227389	-0.108245503921689	-0.180862191340241	7.96048887218255	0.695430952034423	-0.340777419959928	-4.45219604129914	-36.6055110838017	3.99265115294419	7.52644077790831	20.8992871987171	10.8566770597787	-17.769862037391	-19.7309275083371	5.21880889185474	BAD	BAD	0.185313677054166	0.238841505087741
0.212340430313899	0.300684234917712	0.0836563714403477	0.0784951418855226	1.02676039182632	0.915305104098548	-0.114086322527823	-0.175432617105024	-9.01665391824809	-0.148937083075381	-0.221227300018785	-3.69291881204501	-38.1173544675177	4.10108999028636	7.52644077790831	20.8992871987171	10.8566770597787	-17.769862037391	-19.7309275083371	5.21880889185474	BAD	BAD	0.191144917292422	0.244367733856762
0.215367115324331	0.302195569619096	0.118259337139716	-0.181041436745364	0.959908000812742	0.90034833245924	-0.109728745911113	-0.167979841410436	-6.1419663853411	0.654650762614876	0.334459906316161	-1.96949811766151	-37.503307174961	3.98221669295467	7.52567422562084	20.8939343251164	10.4678488254632	-17.769862037391	-19.7309275083371	5.21880889185474	BAD	BAD	0.197262975064038	0.250178083423636
0.221800231923119	0.300500858234841	0.0649478777223544	-0.0550331141109177	0.971181189507779	0.869708548908922	-0.103209909146465	-0.177034172711889	10.528272258426	0.327691358891794	1.68955899239019	-2.21696457948226	-35.8762181689034	3.9305205921353	7.52555577790831	20.8931071987171	10.4077670597787	-17.769862037391	-19.7309275083371	5.21880889185474	BAD	BAD	0.203679286761518	0.256281680046483
0.227771721639688	0.297052343611804	0.00611947084701932	0.131170637797885	1.02872405110456	0.839441533702171	-0.102808229637296	-0.217961340732033	2.63963115477111	1.48531695983444	2.36534540014419	-1.65408264522217	-36.0033574286992	3.99211659634997	7.52555577790831	20.8931071987171	10.4077670597787	-17.7670201045678	-19.7650682406328	5.3353556047417	BAD	BAD	0.21042327683972	0.262706351592099
0.233819467754302	0.293743016618151	-0.00542354715812241	-0.0151639192834122	0.998860036320769	0.807995024037741	-0.107093889772216	-0.263949196848816	-7.70550046332544	-1.95205326493677	2.38806186412288	-0.5852856	-38.8021751323346	4.03506998423954	7.52555577790831	20.8931071987171	10.4077670597787	-17.738822037391	-20.1038175083371	6.49174889185474	BAD	BAD	0.217531976146553	0.269489876021293
0.241310226337002	0.292180776136014	-0.02894702502932	-0.0866468673777485	0.976950350974062	0.795189292988817	-0.10555038498854	-0.272971978159791	1.64946235099483	2.1633774891978	3.01276299577536	-0.661728517939001	-43.5708060449779	3.90504676200363	7.52555577790831	20.8931071987171	10.4077670597787	-17.738822037391	-20.1038175083371	6.49174889185474	BAD	BAD	0.225036505031867	0.276667363559712
0.24980827519374	0.293816352072923	-0.0502947372918705	0.0869000387740971	1.02996701058767	0.793607246391465	-0.101452325452331	-0.264056708415625	7.15134491502341	0.989987960698193	2.53632053772445	-1.28920192278761	-48.304065319972	3.81742707902918	7.84273663704461	20.8953911262046	10.463654593674	-17.738822037391	-20.1038175083371	6.49174889185474	BAD	BAD	0.232953932290457	0.284264469763345
0.252751200290759	0.299915043892931	-0.0573794713619563	0.0866985886057104	1.01018624858526	0.810387803733733	-0.088491450786987	-0.269815956347392	-4.95499956632233	1.23101584204367	1.38894004288502	-1.57567658616638	-51.4687110556771	4.47388668015832	7.89496377790831	20.8957671987171	10.4728570597787	-17.738822037391	-20.1038175083371	6.49174889185474	BAD	BAD	0.241281991401534	0.292292173287542
0.257548769230614	0.310837972526493	-0.00634416170666051	-0.0650758179712715	0.975824420308942	0.838013808700858	-0.0796493164338916	-0.2823224674081	-4.75125859252412	-0.708979606986302	0.0587541722129613	-2.59402670046661	-53.4124215021534	5.33666384326569	7.89496377790831	20.8957671987171	10.4728570597787	-17.6264167805192	-20.0493520416288	6.78186206687992	BAD	BAD	0.249998188431968	0.300742867533675
0.26441846510769	0.325858747126931	-0.021548926825353	-0.0343119153774778	0.978998107901043	0.860729472274213	-0.0745843743385222	-0.293465695555145	4.16287146173856	0.927832606942195	-0.187953474517833	-4.00990581371942	-54.9739245216548	5.79194577676718	7.89496377790831	20.8957671987171	10.4728570597787	-16.954582037391	-19.7238175083371	8.51583889185475	BAD	BAD	0.259067413232466	0.309594960776159
0.277240628069734	0.343843852830886	0.00707830830918405	0.0575855267354363	1.02813749914198	0.877993002222178	-0.0751978022404714	-0.304173267890154	1.41225977998219	-0.00143066583853113	-0.981775467601135	-4.67411107098081	-55.8975713933673	6.07830201185001	7.89496377790831	20.8957671987171	10.4728570597787	-16.954582037391	-19.7238175083371	8.51583889185475	BAD	BAD	0.268452592396667	0.318822661724492
0.286734292075217	0.363752777557433	0.0108123583168012	-0.0170022693229431	0.995065034458487	0.885358799364984	-0.0818321591885405	-0.314283015244457	-4.34519801120276	-0.320750079288484	-1.53489694117575	-4.08530411503824	-55.7276146172463	6.39034851897655	7.89290154478997	21.211726515627	10.4170269088415	-16.954582037391	-19.7238175083371	8.51583889185475	BAD	BAD	0.27812140093985	0.328401432522778
0.297249444192689	0.384704022884703	0.0515483457403378	-0.0455308250366947	0.996148239858478	0.875955879382499	-0.0826394509786895	-0.313947581978022	1.21453835369647	0.418642855310389	-1.50350916959822	-4.19292416511203	-55.3992082160759	5.77969975416039	7.89254177790831	21.2668471987171	10.4072870597787	-16.954582037391	-19.7238175083371	8.51583889185475	BAD	BAD	0.288049736528417	0.338309749620059
0.301709969862158	0.406057039222781	0.0308153619734949	0.0475479497793587	1.0168151370348	0.857401254835777	-0.087434317393343	-0.316696103243109	3.65688774897964	0.70338450763675	-1.43305451697686	-4.07555723467144	-56.9063493554822	4.79841267530742	7.89254177790831	21.2668471987171	10.4072870597787	-16.8036580555788	-19.7229688096959	8.76216245403142	BAD	BAD	0.298222122891074	0.348530343728979
0.311566439609738	0.427416671180334	0.0460983795834957	0.0424719514664909	1.0158067634145	0.848884053071936	-0.0909468427459695	-0.318528869164107	-2.57691150505818	0.17719284473215	-1.47571706816204	-4.64073218948673	-59.2546834473319	3.38276396459554	7.89254177790831	21.2668471987171	10.4072870597787	-16.181022037391	-19.7194675083371	9.77836889185474	BAD	BAD	0.308626594742491	0.359047100860598
0.323254338213658	0.448476768493193	0.0479073089623983	-0.0423177807440597	0.987988610295183	0.852106586887165	-0.109634122104525	-0.319739101966823	-2.44392014933128	-0.0231595673160788	-1.2776502939712	-5.66417057049477	-62.2784720995147	2.54138251155489	7.89254177790831	21.2668471987171	10.4072870597787	-16.181022037391	-19.7194675083371	9.77836889185474	BAD	BAD	0.319247830489945	0.369838179390596
0.334238197030082	0.469019731337109	0.0569211434453856	-0.0152930573282666	0.998139866681167	0.876175538820348	-0.117587491972233	-0.330942264855607	2.26347843450661	0.910632260059032	-0.877308861571989	-6.27400382118516	-64.4621625585415	3.20047383598056	7.89254177790831	21.2668471987171	10.4072870597787	-16.181022037391	-19.7194675083371	9.77836889185474	BAD	BAD	0.330065078245753	0.380873495245619
0.344086807020757	0.488967901837899	0.0478421487353043	0.0295807162474089	1.00259034332346	0.884880999685193	-0.111047660937491	-0.363699537293645	0.236399126964827	0.536382878938874	-0.913680760211669	-6.13984441149273	-63.8623436422436	4.80870916481622	7.89254177790831	21.2668471987171	10.4072870597787	-16.181022037391	-19.7194675083371	9.77836889185474	BAD	BAD	0.341054376446676	0.392118233045633
0.352724152156064	0.508158213814413	0.0537768971000661	-0.0168819809410383	0.994168052591455	0.873221704357682	-0.0958921208182054	-0.406415692630318	-2.36847563713551	0.583290000275187	-0.778244443226124	-6.59029481097081	-62.6427688550445	6.23768473120922	7.89254177790831	21.2668471987171	10.4072870597787	-16.181022037391	-19.7194675083371	9.77836889185474	BAD	BAD	0.352190324946466	0.403536089339663
0.365300742828388	0.526157269061962	0.0609957183298422	-0.0298085598541137	0.987985556790279	0.851988469438414	-0.085435478420185	-0.405544010375655	0.806336715284976	0.661460430785908	-0.697482368801261	-7.711661266658	-64.4542907260557	6.36321778397153	7.89254177790831	21.2668471987171	10.4072870597787	-15.003472037391	-19.3368675083371	12.7516088918547	BAD	BAD	0.363445370911587	0.415089602052868
0.379256104928528	0.542570495732501	0.0485500256294552	0.021211002620595	1.01733895928857	0.839163699681366	-0.0842854316552184	-0.393631946797569	1.64340217586239	1.11878111853918	-0.739035365680476	-8.47326856895586	-66.7297721985137	6.242171	7.89254177790831	21.2668471987171	10.4072870597787	-15.003472037391	-19.3368675083371	12.7516088918547	BAD	BAD	0.374787217593749	0.426739469314739
0.383874672530217	0.557473443008901	0.0548822025443379	0.0162109091270791	1.00718639965961	0.848131339580682	-0.0852382215698127	-0.377195700011801	-1.4169284931464	0.609417534932661	-0.851595283087181	-9.8029985483602	-68.33429423653	6.23365741796899	7.89712203325284	20.6497840909983	10.7851748541728	-15.003472037391	-19.3368675083371	12.7516088918547	BAD	BAD	0.386176487871468	0.438443866394014
0.40075184413851	0.571388352518834	0.0562948577622601	-0.019520150709009	0.989978629226828	0.871622574504906	-0.0842449884033122	-0.378049172744543	-0.941636172422366	0.939030929368909	-0.92288142618759	-9.50678143151504	-68.5652152777386	5.9210064926674	7.89801777790831	20.5291071987171	10.8590770597787	-15.003472037391	-19.3368675083371	12.7516088918547	BAD	BAD	0.397568051074723	0.450159345401596
0.412663795546376	0.584965134460169	0.0605841741427746	0.0103937887790092	0.995614255772326	0.890832276559386	-0.091413143040337	-0.394945108669394	1.94031537009824	0.779836606822425	-0.728516813548893	-9.62287053746462	-67.2195398223119	5.47505869968673	7.89801777790831	20.5291071987171	10.8590770597787	-14.9509417964206	-19.3548391348404	12.7912229679176	BAD	BAD	0.408916887481741	0.461845172649338
0.419398322481333	0.598727699856847	0.0552994904832567	0.0430705770949878	1.00242417019584	0.89182239075776	-0.102949962079963	-0.402477476840399	0.0149622625665926	0.680975250599931	-0.789697583162087	-9.5018698559938	-65.9295565138234	4.75029035493075	7.89801777790831	20.5291071987171	10.8590770597787	-13.922622037391	-19.7066475083371	13.5666988918547	BAD	BAD	0.420184801551448	0.473468391142155
0.432432662245109	0.612944847306178	0.0659479837431684	-0.00170175677021674	0.995647985645646	0.891272246634756	-0.111524742482494	-0.410571147212141	-2.37384288650134	0.325848159395983	-0.5556129564862	-8.48553251896568	-64.6074444292261	4.21105707872385	7.89801777790831	20.5291071987171	10.8590770597787	-13.922622037391	-19.7066475083371	13.5666988918547	BAD	BAD	0.431344868551308	0.485005671165519
0.446390583357765	0.627652225258098	0.0619849136053478	-0.0328260881265063	0.990260978708386	0.887931889944501	-0.117424808605214	-0.432446740757355	0.09803819704794	0.698304031219261	0.00487104686698804	-8.12001355504174	-62.9084980171425	3.0747435706665	7.59012868281788	20.8366722008957	10.910252242322	-13.922622037391	-19.7066475083371	13.5666988918547	BAD	BAD	0.442384134130114	0.496443135513233
0.459426454706657	0.642773466238148	0.0549147725166454	0.00258017383335209	1.00113799278741	0.870512276451773	-0.12473029800962	-0.442587003680872	1.70753610544007	0.789746	0.312956933318606	-7.85859961015555	-61.9848866608657	2.35756038189252	7.52656677790831	20.9001671987171	10.9208170597787	-13.922622037391	-19.7066475083371	13.5666988918547	BAD	BAD	0.453304494931278	0.507776365872283
0.470034788690125	0.658122462617388	0.056551043117146	0.015263378919615	1.01119665416253	0.855799183114593	-0.123988479252584	-0.460615651541723	-0.726211218873823	0.593494819374187	0.50728668409666	-7.50810033572863	-61.7798470701748	1.89542281731378	7.52656677790831	20.9001671987171	10.9208170597787	-13.8047888511023	-19.7059063938518	13.8207234133571	BAD	BAD	0.464120252656292	0.519009150937695
0.484090227030642	0.673323033967345	0.0608866782060972	-0.0178039885263483	1.01043628124462	0.839368002818306	-0.116402960811301	-0.467037318588316	-0.622099480095426	0.5522438	0.640444661494031	-7.396693	-61.3750599591501	1.69712706540596	7.52656677790831	20.9001671987171	10.9208170597787	-12.749242037391	-19.6992675083371	16.0962688918547	BAD	BAD	0.474853601447391	0.530150583411636
0.490429367369067	0.687993617085477	0.0547533698270478	-0.00188544951870207	1.00542413831977	0.826826966513191	-0.108990880790399	-0.4735922171141	1.44452826457957	0.84553563189836	0.863949501420024	-7.4641776240294	-61.5415167412	1.39655517062636	7.52656677790831	20.9001671987171	10.9208170597787	-12.749242037391	-19.6992675083371	16.0962688918547	BAD	BAD	0.485530807360568	0.541213326617123
0.503728883602041	0.702102916044311	0.0424092349687524	0.0237671737922221	1.01149060625527	0.81588505466554	-0.0980495814884422	-0.483429152389963	0.491761656292918	0.713317822628571	0.756077693370155	-7.99469427013557	-61.9319032613335	1.16620139866235	7.52646323113399	20.8994440148964	10.868106820852	-12.749242037391	-19.6992675083371	16.0962688918547	BAD	BAD	0.49617941915996	0.552213717949456
0.51468215687165	0.715988500731663	0.0417369235383763	0.00159977777809451	1.00796887593863	0.817198908877734	-0.0954213642861216	-0.492986998522113	-1.06725403081961	0.573586882102426	0.572326760960333	-8.30750527991948	-61.2972149153399	1.02572386597551	7.52644077790831	20.8992871987171	10.8566770597787	-12.749242037391	-19.6992675083371	16.0962688918547	BAD	BAD	0.506826016201818	0.563171402871858
0.525674073480133	0.730048493923847	0.0381339497388606	-0.0161686058001048	0.999625707729896	0.805720784285627	-0.093952593556174	-0.518921677863467	0.168574196207318	0.795316292547633	0.790382195419513	-8.70514782661939	-60.3075286525849	0.825730583782879	7.52644077790831	20.8992871987171	10.8566770597787	-12.5739939704871	-19.641300968834	16.355256212835	BAD	BAD	0.517494640886467	0.57410826888396
0.534134573183134	0.744555129032108	0.0303901476355339	0.00415936520993051	0.996316843277092	0.793975605790637	-0.100814377152298	-0.540463267512511	0.956274676641271	0.703551939175201	0.695575370107813	-9.47031350047978	-61.2092626188131	0.907146467065091	7.52644077790831	20.8992871987171	10.8566770597787	-11.597772037391	-19.3183975083371	17.7979488918547	BAD	BAD	0.528204820052062	0.58504757201917
0.548184514984528	0.759746654242073	0.0273170083268018	0.00691137974812104	1.0053994262584	0.789638163853651	-0.107444673338283	-0.553757778907395	-0.399155220144566	0.477250836155329	0.6619389	-9.57235922154113	-62.993605516791	0.965459049514764	7.52644077790831	20.8992871987171	10.8566770597787	-11.597772037391	-19.3183975083371	17.7979488918547	BAD	BAD	0.538968406712428	0.596011435726073
0.556728824714074	0.775962401507882	0.0277838813632296	-0.00823605811452535	0.999103153252473	0.781388691502064	-0.123757788626125	-0.550281665940866	-0.377184124425221	0.578535205376028	0.711889427308417	-9.21415168359861	-64.0065073149625	0.478123876075307	7.82713392697504	20.9007365930952	10.8574587556231	-11.597772037391	-19.3183975083371	17.7979488918547	BAD	BAD	0.549787609442261	0.607016429941776
0.56735957246412	0.793552076806103	0.0243686902657777	0.00182143240895037	1.00048363113037	0.781896334411561	-0.130962313358472	-0.555993586114248	0.853917775895368	0.708131765905514	0.872851492033954	-8.62711563999688	-64.6026938668307	0.30514417394018	7.89572177790831	20.9010671987171	10.8576370597787	-11.597772037391	-19.3183975083371	17.7979488918547	BAD	BAD	0.560656688321618	0.618071355028165
0.579807033617941	0.81256790932258	0.0278728528801679	0.0139728171057342	1.00681403405798	0.776911279352833	-0.129225273250946	-0.570883401968902	0.120093442414811	0.489536812344211	0.857551760938691	-7.87575186958599	-64.1443458222765	0.181951931718127	7.89572177790831	20.9010671987171	10.8576370597787	-11.283051393295	-19.2529482440661	18.312745864512	BAD	BAD	0.571566401500878	0.629179198316478
0.594180917695839	0.832528982784349	0.0285185441964798	0.00547564788029226	1.00565075586313	0.776195163255287	-0.126297220722393	-0.589815349048372	-0.660883755673347	0.625812698376205	0.647274981609783	-7.02072501360895	-63.3394549769321	0.0718284181808535	7.89572177790831	20.9010671987171	10.8576370597787	-10.054782037391	-18.9975175083371	20.3218588918547	BAD	BAD	0.582508771583449	0.640340402381447
0.598445177078164	0.852547510430305	0.0335548686198965	-0.00483524443640084	0.999095149236363	0.773317822789371	-0.122286578512992	-0.615515058927972	0.106091834657587	0.62300559795281	0.65017510813521	-6.84702437758135	-62.7726616325453	0.0650156076994869	7.29992980340542	20.5925647736231	10.4944334449274	-10.054782037391	-18.9975175083371	20.3218588918547	BAD	BAD	0.593480551107086	0.65155531131195
0.61538841144685	0.871717395546499	0.0339537252502519	0.00543681274761809	1.00171139169724	0.759644503195454	-0.116211343021361	-0.632203993770283	0.417995196173539	0.707418748552044	0.711426782906906	-7.16858085376737	-62.1672322226821	0.138048096421517	7.15856777790831	20.5193671987171	10.4082570597787	-10.054782037391	-18.9975175083371	20.3218588918547	BAD	BAD	0.604484255883708	0.662825557572584
0.623859477595402	0.889353616994097	0.0356632882906973	0.00757468290193183	0.989403677128231	0.73407476814226	-0.101495713439273	-0.646791668384761	-0.50024134339426	0.4913280749569	0.624496001444347	-7.51894386435456	-61.885779792346	-0.157613397620443	7.15856777790831	20.5193671987171	10.4082570597787	-10.054782037391	-18.9975175083371	20.3218588918547	BAD	BAD	0.615526133259281	0.67415247701237
0.634179781558721	0.905004334553791	0.038141336578247	-0.00352221653709473	0.989961356000399	0.716730075104373	-0.0961455870739338	-0.659977735183655	-0.332240504885903	0.767540935391822	0.551291456341488	-8.26782910618186	-63.5747281734035	-0.220615002504719	7.15856777790831	20.5193671987171	10.4082570597787	-7.83944203739102	-19.6749475083371	21.5695788918547	BAD	BAD	0.626611984356883	0.685532116910318
0.646645486572214	0.918545513017325	0.0374338806786583	0.00353682415134874	0.993318507940071	0.723064553547366	-0.0871130494373318	-0.648130677371521	0.307837794587372	0.658590519752946	0.588462671532783	-9.02258862323459	-64.8619162250628	-0.340867138119656	7.15856777790831	20.5193671987171	10.4082570597787	-7.83944203739102	-19.6749475083371	21.5695788918547	BAD	BAD	0.637743251050067	0.696951931803158
0.659614301042245	0.930347676135969	0.0336242843528124	0.00708544772037446	0.99394994654551	0.726301783763869	-0.0952044429488935	-0.634805006155445	0.0966688355177624	0.516536328631518	0.649712486521854	-9.95153782703463	-65.9498910435647	-0.287336082862649	7.74809195281281	20.8200427916867	10.4086333846847	-7.83944203739102	-19.6749475083371	21.5695788918547	BAD	BAD	0.648915617969758	0.708392939955165
0.667060893004855	0.941166926859775	0.0339826753926343	-0.00231856327699981	1.00004369781062	0.730125944801598	-0.0903765319980586	-0.642504605531767	-0.235297269591123	0.587772053995641	0.6619389	-8.2772695337684	-66.0073712907085	-0.535952335214529	7.89483677790831	20.8948871987171	10.4087270597787	-7.83944203739102	-19.6749475083371	21.5695788918547	BAD	BAD	0.660120889407411	0.71983511722172
0.677888251092953	0.951764148024942	0.0276637461363099	-0.00168153228037994	0.99932160877845	0.721066299126586	-0.07793066865863	-0.661965590404	0.194274489620149	0.659002578255442	0.6619389	-8.67602555609145	-64.5376039789492	-0.858311078608223	7.89483677790831	20.8948871987171	10.4087270597787	-7.78508521080877	-19.6923528636699	21.6289890078539	BAD	BAD	0.671350969797348	0.731263259908746
0.689069485803874	0.962595159641329	0.0259545155958132	0.00450709602028875	0.996492870166846	0.705112985683267	-0.0642688523880942	-0.669280824176619	0.367694572277018	0.623697730170871	0.759669438489667	-9.5660879384783	-64.1891551592122	-1.46370605513143	7.89483677790831	20.8948871987171	10.4087270597787	-6.68718203739102	-20.0439075083371	22.8289588918547	BAD	BAD	0.682601156491372	0.742671602332148
0.706405555512254	0.973759332646358	0.0298264922894374	0.00937331679099038	1.00093526052036	0.682806449827327	-0.0659824558603402	-0.676421921027977	-0.0603996717020368	0.6116193	0.687081731839074	-10.6838484280222	-63.9432217604842	-1.87833335559018	7.89483677790831	20.8948871987171	10.4087270597787	-6.68718203739102	-20.0439075083371	22.8289588918547	BAD	BAD	0.693870578361984	0.754065146958277
0.713733956060113	0.985127684194251	0.028929599124382	0.00179457863193201	1.00253688994246	0.666634835244874	-0.0679955800958532	-0.678973637273048	-0.222835044811039	0.517386647047108	0.515903605522539	-11.6364279197446	-64.3763477466427	-2.05834773399937	7.59886090657502	21.488702151654	10.7619038038236	-6.68718203739102	-20.0439075083371	22.8289588918547	BAD	BAD	0.705160232618599	0.765457242100799
0.719412298690428	0.996481726169618	0.0299629766832866	0.00190121369832961	1.00109862132457	0.657740039530891	-0.0728698506065353	-0.700737526498348	-0.0892308844706275	0.4928682	0.380730127154325	-11.9898791587658	-65.1262370536641	-2.20313734981184	7.52185077790831	21.6432071987171	10.8537970597787	-6.68718203739102	-20.0439075083371	22.8289588918547	BAD	BAD	0.716470602982133	0.776864258072202
0.734251764223035	1.00759113500586	0.0326878516699334	0.000215719802618124	1.0018123332198	0.655513478085104	-0.0688163816351087	-0.710310581959602	-0.00213695100507261	0.6336899809126	0.25822458248903	-12.2069133580641	-66.2771842300816	-2.57271093463224	7.52185077790831	21.6432071987171	10.8537970597787	-6.54158382136966	-20.0802538809751	22.9909349901757	BAD	BAD	0.727800571881529	0.788299310526029
0.745881270356424	1.01828693011072	0.0333123292954223	-0.00689707491811756	0.998219900717768	0.656421952427325	-0.0727109410875303	-0.714321974391042	-0.232172699158	0.43674801139972	0.0873222055788484	-13.2839505706626	-66.52277999377	-2.92893710609108	7.52185077790831	21.6432071987171	10.8537970597787	-5.21563203739102	-20.4112575083371	24.4660388918547	BAD	BAD	0.739148611971962	0.799769113102803
0.755832230728163	1.02861610974452	0.0317787393991566	-0.00558718004691501	0.999508053229283	0.652278754569255	-0.0735984438430993	-0.712426366548147	0.28479546920673	0.420876806442657	0.338358084678764	-14.3245333419946	-65.3739980415064	-3.15344318494805	7.52185077790831	21.6432071987171	10.8537970597787	-5.21563203739102	-20.4112575083371	24.4660388918547	BAD	BAD	0.750516057621613	0.811276472330673
0.773874317491648	1.03898834505875	0.0294138080697941	0.00323650675325193	0.99908644703444	0.644492745349274	-0.0788345076349191	-0.724092560498855	0.344990923902575	0.573511628033567	0.320121594016462	-14.2780669776115	-64.2081341380156	-3.23880456252427	8.10351787357735	21.348771118497	10.5035582795699	-5.21563203739102	-20.4112575083371	24.4660388918547	BAD	BAD	0.761910386079636	0.82282545741554
0.781341844887813	1.05008696200442	0.0296603824917939	0.00541572043478507	1.00183540616632	0.625301670127647	-0.0741349466363828	-0.72647290624116	-0.116120741111393	0.425298545102596	0.245749701750923	-14.2971803019834	-64.7830937692701	-3.45952261801593	8.26182477790831	21.2686371987171	10.4082370597787	-5.21563203739102	-20.4112575083371	24.4660388918547	BAD	BAD	0.773346017283775	0.834424362193737
0.791475776198881	1.06255675994449	0.0241699724530321	0.0015954009045621	1.00266117055824	0.613696762630433	-0.0740854752682068	-0.736639953347143	-0.283760153529259	0.42060478022008	0.0884430120430592	-14.056261227972	-65.9532133687331	-3.56705926109498	8.26182477790831	21.2686371987171	10.4082370597787	-5.21563203739102	-20.4112575083371	24.4660388918547	BAD	BAD	0.784842776783918	0.846085699719981
0.803974297503385	1.07669870155877	0.0256155799854222	0.00282355546229457	1.00077417862089	0.606284799521643	-0.0664606326733276	-0.746394139116069	0.0397030331119387	0.4334926	0.096434133015779	-13.8585970532528	-66.5871473039411	-4.01517111700736	8.26182477790831	21.2686371987171	10.4082370597787	-4.78779713509075	-20.4697399981161	24.7376440017766	BAD	BAD	0.796424525864219	0.857825995450212
0.814188147499458	1.09234125277309	0.0241985690369119	0.000426962463340371	1.00098329487703	0.595646917234187	-0.0545195833230331	-0.756548936608003	0.0378562043352452	0.4334926	0.1098418	-13.8100265093099	-66.3447629628742	-4.88795387525054	8.26182477790831	21.2686371987171	10.4082370597787	-2.55926203739102	-20.7743675083371	26.1523988918547	BAD	BAD	0.808119193892995	0.869666821778727
0.82386504971067	1.10898052806218	0.0281045423658557	-0.00267613137678762	0.99812788520156	0.579861921158178	-0.0521210692083163	-0.780894485117698	0.01075906	0.294830315200938	0.1098418	-14.905970924028	-67.0597794857268	-5.82290185344545	7.97197980733554	21.5526772830025	10.1068375864351	-2.55926203739102	-20.7743675083371	26.1523988918547	BAD	BAD	0.819959059071859	0.881636096669137
0.834522481775499	1.12608069712966	0.0229564691258602	0.000804424353717389	0.998837713780913	0.57164298476589	-0.0442566931625664	-0.778062803796636	0.154283568672063	0.486021803766404	-0.0331400171035762	-16.3872651329202	-69.1632426228565	-6.71474050065927	7.88948777790831	21.6335171987171	10.0210570597787	-2.55926203739102	-20.7743675083371	26.1523988918547	BAD	BAD	0.83198035286873	0.893768460652422
NaN	1.14322507096374	0.0256655222151587	0.00388244628289967	1.00717159788917	0.551106256506192	-0.0419810788271874	-0.789579823307083	0.147743002021064	0.32204393562211	-0.0266241325206275	-16.5877220751843	-69.22231053645	-7.108755	7.88948777790831	21.6335171987171	10.0210570597787	-2.55926203739102	-20.7743675083371	26.1523988918547	BAD	BAD	0.844222825257205	0.906104004383865
NaN	1.16003495689643	0.0299729637162142	0.0048214046412843	1.00344598086631	0.529693391768921	-0.0460542599234604	-0.808983161502964	-0.0567120902974942	0.30131848487344	-0.0603224768272159	-17.4571094439051	-70.5032033639345	-7.19957975515316	7.88948777790831	21.6335171987171	10.0210570597787	-2.16924567195673	-20.772652074828	26.4183804755986	BAD	BAD	0.856729550382621	0.91868507744183
NaN	1.17610873378665	0.0316105619777221	0.000442295467917538	1.00051848879111	0.512544218188026	-0.0427703428547572	-0.819114611917367	-0.207519622113718	0.406465476164769	-0.07419054	-18.7433010752487	-72.9651538185051	-7.71238345141655	7.88948777790831	21.6335171987171	10.0210570597787	-0.726762037391019	-20.7663075083371	27.4021188918547	BAD	BAD	0.869546367432576	0.931552959474754
NaN	1.19116545488422	0.0352104698923137	0.00100126794826002	1.00092076874034	0.498799495871958	-0.0357973555921414	-0.821768080485725	0.00179825569319542	0.341947898493351	-0.216060278164649	-19.5849272948881	-75.3909150693719	-8.41342770214188	7.60784723447047	21.3542448465889	10.6641227585623	-0.726762037391019	-20.7663075083371	27.4021188918547	BAD	BAD	0.882721375206311	0.944748197809509
NaN	1.20524673491916	0.0294822391277982	-0.00331710431795243	0.999639208719116	0.519323283425984	-0.0389369647118329	-0.815998021322867	-0.164538280538543	0.406103859958775	-0.163831492332247	-19.6134139916906	-77.0424264202775	-8.87221344598724	7.52414577790831	21.2712471987171	10.8552370597788	-0.726762037391019	-20.7663075083371	27.4021188918547	BAD	BAD	0.896305496962716	0.958316322937161
NaN	1.21871262841168	0.0293218957844178	-0.00439820575061947	0.99657830900216	0.510777739004036	-0.0418918264399963	-0.847320272433798	-0.0936355574134595	0.296652879274811	0.00584195900984773	-20.7106932279632	-80.9265765360299	-9.60798267296756	7.52414577790831	21.2712471987171	10.8552370597788	-0.716969028404431	-20.7742649393077	27.4074622062529	BAD	BAD	0.910354111688205	0.972315614338095
NaN	1.23205022786403	0.0250275478789399	-0.00207125363612438	0.997696122510256	0.500087071897728	-0.0392116108740404	-0.840066552984895	0.23248211546402	0.073251389906031	0.04849771	-20.9001672115527	-82.6107982738942	-9.55704126705316	7.52414577790831	21.2712471987171	10.8552370597788	1.56658796260898	-22.6297975083371	28.6534288918547	BAD	BAD	0.92492942939619	0.986822507508228
NaN	1.24572678292099	0.0257312470825464	0.00529581765827956	0.991662040418488	0.496517560264608	-0.0402390032974219	-0.847268984856584	0.177272826903917	0.290497642036834	-0.139284304439771	-21.2346138393159	-83.2188654642459	-10.2391570783477	7.52414577790831	21.2712471987171	10.8552370597788	1.56658796260898	-22.6297975083371	28.6534288918547	BAD	BAD	0.940102556639763	1.00193231202165
NaN	1.26013660896443	0.0294218995699018	0.00957821477963109	1.00221432938951	0.470466910895897	-0.0434302898166095	-0.870454918821395	-0.101232780332218	0.192725724318185	-0.00947347528391667	-22.3992879657706	-84.8221013845161	-11.1424221506713	7.52464297654558	20.9784040750787	10.2196094624388	1.56658796260898	-22.6297975083371	28.6534288918547	BAD	BAD	0.955951912224051	1.01775287762604
NaN	1.27554589188314	0.0251511430535653	0.00876958656102092	1.0027962140487	0.4393486686714	-0.0359294755460442	-0.892663031024231	-0.1739718	0.227135563860267	-0.0917850825383836	-22.8997790701642	-90.0759023664715	-13.1555129883586	7.52479677790831	20.8878171987171	10.0229870597787	1.56658796260898	-22.6297975083371	28.6534288918547	BAD	BAD	0.972555291957843	1.03439060648263
NaN	1.29201172819049	0.0346334218280889	0.00760920415876471	0.999118599489466	0.452596686783275	-0.0307135604186462	-0.88510667347009	-0.0334313906604842	0.300537971129991	-0.0421953278032527	-23.4002996167742	-92.2130956236304	-14.7843330687543	7.52479677790831	20.8878171987171	10.0229870597787	1.68998844488729	-22.6502990643394	28.698345708031	BAD	BAD	0.989976711285756	1.05193213309277
NaN	1.30932374529034	0.0325664672160877	0.0106843149267599	0.99835042512269	0.421712984545898	-0.0223553352548263	-0.943936002574802	-0.0359932344048583	0.269660670975193	-0.10599745419897	-23.9500565512379	-92.4647773119259	-16.914809873777	7.52479677790831	20.8878171987171	10.0229870597787	3.76866796260898	-22.9956475083371	29.4549688918547	BAD	BAD	1.00824892955798	1.07042383539929
NaN	1.32708190998268	0.0371266299847356	0.00439925333287935	1.00303175788342	0.386250593424509	-0.0161517976724229	-0.960145267910756	-0.33077364935711	0.255366	-0.0425689539686999	-25.0255991799001	-101.868086096985	-19.4231353560506	7.52479677790831	20.8878171987171	10.0229870597787	3.76866796260898	-22.9956475083371	29.4549688918547	BAD	BAD	1.02735009176124	1.08984790494777
NaN	1.3448885711853	0.034023884571652	-0.0034683425377997	1.00669014153464	0.397758305829843	-0.0133184165740225	-0.965900053114788	-0.00117673136886065	0.0308549894622358	-0.0592373259956357	-23.7733858645226	-107.491114819164	-20.2397789432368	8.08052692091689	21.4577654195048	10.361737432652	3.76866796260898	-22.9956475083371	29.4549688918547	BAD	BAD	1.04717714632873	1.1100970369255
NaN	1.36239600063692	0.035667231456444	-0.00486867079133659	1.0048168401751	0.365865261394692	-0.0113795917835905	-1.01240477666334	-0.0519858512136773	0.585873154711153	-0.0278915650353217	-20.8156408460224	-108.812504147321	-21.2490761589078	8.25965577790831	21.6414771987171	10.4709270597787	3.76866796260898	-22.9956475083371	29.4549688918547	BAD	BAD	1.06752245207898	1.13095307593708
NaN	1.37914767973918	0.0400517670659443	-0.00144610121028551	1.00983266543897	0.347306410528445	-0.0320154890662841	-0.9778249719344	-0.1123949	0.476691314103109	0.0795632126317263	-20.2674728805885	-115.851458785626	-22.3429681384314	8.25965577790831	21.6414771987171	10.4709270597787	4.12859812635135	-23.1490815020846	29.5471894880095	BAD	BAD	1.08805547899764	1.15207031928671
NaN	1.39445657994517	0.0433112155283393	-0.000718733195739035	1.00627464321487	0.338171611283651	-0.0427735135180093	-0.974991164807546	0.165328215523918	0.552646630668438	0.0637296666379593	-16.7527690834591	-113.959458298496	-21.6333819173644	8.25965577790831	21.6414771987171	10.4709270597787	7.10734796260898	-24.4188875083371	30.3103988918547	BAD	BAD	1.10830948509108	1.17296284461371
NaN	1.40749920229452	0.050618109039034	0.00282719239778117	1.010643421082	0.285999085838114	-0.033630284715631	-1.01870092294882	0.0260814596160116	0.522528269073261	0.0945200897452203	-13.9984633773516	-118.203916812165	-16.3336350865354	8.25965577790831	21.6414771987171	10.4709270597787	7.10734796260898	-24.4188875083371	30.3103988918547	BAD	BAD	1.12767638586193	1.19299961799742
NaN	1.41761305860752	0.0586156902963717	-0.0010103904911139	1.00137829632617	0.305734519021907	0.0653694520876297	-1.06203947074657	-0.281334545677429	0.537323346853239	0.0179838247928263	-14.4812813647797	-120.68127428673	-13.9601500814471	7.70602165310574	21.6341847565295	10.1333933034146	7.10734796260898	-24.4188875083371	30.3103988918547	BAD	BAD	1.14541678299629	1.21141528105587
NaN	1.4245990129796	0.0642518017193745	-0.00595934367650182	1.00584661579849	0.372050196289651	0.0801167712662034	-1.09579343232669	-0.17466152344829	0.5522438	-0.1503554031347	-18.9519056766645	-127.716637813498	-16.1568436503121	7.52020577790831	21.6317371987171	10.0201070597788	7.10734796260898	-24.4188875083371	30.3103988918547	BAD	BAD	1.16069904429245	1.22735135455322
NaN	1.42880381624072	0.0756580785435167	-0.00846487180763113	1.00532578802171	0.393839167159795	0.0790563977650917	-1.0770719877429	0.163100059613449	0.817889560796277	-0.151136614063529	-21.7573031335231	-127.210124236776	-14.6007312426882	7.52020577790831	21.6317371987171	10.0201070597788	7.87905311550579	-24.5952791268673	30.4945665564601	BAD	BAD	1.17268694656321	1.23994722581981
NaN	1.43104665270102	0.0787142980098156	-0.00244519031724859	0.999577714427182	0.4648530445456	0.0847365619031802	-1.05577833924842	0.2570669	1.08524363573302	-0.0442312899178229	-21.8558347839456	-107.289922965825	-11.4906367469629	7.52020577790831	21.6317371987171	10.0201070597788	11.943377962609	-25.5242775083371	31.4645188918547	BAD	BAD	1.18068750439744	1.24849135671216
NaN	1.43243746420067	0.0738673900748739	-0.000229262343371514	0.996937226646861	0.809832093716876	0.124348224074102	-0.963575348355986	0.348533723687328	1.0578022252353	-0.0584069056315837	-21.8193539027059	-19.275491663871	-4.20555276411168	7.52020577790831	21.6317371987171	10.0201070597788	11.943377962609	-25.5242775083371	31.4645188918547	BAD	BAD	1.18433437293219	1.25260689472626
NaN	1.43390492824847	0.0552408808408571	-0.00281501261600733	0.986947375768569	0.419785760204966	-0.0446131815770757	-1.08595158749517	0.197665025948685	1.29129177844755	0.107675012750394	-29.2820602223824	81.8170966648313	-3.38396527276808	8.34196387276143	21.6402754687884	10.3549525157526	11.943377962609	-25.5242775083371	31.4645188918547	BAD	BAD	1.18372075039296	1.25238473023271
NaN	1.4358399960253	0.037137693077129	-0.00700040112225078	0.998661741814246	0.265728583704068	0.0261980464202965	-1.00828671442581	-0.00273122191909268	1.25174238595127	0.307313464762021	-11.6923873565397	54.1356720122513	-2.393044699382	8.62893777790831	21.6432571987171	10.4718870597788	11.943377962609	-25.5242775083371	31.4645188918547	BAD	BAD	1.17939240318176	1.24837502712903
NaN	1.4383502059077	0.023121522103228	-0.00675965709162712	0.999742699863433	0.405739665462497	0.0010709546186969	-0.956477351668375	0.449394561089481	1.29307121088728	0.627029807448241	-9.5742613398567	81.8961500857231	-4.58948666341368	8.62893777790831	21.6432571987171	10.4718870597788	12.6425046784256	-25.7594259873593	31.3763437592227	BAD	BAD	1.17221931089042	1.24145746643933
NaN	1.44153244449507	0.0171487657228427	-0.000912408954868842	1.0000999009772	0.314767201873426	-0.0589141154412796	-0.968427037491399	0.30882986081069	1.14907421880272	0.813710919310526	-6.92176362183051	80.9918291513488	-4.38496766331791	8.62893777790831	21.6432571987171	10.4718870597788	15.251845962609	-26.6370675083371	31.0472488918547	BAD	BAD	1.16324062970897	1.23268525070346
NaN	1.44529346472277	0.0223077717379556	0.00280754952491443	0.995760193127236	0.415637539070331	-0.000283529857131376	-0.884198735208003	-0.0762649109347166	1.04295042394581	0.981335186417199	-6.67925457012552	89.0445199795541	-5.70762538707243	8.62893777790831	21.6432571987171	10.4718870597788	15.251845962609	-26.6370675083371	31.0472488918547	BAD	BAD	1.15352973149983	1.22314836346866
NaN	1.44905019489867	0.0169761221924764	0.00414116189448022	0.993654283322151	0.395386320867337	0.0364166233608549	-1.02791531941092	0.00682029931517101	1.2015765502326	1.16508510144927	-3.99536613466404	72.384505569481	-6.67083312994491	8.35956610245206	21.3689287620558	10.472239383987	15.251845962609	-26.6370675083371	31.0472488918547	BAD	BAD	1.14407540379448	1.21385189494635
NaN	1.4516110476206	0.022791675221349	0.0136605716858493	0.996429096382538	0.314361199018956	-0.0662858439842454	-1.17788649876329	0.117443136798108	0.742816310124721	1.214036	-0.149153623481799	51.9822422673718	-8.13869858321015	8.26195077790831	21.2695171987171	10.4723670597787	15.251845962609	-26.6370675083371	31.0472488918547	BAD	BAD	1.13568299003991	1.20561400237392
NaN	1.45148504817681	0.0198770184746391	0.00957558007429735	0.995315229216703	0.284134280479817	-0.0163556907084605	-1.14057909113139	-0.136180580947742	1.02971276874507	1.25888128746858	0.878624895844583	32.3591675273733	-5.78671329557321	8.26195077790831	21.2695171987171	10.4723670597787	15.2327931134957	-26.632246642757	31.0358091838172	BAD	BAD	1.12891098630452	1.19899982554165
NaN	1.44748243444333	0.0329624933138544	0.00582321870347819	1.00007680413412	0.301950392568795	0.00355131814712554	-1.04049999730824	-0.280469991457891	0.815538035169189	1.14112635486661	3.82522772450546	10.1565397372918	-7.23353684850521	8.26195077790831	21.2695171987171	10.4723670597787	13.795947962609	-26.2686875083371	30.1730988918547	BAD	BAD	1.12405204766039	1.19430131813292
NaN	1.43913019530875	0.0243853351078536	0.0103447888652602	0.990631326541845	0.176098757717241	0.0775152778080652	-1.08939382627396	0.240836792816509	0.887132396814829	1.04668739192937	1.87362809073366	3.05570523106107	-7.44534974534376	8.26195077790831	21.2695171987171	10.4723670597787	13.795947962609	-26.2686875083371	30.1730988918547	BAD	BAD	1.12115359839143	1.19155923604249
NaN	1.42690644558419	0.0300615849590588	0.0150315075119792	0.996153525314698	0.289851831779424	0.0329567662518332	-0.971785020805879	-0.229282913088333	1.09729026047112	0.940864649637127	2.98500984321313	-18.2756613118929	-10.0016666045437	8.26297521281108	20.9947797418856	10.1472579208133	13.795947962609	-26.2686875083371	30.1730988918547	BAD	BAD	1.12006491256851	1.19061398588308
NaN	1.41228541160145	0.0137666227854021	-0.00366607818624995	0.991683262583689	0.399012032783954	0.0906563039114495	-0.939298132213653	-0.705078138670529	1.01685447525766	0.7738890021121	0.0304870866387278	-14.3762645669981	-8.02539424022959	8.26336077790831	20.8913771987171	10.0248970597788	13.795947962609	-26.2686875083371	30.1730988918547	BAD	BAD	1.12049815574811	1.19117111909723
NaN	1.39730046100913	0.00742656894598948	-0.00835355555129414	0.991409809429486	0.399967295918974	0.00331511514350622	-0.996482365712958	-0.0323711759947322	0.796038749444384	0.678900310723716	3.26428860467677	-21.809935221424	-8.87918287227516	8.26336077790831	20.8913771987171	10.0248970597788	13.6993280548378	-26.2933354175023	30.1784877216675	BAD	BAD	1.1220919556193	1.19286822998378
NaN	1.3839315689994	-0.000492245983718644	-0.00240827842543955	0.992584381455912	0.368767116476549	0.0616839596909308	-1.00057394637483	0.2570669	0.773241945599152	0.6619389	4.48348081981961	-21.9846992959606	-5.31010377594317	8.26336077790831	20.8913771987171	10.0248970597788	12.307247962609	-26.6484575083371	30.2561288918547	BAD	BAD	1.12446638406121	1.19533136180476
NaN	1.37379982714438	-0.0118141560503871	-0.00196311527970695	0.992301117098739	0.436895521560413	0.0601819478766364	-0.964158825761235	-0.00913769056305548	0.746964696797786	0.485140241204164	6.54299764183013	-19.1791671286587	-4.04166803027244	8.26336077790831	20.8913771987171	10.0248970597788	12.307247962609	-26.6484575083371	30.2561288918547	BAD	BAD	1.12726413236877	1.19821582639913
NaN	1.36799981766288	-0.0135628355245371	-0.000418134270508313	0.989405728246499	0.421752402092957	0.0216705858733026	-0.994815227334909	0.197525358179932	0.516912946926425	0.196027896978222	5.43389480611644	-16.2712409939265	-2.44296404333646	8.26399709980901	20.895820666905	10.3476668501075	12.307247962609	-26.6484575083371	30.2561288918547	BAD	BAD	1.13017690127145	1.20123061368621
NaN	1.36686873032491	-0.00463207919858381	0.0108725019070466	0.999154631921639	0.47468751986829	0.0158208447424198	-0.948808978563318	0.141924209199444	0.220490338969698	-0.0221967617467975	6.52403178999704	-16.9165575227831	-1.40558377963332	8.26424577790831	20.8975571987171	10.4738070597787	12.307247962609	-26.6484575083371	30.2561288918547	BAD	BAD	1.1329571716721	1.20414649853604
NaN	1.36989990068614	0.00529756179883755	0.0098133798563245	0.998823946413763	0.345690173434192	0.0925337101135204	-1.03096110950871	-0.280375146135889	0.179127554376725	-0.337723645912914	4.7338001202784	-12.6655748885498	0.00158142686401086	8.26424577790831	20.8975571987171	10.4738070597787	12.3522476500365	-26.6846660978967	30.3002407192322	BAD	BAD	1.13542000390206	1.20679292310327
NaN	1.37596308504313	0.0162932250867518	-0.000526163088435145	0.993411366099952	0.454413954794168	0.0677800570337478	-0.964335408934195	-0.244298299343205	0.153567953725652	-0.486084266265518	3.59986550082922	-8.97856905865313	0.87933564719368	8.26424577790831	20.8975571987171	10.4738070597787	12.692947962609	-26.9588075083371	30.6342188918547	BAD	BAD	1.13744024438859	1.20905027041241
NaN	1.38359337454892	0.0304052922974496	-0.00206608822160429	0.994698785978228	0.445330628649108	0.0658189129119522	-0.977644360761618	0.089441412332646	0.263612907933954	-0.372390835442523	2.82787173128783	-5.27151571927261	1.39597851323406	8.26197854962669	21.1583454882936	10.1527233312786	12.692947962609	-26.9588075083371	30.6342188918547	BAD	BAD	1.13894609568525	1.21084016141894
NaN	1.39113850670877	0.0329064237802456	-0.00228197589964478	0.998091817951099	0.32993653057375	0.0140975370574359	-1.04794669453317	0.0786616443493993	0.0331124545003768	-0.435953594643222	3.64390965728815	-5.33270617033247	-0.63559807526756	8.26106577790831	21.2633371987171	10.0234570597787	12.692947962609	-26.9588075083371	30.6342188918547	BAD	BAD	1.1399094651514	1.21211565963566
NaN	1.3970490699592	0.0448004757093301	-0.0068734607473666	0.998105063970965	0.330975039018285	0.0358906995674331	-1.01055255225031	-0.33535701575392	0.242502532568968	-0.152147133981263	-1.02213975469768	-0.127628441487006	-0.52828891317267	8.26106577790831	21.2633371987171	10.0234570597787	12.692947962609	-26.9588075083371	30.6342188918547	BAD	BAD	1.14033635366312	1.21285530720328
NaN	1.40035409293653	0.0261438483122018	-0.00354402707061758	0.99275505825311	0.342846556567718	0.0256028935537522	-0.986348969970052	0.0481502310791178	0.255366	0.0381715633771137	-2.00235026920118	2.0125051028339	-2.48906518138864	8.26106577790831	21.2633371987171	10.0234570597787	12.81968931409	-27.0214648481437	30.6329286549588	BAD	BAD	1.14025955209228	1.21306228003294
NaN	1.40085197170584	0.030501584071305	0.00628849727705664	1.0011764261578	0.34298514594624	0.0233125404391988	-0.972939404933096	0.304470589181558	0.367283703261784	0.395382828917404	-3.90513064790413	3.55449995022321	-4.28942763283287	8.26106577790831	21.2633371987171	10.0234570597787	13.445397962609	-27.3307975083371	30.6265588918547	BAD	BAD	1.13973293819845	1.21276517098868
NaN	1.39893970785142	0.0175318680272188	0.00591270895488031	0.99676059360796	0.352360384930301	0.0121633073106263	-0.972095929303903	-0.0869274075429057	0.0947800192703522	0.532001785621935	-6.06777399519328	5.68010426896774	-5.53681870210679	8.26106577790831	21.2633371987171	10.0234570597787	13.445397962609	-27.3307975083371	30.6265588918547	BAD	BAD	1.13882733573683	1.21201770165592
NaN	1.39537565847137	0.0130130272649109	0.00675127783188769	0.991929901819859	0.354421193663219	0.0107462589655719	-0.972243936328945	-0.22808744031827	0.0772393	0.654505755057745	-7.59397408454028	7.47610660966385	-6.5231138621235	8.61096192372281	20.921390377091	10.4474147537343	13.445397962609	-27.3307975083371	30.6265588918547	BAD	BAD	1.13762905058405	1.21089776503795
NaN	1.3910649762253	0.0118678647965497	0.00635027253718752	0.992547009346625	0.361902849270887	0.0299792962986975	-0.975603151844732	-0.12004633859074	-0.47962662284158	0.77700468870923	-9.15566476489085	8.74396281850875	-7.32621040658944	8.63352777790831	20.8993371987171	10.4747570597787	13.445397962609	-27.3307975083371	30.6265588918547	BAD	BAD	1.13624095707349	1.20950704192615
NaN	1.38687247624977	0.00450385347488159	0.010832793981188	0.994959845820844	0.359581107844941	0.0393533980846529	-0.987175716088216	-0.170056353767517	-0.0717155488121995	0.7846272	-10.5239516593405	9.81896827039804	-8.33300532284735	8.63352777790831	20.8993371987171	10.4747570597787	13.3620321354283	-27.2486225900974	30.6272523046392	BAD	BAD	1.13478506149768	1.20797226551425
NaN	1.38352088699415	0.0045248752879305	0.00206747830450861	1.00090898557144	0.359938753397393	0.0413577584359389	-0.983065675705208	-0.1739718	-0.430090602041905	0.612572016026539	-12.2736299613141	9.4207694745846	-8.998611	8.63352777790831	20.8993371987171	10.4747570597787	13.066687962609	-26.9574975083371	30.6297088918547	BAD	BAD	1.13340548537761	1.20644785551481
NaN	1.38156743048445	0.0049721797805743	0.00279998582425915	0.992736807634475	0.368755811620769	0.0633410335885075	-0.980071657405335	-0.346394927943642	-0.512560182935057	0.657851824151821	-14.5257991655882	8.10290226295251	-9.23358470335596	8.63352777790831	20.8993371987171	10.4747570597787	13.066687962609	-26.9574975083371	30.6297088918547	BAD	BAD	1.13227138229795	1.20511901965597
NaN	1.38142877065579	0.0127545799689933	-0.00385446085529826	0.994721269718156	0.375369487493787	0.0735424207225412	-0.98908747593214	-0.24393895918287	-0.627177085470401	0.376114387404989	-16.3665621885705	6.88713036017797	-10.2235728360597	8.2843020106577	21.5851581324575	10.0528610742067	13.066687962609	-26.9574975083371	30.6297088918547	BAD	BAD	1.13157997877833	1.20420515502717
NaN	1.38338432910215	0.0133445935227943	-0.00570390861247637	0.998951713452109	0.497933587135412	-0.0601029340270746	-0.882670519491654	0.108188782113811	-0.580025796871512	0.298145356028667	-9.54215285241763	8.69660999523567	-14.6442011153461	8.25877077790831	21.6352971987171	10.0220170597787	13.066687962609	-26.9574975083371	30.6297088918547	BAD	BAD	1.13155804614449	1.2039609247824
NaN	1.38739607409058	0.0165035202762185	-0.00399022141660338	0.99880582494151	0.440816887233491	0.0355360247362209	-0.956316160449817	-0.0948762421860319	-0.41043436051891	0.35085519878885	-12.9560674148351	9.89986165241821	-12.5646609889622	8.25877077790831	21.6352971987171	10.0220170597787	13.0664249879469	-26.9657452103235	30.6115959083451	BAD	BAD	1.13245548807488	1.20466770189838
NaN	1.39288858465305	0.0189946805603001	-0.000693660019256653	0.999689651361991	0.349412356882386	0.0821188867173671	-1.02839478321969	-0.283701765404234	-0.618008477846422	0.127672832193249	-12.3844284184547	14.5991754594468	-11.1401347224562	8.25877077790831	21.6352971987171	10.0220170597787	13.054707962609	-27.3332275083371	29.8045588918547	BAD	BAD	1.13452140664654	1.20660613534448
NaN	1.39886765870205	0.02050256150879	0.0013570615496335	0.996634702983552	0.380368403041466	0.0428031001130358	-1.00649478516516	0.101942695793651	-0.6352673	0.280224450112462	-13.3132912143437	3.86292001798563	-9.48745350235565	8.26454147403655	20.957173281	10.7965383593139	13.054707962609	-27.3332275083371	29.8045588918547	BAD	BAD	1.13795582325243	1.2100043022896
NaN	1.40422105114508	0.0210978737702413	0.00374067338858744	1.00714651108032	0.366915130644476	0.0424048026399166	-1.03741584858475	-0.0937678191619813	-0.6352673	0.0670543527831965	-11.2846527745492	-1.03767748850703	-8.09669955301158	8.26500377790831	20.9028471987171	10.8585870597787	13.054707962609	-27.3332275083371	29.8045588918547	BAD	BAD	1.142840105079	1.21496566816168
NaN	1.40785576390372	0.0175138465039671	0.00525512640753791	1.00269854664311	0.321029821460861	0.0427084103252772	-1.14122826146916	-0.282871170215735	-0.69006113136332	-0.121333968704607	-11.0187024471055	-18.9568137434683	-7.23454256031787	8.26500377790831	20.9028471987171	10.8585870597787	13.054707962609	-27.3332275083371	29.8045588918547	BAD	BAD	1.149058096431	1.22138886148536
NaN	1.40885213312137	0.0271039114927203	-0.000851808888037606	1.00169006542289	0.301121737404238	0.0476742802870285	-1.17145558751056	-0.0701941667838014	-0.804052129393468	0.0340204667712028	-10.3310258719396	-47.3965591842822	-7.36804801563763	8.26500377790831	20.9028471987171	10.8585870597787	13.0275209061207	-27.3609409371431	29.8049931121561	BAD	BAD	1.15622656223503	1.22889666657834
NaN	1.40681168496717	0.0391464442260719	0.00356773402588465	1.00608550804284	0.327360718110599	0.0248262068867296	-1.15406283582049	-0.05081791	-0.758780877479224	-0.177197279797128	-7.3747916992504	-69.6129093734576	-8.23064973137705	8.26500377790831	20.9028471987171	10.8585870597787	12.685927962609	-27.7091475083371	29.8104488918547	BAD	BAD	1.16366252335213	1.23680199801625
NaN	1.40221110794441	0.043241061470601	-0.00133084710761764	0.998842399095394	0.294115755769775	0.0250332841138447	-1.20589997928852	-0.220462123202559	-0.7540184	-0.14054457468923	-4.37153992662851	-95.3531634272977	-7.04305686201456	8.60424373477175	20.9052899607647	10.9183612634182	12.685927962609	-27.7091475083371	29.8104488918547	BAD	BAD	1.17041601386825	1.24414125793304
NaN	1.39657839048916	0.0466209993565651	0.00443410654472556	0.998654674335195	0.410854415440118	-0.0102729124951013	-1.08647239218985	-0.0097247300879311	-0.372954597281417	-0.079292126675149	10.1586162866241	-102.812549654656	-5.14504723111416	8.63441277790831	20.9055071987171	10.9236770597787	12.685927962609	-27.7091475083371	29.8104488918547	BAD	BAD	1.17538472428952	1.24979183838033
NaN	1.39231128551144	0.0428945119315186	0.00409614626656405	0.998711648002259	0.485546350577242	-0.0107836368882929	-1.00424178626284	0.123481157302402	-0.447081703018168	0.0381053139074059	20.9941865545364	-80.922300873715	1.43169842866093	8.63441277790831	20.9055071987171	10.9236770597787	12.685927962609	-27.7091475083371	29.8104488918547	BAD	BAD	1.17750579495729	1.25266743851637
NaN	1.39181819621875	0.0398696518106059	0.00267037469901942	1.00136947232522	0.712073839080044	-0.040302799340821	-0.681466865722563	0.133913	-0.348585524313845	-0.231887726707986	41.7949785237232	-21.2373320833044	8.48083958189047	8.63441277790831	20.9055071987171	10.9236770597787	12.9148238077375	-27.708212278348	29.9114637734194	BAD	BAD	1.17598510021202	1.25195015978718
NaN	1.39599479430074	0.0427222482396003	0.00344273514774958	1.00028552067146	0.625966314178657	0.152140103453906	-0.810327465956966	-0.315705653570242	-0.392582611033459	-0.0902534627357104	43.5935435397849	75.175633861487	19.454913874603	8.63441277790831	20.9055071987171	10.9236770597787	14.509301962609	-27.7016975083371	30.6151288918547	BAD	BAD	1.1704835027159	1.24727826752535
NaN	1.40318734224152	0.0412801229455502	-0.00266795749592264	1.00275121502789	0.344241788447457	0.334657024341582	-1.18811824321497	-0.302595130621694	-0.289561608398439	-0.07419054	25.2336639052753	136.30521504632	28.7130278108601	8.29631804054805	20.8926322414634	10.1047277264113	14.509301962609	-27.7016975083371	30.6151288918547	BAD	BAD	1.16116696207743	1.23879694777607
NaN	1.41002559000353	0.0406715931755582	0.00113710492690015	1.00789714605116	0.218221779332998	0.238055927797347	-1.19218440992934	0.0949797590477549	-0.657101455190455	-0.0183872703455092	2.98859257418252	127.091834327534	34.3076202423016	8.26336077790831	20.8913771987171	10.0248970597788	14.509301962609	-27.7016975083371	30.6151288918547	BAD	BAD	1.14858668675321	1.22703924832654
NaN	1.41348443448715	0.0366348726284586	0.00684504831288256	1.01021743003876	0.228591389387218	0.144720473961206	-1.02637094895277	-0.201607704996497	-0.478959052499666	-0.01284641	9.20034647361782	100.198237352303	38.3290366123742	8.26336077790831	20.8913771987171	10.0248970597788	14.509301962609	-27.7016975083371	30.6151288918547	BAD	BAD	1.13346512848091	1.21271256656142
NaN	1.41220447635092	0.0415512002552716	-0.00359489088155527	1.00543261510261	0.344329543855543	0.087486459144953	-1.02303254843799	-0.347209194858586	-0.403306399256654	-0.01284641	15.3928990160752	86.9287401201981	38.0178495515483	8.26336077790831	20.8913771987171	10.0248970597788	14.5737776340682	-27.5686863412744	30.6138404807525	BAD	BAD	1.11651289493596	1.19651465822282
NaN	1.40642010639639	0.0447232433127165	-0.00690661216137854	0.998309661382199	0.46364063003963	0.0414187668184101	-1.01522984380572	-0.0242735865552829	-0.290274070093184	0.0426810136409374	13.6643191721754	88.103509166353	37.3332667492759	8.26336077790831	20.8913771987171	10.0248970597788	14.873112962609	-26.9511675083371	30.6078588918547	BAD	BAD	1.09834281657716	1.17904660847775
NaN	1.39719647864194	0.0436971299277599	-0.00758054411974256	1.00155777249771	0.527397990905147	0.0181700246171864	-0.964285082957934	0.17768876273737	-0.439975864232406	-0.00693513335352741	12.4912424118481	100.508433050504	36.4442929489056	8.59785753693991	20.8985701527132	10.4314073970534	14.873112962609	-26.9511675083371	30.6078588918547	BAD	BAD	1.0794640994427	1.16080760221447
NaN	1.38564569268357	0.0387241786266447	-0.00327223150743928	1.00554323359425	0.506204598031854	0.0305382614325702	-0.961063918659964	0.0288379271603454	-0.189317131016158	-0.01284641	13.721224526898	113.264502186591	35.8753385079141	8.63352777790831	20.8993371987171	10.4747570597787	14.873112962609	-26.9511675083371	30.6078588918547	BAD	BAD	1.06030567422083	1.14221986757897
NaN	1.37249458543883	0.0359703916794631	-0.00673552999652476	0.994126163756546	0.456119082941299	0.0456602770238058	-1.00461753343673	-0.0447019655425622	-0.1602629	0.152907543006608	16.4683469722856	114.076280584786	34.9196893851055	8.63352777790831	20.8993371987171	10.4747570597787	14.873112962609	-26.9511675083371	30.6078588918547	BAD	BAD	1.0412287791519	1.12364234126319
NaN	1.35816978415086	0.0287219131536303	-0.00501740200587171	0.995496567551436	0.435646937572263	0.0600279984503162	-0.993108111050927	-0.05081791	-0.106875857094337	0.00571489455091819	16.9863505710526	105.303431257422	33.5425026736526	8.63352777790831	20.8993371987171	10.4747570597787	14.026692423831	-26.8828854972981	30.4285046873943	BAD	BAD	1.02251840353389	1.10536307076961
NaN	1.34313727837621	0.0305766669560494	-0.00824971949180426	0.996615932761452	0.452461795390776	0.0562885786033138	-0.956424724611617	-0.05081791	-0.154185062557069	0.097283122756415	16.7607357448127	96.7768996856754	31.7947687572558	8.63352777790831	20.8993371987171	10.4747570597787	11.176887962609	-26.6529875083371	29.8246388918547	BAD	BAD	1.00436822477369	1.08758590125785
NaN	1.32803868587373	0.0252038940500597	-0.00692995585528314	0.998059279038653	0.476297308188701	0.047151203628168	-0.909024320134884	0.00436096750050054	-0.266675287617476	0.164812093230833	16.0099561328969	91.3824055483239	29.7744139752316	7.97170351987354	20.8961381359396	10.4730544773482	11.176887962609	-26.6529875083371	29.8246388918547	BAD	BAD	0.986876662472136	1.07042854699063
NaN	1.31355843048606	0.0214766778523784	0.000200275184867937	1.0000356661869	0.499307749895892	0.0259247080309654	-0.852081115265829	0.396381333213881	-0.22589460919255	0.116305341587517	14.701253079156	88.9805940311223	26.9990564375086	7.89496377790831	20.8957671987171	10.4728570597787	11.176887962609	-26.6529875083371	29.8246388918547	BAD	BAD	0.970058070702394	1.05393363235478
NaN	1.30025875192842	0.0193751012407606	0.000143564213641507	0.99938579676256	0.521296634450844	0.0138223771219089	-0.862899121423283	0.111816334119023	-0.378730670725736	0.438575565758365	13.872807778001	86.8580419133148	23.8890919394352	7.89496377790831	20.8957671987171	10.4728570597787	11.176887962609	-26.6529875083371	29.8246388918547	BAD	BAD	0.953861929649005	1.03808313628761
NaN	1.28850560614121	0.029550221430483	0.0026781087176102	0.993209090388905	0.555654856665748	-0.00888574715766475	-0.856408337893557	-0.366880003437956	-0.715400431983821	0.368517749704352	12.3277675313742	84.2055053169153	22.33644	7.89496377790831	20.8957671987171	10.4728570597787	11.0276944658152	-26.6304893352387	29.7734427518713	BAD	BAD	0.938192586660833	1.02280926630525
NaN	1.27843190099369	0.0451604905686359	-0.00817147939268672	0.992279151410228	0.588934437349444	-0.0322335307745587	-0.850626348965834	-0.25585152443172	-0.912568116686168	0.300616181757312	11.4403011992515	82.9718290654942	22.3540013816368	7.89496377790831	20.8957671987171	10.4728570597787	6.33539796260898	-25.9228975083371	28.1632688918547	BAD	BAD	0.922927189459961	1.00800302406774
NaN	1.26981327175206	0.0586649459598643	-0.000460701494254945	1.01164779479696	0.607350404500553	-0.0470837953836022	-0.893541141464511	0.475773475579708	-0.61557941629483	0.457404823089423	11.6669704004128	81.6549247678529	22.8103024886532	7.89689114461918	20.5644627245448	10.4171509191129	6.33539796260898	-25.9228975083371	28.1632688918547	BAD	BAD	0.90793215012369	0.993525873238547
NaN	1.26193757750312	0.075233004108649	0.00590293524349909	1.01362125739223	0.623476017887817	-0.0479435140315974	-0.91866070552617	-0.0359211663742855	-0.681235572460716	0.423488278140206	10.2332462670159	79.9199073717948	23.7793908848855	7.89713277790831	20.5229271987171	10.4101670597788	6.33539796260898	-25.9228975083371	28.1632688918547	BAD	BAD	0.893078316059794	0.9792272359109
NaN	1.25372839712697	0.0827665769550086	-0.000710999629521451	1.00831253225504	0.632984742573136	-0.0375866963121613	-0.924391107092981	-0.439574312860012	-0.431740660002185	0.253591299446742	8.01671053244353	79.7986182968051	25.5129137003211	7.89713277790831	20.5229271987171	10.4101670597788	6.33539796260898	-25.9228975083371	28.1632688918547	BAD	BAD	0.878255770817259	0.964966017692633
NaN	1.24409245991478	0.0778863850687821	0.00819079817560866	1.01504518516109	0.63148481333196	-0.00942797735291755	-0.94548752915879	0.77067800014587	-0.0301872520712485	0.286782186353308	7.08335554079868	84.2633838494861	28.1011253214839	7.89713277790831	20.5229271987171	10.4101670597788	6.09098443035432	-25.8310237870693	28.0975939557997	BAD	BAD	0.863388650207119	0.950632676896973
NaN	1.23221191047277	0.0646016709722189	0.0265637310259994	1.01283528322696	0.602147344458826	0.0231139050661762	-0.995045958268299	0.55381629291104	0.01786375	0.0772124320907793	6.08089475666396	89.2498563930619	30.0048513868676	7.89713277790831	20.5229271987171	10.4101670597788	3.37589796260898	-24.8104375083371	27.3680388918547	BAD	BAD	0.848445716687272	0.936166125423953
NaN	1.21764639172037	0.0487885728028453	0.0176569490885976	1.00597388078216	0.564320121516609	0.0458586252379614	-1.01553582906199	-0.527927785871938	-0.139151971581546	-0.113723842196378	3.93092666964936	91.4854721113203	31.8086406061112	8.814713136492	21.1784689260541	10.0708311312131	3.37589796260898	-24.8104375083371	27.3680388918547	BAD	BAD	0.833440404368133	0.921558617782952
NaN	1.20031785878283	0.0276334669315564	0.00711503613582477	1.00384176224673	0.521479780157908	0.0609440483061852	-0.982999798803547	0.308728213708868	0.153219642172509	-0.297472693540293	2.76414532975999	89.6481401184342	33.059025181473	8.93808277790831	21.2666071987171	10.0252070597788	3.37589796260898	-24.8104375083371	27.3680388918547	BAD	BAD	0.818419933790551	0.906847862166749
NaN	1.18049036367815	0.00654883119645298	0.0177429135877664	1.00006125363899	0.49786298872629	0.052506060588203	-0.908663026684359	0.4417978	0.1959904	-0.696776263765922	2.56302006952073	87.7912321872062	32.9747590281913	8.93808277790831	21.2666071987171	10.0252070597788	3.37589796260898	-24.8104375083371	27.3680388918547	BAD	BAD	0.803449910351043	0.892102513113912
NaN	1.15874136444973	-0.00322497754667396	0.00531766016845689	0.996059862895008	0.500676479462884	0.0289423045740504	-0.872588782134843	-0.692240920159746	0.091847906493568	-0.856571244262623	4.41927875931699	86.7870234157125	32.76114	8.93808277790831	21.2666071987171	10.0252070597788	3.02319770779826	-24.6108388101051	27.029868825917	BAD	BAD	0.788601033616848	0.877406957173174
NaN	1.13585116885543	-0.0114413211708054	-0.0157922429451169	0.988205393666969	0.510258009418027	-0.00185099161396186	-0.851634599889141	-0.366152367988894	0.181199547726069	-1.19388528079206	5.87650089105903	84.8349563314592	32.7434969195892	8.93808277790831	21.2666071987171	10.0252070597788	0.74997796260898	-23.3243875083371	24.8502988918547	BAD	BAD	0.773940337666173	0.862848296006252
NaN	1.11259267757916	-0.0188746768393992	-0.0075188547034807	0.991536685518798	0.53220070057483	-0.0298600615142283	-0.830229437172563	0.725353188725664	0.247881220279405	-1.29334008736956	8.41223973762295	82.124091481254	32.3366876179781	8.67191942511366	20.9456345843095	10.4180876076234	0.74997796260898	-23.3243875083371	24.8502988918547	BAD	BAD	0.759526321310866	0.848507280296854
NaN	1.08951529790119	-0.0223919740663861	0.00379176416184043	0.991014287395442	0.537627627885504	-0.0452750437027992	-0.802644432543997	0.335638223689363	-0.159028602526328	-1.62217343037246	12.002090904347	79.8822759664974	30.3556052103061	8.63352777790831	20.8993371987171	10.4747570597787	0.74997796260898	-23.3243875083371	24.8502988918547	BAD	BAD	0.745406977841444	0.834453630317625
NaN	1.06687725235977	-0.02532934774054	0.000137328772411736	0.983216344587616	0.537060010607933	-0.0326851639913913	-0.780711053213325	-0.171970822054445	-0.2196385	-1.72256481936793	14.6787100803047	78.9212353006005	28.2265143041512	8.63352777790831	20.8993371987171	10.4747570597787	0.74997796260898	-23.3243875083371	24.8502988918547	BAD	BAD	0.731620035745885	0.820744477487591
NaN	1.04476838410347	-0.0168304854406273	0.00405894049491676	0.983348609243325	0.53239757746096	-0.0153587232847416	-0.749356242699704	0.460409499956044	-0.787473173942853	-1.83714743232016	17.0164729451439	78.7839052615843	25.5716140394756	8.63352777790831	20.8993371987171	10.4747570597787	0.0612276106364931	-23.327104391502	24.621944861844	BAD	BAD	0.718193734859212	0.807423820944846
NaN	1.02326813620695	-0.0205663321731326	0.0135789950916238	0.992060893588424	0.519758951139187	0.0147435468534618	-0.724397777887781	0.458066566032975	-0.666641602593071	-1.74668922012907	19.3834842343749	78.085162690585	22.5790962881934	8.63352777790831	20.8993371987171	10.4747570597787	-2.95123203739102	-23.3389875083371	23.6231688918547	BAD	BAD	0.705145026105904	0.794520192727192
NaN	1.00246029805398	-0.0153649506572778	0.00695544582393062	1.00121502117183	0.505019762295539	0.0450037111047796	-0.701893942093103	-0.411766077185884	-0.892469903025064	-1.78362791321601	21.2815677034306	73.3852299124968	19.4252061809282	8.3128303460905	20.8924409828003	10.0850168974262	-2.95123203739102	-23.3389875083371	23.6231688918547	BAD	BAD	0.6924734284013	0.782040792378182
NaN	0.982404770364291	-0.0127070788927412	-0.0102094810055774	0.999742193679945	0.517458298787135	0.0387643789297203	-0.661830854059643	-0.383660812219132	-1.03485211787668	-1.68571379144551	22.5059680478198	69.2434665553805	16.1295236993517	8.26336077790831	20.8913771987171	10.0248970597788	-2.95123203739102	-23.3389875083371	23.6231688918547	BAD	BAD	0.680153458211356	0.76996475477067
NaN	0.963271508218187	-0.00991925858975766	-0.013944353787239	0.996787937050214	0.53360584474638	0.0133938659240227	-0.620901287184057	0.172954217689508	-0.948366107922595	-1.56320889288349	23.3925700071993	65.8062088236998	12.5231716298969	8.26336077790831	20.8913771987171	10.0248970597788	-2.95123203739102	-23.3389875083371	23.6231688918547	BAD	BAD	0.6681309993788	0.758240969219308
NaN	0.945529329136618	-0.0116298645021642	-0.0124768848890624	0.995580627599916	0.554978924002306	-0.0139632041726148	-0.605109487807541	-0.273641847504794	-1.29036006293372	-1.59932009525468	23.5582315070638	63.2851966416025	9.14296021182375	8.26336077790831	20.8913771987171	10.0248970597788	-3.58642516130277	-23.0001499726221	23.2211269715118	BAD	BAD	0.656326128236493	0.746793052009165
NaN	0.929955809252209	-0.00983903654989152	-0.022218298813608	0.994087820003792	0.579032330932769	-0.0429471176751749	-0.58709073908988	-0.146790031068229	-1.24560573188865	-1.55501625295768	24.3047028906926	62.2810237632145	6.33162893073472	8.26336077790831	20.8913771987171	10.0248970597788	-5.62167203739102	-21.9144675083371	21.9329288918547	BAD	BAD	0.644641581962652	0.735530338177537
NaN	0.917425393717794	-0.0141348555572104	-0.0163597141204854	0.991472576216826	0.595097427821342	-0.0772222908073559	-0.567786182890318	0.469377536564263	-1.17802500252952	-1.70451493314618	25.7880979672032	63.589257867381	3.96760147856307	8.26412090367902	20.8966851956244	10.410465488849	-5.62167203739102	-21.9144675083371	21.9329288918547	BAD	BAD	0.63297458049809	0.724362291242704
NaN	0.908622764818096	-0.00783593127639843	0.00194737553455488	0.998273459878281	0.614165919605807	-0.126103322392505	-0.548247461042136	0.512157746548813	-1.3732731898953	-1.88826481858179	25.160165030857	64.2950176691383	1.75380915557034	8.26424577790831	20.8975571987171	10.4738070597787	-5.62167203739102	-21.9144675083371	21.9329288918547	BAD	BAD	0.621228565533604	0.713212300945024
NaN	0.903880763796771	0.00209491436785197	0.00938793474520874	1.00444344900075	0.631351598889855	-0.14083778615623	-0.532667690449289	0.187167014107864	-1.15306368224239	-1.9670159106651	24.4093891674904	65.138017518472	-0.257429597696768	8.26424577790831	20.8975571987171	10.4738070597787	-5.62167203739102	-21.9144675083371	21.9329288918547	BAD	BAD	0.609322450174879	0.702026765299766
NaN	0.903175607529981	0.0110958690818198	0.0143331846730444	1.01687055968098	0.666929926433563	-0.141077239894322	-0.532393685491542	0.344429146607035	-1.31326194125019	-1.81856818825881	23.7667161015556	66.7626245592795	-1.51466110455452	8.26424577790831	20.8975571987171	10.4738070597787	-5.72443990349234	-21.8851617766673	21.8835894755251	BAD	BAD	0.597197859475406	0.690778281650493
NaN	0.906094719681606	0.0252747087822777	0.0204700609524576	1.02791695425527	0.692369055207294	-0.123151455900003	-0.539803265940518	0.064979862582335	-1.24645044601228	-1.89650877481154	25.7315334472709	69.447562305972	-1.92386005940853	8.26424577790831	20.8975571987171	10.4738070597787	-8.21158203739102	-21.1759175083371	20.6894988918547	BAD	BAD	0.584825389536527	0.679464147526431
NaN	0.911628135431615	0.0536828972811618	0.00787063784360071	1.03043536131892	0.710591316453895	-0.109279108290338	-0.542551329316799	-0.566167448941599	-1.63360525616927	-1.914514	26.9155093182629	73.0138053821108	-3.17149974618066	7.94700315195712	21.2075923589381	10.089406048352	-8.21158203739102	-21.1759175083371	20.6894988918547	BAD	BAD	0.572209052155611	0.668102044556119
NaN	0.917981383993489	0.0744524508524021	-0.012568335839792	1.02868308576567	0.716570329503428	-0.106641081890747	-0.536183038454889	-0.614234469465831	-1.60306422452798	-2.07097990309507	27.1237898994063	76.2584947802492	-5.68683695320491	7.89178377790831	21.2615571987171	10.0224970597788	-8.21158203739102	-21.1759175083371	20.6894988918547	BAD	BAD	0.559386827554014	0.656725217163869
NaN	0.922726995889095	0.113280398019018	-0.0201412664014383	1.02769489601689	0.717115221617853	-0.115005355629364	-0.520616819447926	-0.082407063910024	-1.83723627454052	-1.78617033871572	28.5029055795432	77.365337723085	-8.85522862655017	7.89178377790831	21.2615571987171	10.0224970597788	-8.21158203739102	-21.1759175083371	20.6894988918547	BAD	BAD	0.546425721418038	0.645377837261504
0.64869302145291	0.923266916195566	0.13032802596093	-0.0245693309196518	1.00327952875269	0.719479601418376	-0.121365554716703	-0.550009585869029	-0.510946377738165	-1.07726721619809	-1.15877548638323	30.5621017510311	77.5579994253614	-11.4876196545348	7.89178377790831	21.2615571987171	10.0224970597788	-8.38090046733203	-21.0396847091058	20.574763160339	BAD	BAD	0.533411469499302	0.634108596180967
0.632982539728023	0.917369449627339	0.153979300408808	-0.031282784022602	0.972100814766249	0.714154227744684	-0.126758536452674	-0.54904608096189	-0.240477050017239	-1.0325738328429	-0.329386250849217	31.7935571403462	76.0326023641535	-12.6823160442076	7.89178377790831	21.2615571987171	10.0224970597788	-10.063942037391	-19.6855175083371	19.4342788918547	BAD	BAD	0.520434899940885	0.622961487864461
0.626395567559225	0.903594439246094	0.155048107775938	-0.025847101546244	0.968929515762818	0.718508301133693	-0.139854598027366	-0.536686293883424	0.813714078493704	-1.35164591072022	0.787072408104865	31.8421192260096	73.4721838741647	-13.428406511224	8.515921751465	21.2690368387734	10.3489504243132	-10.063942037391	-19.6855175083371	19.4342788918547	BAD	BAD	0.507578069284648	0.611966025738726
0.610556823888202	0.881521776847773	0.158635576522839	-0.0115495926397191	0.985271446343696	0.729607880920789	-0.150694194069676	-0.537701034152679	1.0478788161662	-1.35711580921507	1.79573996998446	32.8260033954262	71.0896404144763	-13.2436331063786	8.63110577790831	21.2704171987171	10.4091970597787	-10.063942037391	-19.6855175083371	19.4342788918547	BAD	BAD	0.494903429676094	0.601130309011111
0.598137571082486	0.851845849319782	0.124556301498465	-0.00475264390444426	0.985644766497413	0.756230693902702	-0.157645817808899	-0.528009323984237	0.798575257619758	-1.49761407664879	2.62099869490497	34.2385653880177	69.000250114192	-13.0750421885489	8.63110577790831	21.2704171987171	10.4091970597787	-10.063942037391	-19.6855175083371	19.4342788918547	BAD	BAD	0.482448090997893	0.590439162076478
0.579188751860571	0.816389869769016	0.0991688168950192	-0.00196924487249064	0.987305003463221	0.785106087343329	-0.155267646360962	-0.528955676529923	1.16333505990726	-1.4261841480321	3.21123855892045	35.9307558804724	67.7528040724922	-13.0309082424662	8.63110577790831	21.2704171987171	10.4091970597787	-10.231350758787	-19.632851671291	19.1356215152509	BAD	BAD	0.470223204867682	0.579858076654604
0.573066028766548	0.777931338996034	0.0551961792109171	0.00637224317070133	1.00100352498941	0.818083954552985	-0.159679847981205	-0.512269184845878	0.984239081188012	-1.50668311986235	3.60823628485531	35.2250459122905	66.1236713770723	-13.1767523071268	8.6337719901429	20.9638237459378	10.7866576123489	-11.233162037391	-19.3176875083371	17.3483888918547	BAD	BAD	0.458217050948612	0.569342398184059
0.557936481212558	0.739709472025067	0.0205027700751635	0.00496505901150391	0.999632340839106	0.861051431072378	-0.151946814471178	-0.487619272510742	0.522260964888773	-1.57557776988823	3.667801	33.6423704691239	65.0635766195682	-13.7926827209225	8.63428677790831	20.9046271987171	10.8595370597787	-11.233162037391	-19.3176875083371	17.3483888918547	BAD	BAD	0.446400492797143	0.558849411375094
0.548211258008585	0.704765106966117	-0.00755624576845608	0.0156437464671766	1.00193250035295	0.906130560565203	-0.145165673914626	-0.466988327695275	1.41895294018706	-1.3869137793191	3.36039225921081	31.5001205338539	65.0090124012977	-14.2386704416568	8.63428677790831	20.9046271987171	10.8595370597787	-11.233162037391	-19.3176875083371	17.3483888918547	BAD	BAD	0.434734088192738	0.548349023908643
0.538678105779875	0.675466757003569	-0.0324164583740044	0.0428550795962211	1.01138075564394	0.947364799493533	-0.145490931926248	-0.443886684765462	1.97110501272803	-1.14977530565231	2.73718684687538	28.6390061859686	65.5688714148487	-13.7115422971244	8.63428677790831	20.9046271987171	10.8595370597787	-11.233162037391	-19.3176875083371	17.3483888918547	BAD	BAD	0.423175342988504	0.53782892104754
0.521291083760031	0.653282672208038	-0.054426135745194	0.0824868840887086	1.0180289760165	0.976165760712693	-0.158408466647615	-0.416399051429529	1.47913457627372	-1.20909241845896	1.60398198533755	25.4889458538962	66.2951013444466	-12.3845833841461	8.63428677790831	20.9046271987171	10.8595370597787	-11.6070775911682	-19.1124957969212	17.017376598758	BAD	BAD	0.411683740830467	0.527293203004633
0.515734609725676	0.638563010679863	-0.0563826617513296	0.0721561642722814	1.01359914567937	0.994403572818336	-0.185339516739641	-0.380342541211274	-1.19192081720467	-1.37697918050563	-0.0795993120766302	22.0870585947526	67.0444968897348	-10.3845318567477	8.32490996091648	21.2069835603142	10.4846753087587	-13.151142037391	-18.2651675083371	15.6504788918547	BAD	BAD	0.40022286671646	0.516756668381392
0.502561041220734	0.630349953887045	-0.0166321012368572	0.00241114581686161	1.00799183692701	1.0050532400849	-0.217159322661366	-0.370191966086195	-2.58136637932427	-1.55484462303488	-1.39819223845444	19.1775429062672	67.4009245762371	-7.1076170151777	8.26182477790831	21.2686371987171	10.4082370597787	-13.151142037391	-18.2651675083371	15.6504788918547	BAD	BAD	0.388761720978026	0.506238086641341
0.485327713553341	0.626599170097941	0.0112842301250944	-0.0264093881250543	1.00399680673741	1.01092961219824	-0.232428349237447	-0.35514349879691	-0.823614672439331	-0.504175620727878	-2.06472551610856	16.6544267798502	67.5915221622488	-3.15907332904432	8.26182477790831	21.2686371987171	10.4082370597787	-13.151142037391	-18.2651675083371	15.6504788918547	BAD	BAD	0.377277573627093	0.495755578910532
0.478825530688734	0.624916713955813	0.0338872184431434	-0.00746148971488417	1.01748551246314	1.00520491001135	-0.238108802035499	-0.341167932749804	0.495381789954432	-0.328065407301044	-2.41327914237145	14.7747227535133	68.7017452305675	0.497156711220559	8.26182477790831	21.2686371987171	10.4082370597787	-13.151142037391	-18.2651675083371	15.6504788918547	BAD	BAD	0.365759826315025	0.485325505396727
0.464072982621868	0.623315033737192	0.0428693383063379	0.0100266966135621	1.00258706120208	0.98240840648424	-0.231239273784947	-0.329002365941699	-0.277039975467851	0.396327218932741	-2.41600604012907	14.2678154056789	69.8599967433337	3.44429417427806	8.26182477790831	21.2686371987171	10.4082370597787	-13.3648792230754	-18.4142196436809	15.3272825928213	BAD	BAD	0.354212165530696	0.47496344235049
0.453294425361277	0.620492307131129	0.0639727694069017	0.0264106160850045	1.00440899671378	0.957552621831127	-0.214020213598765	-0.31331395435152	0.126679755144444	-0.376825941697286	-2.45578651138376	12.9708004260808	70.60157200567	5.20881124600498	7.96085963128097	20.6501553088956	10.0929348276389	-14.234052037391	-19.0203475083371	14.0129888918547	BAD	BAD	0.342651618673089	0.464684421132599
0.442376310702625	0.61559696459138	0.0508965390074713	0.0225086937239596	0.964637682717003	0.941463687966181	-0.19453197395821	-0.313163477654281	-0.451573618385203	0.839528048515256	-2.26490828088335	12.2685463414224	70.098144771717	5.62828531022087	7.89637377790831	20.5176371987171	10.0253770597787	-14.234052037391	-19.0203475083371	14.0129888918547	BAD	BAD	0.331105517250185	0.454500901453471
0.423413133326067	0.607861725312056	0.0860262849187029	-0.013446469752874	0.954409090788997	0.922234324775558	-0.171826474682922	-0.310347397082911	-2.8280825595086	-0.65656990360291	-2.17090178570318	10.729211347302	70.9840910466118	5.37852566428573	7.89637377790831	20.5176371987171	10.0253770597787	-14.234052037391	-19.0203475083371	14.0129888918547	BAD	BAD	0.319608227231813	0.444419829412781
0.416827119569657	0.596600623817406	0.0647902951655804	-0.0497174332835335	0.96627260871013	0.895463493197333	-0.152948227719023	-0.302204565322033	-1.14592108520731	-0.175614082409308	-1.60726167049601	7.88668086649262	71.9962950297219	5.03686669807921	7.89637377790831	20.5176371987171	10.0253770597787	-14.234052037391	-19.0203475083371	14.0129888918547	BAD	BAD	0.308198681603543	0.434441996850239
0.397758845046186	0.581605349856117	0.0932289348419599	-0.0242135725139909	0.993244392693758	0.869808140320284	-0.142087443269068	-0.313061779769859	1.09528586664778	-0.224834179849601	-1.08391413915472	5.9532649847606	70.3428436782608	5.4182533796225	7.89637377790831	20.5176371987171	10.0253770597787	-14.3086427261775	-19.020739863731	13.9121113616524	BAD	BAD	0.296917348824026	0.42456429537747
0.386784520106048	0.563447957633852	0.0592398525402641	-0.00617900286591557	0.990309709684044	0.858996976199558	-0.125857985325614	-0.288939668385723	0.131924084262987	-0.085209563747709	-0.543835045984537	4.17170598230246	67.3347984625042	6.01985384094983	8.19396649279598	21.1261366653677	10.0238103184941	-15.772042037391	-19.0284375083371	11.9329888918547	BAD	BAD	0.285800866518111	0.414782168304376
0.371244471420149	0.543251804781135	0.0669366192296248	-0.0064203967127001	1.00132068790001	0.856034550246837	-0.11877754772009	-0.267315861409189	-0.1739718	-0.186591264878467	-0.342329019265435	2.96335296821918	65.0377545010382	6.34722989359368	8.26106577790831	21.2633371987171	10.0234570597787	-15.772042037391	-19.0284375083371	11.9329888918547	BAD	BAD	0.274876521027293	0.405092065051306
0.362752791110911	0.522140623769471	0.0466477998810628	-0.000425726916316579	1.00130693430172	0.846142804345659	-0.107188534921077	-0.237815588070402	0.62698759102167	-0.654071059983595	-0.3195671	2.39681707595639	63.4790522411397	6.06204740318385	8.26106577790831	21.2633371987171	10.0234570597787	-15.772042037391	-19.0284375083371	11.9329888918547	BAD	BAD	0.264160658302989	0.395496602948619
0.347952674078627	0.500952583959274	0.0311653971957813	0.00774959567426914	0.997998684927854	0.85110763366082	-0.109216514838242	-0.205901682535636	0.111712229343597	-0.127661579150896	-0.3195671	2.58877078842442	62.9970712092465	5.29548377413173	8.26106577790831	21.2633371987171	10.0234570597787	-15.772042037391	-19.0284375083371	11.9329888918547	BAD	BAD	0.253661564719826	0.386011687562704
0.337757946482651	0.480335481072915	0.028530295118566	0.00064664908115218	1.00396895311346	0.846972191794938	-0.101260209915571	-0.199555785888963	-0.699197801213513	-1.13635117349476	-0.568001013214648	3.40255101462824	63.5019429106259	4.21783060110042	8.26106577790831	21.2633371987171	10.0234570597787	-15.9651484259036	-18.9918774171995	11.6801125049183	BAD	BAD	0.243384099156598	0.376669813595683
0.331284121142091	0.460871789219689	0.0166760363941266	-0.0147615304294719	1.00113373034354	0.837052849608645	-0.108968128000818	-0.19552192059638	-0.403292031712621	-0.399127869708808	-0.725472619967743	3.78298239561424	63.100448828067	2.83574874545988	7.66398789078423	21.2604591850606	10.0219129569462	-17.697872037391	-18.6638275083371	9.41107889185474	BAD	BAD	0.233333474236738	0.367515911605599
0.319143619121436	0.442955305018125	0.0185755017616987	-0.00891087220816442	1.00250708541049	0.828159462738249	-0.114547338989306	-0.193615123729331	0.398504214378198	-0.639377767285289	-0.798475935354152	5.18440667435005	61.29239884859	1.21963917978553	7.52250177790831	21.2597771987171	10.0215470597787	-17.697872037391	-18.6638275083371	9.41107889185474	BAD	BAD	0.223516872953373	0.35859881327109
0.306144907029962	0.426541409405571	0.0224181951660877	0.00224456477579922	1.00550119248544	0.841320945276397	-0.122875968191218	-0.193123715707837	0.0193745218728677	-0.658368860993688	-0.711499294664571	6.18859488901807	59.1990854314438	-0.505053213001336	7.52250177790831	21.2597771987171	10.0215470597787	-17.697872037391	-18.6638275083371	9.41107889185474	BAD	BAD	0.213943178243234	0.349963053610419
0.299097591002079	0.411153522561307	0.0364218243176684	-0.00294072942248223	1.00749510105389	0.862102790262828	-0.127083519933825	-0.197773739078468	-0.607433304738885	-0.921671606602605	-0.588998527411868	6.349965	57.854407419617	-2.09151552160556	7.52250177790831	21.2597771987171	10.0215470597787	-17.697872037391	-18.6638275083371	9.41107889185474	BAD	BAD	0.204622758726894	0.341643641112845
0.284921317786211	0.396218359836832	0.0407691228798772	-0.00355521414449161	0.990748682698631	0.878748880703352	-0.139857738204904	-0.188113445025498	0.111822151974044	-0.943876053535766	-0.36804702875725	6.78305028268834	57.5746130111431	-2.78429287358442	7.52250177790831	21.2597771987171	10.0215470597787	-17.8085940530859	-18.664625743187	9.09333732861983	BAD	BAD	0.195568687347143	0.333664923138752
0.276812024037862	0.381388090434578	0.0538816687340447	0.00999343943219137	0.992424113492961	0.88644720737933	-0.144734045734501	-0.18235165548938	0.0227458591228183	-0.646825514540783	-0.270437181540558	9.4497944812828	55.5717041259479	-3.25506406912695	7.5261778601741	20.6639795692697	10.0238536212004	-18.426092037391	-18.6690775083371	7.32128889185474	BAD	BAD	0.186798529513501	0.32604231244865
0.267302516969531	0.366518518172152	0.0594045830840817	0.00787214361550194	0.98762526976744	0.898760424479249	-0.146262003909012	-0.18287667515568	-0.592301727788046	-0.765755500730229	-0.111103911936084	11.0458756204441	56.1850697443891	-3.92203863837846	7.52709177790831	20.5158571987171	10.0244270597788	-18.426092037391	-18.6690775083371	7.32128889185474	BAD	BAD	0.178335599248679	0.31878413344852
0.255027750686347	0.351435673170434	0.0639387051845476	0.00110461553085682	0.995637097849758	0.892016029927753	-0.143604087524274	-0.19101897149207	-0.187689452259268	-0.481751283297046	0.0237060741631817	12.6729633991372	56.2972240229229	-4.49334749407983	7.52709177790831	20.5158571987171	10.0244270597788	-18.426092037391	-18.6690775083371	7.32128889185474	BAD	BAD	0.170209287045167	0.311892466806364
0.248980800821702	0.335927205057836	0.0669118283857614	0.00321495833673737	1.00888616474751	0.885480441288311	-0.138079181157014	-0.191183348387145	0.194379411791503	-0.634196435925995	0.390475964079706	13.5089451106006	55.6386216416478	-4.8039483281852	7.52709177790831	20.5158571987171	10.0244270597788	-18.426092037391	-18.6690775083371	7.32128889185474	BAD	BAD	0.162453254319375	0.305363707537711
0.236520442520364	0.32000449964665	0.0568571192999102	0.00291710517275312	0.98705499079039	0.878830943274898	-0.134300119366758	-0.173800309786343	0.0122407759187707	-0.552998691099727	0.624246767658008	13.6236127716002	52.752123747275	-4.94009657023398	7.52709177790831	20.5158571987171	10.0244270597788	-18.5892358721157	-18.5174860604899	6.89494507840369	BAD	BAD	0.155100742101559	0.2991894208131
0.224857752403288	0.304064346953707	0.0603924401003973	0.00416828250679898	0.997998616324554	0.889014409233541	-0.132434231243927	-0.15047563042885	-0.00193784121701036	-0.893576754855697	0.954110590237729	14.6208866752407	49.4523619104128	-5.24068784416051	7.81658588657598	21.1077971283933	10.0228950173163	-19.226532037391	-17.9253175083371	5.22949889185474	BAD	BAD	0.148179163011778	0.293357656232624
0.219040189971097	0.288710284619727	0.0519875843778203	0.00760658498013289	1.00564105752182	0.902277370663101	-0.132215220843339	-0.142552472115345	0.205903268850596	-0.474059394602642	0.884198995806309	15.1908873689164	47.478382235005	-4.96009395102116	7.89178377790831	21.2615571987171	10.0224970597788	-19.226532037391	-17.9253175083371	5.22949889185474	BAD	BAD	0.141707530154432	0.287855087630065
0.209620590694883	0.274433257475199	0.0574968431695356	0.00842862116683456	1.01829474081536	0.92023323226486	-0.129663133814058	-0.128585984259984	0.110987451059536	-1.08962674939088	0.991498649856319	15.201042600133	46.2005502595884	-4.47302219862768	7.89178377790831	21.2615571987171	10.0224970597788	-19.226532037391	-17.9253175083371	5.22949889185474	BAD	BAD	0.13569812319618	0.282670297233091
0.197886259718358	0.261531860220156	0.0403615636199201	0.0045399920467608	1.00161568394872	0.935636283068176	-0.122535166235608	-0.110754205381823	0.07233602	-0.351175917943242	0.981589003578896	15.2448027112671	46.835776232769	-4.47421075787874	7.89178377790831	21.2615571987171	10.0224970597788	-19.226532037391	-17.9253175083371	5.22949889185474	BAD	BAD	0.130160729938266	0.277797758464958
0.190071067414234	0.250311142125156	0.0433158385761115	0.00543642860744429	1.00927123682464	0.926402820640263	-0.120952740736517	-0.11610978042072	0.217859833779403	-0.849267263044686	1.01698433618926	14.6372038094425	49.0402115666943	-4.67225734622577	7.89178377790831	21.2615571987171	10.0224970597788	-19.2308426519719	-17.927421242114	5.22004217731641	BAD	BAD	0.125105855444047	0.27324026663819
0.186008550765244	0.241218216500669	0.0243482898866128	0.00130913254136678	0.987697352678993	0.900138648603919	-0.103785047715138	-0.126908866938938	0.0149855633709226	-0.210559678064018	1.0782370957288	12.7602565483615	42.7297379841668	-5.036008	7.60253616784138	20.9628365784562	9.66991677830526	-20.004262037391	-18.3048775083371	3.52329889185474	BAD	BAD	0.120543748657521	0.269006859819879
0.178613405352044	0.234611973484276	0.0354397556927706	-0.00331584243246779	0.983799667487183	0.917245711585453	-0.102548218910904	-0.0943194928045521	-0.0991396079999973	-0.727642581421119	1.04320913770563	10.9126759541485	37.899051304507	-5.03440702730935	7.52391177790831	20.8816371987171	9.57407705977875	-20.004262037391	-18.3048775083371	3.52329889185474	BAD	BAD	0.116480520206017	0.265107054949333
0.168570873160996	0.230363226658665	0.0255388698595471	0.00178462208709767	0.983980607159293	0.936366881979045	-0.107799262081018	-0.074258598143171	0.321663895381135	-0.420595037169245	0.885864584102357	10.1732362730684	36.6430902498153	-4.96164110596475	7.52391177790831	20.8816371987171	9.57407705977875	-20.004262037391	-18.3048775083371	3.52329889185474	BAD	BAD	0.112915763554122	0.261545972519406
0.160977201778888	0.227754333593395	0.0330126251017564	0.00386833984184671	1.00040753412874	0.945674795763011	-0.111476356440651	-0.0563994912305438	0.152965296567252	-0.696773813480954	0.654144397692092	9.76440537110592	36.1848478882492	-4.58346651374418	7.52391177790831	20.8816371987171	9.57407705977875	-20.004262037391	-18.3048775083371	3.52329889185474	BAD	BAD	0.109842602883897	0.258322118155037
0.154909489023154	0.225703004980274	0.0286517108963075	0.0035733613476787	1.0115006066648	0.949321993662643	-0.119345145540138	-0.055984344030261	0.168425598939934	-0.767066761997137	0.648457918396669	9.98402415697092	33.5697643760617	-4.07108043547793	7.52391177790831	20.8816371987171	9.57407705977875	-20.0266546379535	-18.3050173582063	3.47618553430178	BAD	BAD	0.107247568888718	0.255425626994615
0.148614430243068	0.22299622269453	0.0318294058114194	0.00121262324706085	1.01138329687985	0.955258759288781	-0.128409304042936	-0.0294437561662918	-0.092221248839793	-0.985206085654022	0.566397838582575	10.705459286349	31.4123275543855	-4.22698018418635	7.52340404552619	21.1802258908593	10.2221756410983	-20.394952037391	-18.3073175083371	2.70129889185474	BAD	BAD	0.105109715191497	0.252836464337821
0.147757632857474	0.218423038576758	0.0272709938299371	-0.00321676539680987	1.00480507667885	0.968911249302633	-0.137241234187943	-0.00928432648460222	-0.0782572299095424	-1.1431886666207	0.5392507	11.0520941991619	30.3936305629331	-3.9758488836006	7.52325977790831	21.2650671987171	10.4063270597787	-20.394952037391	-18.3073175083371	2.70129889185474	BAD	BAD	0.103400763655504	0.250524856670565
0.139057866716813	0.210948340665354	0.0311770560554624	-0.00277458159643649	0.99968197349684	0.970537251379052	-0.133456419294426	0.00532092727877846	0.0447153478527411	-1.6302368086209	0.444078641752127	11.7590691624708	31.3325434318728	-3.67864912666993	7.52325977790831	21.2650671987171	10.4063270597787	-20.394952037391	-18.3073175083371	2.70129889185474	BAD	BAD	0.102086968678505	0.248455157597795
0.132219815293488	0.200038682480787	0.0335199350541533	0.00405746751560623	0.994637915744675	0.966127738799396	-0.120273210001353	0.00874109497875405	0.215360984546565	-2.0851971850844	0.274078299978808	11.9175952681417	33.4561186166948	-3.50590971070811	7.52325977790831	21.2650671987171	10.4063270597787	-20.394952037391	-18.3073175083371	2.70129889185474	BAD	BAD	0.101131433067039	0.246591696421524
0.127367436183239	0.186023806109639	0.035615088899792	0.00218051528648555	0.991533994085331	0.94944035204082	-0.112456082826198	0.00302411605217055	-0.218737373663835	-2.77546409792135	0.0429280278699098	11.2428981305823	34.9982238965511	-3.40439379670005	7.52325977790831	21.2650671987171	10.4063270597787	-20.3996481885503	-18.3076285478631	2.47232152425007	BAD	BAD	0.100495189165428	0.244903942650758
0.120686176608209	0.170182349683414	0.0373043289931935	0.00257984778003918	0.993966085704789	0.931922879774758	-0.110967294898953	-0.0153232501711334	-0.3587027	-3.27144245817997	-0.249385991832827	10.6576178909933	34.9484074081197	-2.93679747966415	7.80854876074721	20.9707506789848	9.76523775348633	-20.437982037391	-18.3101675083371	0.603219891854744	BAD	BAD	0.100136399665128	0.243369145571462
0.118353665171491	0.154263589581413	0.038761673266697	0.00265633474213541	0.993727349852364	0.92537151899039	-0.104590848965468	-0.0227556386432197	-0.0743451863095166	-4.00632280767972	-0.27235332558575	9.90690460606984	32.8091973307597	-2.22935932894964	7.89319377790831	20.8834271987171	9.57502705977875	-20.437982037391	-18.3101675083371	0.603219891854744	GOOD	BAD	0.10000861710515	0.241972018238033
0.111064323158489	0.139685976710502	0.0398538766596759	0.0070182722401483	0.999382527585767	0.922565751864922	-0.0969037564219761	-0.0242726420081899	-0.0365431507838504	-4.69952308792845	-0.44671627543571	9.12140664579004	30.8742335129473	-1.71950145330873	7.89319377790831	20.8834271987171	9.57502705977875	-20.437982037391	-18.3101675083371	0.603219891854744	GOOD	BAD	0.100059786012094	0.240701341322167
0.10532494463087	0.127076368011323	0.0460495752226543	0.00244371764129811	0.994416521775753	0.92090291436442	-0.100138635352558	-0.0155781113061874	-0.33406797236093	-5.53374104715668	-0.550629293065481	8.11108921041671	28.8781791858408	-1.195331	7.89319377790831	20.8834271987171	9.57502705977875	-20.437982037391	-18.3101675083371	0.603219891854744	GOOD	GOOD	0.100233041715498	0.239544382264589
0.101956718212743	0.116365631187848	0.047507291413057	-0.000475845942409714	0.99456893419049	0.915174161609754	-0.0912623869499662	-0.00572039361423671	-0.231746392814191	-6.33239244084618	-0.471033372386494	7.15709384392714	26.5141082626472	-1.25418269305165	7.89319377790831	20.8834271987171	9.57502705977875	-20.4394493918335	-18.3102640448136	0.531614282212713	GOOD	GOOD	0.100469293664808	0.238482875808224
0.0976580386341275	0.107128288673618	0.0522052573073922	0.00031551777404194	0.989683771573452	0.914168877607315	-0.0858135219937943	0.00719142036506698	-0.0798787775706215	-7.10318647423694	-0.535992598624691	6.66512596972088	24.2999841295749	-1.63416684554103	7.89629955179962	20.6086674430484	10.2620868948342	-20.447102037391	-18.3107675083371	0.158171891854743	GOOD	GOOD	0.100710901599966	0.237493947869521
0.0979484420971273	0.0988910949015081	0.063727552611683	0.000334231476673516	0.99012330781602	0.917636086321973	-0.0780216803655065	0.0114679636241469	-0.332556719937761	-7.9192176618593	-0.471385736721941	5.6352549796069	23.3664046068336	-2.03213071055097	7.89725877790831	20.5238071987171	10.4742870597787	-20.447102037391	-18.3107675083371	0.158171891854743	GOOD	GOOD	0.100905687844185	0.236554516441253
0.0899414711526309	0.0913487417950184	0.0586832656778526	-0.000168498449982741	0.986781542185662	0.919897038363039	-0.0760141029078317	0.00519495381505401	-0.4202797	-8.97514401562796	-0.395569881935849	4.67615201777067	22.8328108790883	-2.18489550590099	7.89725877790831	20.5238071987171	10.4742870597787	-20.447102037391	-18.3107675083371	0.158171891854743	GOOD	GOOD	0.101010786229679	0.235645391020399
0.0878799989076922	0.0845091766594667	0.0679812647739301	-0.000250047892328388	0.991710114301972	0.912372486191126	-0.0803525895714436	-0.00474781927331517	-0.139661844524638	-9.65059942550355	-0.101354409984476	3.43750094337837	22.5980792285064	-1.88918972364781	7.89725877790831	20.5238071987171	10.4742870597787	-20.447102037391	-18.3107675083371	0.158171891854743	GOOD	GOOD	0.100995918013702	0.234753256838722
0.0858373548901721	0.0787424548982298	0.0650899064779968	0.00341368233538306	0.99631195191477	0.893512040746919	-0.0925605297103028	-0.0213658036890888	-0.05081791	-10.54421442067	-0.01284641	2.48587902652193	21.4377800348031	-1.51311151947327	7.89725877790831	20.5238071987171	10.4742870597787	-20.6116110564508	-18.3116925884629	-0.110319323275617	GOOD	GOOD	0.100845777785412	0.233870154963516
0.0829188578610286	0.0746695790400306	0.0640942805304991	0.00201314492814199	0.999687226126108	0.880376768183165	-0.101777109793013	-0.0331440980220449	-0.609830062056516	-11.0580010588771	0.0799699531967167	1.37446308745074	19.1984586688722	-1.53392397153861	7.89378634068657	21.086606811434	10.4721158408623	-21.220672037391	-18.3151175083371	-1.10435310814526	GOOD	GOOD	0.100561576926835	0.232990743485933
0.0818832275891042	0.0729158827152648	0.0648320015978145	-0.00723305760672287	0.994564555633818	0.879362045318689	-0.0964283281879817	-0.0285646578698464	-0.371306605369624	-12.0861856122675	0.1098418	0.0318621474974434	16.036630402966	-1.49608414146648	7.89266877790831	21.2677371987171	10.4714170597788	-21.220672037391	-18.3151175083371	-1.10435310814526	GOOD	GOOD	0.100161858841871	0.232109441657819
0.0793822089387851	0.0738766223105684	0.062357667954557	-0.00339529211694352	0.992354507145044	0.88973738907976	-0.0902235846268703	-0.0255446985028886	0.274832051922711	-12.3468871534467	0.294733061153172	-0.826710710967496	12.9010111027853	-1.75434217636756	7.89266877790831	21.2677371987171	10.4714170597788	-21.220672037391	-18.3151175083371	-1.10435310814526	GOOD	GOOD	0.0996819636132497	0.231219838845192
0.0772382329724325	0.0775722195597909	0.0706776283461938	0.00243515944067062	0.998804235884933	0.90505756167445	-0.0818746228368677	-0.0177759665088677	0.0250506042805777	-13.6270935243505	0.262958038726505	-1.82447051364508	10.4201795426647	-2.05151343870949	7.89266877790831	21.2677371987171	10.4714170597788	-21.220672037391	-18.3151175083371	-1.10435310814526	GOOD	GOOD	0.0991708568783141	0.230316190196638
0.0776486191505687	0.0835467135721639	0.0634719209759084	-0.00367007698986455	0.995127908788529	0.919004069768356	-0.0840483348808587	-0.0218717292487312	-0.204820782867665	-13.7867776121941	0.324606479249416	-2.02465522612217	9.24829999650098	-2.7290705046343	7.33599664603272	21.5395800172744	10.1320000394024	-21.2100869488431	-18.3096899670852	-1.10999906499863	GOOD	GOOD	0.09868442135303	0.229395337360253
0.0759274838866212	0.090898760598133	0.174923673665993	0.00586110113252948	1.24293948703824	0.910288536915183	-0.0828402151208669	-0.027011556018563	0.31789913001933	-16.8553859856003	0.0335944763327063	-3.07290616054956	8.09681692791593	-3.40209405019189	7.15092477790831	21.6299571987171	10.0191570597787	-20.485972037391	-17.9383975083371	-1.49623310814526	GOOD	GOOD	0.0982748925612237	0.228458322250517
0.0764460350642801	0.098611900067855	-0.0972915079208151	0.0214316197571995	1.12285264459701	0.910591168696979	-0.089347132996351	-0.0282807826890452	0.871584167372087	-6.55209075915888	0.38433080006356	-3.51083959242661	5.46240692682632	-3.87985040354572	7.15092477790831	21.6299571987171	10.0191570597787	-20.485972037391	-17.9383975083371	-1.49623310814526	GOOD	GOOD	0.0979762585521111	0.227510832776932
0.0767412679632211	0.105925872952811	0.0754139822426432	0.070946950975201	1.04718876014065	0.917891029764093	-0.0997950218311084	-0.0197086506918487	0.766324756601526	-6.1238186700287	-0.787773442110556	-3.97415143370375	2.97012881365978	-3.96086516835359	7.15092477790831	21.6299571987171	10.0191570597787	-20.485972037391	-17.9383975083371	-1.49623310814526	GOOD	BAD	0.0977865159256104	0.226560493535029
0.0775056113850262	0.112387785137305	-0.120929158693511	0.0127850839116198	0.943665047696379	0.940084097183326	-0.113935643277566	-0.000220247750288099	-1.46651681786888	-4.63308243400086	-1.10271949236021	-4.88526749088135	1.0971927341018	-4.41277081099481	7.15092477790831	21.6299571987171	10.0191570597787	-20.485972037391	-17.9383975083371	-1.49623310814526	GOOD	BAD	0.0976576932691875	0.225611121336934
0.0775337095983412	0.117898064572833	0.0459347320584917	-0.0172656537324967	0.99990129120766	0.973200076433063	-0.135400384867973	-0.0125989242799604	-1.56552134314425	-0.899516545737103	-1.055696	-4.25962079962482	-0.601456	-4.13007815269794	6.60561044512747	21.0746084295958	10.0198703026994	-20.5601183333935	-17.9882799216623	-1.52460633231644	BAD	BAD	0.0975127873034912	0.224657778227789
0.0770822658658747	0.12291074624546	-0.0324536594424906	-0.0184808270285175	0.978444754100887	1.01031443237079	-0.140506684707765	-0.0210041047865675	1.71503491578545	-1.9038420028953	-1.32859790796047	-3.82351999430924	-0.51264695402061	-3.35735152139307	6.41695077790831	20.8824771987171	10.0201170597787	-21.606392037391	-18.6921675083371	-1.92497910814526	BAD	BAD	0.0972818047179682	0.223686013478958
0.0774222508637721	0.128293816142878	0.0291449281366731	0.0291458155453675	1.01212912994109	1.02509905964597	-0.131431949243284	-0.000845557302871888	0.95925056819583	1.79863297826948	-1.55993000130338	-5.539037	0.675197715899449	-2.91028552565631	6.41695077790831	20.8824771987171	10.0201170597787	-21.606392037391	-18.6921675083371	-1.92497910814526	BAD	BAD	0.0969226500470752	0.222674330650771
0.0763491194654222	0.134812005289055	0.0533203906191932	0.0199849072800947	0.994535209630425	1.03275072395248	-0.118607743110757	0.0200273631921983	-1.86395915007515	-1.17317014006396	-2.2872785663021	-5.61734428754696	2.09155851327786	-2.353631	6.41695077790831	20.8824771987171	10.0201170597787	-21.606392037391	-18.6921675083371	-1.92497910814526	BAD	BAD	0.0964184763371805	0.221596709097986
0.0778149569188983	0.142666981773465	0.0756519110621558	-0.014802131184971	0.989601469706475	1.02888850040095	-0.0918958899080063	0.0293829870036601	-1.59332450014767	2.43429980340018	-2.30191680617382	-6.47729277591065	3.93762319687142	-2.41923514944013	6.41695077790831	20.8824771987171	10.0201170597787	-21.606392037391	-18.6921675083371	-1.92497910814526	BAD	BAD	0.0957698133788705	0.220425021696943
0.0775941503598141	0.151346534389689	0.141417127506158	0.00481686133810122	1.00342097050422	1.03032857716215	-0.0768759964032001	0.037259027757801	0.546088748657986	0.0554892561182496	-2.53716630400215	-7.69931480053969	4.06857855316692	-3.02797612800846	6.41798816449928	20.6042663011919	9.69089764285492	-21.5617252438532	-18.7361973843014	-1.9253502895534	BAD	BAD	0.0949905821747596	0.219133015005999
0.0760841450971364	0.159795877945095	0.137716855927007	0.00437661282000704	0.992469315476858	1.04612412545639	-0.0795149463132977	0.0652495113313319	-1.39659535534895	2.15224088591663	-2.29028308419346	-8.58909665713778	4.50412708678662	-3.55885531140394	6.41836077790831	20.5043371987171	9.57264705977875	-21.227692037391	-19.0654675083371	-1.92812610814526	BAD	BAD	0.0941059821022785	0.217700696268994
0.0775745116595949	0.166760791438064	0.197097491980465	-0.0188118526060812	0.997508872793791	1.04770757316921	-0.0940793356373359	0.0677675261719859	-1.29128664751871	0.241764302174167	-1.75530028876122	-8.5682555791325	6.5793347725024	-3.92842993652268	6.41836077790831	20.5043371987171	9.57264705977875	-21.227692037391	-19.0654675083371	-1.92812610814526	BAD	BAD	0.0931498833748695	0.21611713386042
0.0743970314903078	0.171146252835411	0.175099951305142	-0.0210527088758059	0.980722365864245	1.03403135155142	-0.112677162764641	0.0590524572288635	0.212892415883691	0.848140550696399	-1.20404223232678	-7.68518255585537	10.4029476541445	-4.26165589094285	6.41836077790831	20.5043371987171	9.57264705977875	-21.227692037391	-19.0654675083371	-1.92812610814526	BAD	BAD	0.092161548852318	0.214381642328356
0.0766526627393851	0.172251191951516	0.199181739741526	0.00210036301863164	1.00107001105722	1.00771585347408	-0.125420209651487	0.0562887931620714	0.311959640744914	0.0723011767948127	-0.65277981686305	-7.09248958266348	14.5140392659464	-4.41399893611953	6.41836077790831	20.5043371987171	9.57264705977875	-21.227692037391	-19.0654675083371	-1.92812610814526	BAD	BAD	0.0911827596397739	0.212503429261396
0.0739580347776684	0.16981333482553	0.153079788185371	-0.0110542116585363	0.986483090382856	0.978879656468003	-0.140379990298101	0.0474314662608886	-0.342638063980913	-0.4571406	-0.0568550969997461	-6.50991189331217	15.9095248984228	-4.72197483838453	6.1477556170221	20.7739242530014	9.57090651987994	-21.1635421203032	-19.1182402324767	-1.92869904198889	BAD	BAD	0.090256327000357	0.21049947692964
0.0706181737004189	0.163978829131108	0.150758735686232	-0.0139086165627251	0.994016220987036	0.964039291701437	-0.149100555610376	0.0542933725306305	0.396380229913242	-0.11191589598736	0.600263814002716	-6.73785155592916	16.0227212654043	-5.01895357540126	6.04678277790831	20.8745171987171	9.57025705977875	-20.849802037391	-19.3763375083371	-1.93150110814526	BAD	BAD	0.0894261225905345	0.208391733520526
0.0690692205183698	0.155314250131049	0.0972923947855974	0.00251584400829557	0.990989200108825	0.965451373834501	-0.149606054927976	0.053428217644581	1.19629790296472	-0.412784915212507	1.05158325881463	-6.57996867077882	15.902072000857	-5.091192768545	6.04678277790831	20.8745171987171	9.57025705977875	-20.849802037391	-19.3763375083371	-1.93150110814526	BAD	BAD	0.0887372786827564	0.206204989975854
0.0660232942535244	0.1448046294346	0.0762953267228475	0.00346203005221093	0.998953137278967	0.96102847584189	-0.131754963228342	0.0378225325471813	0.162139524056211	0.283584952232746	1.41908386837347	-5.40251862639044	16.3688934075641	-4.57278436090759	6.04678277790831	20.8745171987171	9.57025705977875	-20.849802037391	-19.3763375083371	-1.93150110814526	BAD	BAD	0.0882351037695182	0.203965689679018
0.0634407703660025	0.13372297293072	0.050376929313682	-0.00608732312886524	0.991518571116077	0.943273919411464	-0.108312321277789	0.0235234925273362	0.236562604219511	0.139894632973192	1.47645122675302	-5.21017827959218	18.1104186399923	-4.59299809129659	6.04678277790831	20.8745171987171	9.57025705977875	-20.849802037391	-19.3763375083371	-1.93150110814526	BAD	BAD	0.0879632086257622	0.201701936798565
0.0624026286132523	0.123368073559879	0.0312557578345433	0.00066794644119398	0.982580649159452	0.921418232894056	-0.089084346637079	0.00405137615230117	1.06317150146253	1.11400990257483	1.68049266863361	-5.79293551633699	18.7248004722038	-4.304451	6.04843698317538	20.6064134117291	9.57129499249534	-20.9372375786605	-19.3077430274004	-2.1137865952565	BAD	BAD	0.0879621319267182	0.199444725665998
0.0611757915524766	0.114712674305869	0.0306486786934793	0.0156190465176487	0.993865742799631	0.90325434964293	-0.081231252502527	0.00875623844198173	0.595230979855569	1.13455945370821	1.72201029744652	-6.7119108110017	16.657291771468	-4.38925123473826	6.04907777790831	20.5025571987171	9.57169705977875	-21.244632037391	-19.0665875083371	-2.75464210814526	BAD	BAD	0.0882675853124933	0.197228657527356
0.05891083062831	0.10807220273503	0.0240849468838623	0.00532767478428047	0.991874553066701	0.908340366260558	-0.0840607053208035	0.0293051808171401	-0.211721897137141	1.94806509656026	1.66075906313023	-7.41254705147027	13.0278988562112	-4.68204307495324	6.04907777790831	20.5025571987171	9.57169705977875	-21.244632037391	-19.0665875083371	-2.75464210814526	BAD	BAD	0.0889050085957032	0.195090610872967
0.0583880049699231	0.103081494925982	0.0375049335061916	-0.00141518907263962	0.997323231748092	0.942901953789591	-0.0873806722353288	0.0549044761099722	0.373569889935865	2.20593229569725	1.73131680639264	-6.96340108302462	9.61449853508603	-4.7316687648863	6.04907777790831	20.5025571987171	9.57169705977875	-21.244632037391	-19.0665875083371	-2.75464210814526	BAD	BAD	0.0898769319465681	0.1930673585549
0.0580775752679035	0.0990993028848023	0.0408283316833933	0.0110132974306505	0.999692001528339	0.971227179510838	-0.100300014876743	0.0625141860972233	0.424035291344855	2.57976646268973	1.67844256272793	-7.01558476881511	10.4510293265086	-4.92115370223756	6.04907777790831	20.5025571987171	9.57169705977875	-21.244632037391	-19.0665875083371	-2.75464210814526	BAD	BAD	0.0911417151977727	0.191193923523788
0.0574610271488702	0.0957171944954162	0.0548906162828885	0.0134167471493801	1.00855152441015	0.998237932275927	-0.111249244275674	0.0633277918612374	-0.208399363836326	2.5373883534092	1.59969089338224	-6.24463317763612	12.5154319384182	-5.47126209621952	6.57485957341906	20.7748078262601	9.89222099743992	-21.2453550718723	-19.0739065162135	-2.79456298978528	GOOD	BAD	0.0925988497766724	0.189502589160366
0.0565499350967398	0.0929649214878345	0.0604345090685136	0.00437834874195121	1.02148351954823	0.993726668405521	-0.123118698321973	0.0581323712323317	-0.0258466901478116	1.90289299044172	1.53844091830572	-4.63050897273983	15.0757823204535	-5.8428708083223	6.78623277790831	20.8842571987171	10.0210770597787	-21.275702037391	-19.3810975083371	-4.47010910814526	GOOD	BAD	0.0941122257006249	0.188021263764038
0.0557108832491992	0.0911263701363494	0.0625748052365886	0.00702637640957177	1.02389219185201	0.982872498860808	-0.136719344431699	0.0363322394096446	0.0901802406453417	1.680379	1.30291981990412	-3.37649317534959	16.9443093611394	-6.25258942364519	6.78623277790831	20.8842571987171	10.0210770597787	-21.275702037391	-19.3810975083371	-4.47010910814526	GOOD	GOOD	0.095563807538045	0.18677092210634
0.0549864586297079	0.0904200247730687	0.0676900334839624	0.00531304783079453	1.0191680777452	0.962344007032188	-0.147570737699086	0.0319254793749558	-0.145855876403037	1.21751794861847	0.82277567983346	-2.10308386217184	16.0522511100123	-6.194308	6.78623277790831	20.8842571987171	10.0210770597787	-21.275702037391	-19.3810975083371	-4.47010910814526	GOOD	BAD	0.0968885972512152	0.185762985267503
0.0538465112701296	0.0908316444160194	0.0711254665297287	-0.00322859832031083	1.01394481778793	0.959565948383326	-0.146896183103266	0.0362189434648355	-0.2355488	0.607343436730124	0.531791026719099	-1.54000016361857	14.9119043714707	-6.16277210875636	6.78623277790831	20.8842571987171	10.0210770597787	-21.275702037391	-19.3810975083371	-4.47010910814526	GOOD	BAD	0.0980782374185528	0.184997628076512
0.0519986014331306	0.0921398786008702	0.071484223528044	-0.00332700232724252	1.01149856075678	0.952979285357763	-0.156252648286447	0.0391185609193268	0.112230632346061	-0.195281328083404	0.304674403216456	-0.930451228521176	13.4396408625693	-5.67457955095518	7.04631563669254	20.88115086349	9.70482389425085	-21.2465986113325	-19.4090655533362	-4.43694810183148	BAD	BAD	0.0991775362712938	0.184463493372995
0.0511803767947514	0.0940264451268283	0.0623681379132217	0.00564136288580276	1.00780072770613	0.960476990666886	-0.15786353456627	0.048101911266899	0.170296988465192	-0.540808453325483	0.146088233868631	0.231793988890705	12.6336364148036	-5.21740019532	7.15462977790831	20.8798571987171	9.57311705977875	-20.887872037391	-19.7537975083371	-4.02820810814526	BAD	BAD	0.100269888218691	0.184138418849859
0.0504188007651132	0.0961870793053538	0.0540250522073803	0.00799833164004981	1.00144631317647	0.967230688885418	-0.154573248743274	0.0403052896533929	-0.0969803311414787	-1.41078692448337	-0.062673332565221	1.09583493747625	11.9497544114729	-4.44322858430257	7.15462977790831	20.8798571987171	9.57311705977875	-20.887872037391	-19.7537975083371	-4.02820810814526	BAD	BAD	0.10142306395887	0.183990596069881
0.0482077110904311	0.0983794583851407	0.0496104597119875	-0.0036221011735207	1.00470425476677	0.967887592737222	-0.140245622812965	0.037778400801333	0.121983078284646	-1.41002487621741	-0.07419054	1.8268480533173	10.90055406137	-3.37984955015851	7.15462977790831	20.8798571987171	9.57311705977875	-20.887872037391	-19.7537975083371	-4.02820810814526	BAD	BAD	0.102620948881728	0.183980213491871
0.0480024476474722	0.100382562625708	0.0414815405234904	0.00451759350681224	1.00041788880362	0.959386597974522	-0.125925453911042	0.0397913518066686	0.309419576000854	-1.85843517428533	-0.365595458318061	2.35388110716357	9.91051156116964	-2.70939317135981	7.15462977790831	20.8798571987171	9.57311705977875	-20.887872037391	-19.7537975083371	-4.02820810814526	BAD	BAD	0.103740608129866	0.184061995675704
0.047030502445981	0.101913718382083	0.0248804457189572	0.00583431166503687	0.997064110699129	0.951896269618363	-0.114118877741775	0.0400111874303079	-0.148635247253929	-1.882154	-0.3809112	2.42358395976995	8.97973288943782	-2.10891459283223	6.45622907636854	20.5236512041116	9.57267123314511	-20.89117693366	-19.7540168205943	-4.18940439197232	BAD	BAD	0.104555503998666	0.184188843457901
0.0461665920255368	0.102586602440786	0.0309367962580711	-0.00235978810124073	0.993104728066913	0.947913654955193	-0.105096881554015	0.0464165129466079	-0.640490417172157	-1.882154	-0.3809112	1.28580843663986	8.06039889102643	-1.6328680933025	6.41836077790831	20.5043371987171	9.57264705977875	-20.913942037391	-19.7555275083371	-5.29977210814526	BAD	BAD	0.104726384988967	0.184316314017296
0.0458381864767123	0.101973528083659	0.0184625540847319	-0.00791825249214736	0.995199206554171	0.942068244173596	-0.0974630133869083	0.0547678621012658	-0.0843637584264707	-1.54530892357004	-0.264906703783654	0.435929500772626	6.98187022899274	-1.2363120251991	6.41836077790831	20.5043371987171	9.57264705977875	-20.913942037391	-19.7555275083371	-5.29977210814526	BAD	BAD	0.103831737599313	0.184407110503402
0.0456405352110294	0.0997519189970401	0.0314707569684117	0.00924326648552806	1.0013787623584	0.941689319001272	-0.0910820093296833	0.0615991509920755	0.356112025325997	-1.24562792350599	-0.489875048540254	-0.656957039766069	6.39003656090225	-0.710842714444915	6.41836077790831	20.5043371987171	9.57264705977875	-20.913942037391	-19.7555275083371	-5.29977210814526	BAD	BAD	0.101495568033582	0.1844344648768
0.0442420125794712	0.0958312175343141	0.0323069898478087	0.0047905506126042	1.00168139090027	0.938099126533205	-0.0901006891687588	0.0654642920570598	-0.142120751881424	-1.06113347276347	-0.5035994	-1.87698123815577	5.3932983075919	-0.382297470758196	6.41836077790831	20.5043371987171	9.57264705977875	-20.913942037391	-19.7555275083371	-5.29977210814526	BAD	BAD	0.097550375166563	0.184383818766124
0.0463911380594554	0.0903878067102842	0.0492629645277901	-0.00505997431194107	0.992831419024602	0.944004975007094	-0.0918336073415358	0.0710292495451438	-0.0580808458121173	-0.771526600129573	-0.73450495012337	-2.95155501364146	3.96871531752279	-0.291768637886374	6.41836077790831	20.5043371987171	9.57264705977875	-20.8488434554824	-19.7554007427708	-5.38003881497099	BAD	BAD	0.0921122983135788	0.184253055578293
0.047776030563979	0.0838298814927944	0.0613100001957406	0.000309025600299481	0.998647533657824	0.963150186585381	-0.0972902561559914	0.0753079911317013	0.180583849912388	-0.475107043519188	-0.864239352428322	-4.00752357126928	2.21249604858416	-0.3418472	6.41836077790831	20.5043371987171	9.57264705977875	-20.549332037391	-19.7548175083371	-5.74933710814526	GOOD	BAD	0.0855546096961455	0.184051777566481
0.0474268559291005	0.0767435560036935	0.0756829154335432	0.00939378698223205	0.998164618816782	0.97955665103534	-0.103684383508934	0.0787902274424594	-0.266595929431891	-0.4571406	-1.21691817463516	-4.610209	1.97470357083007	-0.366142463080449	6.41836077790831	20.5043371987171	9.57264705977875	-20.549332037391	-19.7548175083371	-5.74933710814526	GOOD	BAD	0.0784473539411331	0.183799764602617
0.0468928909482447	0.0698342363344549	0.0930072179726255	0.00458327850334911	0.993880542725614	0.987620592186452	-0.10899977400937	0.0812161620333294	-0.643137424593698	-0.401533717835859	-1.41208031895194	-4.72704353374282	2.7756638496025	-0.438212214055929	6.41836077790831	20.5043371987171	9.57264705977875	-20.549332037391	-19.7548175083371	-5.74933710814526	GOOD	GOOD	0.0714697138783089	0.183524609384876
0.047796429006778	0.0638223557474589	0.1078050207131	-0.0047983934891705	0.991164452676594	0.993859473016137	-0.115772847278108	0.0764004114651407	-0.609013979409467	-0.619826259330801	-1.48111676242236	-5.1811283159484	3.97389041327482	-0.3418472	6.41836077790831	20.5043371987171	9.57264705977875	-20.549332037391	-19.7548175083371	-5.74933710814526	GOOD	GOOD	0.0652809182451779	0.183258721215946
0.0506775983375549	0.059286151111265	0.115144709329585	-0.000423337226532208	1.0009562383282	0.998140841940181	-0.126813040255216	0.082030247050121	-0.260124014360697	-0.302710634440166	-1.31331411897151	-5.14385746189869	5.23704950327378	-0.13123541415138	6.07293351848243	20.4977374686219	9.21256503900013	-20.6354103435619	-19.7551192223123	-5.7482965404049	GOOD	GOOD	0.0603922514135655	0.183035651918513
0.0530561313596787	0.0565471129105444	0.123730271093523	0.00132517528414562	0.993964362379248	0.997106681145168	-0.131989665227852	0.0839611776683712	-0.178157232493912	-0.389693503257258	-1.18672419063633	-4.40481452918648	6.30918467992953	0.783894291308624	6.04831977790831	20.4972671987171	9.18690705977875	-20.923072037391	-19.7561275083371	-5.74481910814526	GOOD	GOOD	0.0570962054497012	0.182885553522491
0.0536918244761406	0.0556645873552875	0.121624129249521	-0.00354941077507802	0.993366410911411	0.99393459376395	-0.131634624604363	0.0832202214366053	-0.517752107442748	-0.342516730553963	-0.89298453120164	-2.50499215191638	7.06204769663343	1.67056683702834	6.04831977790831	20.4972671987171	9.18690705977875	-20.923072037391	-19.7561275083371	-5.74481910814526	GOOD	GOOD	0.0554658074298173	0.182830558074356
0.0502289986987116	0.0564858182538602	0.120930972821068	0.00148691388806138	0.989373142166285	0.983397057094773	-0.132752414133487	0.0804583179927497	-0.0285956586761757	-0.393548678161737	-0.586724658820209	-2.61392258199229	10.0858879868411	2.28441916313286	6.04831977790831	20.4972671987171	9.18690705977875	-20.923072037391	-19.7561275083371	-5.74481910814526	GOOD	GOOD	0.0553930803097415	0.182881602772445
0.0524628874565791	0.058701865333396	0.108259846839804	0.00229894046076168	0.992283920276736	0.957128420176388	-0.135433043336221	0.0844930879053737	0.0678682589812909	-0.3977651	-0.223584008665692	-1.30006166018536	10.88912	2.71293957425024	6.04831977790831	20.4972671987171	9.18690705977875	-20.9228734351428	-19.7561144567107	-5.73513812952752	GOOD	GOOD	0.0566393617061486	0.183037180795353
0.0542164776338115	0.0619479118592031	0.0991512404907236	0.000950538005887325	0.9912195428773	0.942568716968825	-0.129974890702895	0.0858616432653786	-0.0417462631001314	-0.067753780289952	0.144073963040475	-0.00215748394838278	10.864910719777	3.01699377055828	6.73117424561709	20.8508415153182	9.60319452378715	-20.913942037391	-19.7555275083371	-5.29977210814526	GOOD	GOOD	0.058920865116661	0.183283522644099
0.0550314306859857	0.065944797777222	0.0885846535100977	0.00349398295134292	0.990747633457806	0.936804162572203	-0.116028883035258	0.0764460846442817	0.0630836715377687	0.12323254016541	0.568334036170956	0.821705506579154	10.1667230149401	3.17589012284004	6.78547377790831	20.8789571987171	9.63629705977875	-20.913942037391	-19.7555275083371	-5.29977210814526	GOOD	GOOD	0.06201776406084	0.183596214772313
0.0565243230735974	0.0705557079743863	0.0815158113302135	-0.00437797689272077	0.990668955899049	0.940644347901484	-0.0979098994836745	0.065607212912102	-0.0413755677016109	0.301084344847515	0.827158023761226	1.78712374006531	10.9167235472975	2.74794026796724	6.78547377790831	20.8789571987171	9.63629705977875	-20.913942037391	-19.7555275083371	-5.29977210814526	GOOD	GOOD	0.0658102952497769	0.183943607790203
0.0579938297830264	0.0756885836907264	0.0706783089004563	-0.00240889178926427	0.994764999667949	0.940263088935432	-0.084530327380893	0.0553071976793037	0.119471928291028	0.58841130736573	0.902519913705788	0.985583556130692	11.3454512341178	2.34760228043517	6.78547377790831	20.8789571987171	9.63629705977875	-20.913942037391	-19.7555275083371	-5.29977210814526	GOOD	GOOD	0.0702301886246223	0.184291997339218
0.0595290193039263	0.0811502527476093	0.0684636753154964	-0.000405663620540577	0.997811800252918	0.939570152178448	-0.0856068169555348	0.0607792383484823	0.0772447050387209	0.830188718694335	1.07667761391973	0.323516016612314	10.1662808321983	1.50318796333219	6.78547377790831	20.8789571987171	9.63629705977875	-20.8887456450037	-19.7280151359083	-5.39369465683857	GOOD	GOOD	0.0752012614606816	0.184611790473678
0.0606461642545168	0.0866082157592143	0.0652260970472008	-0.0073939433312296	0.993985220973148	0.948478436422791	-0.0864157193084123	0.0684097991461521	0.242071348633419	0.794565813342341	1.091348	-0.766251235709386	7.49325261925766	0.882141181680466	6.44454196856443	20.8659742031638	8.81047563420471	-20.571242037391	-19.3813275083371	-6.57722710814526	GOOD	GOOD	0.0805913079950709	0.184882903507413
0.0611011156696283	0.0917152620710618	0.071191135442295	-0.00221608235519781	0.995873132648521	0.961428482488691	-0.0810847166450419	0.0794554558317937	0.0876077410444508	1.06208106489227	1.31643874058369	-1.43111707589958	5.88185452670984	0.244804301033991	6.41442177790831	20.8648271987171	8.73751705977875	-20.571242037391	-19.3813275083371	-6.57722710814526	GOOD	GOOD	0.0861942735303657	0.185097653316034
0.0637723728352415	0.0962767722469085	0.0695169962453528	0.000519751412651618	0.996553824242875	0.965810080941176	-0.0828478007718757	0.0768085189346102	0.185118806327322	1.24974956776401	1.39290206961878	-1.86256022870068	5.75449382418516	-0.0525400896519415	6.41442177790831	20.8648271987171	8.73751705977875	-20.571242037391	-19.3813275083371	-6.57722710814526	GOOD	GOOD	0.0917748635717015	0.185260529163619
0.0711523931841971	0.100302211801536	0.0711191176440845	-0.000159227383779219	1.00189169108052	0.96955378886525	-0.0921295751691697	0.0892479900985075	0.308087713914932	1.26475	1.22981036411003	-2.20237072419359	6.08101741614296	-0.784688094440887	6.41442177790831	20.8648271987171	8.73751705977875	-20.571242037391	-19.3813275083371	-6.57722710814526	GOOD	GOOD	0.0971472405872518	0.185385488752966
0.0729130819649068	0.103957247553426	0.0703884955464526	0.00108362191720705	1.00107991562184	0.969015714969424	-0.100678076258525	0.0969122151777325	0.206225321138495	1.31895015215487	1.32602920041055	-2.22614239389579	6.76916760756164	-1.43932633527416	6.41442177790831	20.8648271987171	8.73751705977875	-20.6170857277642	-19.2953008942995	-6.4734188205506	GOOD	GOOD	0.102218738330555	0.185492066292702
0.0749151118189767	0.107509786921169	0.0631819384469345	0.00339380112406751	0.998368482209174	0.962929042488545	-0.110117902720297	0.0922052063976334	0.139375413386919	0.837150212711293	1.22491950621117	-2.05148281476552	8.10552599074884	-1.89073128399842	6.41603476331851	20.8760816449408	9.55569251796122	-20.937132037391	-18.6947275083371	-5.74870710814526	GOOD	GOOD	0.106977213776343	0.185601437664223
0.0791973690461415	0.111268940534535	0.0616544779051335	-0.00213770545928624	1.0046701767436	0.954425332153375	-0.119109817990327	0.073435801262026	0.133913	0.735726784676837	0.934985242863235	-2.31005711371659	8.90031952128989	-1.98650877774692	6.41619177790831	20.8771771987171	9.63533705977875	-20.937132037391	-18.6947275083371	-5.74870710814526	GOOD	GOOD	0.111463916137376	0.185733172556704
0.078694241324428	0.115488401692771	0.0566707087289844	0.00344321999888521	1.00277055319936	0.94178626445	-0.122986548684572	0.0698389387109297	0.0220589143857512	0.0832390144363584	0.795884320924023	-2.21846112949975	9.15719088413902	-1.57442854564267	6.41619177790831	20.8771771987171	9.63533705977875	-20.937132037391	-18.6947275083371	-5.74870710814526	GOOD	BAD	0.11575610617353	0.185902919447251
0.0813904327185001	0.120271899673522	0.0517534300662876	-0.00166861382864272	0.995892282815156	0.925692159680181	-0.123776274522839	0.0611331472728141	0.01075906	0.125545639461458	0.395245188090505	-1.84434968585276	8.9836730489443	-1.28677285765826	6.41619177790831	20.8771771987171	9.63533705977875	-20.937132037391	-18.6947275083371	-5.74870710814526	GOOD	BAD	0.119937662305508	0.186120911218511
0.0834493670871089	0.125521261488778	0.0535118749227954	0.000383700922211918	0.999610574284089	0.914822754459786	-0.125778340332151	0.0600169663021606	0.0665015138176998	-0.0783836224197832	0.188623327079689	-0.963930506706069	7.58373671079575	-1.17753578519371	6.41619177790831	20.8771771987171	9.63533705977875	-20.937132037391	-18.6947275083371	-5.74870710814526	BAD	BAD	0.124047814847236	0.18639143449891
0.0829653535006162	0.130904543751433	0.0515482587133985	-0.00066375289461332	1.00006919250962	0.902103327283952	-0.120382270881434	0.0614311415521551	0.12798591937261	-0.154547712790435	-0.0505718672971495	-0.662710773637394	5.97456291800776	-1.37822	6.74785451325285	21.2149519627687	9.63490326208846	-21.0103523250432	-18.6951829096655	-5.90275625897653	BAD	BAD	0.128021612192518	0.186713581031709
0.0842646373134949	0.135855377755213	0.0473716137775803	0.00267851521588356	1.00580520901009	0.901760440953841	-0.124106148662595	0.0582127233982671	0.0228031006204013	-0.1602629	-0.240225154907084	-0.424700720890406	4.359469220726	-1.28176084238033	6.78317877790831	21.2509271987171	9.63485705977875	-21.327832037391	-18.6971575083371	-6.57070610814526	BAD	BAD	0.131639760966348	0.187082916828331
0.0852955156166245	0.139675535753223	0.0416543829534374	0.00434837072285138	1.00167107822471	0.896088560847448	-0.12758201404531	0.0568303044893728	-0.100170977893473	-0.802048061738605	-0.423988751992309	-0.159687792223508	1.9622995378288	-0.67481838584071	6.78317877790831	21.2509271987171	9.63485705977875	-21.327832037391	-18.6971575083371	-6.57070610814526	BAD	BAD	0.134535350567103	0.187493051638183
0.0885603970674439	0.141725185178892	0.037609973887644	-0.0051207795819388	1.00193833888034	0.895140779047725	-0.138032460448406	0.0452401275802543	-0.167767848978244	-0.445622397667122	-0.497418903874445	0.538676861977866	-1.42904692703887	0.319015073839409	6.78317877790831	21.2509271987171	9.63485705977875	-21.327832037391	-18.6971575083371	-6.57070610814526	BAD	BAD	0.136300709285961	0.187936290394391
0.0886956895450677	0.141592053611765	0.0428502530424585	0.00384270403496166	0.998621368456384	0.908681136200729	-0.139522730811746	0.0449365201881198	0.323530849075667	-0.344463200461	-0.338392291919727	1.65648293092018	-5.80864885745247	1.16155006705321	6.78317877790831	21.2509271987171	9.63485705977875	-21.327832037391	-18.6971575083371	-6.57070610814526	BAD	BAD	0.136633724512861	0.1884032054344
0.089618568461615	0.139162105220026	0.0404193884596495	0.00323733439888398	0.993022491222238	0.923075666498859	-0.136605506769381	0.0533561034324128	-0.061431307435112	-0.178691000174982	-0.374564841736023	2.46721857721272	-8.70494358742021	1.98377602434213	6.45415844430691	20.9158435317656	9.63528740134434	-21.3268830037128	-18.7688344249062	-6.57044340184684	BAD	BAD	0.135425762392492	0.188881478412164
0.0893070523109708	0.134578904996877	0.0475031171940412	0.00175964273584841	0.997569350361095	0.937742878805469	-0.127955340834433	0.0751856402007491	-0.222633419074868	-0.0539654420640622	-0.271089452578172	3.06781749329887	-9.5961733683039	2.27942547260912	6.41619177790831	20.8771771987171	9.63533705977875	-21.3228739565219	-19.0716225636551	-6.56933363938855	BAD	BAD	0.132788122963447	0.189354715616562
0.0913652450225798	0.128145546766051	0.0431736990012693	-0.00231268335829127	0.999458618435057	0.9429233165129	-0.116031546571242	0.0715820460990631	-0.400630662155844	0.276848357178116	-0.203403710247369	3.92586151779316	-8.77498744373124	2.09247389000556	6.41619177790831	20.8771771987171	9.63533705977875	-21.322872037391	-19.0717675083371	-6.56933310814526	GOOD	BAD	0.129033613030577	0.18980239728817
0.0901859739263418	0.120258433928012	0.0477785331542082	0.000268050191322708	1.00479859590241	0.94412648358994	-0.100737837093926	0.07378956560998	-0.145617847750712	0.3147415	-0.142154162309001	3.00117223706211	-7.86734654065303	1.66376831920839	6.41619177790831	20.8771771987171	9.63533705977875	-21.322872037391	-19.0717675083371	-6.56933310814526	GOOD	BAD	0.1246055508341	0.190201994023267
0.0892621304472261	0.111400165323615	0.0557721873646988	0.00196248156887853	1.00410614719545	0.941758110288604	-0.0826186045212308	0.0731576439612358	0.0521244136639711	0.261862336574326	-0.244799453613894	2.758496	-8.45722524234947	1.34648427143757	6.41619177790831	20.8771771987171	9.63533705977875	-21.2995033613349	-19.092667313513	-6.55787077284545	GOOD	GOOD	0.119987586159843	0.190532881467991
0.0860901120970819	0.102148289107174	0.0692235116859379	0.00390034385029197	1.00346389130515	0.951206305051281	-0.0808827846006492	0.0849689832059654	-0.201401348692701	0.0969953010096626	-0.530925261037428	2.74835219163743	-9.15610190269479	0.70805223028624	7.07080131244141	21.2110572323776	9.6357549321613	-20.558452037391	-19.7554275083371	-6.19438510814526	GOOD	GOOD	0.115622202556112	0.190780424597142
0.0869145575848015	0.0931859398101721	0.0790519955777218	-0.000155162111396411	1.01105148695653	0.961396659014442	-0.0741643429125948	0.100635341669506	-0.2355488	-0.291669222140044	-0.673840583428536	2.50127221124687	-9.70373000529206	-0.459139376856556	7.15246077790831	21.2527071987171	9.63580705977875	-20.558452037391	-19.7554275083371	-6.19438510814526	GOOD	GOOD	0.111850258657172	0.190938635894906
0.0820587135939821	0.0853249712988737	0.101648394804309	0.0054060613709891	1.0119659509326	0.98547680072375	-0.078867967564331	0.0992800089833126	0.0918129333041744	-0.0753409203498873	-0.90504771783538	2.32885891871203	-9.5171093746066	-1.52644480664399	7.15246077790831	21.2527071987171	9.63580705977875	-20.558452037391	-19.7554275083371	-6.19438510814526	GOOD	GOOD	0.108899116620669	0.191010128572793
0.0814100572275825	0.0794897537680119	0.116028404899626	0.00495214204401585	1.00588747620117	1.00027124864748	-0.079406699666633	0.103882686304518	-0.247360649827709	-0.514195406139203	-1.09579369012416	2.386965	-9.1151520942546	-1.94005785709706	7.15246077790831	21.2527071987171	9.63580705977875	-20.558452037391	-19.7554275083371	-6.19438510814526	GOOD	GOOD	0.106908741734459	0.191002843840828
0.0813231875362512	0.0765719294718974	0.129170440954827	-0.00972526685604129	0.995476568853967	1.01259890561765	-0.0942537797169109	0.0955788399280126	-0.895283191088382	-0.733193468231153	-1.27955767499098	2.29518551040446	-7.97373852417512	-2.11981780467186	6.50091313732559	21.2542349430644	9.97392425961652	-20.5896363166037	-19.7246878836299	-6.19412605572414	GOOD	GOOD	0.105955569749996	0.19092519062826
0.0799891980007905	0.0771308235948492	0.12985635569193	-0.0125058780985048	0.994625817005464	1.00172611860214	-0.0958433467505336	0.103116261093356	0.00262923605740002	-1.0680751993693	-1.08475991499864	1.1345804358681	-5.98662566726972	-2.14691830393607	6.41465577790831	21.2544371987171	10.0186870597787	-20.937162037391	-19.3821175083371	-6.19123910814526	GOOD	GOOD	0.106057404058283	0.190782732920866
0.080135594982799	0.0810975884163583	0.119366179730657	0.00356410743628873	0.988937988507751	0.994202502014138	-0.0870504244759682	0.107217147014317	0.513248417247374	-1.05801817746741	-0.623809567484427	-0.290300191425101	-5.302144	-1.19165584553471	6.41465577790831	21.2544371987171	10.0186870597787	-20.937162037391	-19.3821175083371	-6.19123910814526	GOOD	GOOD	0.107160152696838	0.190577591066514
0.0806550470612593	0.0877234312167227	0.100818520662555	0.00783489512466617	0.985290885396798	0.987655565835337	-0.0807313944539941	0.10585046711139	0.240376233247844	-0.998734184709228	-0.187704074438684	-1.04107844550268	-5.28240159749008	0.0264405836096436	6.41465577790831	21.2544371987171	10.0186870597787	-20.937162037391	-19.3821175083371	-6.19123910814526	GOOD	GOOD	0.109108656042762	0.190308679524645
0.0802996091177273	0.0957771115772285	0.0771213469367138	0.00675774972209279	0.989667193912687	0.990715470989165	-0.0670067737982395	0.101475522747446	0.0334801721021858	-0.522867080132749	0.294857756370772	-1.7918525792686	-5.07058042572932	1.09743598569046	6.41465577790831	21.2544371987171	10.0186870597787	-20.937162037391	-19.3821175083371	-6.19123910814526	GOOD	GOOD	0.111603397633614	0.189971322804923
0.0801779147896937	0.103817318615783	0.0553988020395849	-0.00115258755892137	0.989934711445046	0.983456312684152	-0.0585433991425454	0.107479901584655	0.334240207582221	-0.0932380090929341	0.570056978044738	-2.5592084349554	-4.64821264739293	1.74280517609027	6.41723513960562	20.593057690051	9.29126503487771	-20.937162037391	-19.3821175083371	-6.19123910814526	GOOD	GOOD	0.114155083741896	0.189557109407131
0.0806690486427277	0.110459951104215	0.0454780397051935	0.0049290720357058	0.991259763551987	0.982866016431364	-0.0538213917940551	0.104397919839029	0.218763662712912	0.529333022993362	0.815056956832047	-3.36353001671552	-4.547713	1.39085066289184	6.41760177790831	20.4990471987171	9.18786705977875	-20.937162037391	-19.3821175083371	-6.19123910814526	GOOD	GOOD	0.116089967407888	0.189054958396558
0.0813729645584647	0.114626457438734	0.0325394553526515	0.00295482358353505	0.9898024567316	0.975455735149321	-0.0446907483330478	0.107298244389562	0.0880371817384679	0.974258573748475	0.899494504419603	-3.86348939997261	-4.37704003864529	1.11617691051781	6.41760177790831	20.4990471987171	9.18786705977875	-20.937162037391	-19.3821175083371	-6.19123910814526	GOOD	GOOD	0.116685941330017	0.188452917789552
0.0811786036691874	0.115737954011605	0.0329570434602808	-0.00297061626270424	0.99244495708315	0.9605154386172	-0.0379477528419118	0.103776805588961	-0.142190072821698	1.54439014664171	0.693600456579757	-4.99084923516362	-3.08085540129722	0.765558022946299	6.41760177790831	20.4990471987171	9.18786705977875	-20.937162037391	-19.3821175083371	-6.19123910814526	GOOD	GOOD	0.115423369854826	0.187739885261868
0.0805946436550823	0.113805418334448	0.0476984279952984	-0.00372915538734523	0.9986895416952	0.934231142732084	-0.0416459934211069	0.100023888860206	-0.1739718	1.87913969836121	0.448583085339616	-5.86936552498142	-1.05648797050169	0.827151685055533	6.41760177790831	20.4990471987171	9.18786705977875	-20.937162037391	-19.3821175083371	-6.19123910814526	GOOD	GOOD	0.112195995341782	0.186907459304139
0.0812467433066861	0.109368706471124	0.0562273072080231	-0.00369844815993951	1.00499235743779	0.916241994355068	-0.0482378016072817	0.0842110668262177	-0.120522359393314	1.96942003469422	0.20357292962909	-7.06960824603303	-0.40019084575275	0.843418208742283	6.73293463296399	21.4745529375805	9.57460946256793	-20.9376936809253	-19.4518520382138	-6.26189509151818	GOOD	GOOD	0.107353977127949	0.185952791921541
0.0826717476507984	0.10331058233208	0.0724147829891141	-0.00742051911253112	1.00779690732877	0.910350298154874	-0.058313619711644	0.077250789444768	-0.0590198860731939	1.82285628788757	0.0648396328358039	-8.2115096183576	-1.67369897693362	0.682561750229988	6.78088377790831	21.6228871987171	9.63341705977875	-20.940022037391	-19.7572575083371	-6.57133610814526	GOOD	GOOD	0.101578871882843	0.184882432379849
0.0878504424196985	0.0966451065610395	0.0814679144929876	-0.00838321251836029	1.00135648682353	0.915740746862679	-0.0643743969768117	0.0679140735214165	0.109038396979273	1.64498923093764	-0.110754152220001	-8.84850829144049	-3.66846808763246	0.570600145660584	6.78088377790831	21.6228871987171	9.63341705977875	-20.940022037391	-19.7572575083371	-6.57133610814526	GOOD	GOOD	0.0956658311328202	0.1837154820551
0.0877321813688188	0.0903560058522099	0.0925754114555631	-0.00127902267795599	0.999070688275291	0.935081833206129	-0.0762888506167466	0.0601017854019854	0.240304314732505	1.26194662746891	-0.294518288740415	-9.11183040008956	-5.70776531631531	0.368421970111486	6.78088377790831	21.6228871987171	9.63341705977875	-20.940022037391	-19.7572575083371	-6.57133610814526	GOOD	GOOD	0.0902995781306929	0.182483909976555
0.0833408154611755	0.0853024055000665	0.0983789683879602	0.000700874852451147	1.00387247556475	0.956520540008926	-0.091860882378307	0.0639664225345432	0.097763159805072	0.846954933828726	-0.266666575197294	-8.63793989484648	-6.84530196202256	0.400791537355873	6.78088377790831	21.6228871987171	9.63341705977875	-20.940022037391	-19.7572575083371	-6.57133610814526	GOOD	GOOD	0.0859002141768437	0.181229137473593
0.0836002508166905	0.0821662146221169	0.0965115606298662	0.00542129699381914	1.00306365319559	0.975821337447775	-0.107240383353321	0.0650227694478918	0.125344586478215	0.431951618450696	-0.0469904559542548	-7.69804693159458	-7.04887177313947	-0.0919731101580014	6.46956756909053	20.6653030642991	9.967547525301	-21.0070649687093	-19.685953929624	-6.32898474262412	GOOD	GOOD	0.0826004320823459	0.1799957908745
0.0825085567842131	0.0813811339481878	0.0919159944137208	0.00531248448995261	1.00198507699844	0.988199270649774	-0.120797833201635	0.0618749480376886	0.34556790333942	-0.0340592299135825	0.303435496694394	-6.34669896626291	-6.57980355249286	-0.584723217113043	6.41924577790831	20.5105171987171	10.0215570597788	-21.2920872088178	-19.3828182323484	-5.29866688903572	GOOD	GOOD	0.080330853239262	0.178824650615601
0.0848373051232065	0.0830103450020006	0.0799639676452159	0.00346365653921263	1.00314120024377	0.988499663754653	-0.126439899034033	0.04002314340405	0.116103101723556	-0.304627590116295	0.407842085088824	-4.60711301011431	-5.64163833459668	-0.952494518030204	6.41924577790831	20.5105171987171	10.0215570597788	-21.292652037391	-19.3822175083371	-5.29662510814526	GOOD	GOOD	0.0789178912733876	0.177746890733512
0.0856425294641664	0.0866566875931899	0.0647598271514887	-0.00102571489448056	1.00131002706048	0.978361498758196	-0.124227256588187	0.0324835728854134	0.125067702494722	-0.3383895	0.46909474045081	-4.23056502010103	-4.62420929099984	-1.06884135956593	6.41924577790831	20.5105171987171	10.0215570597788	-21.292652037391	-19.3822175083371	-5.29662510814526	GOOD	GOOD	0.0781479194438453	0.176781193402016
0.085313830965307	0.0915189117868829	0.0583653102505572	-0.00216272465525319	1.00181326620553	0.959184331226509	-0.131073789807413	0.0298806991676376	0.239186720857482	-0.490654673621724	0.582782233815145	-3.79265127445413	-5.65627065097947	-0.810102601863023	6.41924577790831	20.5105171987171	10.0215570597788	-21.292652037391	-19.3822175083371	-5.29662510814526	GOOD	GOOD	0.0778067653271169	0.175934139025664
0.0869745523575562	0.096567361065378	0.0455891086762283	0.00227015499308253	1.00165492875614	0.955625413553203	-0.128806093933172	0.0369813303356887	0.204522716432459	-0.364519140605063	0.809976677310698	-3.34006395503558	-7.87528697546609	-0.1349461458435	6.72968456588066	21.1415559734523	9.63685994433378	-21.2931743113197	-19.3699456464994	-5.31419931074893	GOOD	GOOD	0.0777041391467318	0.175202434326741
0.0876305750098222	0.100753726264628	0.0355944975680438	0.0071484073649636	0.996737742078103	0.960343679146447	-0.128141719043498	0.0491759924245241	0.1954899	-0.237231422561339	0.636947249771979	-2.54829553939426	-9.80247008226037	0.468877683478132	6.78305177790831	21.2500371987171	9.57072705977875	-21.305912037391	-19.0706475083371	-5.74281610814526	GOOD	GOOD	0.0776867171976945	0.174574905669989
0.0872869848587088	0.103246230279457	0.0288255129738759	0.008666412025971	0.994693671962944	0.959278998621373	-0.12316212045104	0.0629102159997251	0.0384099365240263	-0.0681741473185778	0.391946738540082	-2.14687057375272	-10.3358093019222	0.842102035473692	6.78305177790831	21.2500371987171	9.57072705977875	-21.305912037391	-19.0706475083371	-5.74281610814526	GOOD	GOOD	0.0776426045888994	0.17403351576959
0.086396565245246	0.103658417466833	0.0349467187894551	0.00101071028021605	0.9972421182064	0.962122186037221	-0.114500997452793	0.074722040575087	-0.146042719648699	0.260880294775138	0.303148688831905	-1.30734198558555	-9.0594708541034	1.25608520455958	6.78305177790831	21.2500371987171	9.57072705977875	-21.305912037391	-19.0706475083371	-5.74281610814526	GOOD	GOOD	0.0775001644897246	0.17355434782052
0.0860055895853698	0.102156196728403	0.039911947061598	-0.000773583892065166	0.995658120234552	0.943085498673042	-0.100832404240668	0.0596585104837948	-0.226144325113062	0.3147415	-0.0699523361908253	-0.20874947354652	-7.22542302009425	1.426084	6.78305177790831	21.2500371987171	9.57072705977875	-21.305912037391	-19.0706475083371	-5.74281610814526	GOOD	GOOD	0.0772245719976262	0.173110486312303
0.0881178400968149	0.099379743445895	0.0550287643438723	-0.00325227455087914	1.00050601305982	0.919976682136747	-0.088908750715014	0.0361780355756783	-0.2355488	0.3147415	0.0201212197359982	-0.355133281433867	-6.20495346058989	1.426084	6.78499375101899	20.9354307883299	9.57194502200844	-21.3042503817907	-19.1332277199941	-5.70199856887795	GOOD	GOOD	0.0768147559190229	0.172678482994725
0.0879412951514146	0.0962173235528706	0.0675051291706569	0.00126321484619864	1.00022873503757	0.913251465551338	-0.099959744945885	0.0420342107672628	0.0763787039113567	0.114224238352231	-0.106876324041114	-2.41872880694403	-8.67414429452991	1.4384589340446	6.78534777790831	20.8780771987171	9.57216705977875	-21.287692037391	-19.7568375083371	-5.29525310814526	GOOD	GOOD	0.076302678135693	0.172247418585904
0.0903874468842347	0.0935072176528046	0.0779278642859064	0.00180346763188278	0.99709528930762	0.920768161206972	-0.116226871621561	0.0659077092975415	-0.177457995791777	-0.0728802978014601	-0.187233613129721	-2.93267365360462	-12.2722179563215	1.56165095379315	6.78534777790831	20.8780771987171	9.57216705977875	-21.287692037391	-19.7568375083371	-5.29525310814526	GOOD	GOOD	0.0757486635267251	0.171825974709764
0.0905886566437981	0.0918069155849162	0.0848686210565144	0.00297762030799951	0.999795942755055	0.935500574163183	-0.130668288179224	0.078380691329927	-0.2355488	-0.400578365680789	-0.0420651798064958	-4.33980988513898	-11.4554790657909	1.79663941312115	6.78534777790831	20.8780771987171	9.57216705977875	-21.287692037391	-19.7568375083371	-5.29525310814526	GOOD	GOOD	0.0752168470386898	0.171442988774411
0.0922193323376252	0.0913371213740291	0.0911949677096195	0.00323298818316764	1.0011923021137	0.932920393479795	-0.135052693198129	0.0641608413094556	0.0229894388664149	-0.506999625858478	-0.218894910812162	-3.9632766833234	-8.15955427613046	2.81947908441182	6.78534777790831	20.8780771987171	9.57216705977875	-21.287692037391	-19.7568375083371	-5.29525310814526	GOOD	GOOD	0.074739639329038	0.171140938025421
0.0921839996426483	0.091993366392297	0.0913898616954208	-0.00164384726177318	0.996019771906281	0.907211246900884	-0.132599078227694	0.0434255198169766	0.17557160299389	-0.665833472065564	-0.206800290117668	-2.38972958570578	-5.69187229766986	3.6208032470602	6.47397341813448	21.1891237968893	9.623921538761	-21.2349684739479	-19.7030931567737	-5.29609532982822	GOOD	GOOD	0.0743079686334128	0.170965726558984
0.0944574765724533	0.0933006654199483	0.0896144157429931	-0.00462296817636925	0.996196974126768	0.885601844465175	-0.144145328776721	0.0216504233668589	0.0923986871808599	-0.84375135864607	-0.145528102252608	-1.1385345597747	-7.10701646122097	4.06128481103008	6.41389677790831	21.2491371987171	9.63390705977875	-20.918912037391	-19.3809175083371	-5.30114410814526	GOOD	GOOD	0.0738926380267454	0.170957694293506
0.0956911345873675	0.0944336874782513	0.0771090972972369	-0.00344848632521157	1.00177314302833	0.8845358746968	-0.156609919787694	0.00496458383983783	0.17524538463303	-0.922384623614201	-0.1355347	-0.110176859258568	-12.7958643039547	4.50416869623848	6.41389677790831	21.2491371987171	9.63390705977875	-20.918912037391	-19.3809175083371	-5.30114410814526	GOOD	GOOD	0.0734673796204284	0.171146674782022
0.0957081778357093	0.0944457990291226	0.070625105060767	-0.00517543419555361	0.99555515347377	0.905206780002491	-0.169962277863912	0.0122731585845339	0.0927660887853863	-0.684516514331268	0.120303924673572	0.131001652583355	-19.7957388792292	4.74198366623983	6.41389677790831	21.2491371987171	9.63390705977875	-20.918912037391	-19.3809175083371	-5.30114410814526	GOOD	GOOD	0.073019447666984	0.171549900180901
0.0996562894346544	0.092600747045951	0.0645588684185281	-0.00237273487255678	1.00102507645338	0.946430997059056	-0.174998181513985	0.0259042504201011	0.07233602	-0.486950062959623	0.0690295675841495	1.96182800366627	-25.1667125622363	5.18979419408707	6.41389677790831	21.2491371987171	9.63390705977875	-20.918912037391	-19.3809175083371	-5.30114410814526	GOOD	GOOD	0.072552161855875	0.172170266919828
0.0991835407564707	0.0885963237146795	0.0533545655272074	-0.00216793210732378	0.995220910454588	0.991921650164569	-0.157025902984376	0.046390740891475	0.12351386494461	-0.407792448588406	-0.155439556521183	2.90482668645958	-27.059397794129	5.35307201923414	6.40997721711207	21.866700737658	9.57821372454635	-20.9891979212212	-19.3201600324969	-5.13953486973966	GOOD	GOOD	0.0720831693212096	0.172994567990279
0.101854658430235	0.0825961814124287	0.0525411004524908	0.000559859940870449	1.00462777630924	1.03905688180251	-0.135320142104085	0.0607367759020107	0.236083070401304	-0.102212740201427	-0.0442031458597721	3.67285725107974	-25.4592702041914	5.205798	6.40918077790831	21.9921871987171	9.56689705977875	-21.279842037391	-19.0689175083371	-4.47125310814526	GOOD	GOOD	0.0716405515062135	0.173992960109605
0.102127247656604	0.0751262336049953	0.0543649877156299	0.00596808048824924	1.00088610365841	1.06002256204219	-0.123652187624035	0.0565922378555756	0.00211528511702818	0.253492538381357	0.0379511024124338	5.43068181162387	-22.3852358886295	5.10073900833174	6.40918077790831	21.9921871987171	9.56689705977875	-21.279842037391	-19.0689175083371	-4.47125310814526	GOOD	BAD	0.0712592883926074	0.175120410869876
0.105172602834963	0.0669362996085559	0.0534819288183673	0.00496192351726183	0.997630532111149	1.05914850508951	-0.120401364181359	0.0523036771863972	-0.458017492280945	0.805543958153563	-0.00220976957579703	6.04232753422144	-19.5465644566482	4.52540942752264	6.40918077790831	21.9921871987171	9.56689705977875	-21.279842037391	-19.0689175083371	-4.47125310814526	GOOD	BAD	0.0709793375001846	0.176320263123634
0.105818128849453	0.0588986240980754	0.0685252360535345	-0.00100360046388762	0.998666618856855	1.04389443048467	-0.116414574120314	0.0498661060602512	-0.0861819158540976	0.908497	-0.01284641	6.44456541631007	-17.7091114889262	3.74944603705065	6.40918077790831	21.9921871987171	9.56689705977875	-21.279842037391	-19.0689175083371	-4.47125310814526	BAD	BAD	0.0708446002804081	0.177530088228478
0.10806052917224	0.0519437686388797	0.0697394154548684	0.00380603346120685	0.999048044726671	1.02340413819242	-0.115697539169942	0.0389962079279672	0.0614719932011311	1.20189626153715	0.138717150707985	6.25228909211241	-15.4996559427179	3.376904	6.71844446718359	21.3904211155684	10.2566533552278	-21.2035330732496	-19.1300952099577	-4.38416592921124	BAD	BAD	0.0709011977301226	0.178689292981143
0.110856039698609	0.0469661992286673	0.0813102534858268	0.00912215470144312	1.00182593859989	1.00063067818485	-0.107532465591659	0.0196916833369653	-0.130136894573105	1.31355897316087	0.120759103419309	5.84952644879977	-13.5337643025483	3.37898114745944	6.78469677790831	21.2615071987171	10.4044170597788	-20.892832037391	-19.3791875083371	-4.02958010814526	BAD	BAD	0.0711938545707227	0.1797468024351
0.112596199099962	0.0446343062111827	0.088305194853786	-0.000730831943096993	0.992754886550087	0.976212243626619	-0.0920101358308774	0.0185890691449558	-0.1739718	1.324126	0.210515376753676	5.08597117507403	-12.2031003267487	3.69325172368435	6.78469677790831	21.2615071987171	10.4044170597788	-20.892832037391	-19.3791875083371	-4.02958010814526	BAD	BAD	0.0717600323011377	0.180666954278317
0.113418644142506	0.0451673768018633	0.0908791629364802	-0.00346905081090727	0.994197326625053	0.948708107283529	-0.069612905016026	0.00438373057678772	0.0277724054426838	1.324126	0.132039366085772	3.58455576751281	-11.9434507013214	4.36571860043076	6.78469677790831	21.2615071987171	10.4044170597788	-20.892832037391	-19.3791875083371	-4.02958010814526	BAD	BAD	0.0726221413695243	0.181433073908765
0.114920873057687	0.0482712962685278	0.0916206882250291	0.00279018826770281	0.99781690575293	0.923381304572752	-0.0635890354006966	-0.00670033274492329	-0.129029416213248	1.17850081824021	0.1098418	2.04548128759968	-12.9409583598871	4.85617910831597	6.78469677790831	21.2615071987171	10.4044170597788	-20.892832037391	-19.3791875083371	-4.02958010814526	BAD	BAD	0.0737786328266236	0.182049468007
0.115660979604228	0.0533205865901227	0.0909413027077704	-0.000152415061974297	1.00117460764357	0.910891240771152	-0.0734839894752237	-0.0127714872164871	-0.2744689320325	0.758382278223373	0.209958907718328	-0.370462979184268	-15.4594934618901	5.29029264507162	7.38676643459213	21.2600954700001	10.0919843581102	-20.8561482337976	-19.3639444468327	-3.99019219547695	BAD	BAD	0.075195442196983	0.182541610081654
0.118280309196632	0.0596252894033438	0.0840358477114651	-0.00511283405154549	1.00060217426852	0.904194719589305	-0.0921889771439271	-0.0122372822027583	0.00382601522044436	0.719360288620187	0.0826231845036796	-1.00785546645978	-17.8200802590219	5.74375101066592	7.52250177790831	21.2597771987171	10.0215470597787	-20.132542037391	-19.0632675083371	-3.21324610814526	BAD	BAD	0.0768082572709678	0.182952659633036
0.119647571980115	0.0665404899015391	0.075366247223099	-0.00210276729839743	1.00159139810156	0.911774968722208	-0.109824735341185	-0.01362452992243	0.172464982344594	0.633821071466631	0.247998475444488	-0.879947566215946	-18.5317106967015	5.53373845246719	7.52250177790831	21.2597771987171	10.0215470597787	-20.132542037391	-19.0632675083371	-3.21324610814526	BAD	BAD	0.0785474133215741	0.183335764476747
0.120679104504928	0.073402842778898	0.06462236792529	-0.000449800260098466	0.99957973953066	0.912824329269105	-0.128567942671662	-0.0205556381075381	-0.104339985088336	0.467063834596781	0.194308835287786	-1.43558909408871	-19.3939312257642	4.96492616227697	7.52250177790831	21.2597771987171	10.0215470597787	-20.132542037391	-19.0632675083371	-3.21324610814526	BAD	BAD	0.0803639341033045	0.183744235135856
0.123634855063548	0.0795262354287265	0.0569869224853899	-0.00265359906855455	0.997089811807153	0.924860740023325	-0.147095152708591	-0.0231434330911872	-0.12409486316704	0.481586496422507	0.220874370164376	-0.412353611298221	-20.6281116471782	4.20391706061693	7.52250177790831	21.2597771987171	10.0215470597787	-20.132542037391	-19.0632675083371	-3.21324610814526	BAD	BAD	0.0822283296291314	0.184221581273327
0.125771920600002	0.0843474629732153	0.0525536528755601	-0.00440131828203968	0.99820174649255	0.945864807858845	-0.144176471649102	-0.0174402003327821	0.23609409952286	0.348855188940883	0.182934230589566	0.708883143986739	-20.5474949103587	3.27327668248696	5.78204484830512	20.9456640699347	9.65527038968817	-20.2425305603599	-19.0947582140334	-3.12914398901695	BAD	BAD	0.0841178625413286	0.184793288117202
0.128115033540059	0.0875540208498056	0.0439246314111948	-0.00197137687368541	0.995907500319487	0.960002074222975	-0.127976625660225	-0.02098251641131	0.418070171490306	0.410613243471969	0.270236296270415	0.598482240995653	-19.2308975770761	2.85555939917099	5.36976677790831	20.8712571987171	9.56850705977875	-21.232682037391	-19.3782475083371	-2.37203010814526	BAD	BAD	0.0860135810328669	0.18546371307176
0.128970077162478	0.0890982241269072	0.0428183600450422	0.00102455566337453	0.995291024619829	0.972027201204188	-0.128705585240514	-0.0293144492901066	-0.104061502330742	0.242094599044483	0.2938742	0.240016594104138	-18.3856619721008	2.59174355322398	5.36976677790831	20.8712571987171	9.56850705977875	-21.232682037391	-19.3782475083371	-2.37203010814526	BAD	BAD	0.0879016363118034	0.186218876654646
0.132531835844815	0.0891625434748583	0.0496941850697419	-0.0038472854631463	0.997151724837678	0.988491911260299	-0.123826364851859	-0.0210496854407612	-0.0869566589531221	0.482550246386437	0.244530794792599	0.847034371532995	-18.9599447559469	2.6373550202874	5.36976677790831	20.8712571987171	9.56850705977875	-21.232682037391	-19.3782475083371	-2.37203010814526	BAD	BAD	0.0897734230579525	0.187031338124348
0.135047611255575	0.0881330122939936	0.0536606021189339	0.000290519593891029	1.00114512231452	0.994062158096511	-0.128863580952801	-0.0249801803249141	0.146926317942667	0.790587243433218	0.183280984865008	0.988427462869498	-18.4697568838541	2.60162931853354	5.36976677790831	20.8712571987171	9.56850705977875	-21.232682037391	-19.3782475083371	-2.37203010814526	BAD	BAD	0.0916261355356005	0.187864522671398
0.139001550682978	0.0865539716614576	0.0589068819366017	0.00359410240822862	1.00123367039445	0.985932793886614	-0.125240053194187	-0.0276668840443136	0.0967988512999817	0.896702870250681	-0.123767769232139	1.52945465751879	-16.9191713672672	2.56754175607892	6.50232207183819	21.174797740246	9.57028608718831	-21.1745769993764	-19.2736447824195	-2.23802568669252	BAD	BAD	0.0934638738605411	0.188677242964317
0.142363826210469	0.084983073441427	0.0620113561314182	0.00176109228146311	0.998681810563164	0.982913375589482	-0.115988669760921	-0.0434259949058636	-0.124679277243815	0.95599001700218	-0.000608433698597761	1.30088462615801	-16.3566760667797	1.62383943904954	6.78305177790831	21.2500371987171	9.57072705977875	-20.849782037391	-18.6889375083371	-1.48896910814526	BAD	BAD	0.0952980455729291	0.189429173179422
0.143532012949806	0.0838024133006312	0.0656470347770617	-0.00384361635394807	1.00227604616422	0.984109054794179	-0.116850846916481	-0.040291758952038	0.0226649532345146	1.29968431076118	-0.0494489128072841	-0.1518324	-16.672700746924	0.555718760202421	6.78305177790831	21.2500371987171	9.57072705977875	-20.849782037391	-18.6889375083371	-1.48896910814526	BAD	BAD	0.0971462665236075	0.190086867594147
0.146667356451562	0.0831716981771088	0.0726236420638929	-0.00122152210520382	1.00063828348631	0.985824485154164	-0.122608144018798	-0.0289465629451901	0.07233602	1.47812524765438	-0.123071349323628	-0.140509856080125	-17.0964860617922	-0.525430027859874	6.78305177790831	21.2500371987171	9.57072705977875	-20.849782037391	-18.6889375083371	-1.48896910814526	BAD	BAD	0.0990302660438491	0.1906295778797
0.1517539873943	0.0831260889819002	0.0741895749639344	0.0036286207164372	1.00114568383058	0.985118540351974	-0.120210971480064	-0.0573970640923833	0.219265071251113	1.59670355403456	-0.0867435112794327	-0.544556336250526	-15.3531023847897	-1.073405	6.78609962851344	20.654139455536	9.26696802413018	-20.849782037391	-18.6889375083371	-1.48896910814526	BAD	BAD	0.100973068541779	0.191053868233467
0.151661859524917	0.0836673709740304	0.0757430575177925	0.00385639609998134	1.00297479357801	0.986171734444631	-0.118040986057081	-0.0684941118943599	0.0615375890325356	1.80954287238585	-0.268980562535891	-2.59417230971882	-15.777874169386	-1.03618278485492	6.78688377790831	20.5008271987171	9.18881705977875	-20.8481904885964	-18.688831676448	-1.4113312413043	BAD	BAD	0.10299468231871	0.191375049177938
0.155743952104326	0.0847993617286192	0.0745898324896677	0.00634266274795177	1.00263867707514	0.992077368778785	-0.117864491488121	-0.0579486449069284	0.108337932815304	1.95259628022725	-0.222357168903798	-3.38467765354716	-17.2693923886073	-0.786197198604817	6.78688377790831	20.5008271987171	9.18881705977875	-20.841962037391	-18.6884175083371	-1.10749910814526	BAD	BAD	0.105106655190181	0.191623706020094
0.157258305357386	0.0865289905466369	0.0703124137173628	0.00741650572761864	0.998642243132397	0.996331985034078	-0.115636622266345	-0.0619897234206968	-0.0608663058154585	2.25898045277872	-0.0998574128885575	-4.2814587006439	-17.2499440321092	-0.279776039670179	6.78688377790831	20.5008271987171	9.18881705977875	-20.841962037391	-18.6884175083371	-1.10749910814526	BAD	BAD	0.107307752162706	0.191838314968018
0.158351151652824	0.0888391898387095	0.0670143548157245	0.00329171141772271	1.00104503058852	0.99736076569529	-0.127962881104799	-0.0719992983905464	-0.160999073990329	2.47411005781998	-0.07419054	-4.81431481661551	-17.4060627747648	0.360389474895475	6.78688377790831	20.5008271987171	9.18881705977875	-20.841962037391	-18.6884175083371	-1.10749910814526	BAD	BAD	0.109582261126986	0.192056307720089
0.163472552054397	0.0916814906193491	0.0652295067242192	0.0059832395098842	0.999329694165807	1.00024976577829	-0.135587854830118	-0.0761704044780878	-0.125459302679383	2.65197185950461	-0.170848765479379	-4.59933598619296	-18.8317067453867	1.22752799372082	6.78386479043521	21.0910817928519	9.48969949867575	-20.841962037391	-18.6884175083371	-1.10749910814526	BAD	BAD	0.111900752466509	0.192305528259566
0.165494184551622	0.0950178224096263	0.0634041834759967	0.00319020298912134	1.00049511561269	1.00422575169294	-0.132090931376287	-0.0622205595272983	0.0812769420564627	2.78313788251066	-0.0521741763588039	-4.29830350914536	-19.5684753368496	1.9163717999051	6.78305177790831	21.2500371987171	9.57072705977875	-20.8419136865168	-18.6884143308427	-1.1051422175057	BAD	BAD	0.11422318015604	0.192598957816824
0.167504796597782	0.0988435586978573	0.0572844371753662	0.000223902667738922	1.00443588995239	0.998524017672915	-0.122965873579422	-0.0655141241922049	0.182237981570883	3.13469679488289	0.131580523179409	-3.8729707969519	-17.7030532221318	2.40340553414697	6.78305177790831	21.2500371987171	9.57072705977875	-20.832832037391	-18.6878175083371	-0.662452108145256	BAD	BAD	0.116504256913209	0.19293506503337
0.172627206858123	0.103162803047338	0.0595010412684427	-0.000286467067389196	0.998150223151163	0.985262074526857	-0.124356121080562	-0.0782281393092049	0.147259510111726	3.64269880737267	0.123137873456048	-4.22902965810922	-16.5530455742777	2.51233902432595	6.78305177790831	21.2500371987171	9.57072705977875	-20.832832037391	-18.6878175083371	-0.662452108145256	BAD	BAD	0.118699658524031	0.193302189377601
0.173043156249181	0.107981604524437	0.0597841372431707	-0.0014215157493611	0.994628738236247	0.977384467449686	-0.137781484394262	-0.0791967063637951	0.182052752497136	3.99061707167046	0.1098418	-3.8513899638824	-16.2282296904386	2.08781398924142	6.78305177790831	21.2500371987171	9.57072705977875	-20.832832037391	-18.6878175083371	-0.662452108145256	BAD	BAD	0.120771191135658	0.193683450469001
0.177010784116838	0.113328907724521	0.0588137916793961	0.00052717859423171	0.996876068518785	0.964875176510503	-0.126628078927194	-0.0743979898244435	0.291581684839823	4.28704217202589	0.301298560176273	-3.37581833019578	-15.0446632264567	1.82148827866063	6.7841519404416	20.9549985755178	9.22157760559842	-20.832832037391	-18.6878175083371	-0.662452108145256	BAD	BAD	0.122690473349329	0.194060876522838
0.179677244871765	0.119216491526259	0.0582389128740627	-0.000348203977100739	1.00025484915372	0.960496092986837	-0.114820323575884	-0.0881256020751486	0.126832174996021	4.44475608256816	0.259675131508464	-2.15638311106755	-13.6407862985338	1.11960735118846	6.78446177790831	20.8719071987171	9.12324705977875	-20.8097317348074	-18.7090231272758	-0.590065091735987	BAD	BAD	0.124441321679202	0.194418801288152
0.179730272195109	0.125548189338523	0.0600122819360637	-1.54088409286561e-05	0.997987749253855	0.954785411527304	-0.120392196654144	-0.0926666784561343	0.168052687732944	4.93250348382182	0.280207467835073	-1.46817391887683	-12.3587053750192	-0.00556283488776803	6.78446177790831	20.8719071987171	9.12324705977875	-20.428052037391	-19.0593975083371	0.605964891854743	BAD	BAD	0.126020214723727	0.19474547557221
0.184481250361449	0.132144682500416	0.0556714172480021	-0.000948587743183672	1.00390298933063	0.958396419335651	-0.126203627097496	-0.0921593734247906	0.0999136162512335	5.24910443938091	0.341481641258958	-0.775207941935769	-12.1197078169482	-1.27525099084576	6.78446177790831	20.8719071987171	9.12324705977875	-20.428052037391	-19.0593975083371	0.605964891854743	BAD	BAD	0.12743396028237	0.195031730069432
0.185713452418483	0.138878004568189	0.0572854881388626	0.000233132964459049	1.00810856307751	0.96336381905235	-0.114174205948951	-0.0948131097769083	0.215436490703554	5.57825686881908	0.402738073547801	-0.0626281713488817	-13.1519614788614	-1.54849495246382	6.78446177790831	20.8719071987171	9.12324705977875	-20.428052037391	-19.0593975083371	0.605964891854743	BAD	BAD	0.128694940859546	0.195267346624773
0.185770450407446	0.145687887291946	0.0558757241813864	0.00741614109880327	1.00809578591936	0.975681828008973	-0.105579329834553	-0.0980248807099071	0.399888519478507	5.93397207516976	0.4165624	0.262375881080672	-13.2478681362263	-2.07882667633942	6.78337165988548	21.1642521121745	9.46920877102598	-20.428052037391	-19.0593975083371	0.605964891854743	BAD	BAD	0.129815822417746	0.195436945274017
0.189346974706956	0.152426429864954	0.0530216718437664	-0.00970406897301265	1.00696868142348	0.984113644465736	-0.0996512037017747	-0.108475889703424	-1.12611969293226	6.10642201348832	0.463895451385084	0.552056624204954	-12.7355241884206	-2.38017230180196	6.78305177790831	21.2500371987171	9.57072705977875	-20.4275981668937	-19.0185578709254	0.654255188984493	GOOD	BAD	0.130805653062805	0.195517324268855
0.190668435328643	0.158721580451414	0.0519588661591552	-0.0168485894314625	0.995865892440636	0.98617307367217	-0.11823082207131	-0.111364829607218	-1.11602248256282	6.54508429095258	0.761362353700873	-0.268293895274543	-13.3287962219924	-2.61201897008419	6.78305177790831	21.2500371987171	9.57072705977875	-20.423882037391	-18.6841775083371	1.04963889185474	GOOD	BAD	0.131668545497986	0.1954788886121
0.193126517261834	0.164067685189315	0.0248853124243516	-0.0957130248807419	1.00686610396099	0.984790706367009	-0.125685667259828	-0.0967097137874858	-1.82641844751103	6.21154299794475	1.7889986141497	-0.277932336324324	-13.7858009161816	-2.7983895233256	6.78305177790831	21.2500371987171	9.57072705977875	-20.423882037391	-18.6841775083371	1.04963889185474	GOOD	GOOD	0.132406254456048	0.195292632268946
0.191465226809254	0.168170762358978	0.0522081741720662	-0.0443635818474907	0.982008580615942	0.99057646167599	-0.13114198836063	-0.087031234677244	7.50600910369858	7.66831740699844	2.49636844412015	-0.8823734959338	-12.7782156249714	-3.42284988570295	6.78305177790831	21.2500371987171	9.57072705977875	-20.423882037391	-18.6841775083371	1.04963889185474	GOOD	GOOD	0.133024166066668	0.194939347212251
0.192804315426899	0.171208653630231	0.0372005475660301	0.223031223360446	1.01620791723414	0.98539880468919	-0.126395171323801	-0.0778413102412068	9.85155295199839	9.10692017655791	1.45083747071648	-2.15222439173004	-10.5739061118809	-4.09122080604836	7.34916846470972	21.2574940606137	9.91587105158862	-20.423882037391	-18.6841775083371	1.04963889185474	GOOD	GOOD	0.133534126014793	0.194413130094822
0.195462766723962	0.173569355166725	0.0105109696303165	0.154037693789083	1.02357936655939	0.98210124715861	-0.11284040257096	-0.0805415288388027	-8.76546135100109	6.8585687640551	-0.549192854624235	-3.55847628629148	-8.36559216065454	-4.57010248519907	7.52250177790831	21.2597771987171	10.0215470597787	-20.4232958216011	-18.7443569758684	1.03964816872357	GOOD	GOOD	0.133948761166052	0.193714124798095
0.193633380277257	0.175312170325956	0.101602668404757	-0.123796565234679	0.971981140325592	0.985027701567885	-0.0963523544934666	-0.0962362993353711	-8.91875815469566	6.88919993158178	-2.17843259855402	-5.26014693227351	-7.27228967819616	-4.24035407197009	7.52250177790831	21.2597771987171	10.0215470597787	-20.420232037391	-19.0588775083371	0.987432891854743	GOOD	GOOD	0.134276235661803	0.192838480363704
0.193624689037399	0.176186786850439	0.0798881519086912	-0.0929207738996709	0.967764377401561	0.996828119138246	-0.0800331871559669	-0.107243291393979	5.83436115053501	10.0801682212589	-2.66801518633541	-7.54775003816663	-6.66337385788929	-3.51226647618272	7.52250177790831	21.2597771987171	10.0215470597787	-20.420232037391	-19.0588775083371	0.987432891854743	GOOD	GOOD	0.134525418880265	0.191777748000881
0.193002076079278	0.176108041090873	0.0552458576601707	0.0504416821659158	1.02250547236315	1.00878394185101	-0.0903342231197293	-0.105772548477145	2.58165038947641	9.5140864681671	-3.41089579709135	-8.96179352356455	-6.37627617576629	-2.85812582737919	7.52250177790831	21.2597771987171	10.0215470597787	-20.420232037391	-19.0588775083371	0.987432891854743	GOOD	GOOD	0.134712745504827	0.190523633515468
0.197377687266051	0.175084538679853	0.0769281340462629	-0.0460097849112402	0.994656307380166	1.02096642474512	-0.104276743223974	-0.099202123754487	-7.81868336539599	8.59282994957331	-3.6786540213242	-8.24860874390982	-5.47333536531033	-2.34070508475006	7.52299529182788	20.9691043228639	9.39062249034599	-20.420232037391	-19.0588775083371	0.987432891854743	GOOD	GOOD	0.134861253012397	0.189067474831081
0.193696496603981	0.172863228618726	0.114529111784286	-0.138170119929075	1.01765729255474	1.02610681188748	-0.114619426867722	-0.105531903485639	-0.519341082782075	10.2460418204007	-2.67245903985741	-7.3029828903231	-4.06908104535667	-2.08765651426749	7.52315277790831	20.8763471987171	9.18928705977875	-20.4199538228254	-19.0588583943593	1.00093585527587	GOOD	GOOD	0.13499903206862	0.187399274220117
0.19359140570099	0.169253154159766	0.0914863982400078	-0.00165640073469323	0.935892707954364	1.03390886670576	-0.126773686924385	-0.0917746785054643	3.49545727794653	4.3236251578006	-1.18597276999195	-7.49267517818816	-2.45694821198865	-2.231704	7.52315277790831	20.8763471987171	9.18928705977875	-20.418922037391	-19.0587875083371	1.05101289185474	GOOD	GOOD	0.135161928187245	0.185514404317433
0.197043455431925	0.164570207151624	0.0821472539002533	0.058858333097745	0.866198343764618	1.03854038161255	-0.127648989358151	-0.08832210953797	1.07579347085115	1.58839158974402	0.0679334255743738	-7.04983797718592	1.06100509858973	-2.21749449262865	7.52315277790831	20.8763471987171	9.18928705977875	-20.418922037391	-19.0587875083371	1.05101289185474	GOOD	GOOD	0.13539389166963	0.183422715441809
0.190960494904382	0.159328791727866	0.0783387644715381	0.0664293034844331	0.897102831335669	1.02876641241236	-0.124712378030479	-0.111248271180109	1.49206636721234	-0.179277398859381	1.00105510403545	-7.49151343281073	5.14132786109778	-1.98081407426245	7.52315277790831	20.8763471987171	9.18928705977875	-20.418922037391	-19.0587875083371	1.05101289185474	GOOD	BAD	0.135741806518886	0.181152305103848
0.190417497183936	0.153740189810635	0.139819747385472	0.0657655266344132	0.994036722349989	1.00921710628644	-0.131392539914999	-0.142643046919948	0.810456006250227	-1.54135763445765	3.10173536491472	-8.14443284994761	7.28667391938265	-1.18681097175117	8.07738281073349	20.8783586559931	9.14258822705023	-20.418922037391	-19.0587875083371	1.05101289185474	GOOD	BAD	0.136246913644618	0.178747134252582
0.189612699810259	0.14778644070399	0.102026016407647	0.0648740197227134	1.02938863557722	0.981429891608402	-0.141709193428816	-0.155628435016618	1.27200171956768	1.29036947657414	5.10758653645725	-9.40186585347278	6.1032774763824	1.08361136670278	8.26159077790831	20.8790271987171	9.12706705977875	-20.41875269142	-19.0632004151384	1.05643043371788	BAD	BAD	0.13693412971225	0.17626062996108
0.188379753225242	0.141513802683289	0.0107996556404015	0.044922970417964	1.04851739137555	0.972781650652182	-0.133072531468842	-0.127684066747005	-1.57981715990927	-1.08404544558708	5.89045668773232	-11.0712740818464	4.18550448388651	2.74207903409208	8.26159077790831	20.8790271987171	9.12706705977875	-20.406962037391	-19.3704475083371	1.43362489185474	BAD	BAD	0.13780235604016	0.173747684001559
0.19043563452507	0.134934329661709	-0.00756714090618122	-0.0920869008266399	1.01621917278555	0.966873757848074	-0.0979916723852092	-0.121508404215572	-7.46228699613361	0.508919961451379	6.45668647078348	-11.9342435767196	2.92585728862937	4.19702821501474	8.26159077790831	20.8790271987171	9.12706705977875	-20.406962037391	-19.3704475083371	1.43362489185474	BAD	BAD	0.138822633154036	0.171257905169261
0.190866257296155	0.128006713884633	-0.020490561228418	-0.176533031481096	0.961538386297187	0.974102707926983	-0.068261794358079	-0.141493647930028	0.39210413149107	1.75247639876473	6.20106545595035	-12.3927825073991	0.797685486811039	4.9591915043686	8.26159077790831	20.8790271987171	9.12706705977875	-20.406962037391	-19.3704475083371	1.43362489185474	BAD	BAD	0.139949068156407	0.168833398094962
0.19231540979497	0.121177445168003	-0.0957318906699218	0.00453191132681451	0.980186359700396	1.0018511781491	-0.0708300498912307	-0.125951977767925	8.2671744028945	3.97720047999441	4.78334108973981	-11.9307535506312	-2.65197136218098	4.89759549449432	7.98838427181619	20.8868848816482	9.79379554515838	-20.406962037391	-19.3704475083371	1.43362489185474	BAD	BAD	0.141137186086209	0.166510040152967
0.192599610275652	0.115532081885807	-0.0657763561572169	0.110127709972314	1.02076261439339	1.01772041671785	-0.0784699877285678	-0.139479990370919	-0.68935950115957	1.58109709740473	1.93062086425669	-11.1365039843345	-0.758999725930213	4.70738749975414	7.89407877790831	20.8895971987171	10.0239370597787	-20.432390212122	-19.3499869586152	1.40869816046574	BAD	BAD	0.142358306351051	0.164315999175429
0.196563374202343	0.112042438923446	-0.0632664334587816	-0.0026326048857819	0.972720981824055	0.992785465642354	-0.0726265754059081	-0.166676180391527	-5.04503274144173	1.76766912641021	-0.634463601486881	-11.4976987956875	2.72465889648582	2.39609607976065	7.89407877790831	20.8895971987171	10.0239370597787	-20.792662037391	-19.0600975083371	1.05553089185474	BAD	BAD	0.14360685233091	0.162267393085468
0.199914338629525	0.111005004338151	-0.0430824009364001	-0.00196962034308259	0.994489061082799	0.971007429690064	-0.0509890691391996	-0.183618502809377	2.63185214057848	1.07409362275235	-2.41821269543314	-11.7014745881113	1.74462692553233	-3.33760163428994	7.89407877790831	20.8895971987171	10.0239370597787	-20.792662037391	-19.0600975083371	1.05553089185474	BAD	BAD	0.144903567617559	0.160367448574658
0.202010140526073	0.112226063217924	-0.0398360588344935	0.0600141289227364	1.01346893799972	0.982350039385316	-0.0573920010562355	-0.176367576638114	0.0263775295761701	1.1088087397136	-3.24177264214145	-11.9928089658411	-4.13319561860402	-8.91463531449413	7.89407877790831	20.8895971987171	10.0239370597787	-20.792662037391	-19.0600975083371	1.05553089185474	BAD	BAD	0.146291868383053	0.158608078508152
0.201705861393594	0.115315285504076	-0.00755992166845882	-0.0215881324663508	1.00304289088992	1.01510013329463	-0.051373717447605	-0.161216016547001	-4.79806926340609	0.0413832577569834	-3.43191316710955	-11.5255244834003	-10.3391260788341	-12.264741643685	8.16347603695796	21.1600746899869	9.69325207514517	-20.792662037391	-19.0600975083371	1.05553089185474	BAD	BAD	0.147826103107984	0.156969602613061
0.200803000668069	0.119775651270179	0.028380151789123	-0.0723520888736107	0.983914356413058	1.0419777285924	-0.0529592554154818	-0.141183257467695	-0.232126541862668	0.212643377989307	-2.81747119925573	-11.4543651621898	-13.0615422517851	-13.5995292858296	8.26018077790831	21.2571671987171	9.57454705977875	-20.792662037391	-19.0600975083371	1.05553089185474	BAD	BAD	0.149560107099783	0.155423373441788
0.202131103390026	0.12513517895266	0.0481422684287228	0.00452456356309009	1.00877237899564	1.03960161144975	-0.0692532047245157	-0.157873047995793	3.28565644964337	0.477005568284013	-1.87001060421169	-12.4579280294845	-12.4759762676898	-13.6352333988583	8.26018077790831	21.2571671987171	9.57454705977875	-20.792662037391	-19.0600975083371	1.05553089185474	BAD	BAD	0.151541163498762	0.153941516726059
0.204953838413582	0.131083996460903	0.0482907899973444	0.039911089200188	1.0188076687779	1.01706061019262	-0.0956131420663303	-0.14150690816393	-0.134523643248486	0.0586212789296162	-1.24887862278488	-14.9870159028781	-12.3321896521741	-12.0835639562388	8.26018077790831	21.2571671987171	9.57454705977875	-20.792662037391	-19.0600975083371	1.05553089185474	BAD	BAD	0.153804986187214	0.152507172858261
0.206999727545358	0.137371865245151	0.076036901732899	0.00587134756731144	0.997422742625276	1.01492129216128	-0.128163951774636	-0.115348827437294	-1.590242	-0.0142200615513263	-0.714107661619474	-18.7277430047712	-12.347669323136	-9.38222943873636	8.26018077790831	21.2571671987171	9.57454705977875	-20.792662037391	-19.0600975083371	1.05553089185474	BAD	BAD	0.156370366870687	0.151118169286825
0.208249490185929	0.143617205707948	0.0669376153968069	0.0108398423498704	0.995930095799635	1.01687031630431	-0.146129239442743	-0.0961049513929701	0.921200904451125	0.450302586133055	-0.386233138978789	-21.1954192380671	-11.7253690261686	-4.91824984356928	7.45332409277137	21.2532780167382	9.57245680654289	-20.792662037391	-19.0600975083371	1.05553089185474	BAD	BAD	0.15923863331249	0.14978496729292
0.207025758872917	0.149282008399234	0.0581100480937861	0.0215330400215692	1.0050097052964	1.00628754213393	-0.147236268360255	-0.104456526724927	-0.6033342457943	0.482160774803025	-0.49790128464495	-21.3112142722783	-8.72341979250568	-0.453660442070719	7.15233477790831	21.2518271987171	9.57167705977875	-20.7288592122466	-19.1127822375473	1.04418694371258	BAD	BAD	0.162399435449864	0.148525905874645
0.204620267331455	0.1537439204836	0.0717348506855435	-0.0128339785654558	0.980407075047762	0.983298874060475	-0.12904642339179	-0.120595425041694	-1.75197412853362	0.00284146965248927	-1.05436575314552	-22.2788353442632	-4.62591136092184	3.14339542104892	7.15233477790831	21.2518271987171	9.57167705977875	-20.416092037391	-19.3710475083371	0.988577891854744	BAD	BAD	0.165837996916654	0.147361110640906
0.206050514957386	0.156421028172478	0.0527814225512419	-0.0208818220977475	0.97697732498231	0.948505838709641	-0.1181782865002	-0.158712880132082	0.436535722032888	0.613321206919063	-1.41733575135676	-23.1392048214925	-3.20674926586194	6.04117885642564	7.15233477790831	21.2518271987171	9.57167705977875	-20.416092037391	-19.3710475083371	0.988577891854744	BAD	BAD	0.169538496728649	0.14630687938767
0.211504603603395	0.156997979464939	0.0540102028194198	0.00613836480439604	0.991679158878535	0.945594360910591	-0.0936166277321376	-0.185007803516582	0.325405369353667	-0.163649500733211	-2.01679808253609	-24.1903815860408	-5.19895486484693	7.71794348484645	7.15233477790831	21.2518271987171	9.57167705977875	-20.416092037391	-19.3710475083371	0.988577891854744	BAD	BAD	0.173481423608669	0.145372525527465
0.212120123825793	0.155609588568298	0.0402068952818048	-0.00532860514341433	0.990275703372238	0.968788345204076	-0.0783590744340654	-0.182020552677674	-1.33785775188422	0.194401100589251	-2.48651237394422	-25.8310475180135	-7.78598588962427	8.52351255696543	7.6813356208663	21.7905622902792	9.57098515405833	-20.416092037391	-19.3710475083371	0.988577891854744	BAD	BAD	0.177637133990309	0.144560183243683
0.210852795793033	0.152810000509635	0.0427941861262931	-0.01763613847086	0.994106270664276	1.00169029466421	-0.0940829372669858	-0.146664499586793	-0.109252535720333	0.0230989331815797	-2.67754423122313	-29.5279307637854	-9.40351082330897	8.74110181641738	7.88630877790831	21.9993071987171	9.57071705977875	-20.4140724405421	-19.3709147856526	1.08702427945728	BAD	BAD	0.181961243862786	0.143867268379755
0.211806082066087	0.149328569011653	0.0342117736133816	0.0162032745253084	1.01571372086074	1.01912313588308	-0.102921179819959	-0.150306592667202	1.09532997224183	0.180681840786042	-2.7560189904051	-31.3461214541695	-8.83668793997507	9.30957160647941	7.88630877790831	21.9993071987171	9.57071705977875	-20.406962037391	-19.3704475083371	1.43362489185474	BAD	BAD	0.186395970944601	0.143290202179479
0.210239584046204	0.145760453961574	0.0377558036518389	0.0322638779660511	1.02566744443611	1.01794026269309	-0.111143878197297	-0.184847374553581	-0.505156076212474	-0.195802151075688	-2.86124357789019	-31.1188113191713	-7.23798560192281	10.0021635640621	7.88630877790831	21.9993071987171	9.57071705977875	-20.406962037391	-19.3704475083371	1.43362489185474	BAD	BAD	0.190876693352415	0.14282643624524
0.216092177295298	0.142428570609695	0.0313097384542695	0.00948296786842685	1.0032293255098	1.0000433034373	-0.120474136359398	-0.174021435573946	-1.26481500093506	0.111763275809726	-2.67667811119734	-30.3643954198607	-4.66220610761026	10.9370184698954	7.88630877790831	21.9993071987171	9.57071705977875	-20.406962037391	-19.3704475083371	1.43362489185474	BAD	BAD	0.195340252804306	0.14247379296593
0.22056061287512	0.139504446917198	0.033348709351727	0.00874710304245644	1.00606310480407	0.979281542549067	-0.107882630909622	-0.17650109747374	-0.183758691756226	0.272368620216122	-2.50174391629874	-27.9931975018409	-3.98131923786116	11.2349849056463	7.89058991921783	21.1985575041411	9.25343160783456	-20.406962037391	-19.3704475083371	1.43362489185474	BAD	BAD	0.199731774570981	0.1422294980305
0.225831408528568	0.137208979094839	0.0269978131984839	0.0187605537716241	1.00346633365355	0.968613215594258	-0.089095295877942	-0.181413020766126	-0.225310412751457	0.593643841827387	-2.33555127131711	-26.1618597862756	-5.06601904238356	10.7338703529229	7.89230777790831	20.8772471987171	9.12611705977875	-20.3985534267896	-19.3876224256716	1.41463283231319	BAD	BAD	0.204007861804194	0.142090837290974
0.230403173134703	0.135867943065372	0.0376919581571513	0.010426506211393	0.998192467092174	0.958353061377321	-0.082708125154353	-0.128860487511209	-1.03289308440954	0.139658183226065	-2.15180132338138	-26.2168639634509	-4.84951633525737	9.87762167848312	7.89230777790831	20.8772471987171	9.12611705977875	-20.040242037391	-20.1194875083371	0.605334891854744	BAD	BAD	0.208136266642541	0.142056953065366
0.231620599231669	0.135725113197001	0.0380091320504613	-0.0091995891210504	0.995089245744843	0.952431300096765	-0.0863484868879264	-0.113248717187934	-0.758377511629913	0.278047927382511	-2.05504723028832	-24.2419089859085	-3.42712377335923	9.21339842003599	7.89230777790831	20.8772471987171	9.12611705977875	-20.040242037391	-20.1194875083371	0.605334891854744	BAD	BAD	0.212094362168641	0.142129532053559
0.235249561237685	0.136679133862243	0.0444155178195786	-0.00680809327409685	1.01033858410107	0.940467952894281	-0.0797452421961296	-0.146690397082615	0.0666128755958393	0.223408014138521	-2.12402278360171	-23.0260708340733	-1.73703739354655	8.8504106157757	7.36804190643274	21.1379443188826	9.12374644264369	-20.040242037391	-20.1194875083371	0.605334891854744	BAD	BAD	0.215867299016658	0.142310589270484
0.236726050163487	0.138245382960544	0.0363934897773769	0.00402160019083078	0.992985214623539	0.917474251206135	-0.0988705797305144	-0.131235436097507	0.0287873549405949	0.583805265956361	-2.10213901747262	-24.4534739146036	-1.27919087358769	8.60012860329434	7.15144977790831	21.2456471987171	9.12276705977875	-20.040242037391	-20.1194875083371	0.605334891854744	BAD	BAD	0.219444487944307	0.142597634611612
0.241492515251399	0.13970973693711	0.0463974919350303	0.00173522985384785	0.996490086034447	0.904666179894541	-0.124128401226726	-0.111752586647558	-0.988550343535144	0.328212256648781	-2.21566806238551	-22.9010299449726	-0.973006321470185	8.34679660916384	7.15144977790831	21.2456471987171	9.12276705977875	-20.0975043388951	-20.0637595920874	0.572558883953766	BAD	BAD	0.222814930278982	0.142976418503831
0.245517417404506	0.140294073198675	0.050687837243935	-0.0196471625144589	0.992798042410878	0.885776958878868	-0.13393900714727	-0.145603962821819	-0.85998535753847	0.824050132455004	-1.9289043494232	-20.7955605181766	-0.71623746678553	8.73128632751034	7.15144977790831	21.2456471987171	9.12276705977875	-20.806782037391	-19.3734875083371	0.166579891854743	BAD	BAD	0.225963831325518	0.143413270197601
0.249112803887745	0.139449774493445	0.0647794103961903	0.00151054411513175	1.01349125790147	0.883817435548697	-0.133665226623596	-0.160605988402776	0.906547830176473	0.227613584042894	-1.68101857100283	-19.62461152159	-2.7850124829037	8.54992791351134	7.15144977790831	21.2456471987171	9.12276705977875	-20.806782037391	-19.3734875083371	0.166579891854743	BAD	BAD	0.228871258866303	0.143854017677933
0.251297516681095	0.137223359408159	0.0565596126598888	0.0261151143565705	1.00472205589952	0.888349836068003	-0.135669579745085	-0.12105118597219	0.176984046209325	0.421626534326071	-1.5525797279158	-18.3746466825795	-4.64477407040825	7.82368032671835	7.15144977790831	21.2456471987171	9.12276705977875	-20.806782037391	-19.3734875083371	0.166579891854743	BAD	BAD	0.231512825973288	0.144232967417824
0.253736265214972	0.134263767558208	0.0625260788489104	0.0126585516833644	0.983809253179518	0.888392453312996	-0.126860763869696	-0.0983684713671458	-0.917481378867536	0.4334926	-1.19731015480548	-15.1905262003092	-3.09214740112098	7.25023467806927	7.50040559818884	21.6060324838876	9.54813969988464	-20.806782037391	-19.3734875083371	0.166579891854743	BAD	BAD	0.233863294434748	0.144485888747825
0.256562737078643	0.131447916345177	0.0546090039239954	-0.00332991050266279	0.977089849929591	0.874466327840493	-0.116564162788651	-0.0967852494959641	0.366856759570456	0.4334926	-1.12028697912793	-13.5874206740398	0.447916043866494	7.00385124099516	7.51932077790831	21.6255671987171	9.57119705977875	-20.806782037391	-19.3734875083371	0.166579891854743	BAD	BAD	0.235902269491279	0.144560344312199
0.2566615052865	0.129561719456252	0.0679636831975096	0.0252205782241823	1.00401518019972	0.845527570660727	-0.10641856094304	-0.0909212119568489	0.208903375186736	0.545776828073419	-1.23304763718659	-12.5694823013041	3.65198738681392	6.70743503240322	7.51932077790831	21.6255671987171	9.57119705977875	-20.806782037391	-19.3734875083371	0.166579891854743	BAD	BAD	0.237618409658926	0.144421380537288
0.257753970253611	0.12919636236322	0.0725484405532692	-0.00741713622836821	0.999727550968641	0.807947554993655	-0.104296651002987	-0.0717950611496179	-1.83910021348975	0.664349636057736	-1.18181778564387	-11.3795161980096	6.13567898878869	5.98379291345387	7.51932077790831	21.6255671987171	9.57119705977875	-20.806782037391	-19.3734875083371	0.166579891854743	BAD	BAD	0.239009754724845	0.144051861090659
0.259934923085079	0.130801899443796	0.0746807063973148	-0.041903620650839	0.986259279070229	0.768867017406805	-0.102630812630662	-0.0635689921947772	-0.39265496491625	0.223283421896029	-0.889287901481497	-10.0203043130622	7.14755954269883	4.52303763041302	7.51932077790831	21.6255671987171	9.57119705977875	-20.806782037391	-19.3734875083371	0.166579891854743	BAD	BAD	0.240081220130017	0.1434493624114
0.260673825489066	0.134847472323299	0.0700772191549831	-0.0101172436662283	0.984918582759849	0.750237620983039	-0.0977219542582863	-0.0462570196458693	1.73100359430306	0.81061465432158	-0.756209270811232	-9.59336161087351	6.95218336795664	2.38819292580125	8.56484462665192	21.2863683572131	9.99768702220908	-20.806782037391	-19.3734875083371	0.166579891854743	BAD	BAD	0.240841088392037	0.142623411639025
0.260233106650072	0.141752393838191	0.0569037669186271	0.00607766987496575	0.982368345349167	0.748057130018209	-0.0883934337872559	-0.0392191764364597	0.0646712192587302	0.291288684183667	-0.691343167272945	-8.29054826785188	7.02104030638935	-0.173490683081243	8.63034777790831	21.2651171987171	10.0244070597787	-20.8716273975486	-19.5072616985987	0.167874624534397	BAD	BAD	0.241297118254176	0.141592416052079
0.261460263404892	0.151397420526245	0.0507046320723235	-0.0298921296998891	0.974137082947417	0.754360397275795	-0.0955281294256191	-0.0506026869727338	-1.89910730707928	-0.0787986947898446	-0.112225448902627	-7.20278437055556	8.64871498378171	-2.19131178115361	8.63034777790831	21.2651171987171	10.0244070597787	-21.170592037391	-20.1240175083371	0.173843891854744	BAD	BAD	0.241453112484272	0.140378064992655
0.262902577877884	0.162772884543813	0.0623559141422788	-0.0613730823012247	0.980046829992221	0.762688233419302	-0.121038993374765	-0.0790051988317343	-0.0021756548907029	-0.545897783042564	0.557985814794693	-6.53172348865495	9.3346730307463	-3.43820258930968	8.63034777790831	21.2651171987171	10.0244070597787	-21.170592037391	-20.1240175083371	0.173843891854744	BAD	BAD	0.241307502243019	0.138999508109618
0.262122869845331	0.174290834847752	0.0589571201454085	-0.02069633165976	0.994528193938311	0.780160012114903	-0.160546022049844	-0.100769028019667	2.61074040355497	-0.409267580140118	1.46133775867845	-4.3178796998815	8.85390484068056	-3.83942969165802	7.93864851004899	21.256015511006	9.60270800150203	-21.170592037391	-20.1240175083371	0.173843891854744	BAD	BAD	0.240854403594293	0.137470836457617
0.263339146474054	0.18441169063256	0.0571555853940577	0.0189383304496683	0.99542879251008	0.789579844924777	-0.19219034696295	-0.125497659678753	1.40158285601046	-0.730464712683485	1.92177562349851	-0.950341547625033	9.67478799704678	-3.65464474375768	7.89089877790831	21.2553871987171	9.57359705977875	-21.170592037391	-20.1240175083371	0.173843891854744	BAD	BAD	0.240085940698278	0.135802537662622
0.262301511025441	0.192020910380269	0.0498323758294579	0.00522547633298595	0.991684298264086	0.778683882129952	-0.209287037835387	-0.121948187419997	-0.303697531441156	-0.864739906856909	2.1217543082337	1.78502402157716	10.762546598629	-3.58202944581842	7.89089877790831	21.2553871987171	9.57359705977875	-21.0069708570367	-19.9515101717888	-0.121291020332547	BAD	BAD	0.238994557861317	0.134006021561228
0.2613369487931	0.196579949337796	0.0402149032473453	-0.0018582966914828	0.979682749731645	0.768362063355482	-0.205644421364276	-0.116482409759226	0.840722668068172	-0.651692996020058	2.2484008752588	4.12068154003803	12.4269701278288	-3.92224266664314	7.89089877790831	21.2553871987171	9.57359705977875	-20.459112037391	-19.3738975083371	-1.10950210814526	BAD	BAD	0.237574801508093	0.132100078962182
0.261033819916899	0.198239577949237	0.0191408664476458	0.0219630011748645	0.993570156901118	0.764061404917991	-0.186350784076407	-0.126479773875753	1.27778434425596	-1.24227517461884	2.1998739945	6.72192538094994	13.0355771899931	-4.36608879799098	7.89089877790831	21.2553871987171	9.57359705977875	-20.459112037391	-19.3738975083371	-1.10950210814526	BAD	BAD	0.235823791020083	0.130116602136961
0.260245350135186	0.197745925711811	0.0068311819872891	0.00935642205474593	1.00089210903027	0.774601007670582	-0.156477651739465	-0.0946642654291569	-0.35308131980018	-1.23330473655093	2.195542	7.36403124575851	11.9227840589236	-5.36783014302562	7.55119765899913	20.9143239423638	9.99057999302303	-20.459112037391	-19.3738975083371	-1.10950210814526	BAD	BAD	0.233739880172766	0.128101683252107
0.257700487768845	0.195968542207265	0.00158465652597449	-0.0182978302217476	1.00022996567985	0.813723430331714	-0.122131076819854	-0.0960317415464218	0.145598981077061	-1.61403825542315	2.13871637948584	9.47787913065105	10.9583328251492	-7.79240164575638	7.52479677790831	20.8878171987171	10.0229870597787	-20.459112037391	-19.3738975083371	-1.10950210814526	BAD	BAD	0.231321277161564	0.126111022529069
0.255898709362333	0.193329509179254	-0.00101668400012562	-0.0092044328063873	1.01056565992379	0.885356718079116	-0.114882147920873	-0.156551485062341	0.992774337625205	-1.5897386276712	2.19093145985142	11.0581841253067	11.2867922820603	-8.35603102608319	7.52479677790831	20.8878171987171	10.0229870597787	-20.4825864311234	-19.3739617294154	-1.09506555947256	BAD	BAD	0.228566761396385	0.124202035184075
0.254926662064225	0.189654579516691	0.00421923321800675	-0.00917057446297607	1.01584596672205	0.953909961598051	-0.142858191546893	-0.205897137324603	0.0910048749423743	-1.47562817012901	2.13890048560765	14.9917130183631	5.69237811724075	-7.34233458216713	7.52479677790831	20.8878171987171	10.0229870597787	-21.197472037391	-19.3759175083371	-0.655417108145256	BAD	BAD	0.225478539476554	0.12242632079212
0.252072738383567	0.184570919542525	0.0127157717835161	-0.00518484163764885	1.01219384040627	1.00254832745791	-0.168218005236527	-0.196638472053693	0.862223920871574	-1.35705516007441	2.07764843106672	17.3846249752427	5.09466527152856	-7.1407654492413	7.52479677790831	20.8878171987171	10.0229870597787	-21.197472037391	-19.3759175083371	-0.655417108145256	BAD	BAD	0.22206715008215	0.120827373340415
0.250898986775998	0.17795613746553	0.0258933666733833	0.0215444709248544	1.02364205491266	1.0203422036525	-0.182398911961162	-0.177224641558367	1.72778422493875	-1.2931302119833	1.56475861747754	21.161854240046	7.56047196369685	-7.76049942722004	7.18223408305405	21.5813651825365	10.7867079895068	-21.197472037391	-19.3759175083371	-0.655417108145256	BAD	BAD	0.218357907215499	0.11944449665024
0.248889937151854	0.169961564094652	0.0224411185497234	0.0251545508965551	1.0122436034886	1.00250840103915	-0.182444787388647	-0.172153809350932	0.0426098956786029	-1.3429525673789	1.06985398186307	24.2031158826138	10.71502	-8.42467033346806	7.15256777790831	21.6414271987171	10.8528470597787	-21.197472037391	-19.3759175083371	-0.655417108145256	BAD	BAD	0.214394838126189	0.118314852001129
0.248137630284814	0.160793457412237	0.0409065605620937	0.000426085468435775	1.01256682916339	0.977337960254806	-0.183361003796858	-0.165132839734573	-0.677213108915479	-1.72901209189887	0.411052933763899	25.4274912347463	10.3563509602905	-8.876685	7.15256777790831	21.6414271987171	10.8528470597787	-21.1350424139943	-19.3756986885358	-0.656171952940852	BAD	BAD	0.210237544295435	0.11746596395896
0.246748255004715	0.150709335861704	0.0412815706493602	-0.0120357276170346	1.00594649499278	0.964850370643893	-0.156391127737068	-0.141781666175391	0.343282974530044	-1.54589948036024	0.130503340181191	27.567952046163	6.05544597822094	-8.85951126249693	7.15256777790831	21.6414271987171	10.8528470597787	-20.449982037391	-19.3732975083371	-0.664455108145257	BAD	BAD	0.205951433511009	0.116902680883819
0.244700336815355	0.140185974378503	0.0563229992378556	-0.00804128253427256	1.01547657793586	0.987072432269999	-0.123928708692208	-0.123111105398697	0.4417978	-1.36303917366409	0.1098418	27.9477864632045	2.17529945019333	-8.61751207597644	7.15256777790831	21.6414271987171	10.8528470597787	-20.449982037391	-19.3732975083371	-0.664455108145257	BAD	BAD	0.201595817894722	0.116599145499665
0.240877463533129	0.129922452939833	0.0599774921811413	-0.0137678113166285	1.01325981174305	1.02114228727568	-0.117961470070905	-0.123005959073294	-0.00784187375670763	-1.29357799137295	0.1098418	27.9078059830325	-1.21742508633319	-7.89239077343097	7.82777249735339	20.9439146368635	9.27675783220231	-20.449982037391	-19.3732975083371	-0.664455108145257	BAD	BAD	0.197214531178286	0.116500692591072
0.236172477723496	0.120706636406446	0.0676607374499485	-0.014322116058885	0.996148964746158	1.05705962107352	-0.114953125762598	-0.109673197678705	0.734755835567834	-0.909653822449491	0.44524324615033	28.479290829496	-3.81501211052549	-7.2916688268186	7.89230777790831	20.8772471987171	9.12611705977875	-20.449982037391	-19.3732975083371	-0.664455108145257	BAD	BAD	0.192832294126978	0.11653296634751
0.232361997990281	0.113320840790733	0.0613369229546012	0.00373838766986397	1.01940507405049	1.09149057622172	-0.110253731661619	-0.099175874788109	1.4275100288379	-1.03482916697748	0.812772230370357	28.5664431388735	-4.01244757249271	-6.92263690051445	7.89230777790831	20.8772471987171	9.12611705977875	-20.5004378241242	-19.4749207175577	-0.723683767283939	BAD	BAD	0.188457575082651	0.116614740579814
0.229675785244575	0.108397511090106	0.0636513945767675	0.011715295765611	1.00872589044079	1.09768695571229	-0.107593251848512	-0.0854287102191506	0.0344758282071512	-0.295895418002142	0.901687887461929	27.8500394556961	-1.11236304714456	-7.40708460233526	7.89230777790831	20.8772471987171	9.12611705977875	-20.822922037391	-20.1244375083371	-1.10223910814526	BAD	BAD	0.184089964533432	0.116672517530601
0.228958285293719	0.106174148951108	0.060951409355345	0.000882247694511567	1.0169607062303	1.0891297919006	-0.128050827611012	-0.0790140528102515	0.278602768209319	-1.83543514744653	1.1298978645789	26.4552640324345	3.00990939725412	-8.10318089552998	7.89230777790831	20.8772471987171	9.12611705977875	-20.822922037391	-20.1244375083371	-1.10223910814526	BAD	BAD	0.179729120936852	0.116654218000639
0.22539813860444	0.106357046427385	0.0358548139793628	-0.00345341561440506	0.994360613263284	1.0701532949621	-0.138616894652368	-0.098037018785409	1.0436104441706	-0.0650771156575895	1.43047143237552	26.1241309481912	7.08685443371836	-8.14524802016358	8.22754748084219	20.8844561093613	9.5335382446431	-20.822922037391	-20.1244375083371	-1.10223910814526	BAD	BAD	0.175382559069335	0.116538432514474
0.224075167797592	0.108248214354898	0.0535709716491337	0.0208451295644593	1.02444410384605	1.04368395837351	-0.14698228325452	-0.110872929246521	0.729423565728522	-0.937064994065388	1.40394833596918	24.9228075521711	10.1111058801603	-7.70028844132822	8.26247577790831	20.8852071987171	9.57598705977875	-20.822922037391	-20.1244375083371	-1.10223910814526	BAD	BAD	0.171069700519742	0.11633606721059
0.220521210505672	0.111016364726313	0.0297135880137008	0.0132940926699802	1.00170530895344	1.02328406061927	-0.141156798455083	-0.115854442879322	-0.701446761353831	-0.300566122059886	1.398068	24.420002361336	11.2882439917706	-6.86532699773978	8.26247577790831	20.8852071987171	9.57598705977875	-20.8219941953439	-20.1945139013377	-1.10198226799793	BAD	BAD	0.166821145197453	0.116083753684032
0.216577794621181	0.113921671702352	0.0519841678535991	-0.00737331591078269	0.9954910221152	1.00884468424026	-0.136546139074829	-0.11040113918052	-0.0744981056791507	-0.380148853487693	1.398068	23.3564119694708	10.74164602895	-5.92794397674685	8.26247577790831	20.8852071987171	9.57598705977875	-20.817962037391	-20.4990475083371	-1.10086610814526	BAD	BAD	0.16267496984392	0.115832866394656
0.213796329139671	0.116428552913904	0.034141154802767	-0.00131340639337352	1.00141259538597	1.00399800315477	-0.124288139332385	-0.100438273073345	1.11865039653834	0.0829626733494623	1.34288299208737	22.3185935186112	9.76687945131244	-5.12549290746813	8.26247577790831	20.8852071987171	9.57598705977875	-20.817962037391	-20.4990475083371	-1.10086610814526	BAD	BAD	0.158672693538214	0.115639223981481
0.210893082570893	0.118161525553646	0.0537642427950294	0.00795861677210817	1.02165230552535	1.00438824270238	-0.12228102832114	-0.105804968444213	-0.250934587897546	0.616564577131295	1.11634125368508	21.4071769760305	10.2992298176396	-4.15818849408827	7.59513035199508	21.5509467448767	9.62928286770751	-20.817962037391	-20.4990475083371	-1.10086610814526	BAD	BAD	0.154855953382454	0.115554643985852
0.208075022137105	0.118747802493328	0.0453364352379953	-0.0133111076652829	1.00416328255138	0.993485101420699	-0.127799894401688	-0.125788026321139	-0.696331162470927	0.0853933726013817	0.981344803193214	20.4948429576673	10.5444124966001	-3.53636492098191	7.51944777790831	21.6264471987171	9.63532705977875	-20.817962037391	-20.4990475083371	-1.10086610814526	BAD	BAD	0.151263521869183	0.115619334453434
0.203372573254153	0.117820778616177	0.0523300184864197	-0.00107949603881604	1.00849864710932	0.98209300169906	-0.137824673722151	-0.143929271296895	1.42142564420376	0.921366177758009	0.803931727352757	19.2317243909081	8.81476453105058	-3.04404502476158	7.51944777790831	21.6264471987171	9.63532705977875	-20.8895246633315	-20.3560330729641	-1.01549517212778	BAD	BAD	0.147927941352418	0.115857087651401
0.200423523205947	0.115255435187679	0.0362479683151082	0.0322269062562625	1.02007258116725	0.973935075630902	-0.139205370176092	-0.133768114874301	0.462835751434971	0.443635452644052	0.400924050116875	17.9304248534116	6.42251757568364	-2.35419550386297	7.51944777790831	21.6264471987171	9.63532705977875	-21.1922643055418	-19.7510225884166	-0.654340640898171	BAD	BAD	0.144871371812958	0.116275139064894
0.197088846840855	0.111275853623261	0.0264077111274278	0.0112987969698105	1.00127861102861	0.968662288282937	-0.137853811631607	-0.115429801401563	-1.54898240758856	0.691915457782735	0.0816059485888677	17.177458205274	3.91133761150465	-2.04185889431092	7.51944777790831	21.6264471987171	9.63532705977875	-21.192512037391	-19.7505275083371	-0.654045108145256	BAD	BAD	0.1421015837405	0.116865901055525
0.193866173887503	0.106292001025209	0.0371559379611519	0.00576793213590275	0.992722178284241	0.962278646615207	-0.124408303615976	-0.118715916117267	-0.0749174091598394	0.518850726773397	-0.224667941514236	16.2340687699121	2.42005126029448	-1.30755645100837	7.51740384884132	21.9577151097232	9.63404459448181	-21.192512037391	-19.7505275083371	-0.654045108145256	BAD	BAD	0.139609956572388	0.117607986592954
0.190340430917392	0.100738244846959	0.0191298065901471	0.0114124669832864	1.00203683767275	0.96859600268254	-0.1234164489822	-0.110143025778242	0.407642573929062	0.4928682	-0.203684012870587	15.05104991195	-0.293539044048316	-0.811154083963629	7.51715277790831	21.9984071987171	9.63388705977875	-21.192512037391	-19.7505275083371	-0.654045108145256	BAD	BAD	0.137371953634588	0.118467173183817
0.187747786975919	0.0950075363195931	0.0297034297931772	0.00359526554220174	1.00356548116023	0.985957121736331	-0.122631303377763	-0.0902847232080206	-0.869881062237154	0.229371107522302	-0.251325417398341	14.0550357417821	-1.61155986492268	-0.214975236976189	7.51715277790831	21.9984071987171	9.63388705977875	-21.1771505163223	-19.7656699905271	-0.654172718573506	BAD	BAD	0.135349582622203	0.119397828975237
0.183519906309183	0.0893883861283223	0.0188420445522072	-0.0142954374093022	0.989337561735739	1.00187622061823	-0.128080921270438	-0.0691757482982138	-0.435906752449142	-0.0144412478953985	-0.312575077109714	13.2485265442609	-2.1328748330772	-0.0948889959297325	7.51715277790831	21.9984071987171	9.63388705977875	-20.813802037391	-20.1238375083371	-0.657191108145256	BAD	BAD	0.133496378530473	0.120345331584804
0.185790052126374	0.0840737822726677	0.0267437980549635	-0.00698676659101792	1.00382483529416	1.01569721615276	-0.134418284764286	-0.0584792072697334	0.676196442294245	0.0110093001404752	-0.211042221514993	13.6731341102603	-1.37593212196199	-0.0295597263234072	7.51715277790831	21.9984071987171	9.63388705977875	-20.813802037391	-20.1238375083371	-0.657191108145256	BAD	BAD	0.131764717555263	0.121251060956829
0.182517681737653	0.0792555563087754	0.0188985122965244	0.00749412905880243	1.00528387110758	1.033955360276	-0.133344093994418	-0.0647200146674953	0.104366125274344	-0.191866015775875	-0.0885371736227776	12.9134858128511	0.119894807187141	0.111107006498118	7.84730668895515	21.3430498352693	9.63726919617081	-20.813802037391	-20.1238375083371	-0.657191108145256	BAD	BAD	0.130112860851376	0.122059362259186
0.18307349478365	0.0751442987058318	0.0289186508515765	-0.00653077432607502	1.0049728560789	1.04588187043165	-0.128136263414609	-0.0542871463829204	-0.586337847851619	-0.167297513486634	-0.182343123923502	12.0680794609957	0.614456196489047	0.495664512815662	7.89102577790831	21.2562671987171	9.63771705977875	-20.813802037391	-20.1238375083371	-0.657191108145256	BAD	BAD	0.128509660778579	0.122723139003933
0.182668959442188	0.0719090687909988	0.0231636659512183	-0.0146567864817956	1.00449507032723	1.04051950399225	-0.115182453567553	-0.0378700531724337	-0.341454182944262	-0.1602629	-0.088910799696865	11.5732891295112	2.7896551725822	1.04439348045032	7.89102577790831	21.2562671987171	9.63771705977875	-20.8126944610583	-20.0891285232463	-0.580968517830736	BAD	BAD	0.12693754505066	0.123207022085653
0.181012191869681	0.0696740869647797	0.0250937145315701	0.00286162189464072	1.00418011974226	1.01951582709566	-0.102629632431956	-0.0445677743994036	0.730660809950681	0.152697929157267	-0.235858993253257	11.1099366548729	5.52051218603714	1.49330613397978	7.89102577790831	21.2562671987171	9.63771705977875	-20.801812037391	-19.7480975083371	0.167951891854743	BAD	BAD	0.125394158166165	0.123489841101723
0.178490503930889	0.0685540184731739	0.0292639156729478	0.013079480847883	0.9931576856406	0.985286122376621	-0.0864926191732668	-0.0461955614160996	0.00844395901226624	-0.324940850638624	-0.2582229	10.358725936618	7.34354273597831	1.51355082844503	7.89102577790831	21.2562671987171	9.63771705977875	-20.801812037391	-19.7480975083371	0.167951891854743	BAD	BAD	0.12389082119715	0.123565798582677
0.179466559502594	0.0686202630680595	0.0328639915929313	0.00183848539652697	1.00038625300478	0.956410999174211	-0.0755834212095292	-0.0521433471892361	-0.867491495796579	-0.293750598103652	-0.2582229	9.03871852261073	7.71951945996089	1.16797170828444	7.89025060332737	21.2508541152027	9.24451522799538	-20.801812037391	-19.7480975083371	0.167951891854743	BAD	BAD	0.122446899706145	0.123442531839454
0.179144733113536	0.0698183095043431	0.0362824355087363	-0.00667876731793698	0.996038459735521	0.936416661812411	-0.0688158498378432	-0.0663161710311381	-0.0591818509203695	-0.538592872428839	-0.419134018896344	7.21605411127781	7.37199749818892	0.560165710215451	7.89014077790831	21.2500871987171	9.18880705977875	-20.801812037391	-19.7480975083371	0.167951891854743	BAD	BAD	0.12108223217695	0.123137473687294
0.177073573264904	0.0719308553743772	0.0421645991803804	0.00592186548859657	0.991118028094058	0.911733498608876	-0.0634329786098416	-0.0783180658614216	0.2873278611143	-0.472238834231563	-0.495799997800573	5.30343244757989	6.69347326709437	-0.0557038159114853	7.89014077790831	21.2500871987171	9.18880705977875	-20.8003806976263	-19.8560937512265	0.168347564327457	BAD	BAD	0.119810290314606	0.122674755304874
0.171184538564922	0.0746203969444871	0.0510878498474259	-0.00137229310262684	0.997131012156931	0.900997346912114	-0.0503303660565698	-0.0792690282240293	-0.75452043872501	-0.664100208523037	-0.663965381702717	3.21466883864392	6.03136137351723	-1.03173938948004	7.89014077790831	21.2500871987171	9.18880705977875	-20.791882037391	-20.4973275083371	0.170696891854743	BAD	BAD	0.118633373300739	0.122082445601405
0.172619846872733	0.077522470500061	0.0476351556324482	-0.00739966985557138	0.995557059632707	0.899109528165774	-0.0513459891986731	-0.0772493811293702	-0.270130338892125	-0.488047536164531	-0.740992992124744	1.68471588126298	4.60503445264971	-1.90541679822241	7.89014077790831	21.2500871987171	9.18880705977875	-20.791882037391	-20.4973275083371	0.170696891854743	BAD	BAD	0.117540724023057	0.121389681423136
0.171370627582728	0.0803329744512508	0.0600193878407591	0.00290626734387386	0.998581314596219	0.905025223489363	-0.0549950841838503	-0.0732726949385841	0.307267829509622	-0.921175726447649	-0.642438165802174	1.92412913547554	3.28380945458806	-2.56409255442669	7.89156749618511	21.2600473074419	9.91275152732645	-20.791882037391	-20.4973275083371	0.170696891854743	BAD	BAD	0.116510034825703	0.120624528720572
0.169277019101237	0.082838275837767	0.0577346820532459	0.0121284955361676	0.995420196185188	0.914158237367405	-0.0616726691930737	-0.0636790134548556	-0.367046482534161	-1.24886033300287	-0.6262877	2.19223774623123	3.00736877300283	-3.46035387012615	7.89178377790831	21.2615571987171	10.0224970597788	-20.791882037391	-20.4973275083371	0.170696891854743	BAD	BAD	0.115511442263271	0.119813028116375
0.167182864806632	0.0848942419103738	0.0726858725798754	0.00621531803860286	0.991765527263235	0.939315886738531	-0.0739472599697891	-0.0663833341456993	-0.4818566	-1.80220926078041	-0.467033865986625	2.76933223174697	3.12282404354162	-4.43577579836172	7.89178377790831	21.2615571987171	10.0224970597788	-20.6492329686212	-20.3502075598001	0.0812344506298226	BAD	BAD	0.11451244113854	0.118979282758859
0.165934085538532	0.0864093473400819	0.0658908631835612	-0.0028842941549517	0.991252836989375	0.962877748202478	-0.0793693675219766	-0.0766678307216968	0.156473661658874	-1.882154	-0.23028309252529	3.17025505489939	3.47463511060268	-5.03790022741153	7.89178377790831	21.2615571987171	10.0224970597788	-20.063462037391	-19.7460775083371	-0.286132108145257	BAD	BAD	0.113482504372119	0.118146731597552
0.16515978833863	0.0873540934572349	0.0669419090268085	0.00339356235374107	0.994651742955465	0.974366084585722	-0.09113987602504	-0.0847869999219973	0.0446694138461117	-2.34296340278196	-0.1968788	3.60370885014893	4.02751190141117	-5.39867635319093	7.89178377790831	21.2615571987171	10.0224970597788	-20.063462037391	-19.7460775083371	-0.286132108145257	BAD	BAD	0.112396564710743	0.117340268108473
0.165465051435407	0.0877594822166409	0.0601583568637731	-0.00419132037781676	0.974302756135643	0.980699091081637	-0.100183503934813	-0.0728767455584789	-0.572314353768022	-2.51875722670151	0.0143461884965581	3.83355971242457	5.51504606413729	-5.84236391865888	7.89375935963209	20.9413666200786	10.0237366404682	-20.063462037391	-19.7460775083371	-0.286132108145257	BAD	BAD	0.111237042937654	0.116587834789948
0.163704322145605	0.0876800359768755	0.0523428617954805	-0.00772638074987457	0.978428907203277	0.973327888201724	-0.11490697152533	-0.0597691097886492	0.338785759166018	-2.3822167152053	-0.00421658502905461	4.29711175481197	7.35402370885821	-5.7882234948938	7.89407877790831	20.8895971987171	10.0239370597787	-20.063462037391	-19.7460775083371	-0.286132108145257	BAD	BAD	0.109994376090595	0.115920212842889
0.161401945223844	0.0871309016212267	0.0441515254548337	0.0106186681814756	0.996501854518692	0.964769450546697	-0.126710024557855	-0.0647634829841423	0.29208640966452	-2.91742828637004	-0.01284641	5.1705330646403	8.02140138027865	-5.04002785250668	7.89407877790831	20.8895971987171	10.0239370597787	-20.2087584183643	-19.8206959636335	-0.195898734648278	BAD	BAD	0.108665423125841	0.115368363025433
0.16056265929763	0.0860382693233106	0.0510018980202817	0.00335639269802998	1.01365638475888	0.961293894505878	-0.132115025897988	-0.0694883644538383	-0.74475144789096	-2.95944722124694	-0.01284641	6.42722445877053	8.38163216689655	-3.31199263202282	7.89407877790831	20.8895971987171	10.0239370597787	-20.796852037391	-20.1227175083371	0.169324891854743	BAD	BAD	0.10724954443557	0.114958804018029
0.158847015641509	0.0843060471390897	0.0448878717437334	-0.0224563375711532	1.0013749223166	0.962917023114933	-0.124671591936583	-0.0704070340800912	-0.544453356379513	-3.05241962112268	-0.117717535977297	8.36331919759182	6.87949414274978	-1.16845101496131	7.89407877790831	20.8895971987171	10.0239370597787	-20.796852037391	-20.1227175083371	0.169324891854743	BAD	BAD	0.105744024950451	0.11471070628774
0.157757962997084	0.0820226530485513	0.0435635650296181	-0.0029565239777295	1.00738318886732	0.978121606977253	-0.114250833061057	-0.0766285394072692	0.67401836170245	-2.81635755576758	0.283194165659951	10.06528	6.60796516053313	0.280014795824405	7.57899352530947	20.8880784359568	10.0231264841483	-20.796852037391	-20.1227175083371	0.169324891854743	BAD	BAD	0.104140855764802	0.11463950386002
0.158750599568056	0.0795921308867493	0.0369105587426431	0.0101626091416228	1.01557329710599	0.981661439383883	-0.0932648857249873	-0.0816512154411084	0.400790630901605	-2.92451063276754	0.407469501114123	10.0507745483618	7.05212774127072	0.689765724714085	7.52479677790831	20.8878171987171	10.0229870597787	-20.796852037391	-20.1227175083371	0.169324891854743	BAD	BAD	0.102425191115344	0.114766024331872
0.159936034145139	0.0776162141641594	0.034461526551206	-0.000217602311776002	0.994395994061634	0.996650658963075	-0.0903636278457494	-0.0778441224415063	0.3186439	-2.84994234699153	0.6773610129878	9.60813324535316	6.88195936163161	0.545506857511988	7.52479677790831	20.8878171987171	10.0229870597787	-20.7974836007211	-20.1042446512797	0.150420408912378	BAD	BAD	0.100575216406296	0.115124577958894
0.158079193362084	0.0766462309760614	0.0333223544208259	0.0260810503543802	0.996920838790642	1.01592131808391	-0.0909851597734636	-0.0755668383045092	0.684484190413827	-2.58019041902879	0.7232831	8.08945095569467	6.86494075110198	0.0457905465166369	7.52479677790831	20.8878171987171	10.0229870597787	-20.809642037391	-19.7486175083371	-0.213516108145257	BAD	BAD	0.0985644436143194	0.115764609266435
0.155716353552623	0.0769510617809035	0.0287268681990473	0.0237163223985385	1.01566731878636	1.03340224216407	-0.0821441891476959	-0.0946290954094715	-0.398498424108503	-2.28366368376745	0.411326843777343	10.2487371093646	7.62381010036243	0.406804042302983	7.20716849421143	21.5115944409097	9.63926366258824	-20.809642037391	-19.7486175083371	-0.213516108145257	BAD	BAD	0.0963676353049243	0.11674405174869
0.155348844472129	0.0783850731947671	0.0317265702185544	-0.00510546467064774	1.01402413311513	1.02401002985037	-0.0802754894395809	-0.102080106868587	-1.17815233286617	-1.73599675673606	0.14759113550243	12.110189686472	9.728452	0.564872991504497	7.15003977790831	21.6237871987171	9.57024705977875	-20.809642037391	-19.7486175083371	-0.213516108145257	BAD	BAD	0.093969359744748	0.118117218156292
0.155276216896539	0.0804762251595421	0.0266238291116167	-0.0109412038903771	1.00458339771289	0.997401410182937	-0.0893467189597508	-0.108288184718705	0.225989886416772	-1.04282158235265	-0.149234653703677	15.277791816355	9.69681575038821	-0.341776710293563	7.15003977790831	21.6237871987171	9.57024705977875	-20.809642037391	-19.7486175083371	-0.213516108145257	BAD	BAD	0.0913718322547721	0.119923609888607
0.157292999657127	0.0826820712707643	0.0198100650727824	-0.00416750103618457	1.00923365013084	0.961049300182464	-0.0881944157444406	-0.122293595590232	0.191871562796449	-0.481594851793853	-0.352041494357952	18.8123547336328	9.01042963697853	-1.65977508513597	7.15003977790831	21.6237871987171	9.57024705977875	-20.7349551341801	-19.7484131804422	-0.259447906244485	BAD	BAD	0.0885984005727742	0.122180950596975
0.154551693959809	0.0846282342057374	0.0252996980937848	-0.0146883819026117	1.00004763944653	0.938243525675901	-0.0917577234086636	-0.124160648949752	-1.16169817082995	0.0519801926991572	-0.484168134053918	22.017368782396	5.24519892935079	-2.66570573290072	7.15003977790831	21.6237871987171	9.57024705977875	-20.071282037391	-19.7465975083371	-0.667601108145257	BAD	BAD	0.0856915784422847	0.124882003423086
0.151470969068465	0.0862930981907064	0.0342945131995318	-0.0160641586785066	0.996033810514974	0.935483523712853	-0.100314235368406	-0.111082025765974	0.198109373826674	0.685298503146834	-0.761269902653631	24.764754163819	1.17509317695008	-3.86570113378908	7.15325813159512	20.9943810516975	9.24941138853632	-20.071282037391	-19.7465975083371	-0.667601108145257	BAD	BAD	0.0827085547993578	0.127995706418427
0.148439045381783	0.0880961363466165	0.0242421722473516	0.0109014881425486	0.998412930091465	0.943056987437031	-0.0980026211942074	-0.09516044621447	1.07140772494703	1.18809164877095	-1.01609609784056	26.9761178184558	-0.720884648206437	-5.2823954158397	7.15387077790831	20.8745671987171	9.18833705977875	-20.071282037391	-19.7465975083371	-0.667601108145257	BAD	BAD	0.079717997978736	0.13147278025753
0.146512592647189	0.0906956667046541	0.0351071448499854	0.0169190822567061	1.0086127321942	0.952701685128744	-0.092834773321766	-0.070304500736477	-0.674902601744204	1.56296466846618	-1.055696	28.8978083268557	-1.10721058054442	-6.68160980042147	7.15387077790831	20.8745671987171	9.18833705977875	-20.071282037391	-19.7465975083371	-0.667601108145257	BAD	BAD	0.0767988457433792	0.135252396939996
0.143353597661958	0.0945300263760889	0.0393117525279454	-0.00965309754395777	0.993218261577025	0.967899143096518	-0.0835396786027675	-0.063073765453607	-1.1904061251845	1.67061643271476	-0.7994074892882	30.3997037121732	-0.883447475701651	-7.9005398171699	7.15387077790831	20.8745671987171	9.18833705977875	-20.1277975142171	-19.6894198960745	-0.599064126651207	BAD	BAD	0.0740399146243587	0.139266751226823
0.142712010133385	0.0994909340857697	0.0562769076479048	-0.00837662295116527	0.992622923328888	0.962016681375924	-0.0661012601220741	-0.0395403898806283	0.268590309956632	2.2251158828768	-0.390832110787933	30.1595626740567	0.0321654851683142	-8.73111605227708	7.15387077790831	20.8745671987171	9.18833705977875	-20.440862037391	-19.3726875083371	-0.219407108145257	BAD	BAD	0.0715394181031711	0.143444987440637
0.140395364796964	0.104984758710473	0.0599496991091068	0.00665738102047863	0.995738145326942	0.960377541615757	-0.0565602531092653	-0.0214355026435836	0.462417193970485	2.08633848089647	-0.0131265936076132	29.9288621383312	1.43942409735814	-9.61079444127106	6.84322728916625	21.4968649187787	9.50550541637926	-20.440862037391	-19.3726875083371	-0.219407108145257	GOOD	BAD	0.0694025125861096	0.147718577839784
0.137455155518604	0.110255432960244	0.0657421059204505	-0.00104236492307926	0.998931722886735	0.954973748155813	-0.0524283722924846	-0.0328224946589385	-0.325834066172372	2.13532473117113	0.252425513444152	29.3541803005076	2.47290340513343	-9.85696896739443	6.78075777790831	21.6220071987171	9.56928705977875	-20.440862037391	-19.3726875083371	-0.219407108145257	GOOD	BAD	0.0677342772244543	0.152026642657864
0.137428953461353	0.114695789786125	0.0798301042758754	-0.00553115631284561	0.996972324494416	0.961779475624175	-0.0630938761239634	-0.0382515434287246	0.0800314386924595	2.10612905561717	0.599199690564915	28.2979002671373	1.86179037636259	-9.4897823971001	6.78075777790831	21.6220071987171	9.56928705977875	-20.440862037391	-19.3726875083371	-0.219407108145257	GOOD	GOOD	0.0666273653125884	0.156318916843424
0.136487201350485	0.117990604852975	0.0760038644224022	0.000385615092858609	0.995355270019254	0.979275662413857	-0.0823580961264045	-0.0414074017355241	0.654381425993652	2.19433810720508	0.966710066065533	27.82273205189	1.58276874357197	-8.77399885242849	6.78075777790831	21.6220071987171	9.56928705977875	-20.2858268131629	-19.525510049016	-0.220695213378902	GOOD	GOOD	0.0661454332028699	0.160555906270721
0.138042520300087	0.120135729528988	0.0811455833559797	-0.0018716678801848	1.00265947073688	0.999376704097228	-0.099042349779312	-0.0256678166210258	0.240701886197578	2.1656810171278	1.030004	27.5139351096468	2.07679497138963	-7.67841981815239	6.78075777790831	21.6220071987171	9.56928705977875	-19.683442037391	-20.1192975083371	-0.225700108145257	GOOD	GOOD	0.0663029842122214	0.164706987942609
0.13842022354029	0.121417322392976	0.0889381642814188	-0.00740021689777	1.00056086939463	1.01311871071679	-0.122900166700424	-0.0259149356639689	0.337128429623693	2.20437114589593	1.18183898835403	27.7723818391917	2.80702487105981	-6.5351224013133	8.00018747840665	21.6329720689311	9.94281043765608	-19.683442037391	-20.1192975083371	-0.225700108145257	GOOD	GOOD	0.0670410399511472	0.168747604945795
0.136549754299747	0.1222786108672	0.0847193652460846	0.00753586719578081	1.02150756575193	1.02066278651445	-0.125588885135198	-0.03420012623365	1.29301977665587	2.41035127473781	0.910920186559735	28.7838231960562	3.87414116554363	-5.18624783056473	8.25877077790831	21.6352971987171	10.0220170597787	-19.683442037391	-20.1192975083371	-0.225700108145257	GOOD	GOOD	0.0682153077097538	0.172655860399819
0.137456307506706	0.123005432285405	0.0751012149934771	0.00653698890963655	1.01860058559119	1.01823802997202	-0.124883977637246	-0.03928684688641	0.121964444513012	2.25703398403042	0.644271432697578	28.4955535423447	4.41043209492938	-4.29531072421939	8.25877077790831	21.6352971987171	10.0220170597787	-19.604729347299	-20.118700991277	0.0237432456261546	GOOD	GOOD	0.0696322416070661	0.176408517053573
0.140586135028235	0.123476317865449	0.0705083975252967	-0.02586557429427	0.994805224417067	1.01308506490755	-0.119101141548229	-0.036011980033496	-0.982348340503145	2.70193238750842	0.6005948	27.8955745689109	4.97160760081839	-3.50482937838462	8.25877077790831	21.6352971987171	10.0220170597787	-19.283622037391	-20.1162675083371	1.04134389185474	GOOD	GOOD	0.0711189798720516	0.179978226202455
0.142935271925175	0.123301501440078	0.0647539658580339	-0.0260175319824266	1.00433116256928	1.01099079021054	-0.115164079908797	-0.0354815626843665	0.959010014158854	3.29482077930437	1.20350994896666	27.3753915913107	5.25600579354845	-2.39926921800434	8.25877077790831	21.6352971987171	10.0220170597787	-19.283622037391	-20.1162675083371	1.04134389185474	GOOD	GOOD	0.072561958182525	0.183334259729459
0.143032226029705	0.12218643575608	0.051127950019188	0.0067645603263446	1.00353895306838	1.00492222798761	-0.108928565977531	-0.0382283494907126	1.82989862227228	4.03352803826666	1.78823818112213	25.6861434215515	4.98996150651552	-1.48029198807408	7.9605195471612	21.025451238926	10.0235872679627	-19.283622037391	-20.1162675083371	1.04134389185474	GOOD	GOOD	0.073898093385778	0.186446000103386
0.141588662091389	0.120068779775059	0.0422019542019212	0.0152727162271125	1.05330313045538	1.0154243360679	-0.10590301748309	-0.0248498313549889	-0.191699955640432	4.174152	2.38962194201816	24.0108859567928	3.634967	-0.752595945648173	7.89407877790831	20.8895971987171	10.0239370597787	-19.283622037391	-20.1162675083371	1.04134389185474	GOOD	GOOD	0.0750926255313837	0.189285589087828
0.140625109216588	0.117025894609616	0.054919094855332	-0.0139418471412538	0.995662406014255	1.02742552911258	-0.101711957562802	-0.0172766347291656	-0.86728926921357	1.90021522023118	2.75219102363703	22.6851694797816	3.66274218654518	-0.33892945382217	7.89407877790831	20.8895971987171	10.0239370597787	-19.2838216171624	-20.1342253802856	1.02010927423027	GOOD	GOOD	0.0761228239227373	0.191827986014464
0.143147030479409	0.113245924578295	0.04687025004132	0.0230949362925279	0.982846859307483	1.03230714448546	-0.103488027988119	-0.0225818686679978	3.04381749498258	1.383501	2.65929651580171	21.0777886128365	4.32683174281895	-0.302186600831042	7.89407877790831	20.8895971987171	10.0239370597787	-19.287792037391	-20.4914775083371	0.597669891854743	GOOD	GOOD	0.0769700565469949	0.194050419309981
0.142240175720304	0.109016876038045	0.0288851750861141	0.0637806128196207	1.01495904856149	1.02752475349552	-0.0961872255723863	-0.018631184414406	0.102205584858043	0.853235967475769	2.12690924262912	18.7036862017663	6.24970697161065	-0.696797593955969	7.89407877790831	20.8895971987171	10.0239370597787	-19.287792037391	-20.4914775083371	0.597669891854743	GOOD	BAD	0.0776183179745222	0.195932843467034
0.143146815920999	0.104612017216758	0.0381707817278759	-0.0151491733136427	0.995793620781773	1.00621194198587	-0.0882843674493393	-0.030178713927846	-3.83355468745813	0.249223766118511	1.51441051480529	15.5910689333674	7.96297837796209	-1.43113744976538	7.89107645072392	21.4974367725391	10.3853832183011	-19.287792037391	-20.4914775083371	0.597669891854743	GOOD	BAD	0.0780555728068779	0.197459220949745
0.143752126782087	0.100255181066624	0.0258277078176856	-0.0412289827958592	0.986491209037254	0.995763295627381	-0.0765923764421634	-0.0432098710288126	0.932692745705804	1.28921801413349	1.34845071196707	13.2521837892248	9.08384780948738	-2.09234282124894	7.89037377790831	21.6396971987171	10.4699770597787	-19.287792037391	-20.4914775083371	0.597669891854743	BAD	BAD	0.078276733980802	0.198619639617363
0.143903533606282	0.0962326969475355	0.0250701364856688	0.00203487961815346	0.963914814204132	0.968675354922841	-0.0582511314045716	-0.0387873684252113	2.57550678535103	0.219480139043668	1.28720101613182	9.63228564172453	9.48518564747606	-2.53652	7.89037377790831	21.6396971987171	10.4699770597787	-19.3265108615523	-20.3796409499507	0.59770984308982	BAD	BAD	0.0782857910011029	0.199412339417847
0.145649710085997	0.0929340236858609	-0.0303899765192215	0.00857132318740335	0.948426746356167	0.956649624714668	-0.0611600344902069	-0.0374679054808392	-1.60879935945922	1.04743103474682	1.27538	8.32656598151531	8.30374569720303	-2.54992809623741	7.89037377790831	21.6396971987171	10.4699770597787	-19.676422037391	-19.3689475083371	0.598070891854743	BAD	BAD	0.0780935057011476	0.199843704379289
0.147223736278845	0.0907390906884778	0.0170031459783455	0.0187165967925503	1.00337928907987	0.938893600322403	-0.0620259843347079	-0.044825080763847	-0.854012301296021	1.18085127453248	1.4727466109632	6.45554134152228	7.98263498865937	-2.62910059368401	7.89037377790831	21.6396971987171	10.4699770597787	-19.676422037391	-19.3689475083371	0.598070891854743	BAD	BAD	0.0777126111976262	0.199926657198724
0.147383450578195	0.0898635765747711	-0.00700281213277236	0.0220646770708604	0.990353374321268	0.924197037037756	-0.0622612809410619	-0.0465677667093651	0.963877380338748	0.38332896228662	1.47150983445488	3.88088767063393	7.33365390297615	-2.34291595881253	7.59944027093036	20.7424280360473	10.4726744788618	-19.676422037391	-19.3689475083371	0.598070891854743	BAD	BAD	0.0771548350413028	0.199679414678317
0.144496493281928	0.0902185855646857	-0.00868334992671991	0.0133098928385961	0.987468995516181	0.904334240224376	-0.0721601993939051	-0.0467639174218569	-1.01516670135636	0.624186462692286	1.50856764513978	2.43460105020749	5.97415246688085	-1.82293896179099	7.52797677790831	20.5220271987171	10.4733370597787	-19.676422037391	-19.3689475083371	0.598070891854743	BAD	BAD	0.0764298284361373	0.199124509637392
0.140287408753649	0.0913302701590641	-0.0129123068482578	-0.011426005920307	0.980455265293882	0.890574599197915	-0.0781136446505153	-0.0391293327494225	-2.03350458174608	0.0180113194142964	2.06047320215977	0.520169544993088	5.30567247331403	-1.57956954536894	7.52797677790831	20.5220271987171	10.4733370597787	-19.6175836180487	-19.5388980805121	0.598010180622577	BAD	BAD	0.07554521054123	0.198287297821679
0.137779663632029	0.0924288597566478	0.00378659356386708	-0.0146658884204282	0.974527934873807	0.887205841565076	-0.0830150059234337	-0.0299095772731279	0.0676446689834515	0.0767367205841799	2.24451334351277	-1.65702595392658	4.92108338463765	-1.77177876508827	7.52797677790831	20.5220271987171	10.4733370597787	-19.287792037391	-20.4914775083371	0.597669891854743	BAD	BAD	0.0745084480211123	0.197194024522747
0.134616267607108	0.0927182306069585	0.0524916911903686	0.0425409072905357	0.993164600156127	0.884589411778441	-0.0735572866035392	-0.00913033977727287	1.85313971271769	-0.998833277870629	1.27930823115154	-3.84123993412046	5.11955063752531	-2.31564247432651	7.52797677790831	20.5220271987171	10.4733370597787	-19.287792037391	-20.4914775083371	0.597669891854743	BAD	BAD	0.0733289763426617	0.195868939298155
0.133865808161525	0.0916962869261889	0.083107328992158	0.0504951870141212	0.993764494882016	0.888377094932887	-0.0607110602033372	-0.00107438500842884	-2.24133027336906	-1.19395985673398	-0.872597217258344	-4.88129725222555	6.15780780767663	-2.80837264441192	8.40717934231532	20.8220874578787	10.4744663316454	-19.287792037391	-20.4914775083371	0.597669891854743	BAD	BAD	0.0720182241684054	0.194330429432042
0.132619046277653	0.089386051616662	0.0722037321634977	-0.0505838864270623	0.980937377658831	0.893233447280739	-0.052744909088386	-0.0110378796483874	-3.47373254962318	-2.01801918032112	-3.11541654239228	-6.41865272077672	7.78260795420507	-3.28938432612295	8.63352777790831	20.8993371987171	10.4747570597787	-19.287792037391	-20.4914775083371	0.597669891854743	BAD	BAD	0.0705896471212138	0.192588688515139
0.13028789766389	0.086368941092408	0.035255037123322	-0.0404213425411191	1.00453194504877	0.894971449025394	-0.0508603390415227	-0.0223871197707626	2.98930779491074	-0.968296582066814	-4.39701886799998	-8.18330766875717	8.77906980876497	-3.58432194252495	8.63352777790831	20.8993371987171	10.4747570597787	-19.287792037391	-20.4914775083371	0.597669891854743	BAD	BAD	0.0690618103655724	0.190647734489069
0.127051728653138	0.0835591345004486	-0.00586594171974752	0.0413777210128184	1.03884983946928	0.898098802946995	-0.0572980625153337	-0.032771493737765	2.59683821406208	-1.38649199650876	-4.66216411132849	-10.3140059906189	9.2811339417634	-3.32492743803766	8.63352777790831	20.8993371987171	10.4747570597787	-19.4493241667619	-20.49216709581	0.504584122796686	BAD	BAD	0.0674615031856851	0.188510926143295
0.123200360385103	0.0817833632118285	-0.0140135260844929	0.0115329516254852	1.01806492789677	0.902130068185662	-0.0702601067768383	-0.0418027814389837	-2.91416863949182	-1.53841610785247	-4.23927442736882	-12.5111348678784	8.56531211649617	-2.71680834262534	8.63352777790831	20.8993371987171	10.4747570597787	-20.044402037391	-20.4947075083371	0.161659891854743	BAD	BAD	0.0658221728450064	0.186186119929764
0.118657434608538	0.0814238502639116	0.00960606768668918	-0.0362421358787212	0.999416443322771	0.916183405563952	-0.0835800444746968	-0.0475580904564401	-0.792897616783699	-1.525901	-3.05942692916762	-13.8867364278629	6.95496499641284	-0.95377538377869	7.75983614739013	20.8902593181639	10.118757572149	-20.044402037391	-20.4947075083371	0.161659891854743	GOOD	BAD	0.0641788227779785	0.183687837735093
0.1190114617167	0.0823951947909904	0.0164988529596914	0.00632639745633169	0.999225373556613	0.94001507997471	-0.0964981329761215	-0.0561722185216237	2.26519680044127	-1.05883482920898	-1.66346419847611	-14.5648184081051	4.80325195238981	1.37302747215371	7.52479677790831	20.8878171987171	10.0229870597787	-20.044402037391	-20.4947075083371	0.161659891854743	GOOD	BAD	0.0625620682484224	0.181036807053028
0.122590426992238	0.0843369087941298	0.0395625922515374	0.0364888361597746	1.0072529760095	0.962835258158118	-0.115753738474707	-0.0536730750460628	-0.444270155088594	-1.53818136209595	-0.977106756205742	-15.0127792911958	1.24095069029432	4.42837615628925	7.52479677790831	20.8878171987171	10.0229870597787	-20.0426490682376	-20.4928843640833	0.159778713521258	GOOD	GOOD	0.0609911180955809	0.178258391765669
0.120483343042523	0.0867106079027303	0.0516862505926531	-0.00621895677412052	0.996206043393772	0.998377596471375	-0.113369194803891	-0.0414988818494159	-1.7782024348572	-1.75055433359693	-0.631316388135794	-14.9530474637929	-1.76742652406317	7.55584363564596	7.52479677790831	20.8878171987171	10.0229870597787	-19.683442037391	-20.1192975083371	-0.225700108145257	GOOD	GOOD	0.0594681013611883	0.175380554142594
0.11992287048747	0.0888589130305576	0.0639382528301362	-0.00856417649333378	0.995687779620062	1.03287018406805	-0.107887295692349	-0.00944402037703244	0.750622979642131	-1.4847782087196	-0.229104661668236	-15.0924622998343	-2.0106941782734	9.73269005688694	7.52479677790831	20.8878171987171	10.0229870597787	-19.683442037391	-20.1192975083371	-0.225700108145257	GOOD	GOOD	0.0579795621075399	0.172431303004027
0.116312791406797	0.0901823885250814	0.0657031186564168	0.0137144181627416	1.00090824986582	1.03902079734657	-0.0875048850813238	-0.00767392131422397	0.190740865573805	-1.82430431780508	-0.374971298245377	-15.75615	1.92398101975137	10.3003941314659	7.52658833345748	20.5974524919339	10.0241111730645	-19.683442037391	-20.1192975083371	-0.225700108145257	GOOD	GOOD	0.0565060125470237	0.169436038031812
0.117501770058538	0.0902894842511862	0.0741925620494008	-0.0167276532006525	0.992288013596241	1.03150217259425	-0.0628821321850495	-0.021436984261287	-1.56525132221202	-2.45038983417288	-0.824605239909308	-15.7504110655124	5.9612387972692	9.50757121547108	7.52709177790831	20.5158571987171	10.0244270597788	-19.683442037391	-20.1192975083371	-0.225700108145257	GOOD	GOOD	0.0550341505975681	0.166415362164628
0.119234319128737	0.0890113641468619	0.0812723489890018	-0.029898848093402	0.994335967770636	1.01027717858243	-0.0483463466097024	-0.0411566815191971	-0.0444153456619742	-2.77934241822446	-0.837606026438491	-15.5656749814352	8.52730784267848	7.53612308960677	7.52709177790831	20.5158571987171	10.0244270597788	-19.704842842115	-20.1406201645323	-0.250569235184428	GOOD	GOOD	0.0535668343499091	0.163383588364448
0.118361400338961	0.0863780156554649	0.0764305039721031	-0.00179311134922748	0.998304081471258	0.979123654887896	-0.0436542151270487	-0.0567001552383915	1.07682622283832	-3.15471755157297	-0.953140875262176	-14.3686533248099	9.70870930559783	4.48932539289504	7.52709177790831	20.5158571987171	10.0244270597788	-20.061352037391	-20.4958275083371	-0.664856108145257	GOOD	GOOD	0.0521283441013382	0.16034817457107
0.119189701275159	0.0825868086093229	0.0750068537850448	0.0185886006655093	1.00404681897912	0.957118551133664	-0.038294039560686	-0.051460682759683	-0.188610633197006	-3.98365965568364	-1.23193541916603	-13.0740077807008	8.5315568769669	1.03537959872679	7.52709177790831	20.5158571987171	10.0244270597788	-20.061352037391	-20.4958275083371	-0.664856108145257	GOOD	BAD	0.0507635525807618	0.157310318096816
0.117585374848264	0.0779431613387722	0.0736470783611062	0.00595741085364503	1.00085185792998	0.943966823720178	-0.0355028772161122	-0.0563228674943417	-1.22385030247421	-4.74861499008719	-1.06395770955578	-12.0321402542982	7.2238441833297	-2.41675552856616	8.09627636407589	20.8061589712997	10.0247904008341	-20.061352037391	-20.4958275083371	-0.664856108145257	GOOD	BAD	0.0495322591074654	0.154266953188708
0.116680004868534	0.0728233743902037	0.0773906645592893	-0.00886732429988456	0.999361490615367	0.939039494388196	-0.0378103200839457	-0.0484391996833621	-0.312778747479316	-5.36842325173215	-0.663039284988443	-11.2491928338689	5.14720286933332	-5.20819451014004	8.26336077790831	20.8913771987171	10.0248970597788	-20.061352037391	-20.4958275083371	-0.664856108145257	BAD	BAD	0.0485015221783077	0.151214077114673
[truncated: 79,566 more rows]
