# Supplementary material for: Machine Learning to Improve Orientation Estimation in Sports Situations Challenging for Inertial Sensor Use
Source: Front Sports Act Living. 2021 Aug 3;3:670263. doi: 10.3389/fspor.2021.670263 (PMC8369156; doi:10.3389/fspor.2021.670263)
Supplement: Supplementary file 2 [file Data_Sheet_2.ZIP › RawData_TestSet_S2.csv]

HelicalAngle_mar	HelicalAngle_EFonly	acc_frame_x	acc_frame_y	acc_frame_z	acc_thorax_z	acc_thorax_y	acc_thorax_x	gyr_frame_x	gyr_frame_y	gyr_frame_z	gyr_thorax_z	gyr_thorax_y	gyr_thorax_x	mag_frame_x	mag_frame_y	mag_frame_z	mag_thorax_z	mag_thorax_y	mag_thorax_x	EFcorrect	EFcorrect_S5	HelicalAngle_ExtendedMWfilter	HelicalAngle_OriginalMWfilter
0	-0.000662405172949896	0.41315623337297	0.0532822497868054	0.906248444566949	0.965704741841792	-0.0498973662374921	0.000707796159076798	-0.076683521498027	0.131877904135599	-0.177449809659831	-0.854236042100557	0.316392910358644	0.272640214968217	0.405568801036218	22.1014886140865	6.26769324006044	-22.1514549748625	-20.3281434824214	-8.7445807293677	GOOD	GOOD	-1.44265542992504e-05	-9.48679207485134e-05
0.000388906950860992	0.00704527953964312	0.411283226796144	0.0535359392842887	0.908616309302526	0.969699412563425	-0.0433869688200192	0.00209155785143056	0.0130200331307729	0.109530462172838	-0.187425632353698	0.168657667564176	0.183239402247847	0.530210641792863	0.570630415863139	22.3033098499085	6.26734196464663	-22.1514549748625	-20.3281434824214	-8.7445807293677	GOOD	GOOD	0.000120171913546653	0.000565046357821111
0.000212484559811234	0.0142643250670716	0.411544872661423	0.052652052858597	0.907280057241041	0.96334378281689	-0.0401111160265385	-0.0124797837202122	0.107890213624835	-0.0090641898324265	-0.0368434109651431	0.871568811948852	0.638345337521177	0.470624777399897	0.570630415863139	22.3033098499085	6.26734196464663	-22.1514549748625	-20.3281434824214	-8.7445807293677	GOOD	GOOD	0.000258242742490404	0.0012189208524954
0.000209543472341749	0.0204667546203146	0.410425393215509	0.0518149028223149	0.903716431469517	0.952966770391775	-0.0424284196024233	-0.00971881221617617	0.029368222530039	0.0343984731137396	0.0632347990393443	0.595801870933123	0.585915406386736	-0.117048856827277	0.570630415863139	22.3033098499085	6.26734196464663	-21.8451905029166	-20.6451343222895	-9.44696988402271	GOOD	GOOD	0.000398416214081543	0.00185324077274406
0.000843721775137502	0.0254024114246649	0.409980629494199	0.0529562841511744	0.904864011685459	0.959337037849288	-0.0420347517183331	-0.000906050785646937	-0.021258072597806	0.110142011208109	0.0632342208256296	-0.160395901749218	0.857541969558912	-0.167688209529988	0.570630415863139	22.3033098499085	6.26734196464663	-21.7896949748625	-20.7025734824214	-9.5742437293677	GOOD	GOOD	0.000539088919846664	0.00245606670594545
0.000817914910266601	0.0291591281866273	0.409516611064985	0.0533577016401065	0.907359538298856	0.963306107005513	-0.0436056739770327	0.00783843863662206	0.0241789016283669	0.0184516511247826	0.0632387267563984	-0.00723787378858514	0.655826526407891	-0.1589578	0.432754331122421	22.1347284274994	6.26763538525064	-21.7896949748625	-20.7025734824214	-9.5742437293677	GOOD	GOOD	0.00067808091182842	0.00301981830479941
0.000554196289163669	0.0320597002388398	0.411354586630463	0.0530047680587629	0.903478477761541	0.966255257585696	-0.0467625694399519	0.00255874506768847	-0.0433973551524419	-0.094229336010552	0.00807220512257724	0.685792288715645	0.820881729977666	0.0549642416032671	0.26520041586314	21.9298598499085	6.26799196464663	-21.7896949748625	-20.7025734824214	-9.5742437293677	GOOD	GOOD	0.000812244040124961	0.00354492673452657
0.000515487163814789	0.0344537591109677	0.412195894908806	0.0537593096283495	0.903738459144479	0.967782485297903	-0.0380923786469113	0.00185219886620354	-0.0433815560438867	-0.138955123741824	-0.0868937118513193	0.831948684744045	0.746370021142339	-0.0774113592387944	0.26520041586314	21.9298598499085	6.26799196464663	-21.7896949748625	-20.7025734824214	-9.5742437293677	GOOD	GOOD	0.000937443880762256	0.00403976188957895
0.000251389670383081	0.0365706279978741	0.409593005082934	0.0535825438070457	0.904741223504606	0.967162310802914	-0.043080277242699	0.00390620682904615	-0.0984349417819	0.0327505410446066	-0.0384221806286811	0.283053074212675	0.785402936940735	-0.09799469	0.26520041586314	21.9298598499085	6.26799196464663	-21.7978908552425	-20.7031120944946	-9.973756541578	GOOD	BAD	0.00104911911732714	0.00451630550212357
0.00053659808534687	0.0385136539217101	0.412656427950148	0.0539232039573631	0.902533570928173	0.964869276509007	-0.0425096153428837	0.00680875043537811	-0.111709649399801	0.190511473099378	0.0633742558563463	-0.511130899342472	0.68596607011569	-0.09799469	0.26520041586314	21.9298598499085	6.26799196464663	-21.7988249748625	-20.7031734824214	-10.0192907293677	GOOD	BAD	0.00114322268174871	0.00498545277030925
0.000657143613777416	0.0403151857928413	0.412608801449347	0.0547830882742772	0.904744889861379	0.960619663729456	-0.0437589462121205	0.00532131961875372	-0.070695299728271	0.144349858862236	0.00888439743291699	-0.698988275527833	0.515430983444645	0.125889594454484	0.26520041586314	21.9298598499085	6.26799196464663	-21.7988249748625	-20.7031734824214	-10.0192907293677	BAD	BAD	0.00121715002213344	0.00545448193449285
0.000415155624977826	0.0419565935242608	0.411538989314518	0.0547220396010079	0.907816561075875	0.96238627306363	-0.0420286585698763	0.00304110445236773	-0.050525655916549	-0.00732624892037098	0.0219034737015282	-0.801101390971441	0.156390102315406	0.0100359133436431	0.26520041586314	21.9298598499085	6.26799196464663	-21.7988249748625	-20.7031734824214	-10.0192907293677	BAD	BAD	0.00127033142594596	0.00592623697979645
0.000818670657211511	0.0433660958214935	0.411532206517185	0.0552068652957215	0.90671252366387	0.963079176343463	-0.0416773947847718	-0.00267059272652452	0.0181668038196719	-0.0735780204053608	0.0705041341435075	-0.875610168745397	-0.0829691852531118	0.298783377553366	0.26520041586314	21.9298598499085	6.26799196464663	-21.7988249748625	-20.7031734824214	-10.0192907293677	BAD	BAD	0.00130431867854258	0.0063993678685278
0.000403044054443392	0.0444306014883377	0.410883725180968	0.0548380518149043	0.90469867550556	0.965193298557845	-0.0445452592736812	0.000376557082801277	0.0451548543937493	-0.0474681700793145	0.028695555940599	-0.76507939024848	-0.299408090306099	0.408071629692242	0.26520041586314	21.9298598499085	6.26799196464663	-22.3211744947793	-20.7050043752108	-10.0129748480585	BAD	BAD	0.00132233507549086	0.00686915256195405
0.000699849734633309	0.0449924164864453	0.409424329815742	0.0540159920427679	0.903759834359599	0.96542369333332	-0.0453954683269495	0.00335632919681825	0.0796509090341848	-0.014108745924602	0.0630394818738676	-0.533514594472292	-0.3693232	0.3897104	0.26520041586314	21.9298598499085	6.26799196464663	-22.5463049748625	-20.7057934824214	-10.0102527293677	BAD	BAD	0.00132849642586182	0.00732792564902602
0.000389828258321975	0.0448191111969199	0.410289738575974	0.0544427883544886	0.902062646650747	0.967546660619344	-0.0434577450983317	0.00123638906998909	0.0260101256553543	-0.039968386328564	0.0630132271348539	-0.0606111223093319	-0.327583352318531	0.302016025222026	0.398845119677151	21.927817112127	6.07281250736227	-22.5463049748625	-20.7057934824214	-10.0102527293677	BAD	BAD	0.00132703939042904	0.00776495345081364
0.00100518869871443	0.0436358912333643	0.412290053854678	0.0545759448060514	0.905057967670912	0.967342397840822	-0.039198939086243	-0.0024197230942072	-0.0167992715772788	-0.150777110311254	-0.0168482551532914	0.00551808860050382	-0.141962367018934	0.312253216535992	0.572040415863139	21.9251698499085	5.81987196464664	-22.5463049748625	-20.7057934824214	-10.0102527293677	BAD	BAD	0.00132171250589077	0.00816683504304127
0.000485320484968432	0.0412899158375062	0.412238964043884	0.0538156146104175	0.907567298613044	0.964074277908934	-0.0376010188943132	0.00123350772878249	-0.00852179594435081	-0.174560567049999	-0.0414624219785134	-0.348599930645341	0.00669326844209631	0.193469828394841	0.572040415863139	21.9251698499085	5.81987196464664	-22.5463049748625	-20.7057934824214	-10.0102527293677	BAD	BAD	0.00131533700765695	0.00851973155993339
0.00117457632589278	0.0379307064295669	0.411882877282879	0.0529127325460313	0.905976952426645	0.96415061368598	-0.0371105571209223	0.0014288593286633	0.00961112909517118	-0.0734003606940429	0.0366369747919141	-0.322135226657245	-0.00661028593070542	0.0544246966595503	0.572040415863139	21.9251698499085	5.81987196464664	-22.2517422463001	-21.2662050727523	-9.67784004001421	GOOD	BAD	0.00130963897164706	0.0088141272919215
0.000401153347585074	0.0340317707574466	0.410625089860826	0.0516642726649875	0.902994516866394	0.962218560447388	-0.0351245944752796	-0.00337794407629964	0.000479331853759306	-0.0224639987084494	-0.0772332230521925	-0.134474629081128	-0.02112409	-0.0224068712075119	0.572040415863139	21.9251698499085	5.81987196464664	-22.1535049748625	-21.4531034824214	-9.5669797293677	GOOD	BAD	0.00130542563926423	0.00905101178610855
0.00100371959269808	0.0302599345835796	0.410066683873454	0.0519376500211685	0.902717752344539	0.962744724295695	-0.0412885302277235	-0.00194112496369539	-0.131259521115903	-0.0308604529236878	-0.103602212312945	-0.08991057	0.0235807282412741	-0.0839934045249893	0.284087933048717	21.7678068313576	6.03902273875001	-22.1535049748625	-21.4531034824214	-9.5669797293677	GOOD	GOOD	0.00130291140173331	0.00924590270349495
0.000610306856663943	0.0272971238586371	0.411327929791839	0.0538772661933234	0.908403864304327	0.961603207677723	-0.0425794724413355	0.000803178149915371	-0.11399428362439	-0.0570879697825299	0.0018266367694178	-0.138244852945622	0.0369091	-0.09799469	-0.101659584136861	21.5569998499085	6.33260196464663	-22.1535049748625	-21.4531034824214	-9.5669797293677	GOOD	GOOD	0.00130195373941953	0.00942714999255178
0.000814233683169672	0.0256703692055446	0.412567053975298	0.0558214078529412	0.904334998196786	0.96349913896354	-0.0427326624708179	0.0016895555144308	-0.0170608802125823	0.0452403325395167	0.0278835600624476	-0.0049347644371498	-0.0548725609822428	0.0948362442909213	-0.101659584136861	21.5569998499085	6.33260196464663	-22.1535049748625	-21.4531034824214	-9.5669797293677	GOOD	GOOD	0.00130220392626441	0.00962905420554678
0.00044140064807183	0.0256467266381447	0.411985399157845	0.0548894317244194	0.898771244983163	0.966054761125023	-0.041253232555698	0.00295450976300645	-0.0335614927513649	0.120479958431544	0.0632104494412906	0.281917213987012	-0.125639428875123	0.0970289393675657	-0.101659584136861	21.5569998499085	6.33260196464663	-22.1614584842162	-20.8530100002489	-9.56917835808632	GOOD	GOOD	0.00130326601611088	0.00988411059162647
0.00134216714901928	0.0272140246838882	0.413032940983414	0.053927720666157	0.903054565926715	0.970807361646396	-0.0348925522614584	0.00372807447152344	-0.0527809900322203	0.173304128395737	0.0373370686141842	0.3435426	-0.231341881948525	0.0848947	-0.101659584136861	21.5569998499085	6.33260196464663	-22.1634349748625	-20.7038834824214	-9.5697247293677	GOOD	GOOD	0.00130481396175364	0.0102176087788935
0.000854122002702885	0.0301024154746178	0.412809945010574	0.0550309738475099	0.904140483630135	0.969846888168613	-0.0390915752022044	0.00057225610911554	0.0186002551681086	0.0298507549782719	-0.126888025576551	0.140086365151555	-0.0625776622758322	-0.165487855806889	0.0508242460775019	21.866701184015	6.11668942283188	-22.1634349748625	-20.7038834824214	-9.5697247293677	GOOD	GOOD	0.00130653766563429	0.0106443671982368
0.00152694464930168	0.0338358183205215	0.409131952951967	0.0538545181983283	0.90492259710602	0.969787015792567	-0.0390673042749723	-0.00251506802601939	0.0443674076157594	-0.0983812966982041	-0.151291181774209	-0.264630807533487	-0.02112409	-0.0171184333640808	0.262020415863139	22.2956498499085	5.81764196464663	-22.1634349748625	-20.7038834824214	-9.5697247293677	GOOD	BAD	0.00130792121015919	0.0111665831153177
0.00112936837718902	0.0378311996279349	0.40775518747096	0.0531621808262512	0.9043573476841	0.964516704667618	-0.0392844333054633	-0.00457453398166429	0.0289521928101309	-0.157703863115876	0.0631052799496815	-0.389727513360257	-0.0699797554241908	-0.0787129613695181	0.262020415863139	22.2956498499085	5.81764196464663	-22.1634349748625	-20.7038834824214	-9.5697247293677	GOOD	BAD	0.00130804797594624	0.0117736647007672
0.00150846723640455	0.0415176024332833	0.408795026469402	0.0532347991856694	0.900997390902687	0.962719591935183	-0.0406440717699624	-0.00284173268103096	0.0335928302780692	-0.118452829190848	0.0122506101431324	-0.293994271202575	-0.128606648089324	0.0578430359827824	0.262020415863139	22.2956498499085	5.81764196464663	-21.8527554254879	-20.7032785004405	-9.95279420714973	BAD	BAD	0.00130561313304712	0.0124449136096718
0.000927108956546999	0.0444295945756169	0.409081429612544	0.0567246455794464	0.904482410032993	0.958839418128354	-0.0417802989077667	0.000431103113647033	0.0652645725513734	0.0103488860213407	-0.034137988573311	-0.0620994026155299	-0.187231471546336	0.0848947	0.262020415863139	22.2956498499085	5.81764196464663	-21.7988249748625	-20.7031734824214	-10.0192907293677	BAD	BAD	0.00129913038477785	0.0131539766003128
0.00157952775440554	0.0462581331217717	0.407294572478182	0.0550343278144277	0.906774011716288	0.961763079640433	-0.048686653239999	0.00323045847927703	-0.0938366979040131	0.0696124405716196	-0.0233624382732206	0.0800667450386349	-0.1952236	0.0317035097328848	0.390549301318714	21.9901139069089	5.81915227781781	-21.7988249748625	-20.7031734824214	-10.0192907293677	BAD	BAD	0.00128721752181268	0.0138737797080753
0.0010702537194877	0.0468745917164174	0.406917579715513	0.052040798476879	0.905544726190899	0.966369241659687	-0.0409530531348922	-0.00561801677291448	-0.0904559497520412	0.0315146846270541	0.0159616186548309	0.205178314459372	-0.0927658685346597	-0.083699023692876	0.574340415863139	21.5532098499085	5.82131196464663	-21.7988249748625	-20.7031734824214	-10.0192907293677	BAD	BAD	0.00126888034635536	0.0145812013978934
0.00130736443180436	0.0463810725967766	0.410471559669901	0.0514164031577319	0.90389446474943	0.964370214731523	-0.0403210706218592	-0.00038046150670291	-0.0316075404524116	-0.000880879174994659	0.0994510775048179	0.330284631170646	-0.07915727	-0.09799469	0.574340415863139	21.5532098499085	5.82131196464663	-21.7988249748625	-20.7031734824214	-10.0192907293677	BAD	BAD	0.001243763767195	0.0152611169710489
0.00116361582989383	0.0451513944625671	0.409456882306689	0.0519693572903888	0.902847596102658	0.963691122896597	-0.0439170162610659	0.00205662262627459	-0.00430825573858217	0.10459157081702	0.0132812965120046	0.399469118748044	-0.341228852496478	-0.09799469	0.574340415863139	21.5532098499085	5.82131196464663	-21.781610395734	-21.3793108500597	-9.61485379171328	BAD	BAD	0.00121233039697737	0.0159095164836346
0.00162265504988406	0.0437212596549865	0.409524126705125	0.0532654730069143	0.906778132030144	0.967601333294138	-0.041122010263474	0.000948771039804969	0.0919393898961497	0.00842841057036994	-0.0346699091756048	0.292349058054883	-0.422329091820901	-0.0423126825655738	0.574340415863139	21.5532098499085	5.82131196464663	-21.7797649748625	-21.4517934824214	-9.5714977293677	BAD	BAD	0.00117584859450337	0.0165338606278485
0.00202191742876918	0.042567758363844	0.412395115078939	0.0548874646212511	0.904445000828458	0.971564667761292	-0.0398739352921301	0.000812795049550705	0.0186635419343178	-0.0609833166454318	0.0512534357491881	0.2816207	-0.266557207384627	-0.03703156	0.573412620042248	21.703254603621	5.82073108378486	-21.7797649748625	-21.4517934824214	-9.5714977293677	BAD	BAD	0.00113609839845662	0.0171492880459015
0.0013032186399365	0.041978362977214	0.409369535874477	0.0535353692019418	0.902820213060409	0.968604237345948	-0.0420095135894198	-0.000284465961556228	0.0434567221052587	-0.0263560517976791	0.124413634145996	0.142835999334202	-0.339969536616435	0.00851373384231655	0.572040415863139	21.9251698499085	5.81987196464664	-21.7797649748625	-21.4517934824214	-9.5714977293677	BAD	BAD	0.00109493567157971	0.0177726203708104
0.00162284884791403	0.042047358077181	0.407734149766266	0.0536200729789488	0.905247079687006	0.970176734002207	-0.0400292016799127	4.73642473347245e-05	0.00634937296557125	-0.0617512285645287	0.12440008752793	0.0528761669522627	-0.490162741209761	0.0662450311447183	0.572040415863139	21.9251698499085	5.81987196464664	-21.7797649748625	-21.4517934824214	-9.5714977293677	BAD	BAD	0.00105396905346397	0.0184167596756401
0.000844843293356274	0.0427105265116755	0.410058642167624	0.0542996106840789	0.903027680226565	0.967999079548489	-0.0419834760550845	0.0037082723268458	-0.104495403192354	0.0214285588863333	0.148815869078352	-0.0532906597463748	-0.666042051415828	0.213704727139021	0.572040415863139	21.9251698499085	5.81987196464664	-21.7867587293911	-20.924113646777	-9.57343175252335	BAD	BAD	0.00101441701667361	0.0190866716190193
0.00180183457111286	0.0437860514199476	0.410620511043572	0.0578100234456437	0.902138633142277	0.963089564749762	-0.0423120116807591	0.00482809911321059	-0.0311427645847174	-0.0143170704450033	0.161221291350712	0.0428206042494898	-0.593126691494073	0.224225434289256	0.572040415863139	21.9251698499085	5.81987196464664	-21.7896949748625	-20.7025734824214	-9.5742437293677	BAD	BAD	0.000977081120371556	0.0197781976333579
0.0012114687755462	0.045026639388048	0.410760045132387	0.0565468695674419	0.90741172522277	0.964867067361501	-0.0443018669833246	0.000792729506009187	0.0560250084710705	-0.0143921973363703	0.0756724527682617	0.140731902990477	-0.627539883061085	0.251002935050637	0.57083496466046	22.0700887982646	5.66722627169632	-21.7896949748625	-20.7025734824214	-9.5742437293677	BAD	BAD	0.00094243193933536	0.020480198955973
0.00123453035972715	0.0461863572520791	0.409965441309454	0.0544302229105818	0.90552116554756	0.966744280491961	-0.0433945425467677	-0.00278421965836635	0.0430577398933498	-0.0378305436803643	0.00149219767185425	0.157777	-0.531531240646021	0.222978058677145	0.568990415863139	22.2918398499085	5.43365196464664	-21.7896949748625	-20.7025734824214	-9.5742437293677	BAD	BAD	0.00091077820313919	0.02117865775278
0.000933842538900872	0.0471053232758341	0.410388849664202	0.0539778446362197	0.910485017025168	0.965517392507591	-0.0398850311733478	-0.000948766853004335	-0.0162125867341018	-0.00402325823116457	0.00145940028831954	0.157777	-0.355655544444513	0.206821	0.568990415863139	22.2918398499085	5.43365196464664	-21.7896949748625	-20.7025734824214	-9.5742437293677	BAD	BAD	0.000882444547473299	0.0218614574724273
0.00142561793604977	0.0477801654138088	0.410468350073383	0.0556019064502327	0.910907584165358	0.966070389245051	-0.0381240951622472	-0.00405466053431859	-0.117886587090625	0.104312243851276	0.00142327934819973	0.438430532634202	-0.223613819876995	0.206821	0.568990415863139	22.2918398499085	5.43365196464664	-21.7821938852394	-21.2685318275735	-9.57216940992109	BAD	BAD	0.000857953371087778	0.0225232283445308
0.00174759835219435	0.0483585493226487	0.409907950243198	0.0508931060823694	0.902490036347268	0.961656286041968	-0.0416961402352589	-0.00096543405948907	-0.0667148717154762	0.104311805629536	0.0252631698889995	0.76634442518842	-0.23965373863241	0.0201281349265342	0.568990415863139	22.2918398499085	5.43365196464664	-21.7797649748625	-21.4517934824214	-9.5714977293677	BAD	BAD	0.000838102795833206	0.0231680346861782
0.00232002345164906	0.0490399829955883	0.407759287231634	0.0482349228409258	0.903332715306453	0.960989910781972	-0.0413982533129367	0.00600084447498412	-0.0804940879176243	0.0583534804454616	0.0390611580190245	0.070270449572493	-0.433350913202031	-0.226218100966045	0.712566431502307	22.2969685324287	5.75671638567776	-21.7797649748625	-21.4517934824214	-9.5714977293677	BAD	BAD	0.000823687901734241	0.0238074948755022
0.00198958496720053	0.0499433431461404	0.408477249630151	0.0504285340598468	0.905548192606923	0.968451983623791	-0.0430962748144186	-0.000435319442266164	0.00476816878823413	-0.0143929376295102	0.0487347113740878	-0.638576231728935	-0.622242506793502	0.102481861742678	0.939920415863138	22.3050898499085	6.26829196464664	-21.7797649748625	-21.4517934824214	-9.5714977293677	BAD	BAD	0.000815079268347592	0.0244556961882845
0.00197148786735498	0.0510299020828731	0.411514284330436	0.050700337949823	0.907431667398326	0.968353628999674	-0.0359441391364976	-0.00435152786195406	0.0331417529847561	-0.0143261881518976	0.100545223219449	-0.179380147571803	-0.84432722074938	0.109735944903087	0.939920415863138	22.3050898499085	6.26829196464664	-21.7797649748625	-21.4517934824214	-9.5714977293677	BAD	BAD	0.0008124359123782	0.0251241097266256
0.00212061272190968	0.0521223850674642	0.412812341263128	0.0514177312932525	0.904540062186326	0.964361399416952	-0.0364039900408268	-0.000544148297659068	-0.0663564479986422	-0.0824209290511239	0.0627424781145789	0.721099999264597	-1.07883441439696	0.183226774116608	0.939920415863138	22.3050898499085	6.26829196464664	-21.1849318290568	-20.8454436907536	-9.5810005751796	BAD	BAD	0.000816678588521635	0.0258180407246779
0.00264865530574618	0.0529982142501833	0.411377769396937	0.0522233515953746	0.900555067374244	0.966604569352466	-0.0352781878851788	-0.00855496460491995	-0.0809255060778535	-0.124486787524388	0.062748080971909	1.76054238685153	-0.223251798628288	-0.141693125283724	0.939920415863138	22.3050898499085	6.26829196464664	-21.0422049748625	-20.6999534824214	-9.5832807293677	BAD	BAD	0.000830048656032565	0.0265352706442504
0.00227068290282595	0.0535134969666838	0.408472609843975	0.0519881453533793	0.903072398558141	0.958433465789339	-0.0318461266145416	-0.00525400131900415	0.00396212578518886	0.008323870699289	-0.00709229787718442	1.64628676315052	-0.26106651871514	-0.371154815873353	0.941710982290893	22.0232122061631	6.29371649049157	-21.0422049748625	-20.6999534824214	-9.5832807293677	BAD	BAD	0.000854943130584257	0.0272665990784159
0.0023051982217973	0.0536759727461981	0.407781093132202	0.0497719563596584	0.905196553666167	0.968371410941762	-0.0402219379247499	0.0205180259254557	0.0571220725183684	0.0227593101543953	-0.02867499558523	-0.0768369501090359	-1.04002925684381	-0.606952024051556	0.944640415863139	21.5620498499085	6.33531196464664	-21.0422049748625	-20.6999534824214	-9.5832807293677	BAD	BAD	0.000891218506053761	0.0279965048254388
0.00274003786710153	0.053573583642763	0.408485169642673	0.0521339550782783	0.903899066151933	0.968967821495039	-0.0460228653994673	0.0146395711676198	-0.00441601156319065	-0.0364963846046439	0.100928463585676	-1.1340917237805	-0.837567479755024	-0.54334880093369	0.944640415863139	21.5620498499085	6.33531196464664	-21.0422049748625	-20.6999534824214	-9.5832807293677	BAD	BAD	0.000933897028231315	0.0287027492368499
0.00229958503399435	0.0532104054128811	0.408496673270611	0.0530404959170341	0.90717155070825	0.97188761164218	-0.0498917036572643	-0.00430400057635842	-0.0428595604269065	-0.0958182823955413	0.0166596471690641	-2.27538133640254	-0.0788029891526446	-0.420175173693161	0.944640415863139	21.5620498499085	6.33531196464664	-21.6789830602765	-21.0234579834661	-9.57435333267105	BAD	BAD	0.000973240025298534	0.0293558604591495
0.00319500028457448	0.0524106393281882	0.411358398940892	0.0532328779262237	0.906692508035782	0.970673432570809	-0.0445540449178735	-0.00447684349106579	0.026001487768889	-0.0665593367826458	-0.0829965273662783	-2.442942	0.389427161222564	-0.0324945554004413	0.944640415863139	21.5620498499085	6.33531196464664	-21.7847349748625	-21.0771834824214	-9.5728707293677	BAD	BAD	0.000997663413639288	0.0299207019767007
0.00351955964377868	0.0508451295955196	0.411578647432511	0.0526395652305701	0.902365662420549	0.968596615577155	-0.0389612450626958	-0.00732915279831617	0.0731797191689628	0.00110784854588379	-0.12151561304946	-0.920644594629959	1.05458336430648	0.345087480303276	1.08086889631751	21.7007877437584	6.33513006929697	-21.7847349748625	-21.0771834824214	-9.5728707293677	BAD	BAD	0.000998550274434514	0.0303614474985141
0.00344316959158266	0.0481643124362829	0.411796639540126	0.052547712993149	0.906677546925593	0.960009559431945	-0.0378952468585302	-0.0183755756377204	-0.0657509012717711	-0.0736212220499499	-0.0535107813546103	1.05092483631149	1.70656336399376	0.498010516834376	1.31162041586314	21.9357898499085	6.33482196464664	-21.7847349748625	-21.0771834824214	-9.5728707293677	BAD	BAD	0.000974777142316564	0.0306487428169372
0.00309523394770272	0.0442379846818942	0.411301613302508	0.0539190136736219	0.911603015179282	0.955095901864657	-0.0371038220890614	-0.0105755697374457	-0.0818227043771058	-0.029793903654149	0.017364473949194	2.0512317984839	1.25651300951227	0.0734641463655646	1.31162041586314	21.9357898499085	6.33482196464664	-21.7847349748625	-21.0771834824214	-9.5728707293677	BAD	BAD	0.000934305230088667	0.0307662032149342
0.00315020913369027	0.0393621686817918	0.411278652609094	0.0510146662184241	0.907737310255027	0.958444882642453	-0.0411153239530329	0.00956597060201277	-0.0654443625868783	0.132339393703178	0.0296690349626173	2.02674458254385	0.564776673485019	-0.142254511838556	1.31162041586314	21.9357898499085	6.33482196464664	-21.4387497898249	-20.3941725984386	-8.82844102348375	GOOD	BAD	0.00089187708825446	0.0307143561883543
0.00403405525908565	0.0342078599268318	0.40998976553309	0.0502287644719231	0.903217477667459	0.968242002437395	-0.0392041439762061	0.0158675945643642	-0.0370197945750629	0.174395346771925	0.0956699629398798	1.73094475022279	0.447850025437903	-0.327008147851183	1.06498220931437	21.9365302094733	6.47451650854155	-21.4039749748625	-20.3255234824214	-8.75361872936769	GOOD	BAD	0.000864312214481551	0.0305119106936367
0.00444656590693929	0.029544626066498	0.409411428223444	0.0524274000637502	0.904429900634188	0.974050109269091	-0.0377735259031839	0.00800696463923713	0.0804022609386236	-0.0143462302782438	-0.0602325911150779	1.42966540839776	0.745093430466743	-0.205905706226993	0.63536041586314	21.9378198499085	6.71785196464663	-21.4039749748625	-20.3255234824214	-8.75361872936769	GOOD	GOOD	0.000865737287414156	0.0301945769999819
0.00413898721475107	0.0259930725774379	0.407816929455571	0.053913683151024	0.909204840543522	0.972025932121189	-0.0376892810212411	-0.000119514024866983	0.0358001366628794	0.0285464575284494	-0.0601832429330208	0.864734527638201	1.00939884629692	-0.0749054540169832	0.63536041586314	21.9378198499085	6.71785196464663	-21.4039749748625	-20.3255234824214	-8.75361872936769	GOOD	GOOD	0.000904525743074749	0.02981051220133
0.00397860946375202	0.0239351237411969	0.410839600707852	0.0559980510576407	0.909322641525942	0.967941399538606	-0.0375288236324841	-0.00314053413573392	-0.0207179264263301	0.104322398980585	-0.104270558878911	-0.213227000002384	1.12210508943829	-0.335569213601826	0.63536041586314	21.9378198499085	6.71785196464663	-21.4039749748625	-20.3255234824214	-8.75361872936769	GOOD	GOOD	0.00098278586720026	0.0294122688764999
0.00347053762517959	0.0235256492217945	0.409754451848429	0.0555369737320957	0.906050428532191	0.963949119245622	-0.0447261280368749	0.00157126039693791	-0.0033584028890044	0.104291359135736	-0.11677146698707	-0.936901693320658	0.974772565540369	-0.550316380646542	0.63536041586314	21.9378198499085	6.71785196464663	-21.6686867587803	-20.8586805837568	-9.06435589593309	GOOD	GOOD	0.0010980312918372	0.0290482193765019
0.00341818947277251	0.0247107635133667	0.408858738845934	0.0533885395232338	0.90572255469863	0.966204340097272	-0.048673656026655	-0.00233435912681959	-0.0428023547626837	0.104265622425241	0.00146287530766018	-1.12524484125107	0.782055184482505	-0.322338956609834	0.747270637813212	21.5385948318588	6.58248077922661	-21.7769149748625	-21.0766634824214	-9.1914017293677	GOOD	GOOD	0.00124571854627678	0.0287556187797192
0.0037925864924356	0.027236493542805	0.408391881947701	0.0521177000559745	0.904165294126686	0.967544440557916	-0.04798457834089	-0.0039197267776752	-0.020920930524918	0.0409798544405021	0.0232143728135713	-0.735631038626545	0.775684538014708	-0.0418539631144851	0.949230415863139	20.8181298499085	6.33818196464664	-21.7769149748625	-21.0766634824214	-9.1914017293677	GOOD	GOOD	0.00142137579345646	0.0285554394366954
0.00414745197273447	0.0306979277942372	0.410333101988691	0.0505686056304735	0.903722874361342	0.96786056486675	-0.0443529742263962	-0.00322552123188332	-0.046490822716773	-0.0110827655023554	0.041077513032111	-0.310180970786597	0.920254553551348	0.204494983764601	0.949230415863139	20.8181298499085	6.33818196464664	-21.7769149748625	-21.0766634824214	-9.1914017293677	GOOD	GOOD	0.00162170738978	0.0284510345746082
0.00318069287266291	0.0346078290924716	0.408479638985233	0.0512802349578168	0.906250147132523	0.965757193898136	-0.0410678170840466	-0.00192276040585752	-0.0792794650381769	0.0413838832552645	0.00140190368221601	0.622929945469397	1.09613042897793	0.450835115233733	0.949230415863139	20.8181298499085	6.33818196464664	-21.7769149748625	-21.0766634824214	-9.1914017293677	GOOD	GOOD	0.00184462363295069	0.0284316020176972
0.00374114921711764	0.0384361174054901	0.410826550413046	0.0477889899448165	0.905125086276493	0.966165699935284	-0.0410975641935966	0.000629207832193059	0.0804366133940339	-0.032518687194712	0.0229274816112554	1.08930204816191	1.36032391849302	0.186933675235706	0.949230415863139	20.8181298499085	6.33818196464664	-21.7898120317832	-21.077515677333	-9.82028809502451	GOOD	BAD	0.00208845654291521	0.0284772630117258
0.0027675959184404	0.0416813909224938	0.413758177356351	0.0501847947823928	0.90615889287968	0.96420547971371	-0.0372334171757855	0.000683328133448611	0.051834252885221	-0.0107370671170098	0.0627085993153	1.43501034744414	1.429706	0.319934634997427	0.949230415863139	20.8181298499085	6.33818196464664	-21.7938649748625	-21.0777834824214	-10.0179177293677	GOOD	BAD	0.00235081446736929	0.0285641478587298
0.00283566497375719	0.0439956753096609	0.409991543037361	0.052259273427967	0.904339539798198	0.965980599077209	-0.0443955279426067	0.00667621284963596	-0.0178474679654257	0.0675313490307632	-0.0838206336396993	1.03625330585698	1.70175914101762	0.00865904251539772	0.724503738982516	21.4829457713464	6.29673622620519	-21.7938649748625	-21.0777834824214	-10.0179177293677	BAD	BAD	0.00262760930973053	0.0286701603024626
0.00385196528407277	0.0452323432652797	0.409088575991834	0.0548799884901104	0.906890070528397	0.963864383654256	-0.0421245292117909	0.00434709755036754	-0.0792471417412227	0.127746951689019	-0.0730039583064499	0.508724173347677	1.82384116949038	-0.194505693185769	0.572930415863139	21.9313498499085	6.26878196464664	-21.7938649748625	-21.0777834824214	-10.0179177293677	BAD	BAD	0.00291272465398165	0.0287787327618554
0.00365611813573368	0.0453763134815329	0.410371194928257	0.0525923104581878	0.906780310932507	0.96462918483557	-0.0392949943407078	-0.000558107726831167	0.00566498262900925	0.0331372234474531	-0.0349223280992883	0.355818527182253	1.97552292661836	-0.268798233707184	0.572930415863139	21.9313498499085	6.26878196464664	-21.7938649748625	-21.0777834824214	-10.0179177293677	BAD	BAD	0.00319856170094869	0.0288780072893252
0.00351732232500349	0.044487067053358	0.407973861533637	0.0520498060401992	0.906484656824944	0.967362398360769	-0.0384619089148565	-0.00230159033454944	0.00781610457468889	-0.0502531803366274	-0.0961279753448963	0.3435426	2.010038	-0.0333800688210681	0.572930415863139	21.9313498499085	6.26878196464664	-21.4903876908596	-21.0767197894661	-10.0215878760532	BAD	BAD	0.00347730952820246	0.028958323504438
0.00328488188017439	0.0427125001228042	0.408206999691837	0.0544707858155729	0.910137851508823	0.966422045768344	-0.0420386635788474	0.00417191135875412	-0.115036969281959	-0.179652954981131	-0.157387010187304	0.190810347602786	1.62832905124175	-0.226680943000609	0.392066635308449	21.7076314128359	6.04187379435277	-21.4201149748625	-21.0764734824214	-10.0224377293677	GOOD	BAD	0.00374248418639164	0.0290115371472548
0.00301409420644126	0.0402954959342343	0.407300506243737	0.053460801669929	0.907661757857936	0.970539206265938	-0.0399551296728324	0.00723491661119824	-0.165345383122174	-0.182619948433687	-0.110200653067155	0.106232807502127	1.25592898021691	-0.179391887262516	0.26674041586314	21.5526098499085	5.88464196464663	-21.4201149748625	-21.0764734824214	-10.0224377293677	GOOD	BAD	0.00399016685647973	0.0290319977141903
0.0039161210436415	0.0375392850627891	0.40741175132579	0.0526364437532111	0.905976565712136	0.968507072550252	-0.0385602016631307	0.00355410826570393	-0.0567657215962813	0.00570934037206347	-0.0236939876784223	0.148033195683737	1.00196767461278	-0.00484722485656553	0.26674041586314	21.5526098499085	5.88464196464663	-21.4201149748625	-21.0764734824214	-10.0224377293677	GOOD	GOOD	0.00421949557068119	0.0290178305424427
0.00316710492652671	0.0347852905517836	0.41347218883624	0.0516396194100044	0.906281509062113	0.970561521263021	-0.0446089676481676	0.00469303291867307	-0.016609144867541	0.138471469039034	0.0734962556994915	0.42182432120646	0.717974890593588	-0.132043824240734	0.26674041586314	21.5526098499085	5.88464196464663	-21.4201149748625	-21.0764734824214	-10.0224377293677	GOOD	GOOD	0.00443240670777486	0.0289723080301388
0.00351603517515563	0.0324040087733867	0.41434993472782	0.0509211075974283	0.907647815901635	0.964737331010066	-0.0449703200759122	0.0100795977168524	0.0298590443597601	0.0242946582622829	0.0884028265156099	0.360500469921635	0.575100700715946	-0.264188792399408	0.26674041586314	21.5526098499085	5.88464196464663	-21.7390885693287	-20.7537714234059	-9.63561471081091	GOOD	GOOD	0.004632864524333	0.0289051298392932
0.00391103266177145	0.0307372892909011	0.411116951986927	0.0511091711898086	0.909640815370703	0.968840925215284	-0.0456182601259595	0.00871447437823947	0.045214863392229	-0.0744668494092471	0.0270515641210088	-0.359422864929493	1.06599214859925	-0.334121099294698	0.264503420730168	21.9890627466723	6.10712394673853	-21.7896949748625	-20.7025734824214	-9.5742437293677	GOOD	GOOD	0.00482576770051275	0.028832810985523
0.00412274572242846	0.0300132823981203	0.408397446800466	0.0536344100489403	0.910648160057819	0.963503057047815	-0.0411030157290257	0.0102636296248972	0.0195301053503675	-0.0744990487152193	0.0370380834770676	-0.297318394607233	0.267912931373662	0.089038849015962	0.26290041586314	22.3018198499085	6.26655196464664	-21.7896949748625	-20.7025734824214	-9.5742437293677	GOOD	GOOD	0.00501575366291988	0.0287785164182673
0.00357310024976342	0.0303218537006574	0.407433712158659	0.0557427131960038	0.907714840618367	0.96695050432616	-0.0407656490956183	-0.00114955825783546	0.0195156375818163	-0.0401174623504744	0.0271984796330276	0.554449829582844	1.19030079108906	0.1458578	0.26290041586314	22.3018198499085	6.26655196464664	-21.7896949748625	-20.7025734824214	-9.5742437293677	GOOD	GOOD	0.00520602191869193	0.0287721948295247
0.00486846161108609	0.0316632176261832	0.409334058937632	0.0551131084983093	0.908889466526956	0.960413462556803	-0.0443708201691101	-0.00689624561243709	0.0550768737644144	-0.015116840876992	-0.034032991986245	0.877043934092642	1.68084467384987	0.20096418706369	0.26290041586314	22.3018198499085	6.26655196464664	-21.7896949748625	-20.7025734824214	-9.5742437293677	GOOD	GOOD	0.00539754027325099	0.0288493465242711
0.00400430668092124	0.0339979065672647	0.411116256625911	0.0545070378828658	0.905396354015493	0.959375667872974	-0.0492844978422984	0.00221870248785465	0.0101258597625113	-0.117656762499905	-0.0599952072257991	-0.00486609995907385	1.13630235513173	-0.0160996314863535	0.26290041586314	22.3018198499085	6.26655196464664	-22.1358970912159	-20.3613078383774	-9.57136686300514	GOOD	GOOD	0.00558931813790817	0.0290459232290321
0.00486088246183544	0.0372409496096018	0.410405378158211	0.0550618252858381	0.904782955944055	0.96041232112258	-0.0464859853237904	0.00602649099943832	-0.0420871889782772	-0.124878690985489	0.0103697479279112	0.13904048488302	0.86693336831363	-0.127194016213519	0.476407251708693	22.0897030400046	6.30476044631365	-22.1684049748625	-20.3292634824214	-9.5710967293677	GOOD	BAD	0.00577940930733792	0.0293904585891926
0.00493771208195953	0.0412296700888139	0.411816562431707	0.0532572340402788	0.905146017039365	0.963042066049536	-0.0399888425679022	0.00649030393830541	0.0636963232115069	-0.0742546170135021	0.0273421623320887	0.346875722298962	0.950260563906113	-0.0337500399140635	0.63461041586314	21.9325298499085	6.33307196464663	-22.1684049748625	-20.3292634824214	-9.5710967293677	GOOD	BAD	0.00596544227315409	0.0298974381094051
0.00452524262638105	0.0457240151746455	0.409577680003296	0.0532537994533962	0.903019557021765	0.966474121482328	-0.037507085109079	0.00854895277269481	0.00184551394798915	0.0614385909082852	0.0360433026859383	0.4054645	1.22507889480079	-0.0184253097636752	0.63461041586314	21.9325298499085	6.33307196464663	-22.1684049748625	-20.3292634824214	-9.5710967293677	BAD	BAD	0.00614448115823435	0.0305648881395064
0.00519116907976105	0.0504203438177795	0.410267261095062	0.0547798741969749	0.905858501235041	0.964061200384231	-0.0371854111640294	0.00723312173427914	0.0364724843588458	0.129415666050061	0.0622474026479727	-0.118422174145168	1.19089275213071	-0.0800128262098449	0.63461041586314	21.9325298499085	6.33307196464663	-22.1684049748625	-20.3292634824214	-9.5710967293677	BAD	BAD	0.00631307335739919	0.0313762060926919
0.00539644058901879	0.0549394817136907	0.410243105790358	0.053332953720562	0.908961071972783	0.965813818755565	-0.0425599640457519	0.00472524092692735	0.0724640692630213	0.0363674491274113	0.0622350389036786	-0.647642316499755	0.931987297336523	-0.185207141656222	0.63461041586314	21.9325298499085	6.33307196464663	-21.9076035278366	-20.3287627802659	-9.89266696642938	BAD	BAD	0.00646795334689477	0.0323042152662748
0.00543794562830209	0.0588359746991041	0.409232462737486	0.0537228317318031	0.906579395309967	0.968479647225315	-0.0433191427113262	0.00378498794546793	0.0193264198951434	-0.0149054380620897	-0.0420549176411367	-0.726127499942006	0.807271117980948	-0.2199209	0.634905078743319	21.7147513150816	5.82512415856433	-21.8037949748625	-20.3285634824214	-10.0206637293677	BAD	BAD	0.00660699075193913	0.0333156080500234
0.00606017538775407	0.061684768114094	0.410886977845267	0.0552657674719986	0.904551709564514	0.970485624060928	-0.0452695776490415	0.00465151852859191	0.088883787929025	-0.0820309954833953	-0.0178142589565948	-0.481344936156331	0.535164992071791	-0.0405148350164941	0.63513041586314	21.5482098499085	5.43668196464664	-21.8037949748625	-20.3285634824214	-10.0206637293677	BAD	BAD	0.00672978354606768	0.0343746983392113
0.00562585706245991	0.0631987425549835	0.412354451804579	0.0538422236898914	0.905285535012666	0.968118540370298	-0.0476453818577599	0.00392625252770362	0.107737846883178	-0.0668154759349797	0.0276639246854613	-0.538085755358432	0.399853438214465	-0.0670153239078528	0.63513041586314	21.5482098499085	5.43668196464664	-21.8037949748625	-20.3285634824214	-10.0206637293677	BAD	BAD	0.00683768456821702	0.0354455849584886
0.00586812499555981	0.0632921472381713	0.41190099530662	0.0520250341593691	0.90433206359503	0.965621788500306	-0.0441467478860978	0.00584542064000559	0.0117386183095043	0.0517366585900527	0.000907919611088964	-0.959859953985403	0.3851082	-0.00580107264767222	0.63513041586314	21.5482098499085	5.43668196464664	-21.8037949748625	-20.3285634824214	-10.0206637293677	BAD	BAD	0.00693339243412234	0.0364925656279549
0.005564256283318	0.0620703932644348	0.411607426854286	0.0532270269244106	0.908709337328783	0.965540108395912	-0.0443502407340667	0.00765197605006628	-0.0076834569744156	0.0372158395183295	0.0353542274761693	-1.41285065102739	0.16273088946588	0.164094346421662	0.63513041586314	21.5482098499085	5.43668196464664	-21.7961848228167	-20.9027506038457	-10.0185592502622	BAD	BAD	0.00702039773117141	0.037480133382522
0.00604277507110746	0.0597695602219925	0.410949300309326	0.053420840454638	0.909188726744764	0.965560314864899	-0.0402406902181237	0.00397074977073435	0.0538299396382235	-0.0151117332612597	0.0280975917783751	-1.41793923104158	0.09494229	0.254163721952529	0.633063968040442	21.9671402585044	5.68579504216973	-21.7938649748625	-21.0777834824214	-10.0179177293677	BAD	BAD	0.00710245270962597	0.0383741605304282
0.00607681158684525	0.0566868622090909	0.411443964875772	0.053106637522923	0.908616752268182	0.965108006141476	-0.035876831228466	0.00326904823962618	0.115306141195202	0.0509960499367951	0.00101729346884928	-1.53643192649896	0.186264114701063	0.123885501546902	0.631430415863139	22.2983098499085	5.88272196464663	-21.7938649748625	-21.0777834824214	-10.0179177293677	BAD	BAD	0.00718305527156527	0.0391441281850149
0.00607727907592128	0.0531571304848338	0.409525166622684	0.0548775953669599	0.904930060403214	0.961529792580707	-0.0339799709380408	0.00843475370396533	0.0399848762948338	-0.0612404370293296	-0.0670805963635201	-1.62538819190903	0.2110087	0.133482643066589	0.631430415863139	22.2983098499085	5.88272196464663	-21.7938649748625	-21.0777834824214	-10.0179177293677	BAD	BAD	0.00726507638697608	0.039765858251947
0.00632615420141189	0.0495865220311852	0.410366706448998	0.0554234801034778	0.902821513994203	0.960634280647881	-0.0375690134342294	0.00264131760540517	-0.008072106111098	-0.127512097342754	0.0142672628345546	-1.53798697916537	0.257854960207989	0.0474348672812743	0.631430415863139	22.2983098499085	5.88272196464663	-21.7938649748625	-21.0777834824214	-10.0179177293677	BAD	BAD	0.00735069351162358	0.0402260437865857
0.00619336444023407	0.0464851311730513	0.41084690686501	0.0531162698213323	0.905809795768715	0.957511875953023	-0.0401654813777438	0.00566434362511146	0.0874312080433086	-0.00894806215520839	0.0221793001603314	-0.856062444121285	0.2690418	-0.0757396101635369	0.631430415863139	22.2983098499085	5.88272196464663	-21.7823386339388	-21.3835258064537	-9.65298233113104	BAD	BAD	0.00744152806072484	0.0405289591989647
0.00679498209116964	0.0444118245746316	0.409636444526271	0.0529254750985648	0.905349512032942	0.961186731526829	-0.0368443526712383	0.00516364311221955	0.00701747141167521	0.109509088816533	-0.0265417395295913	-0.60662777975152	0.2690418	-0.198909181284637	0.634369457149093	21.8917809987767	6.09608315283255	-21.7797649748625	-21.4517934824214	-9.5714977293677	GOOD	BAD	0.00753880891737236	0.0407017651934002
0.00679680846135556	0.043821813349027	0.409538209839882	0.0548136927408408	0.90667209375364	0.962563860437592	-0.0405452282181472	0.00433231341309975	0.0313746564653023	0.16283512923167	0.0347394434832649	-0.325864568407053	0.171790103897826	-0.271001830466604	0.63677041586314	21.5596798499085	6.27038196464664	-21.7797649748625	-21.4517934824214	-9.5714977293677	GOOD	BAD	0.00764347908234493	0.0407938650942645
0.00633903700472718	0.0449122939248925	0.409897827318137	0.0546757244614622	0.906516063785866	0.964299752008488	-0.0413802210833221	0.00340235818310907	0.0414180120692666	0.162835728262429	-0.0046756368549609	-0.2756762	0.251415420154015	-0.539408954550358	0.63677041586314	21.5596798499085	6.27038196464664	-21.7797649748625	-21.4517934824214	-9.5714977293677	GOOD	BAD	0.00775616951332879	0.040869100907244
0.00610214629750659	0.0475241198779807	0.412406491497458	0.0534990198890995	0.902622975319119	0.964185319246896	-0.0389176831541004	0.00785560863072738	-0.0758575606666161	0.000853494002377664	-0.0267902849889126	-0.381975224278745	0.418476956280086	-0.742679417764838	0.63677041586314	21.5596798499085	6.27038196464664	-21.7797649748625	-21.4517934824214	-9.5714977293677	BAD	BAD	0.0078770068826427	0.0409927888089991
0.006488547398911	0.0511199730993338	0.412389712881435	0.0504183674291023	0.905044521778501	0.966237265107621	-0.0409864361320122	0.00519550037625546	-0.13729792154175	-0.101741808657286	0.034392220490714	-0.614651962070301	0.4431414	-0.7685891	0.63677041586314	21.5596798499085	6.27038196464664	-22.1288574328803	-20.8032382017638	-10.3430596357144	BAD	BAD	0.00800530374492628	0.0412170840031822
0.00775372862930134	0.0549191765684837	0.41159844276506	0.0495166967687261	0.90726064351891	0.971286241169661	-0.0404682108272376	0.00761145369991855	-0.13191231596344	-0.0102076160894728	0.0290537669955078	-0.864864682230705	0.545135588546705	-0.715017334908711	0.431903363260236	22.1575851644372	5.81545141457582	-22.1816849748625	-20.7050934824214	-10.4598187293677	BAD	BAD	0.00813922631921496	0.0415693777996427
0.0076791119045584	0.0581635627620855	0.411246831817531	0.0540338430108548	0.909603338020987	0.967605757262157	-0.0404044077852656	0.00805738152111392	0.0627506910502668	0.0762300313939676	-0.0653491909353069	-1.06003890201648	0.456026064973107	-0.545039363298703	0.25896041586314	22.6623198499085	5.43141196464664	-22.1816849748625	-20.7050934824214	-10.4598187293677	BAD	BAD	0.00827566148561485	0.0420479413872533
0.00856644074710111	0.060318708939533	0.409005492969424	0.0537845377475294	0.910417132688711	0.9684089535159	-0.0404204345887232	0.0110779323947324	0.00500128391352832	-0.02452028292308	-0.121675649659718	-1.080661	0.495326384372802	-0.579556227744422	0.25896041586314	22.6623198499085	5.43141196464664	-22.1816849748625	-20.7050934824214	-10.4598187293677	BAD	BAD	0.00841052305130264	0.0426256556741997
0.00847508476514779	0.0611207566870672	0.407130533342489	0.0508339842537617	0.906788965276289	0.965893180530026	-0.0417606664722553	0.00878647393168181	0.000137892867754133	-0.102151180555667	0.0432599243646854	-0.911721682380872	0.448398046662713	-0.474817573949521	0.25896041586314	22.6623198499085	5.43141196464664	-22.1816849748625	-20.7050934824214	-10.4598187293677	BAD	BAD	0.00853942522636262	0.0432587037584188
0.00811197798086563	0.060540540132245	0.409271416232866	0.0511402089203575	0.902616992302428	0.964639064795303	-0.0404993599677333	0.00104281242466583	0.10953480980923	0.0844886327158428	0.0535299922959467	-0.837948419631394	0.4431414	-0.295578681443915	0.25896041586314	22.6623198499085	5.43141196464664	-21.829586557828	-20.7033277483131	-10.0546857526677	BAD	BAD	0.0086584432575081	0.0438952758994177
0.00783068592432093	0.0587160317865413	0.411010404677567	0.0536703917887134	0.905046027094281	0.964936540387576	-0.0396778269958325	0.00362248259949367	0.0150900298720298	0.126987200514883	-0.0603487281402883	-0.648724160500281	0.140954649073584	-0.462280297890428	0.458042779921579	22.467759291096	5.67263370525183	-21.7988249748625	-20.7031734824214	-10.0192907293677	BAD	BAD	0.00876484719378217	0.0444817976717888
0.00886625791115852	0.0558890981550021	0.409783582685468	0.0552125370572125	0.907577664631453	0.966103092683164	-0.0437509979156392	0.000976245931707034	-0.107888378943188	0.107277940884512	-0.027630684192731	-0.286159028131251	0.0369091	-0.608878085492876	0.631430415863139	22.2983098499085	5.88272196464663	-21.7988249748625	-20.7031734824214	-10.0192907293677	BAD	BAD	0.00885771398433093	0.0449683339528879
0.00818244225186507	0.0524022529560621	0.410404323444193	0.052926614944204	0.907736983862341	0.966577964235057	-0.0413290997378036	0.00679871442734403	-0.165378392612414	0.00504421941725605	-0.0640306739888837	0.108345754586706	-0.0443705716835029	-0.6466629	0.631430415863139	22.2983098499085	5.88272196464663	-21.7988249748625	-20.7031734824214	-10.0192907293677	BAD	BAD	0.00893808604187826	0.0453154866566515
0.00972211036714296	0.0487234584931899	0.410763238812045	0.0523944119826261	0.905244974614279	0.96318720832314	-0.0436636410109218	0.0109780586174783	-0.132714656141074	0.0545888335649087	-0.153899638287846	0.395688017725884	0.00331124945992846	-0.733294998491364	0.631430415863139	22.2983098499085	5.88272196464663	-21.5232605206442	-20.967987633176	-9.70530726268512	GOOD	BAD	0.0090084183427759	0.045502271859032
0.00960685702326395	0.0453909184591505	0.410062202153083	0.053789691178339	0.903380271862679	0.963554847601762	-0.0432703287164927	0.0138288713282446	-0.0386424773675048	0.159491930582513	-0.0854990923759726	0.154961841235056	0.0787382842798073	-0.7685891	0.631430415863139	22.2983098499085	5.88272196464663	-21.4109949748625	-21.0758734824214	-9.5773897293677	GOOD	BAD	0.00907154055427998	0.0455311597806996
0.0100342034601522	0.0428732039077465	0.409551363678187	0.0540163856537137	0.903992149120391	0.962794087527157	-0.0463205455678607	0.00767384069815751	0.116793583361773	0.00964263536759267	-0.0308544729081071	-0.101858233214006	-0.0747427552939936	-0.590337149865969	0.633104234985121	22.1057785422235	6.11976738652848	-21.4109949748625	-21.0758734824214	-9.5773897293677	GOOD	GOOD	0.00912972391517488	0.0454269602057945
0.0100532983735022	0.0414486724673157	0.410379696352274	0.0524916286590205	0.905316780695121	0.964033094430985	-0.0430605659327291	0.00799906230070869	0.107336525861331	0.018787505134309	0.00454515231664931	-0.243626312657485	-0.0941758537613372	-0.705481821693046	0.63461041586314	21.9325298499085	6.33307196464663	-21.4109949748625	-21.0758734824214	-9.5773897293677	GOOD	GOOD	0.0091842162027598	0.0452300759521508
0.0102543761963011	0.0411536397122031	0.411809228901664	0.0503516285592076	0.907381529847224	0.964924864095595	-0.038813506154963	0.00329676260078652	0.0839608382402318	-0.0517703647677826	0.0307894087799677	-0.229147559175338	0.0516626159365051	-0.7685891	0.63461041586314	21.9325298499085	6.33307196464663	-21.4109949748625	-21.0758734824214	-9.5773897293677	GOOD	GOOD	0.00923516010087017	0.0449861994716422
0.0112969847339628	0.0417965238950598	0.409502688252364	0.049648702186621	0.90686022238327	0.9654265776903	-0.0405385099142497	0.00170579938846283	0.0463302309884148	-0.0385121418880301	0.00153320779261167	-0.0722689009358815	0.227542391004796	-0.629294320177205	0.63461041586314	21.9325298499085	6.33307196464663	-21.9872548530278	-21.0783259438053	-9.90946975669862	GOOD	GOOD	0.00928176890320636	0.0447348987863782
0.0110206984785	0.0430452374882084	0.407662870406067	0.0536762526315129	0.906971260882451	0.964856965048953	-0.0414081274492482	0.00737766553807738	0.0858785514464559	0.0109593567888627	-0.0303772685822709	0.449968718076993	0.2690418	-0.726866813924377	0.63461041586314	21.9325298499085	6.33307196464663	-22.1676049748625	-21.0790934824214	-10.0133997293677	GOOD	GOOD	0.0093227691815505	0.0445009062955364
0.0111149336816823	0.0445449164917633	0.409633957333458	0.0571595063109921	0.907693773288367	0.966899367732167	-0.0409844601339822	0.00562684607453298	0.172188536469414	-0.0130830783320754	-0.0280748711477845	1.07550343384271	0.223655779732338	-0.816266667298345	0.441140957489612	22.1179568655502	5.8665791942783	-22.1676049748625	-21.0790934824214	-10.0133997293677	GOOD	GOOD	0.00935703627352539	0.0442916590789158
0.0124599999200897	0.0459945168608694	0.412312771273762	0.0526764731972443	0.906632917690657	0.966696542917649	-0.0362581718451526	0.00555348296411117	0.142437815291437	-0.047787481466517	-0.0302401699314143	1.210449	0.2110087	-0.684649340675383	0.26126041586314	22.2903598499085	5.43285196464664	-22.1676049748625	-21.0790934824214	-10.0133997293677	GOOD	GOOD	0.0093841698611668	0.0441015886770451
0.0118432316019408	0.0471748854908312	0.412476107972622	0.0529382842783752	0.904451643754453	0.967703790802343	-0.0416281444905184	0.00137556371490267	0.0789266510042493	-0.0726457420986811	-0.0599545769652195	1.55829376924703	0.490437462960515	-0.6466629	0.26126041586314	22.2903598499085	5.43285196464664	-22.1676049748625	-21.0790934824214	-10.0133997293677	GOOD	GOOD	0.00940479757935267	0.0439192074001832
0.012469652866239	0.0479603932534764	0.413774606616737	0.0529600088155661	0.903021940376321	0.963149655201077	-0.0381496064125163	-0.00267563792688338	0.0507773865440157	-0.0150272126803154	-0.0285361403470617	1.84520425297196	0.276217653877419	-0.597116577576708	0.26126041586314	22.2903598499085	5.43285196464664	-21.863857098398	-21.0780288125489	-10.0170716213404	GOOD	GOOD	0.00942063583588608	0.0437316102402442
0.0127356638924526	0.0483281909116185	0.412432355788604	0.0519064005640021	0.905012514223003	0.958931193830399	-0.0383024609948849	0.00614517184705441	0.11228725323285	0.0457696498355719	0.064055366046242	1.43295543662381	0.0199721058913883	-0.736210828025332	0.26126041586314	22.2903598499085	5.43285196464664	-21.7938649748625	-21.0777834824214	-10.0179177293677	GOOD	GOOD	0.00943440223976474	0.0435252022388091
0.0139022214491323	0.0483446001975951	0.41059498227634	0.0530198963266759	0.90642116151088	0.966041531407792	-0.0401372125768483	0.0120876767614811	0.142312887283387	0.0432119911203131	-0.00121339199724033	0.354067006602453	-0.262878700544908	-0.920965220509098	0.450510403438617	22.2975667016117	5.89126485733789	-21.7938649748625	-21.0777834824214	-10.0179177293677	GOOD	GOOD	0.00944966155942127	0.0432861156132029
0.0138828936698251	0.0481181881489725	0.410545628542931	0.053812569978075	0.908179687054817	0.974061286591482	-0.0402538821430955	0.00104043310935407	0.0170230542571774	0.0152351775251713	-0.0591103986211733	-0.0511200598304497	-0.409179166198792	-0.797231526951837	0.63231041586314	22.3044898499085	6.33163196464663	-21.7938649748625	-21.0777834824214	-10.0179177293677	GOOD	GOOD	0.00947077309815526	0.0430029657095447
0.0138695850443959	0.0477698377545661	0.410340703209793	0.0552201637319792	0.90885764881714	0.971560066824024	-0.0382600362189379	0.00631734485375948	-0.0728243269197179	0.104568440748466	0.00118976836886625	1.02005783044787	-0.4273564	-0.716551866488239	0.63231041586314	22.3044898499085	6.33163196464663	-21.7938649748625	-21.0777834824214	-10.0179177293677	GOOD	GOOD	0.00950286777048711	0.042671812496879
0.0144136324038397	0.0474350266204119	0.411287342840848	0.0537720484806042	0.905697706624412	0.967194205268691	-0.0430028602272704	0.00627506212447916	-0.0735114683606848	0.103075945408662	-0.0917985747937847	2.22674252595401	-0.527616431228465	-0.812947907507868	0.63231041586314	22.3044898499085	6.33163196464663	-22.1124144578836	-21.4025178891034	-10.0128289884059	GOOD	GOOD	0.00955131914545066	0.0423023229670763
0.0154270607187937	0.0472501701315986	0.411281368045796	0.0518316774222289	0.901556606328165	0.969392832770005	-0.0410697610292257	-0.0103020941190834	-0.072962042969217	0.0742052943691498	-0.0591498406532287	4.28127183418564	1.0797489100001	-1.04269265108963	0.63231041586314	22.3044898499085	6.33163196464663	-22.1626349748625	-21.4537134824214	-10.0120267293677	GOOD	GOOD	0.00962044044761705	0.0419210772588855
0.0147437928059994	0.0473429755253052	0.411047698339849	0.0518444522148127	0.904753339635932	0.9585526831549	-0.030612826446297	-0.00126237539286205	-0.0115193180783113	-0.015677095588126	0.000950073601308207	5.32079135673808	1.15969221505706	-0.965591671523988	0.447526406724915	22.1136530305109	6.10638203065405	-22.1626349748625	-21.4537134824214	-10.0120267293677	GOOD	GOOD	0.00971224612903653	0.0415666218438093
0.0153175709512384	0.0478468223641819	0.408616788233304	0.054497910138479	0.908152942437093	0.949331142170143	-0.0316371378515887	0.00713970829603045	0.0191028350106849	-0.0149647782454071	0.00138389346443439	2.7625173744382	0.879991906852837	-1.3877206583564	0.26444041586314	21.9245698499085	5.88320196464664	-22.1626349748625	-21.4537134824214	-10.0120267293677	GOOD	GOOD	0.00982651047194651	0.0412772447000177
0.0156009846250143	0.0488636656491851	0.407874185193214	0.0571591433722243	0.90769964687722	0.96718210761046	-0.0396961838797132	0.0215260339366848	0.080493341424842	0.0442828093340193	0.0626705730361472	-0.856242111591503	-0.830662377904502	-1.38403133787844	0.26444041586314	21.9245698499085	5.88320196464664	-22.1626349748625	-21.4537134824214	-10.0120267293677	GOOD	GOOD	0.00996206403239509	0.0410786861185208
0.0156564740550491	0.0503464636580151	0.409346775166037	0.0550011872197281	0.908164927486837	0.970438989332255	-0.0496650767006583	0.00336828949225133	-0.0416877309781997	0.0142781728261982	0.00158884545955566	-2.79078214881001	0.266591393340352	-1.09934253516987	0.26444041586314	21.9245698499085	5.88320196464664	-21.8214294510735	-20.7664900225113	-9.61149587233727	GOOD	GOOD	0.0101178903161758	0.04097771958791
0.0158699490258292	0.0519770615042052	0.408868364624268	0.052789574143718	0.906444740914561	0.965032135732155	-0.0408969054193989	0.00395314333375255	0.0168335410348083	0.0441083407286792	0.000732588262235628	-2.70916386443835	0.556918318525967	-0.577072922456951	0.600116262717528	21.9261862028387	5.88407459690339	-21.7896949748625	-20.7025734824214	-9.5742437293677	GOOD	GOOD	0.0102932166109541	0.0409620415459634
0.0159568588548496	0.0531693921733288	0.408375790806097	0.0511342463277979	0.905707730740037	0.967229197941314	-0.0336571312769342	-0.0109850646651939	0.143439018641614	0.102770922753514	0.0625312448834267	-0.973613828444931	1.13429205192719	-0.193904208131654	0.941460415863139	21.9278298499085	5.88496196464664	-21.7896949748625	-20.7025734824214	-9.5742437293677	GOOD	GOOD	0.0104873309931697	0.0410049028935642
0.017138795175981	0.0532922853894215	0.41055867414799	0.0503469479104479	0.909013951658453	0.960656207570632	-0.0320028837878476	-0.0178159944437861	0.0794378124611108	0.0165561114303835	0.0927046348675214	1.50914284700282	1.65424483550706	-0.09799469	0.941460415863139	21.9278298499085	5.88496196464664	-21.7896949748625	-20.7025734824214	-9.5742437293677	GOOD	GOOD	0.0106998360121031	0.0410733690517561
0.0176512177945995	0.051988037120754	0.41157258481269	0.0532805965267283	0.910117569592953	0.957432451407923	-0.033192742208212	-0.00475967505773832	0.0209861929773793	-0.0759057694987504	0.123833512721674	2.91866660058133	1.49119502144535	-0.270100225278022	0.941460415863139	21.9278298499085	5.88496196464664	-21.7896949748625	-20.7025734824214	-9.5742437293677	GOOD	GOOD	0.0109311072704714	0.0411365709002884
0.0179653211461611	0.0493395181813631	0.412458082125288	0.0552141058585212	0.905278975368254	0.962626583384876	-0.0350708087668593	0.00948481039714266	-0.104420719324548	0.100665134423571	0.0637730619359111	3.10327412077382	1.1639071102553	-0.47279981342292	0.941460415863139	21.9278298499085	5.88496196464664	-21.7926807815739	-20.9712316445807	-9.89192353917516	GOOD	GOOD	0.011182439169526	0.0411704789269306
0.0177899369424589	0.0458198622914343	0.414213911004837	0.0533845724807632	0.90445318071901	0.964671238207568	-0.0356859277429697	0.0196434945777004	-0.0142782853245772	0.0770767405258437	0.0309913975533605	2.39352323529414	0.955062699290178	-0.436184942838441	0.610975795096016	22.1132303225236	6.28997838495017	-21.7938649748625	-21.0777834824214	-10.0179177293677	GOOD	GOOD	0.0114556037653791	0.0411600162006513
0.0182986359628652	0.0421095354178012	0.410423867883425	0.0536741346537779	0.906893649215797	0.967892191647719	-0.0381068245895234	0.014972676295202	0.0205161831723243	0.0403979399061161	0.00271448316867452	1.40961540775548	1.33480638939349	-0.357912563321563	0.26379041586314	22.3079998499085	6.71546196464664	-21.7938649748625	-21.0777834824214	-10.0179177293677	GOOD	GOOD	0.0117519118555672	0.0410991932970329
0.0180217056577151	0.0388691701033449	0.409254659872121	0.0569394104454948	0.907708615774309	0.966064362800518	-0.0403839949157884	0.00413981036133694	-0.042854866195135	0.07625454655333	-0.030701529040161	0.270024150494288	1.96440537707544	-0.159762824317666	0.26379041586314	22.3079998499085	6.71546196464664	-21.7938649748625	-21.0777834824214	-10.0179177293677	GOOD	GOOD	0.0120712082389778	0.0409884121881968
0.0172949681815851	0.0365768121197305	0.412247792116188	0.055281005493637	0.905306082491661	0.969203532567836	-0.0427064962639154	0.00780895534585253	-0.0428989390459201	0.0130156516790894	-0.0582858766502545	-0.777851259983769	2.43356610064738	0.0404275811049808	0.26379041586314	22.3079998499085	6.71546196464664	-21.7938649748625	-21.0777834824214	-10.0179177293677	GOOD	GOOD	0.0124113600663041	0.0408312360048918
0.017300299653804	0.0354737574531292	0.410147235880587	0.0551862194140454	0.903079876104859	0.970878853548504	-0.0403200780230773	0.011059192302077	-0.0428937471257867	0.0150187209516618	-0.151146302359053	-0.448724844585516	2.26522754173622	-0.102168058131897	0.26379041586314	22.3079998499085	6.71546196464664	-21.7900524164187	-21.3651598695873	-10.0168652484452	GOOD	GOOD	0.0127684594466022	0.0406339709259618
0.0172370903805686	0.0355635371913405	0.408803897003027	0.0550421305470441	0.906549448157483	0.975129687792735	-0.0412051544128776	0.00647119191980408	-0.0133420177318075	0.0126613801571586	-0.12399955155448	0.687039525147204	2.184137	-0.443300728744396	0.441543026350182	22.1275283710909	6.50134748722702	-21.7888949748625	-21.4524034824214	-10.0165457293677	GOOD	GOOD	0.0131374633811984	0.0404070601846332
0.0166010012844326	0.0366592991590632	0.410090073214231	0.0542260814311824	0.910103822749413	0.971289106353662	-0.0406176736501424	0.00285567055404291	-0.0695776529459073	0.0152030197458336	-0.0893274008824496	1.40166740029388	1.90990847788219	-0.620761198164535	0.634480415863139	21.9316398499085	6.26894196464664	-21.7888949748625	-21.4524034824214	-10.0165457293677	GOOD	GOOD	0.0135128838426775	0.0401653516047254
0.0162940503669555	0.038500137416593	0.4124127283971	0.0515300024431619	0.90840495717025	0.971155891639174	-0.0430359407053396	0.00410883893214175	-0.0779737913183766	0.0972488569295126	-0.0920216526339158	1.81646246343065	1.74334172174525	-0.403484024415289	0.634480415863139	21.9316398499085	6.26894196464664	-21.7888949748625	-21.4524034824214	-10.0165457293677	GOOD	GOOD	0.0138892116687517	0.0399275977310602
0.0164743469017243	0.0408572394898684	0.413798624976495	0.0497983383490479	0.904813580606899	0.971403846486861	-0.0390153576164761	0.00507179813446276	0.0188974833061137	0.165179461351869	-0.059793089266434	2.14175049673722	1.76676199385403	-0.292589719181805	0.634480415863139	21.9316398499085	6.26894196464664	-21.7888949748625	-21.4524034824214	-10.0165457293677	GOOD	GOOD	0.0142608480392458	0.039716329054923
0.0156750737238601	0.043561832009646	0.41366203434422	0.0514033646565322	0.904119747027875	0.966213961433317	-0.0348346523430862	0.0108207052647705	0.018923573822525	0.102724660236206	-0.030687397221266	2.60652307903218	1.8728721351137	-0.181121969780871	0.634480415863139	21.9316398499085	6.26894196464664	-21.1854110934979	-20.8372272849542	-10.0261859580816	GOOD	GOOD	0.0146217068470695	0.0395568626337071
0.0149521834125563	0.0465060531223	0.414734659036976	0.0515375936343138	0.907725411263017	0.96346163821668	-0.0325975988879164	0.0157101156930159	0.0474185818348786	0.0476763871900263	0.00164584707620521	2.49137666727402	1.70165944373068	-0.259968153991723	0.634887830474193	21.9345010116089	6.47677434311058	-21.0513349748625	-20.7005534824214	-10.0283277293677	GOOD	GOOD	0.0149649547351774	0.0394756329682859
0.0150869908053913	0.0496475927479666	0.412270377052864	0.0519138923009492	0.906723056194634	0.963931969907588	-0.031445317509513	0.0160706741473967	0.0804375350442189	0.0374083018994268	0.112316491426498	2.13730122884899	1.51582965839922	-0.434264521428963	0.63536041586314	21.9378198499085	6.71785196464663	-21.0513349748625	-20.7005534824214	-10.0283277293677	GOOD	BAD	0.0152830997532314	0.0394986792105058
0.0147795093021593	0.0529741122114843	0.409583207500728	0.0524141800845728	0.903940553121713	0.968204306571454	-0.0340629763796158	0.00976553507183616	0.025014473224297	0.0225012172398167	0.136574259230544	1.86709821418571	1.63552833150905	-0.515523916692339	0.63536041586314	21.9378198499085	6.71785196464663	-21.0513349748625	-20.7005534824214	-10.0283277293677	GOOD	BAD	0.015568379710559	0.0396489060359121
0.0147829286985979	0.0564343711118846	0.406969318029098	0.0522678396231431	0.904535990601021	0.963038719243773	-0.0317187774722371	0.00919142442619579	-0.0152204282943807	0.0307334577590139	0.00136704376806897	1.51049424411374	1.41256304837956	-0.419992513739864	0.63536041586314	21.9378198499085	6.71785196464663	-21.0513349748625	-20.7005534824214	-10.0283277293677	BAD	BAD	0.0158135447670449	0.0399421553973045
0.0147079377701383	0.0598929512162529	0.405481223850932	0.0512017974587401	0.903617544801085	0.957423693616955	-0.0334146638230562	0.00760317895861735	0.101221546672234	0.108811953920289	-0.0260682384951404	1.02750321823311	1.01853144425723	-0.455806084742304	0.63536041586314	21.9378198499085	6.71785196464663	-21.7047501761897	-21.0290127382845	-10.4061619291608	BAD	BAD	0.0160131193579552	0.04038371281751
0.0150598767768499	0.0631345354943257	0.407401638794678	0.0540634250965209	0.901540218112581	0.960578903411744	-0.0298843369067648	0.0124783782940902	0.0665992425926931	0.0166291607545744	-0.00546468720613929	0.472593572105657	0.403969110012497	-0.4637735	0.6356538421989	21.7673524863919	6.34784580110508	-21.8029849748625	-21.0783934824214	-10.4629657293677	BAD	BAD	0.0161648008204836	0.0409659733596691
0.0155179705429327	0.0659129071461609	0.408427377750342	0.0548785867354107	0.902717791742823	0.962391306475796	-0.0284699466189837	0.0127596852298235	-0.0771967264041906	-0.0426401626067941	0.0355140263051272	0.240181343606665	-0.0343660615868769	0.0786397953509277	0.63602041586314	21.5543898499085	5.88560196464663	-21.8029849748625	-21.0783934824214	-10.4629657293677	BAD	BAD	0.0162702444324598	0.0416686072820119
0.0154023123746216	0.0680231920375001	0.410293771072719	0.0522486950919775	0.9057598968436	0.963404393477937	-0.0287588146158628	0.00965890439077953	0.0658075847301795	-0.0494530488100901	0.0283621242089031	0.554066674482477	0.0775274673479992	0.090992714117992	0.63602041586314	21.5543898499085	5.88560196464663	-21.8029849748625	-21.0783934824214	-10.4629657293677	BAD	BAD	0.0163346764507171	0.042462031180342
0.015581952084131	0.0693534130550625	0.410788081781205	0.0514773100731875	0.906911787934462	0.960457617171998	-0.0297765431385498	0.0145834849310833	0.176309093003038	-0.042400706266711	0.00864686505757901	0.703948490686793	-0.0635171618132351	0.195867838930484	0.63602041586314	21.5543898499085	5.88560196464663	-21.8029849748625	-21.0783934824214	-10.4629657293677	BAD	BAD	0.0163657062062943	0.0433117963347399
0.0160180563527092	0.0698733215102002	0.409982128611298	0.0534119723155525	0.905924098188759	0.961620005805835	-0.0290763829585126	0.0283926565462352	0.0338132215543883	-0.0236468173049008	-0.0332353885637101	-0.253804193788742	-0.185984586166342	-0.0176206147653826	0.63602041586314	21.5543898499085	5.88560196464663	-21.8029849748625	-21.0783934824214	-10.4629657293677	BAD	BAD	0.0163722295104226	0.0441809959347999
0.0162539879104831	0.0695717811489561	0.409671103657972	0.0521731084575672	0.903522638631663	0.96422313904906	-0.0335597280422387	0.0161614763208605	-0.0240288083676633	0.0171788175888199	0.0012807034874675	-2.08936732692873	-0.10881532598699	0.144510139675126	0.63602041586314	21.5543898499085	5.88560196464663	-21.8029849748625	-21.0783934824214	-10.4629657293677	BAD	BAD	0.0163636281591865	0.0450308744465024
0.0163332140156183	0.0684106017081107	0.410623372846668	0.0527548347964823	0.904864371541951	0.968356291955004	-0.0343373911329863	0.00390897569437028	0.0532667668084033	-0.0679228884724424	0.00130081248486836	-2.04898223198851	0.00102296473825182	0.333163497168974	0.63602041586314	21.5543898499085	5.88560196464663	-21.8029849748625	-21.0783934824214	-10.4629657293677	BAD	BAD	0.0163487853892159	0.0458223749694196
0.0162010208067067	0.0663660834886915	0.41005663104877	0.0584639550299537	0.906348196805333	0.958786837405119	-0.0326959123780128	-0.00815302607153627	-0.00825250303455767	-0.160796067638328	0.00132423117518436	-1.19743878176714	0.362398643742528	0.176008707501722	0.63602041586314	21.5543898499085	5.88560196464663	-21.8029849748625	-21.0783934824214	-10.4629657293677	BAD	BAD	0.0163347914301611	0.0465202158197577
0.0165225039364763	0.0635561203497308	0.4088115586197	0.0585760043537641	0.910067546909573	0.956734468772082	-0.0370964222675449	0.0044566141140216	0.0100293947633969	-0.143194463928802	0.00136366665762636	-0.86873080257287	-0.0767057113254393	-0.045188724719452	0.63602041586314	21.5543898499085	5.88560196464663	-21.8029849748625	-21.0783934824214	-10.4629657293677	BAD	BAD	0.0163258152091668	0.0470981453687845
0.0164885314092992	0.0603216165506142	0.41029252606147	0.0560938509978272	0.90808637755712	0.962090831123694	-0.0394477567738383	0.0165747703281091	0.000634252173440354	-0.10123295500225	-0.0513775402778458	-0.654263448614273	-0.185674998032282	0.077947980778394	0.63602041586314	21.5543898499085	5.88560196464663	-21.2534953255609	-21.3463560876029	-10.1473890574609	BAD	BAD	0.0163223804704042	0.0475441220376227
0.0164466787282632	0.0571277890460618	0.412570342503699	0.0539595448824575	0.904117731721327	0.968301872559684	-0.0383936093406147	0.012344155438387	-0.0783057667350836	-0.0587251881602647	-0.0687515001788934	0.320870681747359	0.372359350669248	0.0566452153495717	0.47648637132572	21.7102960764815	5.69229965938666	-21.0414049748625	-21.4497834824214	-10.0255837293677	BAD	BAD	0.0163208402976708	0.0478643854558839
0.01650336751799	0.0543648723979032	0.408413820380595	0.0531765885213654	0.905987635643618	0.963307316282881	-0.0329212801844081	0.00126692243207539	-0.0693869665191967	-0.00752894961201141	0.00143257261983649	1.06663321089119	1.11895085641353	0.295317695435382	0.26355041586314	21.9183898499085	5.43429196464663	-21.0414049748625	-21.4497834824214	-10.0255837293677	GOOD	BAD	0.0163133697128069	0.048082766131094
0.0170060596158455	0.0522455970591446	0.408463746684186	0.05256728577058	0.906914336544359	0.958919249068779	-0.0313170531051466	0.0116332436687136	-0.0784727207128132	-0.0251667559184079	0.0797129604345719	0.418639257180501	0.964423111486752	0.0687192065438343	0.26355041586314	21.9183898499085	5.43429196464663	-21.0414049748625	-21.4497834824214	-10.0255837293677	GOOD	BAD	0.0162893427249927	0.0482329327755868
0.0166586793999159	0.0508181807203847	0.409889666978271	0.0514430564745337	0.904916273743054	0.958753918883157	-0.0384421190549222	0.020655765230337	-0.016950248083256	-0.00714626941660097	0.0816361754221776	-0.880763939719062	0.274229581059064	-0.0835070715269283	0.26355041586314	21.9183898499085	5.43429196464663	-21.0414049748625	-21.4497834824214	-10.0255837293677	GOOD	GOOD	0.0162381055912033	0.0483467435010554
0.0166681615867302	0.0499717991202948	0.409497841879949	0.0531733027811504	0.907578239473277	0.963788422730326	-0.0405613290350373	0.0198148421500751	0.018563378865892	-0.100608746647166	-0.0339934561445964	-1.77859909037305	-0.30858892288138	0.184608275699538	0.26355041586314	21.9183898499085	5.43429196464663	-21.6227602458181	-21.1623739712241	-10.0196609301396	GOOD	GOOD	0.0161518665880285	0.0484436254294191
0.0164479619727194	0.0494284234368122	0.410802393389404	0.0523877506583704	0.906901003649945	0.96659109813116	-0.03699172431769	0.00791124306731038	-0.0332050495573705	-0.0599429292805313	-0.0501266290224323	-2.33533627158092	-0.4273564	0.2677841	0.548061077026537	22.0813915380884	5.81201614087323	-21.7938649748625	-21.0777834824214	-10.0179177293677	GOOD	GOOD	0.0160274461563276	0.048524573077805
0.0167276958641958	0.0488143567652754	0.412163691000927	0.0521772604177638	0.905410878451472	0.968921029203776	-0.0340949820411329	0.0093967224848242	-0.0528654441167947	-0.00644516089800336	-0.0183582286719755	-2.09919903518855	-0.243267197936607	0.316129910821697	0.940050415863139	22.3059698499085	6.33243196464664	-21.7938649748625	-21.0777834824214	-10.0179177293677	GOOD	GOOD	0.0158668951807447	0.0485728115116925
0.0163455629093544	0.0478111392436148	0.41396903084316	0.0537881318039886	0.90670930880758	0.963535118756252	-0.0328851253872938	0.00951218689643676	-0.00694809438386433	-0.00108964608028295	-0.00372803107690545	-1.36285944654927	-0.1952236	0.279776669952891	0.940050415863139	22.3059698499085	6.33243196464664	-21.7938649748625	-21.0777834824214	-10.0179177293677	GOOD	GOOD	0.0156780392019029	0.0485603517393527
0.0163640647269486	0.0462869527331623	0.412190146977001	0.0522865789920432	0.906906662498191	0.964207604891436	-0.0398311910544069	0.0125887640605982	0.0339055406082949	0.0779693920539463	-0.131438110648928	-0.600037942236212	-0.242432514771904	0.218191852236543	0.940050415863139	22.3059698499085	6.33243196464664	-21.7938649748625	-21.0777834824214	-10.0179177293677	GOOD	GOOD	0.0154759237123892	0.0484573692594767
0.0162782229428775	0.0443437742073083	0.412024194280293	0.0545795667886863	0.903829867481004	0.964999713710762	-0.0374201954017483	0.00947929193342806	0.0653145966780747	0.043175310353963	-0.0089386113219407	-0.00239173709890389	-0.492268958791273	0.156605106462875	0.940050415863139	22.3059698499085	6.33243196464664	-21.7897711446357	-21.3863610839397	-10.0167876015868	GOOD	GOOD	0.0152852880198932	0.0482414026685111
0.0161847527100938	0.0422960894712723	0.409398668956837	0.05561104338899	0.903665917533809	0.960600502788564	-0.0406229149404709	0.00338611016385009	0.0332145008264086	0.0432340893749658	0.0376617280924751	0.09585508	-0.68860534306197	-0.00665465628951341	0.660764789856525	22.3042582123867	6.30526023454058	-21.7888949748625	-21.4524034824214	-10.0165457293677	GOOD	GOOD	0.0151433789156134	0.0479045593305013
0.0163526399311337	0.0406014032013683	0.411168090428777	0.0528519019290681	0.906785553129864	0.957618757923445	-0.0369736664933281	0.00530143993402906	0.0405338210729377	0.0188852561676261	-0.023539043711894	0.148125545898458	-0.913473743468056	0.117351767504553	0.26290041586314	22.3018198499085	6.26655196464664	-21.7888949748625	-21.4524034824214	-10.0165457293677	GOOD	GOOD	0.0151020291894367	0.0474574572327137
0.015974128843153	0.0397317789514742	0.410250339663917	0.051172113263036	0.908619913935504	0.957770740147008	-0.0403545731690513	0.0123267884424971	-0.0793333165793245	0.00815848062851354	0.0658590230472677	-0.106744774180258	-1.19756488140396	0.302113483990095	0.26290041586314	22.3018198499085	6.26655196464664	-21.7888949748625	-21.4524034824214	-10.0165457293677	GOOD	GOOD	0.0152278435800878	0.046928338573967
0.0160999345007629	0.0400222243306766	0.409046727058412	0.0505455346474982	0.907287767694834	0.961173624148615	-0.0393113969108617	0.00969385359376196	0.00734204500020774	0.0916407684892916	0.0970647818960154	-0.365975277871574	-1.49068936119565	0.276040428736632	0.26290041586314	22.3018198499085	6.26655196464664	-21.7888949748625	-21.4524034824214	-10.0165457293677	GOOD	GOOD	0.0155991905113863	0.0463570152018919
0.0157437484929134	0.0415628913090726	0.410652162480595	0.0525649389518413	0.904855833859616	0.968535155508547	-0.0381215909188251	0.012429222839775	0.0303512313766153	0.0414469569731183	-0.04629993086852	-0.182843047472724	-1.42845253815358	0.534436677514855	0.26290041586314	22.3018198499085	6.26655196464664	-22.1122033201936	-21.1253072558866	-9.62446590760427	GOOD	GOOD	0.0162985825868231	0.0457859264638802
0.0160970537873252	0.0441448274662304	0.40968265145949	0.0535410536040425	0.906389253979647	0.972102046160106	-0.0388042909554953	0.0115833528980338	-0.0677321261011747	-0.0869509459141614	0.0630790153644142	0.615374682473602	-1.05440713473625	0.248887668736569	0.685594257642133	22.3017228220358	6.11208359130184	-22.1584749748625	-21.0784934824214	-9.56835172936769	GOOD	GOOD	0.0173992118054653	0.0452518372996511
0.0163814796498905	0.0472911116725255	0.408712344846962	0.054786140519326	0.907983138369554	0.970314196906138	-0.0415692792882868	0.0135267134051912	-0.0547972969948853	0.0316393888778917	0.0630728273152742	1.54658510701153	-0.592065650907147	0.261396761504378	1.30844041586314	22.3015798499085	5.88447196464664	-22.1584749748625	-21.0784934824214	-9.56835172936769	GOOD	GOOD	0.0189447521303469	0.0447812964451769
0.0162061720557114	0.0504371688689105	0.410083238006674	0.0554742579233345	0.908536736575446	0.96906334224384	-0.0348326341830575	0.0117636226077876	0.0188082215681588	0.0549114280700526	0.087609763070277	2.09244607440374	-0.911251396510526	0.0469844888773962	1.30844041586314	22.3015798499085	5.88447196464664	-22.1584749748625	-21.0784934824214	-9.56835172936769	GOOD	GOOD	0.0209217984779968	0.0443904806135936
0.0163025843788972	0.0531648834501854	0.412404742803814	0.0548064392878761	0.905230770865614	0.96592228976702	-0.0394912551217301	0.0127843613435451	0.117196179392206	0.0786741696593431	0.0752525278140497	1.85578134672576	-0.790239671226229	-0.0318897477426768	1.30844041586314	22.3015798499085	5.88447196464664	-22.1584749748625	-21.0784934824214	-9.56835172936769	GOOD	BAD	0.0232244752124427	0.0440867004584664
0.0161461479135156	0.0553146118839641	0.409804980842451	0.0529405319923812	0.908326592419884	0.962717999439881	-0.0364404607869638	0.0144315798130636	0.167132866730753	0.0323702570277154	0.00147623034130458	1.14167993929325	-0.861526516318243	0.0984355468523514	1.30844041586314	22.3015798499085	5.88447196464664	-21.8853176973423	-20.8000475695048	-9.5727159646276	GOOD	BAD	0.025637822087772	0.0438693304345297
0.0160606139173418	0.0569732148679125	0.409087257387166	0.055559018318793	0.909032486830795	0.965019917917112	-0.0361240039921549	0.0116138868307146	0.0187450815466847	-0.183110128879582	0.0257136736792368	0.730905390079949	-0.772175153479799	0.1458578	1.04115569117211	22.1529356015599	5.88434916072107	-21.7896949748625	-20.7025734824214	-9.5742437293677	BAD	BAD	0.0278944868873201	0.0437315155712878
0.0164269385185947	0.0584052096643497	0.411056255202633	0.0547245180865706	0.905777238182969	0.964485549952832	-0.0372256373560488	0.00706855218410376	0.0430546984977346	0.0416555784153735	0.0627013942738051	0.911850973880554	-0.757931189597106	0.188306794254786	0.63372041586314	21.9263498499085	5.88416196464664	-21.7896949748625	-20.7025734824214	-9.5742437293677	BAD	BAD	0.0297817822166689	0.0436645249490302
0.016528195322771	0.059907046214994	0.410913164389908	0.0513202998856686	0.900830872083765	0.961528337976061	-0.0395889641762019	0.003349756579997	0.00773579232114853	0.151421946864817	0.0144352408273326	1.59341192001801	-0.857557452766804	0.0776080233524739	0.63372041586314	21.9263498499085	5.88416196464664	-21.7896949748625	-20.7025734824214	-9.5742437293677	BAD	BAD	0.0311979453685516	0.043662710831635
0.0165424643196301	0.0616266728209133	0.411853937946962	0.0501448721039279	0.903041503379364	0.962978915402222	-0.0323785409119369	-0.000250395993362676	-0.128500769692616	0.0432175004084345	-0.036072944840393	2.36224506544887	-0.683650700363725	-0.019762658989975	0.63372041586314	21.9263498499085	5.88416196464664	-21.7896949748625	-20.7025734824214	-9.5742437293677	BAD	BAD	0.0321349547955951	0.0437246581735441
0.0170496306320876	0.0634776237399081	0.410465275779184	0.0503273291980576	0.905551148891285	0.962130203946379	-0.030270530237567	-0.00163504292704329	-0.117891043355869	-0.0494511679939106	0.00123711256856627	2.572731	-1.14993074993978	-0.125672488057169	0.63372041586314	21.9263498499085	5.88416196464664	-21.5174027004962	-21.2467509086207	-9.89908461772308	BAD	BAD	0.0326425186191638	0.0438489427760194
0.0172006327622445	0.0651791400405445	0.411062023682201	0.0513786941847724	0.907062812897738	0.96259576481706	-0.0299982268641692	0.00426527272683291	-0.0187610929801224	-0.171367258456414	-0.0226145581209686	2.1619004851113	-1.69813653628912	-0.24883993575073	0.896618625417705	21.9272742212816	5.85993411327934	-21.4151549748625	-21.4510934824214	-10.0210647293677	BAD	BAD	0.0327999674516866	0.0440277370781641
0.0170518734205641	0.0663624516447648	0.411993466351362	0.0525697832611264	0.905806876414786	0.96272818785642	-0.0323577751043263	0.0124745918898461	-0.00481469691451647	-0.089082020726918	0.0111177827299665	1.87659318083237	-2.03702199182087	-0.144193233525591	1.31061041586314	21.9287298499085	5.82178196464663	-21.4151549748625	-21.4510934824214	-10.0210647293677	BAD	BAD	0.032695817795504	0.0442434900447418
0.0175929822026599	0.0667009536116581	0.413105946478961	0.0535086105078336	0.905403085698431	0.964817565035585	-0.0324478136182704	0.0119666033881751	-0.0425497129446631	0.0294666598845931	0.0767662280948723	1.59510829928164	-2.110319	0.0405618184556822	1.31061041586314	21.9287298499085	5.82178196464663	-21.4151549748625	-21.4510934824214	-10.0210647293677	BAD	BAD	0.0324143330072352	0.044470569727633
0.0179120853201146	0.0660338643703216	0.411012570779484	0.0533172552557486	0.905152997612785	0.966902425974599	-0.028391253358059	0.00530928455085451	0.00467629504621447	0.0568998679601903	0.00131118811354711	1.37742334390248	-2.19943715462878	0.225321404023262	1.31061041586314	21.9287298499085	5.82178196464663	-21.4151549748625	-21.4510934824214	-10.0210647293677	BAD	BAD	0.0320278449389836	0.044679719341971
0.017835533204677	0.064453896519094	0.410102083607214	0.0522895601564842	0.904991522022203	0.967744874130348	-0.0272752763454876	0.00803135713396552	0.0569772794553063	0.00630680742159486	0.00126823801039719	1.28611160908864	-1.91029665025834	0.220348827362356	1.0532816147607	21.7877955123108	5.99309518466112	-21.4190143414676	-21.1596023700024	-10.022133058067	BAD	BAD	0.0315933073177086	0.0448440808295903
0.0184981929160036	0.0623107778909058	0.410470783611942	0.0542513588378961	0.90620678422028	0.966353755230763	-0.0288418228857099	0.00967047599748361	0.0657091118368863	0.088124855272973	0.0711532547763019	0.881881445609604	-1.54567807200768	0.30293180148242	0.63677041586314	21.5596798499085	6.27038196464664	-21.4201149748625	-21.0764734824214	-10.0224377293677	BAD	BAD	0.0311518068257912	0.0449462634929501
0.0188802838806646	0.0600832405017845	0.407889167386336	0.0526717531634839	0.904921182634279	0.969065224932471	-0.0326694998804247	0.00504918520334875	0.0953121322388945	0.0492430082459212	0.161884539623779	0.826442040392403	-1.471954	0.280066586232237	0.63677041586314	21.5596798499085	6.27038196464664	-21.4201149748625	-21.0764734824214	-10.0224377293677	BAD	BAD	0.0307302156342773	0.0449830650723329
0.0191970008757762	0.058199515169191	0.410379626520284	0.0528107436284901	0.903898389566717	0.963937812556244	-0.0332211438536289	0.004312940164446	-0.00454834236679672	-0.135212822460145	0.100561028458719	0.888993638615275	-1.33116017886532	0.317084661730129	0.63677041586314	21.5596798499085	6.27038196464664	-21.4201149748625	-21.0764734824214	-10.0224377293677	GOOD	BAD	0.0303441616481021	0.0449653990420722
0.0197759153117158	0.0569373675186127	0.410676914980229	0.0540201902848496	0.905355637936225	0.959868192059756	-0.0395857055467763	0.00784881520746024	-0.0429006292145954	-0.0459515292070075	0.131302326751136	0.697994929267075	-1.297854	0.428599191691081	0.63677041586314	21.5596798499085	6.27038196464664	-21.4201149748625	-21.0764734824214	-10.0224377293677	GOOD	BAD	0.0300012297857829	0.0449154073384132
0.0195173923684803	0.0564111893948785	0.408533319978284	0.0547379347970184	0.903321811613266	0.960064213149735	-0.0421716718433873	0.00458306427529821	-0.0428878166915724	0.0802371263517786	0.108590631522736	0.550460820970168	-1.34597495562906	0.400122905853398	0.49880328723928	21.5593434814519	6.2939950303014	-21.7417035575933	-20.7674389856111	-10.3888619778718	GOOD	GOOD	0.0297036298057796	0.0448628077927504
0.019814459301358	0.0566081500077149	0.409329285065902	0.0550539964734214	0.902696678954219	0.961023627094417	-0.0367420541486135	0.00993194432778629	-0.0428968800698275	-0.00119551385504034	-0.0991318598292848	0.425354193057271	-1.55073873021933	0.492054879367724	0.267620415863139	21.5587798499085	6.33356196464663	-21.8079449748625	-20.7037834824214	-10.4643387293677	GOOD	GOOD	0.0294501711347261	0.0448406025026661
0.0196585776749212	0.057444524684625	0.408310064506475	0.0535251412262569	0.906623935213945	0.963591348748553	-0.0351529041696146	0.00456043585053683	0.00275491202434546	0.0562228463185903	-0.0379166920105215	0.0371911131763558	-1.58802	0.718820270485275	0.267620415863139	21.5587798499085	6.33356196464663	-21.8079449748625	-20.7037834824214	-10.4643387293677	GOOD	BAD	0.0292375086926345	0.0448805372332375
0.0201967289429709	0.0587991818368539	0.409869167518593	0.0540684453499312	0.906001647555413	0.959797844097118	-0.0309677941031367	0.00642985504655362	0.0575705991586681	0.236641863497568	-0.0219115089736744	-0.93310029919414	-1.83751133049147	0.598236731624014	0.267620415863139	21.5587798499085	6.33356196464663	-21.8079449748625	-20.7037834824214	-10.4643387293677	GOOD	BAD	0.0290608004557235	0.0450090518792556
0.0202813481198684	0.0605140613438024	0.411827723016658	0.0541053130538401	0.902857757908006	0.96431453381293	-0.0345102908998022	0.0126393366179216	0.0186798232379168	0.0525517633368074	-0.0380653806131335	-2.2120428481742	-2.28212224001098	0.519558556861287	0.267620415863139	21.5587798499085	6.33356196464663	-21.8079449748625	-20.7037834824214	-10.4643387293677	BAD	BAD	0.0289145446863541	0.0452442064583789
0.0205092623562348	0.0623638340721831	0.412598336090424	0.0536367500866623	0.904830183432788	0.970506393838905	-0.0353378356916389	-0.00393112635256055	-0.00379337261548494	-0.135366731968381	-0.0664443838880142	-2.3265106211399	-2.24027926533131	0.833628383020428	0.401460405156712	21.6931572464249	6.16926889939525	-21.4709167653347	-20.7020933237151	-10.0765450185725	BAD	BAD	0.028794379132427	0.0455935907324433
0.020723363830878	0.0640387324386857	0.413022659207821	0.0558384827590524	0.904226231365149	0.962909536343558	-0.0298442592931546	-0.00695202457080156	-0.0651868068953394	-0.113750774004345	-0.160758333568573	-1.21628776285603	-2.17470745282386	0.768841882303046	0.63372041586314	21.9263498499085	5.88416196464664	-21.4250849748625	-20.7018634824214	-10.0238097293677	BAD	BAD	0.0286994969314725	0.0460533094551398
0.0205673017756524	0.0652170080375943	0.411605370911628	0.0548681603029642	0.903772197952857	0.962939800823869	-0.0379577127746544	-0.00160533590849331	-0.12662324025028	-0.0974099434486509	-0.121630303686878	0.146370367604283	-2.42970967940821	0.700578560981996	0.63372041586314	21.9263498499085	5.88416196464664	-21.4250849748625	-20.7018634824214	-10.0238097293677	BAD	BAD	0.028634122435679	0.0466092876679455
0.0206558772267476	0.0656725262045729	0.413678507242798	0.0512151849597451	0.908245832998261	0.965203482420958	-0.0388309410346454	-0.00847731380358701	-0.121416789565928	-0.0708958959807187	-0.0772367012403227	2.81986088074794	-0.925488445027095	0.305801958960645	0.63372041586314	21.9263498499085	5.88416196464664	-21.4250849748625	-20.7018634824214	-10.0238097293677	BAD	BAD	0.0286061904176912	0.0472403272188615
0.0206468339551601	0.065316656094874	0.412922588374185	0.0508830829407592	0.903874534590067	0.954620633008157	-0.035858836581557	-0.00637618139671507	-0.0205470369403587	0.0643908483715042	-0.0648317860223245	1.98436456669845	0.186669649063272	-0.237618646932069	0.63372041586314	21.9263498499085	5.88416196464664	-21.4250849748625	-20.7018634824214	-10.0238097293677	BAD	BAD	0.0286225245606785	0.0479183353539088
0.0195924414657369	0.0641790382864417	0.410527277372742	0.053395873315565	0.906062131667076	0.965272997460701	-0.0400294638793054	0.0201830767282089	-0.025115061643176	0.123643717262509	-0.116963287732447	-1.29180239332491	-1.80641908466316	-0.507992977806954	0.632901767871793	22.0593211629484	5.88364718163024	-21.4250849748625	-20.7018634824214	-10.0238097293677	BAD	BAD	0.0286823806480586	0.0486038855317698
0.0194475616778275	0.0623341978437718	0.409600588126493	0.0541867396734824	0.909501646777124	0.977924656867221	-0.0476627132295231	0.0123270536023702	-0.0604208963922195	0.098341024560375	-0.0424142877348789	-4.26521694613832	-1.7540169427143	-0.374901629757059	0.631430415863139	22.2983098499085	5.88272196464663	-21.4250849748625	-20.7018634824214	-10.0238097293677	BAD	BAD	0.0287730394785329	0.0492424984907343
0.019798085885289	0.0598072910787103	0.409079993080267	0.0538094195664216	0.90858287926434	0.969409735371371	-0.0440922627892787	0.00642071409306364	0.0188898076146655	0.00475295912627403	-0.0779314518081188	-5.40977962937313	-0.965918206189287	0.0186019990838346	0.631430415863139	22.2983098499085	5.88272196464663	-21.4250849748625	-20.7018634824214	-10.0238097293677	BAD	BAD	0.0288703448171549	0.0497678226011822
0.0195598769046654	0.0565734573536058	0.407978107419389	0.0515248742963531	0.90943940599048	0.965427410405824	-0.0416430121610333	-0.00421702765940624	0.0188933928459282	0.00116669717017171	-0.0420089432485111	-4.74544606839723	-0.403678923911741	0.362886579385275	0.631430415863139	22.2983098499085	5.88272196464663	-21.4250849748625	-20.7018634824214	-10.0238097293677	GOOD	BAD	0.0289447002579439	0.0501131755361133
0.0195976061002288	0.0527009484223982	0.407985212800943	0.051177893197061	0.90456604809074	0.962281304133305	-0.0371470101536377	-0.0169988331150064	0.0621917133068401	-0.0339682275129088	-0.121330142233489	-1.65171293209522	0.0820466717196309	0.758876570122838	0.631430415863139	22.2983098499085	5.88272196464663	-21.4250849748625	-20.7018634824214	-10.0238097293677	GOOD	BAD	0.0289702990908372	0.0502285720142437
0.0191811886774896	0.0485380614202037	0.409469195693615	0.0538449428847009	0.90714993589288	0.960622675221178	-0.0358361837138534	-0.0095882467948602	0.0774479096311075	-0.0192569198569739	-0.0783295556875067	1.45560766825037	-0.0865263254639364	0.564858613936881	0.502779423195847	22.165448359384	5.72590190201264	-21.6827743511355	-20.9763766797814	-9.41413261733996	GOOD	GOOD	0.0289332783146115	0.0500968786119501
0.0194225998834853	0.0447225265237664	0.411404756405878	0.0542110502357087	0.910473624618322	0.961754919467781	-0.0396748812120781	0.00311070674610157	-0.0212764990618655	-0.197062360719291	0.0229065881036565	2.89099348231428	-0.540010631838328	0.26957634423107	0.26355041586314	21.9183898499085	5.43429196464663	-21.7769149748625	-21.0766634824214	-9.1914017293677	GOOD	GOOD	0.0288348922155861	0.0497411618675591
0.0199828355373499	0.0419188282646918	0.411179538955124	0.055308396840176	0.907704699085134	0.965557685676237	-0.039887531112739	0.0155834008130506	0.0188561247510887	-0.230823529543573	-0.000839267180170716	3.08340667449276	-0.9216438687321	0.0691257582695498	0.26355041586314	21.9183898499085	5.43429196464663	-21.7769149748625	-21.0766634824214	-9.1914017293677	GOOD	GOOD	0.0286888075873279	0.0492188018253359
0.0191907930158826	0.0405155090124635	0.410113044786878	0.0524767900779548	0.90991415579065	0.971230198824776	-0.0461603275675902	0.0192129871816722	0.0188897061867499	-0.0550792561276853	-0.0999209903703427	2.73734195197641	-0.564843565008418	0.02393157	0.26355041586314	21.9183898499085	5.43429196464663	-21.7769149748625	-21.0766634824214	-9.1914017293677	GOOD	GOOD	0.0285146502524323	0.048605189036209
0.0185289069616773	0.0405011874729395	0.411079203755945	0.0490455384265117	0.908846411104893	0.97614075855847	-0.0404938958966321	0.00203112290489031	-0.00221605923521951	-0.0568857497694616	-0.0596301289501501	1.86849044445328	0.290690287189855	0.118218918007819	0.26355041586314	21.9183898499085	5.43429196464663	-21.7769149748625	-21.0766634824214	-9.1914017293677	GOOD	GOOD	0.0283309423364074	0.0479740085476066
0.0174009248006024	0.0414958804678356	0.411054109369353	0.0525898753754682	0.906364118377213	0.974903912419433	-0.0401689484049257	-0.00269898067681826	-0.000530408712086018	-0.155115154374628	-0.0595685134530386	0.673568352424502	0.773993618146258	0.193623346685945	0.263328377959448	22.0493683013118	5.71858929653218	-21.5051373257405	-20.4894899360539	-9.84468038789951	GOOD	GOOD	0.0281500188503775	0.0473808511157764
0.0175462600445207	0.042913262642557	0.411390674633687	0.053187409378485	0.908137576478346	0.967643282788794	-0.0365513851326384	-0.00244246674080918	0.080556611961688	-0.153704493383751	-0.0386770965219732	0.0122647400613086	0.8493737	0.303598887046752	0.26290041586314	22.3018198499085	6.26655196464664	-21.4300449748625	-20.3272534824214	-10.0251817293677	GOOD	GOOD	0.0279763774356045	0.0468559202692779
0.0172689962807999	0.0442110211889927	0.411054172616156	0.0519370612420393	0.909085408748494	0.962010730637087	-0.0370786176175873	-0.00355961832815043	0.101377612315613	-0.0149057133211805	0.00183499384857094	-0.08991057	0.242797473251074	0.230716373926845	0.26290041586314	22.3018198499085	6.26655196464664	-21.4300449748625	-20.3272534824214	-10.0251817293677	GOOD	GOOD	0.0278084005020666	0.046407767438528
0.0164218968531165	0.045070581839045	0.407627148264457	0.0543291153270297	0.907171845114585	0.963788799186806	-0.036217517496692	-0.00697480018991908	0.100573941332719	0.043100387160547	0.0431293275104159	0.0109213218363844	-0.519305438389101	0.15718560220486	0.26290041586314	22.3018198499085	6.26655196464664	-21.4300449748625	-20.3272534824214	-10.0251817293677	GOOD	GOOD	0.0276420029083244	0.0460337871344589
0.0168868085358385	0.0454586907695411	0.406344664426051	0.0541656238406662	0.905432147412524	0.962826673729762	-0.0383472470984114	-0.0089184692806251	-0.00178817354074861	-0.114881664425057	0.0833525722393523	0.799701521041517	-0.61164398885746	0.0453362671849233	0.26290041586314	22.3018198499085	6.26655196464664	-21.4300449748625	-20.3272534824214	-10.0251817293677	GOOD	GOOD	0.0274743137436885	0.0457316393067696
0.0161408912955223	0.0456175303358569	0.410244123068235	0.0514839910217143	0.905694459950596	0.963316032637912	-0.0356584995985686	-0.00309252070738223	-0.0426752348661052	-0.114624953321081	0.00171478018729655	1.42788732241049	-0.649891150547531	0.0748120725295644	0.428780373925481	21.9695308891063	6.09719098152097	-21.4099976172094	-21.2647136629647	-9.65030448736603	GOOD	GOOD	0.0273059396491404	0.0455071266133028
0.0161227276576932	0.045946863335154	0.409912139993064	0.0505343037525267	0.902535779502901	0.961438939586233	-0.034662813231788	0.000581123358206093	-0.0785241533140695	0.018808432808462	0.0731165247209995	1.83395546427446	-0.365304995295168	0.0333885796086629	0.63602041586314	21.5543898499085	5.88560196464663	-21.4060249748625	-21.4504834824214	-9.5760177293677	GOOD	GOOD	0.0271411654119712	0.0453748881545553
0.015609498754336	0.0468081177262055	0.410228706292575	0.0525633787320831	0.904612649275996	0.961544434436048	-0.0399825539058309	-0.00032567403654384	-0.0328047610083862	0.00908849062145676	0.0532384455423876	1.78568872952648	-0.460165753600759	-0.0803298059090889	0.63602041586314	21.5543898499085	5.88560196464663	-21.4060249748625	-21.4504834824214	-9.5760177293677	GOOD	GOOD	0.0269863984846688	0.0453529435153942
0.0158620675293104	0.0483799704825826	0.410187785790913	0.0550896965557291	0.903847703791466	0.964199417070069	-0.03965373775927	0.00569200416241806	0.0901613495468795	0.0185249241850496	0.00167275147583723	1.3926730257977	-0.334738768700112	-0.09799469	0.63602041586314	21.5543898499085	5.88560196464663	-21.4060249748625	-21.4504834824214	-9.5760177293677	GOOD	GOOD	0.0268478245903399	0.0454561555043569
0.015337256270871	0.0505908005148209	0.4109881304935	0.0532938079907491	0.904760314120029	0.964068018797894	-0.0368503274401875	-0.000433689341725429	0.0710372659819952	0.0435724881144012	0.0724206605934138	0.629492591206644	0.0443846905339455	0.00875724937306504	0.63602041586314	21.5543898499085	5.88560196464663	-21.4060249748625	-21.4504834824214	-9.5760177293677	GOOD	BAD	0.0267293561203627	0.0456904656401912
0.0153952303656705	0.0531144799400964	0.412306314025851	0.0500733121222187	0.903647085287151	0.961832346173294	-0.0352324616964868	0.00031126204917026	0.0544387821644029	0.077679117581722	0.0184384277082273	0.30992151679269	0.0435399796971886	-0.138060837238439	0.63602041586314	21.5543898499085	5.88560196464663	-21.7539435967225	-20.7885612184136	-9.96864229980503	GOOD	BAD	0.0266317407318945	0.0460478337886736
0.0150723828459912	0.055482649427034	0.410274456307037	0.0521583557302961	0.904885355464222	0.96854344558379	-0.0336885529765017	0.00265550780806193	0.0805934245095309	0.102825165626524	0.0106994160541497	0.00421938657116947	0.244893476280644	-0.0497153150823468	0.63602041586314	21.5543898499085	5.88560196464663	-21.7988249748625	-20.7031734824214	-10.0192907293677	BAD	BAD	0.0265531620692174	0.0465046583521052
0.0150520593619608	0.0572678053316315	0.409176563174911	0.0529028268768408	0.906614105760164	0.96678064046793	-0.0392858067433424	0.0023615847445188	0.0100747964063234	0.102802701441159	0.0278343093808446	0.0842396927749304	-0.256860305425766	-0.147522259152876	0.63602041586314	21.5543898499085	5.88560196464663	-21.7988249748625	-20.7031734824214	-10.0192907293677	BAD	BAD	0.0264909635479378	0.0470255401718997
0.0142574648339744	0.0581894932833058	0.411249462737161	0.0534668937987753	0.904536235096803	0.96779285672857	-0.033651501894822	0.00507850756216603	-0.0425970218116071	0.136653685398943	-0.0334134158933987	0.493072793949243	-0.47083534865718	-0.214824551243096	0.63602041586314	21.5543898499085	5.88560196464663	-21.7988249748625	-20.7031734824214	-10.0192907293677	BAD	BAD	0.0264435872290976	0.047569783746859
0.0143334290052162	0.058122053829187	0.411100901180675	0.0547847030985136	0.901925515631805	0.967119420565213	-0.0326763335843396	-0.00107219471006877	-0.0075150263803373	0.0944314905699009	0.0450084992280475	0.575211114555174	-0.571429828663633	-0.174728845589387	0.63602041586314	21.5543898499085	5.88560196464663	-21.7988249748625	-20.7031734824214	-10.0192907293677	BAD	BAD	0.0264117054047993	0.0480972857525167
0.0150106681571808	0.0570889589578219	0.40894022368927	0.0533344181458908	0.899230331490683	0.964847226854729	-0.030924859780114	0.000384069928275047	0.0888487268186332	0.0431549434021462	0.124283964891945	0.718819312328025	-0.36230292708221	-0.117086597314165	0.634215594055156	21.7619954376891	5.62999833274625	-21.5324522695059	-20.959154472253	-9.71578051904422	BAD	BAD	0.0263981279324319	0.0485731048917223
0.0148822587967777	0.0552529084541744	0.408117276714184	0.0534430383184939	0.903734060142282	0.962565312934717	-0.0325396512005126	-0.00266777991932642	-0.0670894379569162	-0.0577405479666387	0.124260180540384	0.518019571190765	-0.536421492255086	-0.140489080982086	0.632840415863139	21.9201798499085	5.43524196464664	-21.4109949748625	-21.0758734824214	-9.5773897293677	BAD	BAD	0.0264068017124175	0.0489706037501285
0.0148828609372475	0.0528750722338074	0.408665692318943	0.0553187566682761	0.905158653262526	0.965861362072763	-0.0383505121802599	-0.00146804713899437	-0.192684390075615	-0.101554132836371	0.15878175686803	0.0551083328161611	-0.864710291508398	-0.1589578	0.632840415863139	21.9201798499085	5.43524196464664	-21.4109949748625	-21.0758734824214	-9.5773897293677	GOOD	BAD	0.026441239861904	0.0492722254683573
0.0148418399224545	0.0502647013053872	0.409083264379404	0.0559549623085136	0.904204441748741	0.969663863898508	-0.0386672582960917	0.0119792678124504	0.0421222318150773	-0.0422509668190864	0.0818547381803948	-1.06731712233506	-0.783104991677753	-0.290176866762606	0.632840415863139	21.9201798499085	5.43524196464664	-21.4109949748625	-21.0758734824214	-9.5773897293677	GOOD	BAD	0.0265027188615657	0.0494687074239504
0.0147729725636544	0.0477364507991457	0.409929157291879	0.0535068711537263	0.90795052162926	0.96867287270425	-0.0421533104321162	0.00231236812848887	0.134574276321405	-0.0496672233983645	-0.0330692821624764	-2.12811427282802	-0.59082744396829	0.057427000145191	0.632840415863139	21.9201798499085	5.43524196464664	-21.4109949748625	-21.0758734824214	-9.5773897293677	GOOD	GOOD	0.0265892636099718	0.0495597319899248
0.0143149962877946	0.0455772414041289	0.408940325047133	0.0529432096410303	0.908450286690339	0.972249452652302	-0.0379372347666504	0.000550756446762692	-0.0228815686816813	-0.00934539646502181	0.00865571726216003	-1.60423529661755	-0.586246492516125	0.386763937478692	0.632543925687866	22.1351687919066	5.93669635750034	-21.4088845318644	-20.7990586286209	-9.29691037908873	GOOD	GOOD	0.0266963211279089	0.0495567933128234
0.0148603623287972	0.0440219159972327	0.409008356238628	0.0540120149274158	0.908801233221671	0.964526097147796	-0.0387742480796225	-0.015050504341954	-0.035573023250417	0.14229591329689	-0.0399275710636397	-1.00406359630329	0.353719438075498	0.359455311429507	0.63231041586314	22.3044898499085	6.33163196464663	-21.4081349748625	-20.7007434824214	-9.1972937293677	GOOD	GOOD	0.0268184084107143	0.0494846331604475
0.0149460889943776	0.0432287730387661	0.41087306382497	0.0580672337806349	0.906885954089391	0.958602957678303	-0.0388246475772267	-0.00426903140343634	0.018861104589103	0.121965393919648	-0.223589503830003	-1.22360102539005	0.499237904195471	0.236285326179973	0.63231041586314	22.3044898499085	6.33163196464663	-21.4081349748625	-20.7007434824214	-9.1972937293677	GOOD	GOOD	0.0269503771198317	0.0493779764050406
0.0147678389748118	0.0432471028353277	0.41044043369405	0.0575296323338311	0.906183265954219	0.959521752131772	-0.0391908388207364	-0.00608019196124301	0.0529465004153391	-0.121757423328222	-0.135070330136515	-0.852435889581981	0.978371652156757	0.0662578860941055	0.63231041586314	22.3044898499085	6.33163196464663	-21.4081349748625	-20.7007434824214	-9.1972937293677	GOOD	GOOD	0.0270881225157733	0.0492746246581462
0.0153389700870366	0.0439681552874847	0.409856085077273	0.0550377175846828	0.907135505266722	0.961292661367399	-0.039824836079904	1.67183456106497e-05	0.0462890218755964	-0.0898090694154954	-0.03224629816918	-0.0822024241919923	1.00394990291455	0.213845454024238	0.63231041586314	22.3044898499085	6.33163196464663	-21.4081349748625	-20.7007434824214	-9.1972937293677	GOOD	GOOD	0.0272291181534341	0.0492068871266286
0.0152007586199331	0.0450939977155567	0.411422054900752	0.0533382367965272	0.906943623262452	0.966921215761248	-0.0348598129290517	-0.00100256407894265	0.0187579471943071	-0.0551826592729047	-0.0595896654806218	0.437852180842656	1.14859430245395	0.219683861043693	0.802667728248112	22.0963586619019	6.05003687317604	-21.7091880245953	-20.7021873630195	-9.4947094624026	GOOD	GOOD	0.0273724379662527	0.04919222703737
0.0147120953731689	0.0462196365392882	0.410901091119834	0.0537284052370034	0.905570852605992	0.967200567020576	-0.0331637956580853	0.00234926111819814	-0.0489055100129096	-0.00448797001299984	-0.194366938811726	-0.163551979380239	1.10480841313477	0.0606497160349806	0.941330415863138	21.9269498499085	5.82083196464664	-21.7896949748625	-20.7025734824214	-9.5742437293677	GOOD	GOOD	0.027517828839377	0.0492272670071445
0.0149780383759655	0.0470312962911916	0.40903575544346	0.053875552928406	0.902151171740374	0.965850788003684	-0.0394172695111228	0.00640080959437612	-0.0368608975096426	0.00495279181105467	-0.203867451090282	-0.738570363827052	0.658741328043751	0.02393157	0.941330415863138	21.9269498499085	5.82083196464664	-21.7896949748625	-20.7025734824214	-9.5742437293677	GOOD	GOOD	0.0276643421714804	0.049290540961069
0.0148703470433284	0.0474563704147761	0.410214263418913	0.0509730032766366	0.904597041834531	0.965646966511548	-0.0429184729398048	0.00902990400955029	0.0524108277697116	-0.0430359304751393	-0.0870208805107416	-0.8329732	0.46407282764498	-0.0260374622714022	0.941330415863138	21.9269498499085	5.82083196464664	-21.7896949748625	-20.7025734824214	-9.5742437293677	GOOD	GOOD	0.0278094486608194	0.0493526157535139
0.0145289419418069	0.047669883538985	0.410211453606797	0.0536156970001751	0.906555978442786	0.965606341843166	-0.0441110223977984	0.00304793214597079	-0.0203763091423613	-0.0483622875880158	-0.0925666498700485	-1.14132050903899	0.29864962929145	-0.03703156	0.941330415863138	21.9269498499085	5.82083196464664	-21.7896949748625	-20.7025734824214	-9.5742437293677	GOOD	GOOD	0.0279489389347326	0.0493879282426593
0.0145827681047969	0.0480343125375212	0.409628580758934	0.055344997151876	0.907358086074136	0.967626090727318	-0.0430119069357776	0.0017434675512586	-0.104515726804101	-0.0753259917932227	-0.0538113404172692	-1.41258720817177	0.122780436583392	0.0653989466906151	0.774743744162024	21.9299804759782	6.09904126535145	-21.4715483107744	-21.0161835951863	-9.57688669056448	GOOD	GOOD	0.0280773793533917	0.0493852329316476
0.0139418201539765	0.0489980085573558	0.411120568782589	0.0532343514093858	0.9035897797213	0.96885597723515	-0.0415510485384054	0.00503753283467041	-0.137855956161575	-0.0430754969689109	-0.030935565926946	-1.452192	-0.00375651965446325	-0.0187871476428798	0.63461041586314	21.9325298499085	6.33307196464663	-21.4109949748625	-21.0758734824214	-9.5773897293677	GOOD	BAD	0.0281888981077067	0.0493540917593739
0.0140707631646776	0.0509146272187558	0.410436517195449	0.0528267495380306	0.903638102112048	0.967676520764108	-0.0392257140237138	0.00153659461332188	-0.0329793989004401	-0.0478992374462514	-0.0589611015655551	-1.07919398403547	-0.0710632091204406	0.172810155405987	0.63461041586314	21.9325298499085	6.33307196464663	-21.4109949748625	-21.0758734824214	-9.5773897293677	GOOD	BAD	0.0282781146418222	0.0493232085804543
0.0138956294649437	0.0538619973045314	0.409617217404613	0.0551360803415311	0.905586656741316	0.963644091841293	-0.0422811062732362	-0.00377245595657739	0.0139268141585684	-0.0431834393324883	-0.0588605869816598	-0.641290817022704	-0.129692199973565	0.15373467268435	0.63461041586314	21.9325298499085	6.33307196464663	-21.4109949748625	-21.0758734824214	-9.5773897293677	BAD	BAD	0.0283409174446506	0.0493298882192703
0.0136426938288555	0.0575603433800152	0.410328053373634	0.0545850371625418	0.905090103521748	0.962560493170614	-0.0367934248220049	-0.00474659285136946	0.023258619244915	-0.0476174929239675	0.0400510353725212	-0.312534627214924	-0.0349415817333985	0.253268999185442	0.63461041586314	21.9325298499085	6.33307196464663	-21.4109949748625	-21.0758734824214	-9.5773897293677	BAD	BAD	0.0283748175962021	0.0494053486315986
0.0132636721364938	0.0613947578501265	0.412135633391557	0.0533485324487615	0.908003382222439	0.95914665052937	-0.0412816531958421	0.00113268990151386	0.0802705591688296	-0.0114823607917503	0.0596832616989011	-0.2756762	-0.124564885894954	0.2677841	0.995373478378653	22.1301161969417	6.0928951992244	-21.7522166730635	-21.077575714102	-9.96999743502528	BAD	BAD	0.0283789445772803	0.049561805745529
0.0131812995571338	0.0645602500550633	0.413477383408237	0.0550667532290992	0.905969956123075	0.961368159059947	-0.042318859044161	0.0005191401198895	-0.0183667426810177	0.107065356778907	0.0027508600560021	0.282526922110789	0.0197539278472158	0.212828092925357	1.30844041586314	22.3015798499085	5.88447196464664	-21.7938649748625	-21.0777834824214	-10.0179177293677	BAD	BAD	0.0283540595684307	0.0497868863699744
0.0133778557124682	0.0663192459442922	0.413462613869326	0.0544243208413433	0.902029921862403	0.957209389245361	-0.0397950308377214	0.00398344643554157	-0.169957598598314	-0.0587640835321547	-0.0298662384829186	0.512889052583007	0.0369091	0.151246145987077	1.30844041586314	22.3015798499085	5.88447196464664	-21.7938649748625	-21.0777834824214	-10.0179177293677	BAD	BAD	0.0283027014242603	0.0500476168465927
0.013828469732604	0.0662315368229057	0.413978916919161	0.0546085245684494	0.90211995355212	0.958040823555124	-0.0376809923675287	-0.00184733111661317	-0.16215960981344	-0.0956991653987483	-0.0910937754625666	0.871817987999938	0.143909146702057	0.0334556551569983	1.30844041586314	22.3015798499085	5.88447196464664	-21.7938649748625	-21.0777834824214	-10.0179177293677	BAD	BAD	0.0282291123692627	0.0502999664114869
0.0122533583654334	0.0642683908039573	0.41239227555098	0.0549408655150964	0.906143041648613	0.961457961793914	-0.0393027137572834	-0.00100824354584333	-0.0065542440321153	0.0436911918371102	-0.0225440253803561	1.03935859660101	0.109702091611056	-0.0215265809649089	1.30844041586314	22.3015798499085	5.88447196464664	-21.7938649748625	-21.0777834824214	-10.0179177293677	BAD	BAD	0.028138710131334	0.0504998950303363
0.0129925718499014	0.0608355201855888	0.408540914327044	0.0514510986502669	0.911646974144291	0.961508734944911	-0.0388673978827968	-0.00583938095242616	0.0156203605286772	-0.0189621343008068	-0.065204399207062	1.12947391090928	0.09494229	-0.0792366404031062	0.758473937554912	22.1060610516726	6.12048747006757	-21.7904242189563	-21.337134785752	-10.0169678868922	BAD	BAD	0.0280373193342694	0.0506144879528287
0.0130440059335361	0.0566570801753668	0.408999052109413	0.0506900260778936	0.910108263773881	0.96136967109082	-0.0363746081270712	-0.0054466574662831	0.022123305843738	-0.13750938109054	-0.0522382521670716	1.01801883648957	0.298796181209251	0.0304928839275722	0.265320415863139	21.9307398499085	6.33212196464664	-21.7888949748625	-21.4524034824214	-10.0165457293677	BAD	BAD	0.0279304272181676	0.0506290215583488
0.0133243557368027	0.0524953597809173	0.411565672287243	0.0523368888507664	0.906411871055478	0.964644292730147	-0.0371863493101009	-0.00640969116013254	0.048265780877457	-0.10049619798374	0.0962526886909136	1.09516505253786	0.426471111009527	-0.0889101092635019	0.265320415863139	21.9307398499085	6.33212196464664	-21.7888949748625	-21.4524034824214	-10.0165457293677	GOOD	BAD	0.0278225488933749	0.0505455398222952
0.0134458873844255	0.0488825967869851	0.410003425357827	0.0520540272608314	0.90821029794886	0.967309283462855	-0.0333248286161994	-0.00126474773695051	-0.0454169664870586	0.0772868661343444	0.0932625915801785	0.969456607224292	0.149447907641571	0.017340077705278	0.265320415863139	21.9307398499085	6.33212196464664	-21.7888949748625	-21.4524034824214	-10.0165457293677	GOOD	BAD	0.0277167775197073	0.0503750338013734
0.0142100300897118	0.0460254319243851	0.407639146340173	0.0523385370324052	0.909320009757933	0.973605768608	-0.0347125339801811	0.000555666690539912	-0.0401700903902299	0.100534501823018	0.0957646455671642	0.583044081297928	0.0369091	0.129591105485497	0.265320415863139	21.9307398499085	6.33212196464664	-21.7888949748625	-21.4524034824214	-10.0165457293677	GOOD	GOOD	0.0276145869412333	0.0501294577268314
0.0142615182624606	0.0438434404830936	0.40791287462467	0.0535421971397147	0.906372423165633	0.97462003297384	-0.0355130334032458	0.00147248872751148	0.0507677901894879	0.0436246903314361	0.0932268699253204	0.605483827695927	0.29575896260124	0.0552183127555263	0.459391314167263	21.5455152418326	6.33411001305925	-21.5147453508971	-21.1729385761431	-10.020925819352	GOOD	GOOD	0.027515946128852	0.0498175062137746
0.0142238782989282	0.042073970866817	0.409865026018961	0.053264630665083	0.903762058705077	0.96944824418066	-0.0332710403954252	0.00266913841687054	0.0165736160417242	0.0435693187382843	0.222369264106497	0.933136780132407	0.516309198643828	0.115814854837398	0.639200415863138	21.1885998499085	6.33595196464663	-21.4201149748625	-21.0764734824214	-10.0224377293677	GOOD	GOOD	0.0274198614101873	0.0494443598671685
0.0139780496330475	0.0404288145865771	0.40852646003906	0.0525575125734081	0.902795174823203	0.969315821827059	-0.0303089376471414	0.000768762952061334	-0.0111712656064753	0.074143434092249	0.27534442388511	1.4030617951717	0.5592078	0.1458578	0.639200415863138	21.1885998499085	6.33595196464663	-21.4201149748625	-21.0764734824214	-10.0224377293677	GOOD	GOOD	0.0273251994800875	0.0490139713504992
0.0144836570825376	0.0387528764472325	0.406178887024595	0.0527965467923182	0.905329349009857	0.967565306559694	-0.0297011700934702	0.00719441634271442	0.0186104278572489	0.0722556707147485	0.186085645779273	1.42419603839885	0.738892529647798	0.1458578	0.639200415863138	21.1885998499085	6.33595196464663	-21.4201149748625	-21.0764734824214	-10.0224377293677	GOOD	GOOD	0.0272313055263929	0.0485324651185949
0.0145319010055284	0.0371204029455194	0.407682123460948	0.0542803356775733	0.907910913987853	0.964597486501937	-0.0312346143129035	0.00359429809653027	0.0817249488279162	-0.0175016827510136	0.1229900926376	1.29908908894853	0.654801204183449	0.241479735407727	0.446308234029322	21.7592387939985	6.30037737676658	-21.4201149748625	-21.0764734824214	-10.0224377293677	GOOD	GOOD	0.0271381909869765	0.0480118532360621
0.0143227977578805	0.0358319188205456	0.408593293437902	0.0559628253394329	0.905955296219256	0.96352851526092	-0.0289480928361109	0.00171662397448612	0.173129667106097	0.0460341854124471	0.0629786993709801	1.07558605567292	0.525027731443408	0.316218502310594	0.26290041586314	22.3018198499085	6.26655196464664	-21.6996394046394	-21.3742552279369	-9.36110023244649	GOOD	GOOD	0.0270465169429963	0.047473352377825
0.0149512597435833	0.0352857964968638	0.408624192686317	0.0529770366556192	0.905747180067707	0.968608468080386	-0.0321243829705427	0.00536862589923116	0.0462631027003301	0.0109722013184827	0.0628431683747222	1.024683	0.361079099217457	0.426859579678429	0.26290041586314	22.3018198499085	6.26655196464664	-21.7719449748625	-21.4512834824214	-9.1900297293677	GOOD	GOOD	0.0269575298607158	0.0469480399804595
0.014900770264776	0.0357685290163435	0.408380277813399	0.0523543465935139	0.909873583076765	0.959575302833936	-0.0348008886847319	0.00751344554229122	-0.0422357174738595	-0.0441246679518317	0.0939336930035036	0.873300257441427	0.185198881111939	0.301634368596601	0.26290041586314	22.3018198499085	6.26655196464664	-21.7719449748625	-21.4512834824214	-9.1900297293677	GOOD	GOOD	0.026872796066596	0.046472183648058
0.0158391437478015	0.0372860944949173	0.407174442065247	0.053744755507044	0.912514372816755	0.959977003047987	-0.0319205231849218	0.00466490470312944	0.049488393831217	-0.106840699774474	0.0619090618679856	0.43015818302801	0.00931695859688643	0.318087894658058	0.26290041586314	22.3018198499085	6.26655196464664	-21.7719449748625	-21.4512834824214	-9.1900297293677	GOOD	GOOD	0.0267936329789292	0.0460776450149911
0.0156925442530174	0.0395010867592398	0.409143322566153	0.0510879987547754	0.908076384056153	0.963381479907386	-0.0323666387615836	-0.000473004338495565	0.048748330342672	-0.193250972861652	0.0633082817001063	0.240089839290544	-0.166557894095672	0.3287472	0.793504709641017	21.9292478124924	6.30174484900589	-21.7719449748625	-21.4512834824214	-9.1900297293677	GOOD	GOOD	0.0267204832777918	0.0457812661302387
0.0154826505711427	0.0417879933058893	0.411044509079182	0.0516089761725455	0.903999333579379	0.960753905714369	-0.0367960543061815	0.00427820965397334	-0.0436458108718127	0.0150818956416552	0.0314731881871885	-0.0421001714347715	-0.391510063411212	0.534943672224645	1.31392041586314	21.5638298499085	6.33626196464664	-21.4709275481578	-20.8170828296585	-9.51873392705639	GOOD	GOOD	0.0266525414344875	0.0455784893186367
0.0150573811981724	0.0434413800008376	0.412274816995958	0.0542703783985495	0.90741774228244	0.96183850745588	-0.0379497388367839	0.00445840462778	-0.0120838769825851	0.0732533662948389	0.001606016646581	-0.195892881324175	-0.3776930648474	0.624770468983297	1.31392041586314	21.5638298499085	6.33626196464664	-21.4159549748625	-20.7012634824214	-9.5787627293677	GOOD	GOOD	0.0265877015354542	0.0454444000757215
0.0156440864352436	0.0439688763539632	0.413961102527005	0.0545186064490772	0.904738720075869	0.965455931137299	-0.0408413574202773	-0.00411470142287025	0.0492035150767604	-0.134231509210998	0.0321164240223636	-0.321003665216177	-0.21855205453781	0.6335629	1.31392041586314	21.5638298499085	6.33626196464664	-21.4159549748625	-20.7012634824214	-9.5787627293677	GOOD	GOOD	0.0265228351624618	0.0453412526371402
0.0155798438360568	0.0432975365260095	0.410287439309447	0.0554725928147422	0.897991771321353	0.967322204372316	-0.0392207726585114	0.00473330638346228	0.0184175393632046	-0.164154303862857	-0.05968065003302	-0.3375981	-0.0935164385183033	0.740405064157045	1.31392041586314	21.5638298499085	6.33626196464664	-21.4159549748625	-20.7012634824214	-9.5787627293677	GOOD	GOOD	0.0264544528748671	0.0452295512208816
0.0155714500575054	0.0418117439011302	0.409061439783483	0.0545166486913959	0.901586794673169	0.964883699097541	-0.0380816293779517	0.00365226007930033	0.0490480418946648	-0.192716234762966	-0.0602045481391365	-0.227817646733219	-0.387815905462565	0.917610204278693	0.793009176998822	21.7456411444023	6.30235147349812	-21.4159549748625	-20.7012634824214	-9.5787627293677	GOOD	GOOD	0.0263796251310599	0.0450803686586241
0.0156813184720927	0.040217893701207	0.410104734669183	0.0506357337374597	0.906891024290912	0.964983957716151	-0.0379669299599017	0.00332600263385998	0.080092955813603	-0.194598823441238	-0.089562508842447	0.119402494125345	-0.531434602104829	0.719712903583224	0.26520041586314	21.9298598499085	6.26799196464663	-21.7466446436402	-21.0383556790886	-9.57347929879001	GOOD	GOOD	0.0262967181393123	0.0448858081287751
0.0156485699558798	0.0392685050202518	0.410541354147771	0.0529977664394773	0.906690643665315	0.968988243175171	-0.0391955898551059	-0.00110445579610742	-0.011032792257715	0.0133058702983513	-0.0916678719544711	-0.0106879041643132	-0.648679669299691	0.639240533673794	0.26520041586314	21.9298598499085	6.26799196464663	-21.7847349748625	-21.0771834824214	-9.5728707293677	GOOD	GOOD	0.0262054848208236	0.0446618894739832
0.0162305077457843	0.0394966457327232	0.413215110111982	0.0559866543119072	0.905249306759633	0.967592389430381	-0.0371333275367411	0.000272472010029731	-0.0440004877451444	0.0451291117602323	-0.0587055739459378	0.0855879580784314	-0.712711134180463	0.6335629	0.26520041586314	21.9298598499085	6.26799196464663	-21.7847349748625	-21.0771834824214	-9.5728707293677	GOOD	GOOD	0.0261065375198972	0.044441265970752
0.0160663047558271	0.0410893458722759	0.412032198633032	0.0557109936620361	0.901437792438191	0.963936378914032	-0.0420796571788361	0.00571151364294285	-0.102054666223604	0.0137925947622403	-0.0308022447675803	-0.133831674808563	-0.7175223	0.678788973583655	0.26520041586314	21.9298598499085	6.26799196464663	-21.7847349748625	-21.0771834824214	-9.5728707293677	GOOD	GOOD	0.026000618635931	0.0442604401361639
0.0150947191309365	0.04385394512805	0.410759066731437	0.0581061199445417	0.903453995387156	0.966815383302604	-0.0458601786508542	0.0120933772021375	-0.0771770516727572	0.0149817918713353	-0.0867787929699945	-0.852378941589416	-0.996831296846675	0.610694529487343	0.776000939975605	21.9297425974593	6.08132606544346	-21.7813178060468	-21.3347500035526	-9.57192671069891	GOOD	GOOD	0.0258881175358519	0.0441475979712212
0.0160740237047767	0.0472462701716386	0.412702879337388	0.0577235859988036	0.905598907730959	0.966282627333603	-0.0491298807485852	0.00942939317757949	0.0502643334549037	-0.0153682525872944	-0.0942907091347235	-1.6178801975829	-1.3667270892932	0.955458621773579	1.31074041586314	21.9296198499085	5.88591196464664	-21.7797649748625	-21.4517934824214	-9.5714977293677	GOOD	GOOD	0.0257693960439798	0.0441156831078906
0.015755228923207	0.0505245081771243	0.412755231693772	0.0568982555014293	0.901393590963377	0.96648488757879	-0.0479689409574156	-0.00416517699431019	-0.0112850036180359	0.0422940421755875	-0.0560002593330838	-0.903068631363367	-1.471954	1.25075340978296	1.31074041586314	21.9296198499085	5.88591196464664	-21.7797649748625	-21.4517934824214	-9.5714977293677	GOOD	GOOD	0.0256462376418505	0.0441627798628439
0.0148045225792249	0.0529907734049898	0.411758847921327	0.0548715563975772	0.904392724402216	0.967658145649564	-0.0484026418942137	-0.0148385575241863	-0.0429647702815417	0.0459514734032904	-0.122890016428944	0.455058723304521	-1.34691130038058	1.34794277334634	1.31074041586314	21.9296198499085	5.88591196464664	-21.7797649748625	-21.4517934824214	-9.5714977293677	GOOD	GOOD	0.0255235435582069	0.0442764479366474
0.0149070575785235	0.0541966627702929	0.412270179588054	0.0511150721431327	0.906701547266674	0.959679941227562	-0.0402341841609022	-0.0116245886006151	-0.0725637066722059	-0.0439683093534552	-0.0889869653112278	1.56060578249873	-1.12876306158031	1.09867791980641	1.31074041586314	21.9296198499085	5.88591196464664	-21.7797649748625	-21.4517934824214	-9.5714977293677	GOOD	GOOD	0.0254094444199708	0.0444370486332384
0.0150582636907166	0.0540380965164701	0.411576584705436	0.0504144904057139	0.903797482524745	0.959611508660241	-0.0335205147849978	0.00825766361661251	-0.104404125612449	-0.046159355775459	-0.150082023081221	1.14358868523681	-1.70871481251888	0.72915910388332	1.1344321698518	21.7500639847712	5.88614256482126	-21.7834360665241	-21.1750877183605	-9.57251189613862	GOOD	GOOD	0.0253127096113496	0.044618304474325
0.015197442974741	0.0526977398630905	0.408691188944051	0.0510411019222562	0.902541696018906	0.965140441151366	-0.0384189394110174	0.014381349086813	-0.0159439593402646	0.0983933473690115	-0.0643504583174247	-1.00043470385641	-2.28390209846921	0.31398113859891	0.943750415863139	21.5558698499085	5.88639196464663	-21.7847349748625	-21.0771834824214	-9.5728707293677	GOOD	GOOD	0.0252383825895784	0.0447867057005443
0.0149175109508735	0.0504753666551636	0.40758298290846	0.0534799521388669	0.903056162171492	0.973229038969016	-0.042505828390052	0.00398324036302296	-0.00785003013092852	0.137068942140216	0.063527606176953	-1.73196581493542	-1.43133375558163	0.438203060465511	0.943750415863139	21.5558698499085	5.88639196464663	-21.7847349748625	-21.0771834824214	-9.5728707293677	GOOD	GOOD	0.0251842961422023	0.0449031823616859
0.0145215322526649	0.0476659797366716	0.408156044625876	0.0544940819879075	0.908155732341675	0.96934214927626	-0.0487891821467606	-0.00528800952006883	-0.0751209613776272	-0.0126125432511635	-0.0241149844964151	-2.19053766422887	-0.543359675208761	0.699235941621321	0.943750415863139	21.5558698499085	5.88639196464663	-21.7847349748625	-21.0771834824214	-9.5728707293677	GOOD	GOOD	0.0251407554361791	0.0449290072932978
0.0146198893222329	0.0445845682639602	0.408118525418981	0.0538028080334023	0.910033441650987	0.970561443876543	-0.0466729440471972	-0.00440296555879325	0.0447511238948706	-0.215580422708906	-0.00419405848183858	-2.02948421286334	0.0378161895086936	0.945575750053004	0.943750415863139	21.5558698499085	5.88639196464663	-21.7847349748625	-21.0771834824214	-9.5728707293677	GOOD	GOOD	0.0250935667364473	0.0448353028985195
0.0150864835446038	0.0416525866766102	0.409071683623506	0.052356160590564	0.904364052012042	0.963930838091375	-0.0398589795468316	-0.0125625926620582	0.112722546082716	-0.175081957722998	0.0958001487493738	-0.284889889489699	1.02376834606246	1.24006693171668	0.448122660022301	21.7292986792633	5.88443514748342	-21.4856520465993	-21.3719939102439	-9.57535604524329	GOOD	GOOD	0.025028927704583	0.0446136395326205
0.0159251375228843	0.0394023863798018	0.410950456531404	0.0536533578436664	0.903008643121571	0.954071068247751	-0.0353043781254544	-0.0174863465191573	0.0801692930394887	-0.0397766967755701	0.0634099066164185	1.19803746542429	1.20918082882435	1.25538789086587	-0.104839584136862	21.9227898499085	5.88225196464663	-21.4060249748625	-21.4504834824214	-9.5760177293677	GOOD	GOOD	0.024938090339451	0.0442825156302281
0.0157006509763427	0.0383572314229382	0.413659070532957	0.0534664647550426	0.907397450213633	0.954999473483353	-0.0334620712359113	-0.00292425233876186	0.0222854878662568	-0.18970211787729	0.00575772475978316	1.80931075855625	0.774418314710492	0.99623949816514	-0.104839584136862	21.9227898499085	5.88225196464663	-21.4060249748625	-21.4504834824214	-9.5760177293677	GOOD	GOOD	0.0248198937607177	0.0438854326598744
0.0160770819815023	0.0388602947626818	0.414956390904369	0.0531359567107277	0.908326726684632	0.958594688124032	-0.0320947567067567	0.0144498270615118	-0.0142971622589124	-0.0581785255892902	0.0267295556383595	2.19639612283344	0.246777389826862	0.638291614411529	-0.104839584136862	21.9227898499085	5.88225196464663	-21.4060249748625	-21.4504834824214	-9.5760177293677	GOOD	GOOD	0.0246804595712464	0.0434821255301249
0.0157720891741772	0.0409454257198291	0.413336360497996	0.0559718859614505	0.903853464200232	0.965213209808691	-0.033677340341432	0.00498434333532201	0.0184893107923868	0.0523830153719326	0.096040030045687	2.46885058073856	0.393988185169701	0.420691304263335	-0.104839584136862	21.9227898499085	5.88225196464663	-21.4060249748625	-21.4504834824214	-9.5760177293677	GOOD	GOOD	0.0245306967915371	0.0431369438633144
0.016165124930945	0.0442937890960689	0.410831653658176	0.0564131970652483	0.90283742212908	0.968853808808949	-0.0388237506412031	-0.0086173873178465	0.01848944790295	0.008363522617149	0.120144421918142	2.61494005117058	0.882307083882363	0.184671226351871	0.381195085705279	21.9251310663245	5.88351083299727	-22.0387093350519	-21.1377022276578	-9.56957190797729	GOOD	GOOD	0.0243827697004272	0.0429060766866393
0.0158509696299419	0.0483115728535563	0.409604930948104	0.0558047074988786	0.903734383955643	0.967651492436656	-0.0385237307947459	-0.00902866888490922	0.0184365836219509	-0.00617118166339992	0.10056444697254	2.21305325477052	1.16300142095176	0.1458578	0.941460415863139	21.9278298499085	5.88496196464664	-22.1584749748625	-21.0784934824214	-9.56835172936769	GOOD	BAD	0.0242465888255007	0.0428250868257097
0.0155775620314923	0.0523279218957766	0.408423397053579	0.053378273163697	0.904979601074162	0.968271258071243	-0.0379522454199541	-0.000861331735706149	0.0468018542070613	-0.0788918655045246	0.0582403234704701	1.17931517969864	1.1475911552049	0.198363326176703	0.941460415863139	21.9278298499085	5.88496196464664	-22.1584749748625	-21.0784934824214	-9.56835172936769	GOOD	BAD	0.0241272542408435	0.0429010379212614
0.0156167411898095	0.0557707124081735	0.409654252355832	0.0511851290529558	0.904322193519634	0.9679527822187	-0.0370270418022314	-0.00250451207341227	0.0517388352956227	0.0397429046867294	0.0680012115957936	0.107283110754258	0.583206669464328	0.206821	0.941460415863139	21.9278298499085	5.88496196464664	-22.1584749748625	-21.0784934824214	-9.56835172936769	BAD	BAD	0.0240242291875282	0.0431126556702307
0.0154687456242765	0.0581964980486445	0.411139238614802	0.0512506199743545	0.905704242562947	0.968682924539084	-0.034294055442509	-0.00542873467142074	-0.00971080137001767	0.0496730992024108	0.0016839492443322	-0.519352767240982	0.347672422315175	0.421823732825859	0.941460415863139	21.9278298499085	5.88496196464664	-22.1584749748625	-21.0784934824214	-9.56835172936769	BAD	BAD	0.0239325413903223	0.0434165461146091
0.0155172624162572	0.059266947016551	0.407419358526257	0.0529933045663865	0.907527716975211	0.964029725975751	-0.0370254166981306	-0.00793170050281712	0.0411205884240014	-0.0146901391431537	0.029705044755232	-0.36436730180409	0.120030384309645	0.613796851021231	0.800113543363199	22.0967366954518	5.88394071833369	-21.838408232263	-20.0749457732511	-9.57605527250781	BAD	BAD	0.0238455498777804	0.0437557437889465
0.0153545601072065	0.058793974749107	0.407542629527462	0.0533028316276756	0.904233144273941	0.966585232549467	-0.0382715928545482	-0.00390397198501997	0.113664526819399	0.0662534685720152	0.0352426938172517	0.500314208322108	0.252000513034169	0.6335629	0.631430415863139	22.2983098499085	5.88272196464663	-21.7996249748625	-19.9533434824214	-9.5769887293677	BAD	BAD	0.023758218834567	0.0440694101332524
0.015090216658765	0.0568020975266396	0.410196302381924	0.0543668015263544	0.90294753104256	0.966160094286804	-0.0463712248984538	-0.00229336054491072	0.0521813834985101	0.0827800694286763	-0.0536757032576958	1.49514106147625	0.110202062594357	0.411084002352847	0.631430415863139	22.2983098499085	5.88272196464663	-21.7996249748625	-19.9533434824214	-9.5769887293677	BAD	BAD	0.0236696376866319	0.0443025857143937
0.0145201900385812	0.0535157306488666	0.409923984243275	0.0555197810264891	0.906033172455692	0.966568836653752	-0.0467208515768212	0.00181664650941107	-0.0370813801640711	0.0388522389923168	-0.0377591012698633	2.09613542457606	0.30910510097519	0.3897104	0.631430415863139	22.2983098499085	5.88272196464663	-21.7996249748625	-19.9533434824214	-9.5769887293677	GOOD	BAD	0.0235837334033043	0.0444137037398509
0.0140208381076894	0.0493053582611422	0.410880762495005	0.0547722300374845	0.907493973472332	0.967720246878356	-0.0456142570694398	0.00575616867380674	-0.077045495762225	0.104073901746954	0.0356872846331194	2.139277	0.500304804207769	0.162240761799565	0.631430415863139	22.2983098499085	5.88272196464663	-21.7996249748625	-19.9533434824214	-9.5769887293677	GOOD	BAD	0.0235078952302586	0.044379392707736
0.0136663136965691	0.0446487592133365	0.409190939664278	0.0558027452230241	0.90541298493974	0.96703326615188	-0.0438872320567567	0.00368780145075313	0.0120029570391509	0.130638769748322	-0.0805401611059361	1.9676173419649	0.840747395137464	0.000393615578536934	0.467109194584012	22.1309662894822	5.88293688654155	-21.7893054493801	-20.7322216233257	-9.57413474643041	GOOD	GOOD	0.0234502877952167	0.0441974916744697
0.01318385575621	0.0400637386928617	0.409209728659088	0.0548126407570358	0.90639062647182	0.964438856500282	-0.0408896646007501	-0.00108038903921786	0.0250800132876663	0.163378633015294	-0.15476706670847	1.19484049808413	1.16950052359203	-0.0799041447223803	0.26444041586314	21.9245698499085	5.88320196464664	-21.7847349748625	-21.0771834824214	-9.5728707293677	GOOD	GOOD	0.0234170988366736	0.0438867289904624
0.0137897161738312	0.0359907195367811	0.408195179378877	0.0526618516091625	0.908731118915685	0.962515406953283	-0.0388806970631506	0.000645420781815802	-0.0157627867274108	0.189736764692932	-0.12068407073712	0.370681125065776	1.2142007579977	-0.141490499673165	0.26444041586314	21.9245698499085	5.88320196464664	-21.7847349748625	-21.0771834824214	-9.5728707293677	GOOD	GOOD	0.0234107615951625	0.0434809941154531
0.0138928373114314	0.0327127022300303	0.406718103919512	0.054648746017361	0.907469201387685	0.96491179981444	-0.0401658776866261	-0.00199666648962629	0.018427815539022	0.143810838402863	-0.0662672330988471	-0.111105778793919	1.15557364677795	-0.11483788218764	0.26444041586314	21.9245698499085	5.88320196464664	-21.7847349748625	-21.0771834824214	-9.5728707293677	GOOD	GOOD	0.0234297635306303	0.0430208553484503
0.0134746668297424	0.0303747091465604	0.410328237310658	0.055473752627579	0.906333153878608	0.967035829901267	-0.0390146374229729	-0.00310092188177943	-0.035934513760721	0.0709610384497062	-0.0250538976722913	0.0134733374630324	1.05435643677132	0.0362309720479494	0.26444041586314	21.9245698499085	5.88320196464664	-21.7847349748625	-21.0771834824214	-9.5728707293677	GOOD	GOOD	0.0234699156387746	0.0425470430091506
0.0139092156413066	0.029045461992439	0.410788319153899	0.0537686317509166	0.904592606363837	0.965749180547383	-0.0438764029960881	0.00409200933532278	-0.104673444973769	0.0518291008674904	-0.00529144035959971	0.141933769618723	0.937103362282765	0.130259891568594	0.426544836904476	21.9226381495601	5.68608932498953	-22.3351469059425	-21.0787461802221	-9.28227888776703	GOOD	GOOD	0.0235261311276611	0.0420962953842535
0.0139991610797953	0.0287361209485782	0.40903091258995	0.0528651747419963	0.90314251768859	0.967088336622539	-0.0490715854695326	0.00932842991910057	-0.077652630942001	-0.0147162335732413	0.144074251848511	0.111066634419279	0.732299152189912	0.0538836044779766	0.632840415863139	21.9201798499085	5.43524196464664	-22.5243949748625	-21.0792834824214	-9.18236472936769	GOOD	GOOD	0.0235936876896926	0.0416969674388532
0.0132712215916125	0.0293820559293071	0.410410497821406	0.0572599119940255	0.902998620181038	0.96501311383601	-0.0467989239215548	0.00593068152146586	-0.0967909720944742	0.0371989946662336	0.140168618044279	-0.188206073916952	0.586533450467419	0.117152538061003	0.632840415863139	21.9201798499085	5.43524196464664	-22.5243949748625	-21.0792834824214	-9.18236472936769	GOOD	GOOD	0.023668728317622	0.0413653339748285
0.0135166489857081	0.0308425121310959	0.411941173296329	0.0582834328661167	0.906136788874482	0.967681465788217	-0.0513893280608422	0.00667899407418179	-0.0589195905555977	0.0781908275335152	0.00187171779637417	-0.0358004980713851	0.379358550136608	0.1458578	0.632840415863139	21.9201798499085	5.43524196464664	-22.5243949748625	-21.0792834824214	-9.18236472936769	GOOD	GOOD	0.0237483599490508	0.0411060413934597
0.0133349750811345	0.0329122230966085	0.411243350477262	0.0547815018921748	0.907224151206109	0.971202992350492	-0.0400222497037764	0.00830490333498207	0.0268886004035213	-0.0326113807366227	-0.0513441799086795	-0.0632835907551664	0.190407691970867	0.0501462693394242	0.632840415863139	21.9201798499085	5.43524196464664	-22.5243949748625	-21.0792834824214	-9.18236472936769	GOOD	GOOD	0.0238304938869885	0.0409162126050874
0.0126988503260052	0.0353336327038587	0.409589642072459	0.0526153446773883	0.905578728499963	0.97119346880142	-0.0411231503955877	0.010017813290742	0.0102765229984561	-0.10792331663544	-0.0678334094997072	-0.237637516513352	0.0145257726746253	-0.0730282071643387	0.473685843646351	21.9216956899988	5.60100836358211	-21.9440896477727	-20.4818011240116	-9.49509087490561	GOOD	GOOD	0.0239132757126274	0.0407898669986091
0.0131324195866331	0.0378306209364714	0.408752850452402	0.0509669120267936	0.904375136683135	0.975745263488746	-0.0434367269907888	0.0107029521678852	0.0537260242596671	-0.0231431688303334	0.0282909720462509	-0.674666950944726	0.586518778671384	-0.294401203134504	0.26431041586314	21.9236898499085	5.81908196464664	-21.7946649748625	-20.3279534824214	-9.5756157293677	GOOD	GOOD	0.0239943664503894	0.0407204962034687
0.0128257029290935	0.0401401489953273	0.407193285846141	0.0522771688350313	0.898248904031623	0.968771796264807	-0.0460135573699842	-0.00960142107627947	-0.00774466337126406	-0.0318072477559426	0.0632673663293769	-0.164965050223597	1.44333722120945	0.00622898404249542	0.26431041586314	21.9236898499085	5.81908196464664	-21.7946649748625	-20.3279534824214	-9.5756157293677	GOOD	GOOD	0.024070903694663	0.0407010640726647
0.0131383114021367	0.0420194266559728	0.408305102174888	0.0517298567420588	0.898842868852485	0.963793956401343	-0.0403076897068015	0.00305033963370179	-0.0692453299273143	-0.0828550090537103	0.0370843781235169	0.739091024502084	1.12453352467013	0.286282091075932	0.26431041586314	21.9236898499085	5.81908196464664	-21.7946649748625	-20.3279534824214	-9.5756157293677	GOOD	GOOD	0.0241404087239456	0.0407218384214356
0.0125799342256414	0.0432453675456455	0.411180578938031	0.0531028780772173	0.905016860166594	0.963062373686929	-0.0393336834198057	-0.000961318271503575	-0.0258914822202329	0.0104463926221082	0.028032897969896	1.05615554937027	1.07199360981111	0.124865408537141	0.422433162105889	21.7665923002396	5.84737909165443	-21.7946649748625	-20.3279534824214	-9.5756157293677	GOOD	GOOD	0.0242015790005338	0.0407669234610225
0.0126568981962585	0.0436245686466616	0.410158846218537	0.05356599585935	0.904543673978221	0.958160278716619	-0.0399294017828258	0.00327610860314284	0.00202635232123066	0.044571880625166	0.037281010678284	0.4053274725573	0.83593197527781	-0.0698889789049224	0.63602041586314	21.5543898499085	5.88560196464663	-21.4783598455495	-20.32684479799	-9.57944026749411	GOOD	GOOD	0.0242540301540251	0.0408114784405842
0.0127105950986977	0.0430331107296297	0.409090481157041	0.0502620021861216	0.905667499401913	0.960230507027489	-0.0408397424093973	0.00674342872767531	0.0255291014588858	-0.00551519856768906	0.0277683219953124	0.228583338800747	1.139286862004	0.215302250246597	0.63602041586314	21.5543898499085	5.88560196464663	-21.4209249748625	-20.3266434824214	-9.5801347293677	GOOD	GOOD	0.0242976370999212	0.0408229978602737
0.0128635056432566	0.0414667916760749	0.410033964854922	0.0517183346049541	0.906414386249976	0.96490833259908	-0.0358891015912097	0.0101421192368056	0.0221023179433405	-0.0491284558894452	0.0115297329825631	0.863748984106802	1.24787314874151	0.16210438284765	0.63602041586314	21.5543898499085	5.88560196464663	-21.4209249748625	-20.3266434824214	-9.5801347293677	GOOD	GOOD	0.0243325523666809	0.0407671207309763
0.0130954352414384	0.039080779876981	0.408002568260309	0.0535698459627134	0.90618023615692	0.960341100339778	-0.0372080987704604	-0.000786833619186581	-0.0987499961249576	-0.0892873482772154	-0.11099466284548	1.23427233293245	1.45917412107222	-0.0145263047128175	0.63602041586314	21.5543898499085	5.88560196464663	-21.4209249748625	-20.3266434824214	-9.5801347293677	GOOD	GOOD	0.0243598009983643	0.0406152374397224
0.0128385658157528	0.0362350259176572	0.407547480601255	0.0559900754146951	0.905550820039571	0.961786335349855	-0.0379119709721405	-0.00156170120004318	0.0545303055879264	-0.0936584257726925	-0.0541808093756748	1.272371	1.33328138130944	-0.25337206913294	0.173734391328715	21.5517904871648	5.8576515135703	-21.4209249748625	-20.3266434824214	-9.5801347293677	GOOD	GOOD	0.0243816604241695	0.0403530668329574
0.0126742524656145	0.033478598826992	0.409514857635392	0.0564049053989845	0.90207722624049	0.96130200223215	-0.0419543822516858	0.00450640694202553	-0.0325542066814569	-0.00456587719320494	0.0481432826348312	1.10566178181537	0.897000297582706	-0.445011813834907	-0.471959584136862	21.5481598499085	5.81861196464664	-22.4201069754802	-20.329703667999	-9.22563331945748	GOOD	GOOD	0.0244015263088134	0.039988522013862
0.0128529282163412	0.0314020816767066	0.410716381435444	0.0535857396734053	0.903126812392424	0.962635135556311	-0.0433474909127641	0.0134507979047174	-0.104511975672499	-0.0247457690248608	-0.0594153986560617	0.805600952271394	0.691359363514097	-0.353112111951543	-0.471959584136862	21.5481598499085	5.81861196464664	-22.5343249748625	-20.3300534824214	-9.1851097293677	GOOD	GOOD	0.024423427356956	0.039553336194911
0.0135225977512035	0.0304787923911404	0.409795005561378	0.0519909889065507	0.906048262942409	0.968589731179034	-0.0460007761297474	0.00976113293799177	-0.0536428735936594	0.0693200825195333	-0.0340548388128527	0.322319763868343	0.408947671334985	-0.397801689150338	-0.471959584136862	21.5481598499085	5.81861196464664	-22.5343249748625	-20.3300534824214	-9.1851097293677	GOOD	GOOD	0.0244513316079361	0.0390968562171556
0.0132491499365257	0.0310188352017996	0.41128570596384	0.0537624484702162	0.908419475736536	0.97410856587946	-0.0411120668959368	0.00977845463576106	-0.0065110532264275	0.0309495292713787	-0.0736272641419474	0.0057855840593494	0.169680983262969	-0.221767442934651	-0.471959584136862	21.5481598499085	5.81861196464664	-22.5343249748625	-20.3300534824214	-9.1851097293677	GOOD	GOOD	0.0244884169557605	0.0386764956258133
0.0133149492472529	0.0331572125341339	0.413192363015666	0.0552861869634604	0.906751621577934	0.971826766541743	-0.0430334259358167	0.00557628453118988	-0.0427156617950458	-0.0982459894242136	-0.0814356836876394	-0.388251948053409	0.254716871839269	-0.0330769079249567	-0.0440749999646997	21.7050769357347	6.00295749695796	-22.5343249748625	-20.3300534824214	-9.1851097293677	GOOD	GOOD	0.0245364963208982	0.0383478624892707
0.0127517521213975	0.0367984468037108	0.412278498334788	0.0563817916521425	0.905556279962849	0.96895267412007	-0.0406688479981985	0.00606028140525051	-0.0426814037941297	-0.10909021617478	0.0635548422567231	-0.566614599202108	0.205470851457441	0.0665127923248161	0.572930415863139	21.9313498499085	6.26878196464664	-22.5357568486158	-21.1158169049811	-9.75953487221562	GOOD	GOOD	0.0245956565685343	0.038155495985501
0.0132766767347474	0.041608427503525	0.411144530557493	0.0570079887781695	0.906715693860307	0.965665135308877	-0.0399215347317958	-0.00140052003617077	0.00736019648310539	-0.122163177798454	-0.0361044062847137	-1.02413658348144	0.1529755	0.171306015728429	0.572930415863139	21.9313498499085	6.26878196464664	-22.5363749748625	-21.4550234824214	-10.0075087293677	GOOD	BAD	0.0246641805677362	0.0381271868057357
0.0131856422201609	0.0471138063740812	0.410847393269825	0.053223781582995	0.90726631640399	0.963114092881908	-0.0382932245894755	-0.000345581417994825	0.0804516129285621	-0.0724655732658246	-0.132093561855339	-1.02642462433541	0.278147663845096	0.119159755707935	0.572930415863139	21.9313498499085	6.26878196464664	-22.5363749748625	-21.4550234824214	-10.0075087293677	GOOD	BAD	0.0247388921766533	0.0382735190030545
0.013026256013898	0.0527827965125738	0.410681197418142	0.0523827518069	0.90734304616375	0.962249913382337	-0.0389313441240509	0.00280988946196622	-0.04361628138027	0.0565321392261373	-0.0342263256120614	-0.776218937222956	0.369389116349968	0.129345112978343	0.572930415863139	21.9313498499085	6.26878196464664	-22.5363749748625	-21.4550234824214	-10.0075087293677	BAD	BAD	0.0248159445039564	0.0385892442265374
0.0135134955645223	0.0579948659159872	0.412207958458029	0.0544124333875972	0.905227484014801	0.959946235499636	-0.0416030007252014	-0.00204263860987484	-0.103816431156382	-0.0857873295396255	-0.0714258767340343	-0.38864131757029	0.342199417724867	0.100782698425088	0.720479955237526	21.9274608415402	5.93456805044082	-22.5363749748625	-21.4550234824214	-10.0075087293677	BAD	BAD	0.0248917910733888	0.0390534197854962
0.0132522080382562	0.0620260537988534	0.412022131371475	0.0529585452880378	0.905506207859262	0.963206640633819	-0.0401541594896286	0.000404841303114957	0.0558947161523394	-0.121149623437761	-0.0834847373871339	0.0028092302541783	0.544572173737657	-0.234974468563642	0.940570415863139	21.9216598499085	5.43604196464663	-21.7033951143588	-20.8904839727192	-10.019727326409	BAD	BAD	0.0249639128888379	0.0396298561477991
0.0130766275454048	0.0641935699122417	0.412329658289427	0.0522785771149104	0.906956920051653	0.964551984302174	-0.0383232689588192	0.00334113828078047	0.0434370653051315	0.0331814291875564	-0.00937314338298614	0.284050817220457	0.573146728083263	-0.110244880730441	0.940570415863139	21.9216598499085	5.43604196464663	-21.4250849748625	-20.7018634824214	-10.0238097293677	BAD	BAD	0.0250311313550554	0.0402705306255301
0.0133691972574929	0.0640790328881822	0.412315407086731	0.0518006867799515	0.908082967264722	0.963476776503877	-0.0406250680503788	0.00524438062316855	0.0317102898115656	0.12823678708831	-0.168760263745489	0.438900595622331	0.469838293709821	-0.130913061214976	0.940570415863139	21.9216598499085	5.43604196464663	-21.4250849748625	-20.7018634824214	-10.0238097293677	BAD	BAD	0.0250936714819166	0.0409217281113953
0.0133224139619234	0.0616566166267624	0.414775653175755	0.0512132465361201	0.90919761020977	0.964668193155312	-0.0402642500899679	0.00643434308835587	-0.115536149095368	0.0702068848758878	-0.145900833546225	0.515700276664376	0.307302115324995	-0.254089445190856	0.940570415863139	21.9216598499085	5.43604196464663	-21.4250849748625	-20.7018634824214	-10.0238097293677	BAD	BAD	0.0251530036107643	0.0415303414476386
0.0131831627171423	0.0572938041916747	0.414261857437487	0.0528572160122783	0.904425625759239	0.966609800797077	-0.0391369955549325	0.00513059123215593	-0.178826195815364	-0.120253298325548	0.0267689868838279	0.284566003550424	0.406665277041088	-0.329074640318321	0.528628793181941	22.0683524461481	5.61091790886776	-21.4250849748625	-20.7018634824214	-10.0238097293677	BAD	BAD	0.025211284748269	0.042048905203586
0.0136423379460199	0.0516431317131883	0.41301781304218	0.0536490963394558	0.906251100247764	0.968957326918339	-0.0385083577546796	0.00471839262493913	-0.079902317260377	-0.0295359805396765	0.0879532975818769	0.0709588999994524	0.257276015963036	-0.3418472	-0.107139584136862	22.2947498499085	5.88081196464663	-22.0235816849768	-20.703961279527	-10.0165731300393	GOOD	BAD	0.0252704799756684	0.0424394194175445
0.0136727955002321	0.0454204589967626	0.411165157545703	0.0530507898450148	0.90766782547701	0.970645177227952	-0.0407394771597731	0.00309105147192482	0.0536370978450626	0.153861492338151	0.0773469481583985	-0.217133347038594	0.0698289250551813	-0.3418472	-0.107139584136862	22.2947498499085	5.88081196464663	-22.1725649748625	-20.7044834824214	-10.0147717293677	GOOD	BAD	0.0253315787563566	0.0426749120331055
0.0138411025104006	0.0391902842898239	0.408852535688046	0.0543615127790134	0.905088531119647	0.971753152265687	-0.0412972112781263	0.00546942738105624	0.156053379471472	0.114394856306316	0.0739125075507945	-0.224831396247871	0.132212592467384	-0.14161702270547	-0.107139584136862	22.2947498499085	5.88081196464663	-22.1725649748625	-20.7044834824214	-10.0147717293677	GOOD	GOOD	0.0253942604069493	0.0427382537606785
0.0138731501342447	0.0333152360959722	0.404847705411261	0.055110126015355	0.904464111756782	0.967041292770912	-0.0425366062125059	0.00129019115484766	0.0568506091966775	0.154465310896971	0.115253525883154	-0.2137543	0.345956851286035	-0.0473135614643555	-0.107139584136862	22.2947498499085	5.88081196464663	-22.1725649748625	-20.7044834824214	-10.0147717293677	GOOD	GOOD	0.0254570747865697	0.0426208254313278
0.013908783894219	0.0280586157008994	0.404650578115967	0.0528387945567793	0.906596748334852	0.967742560084044	-0.0432167069099009	0.00515355977733306	0.113909451757234	0.0680391969854007	-0.0449157043766057	-0.2137543	0.238589873580439	-0.0883367951149665	0.0359382719165851	22.1522110675363	5.88173224043103	-22.1725649748625	-20.7044834824214	-10.0147717293677	GOOD	GOOD	0.0255179744645622	0.0423239226963238
0.0136268377738019	0.0237053305491358	0.407656514642744	0.0510638945305417	0.907529225370019	0.96555317938359	-0.0420897532646362	0.00611505108883289	0.147328168598432	0.127318804157779	-0.0497971110727583	-0.055523874889827	0.458164638655578	-0.09799469	0.26444041586314	21.9245698499085	5.88320196464664	-21.5129848082842	-21.3394729167703	-9.31612577328591	GOOD	GOOD	0.0255749474627833	0.0418624531004275
0.0135774545542883	0.0205662780964418	0.40841239958067	0.0490438278698823	0.908471370882912	0.959574094699629	-0.0381585031119482	0.0033584282721235	0.00450794513173768	0.0958533932790277	0.0402821365503398	0.238896120970428	0.5011746	0.164757928085875	0.26444041586314	21.9245698499085	5.88320196464664	-21.3982049748625	-21.4499734824214	-9.1945477293677	GOOD	GOOD	0.0256265150300207	0.0412670082784487
0.0139221743217429	0.0188694362446849	0.409229284062224	0.0513082758131605	0.906694691275084	0.964720944030497	-0.0396486772576982	0.0082655606727216	-0.0130124772089024	0.030854437775234	0.00234359780692977	0.227612394022804	0.450558019720069	0.100476832313488	0.26444041586314	21.9245698499085	5.88320196464664	-21.3982049748625	-21.4499734824214	-9.1945477293677	GOOD	GOOD	0.025671883408843	0.0405813306071341
0.0140781519097995	0.018678756829769	0.406940845371286	0.0534549230524145	0.903195184974092	0.960403694598726	-0.0421058284933538	0.00183401919987585	-0.0722596671717091	0.0818771088983308	0.025595109423875	0.0557733461436404	0.596772405666338	0.0848947	0.26444041586314	21.9245698499085	5.88320196464664	-21.3982049748625	-21.4499734824214	-9.1945477293677	GOOD	GOOD	0.0257107106510516	0.0398569103956217
0.0141597615347605	0.0198879869536751	0.406067466865955	0.0527297938338607	0.905072833296726	0.963206571244236	-0.0410735165770593	0.00430418028272139	0.0807452060118749	0.000216900849525543	0.08683123017523	0.0892089570300323	0.410023191827814	0.030474789595628	0.26444041586314	21.9245698499085	5.88320196464664	-21.3982049748625	-21.4499734824214	-9.1945477293677	GOOD	GOOD	0.025742799355152	0.0391479896078935
0.0143162492856991	0.0222489812345585	0.408187361460364	0.0524933780945297	0.905350560901896	0.965298099742503	-0.0369111832370999	0.00131462660022341	0.0576272593262638	-0.0960318600209501	0.0558324131484945	0.09585508	0.3851082	-0.196233846030601	0.26444041586314	21.9245698499085	5.88320196464664	-22.0891029645736	-20.7763562939374	-9.5332812279052	GOOD	GOOD	0.0257680397757181	0.0385081172943629
0.0143580313844051	0.0254545792433048	0.409211860274436	0.0521339025739676	0.903767204875403	0.966033884174235	-0.0413943202160237	0.00522658718987222	-0.00385758297323479	-0.110918256809344	-0.0361887879480444	0.0393144570424256	0.332118315322379	-0.0529253692457719	0.26444041586314	21.9245698499085	5.88320196464664	-22.1634349748625	-20.7038834824214	-9.5697247293677	GOOD	GOOD	0.025786554259058	0.0379876106356578
0.0151372472621433	0.0292438507044045	0.412587208897057	0.0525144640911129	0.907440054869447	0.969627613287317	-0.0391008765684174	0.00343956532785681	0.00344362190120153	-0.0295357627020678	-0.0435275698752853	0.205448533717438	0.219912262777133	-0.0933181468945033	0.26444041586314	21.9245698499085	5.88320196464664	-22.1634349748625	-20.7038834824214	-9.5697247293677	GOOD	GOOD	0.0257988027541539	0.0376302804101139
0.0153443606225351	0.0334270846787228	0.40979546090422	0.0532088374474901	0.90815290976698	0.967819153476481	-0.0407666673488421	0.00898496548144785	0.0579257821180779	0.0229935691244587	-0.120509400736669	-0.0115209000459746	0.0809891941622918	-0.143522614455483	0.26444041586314	21.9245698499085	5.88320196464664	-22.1634349748625	-20.7038834824214	-9.5697247293677	GOOD	GOOD	0.0258055267550715	0.0374683068212417
0.0133803500690004	0.0378266730055774	0.407992345299422	0.0552334873201319	0.905924782572903	0.967821381295858	-0.0450967493635577	0.00950194461508889	0.0192289261557237	-0.0143992596063879	-0.120388857809638	-0.175822808001873	-0.00334938729917848	0.010206307196639	0.378563357678161	21.7855247375496	5.7183080834908	-22.1634349748625	-20.7038834824214	-9.5697247293677	GOOD	GOOD	0.0258076317102129	0.0375168191711369
0.0140147345876478	0.0422279622349355	0.409333437575055	0.0540140020557382	0.907278300961965	0.963940153680472	-0.0413045123811715	0.00869681514202394	-0.00338156782186345	-0.0144380842919064	-0.0752643199861855	-0.344521759604757	0.0197276540467221	0.299465929977577	0.573580415863139	21.5479198499085	5.43653196464663	-22.1669335446966	-20.4401743815641	-9.57069053174444	GOOD	GOOD	0.0258062277389396	0.0377719399731738
0.0142686481757238	0.046413125504623	0.410044997807705	0.0534830311751618	0.909992539713363	0.962579456812733	-0.0435263393347953	0.00783059387411168	-0.0197953617878007	-0.0578948811853584	0.0472547184302485	-0.178394018629825	-0.211777988438204	0.302629484078497	0.573580415863139	21.5479198499085	5.43653196464663	-22.1684049748625	-20.3292634824214	-9.5710967293677	GOOD	GOOD	0.0258029151246437	0.0382143456151556
0.0140556567416854	0.0502415907064534	0.410718315013113	0.0520329366431627	0.909392602046852	0.962696387762596	-0.0435489794962555	0.00546255763492758	-0.0255964606279425	-0.154848115836044	0.125046882659123	0.0446563811983682	-0.353328723479207	0.35610640534492	0.573580415863139	21.5479198499085	5.43653196464663	-22.1684049748625	-20.3292634824214	-9.5710967293677	GOOD	BAD	0.0258000582765276	0.0388157122855497
0.0141258345582928	0.0536791632814865	0.412245257792218	0.0521717238330434	0.904286899828323	0.961572181463212	-0.0400370933169716	0.00546355558571835	-0.0368863897712079	-0.0633126437838449	0.10273730685162	-0.0406087210838624	-0.156166753946416	0.300143107284197	0.573580415863139	21.5479198499085	5.43653196464663	-22.1684049748625	-20.3292634824214	-9.5710967293677	GOOD	BAD	0.0258006322868334	0.039543902240405
0.0142585193781504	0.0567577720337488	0.410759565015359	0.0545471613537685	0.902724391678831	0.96443510960049	-0.040393866763656	0.00317420043355963	0.0585932115363602	0.0565413233095291	-0.0250237926851358	-0.182149812068412	-0.07915727	0.222378570481947	0.573854791554066	21.5498296491256	5.57544548879764	-22.1684049748625	-20.3292634824214	-9.5710967293677	BAD	BAD	0.0258076947017726	0.0403655975370379
0.0141219873347669	0.0595147762599473	0.411663429563086	0.0554793245683131	0.905668326599816	0.96519989756949	-0.0394362981449493	0.00596160455620493	-0.0692963939753161	-0.0691488171326852	-0.159774086974133	-0.120248728303842	0.00847617160861274	0.252849890746993	0.574340415863139	21.5532098499085	5.82131196464663	-21.8893614642425	-20.6115762673554	-9.90949606699091	BAD	BAD	0.0258239779745246	0.0412468584146761
0.0142960152721801	0.0619474733690053	0.410697704588986	0.0559952905253143	0.907640632555789	0.966171083857669	-0.0370907867160736	0.0064469646622706	-0.138887070695983	-0.0187411168845077	-0.0546016438789215	0.00485831176675826	-0.0074995975199303	0.0811809984948143	0.574340415863139	21.5532098499085	5.82131196464663	-21.7988249748625	-20.7031734824214	-10.0192907293677	BAD	BAD	0.0258517017805743	0.0421524276242649
0.0149452330685766	0.0639993845087382	0.410056280616743	0.0574468055682233	0.905346494383825	0.961569046036525	-0.0365612307229341	0.0040392960703371	-0.00256603871094068	-0.0485852026586109	0.063586945760492	-0.0140844708556266	-0.0661262392552203	-0.117890999880424	0.574340415863139	21.5532098499085	5.82131196464663	-21.7988249748625	-20.7031734824214	-10.0192907293677	BAD	BAD	0.0258922687030915	0.0430455262105046
0.015565210466407	0.0655636516177397	0.410228954604195	0.0575246541864381	0.90542690964056	0.961737312224583	-0.0381213697223028	0.0078912880967162	-0.0640063933422277	0.104356193550803	0.0418511553877779	-0.903759813426764	-0.124755768554316	-0.11105720437226	0.574340415863139	21.5532098499085	5.82131196464663	-21.7988249748625	-20.7031734824214	-10.0192907293677	BAD	BAD	0.0259458767484921	0.0438894889833496
0.015239336122515	0.0664732428884658	0.410742754948823	0.0544186839384139	0.908884886883066	0.964924890284754	-0.0400665516977668	0.0105854856414079	0.00498124224751872	0.0834054336462717	-0.0193430171207783	-1.9804067316809	-0.599077730105001	-0.000953337951978113	0.702760693963935	21.8144717560156	5.68485703871281	-21.7988249748625	-20.7031734824214	-10.0192907293677	BAD	BAD	0.0260116644613702	0.044651335868913
0.0150352168312546	0.0664999013773904	0.410366375486324	0.0534672097764192	0.906343493048677	0.971826573947793	-0.0402892587892266	0.00159590890929151	0.117701233135519	0.107530044843263	-0.0589874483592683	-1.8458223200491	-0.7175223	0.318807328064763	0.938280415863138	22.2936198499085	5.43460196464664	-21.7914647466307	-20.7026897872474	-9.66051225249562	BAD	BAD	0.0260888544579815	0.0453064806999119
0.0151405444545383	0.0654242708409087	0.409433338613931	0.0565861036481865	0.906937177451994	0.965615825887792	-0.0394415472696698	-0.0139176970419732	-0.0205425263135593	0.160715273031497	0.0053780081164957	-0.599185982585786	-0.670148324306578	0.588773734679349	0.938280415863138	22.2936198499085	5.43460196464664	-21.7896949748625	-20.7025734824214	-9.5742437293677	BAD	BAD	0.0261783111170653	0.0458423136424874
0.0151697230750977	0.0631927045256224	0.410251226108511	0.0556193456209702	0.909464546049524	0.958627846283934	-0.04050531773919	-0.0204574251270531	0.0838666680723197	0.0241402547505811	0.0823713664035303	0.686077668541604	0.299899719994457	0.28082384622975	0.938280415863138	22.2936198499085	5.43460196464664	-21.7896949748625	-20.7025734824214	-9.5742437293677	BAD	BAD	0.02628309590635	0.0462585314054565
0.0148257187631184	0.0600797776871856	0.411579710557083	0.0549925938332773	0.908403088383679	0.955312883012372	-0.0418153013845811	0.00174651673451685	0.140164008408956	0.0677624301563113	-0.0188995845959283	0.589930242425489	0.0155342007073577	0.15580503082678	0.938280415863138	22.2936198499085	5.43460196464664	-21.7896949748625	-20.7025734824214	-9.5742437293677	BAD	BAD	0.0264071963383298	0.0465647207999186
0.0147492950001755	0.0567075561732904	0.411468953272783	0.0539882560131532	0.906901571531476	0.966633348619301	-0.0379706768397631	0.0318736055350513	-0.0442999891105897	0.140854639761934	-0.037821842664567	-1.09663003118264	-0.816494105391561	-0.0606923108474358	0.704924236721137	22.2946241781265	5.5889337341425	-21.7896949748625	-20.7025734824214	-9.5742437293677	BAD	BAD	0.0265529429203349	0.0467777110751817
0.0150327671427994	0.0538529110354126	0.40799150672076	0.0534002055210097	0.909752700779086	0.973172041219073	-0.0390709967283828	0.0149723866914356	-0.0595005865080385	0.0463720276938536	-0.0398023875558464	-2.13343297549573	-0.750657166708322	-0.0457334977988465	0.26214041586314	22.2965298499085	5.88177196464664	-21.7896949748625	-20.7025734824214	-9.5742437293677	GOOD	BAD	0.0267183562233533	0.0469208920083046
0.0153689036714973	0.0521668067252131	0.408773793991485	0.0564499380345615	0.907157320602523	0.969592853638039	-0.0418532645818919	-0.00114829045942314	0.142612027472322	0.0819845897497588	-0.0574202247340114	-2.79432045367864	0.0375951385951552	0.0158511957913914	0.26214041586314	22.2965298499085	5.88177196464664	-21.7896949748625	-20.7025734824214	-9.5742437293677	GOOD	BAD	0.0268956948379881	0.0470243052323814
0.015273162913802	0.0519808036741938	0.409575255080469	0.0562573340458234	0.903326906548346	0.962626725345028	-0.0449458227062518	0.00453920528435516	0.100662548454354	-0.0743629233464477	0.0219709287534304	-3.09378724157933	0.305780159744681	0.237957474006212	0.26214041586314	22.2965298499085	5.88177196464664	-21.7896949748625	-20.7025734824214	-9.5742437293677	GOOD	BAD	0.0270721175885168	0.0471219534732913
0.0156620446270166	0.0532327365602494	0.409389068650724	0.0550017610758555	0.90315106364793	0.964685050400508	-0.0422167889180573	0.000512597889189298	0.0819556499702823	-0.0541826936091962	-0.0173776617705952	-2.18939096444867	1.15153934450856	0.592567632889185	0.26214041586314	22.2965298499085	5.88177196464664	-21.7896949748625	-20.7025734824214	-9.5742437293677	GOOD	BAD	0.0272325363382361	0.047245465677607
0.0152286663684166	0.0554775610676294	0.409754187346001	0.0573639280184907	0.903940749647528	0.960040981241329	-0.0374003543368597	-0.0142419956116124	0.148762300566974	-0.0948322765824621	0.00865127405339562	-0.236177636446312	1.46408871270064	1.1263313295654	0.568393329544145	21.9637452912211	5.88384776820176	-21.7896949748625	-20.7025734824214	-9.5742437293677	BAD	BAD	0.0273635764938467	0.0474165764950019
0.015334587760243	0.0580433766322163	0.410998695437182	0.0536428449490799	0.905512830982559	0.951586894116539	-0.0396986228053667	-0.0110204809469852	-0.0272897723975261	-0.0885549710650815	-0.0589244641233863	0.871959382438939	1.2241666736729	0.960727638653575	0.943750415863139	21.5558698499085	5.88639196464663	-22.1374749924416	-20.7043084311862	-9.9743973992402	BAD	BAD	0.0274567930011142	0.0476421646458732
0.0152139457342257	0.0603263869548342	0.409591737243604	0.0531681464243001	0.906564332582685	0.956321665669261	-0.0378465104183126	0.00890676560339211	-0.0320077575243423	-0.0839873117986966	0.0127513701333989	1.1902732005556	0.451288878719884	0.658392172493376	0.943750415863139	21.5558698499085	5.88639196464663	-22.1725649748625	-20.7044834824214	-10.0147717293677	BAD	BAD	0.0275096684852942	0.0479143101087641
0.0152306604181785	0.0620035276907335	0.410432667431489	0.0549891594389085	0.906055556131908	0.961566723292597	-0.0379915367485642	0.014866843559681	-0.0523854138084977	-0.133372463074134	0.0638730869588782	0.934395903016222	-0.0460866701715588	0.407080452910675	0.943750415863139	21.5558698499085	5.88639196464663	-22.1725649748625	-20.7044834824214	-10.0147717293677	BAD	BAD	0.0275243097887277	0.048214259152622
0.0151406613675804	0.0630282863998314	0.408500249518286	0.0544184428921697	0.905812869423032	0.970189700255203	-0.0359607553157737	0.0116703836400092	0.00342120842189211	-0.0988244329704902	-0.00736511266768199	0.710930851985116	0.0446748596759224	0.3287472	0.943750415863139	21.5558698499085	5.88639196464663	-22.1725649748625	-20.7044834824214	-10.0147717293677	BAD	BAD	0.0275049726691814	0.0485179542614812
0.0144255555770559	0.0635361112600876	0.408068798731835	0.0551329249571965	0.905948509069851	0.974762815268961	-0.0403951654007519	0.00774869882300627	-0.061632534715947	-0.0394922255914257	-0.0233310745914712	0.479970956073875	0.396433420291242	0.200872449699631	0.732569906462309	21.1237029053647	5.85038673553439	-22.1725649748625	-20.7044834824214	-10.0147717293677	BAD	BAD	0.0274558296240906	0.0488023839770054
0.0139917412976268	0.063757299509847	0.410773254020114	0.0568009726642745	0.905747095950681	0.973630839397068	-0.043070287996196	0.00492798632104576	-0.0587216513017388	-0.048754821549537	-0.0328255857874371	0.185818554784185	0.0482997947622007	-0.0703872696058462	0.578930415863139	20.8092898499085	5.82419196464664	-21.6422808797276	-20.7026247780691	-10.021183549954	BAD	BAD	0.0273799473564745	0.0490522514207575
0.0140958429004873	0.0639037027231014	0.413422264814951	0.0518426705540795	0.904009734528896	0.969140231184347	-0.0481751815641859	0.00540382142847975	-0.0869126436132055	-0.142241774116184	-0.0233610041200705	-0.216071690210471	-0.471290801064003	-0.246699864697075	0.578930415863139	20.8092898499085	5.82419196464664	-21.4250849748625	-20.7018634824214	-10.0238097293677	BAD	BAD	0.0272795653449691	0.0492641716415307
0.0132552813284394	0.0640472340271599	0.412225014958713	0.0521747756302294	0.905565944866855	0.967659438887171	-0.0557031372563867	-0.00334164237225276	-0.0591964634686682	-0.022189660613589	0.00275767250226547	-0.0212397213662941	-0.686167678622391	-0.191895465562466	0.578930415863139	20.8092898499085	5.82419196464664	-21.4250849748625	-20.7018634824214	-10.0238097293677	BAD	BAD	0.0271570503867734	0.0494450304768418
0.0125000249583723	0.064061233233689	0.412212189704567	0.0568704621910502	0.904074247425104	0.969094424345703	-0.0559747448788638	-0.00460487825039119	-0.0156915232242532	0.0702882762758186	-0.10246333854242	0.462461299968928	-0.674574451864069	0.111739652897454	0.578930415863139	20.8092898499085	5.82419196464664	-21.4250849748625	-20.7018634824214	-10.0238097293677	BAD	BAD	0.0270158523952355	0.0496043884126511
0.0139230610120491	0.0636428069392829	0.411510777015712	0.0565215179196622	0.902487626516419	0.965932993220348	-0.0539438253224069	-0.00269481172981682	-0.04199080833625	0.0787317891544478	-0.111018708397076	1.19519640156681	-0.528865275043528	0.344039760186319	0.785827095652504	21.4476431233248	5.85887353922197	-21.4250849748625	-20.7018634824214	-10.0238097293677	BAD	BAD	0.0268610263631455	0.0497444869252542
0.013756202491239	0.0624046344443497	0.409794105537795	0.0532636618106725	0.904948481837512	0.962790629762902	-0.0483325445144291	-0.00181180055623576	-0.04186111720477	0.0703680331626193	-0.023289052842557	1.53748623851326	-0.132323287203228	0.436071838595042	0.941460415863139	21.9278298499085	5.88496196464664	-21.7093081206754	-20.7028597159555	-10.020373103917	BAD	BAD	0.0266990825916509	0.0498533144540027
0.0129867846486544	0.0600200230501543	0.412345833373333	0.0529781053724076	0.9042602335881	0.957700386596066	-0.0445751923645976	0.00400031435138467	-0.0766931979149307	0.0784589066948533	0.107705619092425	2.05921803840233	0.0236026476450493	0.4506735	0.941460415863139	21.9278298499085	5.88496196464664	-21.7988249748625	-20.7031734824214	-10.0192907293677	BAD	BAD	0.0265372322899157	0.0499044839417945
0.0119436041243489	0.0563621702773095	0.41141391988486	0.0534748001704785	0.903352472552618	0.960900747334817	-0.0438472098642059	0.00225820320047847	-0.0684404682110204	0.0032812945195692	0.0136743774393947	2.10448338939602	0.218192455040621	0.212628568092279	0.941460415863139	21.9278298499085	5.88496196464664	-21.7988249748625	-20.7031734824214	-10.0192907293677	BAD	BAD	0.0263822793223923	0.0498636876632359
0.0123653316775775	0.0515931260046432	0.410478210193521	0.04976338860867	0.903193053717753	0.963726828150297	-0.0388754123841627	0.00976823117738753	-0.00687517330758128	-0.00699978282188842	-0.0848462850292807	1.73443018370465	0.49860561025199	-0.0470652397215227	0.941460415863139	21.9278298499085	5.88496196464664	-21.7988249748625	-20.7031734824214	-10.0192907293677	GOOD	BAD	0.026239426659684	0.0496997857526858
0.0125682674085367	0.046202103615574	0.408783101937306	0.0518654076577704	0.90198419329745	0.966894146705398	-0.0402449764319938	0.0103749312929292	0.054644734772274	-0.0555974987176204	-0.0236244844117372	1.49503478071494	0.698726592258607	0.0485680905347704	0.560813395101697	21.9294680946957	6.13669995057217	-21.7988249748625	-20.7031734824214	-10.0192907293677	GOOD	BAD	0.0261114659439331	0.0493973463503548
0.0116817379734308	0.0409304816048325	0.409392313693913	0.0541091497775883	0.904902490752405	0.967161325724884	-0.0405053234778843	0.00842214780376285	0.0815740684378369	-5.89909212392326e-05	0.0376169884525456	1.40788282007849	0.874601712691172	-0.113009234131808	0.265320415863139	21.9307398499085	6.33212196464664	-21.4800393756704	-21.3096695774626	-9.65954264150963	GOOD	GOOD	0.0259987997304987	0.0489648558267202
0.0115522087739454	0.0365261256524229	0.408817038048139	0.0530417846615982	0.907114106266596	0.965900372794356	-0.0428281030179631	0.00841522312931211	0.0471190814405841	0.104159279390181	0.0644777709347238	1.396215	1.0027901000868	-0.209057317130425	0.265320415863139	21.9307398499085	6.33212196464664	-21.4060249748625	-21.4504834824214	-9.5760177293677	GOOD	GOOD	0.0259002647857846	0.0484338456312354
0.0103254790128073	0.0334593168406349	0.409388006095857	0.0543974028159857	0.907779339115666	0.966512346064006	-0.0457848553408022	0.0104305590821939	0.0199593208916619	0.00469872147985444	0.0986332945431514	1.60230995837473	0.830320602316952	-0.2199209	0.265320415863139	21.9307398499085	6.33212196464664	-21.4060249748625	-21.4504834824214	-9.5760177293677	GOOD	GOOD	0.0258143571122847	0.0478498703867846
0.0113369252294687	0.0317967131636291	0.41018464758221	0.0525040541718654	0.905917339058963	0.966558189544473	-0.0429263809322631	0.00238759951091531	0.0541909608298899	-0.140083062828907	0.091483984894871	1.53959529892431	0.546950397987319	-0.0658836941821149	0.471587452648006	21.7213290074646	6.08366672519377	-21.4060249748625	-21.4504834824214	-9.5760177293677	GOOD	GOOD	0.0257402885385259	0.04725995414139
0.0112586624614254	0.031258855015268	0.409375857935207	0.0501346431782659	0.904018241373547	0.965733682112248	-0.0411107359803785	0.00576475525827603	0.0473142040165922	0.0378929269830087	0.0301156192809921	1.3089033452298	0.303279994127106	0.0669113087727716	0.63602041586314	21.5543898499085	5.88560196464663	-21.4060249748625	-21.4504834824214	-9.5760177293677	GOOD	GOOD	0.0256783306906263	0.0467007534951927
0.0105486894298403	0.0313781441899931	0.409603502109941	0.0512074223370757	0.907457977207334	0.96900610103397	-0.0433855347335344	0.00777857437216388	0.0539203218571411	0.124330505404979	0.104509078227799	1.16553480595084	0.2690418	-0.0202871220749322	0.63602041586314	21.5543898499085	5.88560196464663	-21.418878720634	-20.4809832375956	-9.57956933147115	GOOD	GOOD	0.02562943810474	0.0461911772983864
0.0105414982722327	0.0317006267866398	0.410408305772405	0.0504725410699657	0.906570359315658	0.963159661138222	-0.0467931913001174	0.00291741840326536	0.0814106287567238	0.0446543369553165	0.118903369427023	0.878258580929309	0.0157461904736064	0.0694019920070038	0.63602041586314	21.5543898499085	5.88560196464663	-21.4209249748625	-20.3266434824214	-9.5801347293677	GOOD	GOOD	0.0255946393469389	0.0457318611170921
0.0102424796343472	0.0319747375496677	0.410770246866816	0.0507719660408653	0.901085751135075	0.966910960772227	-0.0416099830321279	0.00481261257557907	0.0475102148554253	0.0119953788967646	0.131182432484319	0.565504012298842	-0.123621446915955	0.0848947	0.63602041586314	21.5543898499085	5.88560196464663	-21.4209249748625	-20.3266434824214	-9.5801347293677	GOOD	GOOD	0.0255744580689783	0.0453109297039054
0.00996461397576306	0.0322434257872703	0.409205860187497	0.0544694125992662	0.902138696979768	0.966735646515504	-0.0400887415496468	0.0142126282107467	0.0534647387496206	-0.0147400245248014	0.152607914064987	0.0314645766309733	-0.0853483407550145	0.193813722097372	0.227276450222604	22.1642953940245	5.88218594089462	-21.4209249748625	-20.3266434824214	-9.5801347293677	GOOD	GOOD	0.0255682979743123	0.0449134609045192
0.0101165593064156	0.0327842802322467	0.410516501670982	0.0567094636750435	0.907426278523883	0.968438772842688	-0.0434735163099575	0.0138936641047765	0.114862731157976	0.0501430950724437	-0.00932883364676188	-0.475609350549467	-0.0267185118046964	-0.0135240755093166	-0.10942958413686	22.6667098499085	5.87937196464664	-21.4209249748625	-20.3266434824214	-9.5801347293677	GOOD	GOOD	0.0255740175534616	0.0445307459838274
0.0100615294620344	0.0339470849278396	0.411724430262662	0.0529677178714952	0.907993022489692	0.969338941887928	-0.0489293310434021	-0.0127571156844768	0.109107467219062	0.0391218772040711	-0.0872099461899873	-0.693107800425952	0.986408262472156	0.074379014298704	-0.10942958413686	22.6667098499085	5.87937196464664	-21.4163836188472	-20.6689539030296	-9.57888105925645	GOOD	GOOD	0.0255883371516857	0.0441659462671564
0.0106152457634716	0.0360118045870096	0.410261114974155	0.0512341514306509	0.905345723755497	0.962215573248049	-0.0353331079567195	0.00735849620555261	-0.0528416724168355	0.114022411798338	0.00729597783966267	0.778526057065866	0.491639623201646	0.422884330793515	-0.10942958413686	22.6667098499085	5.87937196464664	-21.4159549748625	-20.7012634824214	-9.5787627293677	GOOD	GOOD	0.0256083027594266	0.0438353806545085
0.00992435861244931	0.0391029246113363	0.408532482945142	0.0533446424349784	0.905845286418471	0.956502313838762	-0.0370945036472056	0.00272974412880423	-0.198625669895446	0.0937507966965875	-0.00310705959963319	1.22479350049924	0.660005254561697	0.313985831867817	-0.10942958413686	22.6667098499085	5.87937196464664	-21.4159549748625	-20.7012634824214	-9.5787627293677	GOOD	GOOD	0.0256327383647042	0.0435654247433728
0.00996018127738428	0.0431337275314937	0.409745742445531	0.0550636532891646	0.907710670090128	0.956822392909325	-0.0390716105524482	0.00116259876568342	-0.160192474724902	-0.0792002532917611	-0.0592520913341551	0.775274751626601	0.491501895540519	0.0137705535587556	0.458240130577799	22.2675816834892	5.88239157060468	-21.4159549748625	-20.7012634824214	-9.5787627293677	GOOD	BAD	0.025662292639352	0.0433854506593651
0.00978368178691701	0.0478371669995317	0.41075523369394	0.0525639299363572	0.906560230242146	0.959562866471054	-0.0460174236137873	0.00432560121923146	-0.00398844027096832	-0.1017494074809	0.0728922908980233	0.0929761171087412	0.466894314935952	-0.0120794284422132	0.941460415863139	21.9278298499085	5.88496196464664	-21.4159549748625	-20.7012634824214	-9.5787627293677	GOOD	BAD	0.0256982467978208	0.04332030960908
0.009794888770925	0.0528969922317525	0.408509951510534	0.0519895909677661	0.905485845826141	0.96376315875645	-0.0431607002998635	0.00803529062865335	-0.0179146157370463	0.0213155437355089	-0.0444380775345746	0.0428882040444108	0.45968825516782	-0.0196493015223188	0.941460415863139	21.9278298499085	5.88496196464664	-21.6831314620729	-20.7021999655333	-9.57553222006791	BAD	BAD	0.0257414106894249	0.0433864315015238
0.0101589202987268	0.058048899268081	0.408204032020702	0.0542686153147725	0.908586087029426	0.964756608149363	-0.0391788880369334	0.00942406650236522	-0.0374788459521927	0.071998950393552	-0.0790787246630179	0.0509549026401167	0.4431414	-0.03703156	0.941460415863139	21.9278298499085	5.88496196464664	-21.7896949748625	-20.7025734824214	-9.5742437293677	BAD	BAD	0.025791813923755	0.043591423125144
0.0108196588597723	0.0630723815430533	0.41067191857193	0.0539856610125323	0.908977299945838	0.965278145667638	-0.0381031793494798	0.00462194045067877	-0.0130378518942751	0.0126990175365069	0.0635319892137009	-0.0115987169342592	0.315123851997383	-0.17151231045903	0.941460415863139	21.9278298499085	5.88496196464664	-21.7896949748625	-20.7025734824214	-9.5742437293677	BAD	BAD	0.0258489204832874	0.0439347951592355
0.0102947140674643	0.0677321888418639	0.410720167791245	0.0537937622031077	0.904848923628645	0.964106146071222	-0.0365826997453546	0.00934167065739992	-0.0745153117486136	-0.0466122908327684	0.0308642135578577	-0.397309012911075	0.139244200294961	-0.0835701581533466	1.13807475499862	21.9287828927678	5.88546776951605	-21.7896949748625	-20.7025734824214	-9.5742437293677	BAD	BAD	0.0259118917597777	0.044408947665255
0.0110689932123954	0.0717375976608124	0.410098669875525	0.0532458526613654	0.904351175659879	0.969580495198511	-0.0422549411433397	0.0088192494441451	-0.103271641354217	-0.105819676990252	-0.0629105132290768	-0.850940732148492	0.0510844060431863	-0.175247974618225	1.31074041586314	21.9296198499085	5.88591196464664	-21.7896949748625	-20.7025734824214	-9.5742437293677	BAD	BAD	0.0259797232370041	0.0449997524572142
0.00953094173055323	0.0747479505337033	0.409282193197195	0.0538414545867996	0.908287104373789	0.970358775825877	-0.0438633337626375	0.00574145758173412	-0.0380343605022845	-0.133579863069028	-0.120393297286771	-0.814527203760262	-0.00754221378965208	0.247034513140197	1.31074041586314	21.9296198499085	5.88591196464664	-21.7966882229486	-20.7030330606089	-9.91513355203888	BAD	BAD	0.0260513141089844	0.0456858151558616
0.00968996926228549	0.0764385971304032	0.410443203325301	0.0526858805917595	0.906206557067712	0.967829603323135	-0.0472139074481412	0.00949736528995792	-0.0774245814251638	-0.0395372615609925	-0.0555463662825831	-0.963306781888236	-0.201305848111607	0.342390692992147	1.31074041586314	21.9296198499085	5.88591196464664	-21.7988249748625	-20.7031734824214	-10.0192907293677	BAD	BAD	0.0261255063688512	0.0464377558898217
0.00951442477144085	0.0765956201710094	0.413272458288618	0.0539513487411319	0.905116098988324	0.964387579519928	-0.0443581363990549	0.00294107690509735	-0.0350894121353039	0.0134403462413554	-0.0297219434471227	-1.31091125253113	-0.435806226557224	0.472571559103456	1.31074041586314	21.9296198499085	5.88591196464664	-21.7988249748625	-20.7031734824214	-10.0192907293677	BAD	BAD	0.0262010587511494	0.0472198840990954
0.00965179147177281	0.0751860331707386	0.412181556868026	0.0566811246821514	0.908436754549967	0.965224044239918	-0.041421402694743	0.00850668816880136	0.0171658130603803	-0.0147378698481764	-0.0587503795751472	-1.39027	-0.577851340443952	0.608766500676608	1.31074041586314	21.9296198499085	5.88591196464664	-21.7988249748625	-20.7031734824214	-10.0192907293677	BAD	BAD	0.0262765888428056	0.0479944814726096
0.00948234347414307	0.0724003544496337	0.41259672709429	0.054171007775058	0.906316103566785	0.964794810540472	-0.0378060257018698	0.00977263410816188	-0.00926412426155649	0.109393045815144	0.00539623571964367	-1.44023031883762	-0.695101382163099	0.535189513760991	1.31074041586314	21.9296198499085	5.88591196464664	-21.7988249748625	-20.7031734824214	-10.0192907293677	BAD	BAD	0.0263505689170054	0.0487276290864262
0.00902098035009609	0.068657943712578	0.411399828180788	0.0538526923674335	0.903272114958227	0.963420582502364	-0.0410120257490796	0.00599004837968456	-0.0119337103731273	0.006219908231795	-0.0638976724851531	-1.50278566658912	-0.575273469918093	0.312395747283317	1.31074041586314	21.9296198499085	5.88591196464664	-21.4785394979248	-20.7011145043554	-9.2957266183357	BAD	BAD	0.0264214154233278	0.0493949677728077
0.00883740450455495	0.0645174697707651	0.409610776651953	0.0537088417126853	0.902816324747773	0.961488073653012	-0.0394866786438518	0.00286263156692878	-0.00938897248614548	-0.131255270749213	-0.117689604075063	-1.46288887373256	-0.35139037225517	0.16692026949029	1.31074041586314	21.9296198499085	5.88591196464664	-21.4068249748625	-20.7006534824214	-9.1337147293677	BAD	BAD	0.0264876764600042	0.0499842539736211
0.00924021558336499	0.0605221870518998	0.412328438408129	0.0525884439384742	0.905547970159383	0.96079762376428	-0.0434694432401773	0.00268438106480635	-0.0753938455500391	0.0180663567983157	-0.0268677068160817	-1.03732447501253	-0.359891736443965	0.196913357494344	1.31074041586314	21.9296198499085	5.88591196464664	-21.4068249748625	-20.7006534824214	-9.1337147293677	BAD	BAD	0.026548286180225	0.050492981168009
0.00912625077589293	0.0570920270027487	0.411699066638538	0.0535554237344913	0.903881326514741	0.956993791567144	-0.0427466064474352	0.00322401949592783	-0.0690645086918983	0.0120581571100791	-0.0922354865145273	-0.536878000574505	-0.2217356559058	0.000102544291407547	1.12171865612535	21.7394522847845	6.0847556507362	-21.4068249748625	-20.7006534824214	-9.1337147293677	BAD	BAD	0.0266027395406424	0.0509231183437355
0.0087056358857479	0.0544534363380128	0.411330304067324	0.0537739539882614	0.903639501980136	0.959284352292518	-0.0449219346620661	0.00322605429927057	-0.0112900542695719	-0.0130133587654682	-0.0865701003494536	-0.514565540380028	-0.1952236	0.0675708340116153	0.944510415863139	21.5611698499085	6.27117196464663	-21.4068249748625	-20.7006534824214	-9.1337147293677	BAD	BAD	0.0266509696134347	0.051275528599004
0.00866001267442098	0.0525586441793471	0.413247813965204	0.0527986683216694	0.905655510051884	0.965806690408028	-0.0486788732025005	0.00934377084940831	-0.0727822415546846	-0.0162065192910343	-0.028610780517777	-0.36209206911561	-0.1952236	-0.0209550741122911	0.944510415863139	21.5611698499085	6.27117196464663	-22.0715989622606	-20.703978480948	-9.89860068937379	BAD	BAD	0.0266929187486984	0.051545404241558
0.00825234316189511	0.0511033617873048	0.413232478444735	0.0540735479950181	0.905986133312866	0.969640385417681	-0.046967570599548	0.0052245530337868	-0.0398639992740079	0.047283697017809	-0.0271001095886688	-0.446375103700429	-0.297169481964892	0.0165148587326422	0.944510415863139	21.5611698499085	6.27117196464663	-22.1725649748625	-20.7044834824214	-10.0147717293677	BAD	BAD	0.0267280560353579	0.0517208083584212
0.00867921426689169	0.0497129561303336	0.41052386775626	0.0542279910314757	0.908646077389103	0.971755979739648	-0.0466175529140026	0.00237136930042949	-0.0424265677794889	0.0724733229677642	0.0341607055744827	-0.29637557253334	0.0496768936845252	-0.0844087673246666	0.944510415863139	21.5611698499085	6.27117196464663	-22.1725649748625	-20.7044834824214	-10.0147717293677	BAD	BAD	0.0267551112491957	0.0517864062300232
0.00835182200821302	0.048153766681	0.408638821553013	0.0518160871340181	0.908351547105041	0.968929026410358	-0.0475392707777271	0.00340783132711259	-0.00894989446448782	0.0152835801583004	0.0330291771726707	-0.108708163926948	0.251424698860997	-0.152788952800957	0.787090953243233	21.7498090613914	6.3026152196843	-22.1725649748625	-20.7044834824214	-10.0147717293677	BAD	BAD	0.0267722258424498	0.0517310926877963
0.00856218881467461	0.0464273458059151	0.407626017927264	0.0525708719369222	0.906192739188876	0.969378705922171	-0.043620952708449	-0.000299193170546964	0.0507569388953187	0.0144420755431892	0.00275649349077157	0.0789511140727161	0.321794200048818	0.0627050521760725	0.63461041586314	21.9325298499085	6.33307196464663	-22.1725649748625	-20.7044834824214	-10.0147717293677	GOOD	BAD	0.0267775560820589	0.0515553426815341
0.00782580793552307	0.0447388628710391	0.406434343248937	0.0532676844416201	0.907938627314915	0.971307964389126	-0.0436871168132541	0.00459408231181496	-0.0107455154731423	0.0750664805466519	-0.0591811073150025	0.2666177044591	0.220382566818568	0.140934234932043	0.63461041586314	21.9325298499085	6.33307196464663	-21.4725016805386	-21.0458788983109	-9.61271402778023	GOOD	BAD	0.0267700494363519	0.0512750973834507
0.00744185714709676	0.0433634301943579	0.40815049348591	0.0506016412350678	0.906642141406454	0.965637026077387	-0.0405648259848925	0.00625942443198916	-0.0412197189387568	-0.0159035959122866	-0.0890268035881965	0.419750940996524	0.0815530485778133	-0.126125133245456	0.63461041586314	21.9325298499085	6.33307196464663	-21.4109949748625	-21.0758734824214	-9.5773897293677	GOOD	GOOD	0.0267499550025026	0.0509203719404247
0.00762176473911788	0.0424702663860006	0.410570895815484	0.0481979277542586	0.9025119100339	0.960554618191367	-0.0394744631418974	0.00205778267482153	0.0514662567924843	-0.10343893498223	-0.120020879192644	0.381971345920665	-0.123192795485135	-0.0517358805446105	0.63461041586314	21.9325298499085	6.33307196464663	-21.4109949748625	-21.0758734824214	-9.5773897293677	GOOD	GOOD	0.0267187625103888	0.0505279534309398
0.00782360229954286	0.0420288412711193	0.411297684024615	0.0499007142576769	0.903979714767385	0.958104836984681	-0.0374330479195723	-0.00164661539546416	0.143488884780009	-0.163042232517317	-0.15041038966019	0.1268458357891	-0.235841321317507	-0.0187367501710557	0.78733779616757	22.1188981732724	6.30066660715386	-21.4109949748625	-21.0758734824214	-9.5773897293677	GOOD	GOOD	0.0266785790734519	0.0501309796713204
0.00677240334891404	0.0418628984362057	0.409123044225908	0.0511049175823589	0.907629250804003	0.96082220260114	-0.0389548218397654	0.000304171272710516	0.112711692223273	-0.133720503645569	-0.0585721449953172	-0.0100391880878247	-0.2532569	0.0495515340046729	0.939920415863138	22.3050898499085	6.26829196464664	-21.4109949748625	-21.0758734824214	-9.5773897293677	GOOD	GOOD	0.0266313149004513	0.0497506763639369
0.00792509753253034	0.0417886521184696	0.409579885236219	0.054232406353253	0.908157085299019	0.962115374470552	-0.0392392647301167	0.00209418296302793	0.081860607228116	0.0153973757075085	0.0943252140094044	-0.02798869	-0.295061864998823	-0.0907678999192768	0.939920415863138	22.3050898499085	6.26829196464664	-21.949452772866	-21.0777608365055	-9.57087907814177	GOOD	GOOD	0.0265782027176072	0.0493948337640197
0.00778083099963832	0.0417259801986239	0.410089610879442	0.0567004614539597	0.90815745476815	0.964966112315031	-0.0389339007411806	0.0026936832884395	0.0209236595741387	0.0148982078564689	0.156385441580389	0.243439611706189	-0.353687109860049	-0.1589578	0.939920415863138	22.3050898499085	6.26829196464664	-22.1584749748625	-21.0784934824214	-9.56835172936769	GOOD	GOOD	0.0265199029385112	0.0490639133143032
0.00860117289256771	0.0417375985716713	0.409347599541696	0.0528275919415109	0.90958791240067	0.966760691088857	-0.0428396415643351	-0.000846326317353445	0.049967864378314	0.132785383995896	0.00417360936132836	0.435284966660214	-0.111380449370738	-0.0686359444401637	0.939920415863138	22.3050898499085	6.26829196464664	-22.1584749748625	-21.0784934824214	-9.56835172936769	GOOD	GOOD	0.0264569800988252	0.0487611029417991
0.00818908154794348	0.0420145338855224	0.409846701696292	0.0544394701633328	0.907695499272681	0.968539406793682	-0.0438799076213809	0.0040087414483496	0.0828094740299554	0.0184640435168665	-0.0295494668408529	0.560392138130642	-0.0647065603535294	-0.0828144001938918	0.790811213350965	21.9387236874559	6.30087731013656	-22.1584749748625	-21.0784934824214	-9.56835172936769	GOOD	GOOD	0.0263903956510684	0.0485007584621399
0.00848025473983541	0.0427966757709677	0.409807753843316	0.0567167501271543	0.906701378065413	0.966835087909347	-0.0430865079488039	0.00901035675373779	0.0201728066361795	-0.192515080318848	0.0338154965094603	0.638366173416648	-0.07915727	-0.0515884732059846	0.636900415863138	21.5605598499085	6.33451196464664	-22.1584749748625	-21.0784934824214	-9.56835172936769	GOOD	GOOD	0.0263218035511067	0.0483095938077871
0.00798091752362617	0.0442324220491717	0.411994384115068	0.0542831256693906	0.90765164144358	0.969486983172981	-0.0420497900187421	0.00695723904656592	0.02014710650339	-0.192365174597403	0.00256402317729886	0.557616728236727	-0.07915727	0.0570245638414189	0.636900415863138	21.5605598499085	6.33451196464664	-21.8778253558653	-20.4995133415728	-9.57395531044682	GOOD	BAD	0.0262534810982201	0.0482187006208298
0.00853568753578275	0.046275798822519	0.410885707480361	0.0525892481525767	0.907876201730415	0.965908427788115	-0.0414955066388318	0.00687710028805338	-0.00986066850719924	-0.250213580906945	0.00260865243437959	0.0937001442600867	-0.260602553603938	0.132546174950884	0.636900415863138	21.5605598499085	6.33451196464664	-21.7946649748625	-20.3279534824214	-9.5756157293677	GOOD	BAD	0.0261878855886737	0.0482517399867206
0.00816825866784548	0.0486846412611213	0.410270514300789	0.0525337213281816	0.908597539184077	0.964968291505276	-0.0402187371312648	0.00369577747624394	-0.0414230065750739	-0.0227637840657771	-0.027152677669064	-0.02798869	-0.357245450809775	0.0493066040434385	0.636900415863138	21.5605598499085	6.33451196464664	-21.7946649748625	-20.3279534824214	-9.5756157293677	BAD	BAD	0.0261271435524251	0.0484155067259759
0.00840546414773718	0.0510698397118829	0.411344797436602	0.0533012845913409	0.908863435985918	0.967067917826246	-0.0433942638436209	0.00347460568473132	0.018230507023267	0.138971237401794	-0.0290054069165002	0.0713440309944293	-0.415870520579904	0.219521023763203	0.784296720207259	21.7383055837425	6.11694561115997	-21.7946649748625	-20.3279534824214	-9.5756157293677	BAD	BAD	0.0260727882888351	0.0486946488880806
0.00812616324519164	0.0529682683423349	0.41032145232296	0.0516438464567918	0.906967232415349	0.969108886558002	-0.0422491288316512	0.00249812200594989	0.0818534701190666	-0.0142884967258752	0.0618331694468892	0.14615480521542	-0.333074633111263	0.317304967219236	0.941460415863139	21.9278298499085	5.88496196464664	-21.7946649748625	-20.3279534824214	-9.5756157293677	BAD	BAD	0.0260257794932106	0.0490519381151803
0.00815584631110421	0.0539686225817095	0.410574155340524	0.0508378658403686	0.906366740717838	0.967799648172538	-0.0397776314866686	-0.00126649202856822	-0.00690936618929923	0.0142625675345376	0.0368622608594173	-0.0968788066887208	-0.454488087920404	0.0278917182303896	0.941460415863139	21.9278298499085	5.88496196464664	-22.101410624531	-20.9457711670142	-9.9356960036598	BAD	BAD	0.0259866396951521	0.0494353109418246
0.00765020248802821	0.0538566518633756	0.411023140693342	0.0546170159021984	0.905804502289285	0.966352880300368	-0.0398784266631005	0.0107989154692786	-0.0438601856416847	0.0166236105481569	-0.0293253510101835	-0.1518324	-0.630368548236876	-0.03703156	0.941460415863139	21.9278298499085	5.88496196464664	-22.1676049748625	-21.0790934824214	-10.0133997293677	BAD	BAD	0.0259555534928832	0.0497888203840504
0.00839093436030774	0.0526944012239454	0.411980628681594	0.0576748249345971	0.905199688971462	0.971396760338569	-0.0398412159600105	0.00521336873315171	0.020315707332271	0.0707598871590816	-0.0266862429020458	-0.256229407115372	-0.610568766410851	0.0657490122431863	0.941460415863139	21.9278298499085	5.88496196464664	-22.1676049748625	-21.0790934824214	-10.0133997293677	BAD	BAD	0.0259323855013265	0.0500635098803809
0.00826394564538318	0.0508144330088664	0.409714698221399	0.0569504370173495	0.905801195857373	0.967060303201438	-0.0457004789536843	0.00443450370862701	-0.00896706784048538	-0.0338930166864149	0.0287950788514473	-0.328506080689203	-0.304383124182433	-0.123152832145555	0.61823668202382	22.1032590889513	5.88344414725432	-22.1676049748625	-21.0790934824214	-10.0133997293677	BAD	BAD	0.0259167009752862	0.0502270587950615
0.00806756244196502	0.0487438459402011	0.409670343586497	0.0546005210987304	0.907517471085064	0.961086466584332	-0.0447028817320794	0.00673402937664745	-0.070480118734745	-0.195473592424024	0.0961831406500666	-0.391061469893784	-0.30336267988374	0.156855624389504	0.26214041586314	22.2965298499085	5.88177196464664	-22.1676049748625	-21.0790934824214	-10.0133997293677	BAD	BAD	0.025907936501253	0.0502708579052125
0.0080982168635405	0.0470462445875632	0.413466038421105	0.0534915908319518	0.90802385316994	0.963219196498534	-0.0409474529823326	0.00712591353536338	-0.0737475202893703	-0.0207621072908694	0.0349249431300145	-0.183141256205392	-0.159197480611588	0.206821	0.26214041586314	22.2965298499085	5.88177196464664	-21.8374645436603	-20.7501673488017	-9.62975507533631	GOOD	BAD	0.0259056579825731	0.0502112776596365
0.00806387265106534	0.0461323346711573	0.413054921812358	0.0542854506510784	0.907049087198758	0.96490605823579	-0.0421019181432229	0.00155490599995733	-0.0122925938633196	0.0206483454995018	0.0603446118941642	-0.261288872459759	-0.0858991746268619	0.0990592654757827	0.26214041586314	22.2965298499085	5.88177196464664	-21.7896949748625	-20.7025734824214	-9.5742437293677	GOOD	BAD	0.0259096654591267	0.0500836704679092
0.00801036428584244	0.0461411426787959	0.410908070114388	0.0517657885231072	0.908184520453648	0.965098105418976	-0.044487711920566	0.00034267121234408	0.0202196293797161	-0.0460079654928895	0.0397112216081129	-0.22031670879188	0.180257258060518	0.139397003683668	0.26214041586314	22.2965298499085	5.88177196464664	-21.7896949748625	-20.7025734824214	-9.5742437293677	GOOD	BAD	0.0259199777829337	0.0499313131228227
0.00787165076796622	0.0469191727393693	0.410048010289253	0.0511636567034709	0.907146030443605	0.964206079336227	-0.0425748435326177	0.00208372200055067	0.0484001285632142	0.0129615271579444	-0.00273296091393365	0.122204224970503	-0.156328330025128	0.200983994615317	0.262382957363403	22.1206598046878	5.47156106762236	-21.7896949748625	-20.7025734824214	-9.5742437293677	GOOD	BAD	0.0259368565782006	0.049792742655792
0.00812065655073647	0.0480620894694781	0.411007471756914	0.0544203688433078	0.907174102965045	0.96773222742429	-0.0432238053321697	0.00661914852662984	0.0256213372619001	0.0451560347903961	0.0917404166611382	0.214403933648542	-0.142152847807408	0.151070697499058	0.262670415863139	21.9122198499085	4.98538196464663	-21.7896949748625	-20.7025734824214	-9.5742437293677	BAD	BAD	0.0259606455087408	0.0496899869020027
0.00809981938100945	0.0490165788117213	0.41152646628257	0.0556991172941909	0.905864352925285	0.963922020046593	-0.0379531866779851	0.00540639059039387	-0.0414156833251135	0.0451281768982609	0.0693522384759575	-0.181108370531156	-0.0835280975092028	0.0331145591284249	0.262670415863139	21.9122198499085	4.98538196464663	-22.1483244390855	-20.3579437348041	-9.98286161365026	BAD	BAD	0.0259912333181632	0.0496215225745758
0.00823709339188978	0.0492588195515215	0.412397466395688	0.0559682959244566	0.903619438049773	0.967771680851188	-0.0469544815580769	0.00970055642838417	0.014346646041826	0.0182164395843517	0.00240790691196055	-1.18636604547245	-0.252782321365852	0.02393157	0.262670415863139	21.9122198499085	4.98538196464663	-22.1775349748625	-20.3298734824214	-10.0161437293677	BAD	BAD	0.0260276665613785	0.0495649069714785
0.00811969309236906	0.0484681263818609	0.412587326640311	0.0546561864093401	0.903028474900349	0.968410933712823	-0.0463895839894327	0.00693535703660409	-0.00164426897508315	-0.014296242876492	0.00240302358764768	-1.68628731148424	-0.593672039924825	0.108685484318835	0.26346891387092	21.9177912908103	5.39041443998302	-22.1775349748625	-20.3298734824214	-10.0161437293677	BAD	BAD	0.0260686793035821	0.0494880336190562
0.0080099245876657	0.0465789202458387	0.410015900970837	0.0517381046439782	0.907196124225116	0.965901245100596	-0.040277269541757	0.00043847919763815	-0.0476878603052504	-0.0676513533513369	0.029975618406776	-0.975641836083055	-0.635656951451912	0.231856397755582	0.26444041586314	21.9245698499085	5.88320196464664	-22.1775349748625	-20.3298734824214	-10.0161437293677	GOOD	BAD	0.0261140764460943	0.0493616029217293
0.00842023257509027	0.0437419899405357	0.409022230184324	0.0507828572795508	0.908737066773503	0.964564377726477	-0.0397148810123439	-0.0118497296175962	0.0753126213253249	-0.0798356776196879	0.0362079613621465	0.504782737858626	-0.103158186972892	0.0932989179641175	0.26444041586314	21.9245698499085	5.88320196464664	-21.9000216228345	-20.5965536244924	-9.69994851932966	GOOD	BAD	0.0261658435528841	0.0491672798455028
0.00776267746848795	0.0402777703658908	0.408784750029471	0.0520189281294107	0.907765576169653	0.958472246552177	-0.039702726175025	-0.0054194644579087	0.0333254237328289	-0.0407955345288398	0.00227838527342853	1.00770161244063	0.0107060204041937	0.112420680981839	0.26444041586314	21.9245698499085	5.88320196464664	-21.7896949748625	-20.7025734824214	-9.5742437293677	GOOD	GOOD	0.0262277072954584	0.0488996847866823
0.00817401158487903	0.0366054757829968	0.408902560274752	0.0521248800070295	0.908721406866581	0.959258641966533	-0.0385422327685478	0.0159113984437888	-0.103101606275562	-0.0472768218826781	-0.0522511175307428	-0.0691530240842249	-0.576410135520711	0.0112453028599829	0.26444041586314	21.9245698499085	5.88320196464664	-21.7896949748625	-20.7025734824214	-9.5742437293677	GOOD	GOOD	0.0263028483309144	0.0485620505555067
0.00786502048164734	0.0331296059834301	0.409324491271734	0.0515895739282969	0.904573901505277	0.96840075761645	-0.047807467360587	0.0135793817444732	-0.130268277373364	0.0120079858666252	-0.0931865514846072	-1.80143785057827	-0.81886051940445	-0.128014223281603	0.263758243842554	22.09167984651	6.05301407119975	-21.7896949748625	-20.7025734824214	-9.5742437293677	GOOD	GOOD	0.0263908140690182	0.0481590335156371
0.00774591116801539	0.0301331050787773	0.4088835672422	0.0518008388261021	0.906975024306994	0.970717960518368	-0.0539354197028734	0.000782883529222374	-0.0829525901993686	0.0451021010522519	-0.0860101573257529	-2.58506669932343	-0.438490521188129	-0.205073958789455	0.26290041586314	22.3018198499085	6.26655196464664	-21.7896949748625	-20.7025734824214	-9.5742437293677	GOOD	GOOD	0.026485442679775	0.0476918143141201
0.00812151617167302	0.0277319125411049	0.409776444207869	0.0529279985097414	0.908271582776238	0.963823117942917	-0.0523433984275194	-0.0019088741385418	-0.0338343402200736	-0.0331947806889865	-0.0663071714463814	-2.69063	-0.088838507480459	-0.0797114362180079	0.26290041586314	22.3018198499085	6.26655196464664	-21.7896949748625	-20.7025734824214	-9.5742437293677	GOOD	GOOD	0.0265751481572883	0.0471573309301902
0.00795143071491129	0.0258997433978394	0.408979862821551	0.0531633512471255	0.905599631469522	0.965901718565848	-0.0481398295563079	0.000146326632382292	-0.048792824928602	-0.132953711382828	0.00238141219134814	-2.25767265661265	0.519899296600253	0.294499141427627	0.26290041586314	22.3018198499085	6.26655196464664	-21.7896949748625	-20.7025734824214	-9.5742437293677	GOOD	GOOD	0.0266456030885839	0.0465506485508282
0.00799902961582663	0.0245322784048127	0.409435938440336	0.0524984986799904	0.904776808152795	0.96698244947651	-0.0436561043591634	-0.00528700074573581	0.020439383383419	-0.107052892840727	-0.0243711790068668	-0.378658360871374	0.949354059732462	0.677628135452319	0.26290041586314	22.3018198499085	6.26655196464664	-21.7896949748625	-20.7025734824214	-9.5742437293677	GOOD	GOOD	0.0266837291548792	0.0458688376647784
0.00774945248464567	0.0235360775668744	0.408180052920258	0.0534627796934277	0.903600615827214	0.962144451849833	-0.0349907678303128	-0.0105206579868978	0.073895860748078	-0.176942052459754	-0.0322463043953672	0.984560161600213	0.977201320059384	0.609665024724745	0.10300380159806	22.1370142434885	6.09945491547583	-21.7896949748625	-20.7025734824214	-9.5742437293677	GOOD	GOOD	0.0266813100866998	0.0451145512044146
0.00729284602292774	0.0229222820052407	0.410166634289321	0.0531779060813472	0.904599805668141	0.957574105309686	-0.0379028952919647	0.00169543274788546	0.0633575050255832	-0.311165013959668	0.00240836261055712	1.5104836893934	0.496785529152391	0.0802840693016806	-0.104839584136862	21.9227898499085	5.88225196464663	-21.7896949748625	-20.7025734824214	-9.5742437293677	GOOD	GOOD	0.0266367052835407	0.0442979723150035
0.00758534859161138	0.0228143826362403	0.412212443548758	0.0529242341024272	0.903135874126265	0.960119143908122	-0.0446539235671312	0.012537107296304	-0.0945400739840697	-0.157211090604883	0.0024411938034973	1.73389221229906	0.00544994907267819	0.0128217174941349	-0.104839584136862	21.9227898499085	5.88225196464663	-21.7896949748625	-20.7025734824214	-9.5742437293677	GOOD	GOOD	0.0265542379872624	0.0434369487194022
0.00731660061147616	0.0233372576157568	0.409509978313415	0.0548495925946822	0.906091883215236	0.967984812282053	-0.0413000997792662	0.0059222936641507	-0.111510703388603	0.0964928403559826	-0.0503047828211341	1.767746	0.0649953899060401	-0.077022129661248	-0.104839584136862	21.9227898499085	5.88225196464663	-21.7896949748625	-20.7025734824214	-9.5742437293677	GOOD	GOOD	0.0264419518040215	0.0425558660340874
0.00720722928187156	0.0245132501683169	0.406461317171567	0.0565655304482787	0.909435237931034	0.971443562271052	-0.0410639471751714	-0.00350743638470656	0.0114516945681851	0.113246752020871	-0.041432798758199	1.97535484611801	0.484083575906024	0.00420230844193082	-0.104839584136862	21.9227898499085	5.88225196464663	-21.7896949748625	-20.7025734824214	-9.5742437293677	GOOD	GOOD	0.0263088563361454	0.0416836869440694
0.00666339269991653	0.0262609191781759	0.408794516934411	0.0549239529265975	0.905124398622519	0.96737796081987	-0.0462417528348486	-0.00179704302318179	0.0292538219895457	-0.0054139325644619	0.0114499730831252	1.595148778709	0.75615303591853	-0.131234807342103	0.211758604996872	21.7681785817419	6.07529089610189	-21.7896949748625	-20.7025734824214	-9.5742437293677	GOOD	GOOD	0.0261627166614361	0.0408515575201647
0.00690000943935389	0.0284580043342248	0.411839549045084	0.0507740699295965	0.904144337501355	0.96527891851231	-0.0442308676268508	-0.00197418956494201	-0.0413319526126535	-0.0734343842244356	-0.0588056994785643	1.04153305907794	0.492357904996059	-0.211304017544746	0.636900415863138	21.5605598499085	6.33451196464664	-21.7896949748625	-20.7025734824214	-9.5742437293677	GOOD	GOOD	0.0260090518579284	0.0400908577365405
0.00624905970627249	0.031014713648194	0.408683531259834	0.0506739353806552	0.906048486153915	0.963399483939817	-0.0467196232605763	-0.0034017543115761	-0.0413433323571678	0.00219249330524216	-0.0327067008577401	0.478554158563756	0.0901865805975439	-0.00804975014388851	0.636900415863138	21.5605598499085	6.33451196464664	-21.7853854802599	-21.0280532753782	-9.57305079870453	GOOD	GOOD	0.0258514199462309	0.0394323192131479
0.00615385418754725	0.0339125730201485	0.410072682376446	0.0520778259844335	0.904196092674044	0.96659824101918	-0.0475627768781842	-0.00194940162936162	0.0106329994095286	0.10487994499936	0.0285915561051952	0.623201857931571	-0.371217847660984	-0.136842987527407	0.636900415863138	21.5605598499085	6.33451196464664	-21.7847349748625	-21.0771834824214	-9.5728707293677	GOOD	GOOD	0.0256925647828649	0.0389054073069277
0.00560065213653	0.0371743909269892	0.410272185572081	0.0541184673435745	0.904853340804694	0.96610909210486	-0.0454078939005479	-0.00850991738465793	0.0818280202176112	-0.0199992877437969	0.0382438330816555	0.983545428060724	-0.375748895136789	0.112107255164674	0.636900415863138	21.5605598499085	6.33451196464664	-21.7847349748625	-21.0771834824214	-9.5728707293677	GOOD	GOOD	0.0255357234676006	0.0385362916343747
0.00535564377037301	0.0408119554142594	0.410759947906927	0.0557113155024017	0.906658686163091	0.967308767792809	-0.0403707720992449	-0.00190329006589796	0.0818424606380683	-0.167143513339448	0.0797305992903485	1.52597596021335	-0.212719263757816	0.365205099033949	0.634608937694036	21.8696161605585	6.14524927323551	-21.7847349748625	-21.0771834824214	-9.5728707293677	GOOD	BAD	0.0253853514183216	0.0383444869581371
0.00544173377662806	0.0448011221366991	0.411643440862448	0.0564534016027945	0.905254616327057	0.964468141940593	-0.0430416270924369	0.0063284342334021	0.0303697281666925	-0.0582616744398932	0.160936127851482	2.2016447449056	0.279935036366847	0.445171286674205	0.631430415863139	22.2983098499085	5.88272196464663	-21.7847349748625	-21.0771834824214	-9.5728707293677	GOOD	BAD	0.0252468314471714	0.038340386962247
0.00472851852530169	0.0490496017543354	0.411892029189362	0.0584336465744764	0.908091484899427	0.963269976389532	-0.0402770896247539	0.0111242950168239	-0.0158414646749835	0.0208479369890254	0.0995135801219959	1.97829979482425	0.433848937218915	0.338508815805999	0.631430415863139	22.2983098499085	5.88272196464663	-21.7847349748625	-21.0771834824214	-9.5728707293677	BAD	BAD	0.025125338865252	0.0385243693379101
0.0047168491232715	0.0533457342505678	0.409043625958618	0.0560350983216515	0.910840515018047	0.964639949853549	-0.0410581606226483	0.00964977261591013	0.0455967157635303	0.0106590113258746	0.0635939641314411	1.67704373851079	0.486325669222181	0.101924618631942	0.631430415863139	22.2983098499085	5.88272196464663	-22.0739263781939	-20.2418747672381	-9.57257233307113	BAD	BAD	0.0250245273809604	0.0388860942150314
0.0042018223426926	0.0573533394279391	0.407185270158126	0.0544605423072229	0.907334840037485	0.968813360833079	-0.041344907730536	0.00632931029519222	0.0561886190449429	-0.0280707146428784	0.0382698191990752	1.45373449769773	0.74155878690657	-0.018155191385453	0.631430415863139	22.2983098499085	5.88272196464663	-22.1733649748625	-19.9546534824214	-9.5724697293677	BAD	BAD	0.0249457135661613	0.0394039875613948
0.00450748643716604	0.0606712602396865	0.410400791797695	0.0548428307343642	0.904163941762051	0.969480277983138	-0.0443900611112587	0.00506260078294158	-0.030573254233181	-0.0839335459966446	0.027403405780743	1.13592460887299	0.686744609433456	-0.0797415202511408	0.630124207118778	22.4485608236821	5.69773733948219	-22.1733649748625	-19.9546534824214	-9.5724697293677	BAD	BAD	0.0248878155529262	0.0400457574545351
0.00482422575707489	0.0629035853213857	0.412386760651357	0.0562317538663784	0.905688871452139	0.967537221637124	-0.0415071998496534	-0.00306204860594818	-0.0274912864279267	-0.0382403002379752	0.0635008585999579	0.892642882597087	0.699739765261982	-0.27132261534125	0.628250415863139	22.6640998499085	5.43237196464663	-22.1733649748625	-19.9546534824214	-9.5724697293677	BAD	BAD	0.0248478514928046	0.0407697208938055
0.0047111751464478	0.063729744256718	0.409959587260937	0.0543029596434432	0.909312861015914	0.969404219884433	-0.0397896061355357	-0.0036062609232815	-0.0187217261247215	-0.0491228110759596	0.0384335249926228	0.749624643991711	0.649621926759071	-0.3418472	0.628250415863139	22.6640998499085	5.43237196464663	-22.1692119369017	-20.7653899415575	-9.89038622729278	BAD	BAD	0.0248216972324929	0.0415269901159751
0.00414611963852145	0.0629806509297683	0.408440185945669	0.0540098557611296	0.908622132741266	0.968576044953334	-0.0362938695067104	0.00177625989287252	-0.139658811589487	0.0101400707403212	0.0269168595540622	0.80563044525375	0.574806206316183	-0.252692761073123	0.628250415863139	22.6640998499085	5.43237196464663	-22.1676049748625	-21.0790934824214	-10.0133997293677	BAD	BAD	0.0248049148041729	0.0422648023883342
0.00462426782996374	0.0606775715125303	0.409199184090137	0.0544053962913833	0.907966729855604	0.967231103818697	-0.0361199385765727	0.00548591594401261	-0.0282675408075669	0.0452977711729426	0.0385167766551841	0.8389177	0.387095179256089	-0.310321976584646	0.628250415863139	22.6640998499085	5.43237196464663	-22.1676049748625	-21.0790934824214	-10.0133997293677	BAD	BAD	0.0247934642962556	0.0429301055030083
0.00482681787657043	0.0570244761856878	0.40782569015349	0.0553692088697455	0.906798244738884	0.964414246977542	-0.0376125579204601	0.00333307668195491	0.00742279693507091	0.0691227660978209	-0.0227728052259968	0.606191170931071	0.196208261626953	-0.3418472	0.630452884435066	22.3670484442527	5.61428298404517	-22.1676049748625	-21.0790934824214	-10.0133997293677	BAD	BAD	0.0247841405888826	0.0434727937010062
0.00469929071473223	0.0523926092656122	0.408211678469565	0.0553680286904118	0.903907695271899	0.966918341951615	-0.0394066599971202	0.00157920306621786	-0.0288305800602161	0.104586381304689	-0.0348579461588718	0.623662165720581	0.1529755	-0.202507678576483	0.63372041586314	21.9263498499085	5.88416196464664	-22.1676049748625	-21.0790934824214	-10.0133997293677	BAD	BAD	0.0247747595750513	0.0438501311028801
0.00483311313765484	0.0472896314497707	0.408213943909028	0.0554647268802338	0.904585424960284	0.967660342820909	-0.0417737885588109	0.00574791290823375	0.0571988849634729	0.0807975740922044	-0.0226272027674244	0.414101141293261	-0.0262552920963441	-0.1589578	0.63372041586314	21.9263498499085	5.88416196464664	-21.8726069496537	-20.4986715297152	-9.33176180544507	BAD	BAD	0.0247641843318766	0.0440334270194952
0.00514186156967128	0.0422684622711622	0.407026388490942	0.054408949679311	0.903134488967806	0.967191790503094	-0.0430996517506168	0.00628583125239604	0.0691385479027051	-0.0494167589041641	-0.0838794011955731	0.00445026820374855	-0.306155360270116	-0.1589578	0.63372041586314	21.9263498499085	5.88416196464664	-21.7855349748625	-20.3273534824214	-9.1305687293677	GOOD	BAD	0.024752200314834	0.04401373071219
0.00510383502654529	0.0377979002146211	0.409587028893765	0.0515824049151863	0.901917498615137	0.967165853145526	-0.0445233617987192	0.0125275609436688	0.0456762183637502	-0.145341778265955	-0.0721803808863409	-0.531585916945701	-0.185350733455204	-0.207272974360256	0.63372041586314	21.9263498499085	5.88416196464664	-21.7855349748625	-20.3273534824214	-9.1305687293677	GOOD	BAD	0.02473929513545	0.0438030019753669
0.00503263551792747	0.034179676013677	0.408694124793576	0.0536171066758571	0.903966936191288	0.966743209359563	-0.0474957430597392	0.00489119513218146	-0.103085200031182	-0.120384365472143	0.0261086716060632	-0.249516602217459	0.0491674692638285	0.0247873819102611	0.611194626205563	21.6323069999811	5.85992740362926	-21.7855349748625	-20.3273534824214	-9.1305687293677	GOOD	GOOD	0.0247265803897887	0.0434322751694749
0.00511858300023799	0.0315510886526413	0.410181174300652	0.0516402028704897	0.908553873671217	0.968122046594414	-0.040626101500817	0.00353679025235416	-0.10306354930981	-0.0754621443325768	0.0390988350707275	0.804646714549346	0.09494229	0.184017889942331	0.576640415863139	21.1812498499085	5.82275196464663	-21.7855349748625	-20.3273534824214	-9.1305687293677	GOOD	GOOD	0.024715882277934	0.0429489707588362
0.0054075272194378	0.0299458963051315	0.411471122858077	0.0498883223600808	0.911987844254986	0.961996880462148	-0.0377555407541756	0.000672272948382169	-0.0789582131296951	0.151208444917928	0.00184181959659891	1.024683	0.286042151767112	0.106446955016097	0.576640415863139	21.1812498499085	5.82275196464663	-21.4748459391341	-20.6347413442407	-9.18549911068453	GOOD	GOOD	0.0247094595628135	0.0424123123473396
0.00492138481515915	0.0293621091533359	0.411474259749646	0.0538314544174193	0.911121732300954	0.959467857256069	-0.041197353166742	0.00274659386930276	-0.0414983340561193	0.0844096286792967	-0.0220984249836019	0.457019832026422	0.327075	-0.219945759302625	0.576640415863139	21.1812498499085	5.82275196464663	-21.4081349748625	-20.7007434824214	-9.1972937293677	GOOD	GOOD	0.024709056548604	0.0418864596228602
0.00516840271430708	0.0297879346092083	0.410581674961212	0.0537206347396097	0.910695015400335	0.961395796870295	-0.0476642271667776	0.00517360984274941	-0.089348389308384	-0.0867862552106298	-0.0118477043746524	-0.231110723691261	0.473956420818517	-0.126587040193658	0.576640415863139	21.1812498499085	5.82275196464663	-21.4081349748625	-20.7007434824214	-9.1972937293677	GOOD	GOOD	0.0247149794099081	0.04143284577433
0.0051263146081485	0.0311765412511293	0.409635385499043	0.0521383522313979	0.908236344555821	0.969613784191002	-0.0411629663791166	0.00725815408780925	0.00205756402865415	0.00883523696979464	0.0631482315239962	-0.0203750361676766	0.352523844265606	0.00610911433308435	0.598717981034476	21.4694417526619	5.84650429956555	-21.4081349748625	-20.7007434824214	-9.1972937293677	GOOD	GOOD	0.0247259877710922	0.0411029602480056
0.00454392245523846	0.0334103657886751	0.408150283143158	0.050278544154857	0.908377382987821	0.962564454854567	-0.0433319722597305	0.00631279054190512	0.124077702921571	0.0680727795856852	-0.00775276624148577	0.247947415095327	0.42736209359552	-0.0287435808118269	0.63372041586314	21.9263498499085	5.88416196464664	-21.4081349748625	-20.7007434824214	-9.1972937293677	GOOD	GOOD	0.0247399455332484	0.0409329050621945
0.00507034827951316	0.0363077611381658	0.41021536833511	0.0513307424622012	0.9117961577556	0.966267370261467	-0.0416268493954851	-0.000192152462697118	-0.0559010526794145	0.0818376019229923	-0.0973516472247085	0.2816207	0.240181053064774	-0.143635205117244	0.63372041586314	21.9263498499085	5.88416196464664	-22.0685156538455	-20.7034888754202	-9.52292094590993	GOOD	GOOD	0.0247546445033709	0.0409410379810656
0.00544655926214786	0.0396827340268422	0.414438555155613	0.0514486808176893	0.909809894502141	0.961542627524689	-0.0453424498644416	0.00950370735825415	0.020012617624392	-7.1798964281191e-05	-0.0360493045838992	-0.156532170649085	0.159679074619324	-0.266800057587931	0.63372041586314	21.9263498499085	5.88416196464664	-22.1634349748625	-20.7038834824214	-9.5697247293677	GOOD	BAD	0.0247683920320072	0.0411291749318406
0.00494945011909826	0.0433816595109538	0.413297248741228	0.0559451469245609	0.901618881298875	0.962621439861763	-0.0467460231923065	0.0142954827087604	0.0433561698472302	-0.0734005843124436	-0.0447607187148721	-0.158349261010607	-0.00280128611262508	-0.00814821688065143	0.63372041586314	21.9263498499085	5.88416196464664	-22.1634349748625	-20.7038834824214	-9.5697247293677	GOOD	BAD	0.0247803810355827	0.0414863517935545
0.00488830267510497	0.0472305518239309	0.409636309359311	0.0568988842947933	0.905048874547588	0.968060129535971	-0.0484553070383279	0.00546507800189773	0.0815037165529217	-0.0732687197150545	-0.0742833301047471	-0.0397647309225062	-0.126153986366095	-0.0312347027058826	0.751975821039917	21.6452447910943	5.88555151203882	-22.1634349748625	-20.7038834824214	-9.5697247293677	BAD	BAD	0.024790978836425	0.0419922115997379
0.00466734732287459	0.0509697399941437	0.412583412253015	0.0546465779422885	0.907525373320004	0.967249261201089	-0.045548356062972	0.00677917945181625	0.0350133469994092	-0.0955421177197259	0.00201222752346048	-0.02798869	-0.296523672825832	0.186138535758469	0.946050415863139	21.1839098499085	5.88783196464664	-22.1634349748625	-20.7038834824214	-9.5697247293677	BAD	BAD	0.0248017887792832	0.0426181606629723
0.00488028229910137	0.054271247179455	0.414988796668369	0.0577954698400454	0.906279776897633	0.966307383671551	-0.0427014542493193	0.00100061708197469	-0.0186420701194706	-0.110201798843298	-0.020934448522835	-0.119670832281012	-0.354252279629886	0.342214973521053	0.946050415863139	21.1839098499085	5.88783196464664	-22.1671142916977	-20.4265503490607	-9.57074042809967	BAD	BAD	0.024815201946462	0.0433276203227526
0.0047275611344225	0.0568129279178273	0.410739892677548	0.0565047740101477	0.905568171564407	0.968063132509141	-0.0385187230140985	0.00753010580073134	0.0658276375701691	-0.073028616692861	-0.0362112275554815	-0.321647852624355	-0.329535442658737	0.473303413294842	0.946050415863139	21.1839098499085	5.88783196464664	-22.1684049748625	-20.3292634824214	-9.5710967293677	BAD	BAD	0.0248334470674878	0.0440774419604445
0.0048154809684578	0.0583381422746676	0.409776601510789	0.055248138390261	0.901569965408942	0.96964663198338	-0.0373092647413313	0.00779191386932728	0.0971153493616298	-0.095041939462969	-0.0434183318587238	-0.658046652749221	-0.270908198812157	0.5116366	0.946050415863139	21.1839098499085	5.88783196464664	-22.1684049748625	-20.3292634824214	-9.5710967293677	BAD	BAD	0.0248575531380052	0.0448207981671328
0.00489123901580262	0.0586759332363256	0.413376012927826	0.0517871081602687	0.90064272670418	0.969175162233816	-0.0373885572807766	-0.000609735745716747	-0.0486438654660693	-0.132246619243532	-0.0749791402140019	-0.81477090663033	-0.0483868398517089	0.468593948676874	0.944349849955598	21.4595274947753	5.88676864783734	-22.1684049748625	-20.3292634824214	-9.5710967293677	BAD	BAD	0.0248867185703694	0.045510523554306
0.00471486630074699	0.0577607973871967	0.409633293373625	0.0527919507756011	0.903878465060624	0.966453294696678	-0.039495755765415	-0.00276983086058722	-0.0967965873703779	-0.00077086292740397	-0.0203205019046612	-1.0547366811996	-0.129360041520268	0.4506735	0.941460415863139	21.9278298499085	5.88496196464664	-22.1684049748625	-20.3292634824214	-9.5710967293677	BAD	BAD	0.0249182614383049	0.0461028195317401
0.00495308938076909	0.0556733227930012	0.410912469006169	0.0543774755314855	0.905188133574731	0.965549844381436	-0.0417786774266704	0.000606947403880791	0.0198112161878258	0.0715096588388374	0.00852884529663459	-1.142583	-0.068745502753361	0.4506735	0.941460415863139	21.9278298499085	5.88496196464664	-21.8896801721872	-20.8726050374477	-9.57238548741483	BAD	BAD	0.0249481142362876	0.0465618320140542
0.00477631355145156	0.0526444365453468	0.411873117286977	0.0537552398450639	0.901956016019369	0.961954871752922	-0.0441165300655443	-0.00318832978004633	0.0647853429186197	-0.0830320933200122	0.0577002223061432	-0.640790064797712	0.0643813668693012	0.315939895802537	0.941460415863139	21.9278298499085	5.88496196464664	-21.7847349748625	-21.0771834824214	-9.5728707293677	BAD	BAD	0.0249718334881469	0.0468641092665718
0.00442194905146253	0.0490057408823731	0.412321173996752	0.0521322128656352	0.90217318185871	0.959586176014985	-0.0426364459013664	-0.000233614148750751	0.142869900270678	0.0836630375873089	-0.0367736642149861	-0.137697420076598	-0.078436754756281	-0.00541460321770701	0.941460415863139	21.9278298499085	5.88496196464664	-21.7847349748625	-21.0771834824214	-9.5728707293677	BAD	BAD	0.0249858515191918	0.047001727487969
0.00445610794776595	0.0451483779137485	0.41115386748184	0.0530502679621412	0.908702824599768	0.966223814344178	-0.0414501931967389	0.000946752903853109	0.120473299208693	0.0673700588670862	0.024426535552218	0.534599779170273	0.0385621656944529	-0.0518382094503221	0.832677231639829	21.5247158356492	6.02571674783194	-21.7847349748625	-21.0771834824214	-9.5728707293677	BAD	BAD	0.0249884132011108	0.0469839905411368
0.0049623609880116	0.0414875054479415	0.410997522385656	0.0525254870712612	0.905756050336093	0.966244168972523	-0.0413472900297121	0.00267816088898507	0.0366842911748341	0.0409537128945288	-0.00293180411447849	0.810106524826984	0.184006866478959	-0.03703156	0.64136041586314	20.8157598499085	6.27326196464664	-21.7847349748625	-21.0771834824214	-9.5728707293677	GOOD	BAD	0.0249798018823074	0.0468361246782536
0.00413724711211975	0.038372503420705	0.413300177687961	0.0528264889226231	0.903445797888741	0.967894433952939	-0.04063052368519	0.0095981393465728	-0.0199211899468782	-0.0515163381976779	-0.0984247990197045	0.742621868731912	0.0756360313202466	-0.179238767994038	0.64136041586314	20.8157598499085	6.27326196464664	-21.7885916663003	-20.7859021962259	-9.57393831754192	GOOD	BAD	0.0249618136712811	0.0465923594746837
0.00481987081670864	0.0359868361412777	0.4116037499946	0.0532578140203972	0.906022082188952	0.966573041150016	-0.041143429100518	0.00345886423708075	-0.00256444781967572	-0.0347143114217541	-0.0591031242867677	0.471168085030604	0.219779889370563	-0.123869192215354	0.64136041586314	20.8157598499085	6.27326196464664	-21.7896949748625	-20.7025734824214	-9.5742437293677	GOOD	GOOD	0.0249367383363958	0.0462856087251515
0.00474484324159223	0.0343416764868535	0.408428879562039	0.0525472434542278	0.910074294700211	0.968761102151763	-0.0397696269803302	0.00362764428891699	-0.0421216114765217	-0.00940020320985462	-0.0372644061739477	0.20781369622432	0.0838034866510467	0.0479482216751708	0.50788055456168	21.0779004063383	6.11199977063933	-21.7896949748625	-20.7025734824214	-9.5742437293677	GOOD	GOOD	0.0249063688927731	0.0459400895429526
0.00462772423515941	0.0333536363367976	0.407329284220753	0.0563998344292008	0.909432822633129	0.96866750386327	-0.0413268089996342	0.00184354133781919	-0.0202296570180847	0.04206294213692	-0.0412778749910822	-0.24259127986413	0.130715399343714	-0.0136476106378716	0.266610415863139	21.5517298499085	5.82051196464663	-21.7896949748625	-20.7025734824214	-9.5742437293677	GOOD	GOOD	0.0248715627027505	0.0455700002339404
0.00451734377629234	0.0329182819866423	0.409014209606845	0.0549545409151695	0.907133393032276	0.968019112158915	-0.0385965968494576	-0.000611684769981179	-0.0239381301116093	-0.0729732362758449	-0.120343625171535	-0.185558195345539	0.105478229431793	0.0128637030794463	0.266610415863139	21.5517298499085	5.82051196464663	-21.7896949748625	-20.7025734824214	-9.5742437293677	GOOD	GOOD	0.0248325619033524	0.045182749523064
0.00418022447455135	0.0329404227226706	0.410509396934883	0.0528265073558816	0.905393692810648	0.96803831117085	-0.0427698128257017	0.00443993680143301	-0.081964866751694	-0.0521343866617211	-0.0555554907485673	0.0534131914541465	-0.0974139477050757	0.0744485104353665	0.266610415863139	21.5517298499085	5.82051196464663	-21.7896949748625	-20.7025734824214	-9.5742437293677	GOOD	GOOD	0.0247898094880866	0.0447834574523479
0.0039925143559239	0.0333193258097379	0.409473022651389	0.0516371111284135	0.906039955729285	0.959464846828211	-0.0454957138492253	0.00198447868123828	-0.0634642031478111	-0.0344079697420328	-0.000517189605954219	0.459468853875163	-0.1371905	0.136035219519336	0.266610415863139	21.5517298499085	5.82051196464663	-21.7896949748625	-20.7025734824214	-9.5742437293677	GOOD	GOOD	0.0247446003247263	0.044377519061101
0.00403680861047115	0.0339096714396205	0.410885495904588	0.0542100786181303	0.908036820997138	0.96519845411316	-0.041998769751403	8.31705131125764e-05	-0.0820675076255369	-0.0936868370323526	-0.0561632435204699	0.424155843779607	-0.235739374022427	0.0940956633099966	0.396253090998316	21.4250283781372	5.9776000699875	-21.7896949748625	-20.7025734824214	-9.5742437293677	GOOD	GOOD	0.0246990188254978	0.0439700640436319
0.00378578368420084	0.0345163138344739	0.409902201632019	0.0551338125734403	0.910912470061729	0.961883936996957	-0.0376521972707337	0.00330305963146557	-0.0632554010569238	-0.152918703487799	0.0638982898836628	0.0329966900800001	-0.303124941483022	-0.0198769525836077	0.63907041586314	21.1877198499085	6.27182196464663	-21.7896949748625	-20.7025734824214	-9.5742437293677	GOOD	GOOD	0.0246551906326813	0.0435637707012687
0.00408175188268734	0.0349423735417849	0.409119295549932	0.0549999148704122	0.90770812600848	0.964120854743398	-0.0378711146190868	0.00549131907246119	-0.124697419273513	-0.15077315100898	0.0427751618678212	-0.135670678739991	-0.210370374950885	-0.03703156	0.63907041586314	21.1877198499085	6.27182196464663	-21.7896949748625	-20.7025734824214	-9.5742437293677	GOOD	GOOD	0.0246143568838668	0.0431577172335798
0.00467213230440563	0.0350420985126095	0.409875999723088	0.0569581483140841	0.901922792334081	0.963253079938372	-0.0422052593977224	-0.00365881851370839	-0.0593281227929266	-0.0933291900251619	0.0025723424078757	-0.533154279928569	-0.246277247901223	-0.0906626678979916	0.63907041586314	21.1877198499085	6.27182196464663	-22.1184853480896	-20.7037259290124	-9.57026822849379	GOOD	GOOD	0.0245763195611289	0.0427485519224846
0.00474528356851831	0.0347434947130224	0.410394310422415	0.0573798896993448	0.903794292664839	0.967910686723924	-0.04362959985333	0.000557372869831716	0.07977667369849	-0.05115556314931	-0.0184398500103653	-0.640394094343092	-0.201609134269928	-0.09799469	0.63907041586314	21.1877198499085	6.27182196464663	-22.1634349748625	-20.7038834824214	-9.5697247293677	GOOD	GOOD	0.0245395406592402	0.0423327359779464
0.00388919820334993	0.0340421774533863	0.410684362806216	0.0546709596410321	0.903827059276292	0.961951211068315	-0.0434138553505012	0.0043409271503083	-0.0418795579437776	0.06495669428974	-0.0171707708884232	-0.312769204257513	-0.0907451197258345	-0.0431180072001184	0.51142686239983	21.4360829602862	5.98713591508302	-22.1634349748625	-20.7038834824214	-9.5697247293677	GOOD	GOOD	0.0245019080046954	0.0419084942017143
0.00481646515755898	0.0329823498377053	0.407789149800728	0.0554711764995734	0.905884504767841	0.963443168810027	-0.0464065172049131	0.000214896341850101	-0.0418398221089844	-0.0937789498733092	0.00152676495760493	0.0625638548276752	-0.184823425008125	0.0184689416903737	0.26355041586314	21.9183898499085	5.43429196464663	-22.1634349748625	-20.7038834824214	-9.5697247293677	GOOD	GOOD	0.0244618382771899	0.041477288061026
0.00483509036992373	0.0316608426805612	0.408278549071673	0.0575800260952604	0.904661281964484	0.962307139394958	-0.0418561202453811	0.00609836789174709	-0.0624862877590245	-0.150996118887665	-0.0790015361011416	0.380877687449211	-0.0349497417439106	-0.0883122388018462	0.26355041586314	21.9183898499085	5.43429196464663	-22.1634349748625	-20.7038834824214	-9.5697247293677	GOOD	GOOD	0.0244190844314398	0.0410449276428471
0.00466172587863368	0.0302495465421634	0.409573212460602	0.0572357309426653	0.907200620714272	0.965127312405591	-0.0442870873516497	0.00583451514664512	-0.10320230897724	0.00615100772133783	-0.0592789810507221	0.4054645	-0.150772269684903	0.0381991252334971	0.26355041586314	21.9183898499085	5.43429196464663	-21.8783198785824	-20.7024536995059	-9.24167295426373	GOOD	GOOD	0.0243748306625101	0.0406222067720598
0.00453883785537632	0.0289641050886441	0.409370866299514	0.0533682891628204	0.905666224260094	0.967126271196259	-0.043243879914499	0.00659008535988671	-0.0757347549288252	-0.0991999272528597	-0.0452596857169318	0.277095134863851	-0.31553135930356	0.0427674488723026	0.26355041586314	21.9183898499085	5.43429196464663	-21.7805649748625	-20.7019634824214	-9.1291967293677	GOOD	GOOD	0.0243311529096891	0.0402230505055053
0.00510068263536812	0.0279714275776377	0.412221536799172	0.0531895443880258	0.907030187022698	0.967881374207362	-0.0436547275505823	0.00195797455221049	-0.0988080134048979	-0.104491906221305	0.0394670277534262	-0.0408448397712286	-0.287929399811	0.0666831768153807	0.435826094722643	21.9220944029618	5.64365971364987	-21.7805649748625	-20.7019634824214	-9.1291967293677	GOOD	GOOD	0.0242901241806175	0.0398582309807899
0.00487272969255724	0.027332298356321	0.412998515945214	0.0521869592935535	0.905203666627807	0.967351388643971	-0.0459590019063748	0.000440141477506476	-0.110412638930135	-0.125032167088721	0.022122086052757	-0.416184999989364	-0.2532569	-0.00185848563464028	0.63372041586314	21.9263498499085	5.88416196464664	-21.7805649748625	-20.7019634824214	-9.1291967293677	GOOD	GOOD	0.0242529213893592	0.039528493881617
0.00469055901136108	0.0270226727458527	0.411586509485785	0.0518539677563433	0.904366916387527	0.966782101751859	-0.04914166063979	0.00238838676565248	0.029862785360844	-0.157004214422719	0.0540146530401207	-0.657435354224744	-0.211372846425412	0.0509656072468937	0.63372041586314	21.9263498499085	5.88416196464664	-21.7805649748625	-20.7019634824214	-9.1291967293677	GOOD	GOOD	0.0242193968357172	0.0392230486250585
0.00489574829330522	0.0269819432627248	0.411980977979814	0.0525884977764156	0.908233175192608	0.964885954744009	-0.0501236185848523	0.00340667765323837	0.0817394627348272	-0.0632766462790218	0.0731148060631476	-0.573158465804281	-0.280178232834447	0.0402728255764921	0.63372041586314	21.9263498499085	5.88416196464664	-21.7836172003034	-20.9766052162233	-9.45394326900527	GOOD	GOOD	0.0241884046707594	0.0389237611630877
0.0046200402667445	0.0271604940095703	0.414672459454917	0.0534777713672562	0.904533877551805	0.964956557534186	-0.048342364394167	0.00607461680241105	-0.0246281912930246	-0.0129991749514991	0.0542959021140547	-0.247631633442115	-0.182082003468632	0.114419158436054	0.63372041586314	21.9263498499085	5.88416196464664	-21.7847349748625	-21.0771834824214	-9.5728707293677	GOOD	GOOD	0.0241587136311752	0.0386123691412584
0.00497540517093867	0.0275641716699071	0.415068875345351	0.0511197036448655	0.901316681095143	0.9658981300926	-0.0451440223377203	0.00628150796792182	-0.0323122751065731	0.089323966750277	-0.0682309644491804	0.174287026106489	-0.355504169422765	0.1458578	0.635545890489166	21.7163686035391	6.14268476270689	-21.7847349748625	-21.0771834824214	-9.5728707293677	GOOD	GOOD	0.0241298903835097	0.0382787325041407
0.00491325022466561	0.0282592447186905	0.412525062443906	0.0504933755144907	0.907479563570424	0.96607682390122	-0.0413248931584301	0.00539319135504135	-0.0503219624728433	0.0631997983245161	-0.0853334572564018	0.187180451892165	-0.338846935142415	0.0993687958001677	0.636900415863138	21.5605598499085	6.33451196464664	-21.7847349748625	-21.0771834824214	-9.5728707293677	GOOD	GOOD	0.0241024790515428	0.0379266339749544
0.004412109900747	0.0293365009766815	0.410502706834818	0.0511084128309065	0.906041927655209	0.964522587247823	-0.0403909955115888	0.00185422024258053	0.00248776034079545	-0.0130462262718041	0.010974552529114	0.0142168762824048	-0.221593637106207	-0.150667449539309	0.636900415863138	21.5605598499085	6.33451196464664	-21.7847349748625	-21.0771834824214	-9.5728707293677	GOOD	GOOD	0.0240773860633199	0.037573790240332
0.00483850076676115	0.0308843263207375	0.40923200238442	0.0541415814721155	0.903992171374733	0.964405162673672	-0.0380866179153521	-0.000583986477864908	-0.0584076448327504	-0.0468501719210865	0.0286940874239049	-0.0764759783188361	-0.104339059562611	-0.124447841076515	0.636900415863138	21.5605598499085	6.33451196464664	-21.7824954814138	-20.7834418119966	-9.27524048395466	GOOD	GOOD	0.0240550586883289	0.0372469943055111
0.00514101873792314	0.0329736290618739	0.408873177234276	0.0542372870932778	0.902773522694557	0.965675959777819	-0.0382106925116587	-0.000253452565721499	-0.0945940525741074	-0.139745294432291	0.00224726401462056	-0.08991057	-0.125191485970998	-0.09799469	0.636900415863138	21.5605598499085	6.33451196464664	-21.7818749748625	-20.7020534824214	-9.1927747293677	GOOD	GOOD	0.0240349671115889	0.0369753075958726
0.00452947004999879	0.0356245587840786	0.410739669067896	0.0536644098931139	0.902791150408234	0.967911399871044	-0.0375844956007568	-0.00199541964744708	-0.110982734450229	0.0105393272728654	-0.0324410667485172	-0.0401584157536021	0.0959481512983827	-0.0490128592302752	0.637698357954548	21.3465698903171	6.08128136348196	-21.7818749748625	-20.7020534824214	-9.1927747293677	GOOD	GOOD	0.0240153620569171	0.0367827096090029
0.00429153512377284	0.0387685139642552	0.412017137454724	0.0545104806120465	0.905630401087151	0.967275783679299	-0.0441111470056247	-0.00378284712299795	-0.0949502492754601	0.0981092374573521	-0.0244315097921843	0.0223949674367231	0.105755924295941	0.0125719882474843	0.63831041586314	21.1824298499085	5.88704196464663	-21.7818749748625	-20.7020534824214	-9.1927747293677	GOOD	BAD	0.0239931882618762	0.0366818068332759
0.00472579889344628	0.0422167361977372	0.412016286395649	0.0556018668191092	0.906424122667302	0.970683911247481	-0.0468316009498398	-0.000974762716140225	-0.00668054507216759	-0.0538773497844775	-0.0322081718746568	0.289018300869799	0.142755461133203	0.02393157	0.63831041586314	21.1824298499085	5.88704196464663	-21.7818749748625	-20.7020534824214	-9.1927747293677	GOOD	BAD	0.0239642069141276	0.0366713047844787
0.00507168054639501	0.0456418635718532	0.410665338528924	0.053995007690022	0.908376387643416	0.968940389990111	-0.0414350036324913	-0.000961470727085151	-0.0142906885070495	-0.0984725942354879	0.0441769012711898	0.498488012498461	0.056165614078049	-0.0269171998485097	0.63831041586314	21.1824298499085	5.88704196464663	-21.7960128094673	-20.702987663823	-9.88216390377706	BAD	BAD	0.0239232294419525	0.0367380524710663
0.0052180383470955	0.0486390344421045	0.41123755390262	0.0520805842801232	0.908158308383776	0.96650820647834	-0.0416706048930666	0.0102728869358517	-0.0413257145097177	0.027200131411546	0.0219944944789172	0.47702639701208	-0.0120894870856596	-0.03703156	0.63831041586314	21.1824298499085	5.88704196464663	-21.7988249748625	-20.7031734824214	-10.0192907293677	BAD	BAD	0.0238642706590932	0.0368622922496348
0.00518895547202477	0.0508513465642734	0.411705692513958	0.0542466616658504	0.909115097741923	0.966153340013283	-0.0439724742574171	0.00944388995127761	-0.0413380597219202	0.0725219664214459	-0.127492892292622	-0.538014035628063	-0.417865677321721	-0.297514060313423	0.636174207180456	21.6003068491654	6.10004930039523	-21.7988249748625	-20.7031734824214	-10.0192907293677	BAD	BAD	0.023780812166747	0.0370238032432314
0.00527681910722633	0.0520278634683646	0.410505351443931	0.0556892189416641	0.907562931673327	0.971509177165076	-0.0399853446628015	0.0023332534479874	0.0271521980314232	0.0462137641346472	-0.113480194554344	-1.40524256107048	-0.786495951826973	-0.0782568422414538	0.634480415863139	21.9316398499085	6.26894196464664	-21.7988249748625	-20.7031734824214	-10.0192907293677	BAD	BAD	0.0236667939994112	0.0372057472469945
0.00481819258988327	0.0520215586334229	0.409806862518276	0.0552019199713178	0.907989549197541	0.964567664327331	-0.0401591409906906	-0.010432308887752	0.0476892591249949	0.013283727996828	-0.0249570755253717	-0.755584398058824	-0.73203241891231	0.0696520067560185	0.634480415863139	21.9316398499085	6.26894196464664	-21.7988249748625	-20.7031734824214	-10.0192907293677	BAD	BAD	0.0235187796478391	0.0373956362964876
0.0051519832424394	0.0508285190536859	0.408766837867991	0.0563238745044754	0.905508867829927	0.967348332968735	-0.0423599169564836	-0.0143228851160397	-0.0137644692394831	-0.0131432479118609	-0.0314686622090761	0.613467646261544	-0.614782824723867	0.0309314049919688	0.634480415863139	21.9316398499085	6.26894196464664	-21.7907432887118	-20.7026423748978	-9.62534437927971	BAD	BAD	0.0233388300745019	0.0375855130017277
0.00529499636304176	0.0486291401431979	0.40623839316634	0.0528535778768233	0.903241560574868	0.954280379043408	-0.0384784202871043	-0.0126604707645583	-0.00737489420773407	-0.013126769401772	0.00876083611655698	1.66412455389607	-0.0298567858956399	-0.249003772829196	0.634480415863139	21.9316398499085	6.26894196464664	-21.7896949748625	-20.7025734824214	-9.5742437293677	BAD	BAD	0.0231368911271522	0.0377701411494165
0.00478269125033208	0.0457539849230104	0.407150326540326	0.049154060903229	0.907381289583836	0.952041212230602	-0.038212525846572	0.0111006220012372	0.0541000982656195	-0.0457634395056175	0.0975220961445377	1.37518987033017	-0.856571448116671	-0.556939940423271	0.804872068973307	21.7280305355592	6.27016756664139	-21.7896949748625	-20.7025734824214	-9.5742437293677	BAD	BAD	0.0229319741885202	0.0379408307920332
0.00483224127800633	0.04259968629955	0.409119373637238	0.0480990686618727	0.905293895666303	0.962402616909472	-0.0470314710509991	0.0172189508511296	0.0143054383837537	-0.0725168930723136	-0.0093773978389371	-1.27439771308659	-1.16225215527751	-0.697364924278346	0.944510415863139	21.5611698499085	6.27117196464663	-21.7896949748625	-20.7025734824214	-9.5742437293677	GOOD	BAD	0.0227526841335322	0.0380787832781158
0.00567742339201653	0.0395598828964636	0.40724865706192	0.0477462421634612	0.903388206814771	0.971984985146598	-0.0557647526474789	0.0106095453808728	0.0259375704795524	-0.040077558140839	-0.0531510962710909	-1.97286863274733	-0.966815417031397	-0.368887228239701	0.944510415863139	21.5611698499085	6.27117196464663	-21.7896949748625	-20.7025734824214	-9.5742437293677	GOOD	BAD	0.0226385512359216	0.03815492344019
0.00480147601000081	0.0370055336422803	0.407549879197492	0.051624625233956	0.904215262000176	0.965653188589327	-0.05246284283277	0.00732888662754618	0.0817054535104774	-0.0455384439307919	-0.0310072791379584	-2.51967334804399	-0.601913602370557	-0.204860424423201	0.944510415863139	21.5611698499085	6.27117196464663	-21.7838376830511	-20.7021839949864	-9.28851799407355	GOOD	GOOD	0.0226431557620055	0.038137724896189
0.00506544852195793	0.0352857761628518	0.408826535475187	0.0529170349879021	0.903254651110138	0.970673775851364	-0.0456085933746728	0.00445629639029384	0.0481333698139	-0.0724608558363309	0.0411013423552064	-2.21622195303434	-0.121613661978794	0.223184236955877	0.944510415863139	21.5611698499085	6.27117196464663	-21.7818749748625	-20.7020534824214	-9.1927747293677	GOOD	GOOD	0.0228383644132573	0.0380049852552521
0.00509372690786101	0.0347174212240689	0.40833721715757	0.0552658875667592	0.904675823912103	0.969256372318583	-0.0437979755373351	-0.0130275604275139	-0.0133904820132141	-0.0724050929334518	-0.0411068763321661	-0.302856616430439	0.323990900304621	0.518957183696501	0.577249786123708	21.5565314755477	6.06172443640965	-21.7818749748625	-20.7020534824214	-9.1927747293677	GOOD	GOOD	0.0233173593407751	0.0377544248631891
0.00424611323716126	0.0355898462085475	0.411012647717781	0.0557666164598573	0.906219402418978	0.964862741799755	-0.0388974167904434	-0.0149605730452286	-0.0415785386957076	-0.0403312501238627	-0.148555897313087	1.38210729614162	0.484746388922661	0.397777720194611	0.26674041586314	21.5526098499085	5.88464196464663	-21.7818749748625	-20.7020534824214	-9.1927747293677	GOOD	GOOD	0.0241928711714989	0.0374085944188264
0.00500757884470021	0.0381646408732282	0.411642432676989	0.055367342579201	0.90647278276101	0.961541157916936	-0.0391133659362355	-0.00217982528193088	-0.0747399331235235	-0.0450029243305955	-0.054292164027606	2.26301690334191	-0.0473872550558389	0.0627823309222581	0.26674041586314	21.5526098499085	5.88464196464663	-21.7818749748625	-20.7020534824214	-9.1927747293677	GOOD	BAD	0.025586540824976	0.0370117308657732
0.00506071287043526	0.0425883151836992	0.410862489391857	0.056669248397538	0.909573857494202	0.966882680896653	-0.039621649287925	0.0138896447639479	-0.202268864043426	-0.0405493933582737	0.00233558828321606	2.12928310872154	-0.723951388343546	-0.126933119691481	0.26674041586314	21.5526098499085	5.88464196464663	-21.7809090544569	-20.7019871214775	-9.14589588391109	GOOD	BAD	0.0276062726644725	0.0366198543280468
0.00526433941662016	0.0487251757600071	0.411540689405563	0.0546300433322394	0.908127445072614	0.972341490951423	-0.039782423674254	0.013812694424732	-0.155833489111852	0.0504960009211571	-0.0304061088364965	1.87655212637892	-0.674688855993302	-0.0678036347879913	0.26674041586314	21.5526098499085	5.88464196464663	-21.7805649748625	-20.7019634824214	-9.1291967293677	BAD	BAD	0.0303099604388746	0.036287467541772
0.00507548977375984	0.0560185674511107	0.410496075528915	0.0535667328651281	0.906039237872879	0.971492661664877	-0.0379968616793619	0.00511114220347576	-0.00847770690380016	0.0739341877114821	0.00669862022634706	1.59504741864713	-0.337592832568241	0.0553634207931963	1.02217539401703	21.5557800669916	5.8523687277757	-21.7805649748625	-20.7019634824214	-9.1291967293677	BAD	BAD	0.0336552959194395	0.0360545076151635
0.00504330233133587	0.0635066163460686	0.409845114306908	0.052984545611588	0.905104621040318	0.968247166786248	-0.0381653275552511	0.00133009681105631	-0.0125029378701882	0.0462331240807468	0.0639580254676706	0.996911547801988	0.0587478937669871	-0.196039905556662	1.68219041586314	21.5585498499085	5.82417196464664	-21.7805649748625	-20.7019634824214	-9.1291967293677	BAD	BAD	0.0374478663958527	0.0359375644280428
0.00514380423724058	0.0700198106850367	0.409828518810539	0.0523326008748792	0.9076519218473	0.965641194619084	-0.0399924881636784	0.00723407907474405	-0.0412548614266164	0.0462065369941009	-0.0336649886238725	0.405218713402999	0.288462998976389	-0.233441393400628	1.68219041586314	21.5585498499085	5.82417196464664	-21.7805649748625	-20.7019634824214	-9.1291967293677	BAD	BAD	0.0413426048440943	0.0359274903773131
0.00468069168342089	0.0744342540050711	0.4108810138862	0.0525651265998222	0.906392378287427	0.965099641952273	-0.0457216347598942	-0.00131846605575384	-0.0412144870406555	0.0774824574300498	-0.0551385224980172	-0.0113216221268239	-0.0847432696374095	-0.267988728509514	1.68219041586314	21.5585498499085	5.82417196464664	-22.0974758704983	-20.1132029149588	-9.82961372666115	BAD	BAD	0.0449520833578688	0.0359920868243598
0.00473030544756664	0.0759362358497057	0.410460570048254	0.0541002982572107	0.901592064134216	0.96541812781117	-0.0443907456422693	-0.0067298698674997	-0.00874740756255285	0.0427189860935724	0.00270946786802828	0.107903523559398	-0.1952236	0.011242799081954	1.68219041586314	21.5585498499085	5.82417196464664	-22.1824949748625	-19.9552534824214	-10.0175177293677	BAD	BAD	0.0479926464375229	0.0360832249172834
0.00449852877051144	0.0743123764789533	0.410361181290016	0.0549655388454334	0.902899549225835	0.965174598382067	-0.0464830623675889	-0.00433881072411659	-0.0444176877399382	0.0489725374382176	0.0671579441110324	0.708752148831842	-0.148280588211579	0.0355815850664702	1.1328177803731	21.5596062447821	6.09239114860132	-22.1824949748625	-19.9552534824214	-10.0175177293677	BAD	BAD	0.0503424671424904	0.0361490721881444
0.00428081039693844	0.070046285339063	0.413052589651944	0.0542613888715981	0.903495077567211	0.964256927133606	-0.0435758677489528	-0.00274071924415348	0.0584149700765118	0.105305276582491	0.0610461266503381	1.04181010178321	0.00542273044619551	0.223682730001389	0.636900415863138	21.5605598499085	6.33451196464664	-22.1824949748625	-19.9552534824214	-10.0175177293677	BAD	BAD	0.0520079162332565	0.0361483107931144
0.00402430326854108	0.0640848847245973	0.412417003309158	0.0520009850469514	0.903289617880216	0.965764573425944	-0.0452235689697908	0.0017712506100536	0.14058749060852	-0.0188051600378543	0.0026133035480447	1.44608702296904	0.229427164457428	0.2677841	0.636900415863138	21.5605598499085	6.33451196464664	-22.1824949748625	-19.9552534824214	-10.0175177293677	BAD	BAD	0.0530717650539825	0.0360597763123426
0.00325661358303188	0.0574959391347212	0.41031678405919	0.0514003829192086	0.906026543460383	0.966908412575093	-0.0404551689899382	0.0080219280579159	0.0816966125434621	-0.132194664593835	0.00260000773581757	1.77999856087676	0.707550301092357	0.16541792704813	0.636900415863138	21.5605598499085	6.33451196464664	-22.1623284031359	-20.898296780762	-9.64040955467446	BAD	BAD	0.0536536652999962	0.035883878411213
0.00381958908461383	0.0511960217427467	0.410087013798193	0.052812998464653	0.908131095267914	0.968255177586134	-0.0393881347330566	0.00412947777431556	0.0177749616003737	0.0220085146551681	0.0025275159245163	1.67180949853076	0.840655412241556	-0.0613608979907186	0.636900415863138	21.5605598499085	6.33451196464664	-22.1584749748625	-21.0784934824214	-9.56835172936769	BAD	BAD	0.0538818557123436	0.0356376136632285
0.00361463234560454	0.045765802614911	0.410575127849989	0.0543044011913094	0.905888763338459	0.96717932253646	-0.0381299309813854	0.00205937015452694	0.0222741810637127	0.226271472293642	-0.0610543450859238	1.004867609352	1.24864231200959	-0.09799469	0.636833149308806	21.5601045070792	6.30132885595994	-22.1584749748625	-21.0784934824214	-9.56835172936769	BAD	BAD	0.0538744859062796	0.0353467401467957
0.00355898171562083	0.0414089685070084	0.411293064981275	0.054476756583398	0.905282796291662	0.969060346571958	-0.036618083882808	0.000616613052596209	0.0181299239381867	0.16096757059617	-0.0569638891842354	0.523668277892053	1.46513292640081	-0.204089349874033	0.63677041586314	21.5596798499085	6.27038196464664	-22.1584749748625	-21.0784934824214	-9.56835172936769	GOOD	BAD	0.0537291737911819	0.0350380494085849
0.0040339886909667	0.0380535966135625	0.411039630672082	0.0532861387577782	0.906927351657329	0.965907927358699	-0.0377087520237712	-0.00464796607925556	-0.0731656198869811	0.0153970092790156	0.0339589113353412	0.4673864	1.43664546840005	-0.48828735701772	0.63677041586314	21.5596798499085	6.27038196464664	-22.1584749748625	-21.0784934824214	-9.56835172936769	GOOD	BAD	0.0535193581918293	0.03473373025906
0.003785093787511	0.0355007220704067	0.411068584133204	0.0535480694471404	0.907661617344028	0.963329017257401	-0.0388240771805373	-0.00019532312768018	-0.071403187079721	-0.04389232915254	0.000769472720015305	0.136476369828143	1.11957636542211	-0.470438886255786	0.63677041586314	21.5596798499085	6.27038196464664	-21.8293029175756	-21.4115221201728	-9.96754254338263	GOOD	GOOD	0.0532954074594455	0.0344482926655301
0.00374478152583435	0.0335610141172806	0.412038955316885	0.0540245032458778	0.907637799487913	0.964901196644254	-0.0415766716317789	0.00426009318965903	-0.00986393350116037	0.0485723120672274	-0.0903292185223137	0.09585508	0.820107694082017	-0.353935051711531	0.63677041586314	21.5596798499085	6.27038196464664	-21.7888949748625	-21.4524034824214	-10.0165457293677	GOOD	GOOD	0.0530883122206774	0.0341885940702802
0.00361804415593903	0.0321463128942335	0.410776423456915	0.0537724841266524	0.907168778738999	0.968192941958676	-0.0396219501189344	0.00601611493117574	-0.0424986301926327	0.13432023997912	-0.0264751419352627	0.321521206229286	0.73846691381088	-0.3418472	0.448173664589861	21.5560764149668	6.07377814648012	-21.7888949748625	-21.4524034824214	-10.0165457293677	GOOD	GOOD	0.0529143112406807	0.0339572599777616
0.00431816533251134	0.0312870829318009	0.408604717853149	0.0535267345003806	0.905701935903434	0.968559911247382	-0.0425565404933326	0.00829157430689676	-0.0716064486435443	0.0146256910662637	0.0326005546682801	0.0583040499258208	0.519446884997082	-0.229518307440829	0.26674041586314	21.5526098499085	5.88464196464663	-21.7888949748625	-21.4524034824214	-10.0165457293677	GOOD	GOOD	0.0527793599915671	0.0337571152276177
0.00402262540278985	0.0310904086977513	0.406155804333934	0.0527800130327763	0.90574949293899	0.968633984610061	-0.0489670772693005	0.00654366130063115	-0.0101055741579731	-0.0730430500531826	-0.0597130490584712	-0.0122114843401804	0.457927798339867	-0.083630310945242	0.26674041586314	21.5526098499085	5.88464196464663	-21.7888949748625	-21.4524034824214	-10.0165457293677	GOOD	GOOD	0.052682926697662	0.0335938275388972
0.00357743644887319	0.0316839011045369	0.405213750236396	0.0549958708145787	0.90721123515592	0.96723697146742	-0.045709465244438	0.00635022611986225	0.0513925805712111	-0.0730169172649797	-0.027376866917084	0.100507480660047	0.362856994724207	0.00513730743967969	0.26674041586314	21.5526098499085	5.88464196464663	-21.7894483436602	-20.9337378254531	-9.71060057192081	GOOD	GOOD	0.0526210255484072	0.0334762967340788
0.00434766600849864	0.0331717346799777	0.409348594601499	0.0569195227689583	0.905503112251411	0.965950118993476	-0.0450427639166686	0.00720164786853916	-0.0420325914857634	-0.0430678314613287	0.00201507266274323	0.201241995415256	0.164133238360626	-0.104444633995186	0.26674041586314	21.5526098499085	5.88464196464663	-21.7896949748625	-20.7025734824214	-9.5742437293677	GOOD	GOOD	0.0525883775939826	0.0334154802047572
0.00494634707337701	0.0355872919407049	0.411022129647277	0.0547470136606897	0.902087851504642	0.967128889957917	-0.0499169146523039	0.00839570631693601	-0.164365599809893	-0.13258505835714	-0.0589537944381353	-0.574082724438138	0.466908351749018	-0.028709270964462	0.267442577898537	21.3629558841477	5.66021593180427	-21.7896949748625	-20.7025734824214	-9.5742437293677	GOOD	GOOD	0.0525796976227343	0.0334219995671079
0.00447018403819131	0.0388322128033516	0.407639132029667	0.0537653309387894	0.905974281971063	0.968695955359148	-0.0445739504875158	0.0110010992653348	-0.0411586832199921	-0.132153577942562	-0.0896628550647794	-0.35812602019002	0.156102761975901	0.200084257205873	0.268140415863138	21.1744698499085	5.43717196464664	-21.7896949748625	-20.7025734824214	-9.5742437293677	GOOD	BAD	0.0525905732096368	0.0335033044929031
0.00466830663661057	0.0426393100595258	0.407393622318779	0.0532815346021584	0.906473092163087	0.965775382585507	-0.0432521361998302	0.00128568788397384	-0.00993553126831458	0.0458781438404722	-0.0286322429719554	0.211078298394318	0.786660428864476	0.312445540721237	0.268140415863138	21.1744698499085	5.43717196464664	-21.7896949748625	-20.7025734824214	-9.5742437293677	GOOD	BAD	0.0526182583527514	0.0336626023286304
0.00472695120688983	0.0466118465565723	0.41054803713277	0.0528056308242798	0.90447560978628	0.95325651294794	-0.040972713844694	-0.00776160404247718	-0.0719376896649313	0.0170037924896362	0.00281531539420128	0.5275248629772	1.03839910782067	0.0117634727994161	0.268140415863138	21.1744698499085	5.43717196464664	-21.5225470801768	-20.4237859171957	-9.90920031864553	BAD	BAD	0.0526619412615953	0.0339002492509573
0.00494614583165272	0.0503586395443727	0.409382301103986	0.0528035162716742	0.907890311581371	0.954581786474295	-0.0414795743874542	-0.000946274194471414	-0.071341292894267	-0.131390646679798	-0.0588891163013549	0.0316856887342937	0.936072356771534	-0.373435178422916	0.268140415863138	21.1744698499085	5.43717196464664	-21.4300449748625	-20.3272534824214	-10.0251817293677	BAD	BAD	0.0527221022262024	0.0342158531775873
0.00504654205566932	0.0536470085714542	0.408831740206396	0.0539928097229423	0.907194320786126	0.959274568489593	-0.0404533633003355	0.00371900822011767	-0.102395811688763	-0.220553596343388	-0.0890908254999116	-0.199092771131521	0.597360062554584	-0.417244833125031	0.266314892376304	21.5445577330099	5.65723635406097	-21.4300449748625	-20.3272534824214	-10.0251817293677	BAD	BAD	0.052799420101684	0.0346104910549947
0.00520065256152088	0.0564343081976221	0.412467433436262	0.0559603758633178	0.904070426637755	0.962532259536778	-0.045216973305829	0.00414991187202586	-0.0115004074793859	-0.0461608356399889	-0.12011445843765	-0.309541476061731	0.590946334165548	-0.261354214530849	0.26444041586314	21.9245698499085	5.88320196464664	-21.4300449748625	-20.3272534824214	-10.0251817293677	BAD	BAD	0.0528938693926564	0.0350882977728422
0.0054929080103027	0.0587656122233234	0.411338741399432	0.0531199758878941	0.904206054776096	0.969575936625132	-0.03864222920925	0.00196559646434086	0.0220072478813189	0.1360550348059	-0.0899824169457145	-0.483180566229165	0.89012082121973	-0.172144786193271	0.26444041586314	21.9245698499085	5.88320196464664	-21.4300449748625	-20.3272534824214	-10.0251817293677	BAD	BAD	0.0530041680625983	0.0356551029749857
0.00572471268286935	0.0606590271987729	0.410772593766865	0.0532070393172674	0.909753777877627	0.967179820137879	-0.0426528454652866	0.00318471380981538	-0.0408105705004074	0.134784884143449	-0.0586893841802998	-0.719999977034616	0.781152596024746	-0.1589578	0.26444041586314	21.9245698499085	5.88320196464664	-21.7267607109013	-20.328293476038	-10.0215949422228	BAD	BAD	0.0531275911430485	0.0363137379038987
0.00578697134468401	0.0620469053810362	0.411818848439131	0.056224696564522	0.910169978367053	0.968138262564911	-0.0454750320817502	0.00979864930048197	-0.07074707272366	0.136192162485273	0.00103660356668215	-0.820843681202121	0.406649469116023	-0.1589578	0.595527194288239	21.7476513925737	6.07208213496085	-21.8037949748625	-20.3285634824214	-10.0206637293677	BAD	BAD	0.053260229191884	0.0370583030306531
0.00587645886298521	0.062767211245211	0.412445221801654	0.0552468546566674	0.906000050998408	0.972955050464586	-0.0441038610711343	0.0089392149666501	-0.0126778832816626	0.0768992439001611	0.034217182626498	-0.732125450963791	0.468846754162133	-0.1589578	0.944510415863139	21.5611698499085	6.27117196464663	-21.8037949748625	-20.3285634824214	-10.0206637293677	BAD	BAD	0.0533975591929899	0.0378707687134376
0.00566368582073671	0.0626159659574448	0.412575674906411	0.0524159559776413	0.905661246506883	0.972706454378077	-0.04608958392931	0.00201308060369039	0.0824393428374079	-0.0110205276215835	0.0619832270737142	-0.555957657385354	0.21406959125053	0.0923756626797566	0.944510415863139	21.5611698499085	6.27117196464663	-21.8037949748625	-20.3285634824214	-10.0206637293677	BAD	BAD	0.0535350001281385	0.0387218988129083
0.00570605362228553	0.0614521692270509	0.409169527659136	0.0517529315761945	0.908307767593965	0.972470528202379	-0.0482191069416679	0.00101851122035839	-0.0364032582740697	-0.0435650732567032	0.0365062786541244	-0.575052379777573	0.104532864871643	0.1458578	0.944510415863139	21.5611698499085	6.27117196464663	-21.8037949748625	-20.3285634824214	-10.0206637293677	BAD	BAD	0.0536681391008819	0.0395747862735782
0.00532532995263469	0.0592842099048706	0.409283797594146	0.0526149406491491	0.906345874485347	0.969929653552015	-0.0403976431130948	0.0053640564256017	-0.0158279894641346	0.0157207270325727	0.000168464935302703	-0.794574055497255	0.0459060172811448	0.1458578	0.944510415863139	21.5611698499085	6.27117196464663	-21.7954044282098	-20.9616314948195	-10.0183434432541	BAD	BAD	0.05379252640612	0.0403883988089916
0.00529187491979104	0.056271516037798	0.410107546669033	0.0527350562689693	0.903479530718837	0.966182439416363	-0.0422814519103788	0.00692758745605243	0.085118182179537	0.0749238864600913	0.0932535762709581	-0.885929151256154	0.0865394851128213	0.302266078694534	0.795607601482324	21.7361314952497	6.08575133272952	-21.7938649748625	-21.0777834824214	-10.0179177293677	BAD	BAD	0.0539033808396965	0.0411210691267656
0.00562512059580589	0.0526572641138907	0.410253434026208	0.0551986495890778	0.905227512478684	0.963044824768407	-0.0403498883417806	0.0054753798434693	0.0210061702362805	0.105818812291821	0.066566675659705	-0.841307704703361	0.145164388861497	0.170474212386187	0.63372041586314	21.9263498499085	5.88416196464664	-21.7938649748625	-21.0777834824214	-10.0179177293677	BAD	BAD	0.0539957587207655	0.0417351630300664
0.00532735829568656	0.0487248767578671	0.411533703692405	0.0552706910537876	0.907109922278832	0.963457626913039	-0.0403336362798785	0.000577973831960439	-0.00822388172947984	0.0492631116679203	-0.0268227135593729	-0.616089588059367	0.051343847640551	-0.0142862886920084	0.63372041586314	21.9263498499085	5.88416196464664	-21.7938649748625	-21.0777834824214	-10.0179177293677	BAD	BAD	0.054065320892608	0.0422026670419744
0.00549041617007826	0.0448450652370498	0.412239374746669	0.0547396215404534	0.909542016463413	0.963108771505552	-0.0395127955632473	-0.00218965510983629	-0.0404490248696308	-0.0131010924109641	-0.000802760387120294	-0.311024752461997	0.0883165568625306	0.0169713213801179	0.63372041586314	21.9263498499085	5.88416196464664	-21.7938649748625	-21.0777834824214	-10.0179177293677	GOOD	BAD	0.0541092592710129	0.0425101015379043
0.00620849589685158	0.0415570041529903	0.412087118819321	0.0545355857070925	0.909414836872179	0.960853551754484	-0.0376995278005522	-0.00110807345279064	-0.0112587308040042	-0.0691951081884827	0.00575215500399928	0.0572383076335891	0.302947244132801	0.02393157	0.63372041586314	21.9263498499085	5.88416196464664	-21.7819473701011	-20.7410260221644	-9.22156993830518	GOOD	BAD	0.0541268558425133	0.0426622064280743
0.00647979305780481	0.0395422039966853	0.411511844828531	0.0540225092782722	0.90745164802994	0.961104861816013	-0.0405984236874405	0.00115485448524028	-0.0077842906402439	-0.0757766825300412	0.0278069480361343	0.09585508	0.484853523702427	-0.031316533106952	0.457584843903732	22.2754467859263	5.85215615322856	-21.7805649748625	-20.7019634824214	-9.1291967293677	GOOD	GOOD	0.0541195137189262	0.0426847848105394
0.00580793730881341	0.0394455737452157	0.411562109551506	0.0528855805808656	0.904625888369821	0.965637356553627	-0.0399899592572726	0.00399548796313609	-0.069292966296003	-0.0129418178850033	-0.0187714063157772	0.322857548288101	0.55436129120938	-0.260519317793864	0.259720415863139	22.6676098499085	5.81620196464664	-21.7805649748625	-20.7019634824214	-9.1291967293677	GOOD	BAD	0.0540904885579457	0.0426256467351254
0.00609625305864718	0.0416526968282254	0.413332519420245	0.051151269122521	0.905230189701391	0.960251808355994	-0.0440590178190014	0.00642793674375361	-0.101919086834668	-0.0129901571558607	-0.124164734675957	0.515704568200601	0.612991194528587	0.00160973866658392	0.259720415863139	22.6676098499085	5.81620196464664	-21.7805649748625	-20.7019634824214	-9.1291967293677	GOOD	BAD	0.0540445350551168	0.0425501340655814
0.0059607035316383	0.0461184480093522	0.41230171789364	0.0504040223061624	0.906547538805959	0.964803166445906	-0.040984659226776	0.000496880801557034	-0.0731495063901192	0.0422840786132412	-0.00164333855337981	0.714967975590763	0.617241	-0.0217647002550494	0.259720415863139	22.6676098499085	5.81620196464664	-21.7805649748625	-20.7019634824214	-9.1291967293677	BAD	BAD	0.0539873615536112	0.0425286790089355
0.00616915429302453	0.052288266432903	0.408575467606398	0.0530603500447591	0.904717869711378	0.972299054432469	-0.0398100436201923	0.00309771239999744	-0.0402203222415147	-0.0598139161329075	0.00684248341204161	0.7769958	0.536320926417671	-0.207042566458697	0.259720415863139	22.6676098499085	5.81620196464664	-21.5327286694628	-20.7018937636453	-9.75290996409978	BAD	BAD	0.0539247753458307	0.0426195473302253
0.00673248965904843	0.0591859909020346	0.410460676268068	0.0535249262234373	0.907696396417599	0.973049589395281	-0.0394285537246226	3.30961935341345e-05	-0.0116993576349998	-0.140676972112877	-0.0304194615344983	0.601783855250273	0.41907025616311	-0.151509750465889	0.746172808464348	22.3260397549382	5.84846642801387	-21.4250849748625	-20.7018634824214	-10.0238097293677	BAD	BAD	0.0538617130437803	0.0428547809769753
0.00681074241486276	0.0656879938632429	0.411594346018426	0.0505890072480316	0.908064871687041	0.971052218314839	-0.0438973444448488	0.00543715062101181	0.0781982659113915	-0.0679331970269808	-0.0257452030644098	0.440436185650492	0.51004460827723	-0.0104986302785781	1.31074041586314	21.9296198499085	5.88591196464664	-21.4250849748625	-20.7018634824214	-10.0238097293677	BAD	BAD	0.0538015052520905	0.0432364412773749
0.00670547048799117	0.0708368759714557	0.411043043471562	0.0531178261136345	0.904333675292343	0.971984550259558	-0.0464032508177238	0.00836111943699028	-0.0252050451073546	-0.0773701615288876	-0.0588170642629127	0.360396690868305	0.728157916466467	0.112671548291801	1.31074041586314	21.9296198499085	5.88591196464664	-21.4250849748625	-20.7018634824214	-10.0238097293677	BAD	BAD	0.0537456708542244	0.0437426851440017
0.00667847973796525	0.0740074327292732	0.410380245301954	0.0545849688861132	0.907075134999355	0.968550968217038	-0.0481213821729825	0.00516016923570092	-0.0838356514004392	0.0139926241063573	-0.0868352109228399	0.3435426	1.005494641281	0.190851163255597	1.31074041586314	21.9296198499085	5.88591196464664	-21.4250849748625	-20.7018634824214	-10.0238097293677	BAD	BAD	0.053694304441153	0.0443363882974598
0.00672905618473599	0.0749110912629137	0.409812286760757	0.0541949254493087	0.907117283808351	0.963428817322884	-0.0453979120928007	0.0019767393554274	-0.00120322761525557	-0.062270584265855	-0.0920753027870984	0.436212294164587	0.951231328588675	0.25243839733701	1.31074041586314	21.9296198499085	5.88591196464664	-21.984408437112	-20.7038239729644	-10.0170467852731	BAD	BAD	0.0536468080415172	0.044971309609441
0.00786212921673305	0.073550919892577	0.408752956893808	0.052114945793163	0.90623956284461	0.968536243382157	-0.0453784200084017	0.00703969328925921	-0.0456170925535818	-0.0564256654891676	-0.0308285292373661	0.4673864	0.819372879776545	0.2677841	1.14387798767267	21.759683795694	5.88613021028148	-22.1725649748625	-20.7044834824214	-10.0147717293677	BAD	BAD	0.0536026120712965	0.0455962369808087
0.00730881819387918	0.0701613513067919	0.408519489030515	0.0491119093777649	0.911710690606863	0.962643654434422	-0.0428320625299709	0.00827425537692403	0.0215740955298633	0.0785722398956817	-0.0251669612756061	0.705384889582403	0.7913405	0.220921421669623	0.943750415863139	21.5558698499085	5.88639196464663	-22.1725649748625	-20.7044834824214	-10.0147717293677	BAD	BAD	0.053561616172688	0.0461586673537617
0.00707433247083036	0.0651241175200884	0.408112964945171	0.0511764054384476	0.907843871266121	0.963224245416131	-0.037369245708115	0.00704404648328334	0.0771776140447476	0.019239900094804	-0.00328448494189065	0.72876448409056	0.610531035390368	0.159336420908429	0.943750415863139	21.5558698499085	5.88639196464663	-22.1725649748625	-20.7044834824214	-10.0147717293677	BAD	BAD	0.0535242077179484	0.0466088411519803
0.00867517437645758	0.0589330234250773	0.407891334170151	0.0526014913896294	0.906738374823213	0.965231379907004	-0.0371966228407554	0.00632934927663078	0.116953272823692	0.0133835044590695	0.0640231852071649	0.470751081418695	0.788187122152948	0.193965838237004	0.943750415863139	21.5558698499085	5.88639196464663	-22.1725649748625	-20.7044834824214	-10.0147717293677	BAD	BAD	0.0534909562050652	0.0469052580556309
0.00884902349720759	0.0522358691355614	0.408840010862142	0.0509824213597136	0.909553839976055	0.962766282454827	-0.0355736643146826	0.00398075008431434	0.0830371185649733	-0.0339150968607575	0.00894160978354543	0.256976136109901	0.66382273537956	0.109361475436674	0.943750415863139	21.5558698499085	5.88639196464663	-21.8602741758171	-20.70254110703	-9.35772368630824	BAD	BAD	0.0534623655748855	0.0470222345150615
0.00882290658246544	0.0458268209003921	0.40819816397157	0.0528957166680458	0.90739017482604	0.962912355938433	-0.0370707061717073	0.00609319695343153	0.0553940523987389	0.000586491158371269	-0.00388748569015271	0.119439973350287	0.570259687271925	0.232954501907356	0.80489293768699	21.8928276243767	6.25736687141813	-21.7818749748625	-20.7020534824214	-9.1927747293677	GOOD	BAD	0.0534389738980056	0.0469572287217276
0.00956914787017625	0.0404975398335482	0.41092151437504	0.0562845549749153	0.903796595309036	0.961516687186915	-0.036775495285289	0.00833282032939325	-0.00620752347352941	0.11192963021206	0.0912496488354481	0.24814513272102	0.511632370878242	0.117851963105586	0.63307041586314	22.3097798499085	6.71641196464664	-21.7818749748625	-20.7020534824214	-9.1927747293677	GOOD	BAD	0.0534216791826531	0.0467341705456538
0.00960163432720009	0.0368382062934537	0.411350425429781	0.0546190745000844	0.901520540703248	0.964809808634508	-0.0389504768934635	0.00540360880734334	-0.067701144529663	-0.00665054035879704	0.0708046848529546	0.384410338395882	0.404840158664126	0.0848947	0.63307041586314	22.3097798499085	6.71641196464664	-21.7818749748625	-20.7020534824214	-9.1927747293677	GOOD	GOOD	0.0534119595511228	0.046400709794831
0.00953936545178853	0.0351146073765959	0.410130197448705	0.0531039916490359	0.905386442641922	0.965159178391443	-0.037834462212914	0.00840942068437744	-0.0474635460178587	0.00606609268249906	0.0296135078895766	0.301408021791297	0.3851082	0.136117332757433	0.63307041586314	22.3097798499085	6.71641196464664	-21.7818749748625	-20.7020534824214	-9.1927747293677	GOOD	GOOD	0.0534116911823698	0.0460199380950716
0.00948018337953558	0.0352522146862767	0.409383306425156	0.0517045030462873	0.906613215638719	0.967969260225808	-0.0374768807646775	0.00744497711794847	0.021253763004684	0.157774170143429	0.0907729046925959	0.0709822872123662	0.3851082	0.249546368494853	0.63307041586314	22.3097798499085	6.71641196464664	-22.1063612439848	-20.7036097510882	-9.51334056212186	GOOD	GOOD	0.0534225418067316	0.0456594304987177
0.0098023563043735	0.0369050522993185	0.409968615098495	0.0510465972385485	0.906720315419683	0.969422052288855	-0.0425078965292225	0.0107571616580695	-0.0328088835767541	0.119982515043613	0.0711458603468593	-0.23253224113721	0.335161905609055	0.2677841	0.768774064113668	22.1448968677147	6.54855839462123	-22.1634349748625	-20.7038834824214	-9.5697247293677	GOOD	GOOD	0.0534453684069635	0.0453802629888305
0.010128241089726	0.0395775322184731	0.410206812548808	0.0520161803542956	0.906820498434274	0.968603671452924	-0.0394639783473929	0.00431339571372821	-0.101961972498944	-0.0133028772176904	-0.0781938921832219	-0.43744940206599	0.478688914365244	0.214694637285325	0.942340415863139	21.9340098499085	6.33387196464663	-22.1634349748625	-20.7038834824214	-9.5697247293677	GOOD	GOOD	0.053480073736562	0.0452274045397574
0.0100111821257478	0.0427632457406607	0.409115919963878	0.0529795976665853	0.908919319855131	0.968938113005445	-0.0397755552005211	0.00706221974899069	-0.0214697923600098	-0.0391936699004674	-0.15497385244072	-0.243210001001538	0.296647691897855	0.421673868090931	0.942340415863139	21.9340098499085	6.33387196464663	-22.1634349748625	-20.7038834824214	-9.5697247293677	GOOD	GOOD	0.0535258332631243	0.0452241450369105
0.0105977285294612	0.0460460857710067	0.410599830143403	0.0550053024126104	0.911832573254887	0.966414768015599	-0.0403750757487845	0.00887518442415498	0.0026849364387628	-0.124309272890803	-0.0403894921601933	-0.489713683134538	0.0104127014936749	0.124649509734551	0.942340415863139	21.9340098499085	6.33387196464663	-22.1634349748625	-20.7038834824214	-9.5697247293677	GOOD	BAD	0.0535812230934756	0.0453719730986507
0.011117623023905	0.0491219540228067	0.413576659547179	0.0563103012796429	0.911799961116912	0.967862911634315	-0.040847683934024	0.00900726809917923	-0.101867312411167	-0.0887993685443174	-0.0156867579377282	-0.69083309600628	-0.12575896920169	0.194812321058573	0.942340415863139	21.9340098499085	6.33387196464663	-22.1671942661705	-21.0421385643634	-9.96970160493238	GOOD	BAD	0.0536440893119305	0.0456532123414526
0.0107939929515128	0.0517836225829496	0.41388973176637	0.0565319566940119	0.907307428759733	0.964064725482784	-0.0409554198739274	0.00991954806128744	-0.0222287333746297	0.0205556787606141	-0.0936785167909864	-0.7091294	-0.0313679472325395	0.206821	0.80806246171532	22.0882400093664	5.94625741875091	-22.1676049748625	-21.0790934824214	-10.0133997293677	BAD	BAD	0.05371147653597	0.0460353486195194
0.0109984866266243	0.0539235022414229	0.412496240440562	0.0570755172284085	0.906157556920318	0.965539324836291	-0.0436485864597946	0.0125913175615813	-0.0490724577912654	-0.038737621020359	-0.0323670045075853	-0.823305274778621	-0.235135341645779	0.150616921238657	0.630540415863139	22.2921398499085	5.43381196464664	-22.1676049748625	-21.0790934824214	-10.0133997293677	BAD	BAD	0.0537798767319327	0.0464784937840848
0.0113601892486788	0.0555428091706933	0.411673057740917	0.0547202273881459	0.906142849889791	0.964869366322702	-0.0423638296102184	0.00459909112629243	-0.0932192616378387	-0.0472470729821187	0.028888086128737	-0.740619487082443	-0.2532569	0.009472196125477	0.630540415863139	22.2921398499085	5.43381196464664	-22.1676049748625	-21.0790934824214	-10.0133997293677	BAD	BAD	0.0538457471746689	0.0469445615408637
0.0117230850841244	0.0567524410950414	0.410541425074315	0.0551161412229974	0.902825761135757	0.963923780345806	-0.0415355931648137	0.00347862624711319	-0.0480306456705185	-0.0384964181637735	0.0901270368361547	-0.794873932425455	-0.2532569	-0.121448449979101	0.630540415863139	22.2921398499085	5.43381196464664	-21.9059550880784	-20.8184059764758	-9.7093455427081	BAD	BAD	0.0539061563072948	0.0474052700821327
0.011748447355916	0.0577494086986098	0.412815541175862	0.0568810231214728	0.904885414066772	0.967808314767258	-0.0461237062917877	0.00441586883806533	-0.198685058110861	-0.0474161795019298	0.0733046552335341	-0.484931093458575	-0.090164342078174	-0.1589578	0.630540415863139	22.2921398499085	5.43381196464664	-21.7896949748625	-20.7025734824214	-9.5742437293677	BAD	BAD	0.053959453570816	0.0478470581187901
0.0122442367993218	0.0587421814461117	0.413234505174246	0.0563050701261248	0.906438078581675	0.967485829095036	-0.0457525449848441	0.00731425760831623	-0.163076628447892	0.0870847910882628	0.00262170865105434	-0.205186885200105	0.144336943542731	0.10176425609565	0.760939148503294	22.2953763682548	5.62382009784695	-21.7896949748625	-20.7025734824214	-9.5742437293677	BAD	BAD	0.0540057629077757	0.0482714240922678
0.0125525827583187	0.059857365262819	0.411619795046164	0.0570115551328241	0.905183803407558	0.961378693607004	-0.0459293398662569	0.00917162457436254	-0.137050800504692	0.0992598270532999	0.00261539301982351	-0.1518324	0.25296719793786	0.206821	0.939160415863139	22.2997998499085	5.88351196464664	-21.7896949748625	-20.7025734824214	-9.5742437293677	BAD	BAD	0.05404702790726	0.0486907060793606
0.0124267087836518	0.0610866077314555	0.412409380740651	0.0542145346281435	0.905305646912799	0.964680032179538	-0.0458993367538986	0.00552524946199927	-0.0496561158604094	-0.0229792314782747	-0.0488416679779919	-0.0156137146899445	0.396706010300543	0.251524181506293	0.939160415863139	22.2997998499085	5.88351196464664	-21.7896949748625	-20.7025734824214	-9.5742437293677	BAD	BAD	0.0540865845162888	0.0491210516159456
0.0129610539773995	0.0622839597120461	0.411022595295699	0.0500969079089851	0.905113599812158	0.963359898214224	-0.0464947566842969	0.0037554134550127	0.0476070718675602	0.0707184180834278	-0.0431169166653982	-0.0121033280602187	0.227414286414342	0.222460395187567	0.939160415863139	22.2997998499085	5.88351196464664	-21.7933899774611	-20.42405801492	-9.57526375825407	BAD	BAD	0.0541284599594748	0.0495748355637091
0.0125519431016228	0.0632051029451372	0.411576233655369	0.0521216650747178	0.904485161668366	0.964731379947991	-0.0452070025075704	-0.0021552839623836	0.0833481996518328	0.00634098118337443	0.0129211462027309	0.0186824826331624	0.196715726528209	0.0230267888607957	0.939160415863139	22.2997998499085	5.88351196464664	-21.7946649748625	-20.3279534824214	-9.5756157293677	BAD	BAD	0.0541765408189657	0.0500546464134205
0.0134365432984437	0.0635766454994825	0.410574040242747	0.0555234241225527	0.902428017445608	0.964519378725712	-0.0440633332817705	0.00626804927448715	0.108797801710879	-0.132267834423404	-0.00786024122661434	-0.439079445336025	-0.0106450564043494	0.102675083237273	0.940699188030818	21.9886858329338	5.69851505091345	-21.7946649748625	-20.3279534824214	-9.5756157293677	BAD	BAD	0.0542337530409007	0.0505504259486092
0.0133156723715906	0.0631496254996179	0.411806621129631	0.051537445598357	0.900813673626002	0.964232168803149	-0.0450083141548051	0.0109208070410861	0.0939447812711264	-0.0586904981682865	0.0638758095750597	-1.25639094962752	-0.393637229837245	0.00427616225231149	0.942870415863139	21.5496998499085	5.43748196464664	-21.7946649748625	-20.3279534824214	-9.5756157293677	BAD	BAD	0.05430164603658	0.0510405845631161
0.0141018022480991	0.0617139105514253	0.409718162184891	0.0510777635875537	0.900594885868442	0.971455170536273	-0.0474559736898504	0.00292717612799867	0.0469848040290273	0.0702510700391627	0.0890671602720803	-1.50075810255891	-0.0757450111529922	0.154224672650953	0.942870415863139	21.5496998499085	5.43748196464664	-21.7946649748625	-20.3279534824214	-9.5756157293677	BAD	BAD	0.0543810244065954	0.0514964869720356
0.0136269318113035	0.0591284971405394	0.408947978330926	0.0531065933378595	0.905306692722784	0.962946300124296	-0.043190945388291	0.00426396107687169	0.0580026654534509	0.00779612995160927	0.0748328485583503	-0.776098558177869	0.0369091	0.206821	0.942870415863139	21.5496998499085	5.43748196464664	-22.0909904090042	-20.9247837677252	-9.92346399949236	BAD	BAD	0.0544738130785009	0.0518890862937889
0.0144417688777709	0.0554185391977479	0.411554835202948	0.0509136048414107	0.907974904513644	0.962159640240567	-0.0441965483893783	-0.00183181263792282	-0.00345945880751089	-0.0112225282938929	-0.0226865449567237	0.560932210314892	0.177026780031143	0.108693087639597	0.942870415863139	21.5496998499085	5.43748196464664	-22.1676049748625	-21.0790934824214	-10.0133997293677	BAD	BAD	0.0545849676659089	0.0521977113257379
0.0142657688820056	0.0508955018548522	0.410356257245612	0.0510174022221287	0.905690209780733	0.960983573635505	-0.0427614964567423	-0.00622378330099329	0.010181584042813	0.116167291604088	-0.0340096110925493	1.94919274613553	0.920474087154883	0.333323027820645	0.517769127822106	21.5501593441362	5.61892525608624	-22.1676049748625	-21.0790934824214	-10.0133997293677	GOOD	BAD	0.0547222087356082	0.0524182446923826
0.0140254042959955	0.0461720490867422	0.409003637409086	0.051981699586389	0.903550352085157	0.958929585843037	-0.0355363587745409	-0.00428225435152111	0.0832685927698711	0.0697074296561615	0.0272555668356059	1.53689389438941	1.70409356625722	-0.0630726199683101	-0.102549584136861	21.5508298499085	5.88369196464664	-22.1676049748625	-21.0790934824214	-10.0133997293677	GOOD	BAD	0.0548922307780243	0.0525632567562152
0.0126332665000642	0.0419857451522544	0.409571578745942	0.053344621048156	0.902149542584944	0.95023643595842	-0.0376188683109381	0.0135465565237138	0.083280018244917	0.033168156625345	0.0884468177187739	-0.724791813479307	0.187512645808684	-0.464543091553832	-0.102549584136861	21.5508298499085	5.88369196464664	-22.1676049748625	-21.0790934824214	-10.0133997293677	GOOD	GOOD	0.0550947029986943	0.0526521395861339
0.0138112781691033	0.0389326105753958	0.409787558793478	0.0519681796420568	0.905512669024377	0.971693084929895	-0.0428808876465956	0.0113330214202713	0.0584921557118487	0.0460603567184304	0.124926028842091	-3.28955967762659	-0.186267173806678	-0.576291077926285	-0.102549584136861	21.5508298499085	5.88369196464664	-22.1676049748625	-21.0790934824214	-10.0133997293677	GOOD	GOOD	0.0553176155426454	0.0526993632555961
0.0146185371460228	0.0372978789354765	0.410480839977925	0.0518844875714286	0.908216735035117	0.96384924845467	-0.0517186393337254	0.0028334170575445	0.0954132963632144	0.128576455838942	0.149351998413143	-4.42336871584405	0.59951014288852	-0.376985256530512	-0.104386064860389	21.8484757627288	5.88253966301618	-21.8519645263837	-20.7573418760649	-10.018441862569	GOOD	GOOD	0.0555373424858939	0.0527092554309292
0.0137728785617654	0.0370447504239879	0.411254818077349	0.0547098367202043	0.909793469743495	0.964722600875177	-0.045913978592063	0.00670786221313813	0.230631409155299	-0.0375806170614255	0.112725630034075	-3.7438278959913	0.7333073	0.13335443033615	-0.107139584136862	22.2947498499085	5.88081196464663	-21.7988249748625	-20.7031734824214	-10.0192907293677	GOOD	GOOD	0.0557243613750408	0.0526792217251996
0.0135386749419308	0.0379133064140145	0.411162146241678	0.052742532921799	0.908224538862393	0.965320213415803	-0.039084133041733	-0.0130335140481036	0.169831460872109	-0.00248030801967101	0.0993028529195947	-1.34036662678953	0.987588575167205	0.580788269388752	-0.107139584136862	22.2947498499085	5.88081196464663	-21.7988249748625	-20.7031734824214	-10.0192907293677	GOOD	GOOD	0.0558522974543142	0.0526080765953853
0.0132202085151212	0.0395849310591637	0.409975560721884	0.0563408232148547	0.906535417073534	0.957591189697084	-0.0371315867051077	-0.0111373888040878	0.0211664984699047	0.0815556082571433	0.223046202736637	0.957494123671459	0.663337769460762	0.525472064813958	-0.107139584136862	22.2947498499085	5.88081196464663	-21.7988249748625	-20.7031734824214	-10.0192907293677	GOOD	GOOD	0.05590588170608	0.0525030968320009
0.0133201443015149	0.0418197689500302	0.408528014251647	0.0550120401199553	0.907821635112199	0.959522182919055	-0.0453966416999268	0.0082448931232478	-0.0273879139218414	0.022202829849381	0.113509030331878	2.09891205477964	-0.163385014043162	0.238290751783508	-0.107139584136862	22.2947498499085	5.88081196464663	-21.7988249748625	-20.7031734824214	-10.0192907293677	GOOD	GOOD	0.0558842575133481	0.0523806247987024
0.0144863745878492	0.044441410567143	0.40748328771585	0.0533942497650782	0.913647875960967	0.965165275075512	-0.0419422087740143	0.0169987671570132	-0.102083757467928	-0.0370663632354571	0.00188765802821257	2.42584008140547	-0.147990267741512	0.0962397207948378	0.304198643856344	22.1533596830009	6.05838647542778	-22.133290665573	-21.0441148090983	-10.0139478762195	GOOD	GOOD	0.0557990556537101	0.052260230418136
0.0144405036760148	0.0472253278047026	0.409828569112026	0.0550910417078998	0.910693998800442	0.974823674314985	-0.0516453277128591	0.0204473529198799	-0.0780286076306192	-0.0962965393734546	0.00191954914261082	1.99453654600676	-0.296871926929087	0.140809132827324	0.942340415863139	21.9340098499085	6.33387196464663	-22.1676049748625	-21.0790934824214	-10.0133997293677	GOOD	GOOD	0.0556691947564238	0.0521562229888147
0.0131466880863034	0.0498710729665926	0.412820444613531	0.0556455039381705	0.904620614212234	0.976913175375378	-0.0502442724965402	0.00538685838341166	-0.0404556578988445	-0.109346222243448	-0.04572043168842	1.49411208354834	0.162314375294793	0.055400466043409	0.942340415863139	21.9340098499085	6.33387196464663	-22.1676049748625	-21.0790934824214	-10.0133997293677	GOOD	BAD	0.0555150611467038	0.0520714607747658
0.0124403861552869	0.0520767962521914	0.409523549692524	0.056848054547433	0.905222728533592	0.969977437466907	-0.0501955204104647	-0.00120757148153323	-0.135768478837551	-0.0960751056752504	-0.120669952457664	0.951095652397278	0.247267855255577	0.0658497955312963	0.942340415863139	21.9340098499085	6.33387196464663	-22.1676049748625	-21.0790934824214	-10.0133997293677	GOOD	BAD	0.0553539838907218	0.0519965098462553
0.0126358773408062	0.0536171677033071	0.40788675836044	0.0542663391748341	0.902644518404511	0.964171318533473	-0.044812823526691	-0.000959649493952507	-0.167800390193607	-0.109593200245171	-0.120595593768395	0.301670554654279	0.2515063485559	-0.000189964221199563	0.942340415863139	21.9340098499085	6.33387196464663	-22.1681632445197	-20.5558343110749	-9.70474429911806	BAD	BAD	0.0551977476156117	0.0519129775514015
0.0130620795630765	0.0543750626389804	0.408917521368256	0.0515877274593541	0.905104878598955	0.962482492227213	-0.0464777518834309	-8.22218423880442e-06	-0.00229616197529686	0.0409532616232055	-0.0969372799564082	-0.167204100979147	-0.224036306713793	-0.0801959230321658	0.822884657684124	22.0739787563593	6.16053413279026	-22.1684049748625	-20.3292634824214	-9.5710967293677	BAD	BAD	0.0550521163171847	0.0517986340323737
0.0140711889241889	0.0543207666507065	0.410314608728869	0.0506634568243001	0.908819536686634	0.955899512008401	-0.0482518559761202	-0.00212167961551193	-0.0401952281476854	0.0193496371974438	-0.0121532553274738	-0.231199936432012	-0.594089003417775	-0.0542070762832125	0.631430415863139	22.2983098499085	5.88272196464663	-22.1684049748625	-20.3292634824214	-9.5710967293677	BAD	BAD	0.0549180203957655	0.0516326889717138
0.013400660293915	0.0534737668872135	0.414307006542471	0.0501071384971323	0.905567466754166	0.958643670113704	-0.044617883200092	-0.00827390181353011	-0.0402009683422176	-0.016532604286283	0.086952689822119	-0.168646283622095	-0.744039659080301	0.362654695546341	0.631430415863139	22.2983098499085	5.88272196464663	-22.1684049748625	-20.3292634824214	-9.5710967293677	BAD	BAD	0.0547937211481068	0.0513994463934004
0.0121818809107778	0.0519055851057306	0.414191818548478	0.0519764699795396	0.905228328478863	0.95882176650088	-0.0408248499531859	-0.00339711672679241	0.00648118346968662	0.213526088250526	0.0550902236385186	0.122614230919828	-0.861292692869536	0.466603726837723	0.631430415863139	22.2983098499085	5.88272196464663	-22.1684049748625	-20.3292634824214	-9.5710967293677	BAD	BAD	0.0546770572141045	0.0510899972949063
0.0131705079729315	0.0497704689893768	0.412231870661895	0.0516537545329601	0.907667195667682	0.958588893463613	-0.0399859573983737	0.0018957259393733	0.0828896426371073	-0.124712923182357	-0.0823403279360834	0.544308477466788	-0.848161294946523	0.541983142927354	0.631430415863139	22.2983098499085	5.88272196464663	-22.4445814037277	-20.610794489806	-9.56668500600297	GOOD	BAD	0.0545670276733599	0.0507030684759811
0.0119363121254838	0.0472896629636372	0.413841425468619	0.0523415032757484	0.903930164233282	0.962459277621565	-0.0407056444413253	0.00573036462283315	0.129103162481801	-0.058441680157444	-0.0974310457471299	0.606146079927103	-0.8335887	0.341208877398202	0.633156500651776	22.0185562560172	5.8838049982395	-22.5371849748625	-20.7051934824214	-9.5652057293677	GOOD	BAD	0.054464231081727	0.0502448110410693
0.0124168731695146	0.0446836367041565	0.411099513484061	0.0546912192866226	0.904452379231026	0.96884359311619	-0.0397056904853355	0.00291542840646705	0.113668436552392	-0.132418697036103	-0.0591102847345509	0.686509968524713	-0.565699985043055	0.0801749393195159	0.63602041586314	21.5543898499085	5.88560196464663	-22.5371849748625	-20.7051934824214	-9.5652057293677	GOOD	GOOD	0.0543701421100496	0.0497265046722686
0.0122717280343022	0.042125874924477	0.408316454429613	0.0532787782331806	0.905658490200751	0.968216417643352	-0.0409507185918516	0.00928591440018522	0.0283861948282137	-0.154425143098486	-0.0361693848439985	0.280630332186709	-0.575869738897676	-0.118640747229694	0.63602041586314	21.5543898499085	5.88560196464663	-22.5371849748625	-20.7051934824214	-9.5652057293677	GOOD	GOOD	0.0542858051082725	0.0491609823773479
0.0128211896727222	0.0397463037168551	0.406903934189367	0.0539495549307129	0.906832024876934	0.968443150626059	-0.0433587805220461	0.0162914618534144	0.121347688458516	-0.125448103951472	-0.020406837119711	-0.0867468729280255	-0.372288170754397	-0.207105347579946	0.63602041586314	21.5543898499085	5.88560196464663	-22.5371849748625	-20.7051934824214	-9.5652057293677	GOOD	GOOD	0.0542107691691047	0.0485603529719489
0.0125214731351339	0.0376468357107803	0.409922817408468	0.0544808685929708	0.906033227995408	0.97135297551275	-0.0464880253215362	0.00903926543194295	0.0598039101649471	-0.0133907136799083	-0.0362543161662561	-0.201368730245492	-0.172013745111585	-0.268690288665754	0.63602041586314	21.5543898499085	5.88560196464663	-22.5371849748625	-20.7051934824214	-9.5652057293677	GOOD	GOOD	0.054142911256603	0.0479370186121866
0.0123208500089278	0.035912915975204	0.411037527792245	0.0544317064438656	0.909462617433449	0.970369935037196	-0.0447619095598215	0.00268186299686885	0.0662100082262754	-0.0352139225014479	0.00242429908015046	-0.113415043535443	-0.1371905	-0.330276928573352	0.498465896187207	21.8274312301169	5.88419286597765	-22.5371849748625	-20.7051934824214	-9.5652057293677	GOOD	GOOD	0.0540792784348876	0.0473066994323428
0.0117553592340001	0.0346245028622064	0.408395191001864	0.0508374385000772	0.913029613036033	0.965260385714889	-0.0494571927865035	0.0020169797482802	0.0311984667231828	-0.072678128772852	0.0248974832206943	-0.0391094507754209	-0.422855340812184	-0.0917744362344882	0.26214041586314	22.2965298499085	5.88177196464664	-22.5371849748625	-20.7051934824214	-9.5652057293677	GOOD	GOOD	0.0540174715261351	0.0466898826736897
0.011479032703954	0.033850533223817	0.409771719203028	0.0531366908136422	0.907076727905261	0.959261576836395	-0.0465910273067573	-0.00296933042255992	-0.119049545075516	-0.050951975890199	0.0861589382863412	0.126314870087323	-0.533594030878811	-0.0876696944857939	0.26214041586314	22.2965298499085	5.88177196464664	-22.5371849748625	-20.7051934824214	-9.5652057293677	GOOD	GOOD	0.0539568854396659	0.0461103502343081
0.011597214872944	0.0336287958171948	0.410247317127057	0.053756044859706	0.905234523184985	0.963183610077341	-0.0404740503699935	0.00537581199479017	-0.0630995833628199	0.0728898461265023	0.0361029576825255	0.574324389670191	-0.592221342466229	-0.0467324489348988	0.26214041586314	22.2965298499085	5.88177196464664	-22.5371849748625	-20.7051934824214	-9.5652057293677	GOOD	GOOD	0.0538992849249621	0.04559212155516
0.0111928331315107	0.0339721705351882	0.410559675407013	0.0529968554606903	0.90505009147867	0.963668886441598	-0.0390382867544348	0.00429770130090775	-0.0800300880397647	0.181187932246046	-0.120246409583594	0.916651162352793	-0.799017030926674	-0.088915412689935	0.26214041586314	22.2965298499085	5.88177196464664	-22.2268680608883	-20.7045892231682	-9.94781758211219	GOOD	GOOD	0.0538483343459056	0.0451561634575629
0.0106640349115479	0.0349336012834466	0.410728318548607	0.055475573064226	0.905810600358518	0.967398550282619	-0.0393511859200803	0.00623906343284057	0.0036242638267335	0.126678765708872	-0.0761385636976319	0.749428256244354	-1.18347643873749	-0.25551727523986	0.130107980953433	22.1620652953738	5.88194465953126	-22.1725649748625	-20.7044834824214	-10.0147717293677	GOOD	GOOD	0.0538078790489922	0.0448182760394598
0.0107222788705357	0.0366671829263962	0.412093081985238	0.0533960408034025	0.905387356892024	0.967359398702554	-0.0454582353175746	0.0182445524170144	0.0162715500340861	0.0583509978294964	-0.0195742569005771	-1.11972317711779	-0.885791505497541	-0.546529428508993	-0.104839584136862	21.9227898499085	5.88225196464663	-22.1725649748625	-20.7044834824214	-10.0147717293677	GOOD	GOOD	0.053779668695518	0.0445892503117178
0.0107871618615297	0.0393614116041879	0.413787079824373	0.0512245870329804	0.901661044537711	0.970572054853943	-0.0440703264786669	0.00979311689383577	-0.0364603428027313	-0.132161181299018	-0.0589593996167024	-1.60866306127948	-1.19177446429865	-0.0481716836770533	-0.104839584136862	21.9227898499085	5.88225196464663	-22.1725649748625	-20.7044834824214	-10.0147717293677	GOOD	GOOD	0.0537624193117714	0.0444766616554297
0.0105592589027678	0.043072050370825	0.412440170668499	0.0538551283018004	0.904896961543499	0.966570387329656	-0.044163288688986	-0.00226477780269572	0.126117521126625	-0.153144581234506	-0.0371419669218573	-0.201992555902518	-0.411644697823607	0.295803032879503	-0.104839584136862	21.9227898499085	5.88225196464663	-22.1725649748625	-20.7044834824214	-10.0147717293677	GOOD	BAD	0.0537532595226785	0.0444871351938286
0.0108297616042646	0.0476167999515851	0.409190066722948	0.0536997565280219	0.907542733505535	0.957178147536865	-0.0451440566722749	-0.0108742762199047	0.140161404478126	-0.170387627169893	0.0457986014888143	0.809956855533684	-0.101870681951372	-0.0562394220355169	-0.104839584136862	21.9227898499085	5.88225196464663	-21.830919504424	-21.0412573248156	-10.0176099037802	GOOD	BAD	0.0537498646022478	0.0446275383191367
0.0105002808154883	0.052564106341528	0.407686047253281	0.0528139177127637	0.90344521003443	0.960921227474378	-0.0502319470849018	0.00749233528435315	-0.0225929460579684	-0.111019317453507	0.146667139810628	-0.285653703829785	-0.185060224340552	-0.264869345523272	0.263956356812685	21.7914614502475	5.72569206672056	-21.7938649748625	-21.0777834824214	-10.0179177293677	BAD	BAD	0.0537511151698402	0.0449020306059775
0.0100487970388877	0.0572647191177515	0.409426402653038	0.0502794753909747	0.905157644912669	0.96530937356246	-0.0461284240865915	0.00451196310540253	-0.102325962372693	-0.0308895050716775	0.143361688148101	-0.39952	-0.034601550316331	-0.0559087695388811	0.942870415863139	21.5496998499085	5.43748196464664	-21.7938649748625	-21.0777834824214	-10.0179177293677	BAD	BAD	0.0537566598625199	0.0453049725145798
0.0102769693268585	0.0609851927755523	0.408945976792535	0.0516763736732405	0.907720745544779	0.964429091637352	-0.039921186464693	0.000300018369058157	-0.0592921176544616	-0.0158762747998028	0.106383496594673	0.201220332574256	0.282037177076573	0.0994543163748779	0.942870415863139	21.5496998499085	5.43748196464664	-21.7938649748625	-21.0777834824214	-10.0179177293677	BAD	BAD	0.0537669090494914	0.0458161207749515
0.0104355999579901	0.0631458166740655	0.408946419264944	0.0541215868709084	0.905285381680158	0.964667657569825	-0.0365791068769191	-0.00163732173979684	-0.0217759895895773	-0.111203872944382	0.164948892109515	0.620041725348059	0.3851082	0.103606844936568	0.942870415863139	21.5496998499085	5.43748196464664	-21.7938649748625	-21.0777834824214	-10.0179177293677	BAD	BAD	0.0537833886772306	0.0464024617864834
0.00976852900153624	0.0634959364640541	0.411109151467004	0.0519311217857132	0.906144311870573	0.968136889495309	-0.0377078788566952	0.00545275705973411	-0.102179678753392	-0.0518202367320501	0.0824603877962844	0.366686235168009	0.425921819882646	-0.0437278478524199	0.942870415863139	21.5496998499085	5.43748196464664	-22.0567090416198	-21.0787047799209	-10.0147403079153	BAD	BAD	0.0538084226351817	0.0470229901999935
0.0105908628973386	0.0621239523097204	0.412456096240682	0.0530729751612399	0.903914182690335	0.967109977481667	-0.0419546233566451	0.0102252265400236	-0.0597375412142166	-0.0537204285686285	0.0232310194967633	-0.133743171847316	0.0290840675510486	-0.054498492417998	0.942688154385587	21.6818600545079	5.74574114551829	-22.1676049748625	-21.0790934824214	-10.0133997293677	BAD	BAD	0.0538440697995128	0.0476320687564397
0.0103973561022355	0.0593460352015247	0.410411654611469	0.0538536708485414	0.904126458131633	0.973523769527943	-0.0428796631287974	0.00700033736410473	0.0632834032409718	-0.131636189245534	0.0634955439032165	-0.320489533103306	-0.179189480026735	-0.213509431368729	0.942340415863139	21.9340098499085	6.33387196464663	-22.1676049748625	-21.0790934824214	-10.0133997293677	BAD	BAD	0.053891092863332	0.0481815941527693
0.0107340735426895	0.0555702469112909	0.411194231729697	0.0535367052106517	0.90620625075514	0.970929182391842	-0.0420259910819082	0.00240429407749094	0.102253769100899	-0.151775305183843	-0.0201400122896924	-0.473933235724764	-0.152632557497896	-0.101918408086489	0.942340415863139	21.9340098499085	6.33387196464663	-22.1676049748625	-21.0790934824214	-10.0133997293677	BAD	BAD	0.0539484631100967	0.0486242290211565
0.0104892330214682	0.0512372932774257	0.408763195232306	0.0535271260681599	0.906192163413497	0.966849110684604	-0.0443640881308259	0.00338796033153596	-0.0415936722219287	-0.130340064946459	-0.11959632103818	-0.799832821456456	-0.0940059927636502	-0.127761036777028	0.942340415863139	21.9340098499085	6.33387196464663	-22.1676049748625	-21.0790934824214	-10.0133997293677	BAD	BAD	0.0540133443229953	0.0489198947329133
0.00985611072868299	0.0468398438579642	0.409276842970185	0.0538576726227412	0.903619014209028	0.966553963655758	-0.0474778831414549	0.00768960426742005	-0.10136298026025	0.0276659216037367	0.022780558945931	-1.08174378672607	-0.210493082130414	-0.112968962678256	0.942340415863139	21.9340098499085	6.33387196464663	-22.4426563949078	-21.0796290862398	-9.67425991777693	GOOD	BAD	0.0540814377582391	0.0490452614437791
0.00983517066837953	0.042902858983007	0.413239415235128	0.055819882566944	0.902117414931591	0.965879783693036	-0.0452145799351936	0.00598571228975871	0.0211157899648966	0.0267389029610346	0.0634145660695242	-1.00055139454188	-0.47510969567262	0.135058928607075	0.805615584495875	21.7668415409965	6.33415844936401	-22.5322149748625	-21.0798034824214	-9.5638337293677	GOOD	BAD	0.054147767315689	0.0490014691007354
0.0112740242540463	0.0398700254656687	0.411860886099843	0.0537364599587625	0.906644244940126	0.962979974277668	-0.0439540820661114	0.00513617247464561	0.0211445615007356	-0.00218731087786238	0.02750235346283	-0.812886015121857	-0.588386829014577	0.206821	0.636900415863138	21.5605598499085	6.33451196464664	-22.5322149748625	-21.0798034824214	-9.5638337293677	GOOD	GOOD	0.0542078155236047	0.0488148114901868
0.0114030372165587	0.0379837742687029	0.413312524167926	0.055358004838916	0.906409969923048	0.963684169374013	-0.0426531474067682	0.00100348787531707	-0.050570293958029	0.0126255789978188	0.00191928428955653	-0.625225584209086	-0.64701194993929	0.158965005718469	0.636900415863138	21.5605598499085	6.33451196464664	-22.5322149748625	-21.0798034824214	-9.5638337293677	GOOD	GOOD	0.0542585518930596	0.0485300088020426
0.00965393910687791	0.0372461054845492	0.412087405390187	0.0567025319271681	0.902395787043951	0.967213532543809	-0.0445935821672267	-0.000977916044755494	-0.0662095350703591	-0.012204005405363	0.0731736311763043	-0.437560118539588	-0.613339738470587	0.1458578	0.636900415863138	21.5605598499085	6.33451196464664	-22.5322149748625	-21.0798034824214	-9.5638337293677	GOOD	GOOD	0.0542989398256133	0.0481999433027492
0.00980211374674485	0.03745304582329	0.410332936549725	0.0565990816321946	0.903352632444251	0.966044467140546	-0.0409434575404438	0.00395644949275742	0.030919190465542	-0.046632543545839	0.0890758701704438	-0.15015316979196	-0.694938570362845	0.0476555020457148	0.636900415863138	21.5605598499085	6.33451196464664	-22.5362179315752	-20.7780836405412	-9.56493877093909	GOOD	GOOD	0.0543298666922262	0.0478755711962541
0.00949285809644369	0.0382607667708565	0.41112062230136	0.0546154384142858	0.906152824426868	0.963547963947127	-0.0387446812499746	0.0036774776312218	0.0827056672859635	-0.00301020676330617	-0.0430046632527385	-0.241430687819438	-0.670187482738986	-0.0755178345022398	0.63639214085547	21.5569961490025	6.07522817635992	-22.5371849748625	-20.7051934824214	-9.5652057293677	GOOD	GOOD	0.0543536476638616	0.0475968913033923
0.00999213284947904	0.0392680897908939	0.412381752913202	0.0539676211203313	0.907441027041891	0.963096703103955	-0.0396725898594385	0.00211410359129724	-0.0236925505449221	-0.0554481064389589	-0.0500324254050066	-0.2756762	-0.611560188505583	-0.198692268637067	0.63602041586314	21.5543898499085	5.88560196464663	-22.5371849748625	-20.7051934824214	-9.5652057293677	GOOD	GOOD	0.0543733139705029	0.0473854236856732
0.00990018602876019	0.0400997675469889	0.411306203952759	0.0541578083092591	0.903760671191482	0.961885306988456	-0.0395487936037073	0.00348664974039947	-0.0665633837383494	0.0394441995626089	0.107697524050626	-0.0685879536051937	-0.504414420304043	-0.117980010778477	0.63602041586314	21.5543898499085	5.88560196464663	-22.5371849748625	-20.7051934824214	-9.5652057293677	GOOD	GOOD	0.054391884716037	0.0472411582419688
0.00933617441716623	0.04045314846896	0.410620822437061	0.052702331336009	0.902528344148768	0.966191556930345	-0.0382006037759818	0.00623344259544005	0.0655319197035217	-0.0383742748088095	0.0102770490289589	-0.132799642363357	-0.33804626797224	-0.201182830828103	0.63602041586314	21.5543898499085	5.88560196464663	-22.5371849748625	-20.7051934824214	-9.5652057293677	GOOD	GOOD	0.0544116930766101	0.0471456650721832
0.00995140212580671	0.0401045674139105	0.411046871474042	0.0515274255329268	0.903754885594625	0.962096206579551	-0.0446943239736142	0.00615964580778829	0.144389156591223	-0.156636503833219	-0.0505281961481402	-0.363979943191565	-0.41070233072261	-0.115489568346099	0.63602041586314	21.5543898499085	5.88560196464663	-22.220635058707	-21.0254435328855	-9.94908952481487	GOOD	GOOD	0.0544338227784398	0.0470686135473954
0.0100858130868596	0.0389199749409303	0.411058016098031	0.0533212465662983	0.90791198397074	0.96413951959499	-0.0419563518024628	0.00237842582748707	0.0390787270757434	-0.0635048634093316	0.0370672575748023	-0.39952	-0.32675664695182	-0.256512826869303	0.425594985867516	21.5533755592202	5.8850549314664	-22.1676049748625	-21.0790934824214	-10.0133997293677	GOOD	GOOD	0.0544578457779357	0.0469743371566292
0.0104760216537095	0.0368820197234673	0.409676222110798	0.0536067487385233	0.908570613240971	0.966703292450343	-0.0408993068411314	0.000955955782476123	-0.075366918086253	-0.0461669244128707	0.0634778078871537	-0.34521830881489	-0.107723897887235	-0.067040446594911	0.26674041586314	21.5526098499085	5.88464196464663	-22.1676049748625	-21.0790934824214	-10.0133997293677	GOOD	GOOD	0.0544819800772117	0.0468271119476552
0.00965518715912992	0.034099891750116	0.408894873306376	0.0539311223063562	0.907519408167481	0.962694256219694	-0.040057535151817	0.00388392952078037	-0.0670597809583337	-0.0381507690637328	0.132948651982559	-0.227727606634914	-0.07915727	-0.199285479994501	0.26674041586314	21.5526098499085	5.88464196464663	-22.1676049748625	-21.0790934824214	-10.0133997293677	GOOD	GOOD	0.0545035221145669	0.0465952634187804
0.0102886285360937	0.0308073255959056	0.408568047959879	0.0533355821299502	0.909786109173398	0.966932463175259	-0.0398700492309143	0.00163571095677102	-0.00566386499541914	0.0211286572895602	0.0820756174865476	-0.269323468615267	0.129160385583226	-0.165212165558561	0.26674041586314	21.5526098499085	5.88464196464663	-22.1676049748625	-21.0790934824214	-10.0133997293677	GOOD	GOOD	0.0545193636524575	0.0462554696572267
0.0102179783068953	0.0273805723575583	0.408690937998594	0.0534363345989095	0.909413779978413	0.966623369069411	-0.0425108949885843	0.000409934307807448	-0.013652796255916	0.0469500344072279	0.0710963832578708	-0.107075099463206	0.100304491516445	-0.214287980034566	0.26674041586314	21.5526098499085	5.88464196464663	-21.48540656594	-20.7361745376424	-9.61892268571861	GOOD	GOOD	0.0545265711150911	0.0457980326759167
0.0102546040704849	0.0243365048212116	0.409100826900197	0.0553155371249752	0.907618025677011	0.965678759331477	-0.0415053301218164	0.00609412484631752	-0.00602100014050881	0.0469761036038863	0.0212718786507292	0.0237574721121415	0.361266473100917	-0.275875007218239	0.0602395830329332	21.5580470386306	6.35238623494101	-21.4159549748625	-20.7012634824214	-9.5787627293677	GOOD	GOOD	0.0545229963904263	0.0452306217298478
0.00986145118350562	0.0222436546089851	0.40609444259953	0.0543124398079626	0.905301193924199	0.962684431740618	-0.0417664812213168	0.00377375522495381	0.0209253502463372	0.0136933413059807	-0.0593777503093067	0.217821740955213	0.169682771486887	-0.326144420004468	-0.100899584136862	21.5622898499085	6.71738196464663	-21.4159549748625	-20.7012634824214	-9.5787627293677	GOOD	GOOD	0.054507741991804	0.0445769479126195
0.0103443584633067	0.0215838970815139	0.408361938698908	0.0535828544797802	0.904871903034725	0.964351415619566	-0.0408652212574386	0.00377957695969945	0.0553287908617115	0.0206621058385207	-0.0250660939006794	0.366856068718241	0.09494229	-0.425762851303908	-0.100899584136862	21.5622898499085	6.71738196464663	-21.4159549748625	-20.7012634824214	-9.5787627293677	GOOD	GOOD	0.0544812940159214	0.0438706346875522
0.0100528787103983	0.0226561871884147	0.410955657958161	0.0526688796358716	0.909208892337258	0.967562086076427	-0.0396586318403861	0.000528274741555943	-0.0202898244363608	-0.0192066931182643	-0.0321446782304279	0.362214975880145	0.0138754024963177	-0.421193582574605	-0.100899584136862	21.5622898499085	6.71738196464663	-21.4159549748625	-20.7012634824214	-9.5787627293677	GOOD	GOOD	0.0544452661054319	0.0431477719439592
0.0101182896855372	0.025526219577463	0.408460714299089	0.0540084177407436	0.908262341616093	0.961564672800991	-0.0421983456525334	-4.28614868284128e-05	-0.0337062823681559	-0.0388051823732552	-0.0593277936030998	0.299660049304788	-0.02112409	-0.316404155282629	-0.100899584136862	21.5622898499085	6.71738196464663	-21.6808154603584	-20.7021918476914	-9.57556022352418	GOOD	GOOD	0.0544018694654469	0.0424412393580109
0.0098505555624643	0.0299919310280133	0.407157204815712	0.054602909503389	0.907940335233992	0.960781383101158	-0.0398358833413001	-0.0012912184772634	0.0211315967510426	-0.0452471370661624	0.00863127033742653	0.148077769372319	-0.187999401708585	-0.237058959543755	0.307512488110937	21.5613322016502	6.50544278044832	-21.7896949748625	-20.7025734824214	-9.5742437293677	GOOD	GOOD	0.0543533405184536	0.0417778059523711
0.00983532112713184	0.0356106561275453	0.406618650991093	0.0545889612891653	0.907699695258002	0.964122003451941	-0.0412685039308423	-0.000278331400359214	-0.0808426299565872	0.0593107694786352	-0.00429298820088087	0.186149855734415	-0.0840082693907979	-0.2199209	0.636900415863138	21.5605598499085	6.33451196464664	-21.7896949748625	-20.7025734824214	-9.5742437293677	GOOD	GOOD	0.0543015620576094	0.041177370032262
0.00925132370470429	0.0418104868497086	0.40750802727945	0.0535951394655517	0.903600154893221	0.962879709176934	-0.041257044365331	-0.000681442404538223	-0.0957979289123086	0.0676894741486546	-0.0255031856740327	0.0823482332641316	-0.149849033514499	-0.264995607427167	0.636900415863138	21.5605598499085	6.33451196464664	-21.7896949748625	-20.7025734824214	-9.5742437293677	GOOD	BAD	0.0542479743899704	0.0406535483971204
0.00885568516549315	0.0479754500429915	0.409140974129468	0.0534050221444521	0.904238468106098	0.966548805130139	-0.0441121722075609	-7.56682754676317e-05	-0.141665295866865	-0.0124260279639626	-0.0314837685404928	0.0803469629973757	-0.021227718063907	-0.0981035707610932	0.636900415863138	21.5605598499085	6.33451196464664	-21.7896949748625	-20.7025734824214	-9.5742437293677	GOOD	BAD	0.0541936924288894	0.0402144862397487
0.00909909927979179	0.0534521418368786	0.409323745272403	0.0531726804852591	0.906202001109289	0.967992358357501	-0.0433315593084044	-0.00117320850989607	-0.123885399654954	0.0849207325374582	-0.0255563603167911	0.142903569250248	-0.0953723789830891	0.101928409069835	0.636900415863138	21.5605598499085	6.33451196464664	-22.0950827807372	-20.1352206385811	-10.2491931014038	BAD	BAD	0.0541397114868689	0.0398630178618931
0.00900180429278002	0.0576258362721059	0.406977815776023	0.0515362419882442	0.904613358221877	0.966166400984159	-0.0465213568877648	-0.00057760692908859	0.0605806806148772	0.100747978670854	0.00221882783594113	0.34849101273295	-0.0925061692802252	-0.135783880138246	0.436258385624066	21.3533510160593	6.08993125510221	-22.1916249748625	-19.9558634824214	-10.4625647293677	BAD	BAD	0.0540871411314296	0.0395972972611552
0.00895684841387117	0.0601114832119392	0.405726889555522	0.0542557145161579	0.904907054065701	0.96410465348574	-0.0454252624725425	0.00317808576102539	0.0775932600988132	-0.114670031941575	0.0355419613265352	0.453777901217201	-0.07915727	-0.124790261201405	0.269030415863138	21.1806498499085	5.88608196464664	-22.1916249748625	-19.9558634824214	-10.4625647293677	BAD	BAD	0.0540374037877691	0.0394128517084589
0.00961972311046248	0.0608730686658693	0.408283295387034	0.0569206267204718	0.907296075770083	0.965570859309452	-0.041709250597534	0.00533967516239186	0.0547704193699584	-0.0568910959718799	-0.0363377799457353	0.516329666876942	-0.216766171766044	-0.146180126208811	0.269030415863138	21.1806498499085	5.88608196464664	-22.1916249748625	-19.9558634824214	-10.4625647293677	BAD	BAD	0.0539922483898409	0.0393048350373818
0.00912213472860924	0.0602011936420134	0.411929448217481	0.0527374436730199	0.907858586494072	0.967635525964939	-0.0420224301054534	0.0040739222529281	0.0828974512119618	-0.0221648729196095	0.012045510485839	0.2814166580988	-0.20679201432322	-0.110147135490986	0.269030415863138	21.1806498499085	5.88608196464664	-22.1916249748625	-19.9558634824214	-10.4625647293677	BAD	BAD	0.0539534573872595	0.0392691505423172
0.00876410599030926	0.0586125065234632	0.412439420011717	0.0523148317452778	0.906323456672999	0.969252860528367	-0.0442723336357782	0.00518469752056361	0.0828842386258054	-0.0991702204290571	0.124700619518008	0.2196988	-0.289342549319779	-0.147430046489614	0.269030415863138	21.1806498499085	5.88608196464664	-22.1687655324974	-20.5624374475843	-9.73855534585385	BAD	BAD	0.0539224109601484	0.0393019573012998
0.00892980110607099	0.0566423333834455	0.411008569737232	0.0523839449407009	0.904175029337047	0.963845928825253	-0.0372398808924069	0.0073397173829357	-0.0164802205650593	-0.0717360352914128	0.0256531292956271	-0.136211290447486	-0.406592589650216	-0.259071977199165	0.631802041416066	21.3823915640121	5.88624864001407	-22.1634349748625	-20.7038834824214	-9.5697247293677	BAD	BAD	0.053899826756687	0.0393977506355399
0.009055106359089	0.0546175837510178	0.411877836549862	0.0509236538528346	0.906115008507287	0.966669221374169	-0.0391532632779917	0.0036132788883923	-0.00296279792080405	-0.135336025682841	-0.0594361397140498	-0.265232011337332	-0.379111492825291	-0.382245358747838	0.943750415863139	21.5558698499085	5.88639196464663	-22.1634349748625	-20.7038834824214	-9.5697247293677	BAD	BAD	0.0538857976487081	0.0395479873813427
0.00898519239708018	0.0526360733446617	0.411696514704387	0.0544495791323469	0.907070772748884	0.966269753804056	-0.0386839474506676	0.00524555467140829	-0.0488911347217408	-0.0634794171423655	-0.0921867496068714	-0.327782816672807	-0.3693232	-0.300210706548054	0.943750415863139	21.5558698499085	5.88639196464663	-22.1634349748625	-20.7038834824214	-9.5697247293677	BAD	BAD	0.0538800584671901	0.0397420996657257
0.0101707646223517	0.0507244001464946	0.411594656830914	0.0558999380253282	0.90702332297613	0.963963564042044	-0.038488471502432	0.00573019910818902	-0.0979368488101921	0.0155312764855579	-0.088045835312498	-0.3375981	-0.122173609092843	-0.2808841	0.943750415863139	21.5558698499085	5.88639196464663	-22.1634349748625	-20.7038834824214	-9.5697247293677	BAD	BAD	0.0538823727926494	0.0399701189917614
0.0104890865713454	0.0489490265775564	0.411986936267699	0.0549952739746595	0.906085622439924	0.966289317371481	-0.0489492747306851	0.0075465583716604	-0.0731312306688989	0.0193363008364112	0.0058048781902828	-0.124112712410862	0.270980072853576	-0.0707041445678641	0.944223134048556	21.559152320005	6.12483314194712	-21.8370280851817	-21.0256360356768	-9.57243631129253	GOOD	BAD	0.0538929358097892	0.0402251957004896
0.0108507820606731	0.0473945659361139	0.410757877842669	0.0552470857816245	0.906586294515827	0.964412010648922	-0.0433738234679092	-0.000371250631587442	-0.0367323480870503	0.0785083228148576	0.0308422656842542	0.126117675064374	0.428305839734669	0.0693101348014895	0.944640415863139	21.5620498499085	6.33531196464664	-21.7847349748625	-21.0771834824214	-9.5728707293677	GOOD	BAD	0.0539126495078681	0.0405045676509657
0.00969603070985198	0.0460944414776585	0.409307937368778	0.0539327032993018	0.907352927933472	0.961919273512049	-0.0423369626601916	-0.00197821342678004	0.0212433669797759	0.0123089721997682	-0.030362957818056	0.267059655642134	0.647980870375795	0.192485395825622	0.944640415863139	21.5620498499085	6.33531196464664	-21.7847349748625	-21.0771834824214	-9.5728707293677	GOOD	GOOD	0.0539430311195492	0.0408082129546138
0.0100463122304008	0.0450179938311125	0.408869839897907	0.0538338138311002	0.906211183128893	0.958559628462112	-0.0380742446553599	0.00152977322267506	0.021178124235167	0.0219359906556708	0.00529637955241185	0.336893335963031	0.364465127779266	0.0979873241241094	0.944640415863139	21.5620498499085	6.33531196464664	-21.7847349748625	-21.0771834824214	-9.5728707293677	GOOD	GOOD	0.0539855371893935	0.0411360268397844
0.00974291851684494	0.0441055597139362	0.410629546764165	0.0539721308260899	0.905441023439932	0.963094285650698	-0.0366859147578224	0.00974945609380612	0.118011366022486	0.106325315133499	-0.0653028762014921	-0.271425839086266	0.169889123776924	-0.245348989280126	0.944640415863139	21.5620498499085	6.33531196464664	-21.7847349748625	-21.0771834824214	-9.5728707293677	GOOD	GOOD	0.054040393529443	0.0414848575213802
0.0102154192801661	0.0432825418525433	0.410244615025861	0.0520330929024033	0.905745870906987	0.967677560423529	-0.0383349981988904	0.0131449368079969	0.0768930530510703	0.0441833501885456	-0.0856707493995247	-1.41180930304666	-0.00598514815089189	-0.11389795630182	0.783222378805304	21.5580434272403	6.10009938786846	-21.4480224770037	-20.7339518478559	-9.57825038671729	GOOD	GOOD	0.0541056857666965	0.0418468981136207
0.00868544491048831	0.0424515265560676	0.408867381309401	0.0518615451799069	0.904403103666097	0.969371253435418	-0.0415453617567079	0.00442224591097196	-0.0085053432126499	-0.074364164324313	-0.0298815829691764	-2.08582504358901	-0.181866270957682	-0.09799469	0.63602041586314	21.5543898499085	5.88560196464663	-21.4159549748625	-20.7012634824214	-9.5787627293677	GOOD	GOOD	0.0541779634040806	0.042211246986698
0.00891084881940217	0.0415114800427282	0.411611395834079	0.0545869564512377	0.90233032021773	0.967925112110402	-0.0399372917543007	-0.00381177751622037	0.0210069940648889	-0.0385897059766623	-0.0273606600820575	-0.792321052138165	-0.151885866534186	0.0841085272431791	0.63602041586314	21.5543898499085	5.88560196464663	-21.4159549748625	-20.7012634824214	-9.5787627293677	GOOD	GOOD	0.0542547354756722	0.0425684062962576
0.00875074310401471	0.0404335153560838	0.410932752937425	0.0536827137684452	0.90383003297238	0.964669399799609	-0.0413191102141895	-0.0117101334166893	-0.0109450362014042	-0.0761143736454452	-0.0297253928580489	0.908089638082162	0.305638499382812	0.1458578	0.63602041586314	21.5543898499085	5.88560196464663	-21.4159549748625	-20.7012634824214	-9.5787627293677	GOOD	GOOD	0.0543370811225577	0.0429149337100751
0.00904722160336281	0.0393759608317141	0.412147921153282	0.0523685658887273	0.904209736142029	0.957678504777333	-0.0423295039500507	-0.00928060729634498	-0.0406214962541506	-0.221203977341052	-0.0276713991249452	1.89400205171344	0.378626594035559	-0.154524101546453	0.63602041586314	21.5543898499085	5.88560196464663	-21.4159549748625	-20.7012634824214	-9.5787627293677	GOOD	GOOD	0.0544295201960308	0.0432555548436151
0.0089679183077244	0.0387431799232005	0.412902123587791	0.0535443342687609	0.904278419007175	0.958487600796037	-0.0386681301091318	0.00962538986796529	-0.0405923002318928	-0.158082127791175	-0.0611814190885478	0.397010313819625	-0.0873511344201304	-0.367953936675419	0.633657154726542	21.9374132104176	5.88411913412955	-21.672787934147	-20.9692866890908	-9.25673783110618	GOOD	GOOD	0.0545360789603674	0.0436014378038909
0.00907661552122255	0.039078647729315	0.40957359556599	0.0532816618538152	0.905481871252993	0.968837606016874	-0.0476925065998744	0.0240783678126927	-0.0405982301335504	-0.0412096157216745	-0.0892683651690283	-1.6661359376662	-0.967881201787921	-0.579446561155427	0.631430415863139	22.2983098499085	5.88272196464663	-21.7756049748625	-21.0765834824214	-9.1278227293677	GOOD	GOOD	0.0546547610588763	0.0439652055687264
0.00868259883564533	0.040837535823735	0.412591090151792	0.0547937011662752	0.907698516013359	0.979983654771424	-0.0500164551751365	0.0110621346431015	-0.00909428139130379	-0.0427699065744995	0.00330758737057524	-2.96850443863805	-0.0888438177398077	-0.377976878365817	0.631430415863139	22.2983098499085	5.88272196464663	-21.7756049748625	-21.0765834824214	-9.1278227293677	GOOD	BAD	0.0547742413346181	0.0443556334840855
0.00863532090993756	0.0441827700140978	0.412440527743568	0.0562041197816726	0.908124164819456	0.970033807029616	-0.0495597500841871	0.00255550171895957	-0.0103973216654503	0.019062825332312	0.0631879633138574	-3.5246371536713	0.197408567322522	0.0369462202881622	0.631430415863139	22.2983098499085	5.88272196464663	-21.7756049748625	-21.0765834824214	-9.1278227293677	GOOD	BAD	0.0548752648429503	0.0447750456670268
0.00905404421966035	0.0488531651087795	0.409611009903685	0.052994471873941	0.908899038753576	0.963446490942222	-0.0467280074991916	0.00424415312203215	-0.00920947978117394	0.136582589735389	0.000748697098698702	-2.45070639452608	0.591117057044177	0.514067627364942	0.631430415863139	22.2983098499085	5.88272196464663	-21.7756049748625	-21.0765834824214	-9.1278227293677	BAD	BAD	0.0549364766463549	0.0452194587260276
0.0085687326900045	0.0541459722462092	0.409110517946766	0.0520989412018654	0.910052222868673	0.963253230745933	-0.0393436067330184	-0.00801835606588462	0.052312405885722	-0.0450025047686505	0.00270428613262177	0.0608359128834191	1.26619874980151	0.820161341758613	0.788651815145126	22.1104332443994	5.88385790611808	-21.7971762528817	-20.5041908827791	-9.81103384813089	BAD	BAD	0.0549419531108794	0.045679643290871
0.00713918942099821	0.0591422976488835	0.408377851197544	0.0527844772128232	0.906416014296573	0.955177362484255	-0.0375476797369388	-0.00413066990533645	-0.0418531514571986	-0.189776630184926	0.032162656371048	2.01147562852661	1.24970766012723	0.593786718336232	0.941460415863139	21.9278298499085	5.88496196464664	-21.8037949748625	-20.3285634824214	-10.0206637293677	BAD	BAD	0.0548866733162478	0.0461430603162567
0.00986385653669243	0.0631059891299444	0.408376207596869	0.0518294988829726	0.906211989474387	0.952135057339446	-0.0392181446337051	0.00720383487755825	-0.132615594109741	-0.0412655073035193	-0.0291003000180385	2.7761499730297	0.604863553825379	0.128477439874845	0.941460415863139	21.9278298499085	5.88496196464664	-21.8037949748625	-20.3285634824214	-10.0206637293677	BAD	BAD	0.0547774319443604	0.0465973460519236
0.00656253855373739	0.0657222492314115	0.408136716986623	0.0520689333678076	0.906915940010547	0.959077485508903	-0.0408353230247774	0.0222124485763791	-0.0710973094037474	-0.0125920747427259	-0.0595203650960247	2.53736578695905	-0.203478501139518	-0.0731064377944457	0.941460415863139	21.9278298499085	5.88496196464664	-21.8037949748625	-20.3285634824214	-10.0206637293677	BAD	BAD	0.0546294028199046	0.0470329247469361
0.00764230730955262	0.0670374177020079	0.41007422302676	0.0523206647656404	0.904251182447659	0.972276323024989	-0.0413487118640287	0.0225976232752978	-0.00960788485985094	-0.0123262570407094	-0.0595033733374705	2.1993186656318	0.0984668121563659	-0.147135421309083	0.941460415863139	21.9278298499085	5.88496196464664	-21.8037949748625	-20.3285634824214	-10.0206637293677	BAD	BAD	0.0544605131670193	0.0474421682176595
0.00742588224059516	0.0672862428689058	0.409103748738195	0.054252807950132	0.905966700981273	0.970409176670314	-0.0357708803462695	0.00676922964196738	0.0518333017904455	0.0765558816018908	-0.0288000338154684	1.78544872962891	0.589989174180923	-0.109193530822621	0.789051895033833	21.7414906735777	5.88528131199253	-21.795689102427	-20.9401527821319	-10.0184221658523	BAD	BAD	0.0542859733143185	0.0478167091563603
0.00763965107999006	0.0667632152714717	0.408367506367691	0.0542610852971876	0.908639453491674	0.971349707183261	-0.0364255275514207	-0.0034626642904825	0.143833129149717	0.0472108909035738	0.124040890711638	0.989326764799653	0.867131639158863	-0.198766586989856	0.63602041586314	21.5543898499085	5.88560196464663	-21.7938649748625	-21.0777834824214	-10.0179177293677	BAD	BAD	0.054114515179603	0.0481457981722289
0.00743649413542285	0.0657406146299043	0.409370918958913	0.0542406976794431	0.910314011891023	0.970245018003017	-0.0409672254000651	0.000663721682959587	0.0835657557725183	-0.0419132319565918	0.0040512760303026	-0.145506191220784	0.713174851220055	-0.2199209	0.63602041586314	21.5543898499085	5.88560196464663	-21.7938649748625	-21.0777834824214	-10.0179177293677	BAD	BAD	0.0539471954722141	0.0484159752802859
0.00724410945670647	0.064404565935946	0.408367459010635	0.0557107054752154	0.907976875174232	0.963326648527371	-0.0406304105248606	0.00183904528717136	-0.0102134462054358	-0.0424967804169924	-0.182796648507727	-0.547370803470766	0.28207618696064	-0.0650273696935289	0.63602041586314	21.5543898499085	5.88560196464663	-21.7938649748625	-21.0777834824214	-10.0179177293677	BAD	BAD	0.053779035558179	0.0486116073238734
0.00697282814500346	0.0628110239469447	0.410039492046877	0.055473344317012	0.904754423281321	0.965474761481283	-0.0428482313533559	-0.00153127864171323	-0.100299382980009	0.0167251326667366	-0.0300041836632058	0.157787427209382	-0.0874519682589401	0.1197329604327	0.63602041586314	21.5543898499085	5.88560196464663	-21.7938649748625	-21.0777834824214	-10.0179177293677	BAD	BAD	0.0536027247391492	0.0487170725905744
0.00579484899629265	0.0608746095446882	0.410342008987552	0.0549969855627456	0.907632262880797	0.963536051461475	-0.0441557845153202	0.000830004812473585	-0.134604752168714	-0.0407273058036229	0.0332643611599124	0.764992635117386	-0.187525549081299	0.251610659916172	0.96718665801022	21.7385603340217	5.88575411892555	-22.4342733536873	-21.0795355308066	-9.6240676605788	BAD	BAD	0.0534125881694649	0.0487198460497428
0.00664534323491643	0.0583984392866596	0.410283318419577	0.0549784337667252	0.905340936001419	0.963129552194645	-0.0442716781993629	-0.0012554312025378	-0.0405120158580957	-0.0152906645992934	0.0919690797202177	1.49101561372801	-0.0933659069814382	0.374784395747174	1.31074041586314	21.9296198499085	5.88591196464664	-22.5322149748625	-21.0798034824214	-9.5638337293677	BAD	BAD	0.0532072002413852	0.048612330265378
0.00542327407061408	0.0551757900211078	0.412231915616354	0.0547729902337876	0.903473183216785	0.960827269530397	-0.0360813935520692	-0.00353866370818229	0.0195928753464998	0.163922293874249	0.0662567209912362	2.24168565992155	0.0754116765386542	0.443834615734552	1.31074041586314	21.9296198499085	5.88591196464664	-22.5322149748625	-21.0798034824214	-9.5638337293677	BAD	BAD	0.0529901210067618	0.0483924968021789
0.00612139748946649	0.0511546520832456	0.412045334987196	0.0528473444714962	0.904301552293877	0.966407293615525	-0.0398722675860906	0.00771843831429918	0.0528305060206241	0.166973353318698	-0.0296781967402548	2.38064978970516	0.303400588967384	0.341182041009206	1.31074041586314	21.9296198499085	5.88591196464664	-22.5322149748625	-21.0798034824214	-9.5638337293677	BAD	BAD	0.0527689571310205	0.0480648131412013
0.00561223273339438	0.0465707289110655	0.410806184618582	0.0511265696498365	0.902299316155169	0.963392061199393	-0.0364193106798681	0.000409910224301324	-0.0981179301028048	0.10588660218711	0.0613117853172597	2.33072458597617	0.643325469085693	0.384116787678328	1.31074041586314	21.9296198499085	5.88591196464664	-22.5322149748625	-21.0798034824214	-9.5638337293677	BAD	BAD	0.0525531977527134	0.0476418928482247
0.0057717458677846	0.0419830024849247	0.411983116485262	0.0515654040622198	0.906738002234963	0.961861029513364	-0.0428104692206965	0.00867921562423605	-0.0765235153093688	0.0772361738386404	0.0949244687455184	1.8700710964207	0.781874051450106	0.221737574438606	0.80726776953491	21.7506300921008	6.10197486261507	-21.8456999135706	-21.0773971712685	-9.57213366596653	GOOD	BAD	0.0523515383946446	0.0471465313739439
0.00621922880650876	0.0381605950317861	0.413257660919013	0.0542071001328736	0.908489666405111	0.962848764979333	-0.0451855522092082	0.00729546887232622	0.0235099583182343	0.0464618741354848	0.0926920685247862	1.1855913243148	0.963805614655958	0.297407264579778	0.267620415863139	21.5587798499085	6.33356196464663	-21.7847349748625	-21.0771834824214	-9.5728707293677	GOOD	BAD	0.052169576520101	0.0466123426914861
0.00565946251040211	0.0358049784894633	0.411593861208876	0.0552658000539363	0.907099843494501	0.968500579791278	-0.0439839007849169	-0.00109900348506496	0.0775952391411307	-0.0389206521577799	0.0657576807741576	0.749477659791855	1.1034292528974	0.286750930250547	0.267620415863139	21.5587798499085	6.33356196464663	-21.7847349748625	-21.0771834824214	-9.5728707293677	GOOD	GOOD	0.0520086763797398	0.0460802071622444
0.00574536066608909	0.0352819824243606	0.409154312348625	0.0528757209191514	0.907717137918024	0.970971628233678	-0.0455930506107936	0.00111629755373082	0.14697964879287	-0.103174302217782	0.0605208985430213	0.566570227254768	1.09896719250558	0.310404703793692	0.267620415863139	21.5587798499085	6.33356196464663	-21.7847349748625	-21.0771834824214	-9.5728707293677	GOOD	GOOD	0.0518663484485792	0.0455908512420116
0.00408264793286763	0.0365214450646269	0.408604792868665	0.0520244740757953	0.907808736959052	0.971691825814678	-0.0421954672822773	0.00910735130479026	0.0827200950563334	-0.0721124131920404	0.0953689648155542	0.66107276652714	1.04034290367878	0.458471563523003	0.267620415863139	21.5587798499085	6.33356196464663	-21.7847349748625	-21.0771834824214	-9.5728707293677	GOOD	GOOD	0.05173776672849	0.0451765482627163
0.00584020634362004	0.0390418865470742	0.408651744966376	0.0546525796010572	0.910070265718627	0.972706247468496	-0.0441934682712699	0.00921324043414461	0.0826945355162838	-0.043870713506778	-0.0241696649439612	0.759629748491721	0.981715478025784	0.423904710404052	0.763446107728747	21.7378327657038	6.33416037496441	-21.7883039384847	-20.8076331875583	-9.57385867030586	GOOD	BAD	0.0516176085622838	0.0448535865718461
0.00548540392377757	0.0420813570821963	0.40905093890265	0.055290084899991	0.908062088091189	0.971203084256036	-0.0439451893574759	0.00982853083879853	-0.00475923514892528	0.0997460401574639	-0.0627221658863846	0.912567621796186	0.838382198859007	0.300728577113061	1.31162041586314	21.9357898499085	6.33482196464664	-21.7896949748625	-20.7025734824214	-9.5742437293677	GOOD	BAD	0.0515015285044357	0.0446173165008862
0.00515163808044748	0.0448497216893812	0.412141782092978	0.0544829048715929	0.906830438231487	0.970522813953789	-0.0439964328139143	0.00750554969697642	-0.10202429309044	0.0847130463389099	0.0308085050059129	1.00858352972531	0.705451139585453	0.2677841	1.31162041586314	21.9357898499085	6.33482196464664	-21.7896949748625	-20.7025734824214	-9.5742437293677	BAD	BAD	0.0513869777400395	0.0444433060197788
0.00486857995450607	0.046772540771738	0.413795903137032	0.0534037065054185	0.911560133160324	0.96572752674935	-0.041753212871608	0.00660205882290002	-0.101991759679964	-0.0443357630387763	0.120872837709376	1.2105051939856	0.6752741	0.2677841	1.31162041586314	21.9357898499085	6.33482196464664	-21.7896949748625	-20.7025734824214	-9.5742437293677	BAD	BAD	0.0512733608767737	0.0442954911864962
0.00491629362310313	0.0475976787144407	0.412566936168031	0.0529625993146158	0.911496160827741	0.966366400259953	-0.0430927921151565	0.00437037200452922	-0.0442655943931614	-0.0129231930766519	0.0708652970999199	0.942761082206619	0.410493841719052	-0.0103642423991985	1.31162041586314	21.9357898499085	6.33482196464664	-21.7896949748625	-20.7025734824214	-9.5742437293677	BAD	BAD	0.0511616551139551	0.0441376497570289
0.00443095788386828	0.0473833287854675	0.409744346892395	0.0549541913835994	0.906088490482294	0.968268674723182	-0.0445647645893784	0.00993097793776078	0.0786925628425629	-0.0406649116440372	-0.059706400152858	0.552595738973199	0.416521997486675	-0.0510132299401563	0.995197776217129	21.93138355146	6.12446789061968	-21.7858725326437	-20.9912680549117	-9.57318562187449	BAD	BAD	0.0510538512970484	0.0439441656052457
0.00428720748096243	0.0463959540768204	0.410085047954109	0.0547967646775566	0.9042776005413	0.961315126989569	-0.0459512240749959	0.00207529533047932	0.00111036110562684	-0.0999070829041721	-0.00265126652605476	0.4673864	0.715033909318228	0.0581749950519419	0.63372041586314	21.9263498499085	5.88416196464664	-21.7847349748625	-21.0771834824214	-9.5728707293677	BAD	BAD	0.0509527496282345	0.0437075083899335
0.0045025910978211	0.044935812170979	0.410101212986307	0.051994147814833	0.905371111773572	0.963576866274567	-0.0466610310267548	0.00614720709424107	-0.0779522662301435	-0.0491371908724429	0.0345427549001542	1.15317928246476	0.653613785333538	0.229574932908885	0.63372041586314	21.9263498499085	5.88416196464664	-21.7847349748625	-21.0771834824214	-9.5728707293677	BAD	BAD	0.0508621991772297	0.0434392699770056
0.00464766317819041	0.0432014697978125	0.407319843592978	0.0491924499768599	0.905761784184388	0.960574948858663	-0.0408360932953053	-0.00769181628272354	0.106435035300528	-0.090724906256897	0.0016213816879838	1.58238826351988	1.45429537499259	0.2677841	0.63372041586314	21.9263498499085	5.88416196464664	-21.7847349748625	-21.0771834824214	-9.5728707293677	GOOD	BAD	0.0507870619190076	0.0431632589722749
0.00563470286725971	0.0412936120776949	0.408843231414638	0.0518025213679427	0.90562950127726	0.95214514131328	-0.0399599819695915	-0.000575599144376421	0.00737831819955949	-0.223035931596471	-0.0266262680714114	0.89014273070157	1.14379431038112	-0.0290513999975386	0.63372041586314	21.9263498499085	5.88416196464664	-21.7847349748625	-21.0771834824214	-9.5728707293677	GOOD	BAD	0.0507322800002058	0.042904731182878
0.00542850331110408	0.0393034019221038	0.408886456382202	0.0552440471131017	0.909597004299745	0.958866251871754	-0.0380379358362495	0.00787197087844193	-0.140556214970479	-0.0819151992088814	-0.0316101381273155	0.206234045044421	1.023473	-0.148090809575372	0.463701037595669	22.0989698105353	6.08896126536689	-22.0993564123486	-21.0787530150189	-9.93487315116703	GOOD	GOOD	0.0507015539887153	0.0426816583332125
0.00623200170604641	0.0373631089254616	0.409968231499978	0.0525469204724516	0.909430461664186	0.966409149118969	-0.0411381357111588	0.00741379041991923	0.0158413878051525	0.0195569993013105	0.0015944603218495	0.147370541619753	0.782071893869588	0.196066817631215	0.26303041586314	22.3027098499085	6.33068196464664	-22.1676049748625	-21.0790934824214	-10.0133997293677	GOOD	GOOD	0.0506966457257422	0.0425006006128529
0.00605555509053974	0.0356244560714157	0.4102100040565	0.0509778872169166	0.90476535581404	0.966238937787699	-0.0377465552862348	0.00352093457074901	0.0547631290388272	-0.0397052681294902	0.00165554612653178	0.262074648773393	0.831055127476022	0.216442707648695	0.26303041586314	22.3027098499085	6.33068196464664	-22.1676049748625	-21.0790934824214	-10.0133997293677	GOOD	GOOD	0.0507175061364915	0.0423569881793477
0.00745560666690444	0.0342187351012993	0.407058608928127	0.0525515473356264	0.903172472840997	0.965249325016266	-0.0419770361381467	0.00480302881815719	-0.00671612253321331	-0.0719926375077876	0.0295327277744057	-0.0878408821034062	0.898839346655944	0.206821	0.26303041586314	22.3027098499085	6.33068196464664	-22.1676049748625	-21.0790934824214	-10.0133997293677	GOOD	GOOD	0.0507626249983672	0.0422383745126817
0.00786413544857337	0.0332428794141253	0.408285799650086	0.0532133799913155	0.905352817024551	0.963924476000415	-0.0466443051769935	0.00631178449401291	0.0431906397311781	0.00862145419270499	0.00752436133852297	-0.365487330814377	0.506932216237058	0.15423424039547	0.26303041586314	22.3027098499085	6.33068196464664	-22.1676049748625	-21.0790934824214	-10.0133997293677	GOOD	GOOD	0.0508292417780992	0.0421289041603182
0.00724903128531535	0.0327529003589646	0.413560800235554	0.0544677120555683	0.907400556427324	0.96469751078582	-0.0506907707979529	0.013131624139725	0.144350748355451	-0.000706453047676581	-0.0320929130650566	-0.669758185898006	0.4431414	0.0926470203831061	0.262629473904976	22.2999257810305	6.1284495439283	-22.1676049748625	-21.0790934824214	-10.0133997293677	GOOD	GOOD	0.0509136290043937	0.0420134647515633
0.00761224241928487	0.0327455298669524	0.410840568147787	0.0534665182824775	0.905831019239299	0.967383766207101	-0.0494289070058733	0.0128378731829741	0.116623569482708	0.00208429365049374	-0.0534067070647238	-0.490413611176192	0.340651189622332	0.138726997239122	0.26214041586314	22.2965298499085	5.88177196464664	-22.1676049748625	-21.0790934824214	-10.0133997293677	GOOD	GOOD	0.0510116387744644	0.0418803769977613
0.00767802711404748	0.0331621870047164	0.407399890084115	0.0522309598244049	0.908687138581448	0.966861413346348	-0.0479313744094519	0.0157164218333461	2.44997708652578e-05	0.0859865102916496	-0.120926403327191	-0.516754320844632	0.0160417561281709	0.418138281703908	0.26214041586314	22.2965298499085	5.88177196464664	-22.1676049748625	-21.0790934824214	-10.0133997293677	GOOD	GOOD	0.0511192459570808	0.041722647947218
0.00781109659055889	0.0339370470923726	0.409875217022404	0.0554216138392204	0.911658816640014	0.966634294018722	-0.0424655574714437	0.0109840394286856	-0.0471834422262998	-0.0389765632195786	-0.0388434324664516	-0.747138710372758	-0.125985060438886	0.340518372947972	0.26214041586314	22.2965298499085	5.88177196464664	-22.1676049748625	-21.0790934824214	-10.0133997293677	GOOD	GOOD	0.0512326285286428	0.04153899865215
0.00767982602078466	0.035062581825557	0.410671271755706	0.0560146250591132	0.908701564739423	0.967849364103072	-0.0387130102265623	0.00390411165965279	0.0211365136407165	0.00728169799548568	-0.0184971634800199	-1.11051589642453	-0.243239145739915	0.440149974576264	0.26214041586314	22.2965298499085	5.88177196464664	-22.1676049748625	-21.0790934824214	-10.0133997293677	GOOD	GOOD	0.0513478068069631	0.0413360943881642
0.00809570210152517	0.0366329641836864	0.41158741270343	0.0517655972297244	0.9034844948261	0.965271820655826	-0.039343287231914	0.00284777716779116	-0.00613917104008841	0.0800325743003561	-0.147912849080868	-1.37141667759231	-0.46772023247378	0.4506735	0.26214041586314	22.2965298499085	5.88177196464664	-21.8184605502503	-20.7312332544439	-9.60767119893723	GOOD	GOOD	0.0514603985689198	0.0411317149498886
0.00815167349130049	0.0388174444332415	0.411691981449474	0.0520696439486528	0.90439766193986	0.965456199322848	-0.0394529478336295	0.00712178372014844	-0.0132571715298274	0.020767628767636	-0.181968211020126	-1.29772312977959	-0.225185335614445	0.359559699876012	0.26214041586314	22.2965298499085	5.88177196464664	-21.7896949748625	-20.7025734824214	-9.5742437293677	GOOD	GOOD	0.0515658589616612	0.0409558842684504
0.00855258425203675	0.0417547782526801	0.411005595363982	0.0551458610782991	0.906095838441854	0.960503903624051	-0.040853963284907	0.00525734771482165	-0.0870379606220356	-0.0384582965116063	-0.154830898334495	-1.13744781986764	0.0239812212782074	0.455728827203716	0.26214041586314	22.2965298499085	5.88177196464664	-21.7896949748625	-20.7025734824214	-9.5742437293677	GOOD	BAD	0.0516600847540528	0.0408474631822538
0.00802846517851985	0.0454358474930954	0.410810195407912	0.0531993710021632	0.906526701262744	0.959650926221746	-0.042474281239929	0.00375849083014351	-0.144133553208695	-0.0196670333562573	-0.120247235112996	-0.775279538803327	0.176714682844105	0.425735802996036	0.26214041586314	22.2965298499085	5.88177196464664	-21.7896949748625	-20.7025734824214	-9.5742437293677	GOOD	BAD	0.0517400858247489	0.0408467794765396
0.00834541641718507	0.0496342159968325	0.411510724634346	0.0519854343217981	0.904849018624308	0.958869221606493	-0.0436291673244267	0.00580384807147204	-0.0670552592477603	-0.00460612323066611	-0.0933124838819049	-0.337388784718926	0.335449547180451	0.258986808741413	0.558089124329683	22.1330018627281	5.68733301320759	-21.7896949748625	-20.7025734824214	-9.5742437293677	BAD	BAD	0.0518044300702159	0.0409863126550851
0.00866844187408501	0.0539270009625326	0.41064308003657	0.0541467096565102	0.905888259369213	0.959004877926959	-0.0431915865563188	0.0048916132437895	-0.101709452442631	-0.0456392201754067	-0.0319280595709018	-0.168862710103046	0.42718059465856	0.295213975152474	0.940570415863139	21.9216598499085	5.43604196464663	-22.0642487920075	-20.4319345093855	-9.57196224521741	BAD	BAD	0.0518532626639997	0.0412827949470296
0.00832068638100087	0.0578367135496907	0.411182718872001	0.0534714050815079	0.906729203372725	0.96149132414222	-0.0443673983785844	0.0101930425658161	-0.0483597298403378	-0.0377687828057993	0.00284761605514203	0.121315610289055	0.315144183798183	0.283927412412705	0.940570415863139	21.9216598499085	5.43604196464663	-22.1684049748625	-20.3292634824214	-9.5710967293677	BAD	BAD	0.051887932241967	0.0417347455108647
0.00975830225087438	0.0610002035758563	0.411117727996795	0.0529763799393743	0.903835754051645	0.964035918128152	-0.0437253384049129	0.00625123059221817	0.0479719288348259	-0.0970778825043066	0.0293227470054823	0.2196988	0.225784104367808	0.131458899389415	0.940570415863139	21.9216598499085	5.43604196464663	-22.1684049748625	-20.3292634824214	-9.5710967293677	BAD	BAD	0.0519103543271515	0.0423257007297898
0.0101995764546971	0.0632356676530797	0.412711603699764	0.0530623921202416	0.903901489692455	0.967561807188294	-0.0421852802414883	0.00416849892071061	0.0564653520749279	-0.105262133904137	0.0378398309897463	0.12611974225713	0.298710966935306	0.0388296087506731	0.940570415863139	21.9216598499085	5.43604196464663	-22.1684049748625	-20.3292634824214	-9.5710967293677	BAD	BAD	0.0519222155229105	0.0430294345922201
0.0104007148772207	0.0645199487781259	0.411111482694673	0.053954299530453	0.904333204134652	0.972246532181769	-0.0402987278873674	0.00674426389533648	-0.0313510810833744	-0.0967581509014821	-0.0234803026471132	0.09585508	0.415961291370457	0.02393157	0.939363268972057	22.2453935305179	5.8191398760557	-22.1684049748625	-20.3292634824214	-9.5710967293677	BAD	BAD	0.0519242226630653	0.0438134926694192
0.0103967724415482	0.0649321365037293	0.408825600235295	0.0525571838352434	0.906048823256834	0.972603295231154	-0.0405633525121362	0.00341602731088755	-0.0754966432751458	-0.105365708783482	-0.00628202071851449	-0.240525804006587	0.353068192472806	0.02393157	0.937750415863139	22.6779298499085	6.33099196464664	-21.5876953081499	-20.909135016271	-9.92135943725328	BAD	BAD	0.051915673903146	0.0446401477221026
0.0114606213740658	0.0645810313037184	0.408287897809102	0.0519359274824681	0.907866026653499	0.970893635174685	-0.0404623792238577	0.00792455854779284	0.0121717880760351	-0.0460892936440532	0.0640371386500664	-0.434970033492509	0.235818036227749	0.02393157	0.937750415863139	22.6779298499085	6.33099196464664	-21.4201149748625	-21.0764734824214	-10.0224377293677	BAD	BAD	0.0518946373008249	0.0454670943106961
0.00704399647729449	0.063550559550565	0.407983133601153	0.0527406257703449	0.906614658574572	0.970853453997575	-0.0422606944174844	0.00406200664856207	0.1091040742419	0.0131264647693826	0.0639118673295148	-0.165526186323155	-0.0201014574978956	-0.218846718238027	0.937750415863139	22.6779298499085	6.33099196464664	-21.4201149748625	-21.0764734824214	-10.0224377293677	BAD	BAD	0.0518589610313705	0.0462501282955241
0.00692411691637618	0.0618915962017867	0.409929398195681	0.0527370917420827	0.906958632583064	0.965018669874096	-0.041247501216633	0.00199457861399449	0.0927385422753669	0.0473262366915935	0.0639167761697466	0.459601153079803	0.10811632166298	-0.182519805638726	0.937750415863139	22.6779298499085	6.33099196464664	-21.4201149748625	-21.0764734824214	-10.0224377293677	BAD	BAD	0.0518078357386732	0.0469474182835496
0.00938151513796333	0.0596502963719354	0.409411492792054	0.0518905031371829	0.904232576473741	0.964006034705467	-0.0420682351001735	0.00101398705610659	0.0732062396120442	0.0223721972830997	0.0639004356056544	1.04649719740399	0.1529755	-0.208759786104064	0.809116124221713	22.5185143700413	6.1427479913047	-21.4201149748625	-21.0764734824214	-10.0224377293677	BAD	BAD	0.0517430063218589	0.0475235430079443
0.00895326791629839	0.0568938073167469	0.409785746834129	0.0543791098459711	0.903315933881008	0.966252744313787	-0.049575523268638	0.00462746754778017	0.0931243185724015	-0.0120903590938417	0.0638556745942004	1.35339967016897	0.1529755	-0.2199209	0.631430415863139	22.2983098499085	5.88272196464663	-21.7292585767957	-21.0775570359158	-10.018699056242	BAD	BAD	0.0516688115710519	0.0479517395926151
0.0091312657969923	0.0537033944046449	0.411465018458052	0.0525264891337328	0.907475150938153	0.964940102827841	-0.0453683581527504	0.000328638475839753	0.047199574905306	0.0868433881704329	0.0638012161909654	1.24066622089509	0.298755484861469	-0.168874229589642	0.631430415863139	22.2983098499085	5.88272196464663	-21.7938649748625	-21.0777834824214	-10.0179177293677	BAD	BAD	0.0515909692669464	0.04821439946055
0.00980311515352581	0.0501711660802158	0.408842431997829	0.0511001214689048	0.909810366100239	0.961775456582374	-0.0484265050489129	0.000497138052694703	0.00645562580341456	0.126816068215614	0.0382503321039928	0.843068426606363	0.327075	-0.0556171580046699	0.631430415863139	22.2983098499085	5.88272196464663	-21.7938649748625	-21.0777834824214	-10.0179177293677	BAD	BAD	0.051514760436948	0.0483032183566819
0.0108630216322893	0.0464510558252735	0.408515969212888	0.0513000834959031	0.908310794005669	0.964991534948854	-0.0466200060935312	0.000313371264491402	-0.0762109313981581	0.0123959783382087	-0.0230343792920041	0.458309998412089	0.376853731591959	-0.03703156	0.631430415863139	22.2983098499085	5.88272196464663	-21.7938649748625	-21.0777834824214	-10.0179177293677	GOOD	BAD	0.0514434883351466	0.0482203445442851
0.010162029853404	0.04283134817949	0.410645929597449	0.0531933947016583	0.904970890237778	0.963133134843436	-0.0475367856694451	0.00483684343565692	-0.0147506096133725	0.0472469423470713	0.0168024816523526	0.190473316797659	0.536225551497569	0.0158840512053217	0.48024828765433	22.1443470482061	5.88291970142841	-21.7938649748625	-21.0777834824214	-10.0179177293677	GOOD	BAD	0.0513777657547138	0.0479812053491976
0.0112126209612474	0.0397301395552602	0.412934327324899	0.0552854257143576	0.905097959790501	0.966535722842368	-0.0421427406631146	0.00604564837342547	-0.054401343773093	0.0472402309438043	0.0998028007508735	0.157777	0.712114769089409	0.0774738687113898	0.26444041586314	21.9245698499085	5.88320196464664	-22.114092258684	-21.0784070565733	-9.62307584604437	GOOD	GOOD	0.0513157652462504	0.0476174980785053
0.0116588320795051	0.037558992930007	0.409866642088458	0.0537974565655236	0.90420198003903	0.968368781100762	-0.0417846203634242	0.00652174733858851	-0.112911573645511	0.144356793696156	-0.0117022064131997	0.37783030979506	0.630190374556987	0.0848947	0.26444041586314	21.9245698499085	5.88320196464664	-22.1584749748625	-21.0784934824214	-9.56835172936769	GOOD	GOOD	0.0512542009290069	0.0471763628180566
0.0116277166849941	0.0365364257548202	0.410780495010044	0.0528701569803606	0.905993837277113	0.966849393362784	-0.0440791149104375	0.0104308005601101	0.0602588452308902	0.187952216686197	-0.0455876983000217	0.683710850696304	0.512931982772301	-0.0246805806570109	0.26444041586314	21.9245698499085	5.88320196464664	-22.1584749748625	-21.0784934824214	-9.56835172936769	GOOD	GOOD	0.0511894207455525	0.0467135702386173
0.0120805432224646	0.0365755614289871	0.410537385685842	0.052838461116703	0.90610075634827	0.965738656153714	-0.0421316258055046	0.0104867233769392	0.106299845076881	0.0230909594212391	0.113246117668774	0.771351994103776	0.448430774459387	-0.0924382701784787	0.26444041586314	21.9245698499085	5.88320196464664	-22.1584749748625	-21.0784934824214	-9.56835172936769	GOOD	GOOD	0.0511180137771764	0.0462823555102595
0.0123239753088344	0.0372661585086135	0.410013229043534	0.0520858956895971	0.907454026785234	0.965660638412715	-0.0432471730044153	0.00997636397132255	-0.0401784063172575	-0.0840972344658983	0.0870013881239634	0.549339030807611	0.283121405233663	-0.154027653563039	0.413290349904688	21.9227960952656	5.70220626309058	-22.1584749748625	-21.0784934824214	-9.56835172936769	GOOD	GOOD	0.051036900932569	0.0459201234742397
0.0116890498621293	0.0379495259457734	0.412318098372897	0.0525645073082578	0.907431663746315	0.965601382313484	-0.0390289228415489	0.010032580697512	-0.0401744140486388	-0.118504744719292	-0.0345577287792979	0.483271811883886	0.182751087979998	-0.0683104539269228	0.632840415863139	21.9201798499085	5.43524196464664	-21.8874018338249	-21.0779656254506	-9.90258630253824	GOOD	GOOD	0.0509432704116823	0.0456361165136626
0.0122794161782967	0.0379218469065074	0.411144378717064	0.0528614220974402	0.904734498646555	0.963646801471219	-0.0432603208500386	0.0102887129142754	0.00916802575130675	-0.0120364964538107	0.00209910659824396	0.253895959862761	-0.0471077889856123	0.00500542419958731	0.632840415863139	21.9201798499085	5.43524196464664	-21.7938649748625	-21.0777834824214	-10.0179177293677	GOOD	GOOD	0.0508346841531058	0.0454069442700259
0.0128647559676984	0.0366958252279285	0.411619307414829	0.0552861617982285	0.904272296012915	0.964807298597182	-0.0468045520565427	0.00731694157267689	0.0583596239234991	-0.059486682812828	0.00206952985774129	0.157777	-0.0153640501516334	0.109249627849044	0.632840415863139	21.9201798499085	5.43524196464664	-21.7938649748625	-21.0777834824214	-10.0179177293677	GOOD	GOOD	0.0507096304237364	0.0451849704314648
0.0131469800100373	0.0341787465534679	0.411226863327384	0.0551860917420731	0.90399571555942	0.963932972782527	-0.0451843045652604	0.00742807904299134	0.0213259706243193	-0.1072330258718	0.0264255214792969	0.333628801109362	0.160515370935834	0.1458578	0.632840415863139	21.9201798499085	5.43524196464664	-21.7938649748625	-21.0777834824214	-10.0179177293677	GOOD	GOOD	0.0505687118078438	0.0449159764149844
0.01273073436275	0.0307148487398063	0.410553608770959	0.0552838960944815	0.90348351058861	0.96316232708366	-0.041190825602791	0.00669717346325652	-0.0518405057555591	-0.0479043708624338	0.0633313472290759	0.49465828892957	0.169212493878196	0.0580450679649834	0.341696533185061	21.7739526873592	5.61278513791114	-21.7837099858852	-21.3471499666342	-9.6964006953786	GOOD	GOOD	0.0504163158822657	0.044557859921469
0.0125710370782656	0.0269705811459359	0.410830059770582	0.0544164262503739	0.907072681673377	0.964104146820835	-0.0388024048538229	-0.00293491775424909	-0.0905842932302564	-0.0354240861561093	0.039168850358996	0.5293083	0.237751980417465	-0.0651251087539945	-0.102549584136861	21.5508298499085	5.88369196464664	-21.7797649748625	-21.4517934824214	-9.5714977293677	GOOD	GOOD	0.0502623629062456	0.0440920209487596
0.0128172264859787	0.0236837106909742	0.411569052544426	0.0543001622437517	0.906133092421602	0.96309396582435	-0.0388198238549231	0.00118585082224377	0.0213307869769304	-0.00141384994621685	0.00207777545714578	0.39172301759735	0.312023438756398	-0.0528430314473207	-0.102549584136861	21.5508298499085	5.88369196464664	-21.7797649748625	-21.4517934824214	-9.5714977293677	GOOD	GOOD	0.0501239028144783	0.0435236189027168
0.0139224097872589	0.0214489597848964	0.40823339710516	0.0539480311041044	0.906445284735299	0.962927799302343	-0.0338780488665336	0.00572543002117831	-0.0027637433832315	-0.00927550455489114	0.00216042945860317	0.0645820191035626	0.239927770837955	-0.0828051209780404	-0.102549584136861	21.5508298499085	5.88369196464664	-21.7797649748625	-21.4517934824214	-9.5714977293677	GOOD	GOOD	0.0500266689347033	0.0428755832865673
0.0134642107371546	0.0206672610255068	0.409760826579407	0.0496996531460428	0.910522213360152	0.965318249874134	-0.0380545709829321	0.00401057065881085	-0.0162672522836892	-0.0513263577939037	0.00218868112162823	-0.075115301915653	0.431843980848323	-0.190788532516028	-0.102549584136861	21.5508298499085	5.88369196464664	-21.7797649748625	-21.4517934824214	-9.5714977293677	GOOD	GOOD	0.0500067010953054	0.0421830344061164
0.013572180430498	0.0215653695345283	0.412643364029742	0.0484432341915041	0.906926499320098	0.968287370873147	-0.0413424536533985	0.000620124701195514	0.0213740880390262	0.0281497422526051	-0.0453739739783606	0.530946491874652	0.993524056936029	-0.313958496008837	0.0406405713894031	21.5515200350661	5.88406032189364	-21.7797649748625	-21.4517934824214	-9.5714977293677	GOOD	GOOD	0.0501116378386367	0.0414896626422415
0.0134285737743819	0.0241856363687348	0.412019847161451	0.0509284857129597	0.903005047823795	0.96514897577412	-0.0433260272542833	-0.00204413088293124	-0.00239465634065706	-0.0981941781425719	-0.0967623837126439	1.58612070436589	1.5930650402557	-0.532416072436731	0.26674041586314	21.5526098499085	5.88464196464663	-21.7836489920286	-21.1590386191187	-9.57257071841581	GOOD	GOOD	0.0504003805213254	0.0408445986771219
0.0134811505608423	0.0283913060107396	0.412029954631994	0.0515620708992173	0.905872915177705	0.959108936221062	-0.0404468817761844	0.00669702876102975	-0.0401420171606205	-0.0208045316219923	-0.0118690926301677	1.73161700810864	1.62797829117394	-0.5856997	0.26674041586314	21.5526098499085	5.88464196464663	-21.7847349748625	-21.0771834824214	-9.5728707293677	GOOD	GOOD	0.0509391715000908	0.0402978683764253
0.0139290591087135	0.0338948700695955	0.410539254829439	0.05212018124236	0.906555458338144	0.958697598831292	-0.0446716777758002	0.0136419283585176	0.0306562644608738	-0.10769330339423	0.0636370302172065	0.663028353203107	1.23149755658904	-0.536811638432992	0.26674041586314	21.5526098499085	5.88464196464663	-21.7847349748625	-21.0771834824214	-9.5728707293677	GOOD	GOOD	0.0517926548621431	0.0398933184772535
0.013649625794641	0.0402242974992916	0.409795173504098	0.0533947737583758	0.905324385856499	0.969562775353994	-0.0426264499441916	0.0147248128549543	0.0977378899163825	-0.0710350492780086	-0.00650649656314906	-0.348889501067892	0.809615410490753	-0.32669017005159	0.26674041586314	21.5526098499085	5.88464196464663	-21.7847349748625	-21.0771834824214	-9.5728707293677	GOOD	GOOD	0.0530098278641428	0.0396602441188438
0.0143027178912901	0.0466461317659351	0.410637576012844	0.0562439964905833	0.903272005650235	0.966268922738402	-0.0414142247939443	0.000539252704773268	0.0683216634161672	-0.0258966667029986	-0.0737986296870085	-0.0141463186797695	0.399240319645021	-0.180617452402418	0.663196917214149	21.6957784950947	5.88512424410709	-21.7847349748625	-21.0771834824214	-9.5728707293677	GOOD	BAD	0.0546049858418427	0.0396067410025639
0.0143572655331255	0.0522204540757132	0.408925225789677	0.0555467383701623	0.906791291519539	0.966958608997993	-0.0380068051207825	-0.00767640152946435	0.0515500801653056	0.0253527057633063	0.071961312869951	1.07540276473185	0.520344927694919	-0.361985355964625	1.31074041586314	21.9296198499085	5.88591196464664	-21.7923364617693	-21.077683032492	-9.94340949644775	GOOD	BAD	0.0565324255293152	0.0397173581139327
0.0136569520175638	0.0561061301974126	0.4104816278104	0.0590526335425617	0.907210711351675	0.962513364648651	-0.0366857118475554	0.00229876531900685	-0.124822847323843	0.033199432775637	0.0939255889526546	1.68986332433259	0.705935440515048	-0.454188888073182	1.31074041586314	21.9296198499085	5.88591196464664	-21.7938649748625	-21.0777834824214	-10.0179177293677	BAD	BAD	0.058653188493209	0.0399560986547235
0.0140656038728753	0.0579204108293899	0.409735494330042	0.0578987197419654	0.902011097531378	0.957660627124188	-0.039262928887568	0.0219803922589504	-0.0939171630389436	0.0627030917556026	-0.036022594246235	0.552885901757696	-0.454762390622517	-0.567777798339908	1.31074041586314	21.9296198499085	5.88591196464664	-21.7938649748625	-21.0777834824214	-10.0179177293677	BAD	BAD	0.0607341008181557	0.0402738938135535
0.0133057118529202	0.0578421602894838	0.409883308903885	0.0540235303575656	0.904258992638324	0.970514096077856	-0.0466498568985247	0.0218224888202225	0.0215904000797028	-0.0336450099294351	-0.0892943915461836	-2.00831668471994	-0.709583730790403	-0.5856997	1.31074041586314	21.9296198499085	5.88591196464664	-21.7938649748625	-21.0777834824214	-10.0179177293677	BAD	BAD	0.0625418524596148	0.0406181279974905
0.0130930432148916	0.0564727318760833	0.41160066267926	0.0524981121769573	0.909808493270285	0.97736925866168	-0.0539944814147781	0.0148256941011507	0.0215852808686069	-0.0266690623517352	-0.1061393121207	-2.70552981369788	-0.21063900515338	-0.212967514169227	0.921338902821526	21.9254439324614	5.71797538072218	-21.7938649748625	-21.0777834824214	-10.0179177293677	BAD	BAD	0.0639567206882846	0.0409428984727623
0.0140074710143093	0.054630626445168	0.412970641409135	0.0543868141552804	0.90888573264269	0.964590166528203	-0.0515909147134005	0.00771348649830818	0.0215840296074966	0.0699401951383806	0.0342517108934365	-3.08086450092954	0.0679393460495939	-0.105086249285409	0.26355041586314	21.9183898499085	5.43429196464663	-21.7901800518577	-20.7462199427066	-9.62585429310689	BAD	BAD	0.0649731145744167	0.0412195856609522
0.0140497019023104	0.0531015869248902	0.41012082725359	0.0542729126582472	0.905418974353209	0.968945214189354	-0.0498101297824841	0.0116022376045374	-0.0010561978131345	0.0854204556291898	-0.0524635660589853	-2.79198297054754	0.250564438350094	0.174470594529614	0.26355041586314	21.9183898499085	5.43429196464663	-21.7896949748625	-20.7025734824214	-9.5742437293677	GOOD	BAD	0.0656332567244561	0.0414440810351005
0.013861858204667	0.0523996515462437	0.409084111285208	0.0521537082470757	0.904997903832097	0.961914515625849	-0.0417025089917257	-0.00368141530092034	-0.062543968877413	0.0261558515188625	0.0186872203996543	-0.73713977591438	0.636316984083111	0.64775576479653	0.26355041586314	21.9183898499085	5.43429196464663	-21.7896949748625	-20.7025734824214	-9.5742437293677	GOOD	BAD	0.0659933121988706	0.041636333873251
0.0127338226090499	0.0527025423051366	0.407826233683265	0.0525626314835165	0.905021014234804	0.961443237771281	-0.0359423926886374	-0.00789462153516577	-0.0790188109096995	0.0102564708299212	-0.126222574336242	1.00523723492899	0.781393003319363	0.304358109650845	0.26355041586314	21.9183898499085	5.43429196464663	-21.7896949748625	-20.7025734824214	-9.5742437293677	BAD	BAD	0.066116151263645	0.0418323741376841
0.0141486514583582	0.0539539693054707	0.411359900055139	0.0550801187747089	0.907707328112799	0.960740645377042	-0.0378616400731111	0.00561246311102001	0.02723966141106	0.026400565832339	-0.131442375657208	1.663763783196	0.201154066007145	-0.0703887003576658	0.398691888286262	21.783757549296	5.4351611936662	-21.7896949748625	-20.7025734824214	-9.5742437293677	BAD	BAD	0.0660659718807304	0.0420719748010049
0.0150310579040973	0.0559613245065679	0.411062372419949	0.0531836891767821	0.908789229796952	0.963072363050528	-0.0450289556155005	0.0177088365163698	0.055585888711798	0.0531688587787538	0.0415661581618688	1.705824	-0.497962275084058	-0.325928631917246	0.63513041586314	21.5482098499085	5.43668196464664	-21.7965221740656	-20.7030221483055	-9.90703940557484	BAD	BAD	0.0659030994860302	0.0423869067991168
0.0144761022224478	0.0584389141827166	0.409119253162909	0.0543065818646009	0.907025613347733	0.968187815551709	-0.0442339257679498	0.0160884998841694	-0.0571255240723499	0.102535694839415	-0.0196805901816474	1.619759489946	-0.515873564349689	-0.31807855146357	0.63513041586314	21.5482098499085	5.43668196464664	-21.7988249748625	-20.7031734824214	-10.0192907293677	BAD	BAD	0.0656794431738995	0.0427946016011624
0.0144010425048756	0.0610631078958152	0.408459729259814	0.0572343748103104	0.902995428506283	0.967675637958267	-0.0449177721560674	0.0110152386439425	0.0216409996946999	0.0311399843771717	-0.0368451788025212	1.40732440197419	-0.0999812509398846	-0.0229564935484542	0.63513041586314	21.5482098499085	5.43668196464664	-21.7988249748625	-20.7031734824214	-10.0192907293677	BAD	BAD	0.0654354368783459	0.0432972865774548
0.0143488640787132	0.0635284686104163	0.412784377363369	0.055898641799803	0.907353310860375	0.965279992813726	-0.0444309852064188	0.0123241782695816	0.0436211202540084	0.0437018322505648	0.0025462545549008	0.758431325705614	0.078424286509811	-0.0459388305454613	0.63513041586314	21.5482098499085	5.43668196464664	-21.7988249748625	-20.7031734824214	-10.0192907293677	BAD	BAD	0.0651986986413593	0.0438834327167947
0.0141328909498303	0.0655540484112163	0.411221445788515	0.0548805864008808	0.914484019741522	0.964729747697043	-0.0445928779836964	0.0125863253778529	0.0831829901466659	-0.00738675390630703	0.00253622878220567	0.169843245885039	-0.115614311151664	-0.142232092395006	0.744050720336006	21.6831895318985	5.59607475702445	-21.7988249748625	-20.7031734824214	-10.0192907293677	BAD	BAD	0.0649844857480493	0.0445297134098502
0.0132525237396284	0.0668665878532286	0.410750622912083	0.0559280108005499	0.911921522728377	0.964345329284934	-0.0473093493745244	0.00589212570249691	0.0831889058195577	0.12842734181513	0.00252063716697284	-0.193884200284737	-0.579542461139545	-0.203815788663453	0.941460415863139	21.9278298499085	5.88496196464664	-21.7988249748625	-20.7031734824214	-10.0192907293677	BAD	BAD	0.0647979300638819	0.0452034309512754
0.0131868672801181	0.0672231293025159	0.407127299351686	0.0539479341131671	0.911949789335495	0.964848818573322	-0.0438066262696436	0.00116468279962303	0.0180846547937213	0.0411533570005418	-0.0407123056049141	-0.2756762	-1.06389698129546	0.0529755914641929	0.941460415863139	21.9278298499085	5.88496196464664	-21.7988249748625	-20.7031734824214	-10.0192907293677	BAD	BAD	0.0646374640643567	0.0458658219656438
0.0135470027892834	0.0664812289946017	0.404473645837599	0.0513738014359092	0.907417215056046	0.966587356083993	-0.0430616717850701	0.00394789113433192	-0.101635029605615	-0.148021302579782	-0.07713106120129	-0.0883633111917296	-1.05012543073472	0.1458578	0.941460415863139	21.9278298499085	5.88496196464664	-21.7988249748625	-20.7031734824214	-10.0192907293677	BAD	BAD	0.0644983664877862	0.0464765814591224
0.0128644611056312	0.0646763796088133	0.412673301396591	0.0496386403898878	0.906239106130402	0.962824464050988	-0.0391832105934272	-0.00360702588812468	0.00583089214489134	-0.050153192558486	0.0454297360739437	0.304252191812039	-0.874241283516362	0.192585953796916	0.941460415863139	21.9278298499085	5.88496196464664	-21.7988249748625	-20.7031734824214	-10.0192907293677	BAD	BAD	0.0643754912902172	0.0469993297122615
0.0119020698723453	0.0620678959422662	0.41289411014543	0.0520623681705461	0.910381866303059	0.962759846883182	-0.0365081149378548	0.00571590480966131	0.163404628430703	0.00918540267917071	0.103965314842166	0.597836356980409	-0.563152333748546	0.159472611439947	0.834767968993766	21.9291540346195	6.01841614976912	-21.7949726835251	-20.9941224457055	-10.0182243592052	BAD	BAD	0.0642648326320523	0.0474070126098297
0.011209730062781	0.0590995439909917	0.414628292731544	0.0550419483877957	0.907849847351303	0.966969105425862	-0.0405965449654232	0.0044778896546189	0.0616972961649573	0.0273522134447734	0.0638924875423826	0.848063689295966	-0.257050574403832	0.1458578	0.634480415863139	21.9316398499085	6.26894196464664	-21.7938649748625	-21.0777834824214	-10.0179177293677	BAD	BAD	0.0641640927674206	0.047686149109815
0.0108728938448285	0.0562426539094012	0.412592626188883	0.0506984262524919	0.902802186981763	0.964623267537912	-0.0450184439095188	0.00969170988467813	0.0426408641092334	0.00893071306993424	0.0638263118385942	0.950197328106139	0.0360666075726974	-0.0485161597690794	0.634480415863139	21.9316398499085	6.26894196464664	-21.7938649748625	-21.0777834824214	-10.0179177293677	BAD	BAD	0.0640724955900357	0.0478380344036351
0.00806455366708128	0.0538094928021894	0.409790294023377	0.0541692188725255	0.90508914494278	0.964924764910156	-0.0438663397606625	0.0125397522775424	0.0829723095939156	0.0681924307192769	0.105876473711537	0.712797252564847	0.282355396381531	-0.294869815431626	0.634480415863139	21.9316398499085	6.26894196464664	-21.7938649748625	-21.0777834824214	-10.0179177293677	BAD	BAD	0.0639900970800247	0.047874883077239
0.00795031783790836	0.0518580635401177	0.411994091721267	0.0543680410687785	0.905550364474766	0.963601003172236	-0.0434117130257483	0.0120542097815612	0.0618585387407315	0.08693740925831	0.165507182888974	0.551897379009388	0.469418849647718	-0.142473364450356	0.635261996554565	21.8046893023178	6.26943343896788	-21.7938649748625	-21.0777834824214	-10.0179177293677	BAD	BAD	0.0639171289115299	0.0478124638587794
0.0108810477069753	0.0502110830556496	0.411167574036818	0.0561820029739188	0.906131622991935	0.97044345440277	-0.039684484677739	0.0107001712197625	-0.00664692540242465	0.10162073739519	0.0416996928528239	0.785589889899757	0.453137167147604	-0.09799469	0.63677041586314	21.5596798499085	6.27038196464664	-21.8020846096271	-20.4576107977914	-10.0201907522341	GOOD	BAD	0.063853835061723	0.0476635169267051
0.00701851033130962	0.0485591772042068	0.411069153243018	0.0541654703993212	0.904608417241814	0.97034844190538	-0.0401736958695093	0.0128609035077672	-0.0041406708234098	0.131686213783186	0.0852552358715477	0.7351342312511	0.34587554093239	-0.251259507191008	0.63677041586314	21.5596798499085	6.27038196464664	-21.8037949748625	-20.3285634824214	-10.0206637293677	BAD	BAD	0.0638005728291844	0.0474345343047268
0.00601050502198579	0.0466051093707025	0.411225639591699	0.052850527052269	0.907342143800279	0.96910529385255	-0.0346335249529841	0.01060806337594	0.0211650549932664	0.00276831117276718	0.0783071295238076	0.610031827115023	0.228629582557775	-0.229176173818035	0.63677041586314	21.5596798499085	6.27038196464664	-21.8037949748625	-20.3285634824214	-10.0206637293677	BAD	BAD	0.063757675368282	0.0471259128613412
0.00642698157750848	0.0441946390853864	0.408619653142043	0.0550252248478856	0.910582794903895	0.971099383391288	-0.0393993638113712	0.0087311267259475	0.0931540134678732	-0.00145510005392962	0.00210645915282163	0.272290230008304	0.111371852825188	-0.167587317200267	0.63677041586314	21.5596798499085	6.27038196464664	-21.8037949748625	-20.3285634824214	-10.0206637293677	GOOD	BAD	0.0637250511426888	0.0467350085027415
0.00594206236083526	0.0414202155999471	0.409317580455035	0.0536095598534333	0.909435036955398	0.968436867669331	-0.0415968179728106	0.000980537619200084	0.000657551544547726	-0.0560497752269513	-0.0336994410016765	-0.264373483689614	-0.257914135953135	-0.0530517498524252	0.63677041586314	21.5596798499085	6.27038196464664	-21.8037949748625	-20.3285634824214	-10.0206637293677	GOOD	BAD	0.0637018975088529	0.0462625562242214
0.00580370871465951	0.0386696578647901	0.409563060159621	0.0549735196809705	0.909485056362854	0.966868159874213	-0.0457541156653269	0.0120286175545539	-0.10196695502125	-0.13030769392967	-0.0592558149354546	-0.283176510286138	-0.31129	0.123705266760011	0.419437562698963	21.9917578450029	6.30544690563717	-22.11987346284	-20.6584227252968	-9.6243448624728	GOOD	GOOD	0.0636868008749076	0.0457210893333748
0.00527631924930829	0.036520985593017	0.410670928774851	0.0571326756269605	0.9098282302036	0.963675005713165	-0.0467635769011189	0.0124440532421782	-0.101900099359053	-0.0269583466505646	-0.130324613798846	-0.22062032692602	-0.31129	0.0374509997682735	0.26303041586314	22.3027098499085	6.33068196464664	-22.1634349748625	-20.7038834824214	-9.5697247293677	GOOD	GOOD	0.0636780520765909	0.0451396092398319
0.00560130515551765	0.0355005674275617	0.411671133431964	0.0546891426180684	0.908474354217391	0.963647531051549	-0.0432844971124096	0.00846771127673843	-0.137424307565256	0.1165713307541	-0.0754302880928635	-0.269441417163461	-0.467859885990443	0.188406256926088	0.26303041586314	22.3027098499085	6.33068196464664	-22.1634349748625	-20.7038834824214	-9.5697247293677	GOOD	GOOD	0.0636737665707314	0.0445605275525991
0.0057998188943347	0.035893611721866	0.409658579600318	0.0552814516121161	0.910746005696006	0.965099150139024	-0.0442541286840557	0.0145604412142551	-0.0567690683665939	0.132365250894748	-0.0685538146190177	-0.726242023303899	-0.379822014802602	0.0959235735005692	0.26303041586314	22.3027098499085	6.33068196464664	-22.1634349748625	-20.7038834824214	-9.5697247293677	GOOD	GOOD	0.0636718141361085	0.0440320479455728
0.00595495462013095	0.0376941772568374	0.408071470071473	0.0546864186491887	0.911054365082912	0.967388567764873	-0.0438344274640249	0.00634915899349492	-0.0139166731299616	0.141345713145249	-0.0146173849734655	-0.828003222550698	-0.155821941933234	0.309175103117381	0.26303041586314	22.3027098499085	6.33068196464664	-22.1634349748625	-20.7038834824214	-9.5697247293677	GOOD	GOOD	0.0636701471068542	0.0436007031441692
0.00581747942285132	0.0406258360225512	0.409329240384933	0.053043043385432	0.908757352312823	0.965760702531928	-0.0442548788557455	0.00468835452266903	-0.00472806360636764	-0.0717166810560058	-0.00671584679309286	0.20356741983957	-0.19115963211638	0.442135190528878	0.653755990921056	21.877548960479	6.2965619919817	-21.8158674067474	-20.7026652196873	-9.57392727081445	GOOD	BAD	0.063667808031143	0.0433048880218846
0.0055505987692615	0.0442165858329597	0.410017317006061	0.0499962017980942	0.905611152226226	0.962529883436361	-0.0394925342971672	-0.00501205178901596	0.0919694079265425	-0.14715506239582	-0.058978508213445	0.514487607047025	0.0666677420084262	0.221412158605844	0.944510415863139	21.5611698499085	6.27117196464663	-21.7896949748625	-20.7025734824214	-9.5742437293677	GOOD	BAD	0.0636657326283973	0.0431688262589487
0.00528116388304118	0.0479503723339476	0.407371628874723	0.0507431981935606	0.904594833152471	0.961272769018722	-0.0400265718345451	-0.000480740145750938	-0.0308442184666597	-0.00312163363493859	-0.0588798073154769	-0.015939231351806	0.112329830392278	0.103160075354706	0.944510415863139	21.5611698499085	6.27117196464663	-21.7896949748625	-20.7025734824214	-9.5742437293677	BAD	BAD	0.0636663561147024	0.0431985679686692
0.00532243934497741	0.0514023506897261	0.407918547378305	0.0527620396613177	0.907989761484596	0.963605537874886	-0.0409072015297854	0.00381820646646061	-0.0231790517343544	0.0816229893155986	0.0109311981887275	-0.187674082856604	0.301131169886115	-0.0450645997232336	0.944510415863139	21.5611698499085	6.27117196464663	-21.7896949748625	-20.7025734824214	-9.5742437293677	BAD	BAD	0.063672513202284	0.0433818404756983
0.00553324287246546	0.0542441018855945	0.410427321571443	0.0509133696119125	0.906203875846282	0.966415034993942	-0.0395452270189971	0.0125630195397812	0.0482299489626483	0.0398631731308206	-0.00562343737436357	0.160606305904547	0.343277104761554	0.0338343921666104	0.941477618353803	21.9798829759499	6.05141602399816	-21.7896949748625	-20.7025734824214	-9.5742437293677	BAD	BAD	0.0636867385770022	0.043690178062134
0.00585829216356524	0.0561814488527124	0.410227557951411	0.0529434974816997	0.90657517007777	0.963131218469321	-0.0397146103414722	0.00772539585252773	0.0912036947777027	-0.0787096779751745	-0.0240316754736049	0.372152427662332	0.411921328322833	0.263154638081509	0.939160415863139	22.2997998499085	5.88351196464664	-21.7963691456611	-20.7030120916743	-9.89957994967859	BAD	BAD	0.0637109744464013	0.0440812459879995
0.00563590522063517	0.0569757057205803	0.410685696754621	0.053833579436791	0.906102678601263	0.963919763872087	-0.0403754466505837	0.0132859655390527	0.0404933064366734	-0.0297841394645097	-0.0319377915969495	-0.237121106467748	0.185042299473357	0.102805669220493	0.939160415863139	22.2997998499085	5.88351196464664	-21.7988249748625	-20.7031734824214	-10.0192907293677	BAD	BAD	0.0637460802825049	0.0445026895136047
0.0052768358307507	0.0565529255581295	0.413983036054512	0.0539433451946513	0.902402103821038	0.96618515554728	-0.0466389308447313	0.00851812034936548	-0.00538921377191333	-0.052218295858641	-0.0241605199802254	-0.554507622651378	-0.210332114180129	0.02393157	0.939160415863139	22.2997998499085	5.88351196464664	-21.7988249748625	-20.7031734824214	-10.0192907293677	BAD	BAD	0.0637912733539974	0.0448991659101088
0.0056429651808697	0.0550845776550757	0.412902312344671	0.0541838146013827	0.90379465091793	0.96669766436181	-0.0475884115987232	0.0100120747775021	-0.0474573477619462	-0.130141367376713	-0.0661097467746216	-0.77394386096672	-0.267087449187978	0.02393157	0.939160415863139	22.2997998499085	5.88351196464664	-21.7988249748625	-20.7031734824214	-10.0192907293677	BAD	BAD	0.0638440628566385	0.0452215192203754
0.00505718122780177	0.0529910988503888	0.413008496323279	0.0508330335920758	0.902695885958496	0.966688967201257	-0.0468670967905756	0.0101754827373373	0.00176936042791476	-0.163302095959844	-0.119969483856751	-0.689579867398	-0.432441116778987	0.16510469757619	0.7675216722137	22.3019245069737	6.09820856108271	-21.7988249748625	-20.7031734824214	-10.0192907293677	BAD	BAD	0.0639007007415603	0.0454366559301841
0.00508477691680451	0.0508654577567033	0.413854154196086	0.0486985060827204	0.900591118669176	0.970458086817036	-0.0421631107653415	0.0125489632930105	0.0145241997656967	-0.0569392500402442	-0.0515002195675769	-0.792495611886818	-0.57616560498639	0.254500489237073	0.632180415863139	22.3035998499085	6.26750196464663	-21.7916843646124	-20.7027042199734	-9.67121765489328	BAD	BAD	0.063956740657569	0.0455361523585877
0.00453454612968082	0.0493011876282315	0.41245726744747	0.0530049935881914	0.905970834544063	0.96993561361199	-0.0435405656753587	0.00639464746160976	0.062664924131218	0.0481273132486515	0.0369634329548206	-0.882035764509212	-0.64743750600719	0.316087056736264	0.632180415863139	22.3035998499085	6.26750196464663	-21.7896949748625	-20.7025734824214	-9.5742437293677	BAD	BAD	0.0640075125803814	0.0455386295790771
0.00434233510260458	0.0487047918582308	0.413114544967229	0.0564526334114033	0.911430709005873	0.96838222349872	-0.0431269132539323	0.00964055510383824	0.0422796934359151	-0.0177704542400139	0.0301909530208761	-0.696118376188283	-0.892356009779615	0.3287472	0.632180415863139	22.3035998499085	6.26750196464663	-21.7896949748625	-20.7025734824214	-9.5742437293677	BAD	BAD	0.0640486504016244	0.0454827685734949
0.00469096375604233	0.0492116183464977	0.411289438535741	0.0561777178881213	0.910643952099278	0.968824285550816	-0.0408301667541267	0.00662106239076421	-0.0400878696332754	-0.0378319208054806	-0.0311239377507666	-0.596879990049384	-0.9496551	0.427843756735044	0.632180415863139	22.3035998499085	6.26750196464663	-21.7896949748625	-20.7025734824214	-9.5742437293677	BAD	BAD	0.0640766731298181	0.0454147829528082
0.00552552259993069	0.050703467251816	0.411243547265876	0.0540917120114247	0.905638009827322	0.967059394464544	-0.0424330691208452	0.0103634553629762	0.0277973375567568	0.0214640791119688	0.00905456495380458	-0.5852856	-0.854132990131073	0.300156370489116	0.802518160238851	22.0960704582892	6.02139243761995	-21.7896949748625	-20.7025734824214	-9.5742437293677	BAD	BAD	0.0640893827796804	0.0453766096097218
0.00444633288102716	0.0528760904854578	0.413798194606505	0.0525773137586361	0.904910215263388	0.962087602502582	-0.0420589182833702	0.00342445708095465	0.0492918014932353	0.0154665574817161	-0.0368991411801009	-0.327321313832219	-0.640177433250025	0.166195999171735	0.941330415863138	21.9269498499085	5.82083196464664	-21.7896949748625	-20.7025734824214	-9.5742437293677	BAD	BAD	0.0640860729222176	0.0453986312202402
0.00396420795476334	0.0553422978002678	0.412058164609062	0.0525702520597985	0.905339375420911	0.959953702984433	-0.0427316116626734	0.00182505528445026	-0.0795709976312709	-0.108871039125144	-0.119770514280781	-0.0667710624369194	-0.552509512430943	0.197275514531853	0.941330415863138	21.9269498499085	5.82083196464664	-21.7896949748625	-20.7025734824214	-9.5742437293677	BAD	BAD	0.0640676546493308	0.0454977950978775
0.00379253988346419	0.0577316393910709	0.408991324201221	0.0557379488106532	0.9034999132716	0.963462334539163	-0.0407794327586643	0.00388807146450554	-0.028581834240812	-0.0273006903709593	-0.0526948528693063	0.183441932729566	-0.196655394985464	0.0507031998012277	0.941330415863138	21.9269498499085	5.82083196464664	-21.7896949748625	-20.7025734824214	-9.5742437293677	BAD	BAD	0.0640365083277308	0.0456790480177618
0.00404564806294188	0.0597309023859217	0.410763335197452	0.057857889820703	0.90654345534404	0.96452342167992	-0.0412409498083922	0.00297250003799772	0.116721171875637	0.0104425255363645	0.0364399941324261	0.433663478815393	0.0132052606108999	0.234583327535585	0.941330415863138	21.9269498499085	5.82083196464664	-21.7896949748625	-20.7025734824214	-9.5742437293677	BAD	BAD	0.0639959239135716	0.0459370940240776
0.00332024573018471	0.061065532708285	0.410874814784082	0.056099535597727	0.906721819353399	0.964206606378524	-0.0418345402775778	0.0065508793271329	0.144717512790889	0.122605043806705	0.0644410367067947	0.359141431167269	-0.0138144795640472	0.161215111133458	0.940152479574984	22.129343188636	5.85485641005749	-21.7896949748625	-20.7025734824214	-9.5742437293677	BAD	BAD	0.0639493907305263	0.0462566799579118
0.00423350849435577	0.061475709359318	0.408295149086127	0.0562939071592262	0.905088769945553	0.966716949302633	-0.0409989777300418	0.00623944472761156	0.14468168796894	0.156879498390917	-0.00200820269679541	0.3435426	0.0301932539954691	-0.123683250567534	0.939160415863139	22.2997998499085	5.88351196464664	-21.7977684126776	-20.7031040478857	-9.96778800968645	BAD	BAD	0.0639000891262072	0.0466114136098974
0.00411499090112838	0.0607593776405946	0.41000204292537	0.0550569222416513	0.906778495534579	0.967906024499906	-0.040422884461544	0.00483813260507245	0.0781836187143356	0.0799393132573432	-0.0583841601232383	0.509704469027502	-0.170726665345273	-0.213487471719324	0.939160415863139	22.2997998499085	5.88351196464664	-21.7988249748625	-20.7031734824214	-10.0192907293677	BAD	BAD	0.063850652250203	0.0469643198998681
0.00423894873280791	0.0588863254739915	0.410720230197691	0.0540926474027853	0.908177524740814	0.972488144205035	-0.040373509218261	0.0120423648138406	0.0545693995504016	0.0434399463648168	-0.0583552931691414	0.193182976213994	-0.352731956418461	-0.2199209	0.939160415863139	22.2997998499085	5.88351196464664	-21.7988249748625	-20.7031734824214	-10.0192907293677	BAD	BAD	0.0638029597612872	0.0472736550580728
0.00374750013186144	0.0560971391437229	0.41035677355821	0.0555099472405656	0.904486294054527	0.969313615025363	-0.0399124127559955	0.00537921119155009	0.083004587087897	-0.0114089546331067	-0.0254237713705965	0.044467350190188	-0.156935701018169	0.00318948567096354	0.939160415863139	22.2997998499085	5.88351196464664	-21.7988249748625	-20.7031734824214	-10.0192907293677	BAD	BAD	0.0637578778848648	0.0475030806206677
0.00297758693092813	0.0529325251451177	0.413365280863847	0.055194963267806	0.901392215501403	0.965846725381814	-0.0394944418370426	0.00828802342875113	0.148826919633675	-0.0113747306713661	0.0358376299361538	-0.023352782857474	-0.513009399809942	-0.0324674323579377	0.57757071477833	22.3008799244305	6.08831975913917	-21.7988249748625	-20.7031734824214	-10.0192907293677	BAD	BAD	0.0637152480967468	0.0476328180642564
0.00386723232522747	0.0501482332379111	0.413615041543897	0.0511545675877312	0.904124020472401	0.968501178311264	-0.0386967676990425	0.00856804178132787	0.107580181782531	-0.0113630102833073	0.0643238510206374	-0.02798869	-0.369714321139362	0.145446992207497	0.26290041586314	22.3018198499085	6.26655196464664	-21.7919928580225	-20.7027244933629	-9.68625534017888	BAD	BAD	0.0636742993918272	0.0476676061146748
0.0038825407364213	0.0484670129486548	0.409966312017164	0.051290714309855	0.907466829603588	0.966485769239089	-0.0435393926698729	0.00714051158010608	-0.0441528187327382	-0.0113463301946942	-0.0335686737451283	-0.02798869	-0.27092371674001	0.206821	0.26290041586314	22.3018198499085	6.26655196464664	-21.7896949748625	-20.7025734824214	-9.5742437293677	BAD	BAD	0.0636342472340518	0.047636672512048
0.00304765282458747	0.0482856242014801	0.407875172017346	0.054265061948836	0.908128710412221	0.961654315435656	-0.043035897606721	0.00219822188641779	-0.00383392800424646	-0.0427840224323472	-0.0220920760602976	0.0594221736964783	-0.171335425305383	0.292878412893919	0.26290041586314	22.3018198499085	6.26655196464664	-21.7896949748625	-20.7025734824214	-9.5742437293677	BAD	BAD	0.0635947562298008	0.0475845196891978
0.00265337643092012	0.0495188492317683	0.409435146477429	0.054756716596943	0.905622855449415	0.957446689393002	-0.0423242052086062	0.00523855118382268	0.180659015780099	-0.0705588057976321	-0.000423427163660103	0.228862943865368	-0.1371905	0.154149230132219	0.26290041586314	22.3018198499085	6.26655196464664	-21.7896949748625	-20.7025734824214	-9.5742437293677	BAD	BAD	0.0635561237763456	0.0475560868869035
0.00335307625220834	0.051593580521703	0.410029016039469	0.0519199783707331	0.906060761028674	0.959910866978596	-0.0435015050352742	0.00675168824457995	0.170457024623432	-0.00793166081247573	-0.0905336607733094	0.236650330401488	-0.1371905	-0.0922015624293042	0.61998985519412	22.1014994561239	5.82892546464107	-21.7896949748625	-20.7025734824214	-9.5742437293677	BAD	BAD	0.0635191963958419	0.0475807844518661
0.00319442643459389	0.0535777970868628	0.411426666580395	0.0499350966557652	0.908094482457312	0.961139231102782	-0.0398944777603919	0.00101918743896961	0.0183455147550469	-0.0142330693084355	-0.0872767299344845	0.128497422595227	-0.308138384807474	-0.0242738414053192	0.940570415863139	21.9216598499085	5.43604196464663	-22.0716492908905	-20.703980050561	-9.89865872905738	BAD	BAD	0.0634850586700377	0.0476602650479327
0.00360656354842007	0.05449023799741	0.409926414601209	0.0506208737864769	0.906334556190562	0.962661761394845	-0.0428432347186361	0.00357955402531754	-0.04016051472472	-0.00844560680771381	-0.122320749834557	0.0496197981718779	-0.195996408145119	-0.021587840855653	0.940570415863139	21.9216598499085	5.43604196464663	-22.1725649748625	-20.7044834824214	-10.0147717293677	BAD	BAD	0.0634545728969357	0.0477662434394298
0.00662712437108705	0.0536739115603049	0.407935221552038	0.0554244115048828	0.907307689680678	0.962778688077841	-0.0439298115094969	0.00113275580601423	-0.00803281240299686	0.0481206932541856	-0.116631859316686	0.0807986474666024	-0.268957348345234	-0.083171379501841	0.940570415863139	21.9216598499085	5.43604196464663	-22.1725649748625	-20.7044834824214	-10.0147717293677	BAD	BAD	0.0634279178018452	0.0478504126470633
0.00333989153396767	0.0510281399710596	0.407814487802873	0.0568012977081905	0.904597081789942	0.964174214510578	-0.0430747939007067	0.00428054155639039	0.02138201141746	0.0790456890746165	0.0377926888688356	-0.14164594757105	-0.266772870437796	-0.09799469	0.940570415863139	21.9216598499085	5.43604196464663	-22.1725649748625	-20.7044834824214	-10.0147717293677	BAD	BAD	0.0634042937755533	0.0478613162780122
0.00778748805170671	0.0470540614119219	0.406897363149696	0.0557679984109863	0.903212401347484	0.965032004337718	-0.0421162704051435	0.00825667701280633	0.0533092160210246	-0.0772342244612847	0.0623932124893562	-0.261889145676503	-0.298368795995263	-0.00321559392876861	0.398235252641047	21.9222460684586	5.66752566308202	-22.1725649748625	-20.7044834824214	-10.0147717293677	GOOD	BAD	0.0633820294117166	0.0477622222337494
0.00680330790269844	0.0427096910672587	0.409422686623024	0.0574088771632998	0.910251359055478	0.962453908723384	-0.042693932661504	0.00750318665037145	0.114728344705345	-0.0643976370897855	-0.123543703250384	-0.226909780970058	-0.356993884229141	0.0719429123999722	-0.104839584136862	21.9227898499085	5.88225196464663	-21.5766988870608	-20.701947580434	-9.67139406177633	GOOD	BAD	0.0633592103178725	0.0475444353964573
0.00652980260306189	0.0390725019107551	0.41029557424346	0.0544112173598638	0.91021265794453	0.968415025528299	-0.0459483171430383	0.0104176463325155	0.0809087584283817	0.0770661755768753	-0.0838520601235156	-0.114954931819021	-0.508215419093862	-0.0610097893028061	-0.104839584136862	21.9227898499085	5.88225196464663	-21.4159549748625	-20.7012634824214	-9.5787627293677	GOOD	GOOD	0.0633344827677231	0.0472301574699366
0.00683809329802949	0.0369820058615977	0.410605715173423	0.0523420378928912	0.905675517208328	0.965659057453051	-0.0427938215809327	0.00478196033202789	0.0212269222265723	0.078816223139782	0.033275695320252	-0.03987936187005	-0.449644280754557	0.0990315417648712	-0.104839584136862	21.9227898499085	5.88225196464663	-21.4159549748625	-20.7012634824214	-9.5787627293677	GOOD	GOOD	0.0633075499531775	0.0468651494448074
0.00766401029982401	0.0368489379947089	0.411017126691617	0.0537972405028764	0.904498612992168	0.963497037361554	-0.0454941091843426	0.00750255546426315	-0.0103257730358755	0.0772195399546264	-0.0279642035941921	0.0733404421513508	-0.522322077998429	0.1458578	-0.104839584136862	21.9227898499085	5.88225196464663	-21.4159549748625	-20.7012634824214	-9.5787627293677	GOOD	GOOD	0.0632792784081956	0.0465073197306561
0.00657311682478998	0.0386188444373704	0.41131891563985	0.0527736999662362	0.905486653689249	0.970863076662086	-0.0449500382634315	0.00402026130597693	-0.0718084595621208	0.0178995966640308	-0.0578870763956199	0.0445615334685236	-0.639567446918681	0.297355880307216	0.272687665793693	21.927309024504	6.07971180920061	-21.4159549748625	-20.7012634824214	-9.5787627293677	GOOD	GOOD	0.0632515040776922	0.0462147875042232
0.0058330963143877	0.0418446766912933	0.412758263296874	0.0538332355523823	0.906428020360266	0.965445351697697	-0.043113659689986	0.000784977605755796	-0.00783712200390137	-0.0111222719122002	-0.057891429137504	0.0339332	-0.756824842555895	0.277622305020064	0.634480415863139	21.9316398499085	6.26894196464664	-21.7370375402335	-20.7028652472498	-9.94819846566919	GOOD	BAD	0.0632265261962495	0.0460345159694659
0.0066592932772447	0.0458874646640457	0.413477732537644	0.0559646694706243	0.905225485575499	0.964908099094908	-0.0403419239756396	0.00202027535784291	0.0204161161162117	-0.0411588724216625	0.00441964779857736	-0.176320185621404	-0.824817899280769	0.371283135564132	0.634480415863139	21.9316398499085	6.26894196464664	-21.7988249748625	-20.7031734824214	-10.0192907293677	GOOD	BAD	0.0632064208498358	0.0459951513982581
0.00620075314206436	0.0501458912695044	0.413215604053216	0.053769444366315	0.902536035153044	0.963458368767496	-0.0428835459170971	0.00640201112663523	-0.00915807628736467	-0.040330191086908	0.0959959022035714	-0.266949031568575	-0.73388050318868	0.337339250865988	0.634480415863139	21.9316398499085	6.26894196464664	-21.7988249748625	-20.7031734824214	-10.0192907293677	BAD	BAD	0.0631925545989832	0.0461063032163811
0.00614374815257084	0.0541376241852122	0.410037465195714	0.0535460494168984	0.90209611456939	0.96149630337987	-0.0429734827175488	0.007097413516385	-0.00975342496644748	-0.0110073075920034	0.0954338370856334	-0.2756762	-0.818417933364322	0.169762844074246	0.634480415863139	21.9316398499085	6.26894196464664	-21.7988249748625	-20.7031734824214	-10.0192907293677	BAD	BAD	0.0631856026510221	0.0463602601598667
0.00552859202104339	0.0574367907251803	0.410085734820642	0.0532815935651375	0.905483667981212	0.965558355926915	-0.0462592579072976	0.0052911482862662	-0.0711898107012278	0.0187125001590591	0.00333920375285362	-0.112297650696687	-0.629430892272806	-0.0149911057949593	0.602727066146407	21.9257303801717	5.84992236985641	-21.7988249748625	-20.7031734824214	-10.0192907293677	BAD	BAD	0.0631859508196968	0.0467319855494449
0.00572487746239493	0.0596246204178603	0.412525101055317	0.0503858561401174	0.906638479783757	0.969617324487458	-0.0462415601069519	0.00544786692403554	-0.00922279739493094	0.167108942653444	-0.026974767467545	-0.0348174877507793	-0.446556252409061	0.0172085040171121	0.571290415863139	21.9198798499085	5.43508196464663	-22.1357705129922	-20.3710413248766	-10.0164907832123	BAD	BAD	0.0631940255746829	0.047179626816926
0.00528076918569562	0.060334445231631	0.41202877022074	0.0525671130945291	0.906422831340348	0.965218075156657	-0.0462448230005792	0.00511102017936613	-0.00934684364926161	0.285474600224032	0.0343060830898497	0.0277356433439144	-0.166232242829782	-0.08579149490672	0.571290415863139	21.9198798499085	5.43508196464663	-22.1775349748625	-20.3298734824214	-10.0161437293677	BAD	BAD	0.0632102787631743	0.047649239527558
0.00534157592150433	0.0593511684799766	0.409609378940903	0.0540217425212025	0.909589102418305	0.967241149531426	-0.0443766855250262	-0.00279802668886809	0.0822167040442811	0.167080099301671	-0.026643910376544	0.090291148049001	-0.0315531274749079	0.0129760012465996	0.571290415863139	21.9198798499085	5.43508196464663	-22.1775349748625	-20.3298734824214	-10.0161437293677	BAD	BAD	0.0632349343260154	0.0480830575559189
0.00557036624169185	0.0567189140977293	0.410307248936692	0.0530405082909794	0.907439122498641	0.962965371298412	-0.0393562922655414	-0.000764708582115591	0.0842103581953874	0.0183504188578814	-0.058081685248802	0.0388659506764973	-0.0745342965388536	0.416678867668144	0.571290415863139	21.9198798499085	5.43508196464663	-22.1775349748625	-20.3298734824214	-10.0161437293677	BAD	BAD	0.0632675973170954	0.0484295625230112
0.00563945816605071	0.0528329783973297	0.411537855793019	0.0509055465992124	0.900621230060244	0.960341049041957	-0.0381076246656171	0.0044444700990106	0.0199222362863544	-0.0703260703641447	0.00370143908375221	-0.138935204323434	-0.133161412143835	0.11028971801162	0.420173584965646	21.7351149844729	5.43540355297849	-22.1775349748625	-20.3298734824214	-10.0161437293677	BAD	BAD	0.0633066818919815	0.0486548445653603
0.00520226976288717	0.0484232308676533	0.410054539666484	0.051301982962044	0.899386492813535	0.963172981247202	-0.0405913246403296	0.00762557799583553	0.0532546442174596	-0.0717662433715406	0.0338863081080895	-1.03729209319068	-0.661308103294456	-0.052750039395916	0.26585041586314	21.5464298499085	5.43573196464664	-21.5974894232871	-20.6089269391212	-9.35201712398944	BAD	BAD	0.06334888864791	0.0487517742896046
0.00541072925551891	0.0443300180029201	0.409107316693249	0.053554461307715	0.903728176402823	0.969572186241821	-0.0419782179777695	0.00207532877834128	-0.070687819034151	-0.0990149622745852	0.0649211501472299	-1.89263242027142	-0.996311240937025	-0.0125259061841993	0.26585041586314	21.5464298499085	5.43573196464664	-21.4068249748625	-20.7006534824214	-9.1337147293677	GOOD	BAD	0.0633894813037579	0.0487408488631786
0.00546749272661652	0.041185174932713	0.409573306997895	0.0523115752304886	0.908346286748687	0.972939489450392	-0.0425563234460576	0.000664547548899709	-0.0416629754893795	-0.0732048702986614	0.00475898954434385	-1.47272658330414	-1.02444676765204	0.414158138480483	0.26585041586314	21.5464298499085	5.43573196464664	-21.4068249748625	-20.7006534824214	-9.1337147293677	GOOD	BAD	0.063424045793461	0.0486618551732849
0.00606911560663109	0.039238538060377	0.409636949257401	0.0532695293174657	0.909118035714292	0.967276498619192	-0.0395580644174738	-0.00594664718573184	0.0211575554887582	0.105939662746423	-0.027875172535243	-0.266388913755167	-1.09142195117538	0.48463878738492	0.26585041586314	21.5464298499085	5.43573196464664	-21.4068249748625	-20.7006534824214	-9.1337147293677	GOOD	GOOD	0.0634511855363363	0.0485617545539889
0.00530345099683772	0.0384016728733685	0.408607497583094	0.0542468046400644	0.90816671580165	0.961311003346695	-0.036246365901624	-0.0103890085548179	0.0810685289337789	0.13779763297587	-0.0262799008677922	1.4550131337175	-0.317013095469883	0.361465901535061	0.59497751031531	21.7346039693489	5.84157395418483	-21.4068249748625	-20.7006534824214	-9.1337147293677	GOOD	GOOD	0.0634741431984038	0.0484830777668281
0.00433684331703926	0.0384156231407461	0.409571113601868	0.0537949732372194	0.905781147224606	0.955770539419003	-0.0352911362209592	0.00224872971980762	0.0248119182869677	0.10725500596423	-0.0577374015271104	1.86163788156119	-0.494697551155538	0.14784434264235	0.942210415863139	21.9331298499085	6.26974196464663	-21.9644392405882	-20.9809554503078	-9.45615175672381	GOOD	GOOD	0.0634993322765644	0.0484547167581678
0.0056157786788581	0.0390208003789578	0.410066996666163	0.053282627113275	0.904012097102707	0.961812753966298	-0.0388959435783741	0.019732242770394	-0.0723430368674445	-0.00758814231584904	-0.0281209785731108	-0.0797072940684719	-0.965008211465924	-0.465294144382788	0.942210415863139	21.9331298499085	6.26974196464663	-22.1584749748625	-21.0784934824214	-9.56835172936769	GOOD	GOOD	0.0635317661907293	0.0484868217223586
0.00573969613635779	0.0400207078606755	0.411010251038813	0.0528355875911413	0.904719106013945	0.97096627759989	-0.0443949482977579	0.0164779244724821	-0.0108546619279205	-0.0730993842139351	0.00353996322345795	-1.60596303686436	-0.888771561198913	-0.6466629	0.942210415863139	21.9331298499085	6.26974196464663	-22.1584749748625	-21.0784934824214	-9.56835172936769	GOOD	GOOD	0.0635700912415374	0.0485704950321355
0.0058196514498607	0.0412483398700481	0.410629957716086	0.0530099578159409	0.907781952003816	0.968354770703801	-0.0467476194453533	-0.00553750487624835	-0.0675736590710713	0.0169224216319163	-0.0848418286365457	-2.50750029029873	-0.0714624902080928	-0.269908057933784	0.942210415863139	21.9331298499085	6.26974196464663	-22.1584749748625	-21.0784934824214	-9.56835172936769	GOOD	GOOD	0.0636046855631115	0.048681961599067
0.00525034911873243	0.0425575026614523	0.409357036005204	0.0537800339633239	0.91149278452612	0.966753633884482	-0.0517058469079058	-0.00126586594946451	-0.134080027013474	-0.0943019964822662	-0.121802807450547	-2.54522997776291	0.107552602244278	0.079622968376401	0.941851574109865	21.9305940348521	6.08564179154727	-22.1584749748625	-21.0784934824214	-9.56835172936769	GOOD	BAD	0.0636202037543312	0.0487903028539782
0.005437145378134	0.0438741449444898	0.408445534879424	0.0539864369805494	0.910662931291823	0.962215608121438	-0.0444823738274167	-0.00930101169019783	-0.101893228031933	-0.192438678804883	-0.0284923197455017	-1.08096814581921	0.831204223388455	0.580914503424234	0.941460415863139	21.9278298499085	5.88496196464664	-21.8548850091235	-21.076978981848	-9.21904208375169	GOOD	BAD	0.0636012465245865	0.0488669132001394
0.00547526917153041	0.0452406658701466	0.407634807461837	0.0524167092730818	0.909314856658365	0.958997514144809	-0.0410460702546565	-0.0198111408220831	-0.0726284439926995	-0.0174104666413477	0.0619652883497871	1.13102020499992	0.883641720827664	0.694526	0.941460415863139	21.9278298499085	5.88496196464664	-21.7756049748625	-21.0765834824214	-9.1278227293677	BAD	BAD	0.0635382556916838	0.0488941750424545
0.00586006264854894	0.0468289414196825	0.40838579651244	0.0498986395236359	0.90913021686347	0.955492526639832	-0.0428962364798546	-0.0072316389311257	-0.040348447273934	0.107160994763499	0.03922054309834	1.8841722438988	0.566159690567317	0.297842354148053	0.941460415863139	21.9278298499085	5.88496196464664	-21.7756049748625	-21.0765834824214	-9.1278227293677	BAD	BAD	0.0634307237995608	0.0488710556380187
0.00641709837627653	0.0488827355720283	0.408171434555956	0.0505590020896588	0.90720444076356	0.954933298805192	-0.0423205359387091	0.0111686098050962	0.0177754649776537	0.07911855315447	-0.0576506468530848	2.00451074121263	-0.215764323619399	0.0561939092875761	0.767134824731439	21.9265746225998	5.85424664677873	-21.7756049748625	-21.0765834824214	-9.1278227293677	BAD	BAD	0.0632866044722616	0.0488142425029638
0.00603667909220706	0.0515263926587558	0.407641210800856	0.0531792735323553	0.905983460251928	0.967603749054106	-0.0423596313086664	0.0182808506005606	0.024913927095009	0.0756276555710994	0.000100244544040302	1.86054345576114	-0.611261819874534	-0.0777297930503351	0.572040415863139	21.9251698499085	5.81987196464664	-21.7756049748625	-21.0765834824214	-9.1278227293677	BAD	BAD	0.0631190034109346	0.048753532566765
0.00576489873933242	0.0545619349821089	0.408764341405328	0.0568025884529548	0.90507689073397	0.975752606843318	-0.0422163150542008	0.00560177886897356	0.0173956076240922	0.0513341690825478	0.122609748342969	1.829668	-0.414582341312916	-0.0465403891376236	0.572040415863139	21.9251698499085	5.81987196464664	-22.1148432512701	-20.4463428599838	-9.87758633232521	BAD	BAD	0.0629419537195667	0.0487211104463444
0.00746052790853273	0.0574897727533035	0.410756385834693	0.0534294966151371	0.905618029269125	0.977182238736046	-0.039690610195636	0.00398969856097998	0.0828409533330881	-0.0672973205633021	0.0730145204920781	1.30071896579193	0.0272615019417004	-0.245335190092399	0.572040415863139	21.9251698499085	5.81987196464664	-22.1775349748625	-20.3298734824214	-10.0161437293677	BAD	BAD	0.062766664624152	0.0487388836906795
0.00613914740274758	0.059735550691023	0.411315658410897	0.0508465891499796	0.90510593117234	0.976473893317036	-0.0455608098361544	0.00192561083568844	0.0254993729343006	-0.0752280667484688	-0.0291507973115199	0.461051619408472	0.195275917285094	-0.175484889837038	0.572040415863139	21.9251698499085	5.81987196464664	-22.1775349748625	-20.3298734824214	-10.0161437293677	BAD	BAD	0.0625991776647769	0.0488095601716137
0.00581821799768392	0.0608428772626134	0.410813855214037	0.0552160893753112	0.905522368905008	0.970724572371581	-0.0419292869497927	-0.000367065118428485	-0.0974328676282849	-0.0392963587621175	0.00363255329447463	-0.0897557807258026	0.0587259348927379	-0.265605225400734	0.570624731431481	22.0953629681236	5.64060454130401	-22.1775349748625	-20.3298734824214	-10.0161437293677	BAD	BAD	0.0624399901163801	0.0489133627490789
0.00592376598242539	0.060560618124304	0.411909461978857	0.0539096401450781	0.905481133407308	0.959984697391479	-0.0447877068829072	-0.00701395150830789	-0.0778922350515211	-0.153470881390702	-0.0531262536588425	-0.0422452666115906	-0.425263886464091	0.0967323450961884	0.568990415863139	22.2918398499085	5.43365196464664	-22.1775349748625	-20.3298734824214	-10.0161437293677	BAD	BAD	0.062285582167587	0.0490118034477793
0.00618200959677627	0.0589037894049749	0.413694179182668	0.0536579398021158	0.902941383743989	0.957811786432612	-0.0443913527965897	-0.00738390959615672	0.0214318149782108	-0.00282098605952463	-0.0059666296064061	0.249147139868577	-0.433443245782742	0.309564739389552	0.568990415863139	22.2918398499085	5.43365196464664	-22.4994628763781	-20.6658278269142	-9.61250262258706	BAD	BAD	0.0621309632989686	0.0490588693026837
0.00546711453866783	0.0561456285261644	0.412841847183636	0.0534795413646135	0.903582109191167	0.956441077806676	-0.0465322411878673	-0.00475430487049428	0.0214018589728917	0.148881292520484	0.0418202757981958	0.561912759505776	-0.532432278793839	0.60469939243174	0.568990415863139	22.2918398499085	5.43365196464664	-22.5371849748625	-20.7051934824214	-9.5652057293677	BAD	BAD	0.0619720855148522	0.0490139805605352
0.00471474246767944	0.0526985123746697	0.411982230355245	0.0520029422946943	0.904780692624399	0.958568605055844	-0.0445655507312012	0.00170976453351721	0.0496041964107245	-0.120429291964609	0.0265091096443062	0.988074105351094	-0.224632079607545	0.52193434654041	0.568990415863139	22.2918398499085	5.43365196464664	-22.5371849748625	-20.7051934824214	-9.5652057293677	BAD	BAD	0.0618074725914066	0.0488508955166794
0.00483687052305007	0.0489838531269273	0.411175478474898	0.0530519865506883	0.905171825865879	0.962373484588387	-0.0403031094778994	0.00679130889459271	0.0268582291977162	-0.140912068528651	0.0422832288450692	1.5405918630221	0.0733928727204639	0.229458390486222	0.569738325860136	22.2970706594607	5.81385018744909	-22.5371849748625	-20.7051934824214	-9.5652057293677	BAD	BAD	0.0616388234436047	0.0485616438922507
0.0050913812326514	0.0453513508545251	0.410245577316376	0.0534895088732284	0.904571130636011	0.965576538924693	-0.0395735419144546	0.0071335709395526	-0.0120852972262341	-0.0656249176548879	-0.0300165968164284	1.67471389990228	0.09494229	0.0698741144439371	0.570630415863139	22.3033098499085	6.26734196464663	-22.5371849748625	-20.7051934824214	-9.5652057293677	BAD	BAD	0.0614703988912479	0.0481551791384019
0.00472646991238348	0.0420187479144994	0.41194097531327	0.0531453582696291	0.907987351124381	0.966923133291897	-0.0424666500410322	0.00571558248170519	0.0773174672431074	-0.10345822086537	0.031285539523933	1.27473947343256	0.337349658775111	-0.103391360143726	0.570630415863139	22.3033098499085	6.26734196464663	-21.7566131517704	-20.7024575163264	-9.57464376813375	GOOD	BAD	0.0613073529899575	0.0476509284162679
0.00502735677711517	0.0390426147839923	0.412132684797909	0.0523029316526777	0.908256838972524	0.966692957011123	-0.0413779574894776	0.00379783210769033	0.20019063577721	-0.0709121890880478	0.0372198589293435	0.955377198327713	0.484137028141775	-0.245088588160959	0.570630415863139	22.3033098499085	6.26734196464663	-21.4159549748625	-20.7012634824214	-9.5787627293677	GOOD	BAD	0.0611538666925927	0.0470707743963503
0.00495407520236084	0.0363496943558017	0.408436905243078	0.0516825358574043	0.907764178635276	0.967275520068112	-0.0410964942304905	0.00702626604235503	0.184662605795355	-0.0174635591038852	0.0311030376704834	0.72334681159602	0.542761156969367	-0.324570221585217	0.570630415863139	22.3033098499085	6.26734196464663	-21.4159549748625	-20.7012634824214	-9.5787627293677	GOOD	GOOD	0.0610120835338306	0.0464333351570296
0.00443819510179985	0.033809087239578	0.40717806904086	0.0510447136223095	0.906061070496656	0.968267389336066	-0.0403149990253999	0.00888380203723997	0.0554205211318613	0.0745050175007449	-0.0450309743210109	0.518129277598012	0.5592078	-0.386157899763921	0.599916370699159	21.9678940784482	6.09637361475976	-21.4159549748625	-20.7012634824214	-9.5787627293677	GOOD	GOOD	0.060882145506045	0.0457520313792694
0.00438929129813303	0.0313180581369565	0.409367603408591	0.0513738109860908	0.903390022398062	0.968512594229402	-0.0423750497016433	0.00364658615447117	-0.00603641186878523	-0.0517857436128512	-0.07098271913769	0.513028735366731	0.644759712802669	-0.357874691512606	0.63602041586314	21.5543898499085	5.88560196464663	-21.4159549748625	-20.7012634824214	-9.5787627293677	GOOD	GOOD	0.0607629402739704	0.0450365087362023
0.00550953647000026	0.0288891141098168	0.40844529009918	0.0519644131898654	0.903234684392595	0.970267754154902	-0.0406634067940044	-0.000746882885477022	0.0145916972211004	-0.117075553560619	-0.0169449888931127	0.39048620368171	0.415066058374759	-0.114059475272554	0.63602041586314	21.5543898499085	5.88560196464663	-21.9677289731709	-20.7027655488072	-9.23942575581021	GOOD	GOOD	0.0606530472085985	0.0442952524830275
0.00390239739158412	0.0266921812046716	0.408693421463734	0.055192796513094	0.901812898996303	0.968002063651162	-0.0431832863150505	0.00310621778055249	0.00114080381524031	0.0215277968138973	-0.092025835655598	0.484264204725141	0.239152224210338	-0.0832124722064375	0.63602041586314	21.5543898499085	5.88560196464663	-22.1543149748625	-20.7032734824214	-9.1246767293677	GOOD	GOOD	0.0605515539525736	0.0435377055977552
0.00474586887140765	0.0250131147884812	0.409417392302815	0.0559691717823549	0.905348410775514	0.96564119266124	-0.0487582351790971	0.00341297256375264	-0.0202603269618652	-0.0115680755617399	0.023367868175784	0.576847137493334	0.2110087	0.0424136145007514	0.63602041586314	21.5543898499085	5.88560196464663	-22.1543149748625	-20.7032734824214	-9.1246767293677	GOOD	GOOD	0.0604585633773853	0.0427770416389399
0.00475504790043172	0.0241703745966164	0.408400920370796	0.0548050762645782	0.90742557398708	0.965542952326294	-0.0467147952525737	0.0038730992499009	0.0829092752976476	-0.0899016184219084	0.0722094801805353	0.78391841280466	-0.0147255908949003	0.132320875265331	0.472626397202575	21.7171682497895	5.88454661816732	-22.1543149748625	-20.7032734824214	-9.1246767293677	GOOD	GOOD	0.0603752532402292	0.0420343001175792
0.00502603433350068	0.0244428787564892	0.408741659911058	0.0581389364224293	0.904438893584841	0.961422318102078	-0.0442963578991004	0.00721533541715657	0.0289448660134278	-0.111574477593287	-0.0503011479102918	0.790114055794254	0.0580590134573391	0.00171385004922854	0.26444041586314	21.9245698499085	5.88320196464664	-22.1543149748625	-20.7032734824214	-9.1246767293677	GOOD	GOOD	0.0603033638955912	0.0413405233585534
0.00448758400400136	0.0260127344304393	0.408925987990834	0.0579901108364276	0.904616701650875	0.964634498336009	-0.0477388145608682	0.00907462396180316	-0.0670969185217117	-0.0891663789490439	-0.0389138596285899	-0.310616538341785	0.187606888946324	-0.231717497310738	0.26444041586314	21.9245698499085	5.88320196464664	-22.157636217689	-21.0028400048687	-9.47889605895246	GOOD	GOOD	0.0602442769234587	0.0407338731778643
0.00463560405411933	0.0289246939674927	0.409815537146121	0.0543536807348486	0.905157615028947	0.967262961437346	-0.0443761536710646	0.0109714322939052	-0.0748699446980264	-0.0861109127523774	0.0380773765907869	-0.435087569904665	-0.398975738140694	-0.0837207331455127	0.26444041586314	21.9245698499085	5.88320196464664	-22.1584749748625	-21.0784934824214	-9.56835172936769	GOOD	GOOD	0.0601984852075208	0.0402542318842727
0.0044402398359682	0.033059288104611	0.411808860042778	0.0531189307404684	0.905026839596076	0.966840358674514	-0.0480883179446794	0.00574512889084683	-0.093486101244357	-0.00343134897580237	-0.0231284785933642	0.208895011662167	0.216852578135952	0.412214499437065	0.26444041586314	21.9245698499085	5.88320196464664	-22.1584749748625	-21.0784934824214	-9.56835172936769	GOOD	GOOD	0.0601660294663608	0.0399386855223174
0.00481826427495485	0.0381088440180378	0.410901490838779	0.0529850745492817	0.904793281036043	0.960832480119729	-0.0422911667768201	-0.00366382238486988	-0.110089779603422	-0.0450325163940465	0.0481126488067819	0.600221159037505	0.288884518468784	0.0567687804229474	0.424569593013286	21.7619913689346	5.69031604870317	-22.1584749748625	-21.0784934824214	-9.56835172936769	GOOD	BAD	0.0601471439518452	0.0398162797525896
0.0048105845136401	0.0436010403758823	0.409855097877289	0.0526978811323025	0.90294569284614	0.956851021893136	-0.0442171456627188	-0.00135721276772984	-0.0135731453796242	-0.0112700954779989	0.108233114460527	-0.12635501864243	0.463856241311234	-0.03703156	0.63513041586314	21.5482098499085	5.43668196464664	-22.1584749748625	-21.0784934824214	-9.56835172936769	GOOD	BAD	0.0601421524826994	0.039900357764506
0.00415165945857049	0.0490018240091317	0.410422977873521	0.0524256298584851	0.905012971847389	0.958901603626358	-0.0465420968543933	0.007110192844972	0.0215033205453174	0.0142736105913727	0.00334969991122957	-0.223075605403387	0.451877326719559	0.0665407427384693	0.63513041586314	21.5482098499085	5.43668196464664	-21.8487509063847	-21.0778903610352	-9.95024309430354	BAD	BAD	0.060151038488509	0.0401828119311106
0.00462458550938864	0.0538281247354739	0.409874149342111	0.0518744952013609	0.905015556677281	0.963036851686445	-0.040104473346619	0.00859012107962824	-0.0311245894702189	0.0482506892962515	0.0295781184944181	0.26533313880069	0.343363428317731	0.0324869621981685	0.63513041586314	21.5482098499085	5.43668196464664	-21.7938649748625	-21.0777834824214	-10.0179177293677	BAD	BAD	0.0601735162453547	0.0406351447864896
0.00504227313037735	0.0577118906584913	0.409099159286961	0.050267184331712	0.905050221674204	0.963537162242881	-0.0393318786700387	-0.00228030854318064	-0.0754389972095209	0.0482567357800924	0.0386259755990269	0.235811678390096	0.226109675398756	-0.0821312959508895	0.63513041586314	21.5482098499085	5.43668196464664	-21.7938649748625	-21.0777834824214	-10.0179177293677	BAD	BAD	0.0602092456707322	0.041215083095496
0.00436123434538857	0.0604339610249516	0.411053501461517	0.0517277021156482	0.905446788598064	0.965356744816474	-0.0411538090172086	0.00577324828903668	-0.0138795285430596	-0.0272919750315725	-0.0226432817721528	-0.325268645336039	0.159934338645539	-0.0443417304713344	0.765562004899714	21.5488413669933	5.43702103422235	-21.7938649748625	-21.0777834824214	-10.0179177293677	BAD	BAD	0.0602574635047701	0.0418747743419728
0.00432484778108072	0.061937374302113	0.412266352004051	0.0552345204253932	0.903893699087487	0.965732591295966	-0.0483448021174048	0.00993423579403445	0.0736138111826102	-0.0798288349495616	-0.0839202874739945	-0.73030187304746	0.1529755	0.0172451545816134	0.942870415863139	21.5496998499085	5.43748196464664	-21.7938649748625	-21.0777834824214	-10.0179177293677	BAD	BAD	0.0603163889716402	0.0425683765297555
0.00470342459905189	0.0623065854862224	0.412330778954366	0.0562242409482631	0.908126840253216	0.964768070092409	-0.0469599436982114	0.00297799037083617	0.0411261088080991	-0.0361059285464833	-0.06772924962374	-0.715289732477388	0.257494883684121	0.02393157	0.942870415863139	21.5496998499085	5.43748196464664	-22.4632353974578	-20.7422607926582	-9.61024401851101	BAD	BAD	0.0603832636021814	0.0432575691735198
0.00487071185429788	0.0617229600587402	0.409470349701118	0.052762516509393	0.907027826299829	0.966431021034518	-0.0466841914835418	0.00171583205213184	-0.0758519903775144	-0.0953372079582218	-0.0480239234425179	-0.539943820335304	-0.206640246349876	0.357063592664164	0.942870415863139	21.5496998499085	5.43748196464664	-22.5371849748625	-20.7051934824214	-9.5652057293677	BAD	BAD	0.0604550389645737	0.04391341946615
0.00501846031917125	0.0604160313390001	0.4092238968911	0.0548655161338955	0.907276226833096	0.967207476567924	-0.0494660363731808	0.0135680782685374	-0.0400513978027333	-0.105094258962273	-0.0681203883680968	-0.466334579084419	-0.413599871337154	0.277418146282182	0.942870415863139	21.5496998499085	5.43748196464664	-22.5371849748625	-20.7051934824214	-9.5652057293677	BAD	BAD	0.0605289244959976	0.0445145101652822
0.00485488883291029	0.0586155772775342	0.4100887420385	0.0551930816492341	0.910663968192249	0.967994457559586	-0.0410468352707921	0.00939890224021435	-0.01443071581582	-0.119881217914829	0.00339692964768246	-0.634422594372846	-0.4273564	0.2677841	0.94323621201311	21.5522645797328	5.62408372565012	-22.5371849748625	-20.7051934824214	-9.5652057293677	BAD	BAD	0.0606022910314334	0.0450436844144031
0.00482952083776843	0.0565196238545209	0.410485068408153	0.0520784921584023	0.906267833963471	0.966535928713349	-0.0414709080364604	0.00284581190187831	-0.00394777212914959	-0.164665507520112	-0.0473634941895654	-0.927016011766381	-0.558474622748602	0.084133417595502	0.943750415863139	21.5558698499085	5.88639196464663	-22.5371849748625	-20.7051934824214	-9.5652057293677	BAD	BAD	0.0606722477011502	0.0454862362898918
0.00486258355880479	0.0542941674152378	0.411041321664531	0.0530822199473465	0.903910187931053	0.965356428061259	-0.0411560155262927	0.00185777361178101	-0.0399874613081443	-0.0563469481436125	0.0072381858643959	-0.844960532083145	-0.723604825932564	0.152247368255573	0.943750415863139	21.5558698499085	5.88639196464663	-22.0092636926024	-20.966182834256	-9.57058351743139	BAD	BAD	0.0607354771805424	0.0458300743017588
0.00502698499920979	0.0520838101352096	0.412036209379306	0.0529175807752343	0.902536164978063	0.968875607549576	-0.0401325965256771	0.00261942679736604	0.0359164074267464	-0.0248777350694089	0.0614293859592657	-0.815128932848325	-0.610317383303588	-0.0101548045251963	0.943750415863139	21.5558698499085	5.88639196464663	-21.7847349748625	-21.0771834824214	-9.5728707293677	BAD	BAD	0.0607885130093706	0.0460667754642729
0.00557304983361493	0.0500177567591544	0.413290389628701	0.0500395709353988	0.904211766754848	0.967576888260029	-0.0408871671543758	-0.00141514036779294	0.0943826229558187	-0.081210121149678	-0.0691043388194132	-0.654135580694508	-0.33391461808199	-0.0099603997520328	0.943750415863139	21.5558698499085	5.88639196464663	-21.7847349748625	-21.0771834824214	-9.5728707293677	BAD	BAD	0.0608283113826583	0.0461932310483966
0.00513342920067854	0.0482245764574222	0.413401827276194	0.0503660830354009	0.905003820192379	0.96220535100911	-0.0417077084417301	-0.0029858416343494	0.02158558919848	0.0615771339978917	0.0534363430751778	-0.222545732029887	0.00171301281110833	0.0685720068166171	0.666537549470451	21.7036134669692	5.70214036673994	-21.7847349748625	-21.0771834824214	-9.5728707293677	BAD	BAD	0.0608529127927446	0.0462140104845389
0.00499307123387541	0.0468315690805564	0.414364283991578	0.0532756666964304	0.905389686664959	0.962813993893439	-0.042187237122368	-0.00335981350614103	-0.0283820591323305	0.118889070715231	0.0762856642424777	0.0939862485807995	0.267290328529101	0.0848947	0.26355041586314	21.9183898499085	5.43429196464663	-21.7847349748625	-21.0771834824214	-9.5728707293677	BAD	BAD	0.0608619411713359	0.0461425558168882
0.00547971482450848	0.0459137680630751	0.413161994233382	0.0532352865221299	0.903461732214862	0.959994578303382	-0.0456880140814541	0.00153585410646688	-0.0267554471962976	0.0963419809863686	0.0529927043482982	0.250991655261932	0.108672979249101	0.0390089815771951	0.26355041586314	21.9183898499085	5.43429196464663	-22.0729135019909	-21.0786211008998	-9.90444802290692	BAD	BAD	0.0608567282787264	0.0459985514797509
0.00581353694364101	0.0454463434901916	0.410165123055774	0.0519917330770962	0.903677729744137	0.961774297356103	-0.04527717756731	0.00319365341295197	0.0336811976253892	0.0951716569088513	0.07663167020905	0.2816207	-0.0959081055524543	0.20996193193935	0.26355041586314	21.9183898499085	5.43429196464663	-22.1676049748625	-21.0790934824214	-10.0133997293677	GOOD	BAD	0.0608400477609025	0.0458027749645944
0.00530699623759561	0.0453345811759234	0.408413332594688	0.0536216038780539	0.905727288140579	0.96453092487838	-0.0451076846863703	-0.00203759463273401	-0.015110510539866	-0.011267560347267	0.00339532663400237	0.138004067428724	-0.271787977845162	0.126391092181971	0.26355041586314	21.9183898499085	5.43429196464663	-22.1676049748625	-21.0790934824214	-10.0133997293677	BAD	BAD	0.0608156281437171	0.0455737472801869
0.00547278544968743	0.0455007079304668	0.408614220982353	0.0545924945043405	0.907284790880384	0.964719013514068	-0.0471089888829569	-0.00323582653890415	0.0709480045412726	0.036177018639282	-0.0701941886264512	0.192867324144419	-0.402209926612055	0.0848947	0.38780012767196	21.7723957389064	5.58901741740975	-22.1676049748625	-21.0790934824214	-10.0133997293677	BAD	BAD	0.0607876165379237	0.0453281350963581
0.00577522734981062	0.0459616735589854	0.410951046599489	0.0563513966596866	0.90788005277544	0.966575741809566	-0.044583138328157	0.00339797263084449	0.144820085361419	-0.0344246961613313	-0.10738599848459	0.0722857420383026	-0.611563841534983	-0.0602359606209626	0.574340415863139	21.5532098499085	5.82131196464663	-22.1676049748625	-21.0790934824214	-10.0133997293677	BAD	BAD	0.0607600161263748	0.0450839154319208
0.00584381298292528	0.0468454984736911	0.409683684707095	0.0541249745890128	0.905433411962521	0.973323049892498	-0.0413621693939143	0.00547950489176116	0.0715030199891824	-0.154672334929893	0.0277394721922008	0.133475239228622	-0.519553012537346	6.08642901145373e-06	0.574340415863139	21.5532098499085	5.82131196464663	-22.1602665467929	-21.0786112198977	-9.65568310992756	BAD	BAD	0.0607360657390682	0.0448639860631196
0.00616334314482011	0.0483128143138589	0.410457162418516	0.0513120175314654	0.906266426837966	0.977194338274571	-0.0403175417488107	0.00281771356805107	-0.0643225982432997	0.0590250770269639	0.0405418545564623	-0.195040543384364	-0.390915128205889	-0.0256905386004709	0.574340415863139	21.5532098499085	5.82131196464663	-22.1584749748625	-21.0784934824214	-9.56835172936769	BAD	BAD	0.0607176358269536	0.0446964986235635
[truncated: 77,198 more rows]
