# Supplementary material for: Machine Learning to Improve Orientation Estimation in Sports Situations Challenging for Inertial Sensor Use
Source: Front Sports Act Living. 2021 Aug 3;3:670263. doi: 10.3389/fspor.2021.670263 (PMC8369156; doi:10.3389/fspor.2021.670263)
Supplement: Supplementary file 3 [file Data_Sheet_3.ZIP › RawData_TrainingSet_S1.csv]

HelicalAngle_mar	HelicalAngle_EFonly	acc_frame_x	acc_frame_y	acc_frame_z	acc_thorax_z	acc_thorax_y	acc_thorax_x	gyr_frame_x	gyr_frame_y	gyr_frame_z	gyr_thorax_z	gyr_thorax_y	gyr_thorax_x	mag_frame_x	mag_frame_y	mag_frame_z	mag_thorax_z	mag_thorax_y	mag_thorax_x	EFcorrect	EFcorrect_S5
0	-0.000208956332997801	-0.100367506981608	-0.0152941960537282	0.996935500873016	0.926280617865312	-0.146301457549744	0.155960685113312	-0.113199522193598	-0.00474669676285675	-0.0086189141222213	0.165096215017888	2.74036901660386	-0.072869669322444	3.39748584900532	20.0694278239014	10.6453424493123	-9.98606891645646	-19.8107252793638	-10.8759033419584	GOOD	GOOD
0.000195492294099696	0.00509496006246722	-0.0978969058342898	-0.0141109277641312	0.992829116662899	0.927835029218636	-0.146335363810337	0.155055887468021	-0.108768720804208	-0.0726901539207091	-0.108660405749425	0.0339332	1.59760069894368	0.019714039082449	3.39748584900532	20.0694278239014	10.6453424493123	-10.0116370766954	-19.7848575625096	-10.8448966033849	GOOD	GOOD
NaN	0.00997318354306183	-0.0958380636830385	-0.0148961254156395	1.00144221564243	0.931545029916406	-0.146389164913197	0.159240095965615	-0.108752451377577	0.0327513438054654	0.109242810721823	0.0584907803578939	0.770131899754283	-0.0321960900050847	3.3961829602192	20.4190902551175	11.0591136665765	-10.3556489164565	-19.4368152793638	-10.4277103419584	BAD	GOOD
NaN	0.0141422007176009	-0.0975141047879358	-0.0118396443977295	0.998635709363502	0.931784745129281	-0.142021830710656	0.162066878341853	0.0617449290125816	-0.1227502188512	-0.0421625643234579	0.338006462904078	1.197573	0.02393157	3.39607684900532	20.4475678239014	11.0928124493123	-10.3556489164565	-19.4368152793638	-10.4277103419584	BAD	GOOD
0.000728174363832637	0.0174438653989678	-0.0958879845841799	-0.0097826855217379	0.996118920684116	0.929874625503433	-0.143119331459222	0.166648621815504	-0.150994881141765	0.191908963820499	-0.169240524856587	0.275459722493993	1.16870265178546	0.0360627345867161	3.39607684900532	20.4475678239014	11.0928124493123	-10.3556489164565	-19.4368152793638	-10.4277103419584	GOOD	GOOD
0.000737077726392368	0.0198810503181574	-0.0966111283055382	-0.0140967970680988	0.996779777410534	0.928214142026673	-0.144449946441343	0.161246260671004	-0.226883823123706	0.219733161455636	0.103447262988403	0.214250883674056	0.881877933725728	0.135130658686637	3.39607684900532	20.4475678239014	11.0928124493123	-10.3556489164565	-19.4368152793638	-10.4277103419584	GOOD	GOOD
0.00113189767980448	0.0215921034214284	-0.0904437034024395	-0.0144588034975805	0.992817998280784	0.929461783003437	-0.144881125991343	0.167445436371419	-0.00552455251866598	-0.161933540266528	0.0152632538051932	0.164214500879371	0.647407165008343	0.0366072385503884	3.39607684900532	20.4475678239014	11.0928124493123	-10.3556489164565	-19.4368152793638	-10.4277103419584	GOOD	GOOD
0.000885558563812289	0.0227992113467354	-0.0972642996727295	-0.0137594924511188	0.995492430118686	0.927810451135762	-0.14276176523748	0.16153321799278	0.014587661841539	-0.0572657606220705	0.0972184691874694	-0.114734751152579	0.617241	0.02393157	3.03138484900532	19.7018578239014	11.0947324493123	-10.0303522911248	-19.7659230805916	-10.8222004940156	GOOD	GOOD
0.000939520085595475	0.0237485336332511	-0.0976651851317716	-0.0148935154465151	0.995566368000993	0.93161222628576	-0.147667958045143	0.16774549674534	0.0247606223401995	0.0515722394967086	-0.0358950403796831	0.454541932434868	0.513914791746524	0.02393157	3.03138484900532	19.7018578239014	11.0947324493123	-9.98606891645646	-19.8107252793638	-10.8759033419584	GOOD	GOOD
0.000964643304897568	0.0246493743965452	-0.0976747313350656	-0.0140116110168791	0.994196292736456	0.931204507839997	-0.143542656685063	0.172638806164882	0.0559743627827044	0.0719338498725103	0.0463328240848264	0.473558785811092	0.710168271905409	-0.140727355643681	3.03138484900532	19.7018578239014	11.0947324493123	-9.98606891645646	-19.8107252793638	-10.8759033419584	GOOD	GOOD
0.00138499575386891	0.0256413438000913	-0.0976733874924451	-0.0122070121786458	0.996135884587764	0.931941405315506	-0.145141802988022	0.164704147088922	-0.0670761037928286	-0.0674727968651676	-0.0463751016368955	0.58013520073112	0.469136972231746	-0.1589578	3.03138484900532	19.7018578239014	11.0947324493123	-9.98606891645646	-19.8107252793638	-10.8759033419584	GOOD	GOOD
0.00129618823900531	0.0267684481133104	-0.0969421121121566	-0.0151465599134026	0.999831433518238	0.93689100055706	-0.142572235730973	0.160793762814868	-0.130716744685611	-0.0177895412489162	0.0148587505533016	0.135257950668039	0.122638562873083	0.00938427866112706	3.1490167537656	19.8208090375591	11.0225443336788	-9.98606891645646	-19.8107252793638	-10.8759033419584	GOOD	GOOD
0.0013898033026589	0.0279328777995435	-0.0938850907046153	-0.0139679089018222	1.00007972350669	0.936504684586262	-0.142435116418292	0.170831626661124	0.0370266045695219	-0.0179267467738243	0.0565692276424588	0.09585508	0.256957718604778	0.080663307131476	3.76447284900532	20.4431678239014	10.6448524493123	-9.99918094295808	-19.462674957726	-11.2913386849595	GOOD	GOOD
0.00140548828954285	0.0289080008663789	-0.0972375563660763	-0.0152082990513811	0.999194344787601	0.936377993506535	-0.143285466433464	0.163434481935339	-0.160430106030077	0.000735859746822533	0.0242063660097456	0.21235312179421	0.105268844921362	-0.0871467712989688	3.76447284900532	20.4431678239014	10.6448524493123	-10.0001589164565	-19.4367152793638	-11.3223243419584	GOOD	GOOD
0.00179823360492736	0.029449781136039	-0.0972923444335312	-0.00979987999404162	0.998766398225243	0.933640541652602	-0.142962870861981	0.168444491616543	-0.0989249765284269	0.0914563693866196	0.117911265337199	-0.0157855297466177	-0.180927597986595	-0.0400351143778888	3.76447284900532	20.4431678239014	10.6448524493123	-10.0001589164565	-19.4367152793638	-11.3223243419584	GOOD	GOOD
0.00182829129846848	0.029405640369431	-0.0956641680218165	-0.0154889867649937	0.998738319225105	0.935277464763162	-0.13868243541748	0.1651100610802	-0.0373958272178936	0.032071728531923	0.0565430756465992	-0.26598343746702	-0.362510155289402	-0.03703156	3.76447284900532	20.4431678239014	10.6448524493123	-10.0001589164565	-19.4367152793638	-11.3223243419584	GOOD	GOOD
0.00192349261271366	0.028757164331566	-0.0984341931531902	-0.0134823808533177	1.00027091522965	0.932574409771474	-0.142798894219589	0.165360887945335	0.0146904910813697	-0.00908031455732104	0.0232568792475285	-0.155428777658396	-1.04549883916632	-0.155417107567208	3.76530799941121	20.3306337854644	10.7137679930343	-10.0001589164565	-19.4367152793638	-11.3223243419584	GOOD	GOOD
0.00204625618263831	0.0276146648044725	-0.0995845239154388	-0.0160243613294725	0.994770607827353	0.927314094833624	-0.148252153476599	0.166248388816438	0.00538315291626005	0.0322415196111618	0.127189141469095	-0.394826789389895	-1.00878763431575	-0.0991498253990956	3.76994784900532	19.7054278239014	11.0966424493123	-9.98633589525353	-19.803638498676	-10.8843621738651	GOOD	GOOD
0.00225367199591118	0.0261568661485798	-0.0969130101108767	-0.01562841233661	0.994082566024189	0.930616134976895	-0.148802975240213	0.167652536601165	-0.0284943405316455	-0.00943182182781717	0.117979458819704	-0.276778946783313	-1.007688	0.0832661914551674	3.76994784900532	19.7054278239014	11.0966424493123	-9.98606891645646	-19.8107252793638	-10.8759033419584	GOOD	GOOD
0.00218319194130982	0.0245357681113173	-0.098021857834081	-0.0115241266082696	0.995526695585218	0.932006921498768	-0.143899216964123	0.164393470855466	0.0762258474962752	0.0498189427651817	0.0747081349084329	-0.08991057	-0.834233705962601	0.0847441286412617	3.76994784900532	19.7054278239014	11.0966424493123	-9.98606891645646	-19.8107252793638	-10.8759033419584	GOOD	GOOD
0.00227297962330268	0.0228299762674616	-0.0973856425949998	-0.0131527962536221	0.99852494777615	0.93105347381369	-0.145330361782604	0.164392560887848	0.0761603968396312	0.0743769948605097	0.100075597731539	-0.0948198226821254	-1.36048795984269	-0.0349601709178351	3.76994784900532	19.7054278239014	11.0966424493123	-9.98606891645646	-19.8107252793638	-10.8759033419584	GOOD	GOOD
0.00264055533262549	0.0210705580387404	-0.0980259561100688	-0.00937623425695328	0.995862622158465	0.931036529006697	-0.142056346632562	0.166379241508762	0.0760343789577127	-0.0862732617613964	-0.0570987570988525	-0.5233637	-1.75839951794997	0.148463340554716	3.71653823139576	19.7051703800596	11.0965050495091	-9.99425077149663	-19.8107660956803	-10.8853173582537	GOOD	GOOD
0.00270891758309984	0.0192812549066039	-0.0947606810650708	-0.0157894799073318	0.991233274838241	0.931546279871361	-0.145260019848669	0.166652228732246	0.0758618375999557	-0.111470367559477	-0.0658214515758578	-0.511674271439243	-1.58071643736586	0.265866027949833	3.40066684900532	19.7036478239014	11.0956924493123	-10.3689389164565	-19.8126352793638	-11.3164323419584	GOOD	GOOD
0.00282060105942003	0.0174909512814317	-0.097098874662226	-0.0124071513765181	1.00096081910326	0.931086227702364	-0.14138637040728	0.163075388484178	0.0583545559101529	0.0410871959579328	-0.109680423093821	-0.1363770665349	-1.35830115747133	0.209357005158022	3.40066684900532	19.7036478239014	11.0956924493123	-10.3689389164565	-19.8126352793638	-11.3164323419584	GOOD	GOOD
0.00301041903730634	0.0157362543592419	-0.0938892431339463	-0.0145435856411511	0.99966665947876	0.933593081989151	-0.140028509920916	0.164489489186465	-0.0559347388443615	0.0244611216103474	-0.0483675110832546	0.222898103777471	-1.43490969014242	0.261484563452138	3.40066684900532	19.7036478239014	11.0956924493123	-10.3689389164565	-19.8126352793638	-11.3164323419584	GOOD	GOOD
0.00297388182649106	0.0140815832293186	-0.0946518619714408	-0.0145608164381503	1.00129583138829	0.93688322076336	-0.149762895110157	0.165174004915722	-0.0747256983827977	-0.0775916514308957	-0.00409615854321923	0.293169626314883	-1.820153	0.149647840382694	3.40066684900532	19.7036478239014	11.0956924493123	-10.3689389164565	-19.8126352793638	-11.3164323419584	GOOD	GOOD
0.00304805039735693	0.0126379313120458	-0.0946005684188403	-0.0114526702136039	0.996303269771839	0.935697941025364	-0.150856384935456	0.171964214118014	0.128938170298131	-0.110086716294287	-0.0400612737486233	0.458442082073829	-1.80338775738668	0.189209340605258	3.45065721728916	19.8058653659556	11.095427892713	-10.3679205781726	-19.8396472440125	-11.2841908129979	GOOD	GOOD
0.0030364671037006	0.0115664267556195	-0.0967671802246351	-0.00920631479048388	0.998451431289002	0.936739697674457	-0.146323531477087	0.166619747481533	0.0590094596674291	-0.266786284497007	0.0409438389546521	0.333404500035213	-1.54051286739615	-0.0220598729702419	3.76535784900532	20.4493478239014	11.0937624493123	-10.3548389164565	-20.1866452793638	-10.8700133419584	GOOD	GOOD
0.00320294538899184	0.0110690362285707	-0.0967095666145113	-0.0177464186455224	0.995722363146916	0.9341850926901	-0.146797403167618	0.165795138236837	-0.0227572284155468	0.0413530155654378	-0.126315819742454	0.185369261515718	-0.959427549671524	0.174022816299475	3.76535784900532	20.4493478239014	11.0937624493123	-10.3548389164565	-20.1866452793638	-10.8700133419584	GOOD	GOOD
0.00319394033172049	0.0113489711671362	-0.0939806665753575	-0.0107212498781897	0.995261134885569	0.931542813913139	-0.146985194565768	0.166056172368863	0.112825643217471	0.0178107883322141	-0.171259295233104	-0.164530161827664	-0.491339770712601	0.413170031243317	3.76535784900532	20.4493478239014	11.0937624493123	-10.3548389164565	-20.1866452793638	-10.8700133419584	GOOD	GOOD
0.00329840978420129	0.0125614172695412	-0.0949191624055666	-0.0120114052658021	0.996530704908524	0.935482350918822	-0.148052952254461	0.164656246873403	-0.0314261137601213	-0.0669113485455516	-0.118011105209463	-0.258945914261923	-0.491157380880643	0.0958755355721483	3.76535784900532	20.4493478239014	11.0937624493123	-10.3220737313446	-20.1190507051799	-10.8706674568521	GOOD	GOOD
NaN	0.01479564680743	-0.0931884140793095	-0.0149543576046632	0.991957412006981	0.935494471783234	-0.146512875222327	0.168189963683951	0.0517350141954857	0.305496291241336	-0.110112681361871	-0.108836580024614	-0.0222157626401103	0.194399012272431	3.71814224424311	20.3522395101483	11.0360331918758	-10.0280942859064	-19.5125711334826	-10.8765363794002	BAD	GOOD
NaN	0.0180742462259362	-0.0957670934359478	-0.0150293187899257	0.998234216517282	0.934102775139839	-0.144549428893607	0.160618564780148	-0.109135383147893	-0.277219437422117	-0.048761660660576	0.128732577739178	0.293049469670435	0.0991920623662246	3.39978184900532	19.6974678239014	10.6467824493123	-9.99102891645646	-19.4361052793638	-10.8772763419584	BAD	GOOD
0.00327667605715217	0.0223269373233918	-0.0955170948737191	-0.0148405632162434	0.998422223992617	0.93045987379862	-0.143098040190529	0.16391108423854	-0.0936082767477102	-0.018030509258341	0.0125532328711053	0.600083570224569	-0.0874547622580765	0.193759304740191	3.39978184900532	19.6974678239014	10.6467824493123	-9.99102891645646	-19.4361052793638	-10.8772763419584	GOOD	GOOD
0.0031997779843254	0.0273260516776214	-0.0913819522227871	-0.0107665977128391	1.00171047070349	0.929655278626514	-0.143870148471787	0.168327592156185	0.0064625379163131	-0.0327096606300373	0.0585826271968764	0.429497892735568	-0.9232226624564	-0.0684180856508372	3.39978184900532	19.6974678239014	10.6467824493123	-9.99102891645646	-19.4361052793638	-10.8772763419584	GOOD	GOOD
0.00314917317688684	0.0326100400871662	-0.0951218056055378	-0.0123505939475616	0.995346373982087	0.935322217783634	-0.14206835631701	0.163460730534665	-0.0323072997831556	-0.129467729388995	0.00485214146637164	0.462000211599212	-0.954703009267062	-0.0423343511559841	3.35472365530438	19.6515806305496	10.6468413829368	-9.99102891645646	-19.4361052793638	-10.8772763419584	GOOD	GOOD
0.00326954033608829	0.0374712149804474	-0.0938926458552035	-0.0144160916379891	0.998174748313662	0.931921487608064	-0.144252405768345	0.170494151418844	0.0608663741789905	-0.0701033294726734	-0.00253018020889409	-0.218570524864052	-0.842508608137752	-0.149587552793388	3.03279384900532	19.3237278239015	10.6472624493123	-10.6550494391617	-20.129057267635	-10.0447092614963	GOOD	GOOD
0.00343838098011087	0.041130248125329	-0.0917972627954325	-0.0139229957900611	0.99714365621046	0.930679454657173	-0.143562532068689	0.172048590724239	-0.0547551124084464	-0.00372304917253359	-0.0563841836934085	-1.6048050754913	-2.18756564911279	-0.1589578	3.03279384900532	19.3237278239015	10.6472624493123	-10.7103289164565	-20.1867452793638	-9.9753983419584	GOOD	GOOD
NaN	0.0430488887379268	-0.0951780569059127	-0.0132224071782846	0.995890019649948	0.938299362769641	-0.143726810092005	0.157963859162226	-0.10892567886613	0.0868973530466657	-0.0563055981342645	-1.46623850344448	-4.52884431409614	0.18607751152209	3.03279384900532	19.3237278239015	10.6472624493123	-10.7103289164565	-20.1867452793638	-9.9753983419584	BAD	GOOD
NaN	0.0431198697889985	-0.0948109037196186	-0.0114771350687016	0.996187799974441	0.945367167681091	-0.14831700193389	0.160615621260073	-0.0586784135609507	-0.0247699673905478	-0.0634532331370503	1.02727710255717	-2.28469300716997	0.264941897661802	3.03279384900532	19.3237278239015	10.6472624493123	-10.7103289164565	-20.1867452793638	-9.9753983419584	BAD	GOOD
0.00344057417599989	0.0416546051681314	-0.0951629786324072	-0.0144800494007347	0.998520778303676	0.944143756556279	-0.143812248072021	0.153490192087662	0.293863700766126	-0.0772524806876123	-0.103551592520158	1.86448021160244	3.36732392959756	0.209045167723409	3.11719725483628	19.4102905308641	10.6987112444678	-10.7103289164565	-20.1867452793638	-9.9753983419584	GOOD	GOOD
NaN	0.0392645611281198	-0.0945064396232037	-0.0141483012498013	0.999905999653021	0.916140837101584	-0.141260141087931	0.162910389088173	0.0548092350933659	-0.0705786609184803	0.0189466179490808	1.83130505478846	4.36791858910153	-0.267990460109274	3.76765384900532	20.0773878239015	11.0952024493123	-10.3690757431813	-19.8219416260545	-10.8476968290923	BAD	GOOD
NaN	0.0366403017220554	-0.0931797668863692	-0.0117785742808987	0.997835087678422	0.913233308864138	-0.142396936776742	0.187306637340796	-0.0952174862153132	-0.0378155402619004	0.120900590208359	-1.2158134748192	-0.462784900455493	-0.700649956908463	3.76765384900532	20.0773878239015	11.0952024493123	-10.3598089164565	-19.8120352793638	-10.8713843419584	BAD	GOOD
0.00301546518299518	0.034331400167064	-0.096400484140309	-0.0130873704361498	1.00149462556959	0.941584677445062	-0.159974922159616	0.141129455395244	-0.00622719488865654	-0.136908695563942	0.0460599511398284	-0.404901593410367	-3.08103158752165	-0.465287291584211	3.76765384900532	20.0773878239015	11.0952024493123	-10.3598089164565	-19.8120352793638	-10.8713843419584	GOOD	GOOD
0.00310972813108754	0.0326922331021712	-0.0980486382014549	-0.00974629944155736	0.999656708459731	0.953939563685615	-0.143730941763773	0.177099853517016	-0.150541079994044	0.299753015530936	-0.0842772798373544	1.45029577189	1.43861363101323	-0.401406696781494	3.76765384900532	20.0773878239015	11.0952024493123	-10.3598089164565	-19.8120352793638	-10.8713843419584	GOOD	GOOD
NaN	0.0319002704762011	-0.0969727129882774	-0.0109706394215236	0.998291962024784	0.920893502125295	-0.148735734851766	0.15806306708037	-0.00573245579286139	-0.0369238668877692	0.189026534349365	-0.574649860065007	3.68790350445452	-0.0344137944579887	3.72766520917712	20.1164679579754	11.0467495248409	-10.3596186915902	-19.8066558804548	-10.8586637374888	BAD	GOOD
NaN	0.0319249261825438	-0.0954299058800876	-0.0138930773954381	0.997923973948292	0.927275548541983	-0.140670623741007	0.152987568840784	-0.144542168809684	-0.177130229324199	0.176033521679349	0.169889522347183	-0.669422086940517	0.14883904659795	3.39519184900532	20.4413878239015	10.6439024493123	-10.3465189164565	-19.4362052793638	-9.9826633419584	BAD	GOOD
0.00330455432172672	0.0325547213774316	-0.0970728486039046	-0.0122237436709251	0.998866281846251	0.939070103214302	-0.149067817010295	0.15339008910198	0.0757094055607698	-0.0116477221136078	0.0598410227994736	0.702280931489424	-0.929592958148059	0.271990037523976	3.39519184900532	20.4413878239015	10.6439024493123	-10.3465189164565	-19.4362052793638	-9.9826633419584	GOOD	GOOD
NaN	0.0335321075569501	-0.0965257842053039	-0.00611400182052666	0.998564793558854	0.931913317120913	-0.149209267763035	0.147017450861554	0.0693404320268002	0.0293000896828258	-0.00139616460899036	2.09116032468886	2.87018437298319	0.38155547105988	3.39519184900532	20.4413878239015	10.6439024493123	-10.3465189164565	-19.4362052793638	-9.9826633419584	BAD	GOOD
NaN	0.0346530133310299	-0.0988533718175326	-0.0130804595902107	0.992140046123568	0.910705454939377	-0.141699187668222	0.149036353666239	0.0140644416785524	-0.0591096420874465	-0.0626581752107818	2.34630340965252	2.36259283614553	0.210156997887813	3.39519184900532	20.4413878239015	10.6439024493123	-10.3465189164565	-19.4362052793638	-9.9826633419584	BAD	GOOD
0.00326638039323598	0.0357621691667535	-0.0966042654250278	-0.00967922123960258	0.997386740339083	0.909368292337661	-0.142894557966122	0.154661203603219	0.0263054960183106	0.101024652663934	-0.0933446490387253	1.57977547710025	-2.81498153493668	0.240163131821718	3.46897199071145	20.3671840468453	10.5997567036572	-10.2788389783589	-19.4602908324311	-10.0410147560964	GOOD	GOOD
0.00333678280198219	0.0367186765930393	-0.0992828268588749	-0.0146856463466188	0.997397395818526	0.930691059578263	-0.139405917206142	0.171253766868284	0.1311621029333	0.0719052050317526	0.127722383562722	0.606796214958824	-6.19747424520714	-0.154393996668122	4.13745984900532	19.6948578239014	10.1997724493123	-9.30086891645646	-19.8083252793638	-10.8841883419584	GOOD	GOOD
0.00345034699215826	0.0373983244118917	-0.0923658617779557	-0.0164561109166458	0.998244928156042	0.951077544948522	-0.143204633229532	0.183151146895456	0.0754687588432516	-0.161695199444083	0.115903242750844	0.00236889061577146	-4.7495385913661	-0.087636159796214	4.13745984900532	19.6948578239014	10.1997724493123	-9.30086891645646	-19.8083252793638	-10.8841883419584	GOOD	GOOD
0.00349910469393494	0.037723868751099	-0.0974934106595471	-0.0162735519942766	1.00191744803371	0.954462096364128	-0.147170580862981	0.184058161050828	0.0637688687138914	0.154657210057647	-0.000816478782080362	-0.396478602401965	-1.15437871496087	0.0529159894562109	4.13745984900532	19.6948578239014	10.1997724493123	-9.30086891645646	-19.8083252793638	-10.8841883419584	GOOD	GOOD
0.00323891721984754	0.0376820451580468	-0.0959524311564689	-0.0104765606425435	0.994998915763076	0.947928324583588	-0.147850031246072	0.175774457127974	-0.0306245001410752	0.0952752814324221	-0.0505723091385654	-0.950306661468676	0.259819839448893	0.322337766138815	4.13745984900532	19.6948578239014	10.1997724493123	-9.30086891645646	-19.8083252793638	-10.8841883419584	GOOD	GOOD
0.00349638675296346	0.0373153459766574	-0.0935523028697845	-0.0140760212463522	0.99569846425968	0.948245995807871	-0.153030723955265	0.163186651574465	0.125614442067145	0.0359576230143252	-0.0060698685021602	-0.866355061000265	0.659225526830437	0.273403707012044	4.03599446598367	19.7289575088584	10.240441622114	-9.36319028641145	-19.8084902823992	-10.8423998944288	GOOD	GOOD
0.00347492618633614	0.0366850841054452	-0.0962780307209961	-0.0148824536212659	0.998697419665456	0.939859488915744	-0.14993739855167	0.155950737938046	0.0247789225848338	-0.0127140465080482	-0.117449398265888	-0.61617282380379	0.518543097922311	0.322665404959304	3.02820384900532	20.0676478239014	10.6443824493123	-9.90950188716967	-19.8099367055524	-10.4760807060095	GOOD	GOOD
0.00321987711822408	0.0358225770537772	-0.0971287699202464	-0.0139595417023982	0.9978727500468	0.937763975386045	-0.145140571953478	0.141107282804828	0.120550622665025	0.0308402450565142	-0.106573709971793	-0.201493395608911	-0.0126682962243275	0.436704329974468	3.02820384900532	20.0676478239014	10.6443824493123	-9.97694891645646	-19.8101152793638	-10.4308553419584	GOOD	GOOD
0.0029179475286652	0.0347188246362058	-0.0962656368250313	-0.0135977883133608	0.997515632929709	0.931119502025641	-0.141256907308973	0.148488873527433	-0.0425951180951975	-0.0671762861382035	0.00526061445269652	0.180867581445897	-0.806705770170234	0.396082062621701	3.02820384900532	20.0676478239014	10.6443824493123	-9.97694891645646	-19.8101152793638	-10.4308553419584	GOOD	GOOD
0.00257309035519666	0.0333590265802897	-0.091892732413394	-0.0139676425057416	0.989621254918073	0.931717177423232	-0.142620223035066	0.150380006748401	0.0189516026965659	0.0413184037876151	0.0105032140135016	0.443997204440197	-1.62736573858274	0.334503968634164	3.02820384900532	20.0676478239014	10.6443824493123	-9.97694891645646	-19.8101152793638	-10.4308553419584	GOOD	GOOD
0.00237899400071216	0.0317741678241118	-0.0923713698715381	-0.0090918182425948	0.995756411233307	0.934102086701747	-0.14058568561427	0.154899245630377	0.0700942404562646	0.031398700082094	0.0564944160121621	0.4673864	-2.23549924050436	0.105450144737419	3.02827774827303	20.0681638662455	10.6818673309703	-9.97694891645646	-19.8101152793638	-10.4308553419584	GOOD	GOOD
0.00172237692675006	0.0300816306570927	-0.0929845580246302	-0.0136685433014317	0.999025156886087	0.931180249556818	-0.14134035970705	0.157098282040415	0.00860091211845983	-0.0580545943665819	-0.0459537804173932	0.18077732628775	-1.96208607836735	-0.084408165674293	3.02908884900532	20.0738278239014	11.0932924493123	-10.331366934648	-19.811892646012	-10.8386582337097	GOOD	GOOD
0.00193298900959365	0.0284702359476348	-0.0948511174694473	-0.0105816743929046	0.996282193513376	0.936537228683385	-0.144158285433586	0.167032209640111	-0.0329768782411069	0.145620285423395	0.0716357038886325	-0.0740192448190135	-1.23019135083273	-0.269150143845201	3.02908884900532	20.0738278239014	11.0932924493123	-10.3598089164565	-19.8120352793638	-10.8713843419584	GOOD	GOOD
0.0018335772784695	0.0271393448130836	-0.0910527560361019	-0.0156105455955234	0.995258208343921	0.934571238571566	-0.146152653714536	0.160403423770321	0.127092990138007	-0.0134732772754212	0.127909210735572	0.027237693255312	-0.85241379521186	-0.2808841	3.02908884900532	20.0738278239014	11.0932924493123	-10.3598089164565	-19.8120352793638	-10.8713843419584	GOOD	GOOD
0.00187482522468232	0.0262626047718826	-0.0993072510224026	-0.0120713778754828	0.999872989096328	0.931249467075229	-0.145908783181877	0.168305149466547	0.0184732678520297	0.0411883016585781	0.127836047876435	0.211521643923549	-0.61167417450781	-0.222604419453117	3.02908884900532	20.0738278239014	11.0932924493123	-10.3598089164565	-19.8120352793638	-10.8713843419584	GOOD	GOOD
0.00171250876254601	0.0259813180163431	-0.101290477983972	-0.0123743062097576	1.00047933875931	0.930975896560723	-0.145778270979007	0.155670647840913	0.0613442399762558	0.0321469342516291	0.11834336959237	0.100005129048742	-0.377102056334595	-0.2199209	3.08487660215448	20.1259032407712	11.0932369925525	-10.3598089164565	-19.8120352793638	-10.8713843419584	GOOD	GOOD
0.00189853137357392	0.0263780123816004	-0.0979994984672512	-0.0155845265479876	0.996669245864163	0.933006725385458	-0.148678597876111	0.164532506989388	-0.104832966409697	-0.0909285093602121	0.000330256804519528	0.458690960017674	-1.04942325574026	-0.0413119616613654	3.76344584900532	20.7593178239014	11.0925624493123	-10.3468299599436	-19.4450013270525	-10.0034632576062	GOOD	GOOD
0.00166686862529176	0.0274448907999831	-0.0962219212510038	-0.0113693752746429	0.994744184600756	0.932451775193196	-0.144856202540611	0.157727668387274	-0.0522709837828287	-0.238475352075244	-0.0385720043441209	0.4673864	-1.5810419201572	-0.397923370981471	3.76344584900532	20.7593178239014	11.0925624493123	-10.3465189164565	-19.4362052793638	-9.9826633419584	GOOD	GOOD
0.00186771495504278	0.0290821710719433	-0.0963674845491416	-0.0147622417698468	0.998025847706482	0.937334194336183	-0.150027716120856	0.153150784229915	-0.104949345014752	-0.018202092131042	0.193278071237832	-0.520172059895815	-1.47232789943269	-0.645877343947399	3.76344584900532	20.7593178239014	11.0925624493123	-10.3465189164565	-19.4362052793638	-9.9826633419584	GOOD	GOOD
0.001892219154886	0.0310915955073323	-0.0984172447081684	-0.0122681534189287	0.994397076683904	0.929555232923944	-0.147681873613522	0.153384732794484	-0.0477288046106521	-0.0181511296919049	0.25434520417815	-1.13832861074804	-1.54912561037524	-0.0992512444068167	3.76344584900532	20.7593178239014	11.0925624493123	-10.3465189164565	-19.4362052793638	-9.9826633419584	GOOD	GOOD
0.00177296090577179	0.0331454967501317	-0.0954376664978461	-0.0146338146162841	0.993884530817604	0.93533870011899	-0.14207714611866	0.170444111313789	-0.0478001406217574	-0.0222489145447209	0.307057886825585	-0.519150753169585	-4.27708333990797	-0.283994888061757	3.713602299734	20.6873189609482	11.0927101972485	-10.3400775620697	-19.4425549545846	-9.98271683564614	GOOD	GOOD
0.0019416226677525	0.0348022259010327	-0.098185956410974	-0.01006180757121	0.999619149789191	0.956568803056094	-0.148612673192705	0.157439986075517	-0.0478135917505233	-0.0774348324301223	0.221139958234253	-0.260599490243213	-1.90941610788329	-0.455527235148694	3.03138484900532	19.7018578239014	11.0947324493123	-9.96781891645646	-19.8095152793638	-9.9858083419584	GOOD	GOOD
0.0019448531364977	0.0356173662837326	-0.0987172127184565	-0.0094718337082612	0.997104368964226	0.944985652440535	-0.157386515837699	0.144144894685775	-0.0477766972920789	-0.0812295778505125	-0.175919126722087	0.30002131029218	3.23304528580097	-0.1589578	3.03138484900532	19.7018578239014	11.0947324493123	-9.96781891645646	-19.8095152793638	-9.9858083419584	GOOD	GOOD
0.00181122320969972	0.0352804843741295	-0.0991668775645536	-0.0140112465821266	0.999685332623267	0.927431426601095	-0.150805433941197	0.129752671332903	-0.0477977087606536	-0.117916762398649	-0.106895612614253	0.771146155988874	3.23241415270532	-0.144560125275566	3.03138484900532	19.7018578239014	11.0947324493123	-9.96781891645646	-19.8095152793638	-9.9858083419584	GOOD	GOOD
0.00199454975396121	0.0337018553830975	-0.0929670733321625	-0.014016113180103	0.998321042220813	0.928412484727651	-0.148182967191114	0.133224074959686	-0.0440667891942384	0.149209692078497	0.0616583269167152	0.656699036165193	0.825820272095374	0.128397225358154	3.03138484900532	19.7018578239014	11.0947324493123	-9.96781891645646	-19.8095152793638	-9.9858083419584	GOOD	GOOD
NaN	0.0310681873540939	-0.0958815832984634	-0.0143078424617614	0.998700742184523	0.929277391611392	-0.150236257158989	0.151897395039168	0.0211409731654267	-0.0215461205676968	0.00407793603034605	0.694200261611409	-1.62063107720264	-0.1589578	3.07554414884137	19.7468303706224	11.0946740895078	-9.96809938060159	-19.834811662031	-10.0157206520682	BAD	GOOD
NaN	0.0278399969118524	-0.0985018385497996	-0.0117523241845274	0.997205621574578	0.92645663928174	-0.14463273353819	0.154703452490373	0.13329787975118	-0.0704054290713487	0.0040920574296574	0.362270059844288	-3.73568872321847	-0.14005751144991	3.76535784900532	20.4493478239014	11.0937624493123	-9.97197891645646	-20.1847252793638	-10.4294843419584	BAD	GOOD
NaN	0.0245983969195759	-0.0961542107391347	-0.0145650791977831	0.994622078089241	0.937383379093979	-0.142146605392776	0.165703742993287	0.0753070307762337	0.0312738668362181	0.0110987541956485	-0.189784845129423	-4.27920735793184	0.0795568691886393	3.76535784900532	20.4493478239014	11.0937624493123	-9.97197891645646	-20.1847252793638	-10.4294843419584	BAD	BAD
NaN	0.0218333354220684	-0.0951077753141426	-0.0158543877340215	0.998014302913529	0.942499999814638	-0.144854255976939	0.173339535925299	0.085459609730201	-0.136808374377005	0.116657920862691	-0.591334987556076	-2.53757492894816	0.035843010355048	3.76535784900532	20.4493478239014	11.0937624493123	-9.97197891645646	-20.1847252793638	-10.4294843419584	BAD	BAD
NaN	0.0198711964231837	-0.0934152468020956	-0.014604939944379	1.0013388972151	0.939042690088445	-0.145546541730925	0.163598887900831	0.246574743995746	-0.136858185321235	-0.0571083186731134	-0.66322544792836	-1.03868688037959	0.161627734308912	3.76535784900532	20.4493478239014	11.0937624493123	-9.97197891645646	-20.1847252793638	-10.4294843419584	BAD	BAD
NaN	0.0189153136610887	-0.096043887432752	-0.0166799880286286	0.995729060414186	0.936305233263975	-0.148316159248967	0.161619550742423	0.00368992766291073	-0.12446850548981	-0.0601970835467746	-0.813334838729649	-0.241485911195409	0.309412908956402	3.76571726498465	20.3911042713287	11.093987932471	-9.97197891645646	-20.1847252793638	-10.4294843419584	BAD	BAD
NaN	0.0190642666599113	-0.0933624651523001	-0.0123867142823551	1.00203694989586	0.93748755460322	-0.145130459150332	0.148752259562328	-0.168331119296694	0.0857352137299588	-0.11506726115151	-0.8329732	0.168494266898876	0.275227573840799	3.77224384900532	19.3334678239015	11.0980824493123	-9.64456537324632	-19.5252979865715	-10.0451529018171	BAD	BAD
NaN	0.0203157047072632	-0.0952105626219581	-0.00982111327460043	0.999170977869422	0.932434714065354	-0.141232913050769	0.14456292140374	-0.0885029827358144	-0.190253155662615	-0.0627435974347316	-0.338076519712655	-0.562019902176407	0.213647013652818	3.77224384900532	19.3334678239015	11.0980824493123	-9.59902891645646	-19.4335852793638	-9.9917003419584	BAD	BAD
NaN	0.0225987752057216	-0.0946741241794999	-0.0136230020922678	0.996552760834504	0.928288829816143	-0.142593847375464	0.143817693493	0.303588709124877	-0.0716165550492498	-0.164508833972678	-0.0532212802920842	-2.17100407027105	0.152068284527437	3.77224384900532	19.3334678239015	11.0980824493123	-9.59902891645646	-19.4335852793638	-9.9917003419584	BAD	BAD
NaN	0.0258015716414323	-0.09336984432327	-0.0160637691490766	1.0002092137829	0.930934561001649	-0.139215784005346	0.142944466833041	-0.0453873436463943	0.035967677509383	0.119152433359705	0.0282472277059738	-3.44924134322902	-0.020237760039563	3.77224384900532	19.3334678239015	11.0980824493123	-9.59902891645646	-19.4335852793638	-9.9917003419584	BAD	BAD
NaN	0.0297469300685684	-0.0957253683026258	-0.0186758917100378	1.00017339684388	0.933655504734301	-0.142507488207877	0.155574633833916	0.0160219810498393	-0.0719281443865132	-0.0617740661763366	0.318359110735403	-3.82771202814142	-0.0930359764406208	3.75554888137741	19.3666074281932	11.0979114240551	-9.59902891645646	-19.4335852793638	-9.9917003419584	BAD	BAD
NaN	0.0341289099602445	-0.0965461130550087	-0.0150339151704489	0.999815237514367	0.933849416831902	-0.143258799400268	0.154009510502567	0.077539000093308	0.0390350973392464	-0.173572814206554	0.228518059472522	-3.47401090410373	-0.154616448351053	3.39837084900532	20.0756078239014	11.0942524493123	-10.2894243315704	-19.0875191557424	-9.57122628660952	BAD	BAD
NaN	0.038519166826742	-0.0936582950683774	-0.0163956357117073	1.00103490686028	0.930159149674922	-0.14602001896038	0.147001447485192	0.128746484048673	-0.020319677315981	-0.0535160407675649	0.277838751829976	-2.84570584471499	-0.101718079015897	3.39837084900532	20.0756078239014	11.0942524493123	-10.3423589164565	-19.0609852793638	-9.5389873419584	BAD	BAD
NaN	0.0424902873357575	-0.0918271489180193	-0.0158250273165178	0.99784035603844	0.931250608606777	-0.138386316447537	0.152200452520007	-0.0508956113098767	-0.0748699721348262	0.00523265816596006	0.39914507720314	-2.58642913534068	-0.155847013128946	3.39837084900532	20.0756078239014	11.0942524493123	-10.3423589164565	-19.0609852793638	-9.5389873419584	BAD	BAD
NaN	0.0457180522282746	-0.0923537056550418	-0.0134246309499982	0.999336692879768	0.935040865826675	-0.139276953716081	0.148284599873294	-0.102939120236726	-0.0156196699880738	0.0122355757538922	0.28669065492198	-2.74155664157013	-0.392827392639178	3.39837084900532	20.0756078239014	11.0942524493123	-10.3423589164565	-19.0609852793638	-9.5389873419584	BAD	BAD
NaN	0.0479717533898964	-0.0937941265599019	-0.0113867134915968	1.00124582430398	0.93725420482442	-0.145036948186135	0.156816799778116	0.0769512301002226	0.0349642772960599	0.182499220261281	0.521667934862729	-2.63619729332267	-0.284645130781516	3.39837084900532	20.0756078239014	11.0942524493123	-10.3423589164565	-19.0609852793638	-9.5389873419584	BAD	BAD
NaN	0.0490694766179755	-0.0947657872131342	-0.00695679698587599	1.00154115417808	0.936328749987668	-0.144259082229387	0.154769582909106	0.129745636002243	-0.128284361126092	-0.00139750704411205	0.5293083	-2.23483561625672	-0.2808841	3.39837084900532	20.0756078239014	11.0942524493123	-9.96181336818811	-20.1601639179086	-9.53938097937806	BAD	BAD
NaN	0.048891462080616	-0.0952035444389457	-0.013410799681269	0.99555041682506	0.942174955653351	-0.14470724941024	0.162268732823456	-0.0485376815708243	0.0949340489138025	-0.176973248940115	0.5293083	-1.76707103896752	-0.160258052791974	3.39837084900532	20.0756078239014	11.0942524493123	-9.95372891645646	-20.1835152793638	-9.5393893419584	BAD	BAD
NaN	0.0474555285884454	-0.0943176893393488	-0.0106272595202869	0.999646271413658	0.93926190406177	-0.144224279413486	0.157581330332685	-0.046546328441058	-0.0734414176918323	-0.113734342701637	0.467421832754368	-1.76212	-0.219886015887145	3.39837084900532	20.0756078239014	11.0942524493123	-9.95372891645646	-20.1835152793638	-9.5393893419584	BAD	BAD
NaN	0.044986698968429	-0.0962022086896059	-0.0116310354254829	0.995619016191962	0.944597597233965	-0.146030269110351	0.152270265891865	0.00929951014734085	0.0397083816476	0.00684903039269505	0.344129069940579	-1.87708672462048	-0.157803021565749	3.4206714510986	20.0962619797711	11.0805815215534	-9.95372891645646	-20.1835152793638	-9.5393893419584	BAD	BAD
NaN	0.0419164817764952	-0.0956968926166705	-0.0134573708352303	1.00149230391735	0.944629152138749	-0.144278182346144	0.160119888405366	-0.108347306232708	-0.0229878451356625	0.0627689701518935	0.407887328969712	-1.75303729166537	-0.03703156	4.13184284900532	20.7549278239015	10.6446124493123	-9.94706555868576	-20.1615269812639	-9.55697176373169	BAD	BAD
NaN	0.038784074920273	-0.0956416733462205	-0.0116221732043883	0.994627487270041	0.943446192129624	-0.14929319380878	0.145665974010871	-0.0500660329058175	-0.189440427976889	-0.0530340124447285	0.52011261418268	-1.28751217364669	-0.0334102383679414	4.13184284900532	20.7549278239015	10.6446124493123	-9.61312891645646	-19.0595752793638	-10.4381213419584	BAD	BAD
NaN	0.0360877084159197	-0.0924661872154727	-0.0135001569852752	1.00066530469393	0.938101948545604	-0.145690190809117	0.15449785316341	-0.109927722453704	0.0371087811718223	0.0631251857098402	0.217237675504017	-0.940428822333635	0.0848947	4.13184284900532	20.7549278239015	10.6446124493123	-9.61312891645646	-19.0595752793638	-10.4381213419584	BAD	BAD
NaN	0.0341858906528912	-0.099094163625415	-0.0133736160036892	0.998873318513234	0.933927040738449	-0.146175522971386	0.15020168231087	-0.1069990559475	-0.135056329402119	-0.0535654636691427	0.157777	-0.731984045306072	0.0788179427601129	4.13184284900532	20.7549278239015	10.6446124493123	-9.61312891645646	-19.0595752793638	-10.4381213419584	BAD	BAD
NaN	0.0332819750088795	-0.0981473037330655	-0.0072815079252212	1.00107554711591	0.934994619867471	-0.146335318328097	0.146871780774591	0.013135519268367	-0.0757540654833168	0.0634045715047322	0.150349589251641	-1.02857089438121	-0.033375355918604	4.11528130696785	20.7478787519659	10.6445964869437	-9.61312891645646	-19.0595752793638	-10.4381213419584	BAD	BAD
NaN	0.033432393185763	-0.097639748435652	-0.0101306719430578	0.991799378689261	0.930581351852997	-0.149616111415256	0.145470306044245	0.0144065084843103	-0.0189695000432079	-0.0565330066575642	0.0512763409999821	-1.35182351475487	0.02393157	3.39519184900532	20.4413878239015	10.6439024493123	-9.63796439939881	-19.1120862666422	-10.406450272021	BAD	BAD
NaN	0.0345226281990448	-0.094768981163757	-0.0106178764220138	1.00214359408892	0.932411031310652	-0.149703903214656	0.151074963947312	0.071171557748066	-0.0771559391625764	-0.0554275010377199	0.271699362658975	-1.31645058425083	0.0385831649631492	3.39519184900532	20.4413878239015	10.6439024493123	-9.96781891645646	-19.8095152793638	-9.9858083419584	BAD	BAD
NaN	0.036278393242309	-0.0967167637147718	-0.011654434345272	0.998697158760866	0.93161968418314	-0.14566082887014	0.148829955764108	-0.106687250840709	-0.0750054211640593	0.00598766266875143	0.152191713639328	-1.54045602044926	0.20132218908679	3.39519184900532	20.4413878239015	10.6439024493123	-9.96781891645646	-19.8095152793638	-9.9858083419584	BAD	BAD
NaN	0.0383674048527722	-0.0981552536240032	-0.0158882875163907	0.992140750761121	0.929590350420689	-0.149806936618154	0.147443622564833	0.0747815877415938	0.0425628205245706	0.0632212140803554	0.114478353540273	-1.61114554390856	0.164192728302752	3.39519184900532	20.4413878239015	10.6439024493123	-9.96781891645646	-19.8095152793638	-9.9858083419584	BAD	BAD
NaN	0.0404783515559437	-0.0976395135520135	-0.0125283517404694	1.00023197689229	0.934732797719233	-0.147114998384195	0.1477510614938	0.0719836094708884	0.0956407793235566	-0.115872074854861	0.270681026681564	-1.30810672228665	0.334132354775306	3.39520507192125	20.4414801601958	10.6506096800392	-9.96781891645646	-19.8095152793638	-9.9858083419584	BAD	BAD
NaN	0.0423039799021431	-0.096657035206136	-0.0111285978114085	0.997882243731562	0.933971453537345	-0.147149755576913	0.15048030942898	-0.109331392851492	-0.25366374860163	0.00265258739218929	0.170577320918196	-1.40192446850092	0.383409324336077	3.39607684900532	20.4475678239014	11.0928124493123	-9.96781891645646	-19.8095152793638	-9.9858083419584	BAD	BAD
NaN	0.043516097198438	-0.0937889106165833	-0.0139900704620404	0.999737102595866	0.934271506901783	-0.149233119988533	0.144420309820925	-0.0483838614180123	-0.132968392439562	-0.178265196824535	0.321431470303373	-1.46504650372682	0.3897104	3.39607684900532	20.4475678239014	11.0928124493123	-9.95540600746483	-20.1389991660116	-9.5925252745963	BAD	BAD
NaN	0.0438368795746662	-0.0966803690510368	-0.0140798875201374	0.998765273522718	0.939155246101485	-0.148213483020917	0.150824998313893	-0.0491214005529613	0.157973723731208	-0.116344953324553	0.122835628251541	-1.05826039547051	0.281065505620606	3.39607684900532	20.4475678239014	11.0928124493123	-9.95372891645646	-20.1835152793638	-9.5393893419584	BAD	BAD
NaN	0.0431915796361139	-0.0966883747153276	-0.0216614601169487	0.995795179965074	0.937455417679285	-0.146702191738001	0.143961929656929	-0.108478426833772	-0.0760879842342113	0.00560094473254117	-0.0157428098967914	-1.1645726994163	0.377654122552795	3.39607684900532	20.4475678239014	11.0928124493123	-9.95372891645646	-20.1835152793638	-9.5393893419584	BAD	BAD
NaN	0.0418247168798829	-0.0996010400532262	-0.0101599696082245	0.9940558657681	0.93941706815225	-0.144767296371223	0.144883497019763	0.0751345651255531	0.0405040986365571	0.0661320007640821	0.197716283061812	-1.23467051215956	0.278605183272961	3.40128705311878	20.4423277105775	11.0896950405954	-9.95372891645646	-20.1835152793638	-9.5393893419584	BAD	BAD
NaN	0.0402907256757477	-0.0942327030378152	-0.0144747639904149	1.00070613396892	0.939115817713298	-0.141885559828155	0.142018518397171	0.135575427489074	-0.135779681628729	0.00546793597792599	0.2196988	-1.29328940157632	0.1554479400373	4.13834584900532	19.7010378239014	10.6486924493123	-9.95372891645646	-20.1835152793638	-9.5393893419584	BAD	BAD
NaN	0.0392936225993436	-0.0937584679047073	-0.013997258966884	0.999273524597421	0.939525567041372	-0.141648252816595	0.141754915599445	0.0130731761448308	-0.0178442475711508	0.0664150910777034	0.2196988	-1.297854	0.1458578	4.13834584900532	19.7010378239014	10.6486924493123	-9.96685222163384	-19.8351748864368	-9.95518017048793	BAD	BAD
NaN	0.0394490722235723	-0.0942252933591734	-0.0159298752866763	1.0016702463044	0.937330611838555	-0.146708347216436	0.14121004817585	0.013158979430622	-0.0767705180940567	0.0662107988996652	0.277997008160108	-1.0793064480576	0.088462282519343	4.13834584900532	19.7010378239014	10.6486924493123	-9.96781891645646	-19.8095152793638	-9.9858083419584	BAD	BAD
NaN	0.041123601498686	-0.0942267769851512	-0.0144799544165302	1.0026456272448	0.935671701499583	-0.141902248857269	0.135353255502254	0.0745981487111307	0.0416793328316906	0.00492357783833728	0.222694766531296	-1.1761723801398	0.490989551865142	4.13834584900532	19.7010378239014	10.6486924493123	-9.96781891645646	-19.8095152793638	-9.9858083419584	BAD	BAD
NaN	0.0443869507126128	-0.0942513078216707	-0.0168982336337592	0.994886015465012	0.937605432866027	-0.144046638324783	0.145626374021646	0.0745818447404199	0.100926634514537	0.004744257123858	0.27924689488658	-1.57244690552398	0.277132300094315	4.13834584900532	19.7010378239014	10.6486924493123	-9.96781891645646	-19.8095152793638	-9.9858083419584	BAD	BAD
NaN	0.0489813791058225	-0.0966772086014063	-0.0106219934121773	1.0012350922092	0.940509226192694	-0.14408711001033	0.14415083579236	0.13598881289078	-0.0174893887266152	0.0047381498792268	0.2816207	-1.92638384233396	0.0900605565488331	3.40021820736975	20.0746727044412	11.0931401022832	-9.96781891645646	-19.8095152793638	-9.9858083419584	BAD	BAD
NaN	0.0543279179717259	-0.0942627617226599	-0.0154256953587744	0.995884342313347	0.937259639079341	-0.144148046580014	0.146016871718299	-0.0479452916936054	-0.017782225052928	0.0658254180210608	0.0384180934497257	-1.59432486162726	0.204613272665277	3.39837084900532	20.0756078239014	11.0942524493123	-10.3168622172952	-19.8096134686574	-9.10739405874257	BAD	BAD
NaN	0.059694892619931	-0.0990584570293764	-0.0149860962720872	1.00455928090978	0.939594919713928	-0.143621389984364	0.14460873315964	-0.0486213277018927	-0.135799018931693	-0.116954147430257	0.0339332	-0.954801830763435	0.146349307563899	3.39837084900532	20.0756078239014	11.0942524493123	-10.3232989164565	-19.8096152793638	-9.0911952419584	BAD	BAD
NaN	0.0644420102982735	-0.0957416093615562	-0.0135219255208454	0.996914811038719	0.941042469019473	-0.14741045299424	0.136339420121467	0.0124917441928463	-0.136396168433686	0.00390362063277107	0.220326894826758	-0.3689700097455	0.206944673878654	3.39837084900532	20.0756078239014	11.0942524493123	-10.3232989164565	-19.8096152793638	-9.0911952419584	BAD	BAD
NaN	0.0681230646983524	-0.0952118328377557	-0.0149534596218199	1.00068078371829	0.936734384755938	-0.146066666732097	0.14691201381887	0.0129045257593388	0.0401357101011359	0.126391146577704	0.526306424066388	-0.193113582667188	0.267045251294096	3.39837084900532	20.0756078239014	11.0942524493123	-10.3232989164565	-19.8096152793638	-9.0911952419584	BAD	BAD
NaN	0.0704480749873967	-0.0918848707374359	-0.0101494376745006	0.993558591815894	0.935717131009375	-0.142768611681787	0.141671245119033	-0.169966712922602	0.0417379175481214	0.18815673081959	0.284365647929281	-0.02112409	0.209523445097899	3.39837084900532	20.0756078239014	11.0942524493123	-10.3231889800549	-19.8179183590802	-9.09116484542995	BAD	BAD
NaN	0.0712295317110668	-0.0985686443110069	-0.0106058509670502	0.996862704747886	0.937624850214185	-0.14676423057242	0.13749933323191	0.0714894123442463	-0.0756934816271605	0.0675210795537027	0.415465884246296	-0.0192494304055939	0.322839281299939	3.39837084900532	20.0756078239014	11.0942524493123	-10.3183389164565	-20.1842252793638	-9.0898238419584	BAD	BAD
NaN	0.0703543504345829	-0.0976641032819248	-0.0153958788930308	0.998283205186998	0.936763382268837	-0.140320976552017	0.143018887188982	-0.16865441630872	-0.0771177481587519	-0.0550243743488408	0.683573462573049	0.0147674422999024	0.138104624267206	3.39837084900532	20.0756078239014	11.0942524493123	-10.3183389164565	-20.1842252793638	-9.0898238419584	BAD	BAD
NaN	0.0677883126949671	-0.0943065069202416	-0.0135344154391862	0.996872104345612	0.929112620957438	-0.142412000608326	0.148399756345277	-0.111265390482641	0.0399139005567875	0.00380053357093581	-0.102674794466829	-0.58886167647542	-0.03703156	3.39837084900532	20.0756078239014	11.0942524493123	-10.3183389164565	-20.1842252793638	-9.0898238419584	BAD	BAD
NaN	0.0636262740891366	-0.092826389373494	-0.0106372617059422	0.99782484272741	0.933709237618933	-0.144001210042503	0.144525062874586	0.131953311962576	0.0415678270569443	-0.116008463716885	-1.45994487213477	-2.5638746518659	-0.0179495145504324	3.39837084900532	20.0756078239014	11.0942524493123	-10.3183389164565	-20.1842252793638	-9.0898238419584	BAD	BAD
NaN	0.0581720264166131	-0.0952144419147118	-0.0105967158467207	0.993098958335708	0.947998145949799	-0.148282843259146	0.135408401282593	-0.0453665673614227	-0.30834171701839	0.0627655087479592	-1.4131912584726	-3.93798923471438	0.2677841	3.39837084900532	20.0756078239014	11.0942524493123	-10.2927330282137	-20.1568522838615	-9.15527653787954	BAD	BAD
NaN	0.0519636861121123	-0.0980893269869109	-0.0144149354387273	0.997260951187314	0.955086953453824	-0.147881335081356	0.137451765072357	0.0720697282812458	-0.198111600603386	-0.174473133916958	0.725193624869911	-0.950782436904672	0.293114895165634	3.39837084900532	20.0756078239014	11.0942524493123	-9.96781891645646	-19.8095152793638	-9.9858083419584	BAD	BAD
NaN	0.0456523494784516	-0.0938467929370605	-0.0168485261724315	0.997298525836172	0.945913458878291	-0.143890550052347	0.141923474280243	0.0745629135935899	0.211262643542712	0.0609439564482719	1.52583145922327	3.65958277839872	0.555547629636173	3.39837084900532	20.0756078239014	11.0942524493123	-9.96781891645646	-19.8095152793638	-9.9858083419584	BAD	BAD
NaN	0.0398130735729399	-0.0975724514343229	-0.0150178311284281	0.996390898102778	0.921997952393255	-0.138710384964121	0.150288232857601	0.0745487200184674	0.0458402558435417	-0.0537016447586567	1.43481834257871	4.5480415170352	0.364513322910223	3.39837084900532	20.0756078239014	11.0942524493123	-9.96781891645646	-19.8095152793638	-9.9858083419584	BAD	BAD
NaN	0.0348643487264585	-0.0986254593796789	-0.00882546634905515	0.998800199316739	0.924424411253897	-0.14191114147712	0.153536327024105	0.0745136049200413	-0.0740779260826727	-0.116200427015161	0.0678780425456199	0.248196566147915	0.1458578	3.39837084900532	20.0756078239014	11.0942524493123	-9.96781891645646	-19.8095152793638	-9.9858083419584	BAD	BAD
NaN	0.0311001320772274	-0.0967558125622825	-0.0124435344562437	0.994566590741092	0.949314191985469	-0.158314939559006	0.136593452920621	-0.0454695939406451	0.212217157785031	0.00185749524702461	-0.732736072599485	-0.97109884831984	0.1458578	4.11458369772767	20.7493666392946	11.5308328875087	-9.96781891645646	-19.8095152793638	-9.9858083419584	BAD	BAD
NaN	0.0287087302367691	-0.0938376706515519	-0.0139499909354706	0.999131996914366	0.947742538787615	-0.152846120789014	0.15084282456177	-0.0486168073701303	-0.0111998767739392	-0.0546311358194355	1.08199111173193	2.51693141249276	0.1458578	4.13361284900532	20.7672678239014	11.5424324493123	-10.3024326269701	-19.4796640930108	-9.98302946654365	BAD	BAD
NaN	0.0277167057710336	-0.0961424015198427	-0.0116427086154513	0.99648005619159	0.929979641215017	-0.141652671989808	0.152106654469913	-0.0486126986613372	-0.190637675567039	-0.11590252517689	-0.989894409149954	2.78915144657681	0.472743742500508	4.13361284900532	20.7672678239014	11.5424324493123	-10.3465189164565	-19.4362052793638	-9.9826633419584	BAD	BAD
NaN	0.027923275893812	-0.0962084792605844	-0.0134532055178456	0.995908057293586	0.936195788581941	-0.147160948753891	0.13002426264847	0.0110416593137514	-0.080701309422329	0.00121495883171366	-0.874668685894559	0.876241763570139	0.67693316775168	4.13361284900532	20.7672678239014	11.5424324493123	-10.3465189164565	-19.4362052793638	-9.9826633419584	BAD	BAD
NaN	0.0289378024696067	-0.0924017829949879	-0.0153787229822319	1.00241394931953	0.945213230571693	-0.149191716241125	0.138129329501633	0.0725439503687273	-0.0195032635885294	-0.0542488767856352	0.4685468880191	3.06180945765281	0.861660994893117	4.13361284900532	20.7672678239014	11.5424324493123	-10.3465189164565	-19.4362052793638	-9.9826633419584	BAD	BAD
NaN	0.0303188814207467	-0.0970248161788179	-0.0140492652551837	0.993781508137999	0.925592799768524	-0.149038701089949	0.127316492184486	0.0150169759947459	0.0396400448103928	0.00304418694080925	1.27777985209876	5.2706900001011	0.990068676205846	4.49720134930532	19.3794036123069	10.6812130531714	-10.3465189164565	-19.4362052793638	-9.9826633419584	BAD	BAD
NaN	0.0317380163617826	-0.0962235802943377	-0.0158707517375817	0.998118391262601	0.906473230235038	-0.144642364283517	0.11852480005114	0.0129192548519608	-0.0728479520562241	-0.0540427477654825	2.08617798957743	2.77794264085608	1.11322539806694	4.50992184900532	19.3308478239015	10.6510824493123	-10.3372439272064	-20.1360139597116	-9.98009940988473	BAD	BAD
NaN	0.0330998081702893	-0.0934092505450077	-0.0112548715866406	0.994591234908412	0.905362124789694	-0.141725059712061	0.134379547881472	-0.105639439211219	0.0373842615554199	0.0028178929248101	1.37948806645464	-3.38010220743569	0.603404257927793	4.50992184900532	19.3308478239015	10.6510824493123	-10.3365889164565	-20.1854352793638	-9.9799183419584	BAD	BAD
NaN	0.0345130767827313	-0.0984485121006412	-0.0115618578049655	0.994937502628274	0.931156362341963	-0.140949474612215	0.157155026732894	-0.16926138940188	0.0416936030126253	0.00511631018360248	0.152566874555381	-7.27929109902015	0.223571110621866	4.50992184900532	19.3308478239015	10.6510824493123	-10.3365889164565	-20.1854352793638	-9.9799183419584	BAD	BAD
NaN	0.0360950026856708	-0.0972291202622565	-0.0134400358579681	0.998648571726336	0.951371073072209	-0.143135977693633	0.1728133195074	-0.0533493273646132	0.0416040824454022	0.0640092416638553	-0.441552849284896	-5.93839577712076	-0.145903794519421	4.50992184900532	19.3308478239015	10.6510824493123	-10.3365889164565	-20.1854352793638	-9.9799183419584	BAD	BAD
NaN	0.0378136054944193	-0.0929655631846739	-0.0130370303928249	1.000177101825	0.95630736797439	-0.145461163131274	0.165760941159751	0.0105909425612116	-0.0152554932096625	0.125194560280069	-1.06478194404361	-2.09396035282071	0.0786414257271667	3.09094755197291	20.042791387564	11.0748200509803	-10.3365889164565	-20.1854352793638	-9.9799183419584	BAD	BAD
NaN	0.0395567689124767	-0.0956234621462176	-0.0111668503180023	0.991470222622403	0.953450004355949	-0.150202424970068	0.149379751059036	0.131033764763684	0.152617772871802	0.0103069600672685	-1.20257782161561	0.290970497601809	0.144909617176059	3.02908884900532	20.0738278239014	11.0932924493123	-10.3504696136681	-19.8172424024757	-10.4193940134846	BAD	BAD
NaN	0.0412790332259432	-0.0971121979075394	-0.0129454474879892	0.997538225809905	0.946575665272778	-0.148423287453929	0.147796924505433	0.0774169002123019	0.0468654223359672	-0.112263943478245	-0.834984685523926	0.731107938895076	0.50965625607923	3.02908884900532	20.0738278239014	11.0932924493123	-10.3506889164565	-19.8114252793638	-10.4263373419584	BAD	BAD
NaN	0.0429878221112871	-0.09719694815781	-0.0107173335767003	0.995092066402689	0.947898493808727	-0.153112766114646	0.133705793002996	0.133351733790109	0.211399229545523	0.116376348905019	-0.583852215909001	0.676348794316513	0.512483314461422	3.02908884900532	20.0738278239014	11.0932924493123	-10.3506889164565	-19.8114252793638	-10.4263373419584	BAD	BAD
NaN	0.044646443665475	-0.0929970829917908	-0.0129006225932154	0.999063240621089	0.940535323760674	-0.14926352830453	0.131377561181788	0.0188417067182995	0.106424174673372	0.0107290587848527	-0.271116440364958	0.899714767494672	0.694526	3.02908884900532	20.0738278239014	11.0932924493123	-10.3506889164565	-19.8114252793638	-10.4263373419584	BAD	BAD
NaN	0.0461438116821393	-0.0960273921106245	-0.0134894238873344	0.998821221950907	0.939846856831878	-0.145498996481446	0.125536275818759	0.0715780685073678	-0.0121389894453981	0.0631808187499554	0.030806775154721	0.352877263350094	0.697604018487429	3.73123227293406	20.0772122661498	11.0951082596198	-10.3595579582875	-19.8019554086714	-10.3925523968014	BAD	BAD
NaN	0.0473003867478325	-0.0985199783451899	-0.0167434091654663	0.992803059911402	0.936140818576351	-0.149724191647635	0.134627215161069	-0.100650136452952	0.0946438229662169	0.00792378155072019	-0.0920957583437033	-0.928485174337763	0.807846875377005	3.76765384900532	20.0773878239015	11.0952024493123	-10.7020089164565	-19.4363052793638	-9.0880499419584	BAD	BAD
NaN	0.0478943905122561	-0.0958631179185427	-0.0146097087238251	0.997536876720004	0.934883450987473	-0.145154193051327	0.141240731155309	0.00673118057592408	-0.124396485443093	0.00477365624268777	-0.157452824781018	-1.93095155647329	0.567066397456007	3.76765384900532	20.0773878239015	11.0952024493123	-10.7020089164565	-19.4363052793638	-9.0880499419584	BAD	BAD
NaN	0.0477369609647706	-0.0929193102269903	-0.019519226943795	0.99912452346391	0.938185052282933	-0.146281146998468	0.141316603077608	-0.0449496099213376	0.143900384428902	0.00478489244633662	-0.27223825335101	-1.77504438214151	0.457442932373825	3.76765384900532	20.0773878239015	11.0952024493123	-10.7020089164565	-19.4363052793638	-9.0880499419584	BAD	BAD
NaN	0.0467481627084589	-0.0992514318645507	-0.00975301428335572	0.996136240346201	0.938756876049722	-0.150425184861346	0.143458840244935	0.0679314259740993	0.04782347646418	0.00474353819431039	-0.2137543	-0.920115466537682	0.5725998	3.76765384900532	20.0773878239015	11.0952024493123	-10.7020089164565	-19.4363052793638	-9.0880499419584	BAD	BAD
NaN	0.0449854214050778	-0.0973144292167448	-0.0132681976295436	0.997727227231013	0.938989344941931	-0.150529305903713	0.143113897914707	-0.0413413376507626	-0.0147476055801817	-0.168735064548117	-0.204384383745799	0.384154638101771	0.5725998	3.76465478231283	20.4222474953187	10.6706096530338	-10.6740467931481	-19.4645950069633	-9.12195981574668	BAD	BAD
NaN	0.0426462880952382	-0.0957930840238083	-0.0144253934379158	0.998273778122286	0.935971765077964	-0.151631608418163	0.143668721522746	0.241439731618664	0.205332751195846	-0.063751769017924	-0.0845979727916204	1.081506	0.588290824172428	3.76447284900532	20.4431678239014	10.6448524493123	-10.3324289164565	-19.8102152793638	-9.5362423419584	BAD	BAD
NaN	0.0400596060979924	-0.0952730732347307	-0.00946576000397097	0.997440128666783	0.93191164326866	-0.148596747454419	0.135603144069796	-0.029880188924592	-0.00397432589471006	0.0587371272615929	-0.0339258871209359	1.04255565050944	0.773025011560141	3.76447284900532	20.4431678239014	10.6448524493123	-10.3324289164565	-19.8102152793638	-9.5362423419584	BAD	BAD
NaN	0.0376601285670257	-0.0966141797847215	-0.010513601206798	0.996469657903842	0.928730699422622	-0.149285614137089	0.138276565738291	-0.164050934389634	-0.0739597656694433	0.00855978879826422	-0.122707501564307	0.55232497684805	0.919005123114502	3.76447284900532	20.4431678239014	10.6448524493123	-10.3324289164565	-19.8102152793638	-9.5362423419584	BAD	BAD
NaN	0.0359409279670625	-0.0962256610382653	-0.0128751554163674	0.999557591743892	0.931651838242511	-0.147177266869136	0.144966930927301	-0.0563033220711928	-0.021942820204319	0.00462364827895721	-0.456995298314665	-0.620054157400025	0.738513585841536	4.45609176228196	20.4465109007063	10.6466410422248	-10.2990465573252	-19.7753784462507	-9.57809805624804	BAD	BAD
NaN	0.0353516805081081	-0.0998438490871672	-0.0148561038748102	0.996150936542803	0.933929678880616	-0.14745557264314	0.135606434605641	-0.221054391527883	0.370371388783418	0.176614449723293	-0.957379221291452	-1.79245310953499	0.59072271469115	4.50303784900532	20.4467378239015	10.6467624493123	-10.0084174295068	-19.4720865673328	-9.94249680021945	BAD	BAD
NaN	0.0361904080088867	-0.098740050469096	-0.0131673008708086	0.996361771115973	0.945148429142212	-0.152146920149811	0.141922594889867	-0.0606088381246117	0.00944917253954735	0.0739729629971042	-1.34800041452674	-0.599021743236792	0.680654290957336	4.50303784900532	20.4467378239015	10.6467624493123	-9.97277891645646	-19.4348952793638	-9.9871813419584	BAD	BAD
NaN	0.0385705833177099	-0.0959206907329044	-0.0130266575141611	0.996380272330644	0.934697116964772	-0.144679561949485	0.148784307597552	0.123843559722566	0.14759171374943	0.0656790085379644	-0.446784406397836	-2.03978432419772	0.80380573619436	4.50303784900532	20.4467378239015	10.6467624493123	-9.97277891645646	-19.4348952793638	-9.9871813419584	BAD	BAD
NaN	0.0423965152772856	-0.0988955795604934	-0.0130379800071426	0.99549541130669	0.950180288937067	-0.146622725858606	0.15185431765638	-0.0354999876071218	-0.0612494542742514	-0.105538849637772	-0.225350599250701	-3.0153726191401	0.48492374445602	4.50303784900532	20.4467378239015	10.6467624493123	-9.97277891645646	-19.4348952793638	-9.9871813419584	BAD	BAD
NaN	0.0472874848836634	-0.096420398186151	-0.011227228945863	0.997231431623713	0.958175240541814	-0.155630033308502	0.139055450594692	0.00873790964611166	0.0323925133505744	-0.11837356618239	0.18350511306897	0.94535682028916	0.394800868509154	3.47438718724788	20.441770273321	10.6441068989086	-9.97277891645646	-19.4348952793638	-9.9871813419584	BAD	BAD
NaN	0.0525661358091515	-0.0989217014305443	-0.0110982334681914	0.996935752472034	0.946011700112236	-0.156072066896795	0.129528968417414	-0.158107508141003	0.0409193772282848	-0.0613722404829718	1.02293081548184	4.75496091726101	0.446195765640505	3.39519184900532	20.4413878239015	10.6439024493123	-9.95126442342424	-19.7808783475447	-9.16119195915694	BAD	BAD
NaN	0.0574307695397403	-0.0959569488755419	-0.0142300681507356	0.999540808252655	0.92064158585723	-0.146781189454206	0.124810003000505	-0.0576307038484992	0.0958683721954711	-0.000120237285130585	1.43442849956542	4.04982466850893	0.564819340345013	3.39519184900532	20.4413878239015	10.6439024493123	-9.94955891645646	-19.8083052793638	-9.0957137419584	BAD	BAD
NaN	0.0612202012878567	-0.0950834797383376	-0.0142877785992963	0.995900397335673	0.920804539654454	-0.142015534017097	0.128252516300412	-0.109913910458824	0.17751158868153	-0.0355197917042493	1.16501386842388	-0.796866497455203	0.284015669844101	3.39519184900532	20.4413878239015	10.6439024493123	-9.94955891645646	-19.8083052793638	-9.0957137419584	BAD	BAD
NaN	0.0635644912112426	-0.0972299283677153	-0.0118287864971359	0.99813599550181	0.934051649978589	-0.147192399921672	0.12913224169366	-0.0842695521143803	-0.00227232221667663	0.0488788229748645	0.852285640988962	-3.61998639113845	0.0927912803246433	3.34453084101231	20.3897947333173	10.6439687111079	-9.94955891645646	-19.8083052793638	-9.0957137419584	BAD	BAD
NaN	0.0643937735259861	-0.10032983294315	-0.0161028357519299	0.996948679724457	0.940861178015591	-0.144185836415577	0.143131970280482	0.0632642057132769	0.0927056954683646	-0.0491064702841315	0.719171565130857	-2.5007616327254	0.143840691601042	3.05140561901465	20.0912764698607	10.6443521026808	-9.94955891645646	-19.8083052793638	-9.0957137419584	BAD	BAD
NaN	0.0639083755246696	-0.0922589161857288	-0.0130116516249328	0.995154025919001	0.937821606730915	-0.144194725876892	0.152104922771817	-0.181800289068902	0.05092882338227	-0.0672121296530291	0.7150739	-1.83456230104	0.2054449265919	3.02820384900532	20.0676478239014	10.6443824493123	-10.3327106149241	-19.8107683974253	-9.96130093178807	BAD	BAD
NaN	0.0624972054313288	-0.0986358748103252	-0.0133631997732817	0.996960111871568	0.936831697111682	-0.145675463604216	0.15512786462446	-0.150156350812264	0.0803603932124023	-0.107848351808033	-0.140980058485977	-1.87745951556323	0.267020935190893	3.02820384900532	20.0676478239014	10.6443824493123	-10.3415589164565	-19.8108252793638	-9.9812903419584	BAD	BAD
NaN	0.0605837325578756	-0.0963436646574204	-0.0154542995811607	1.00014966577637	0.940736569427106	-0.148537181716839	0.153621452996866	0.208697987203	-0.0184752825353803	-0.036391174898121	-0.522461788095483	-1.58872439333021	0.0853386737030767	3.02820384900532	20.0676478239014	10.6443824493123	-10.3415589164565	-19.8108252793638	-9.9812903419584	BAD	BAD
NaN	0.0585110337407082	-0.0966611256334497	-0.0174839859547119	1.00143225033572	0.946502244303294	-0.149813903575351	0.145841353037249	-0.0480818148409369	-0.0185267989276529	0.0660060224835293	-0.336174328944453	-0.361317053545391	0.1458578	3.08828975613738	20.1801766141337	10.6441059455789	-10.3415589164565	-19.8108252793638	-9.9812903419584	BAD	BAD
NaN	0.0565156662836686	-0.0947188237676492	-0.014816097237504	0.998755276618699	0.941618441112017	-0.144626244859155	0.146917739512937	-0.037933353469706	-0.0184819057432978	0.045939035731857	-0.150730017216774	0.677340408458116	0.146943116472242	3.39327784900532	20.7513578239015	10.6427024493123	-10.341470436474	-19.8174943912816	-9.98126591649845	BAD	BAD
NaN	0.0547180780902971	-0.0965335888158917	-0.0109502439124545	1.00273026496191	0.942654778834321	-0.147112345412817	0.144368146636319	0.0236280350189056	-0.00885346398922821	-0.0469376117032602	-0.0847375518760695	0.784876298118452	0.203425716966329	3.39327784900532	20.7513578239015	10.6427024493123	-10.3365889164565	-20.1854352793638	-9.9799183419584	BAD	BAD
NaN	0.0531144344655542	-0.0936873470472241	-0.00837992142094503	0.997868433734671	0.944769287131076	-0.151623630152927	0.140018111117229	0.0556829340271656	0.0504075351282623	-0.00530390735665457	0.100553755384333	0.561409600529846	0.0825817368696701	3.39327784900532	20.7513578239015	10.6427024493123	-10.3365889164565	-20.1854352793638	-9.9799183419584	BAD	BAD
NaN	0.051607325224879	-0.0956402828446655	-0.0116722655450677	0.998458588587001	0.937558347714596	-0.148181486081953	0.139032216007602	-0.047705369220185	0.0721282927027955	-0.0568435996753034	0.210767948087174	0.600501003513221	0.0268624284914125	3.39327784900532	20.7513578239015	10.6427024493123	-10.3365889164565	-20.1854352793638	-9.9799183419584	BAD	BAD
NaN	0.0500636336056566	-0.0952231669708777	-0.0105425072633753	1.00112157639175	0.935313692004833	-0.152206587465694	0.126240194680686	-0.0283978072769664	-0.0498938179620799	-0.0375992750652053	0.0303342022125053	0.258922862233502	0.0813514268539647	3.33642630707622	20.5859224837404	10.6431913883381	-10.3365889164565	-20.1854352793638	-9.9799183419584	BAD	BAD
NaN	0.0483810203163032	-0.0952961449197856	-0.0149237115313896	0.997735193565722	0.937183067846654	-0.151180183811263	0.135276168388448	0.0563817197843047	0.0819008900484686	0.0562953767567131	-0.0406603374969649	0.0593146790131949	0.0197730861252309	3.03049884900532	19.6956878239014	10.6458224493123	-10.3117723097881	-20.1342386218534	-9.98041377367889	BAD	BAD
NaN	0.0465504585307515	-0.0953453191088509	-0.0122036489885825	0.997577161722057	0.930494124768927	-0.149084282062659	0.135505608565061	-0.0476818849836431	0.00883821223938422	0.00446857331681944	-0.242845514847143	-0.463708781095795	-0.0418050246114185	3.03049884900532	19.6956878239014	10.6458224493123	-9.97277891645646	-19.4348952793638	-9.9871813419584	BAD	BAD
NaN	0.0446644806631091	-0.0937936720134575	-0.0133140775161465	0.998492684578021	0.932367940568483	-0.150098385200426	0.141946866589856	-0.0475671040556412	0.132597790630035	0.0137252450544228	-0.55793092376424	-0.91213137353053	-0.0926084624388584	3.03049884900532	19.6956878239014	10.6458224493123	-9.97277891645646	-19.4348952793638	-9.9871813419584	BAD	BAD
NaN	0.0428689555575461	-0.095662560339936	-0.0149661387620702	0.996333640724259	0.933092195741891	-0.151014601294634	0.141017636916672	-0.0104556825735284	-0.0364488918360019	0.0657122287520447	-0.2756762	-1.10660830985778	-0.0310274445455401	3.03049884900532	19.6956878239014	10.6458224493123	-9.97277891645646	-19.4348952793638	-9.9871813419584	BAD	BAD
NaN	0.041327498757869	-0.0911830573950698	-0.0148032345812439	0.994439953807727	0.939962280988517	-0.150894104542093	0.148029600413462	0.162144384142347	-0.0931138261606876	0.0475588723664408	-0.248783810778562	-0.855141789818242	0.02393157	3.19486154250758	19.7509080182582	10.5792406995947	-9.97277891645646	-19.4348952793638	-9.9871813419584	BAD	BAD
NaN	0.0401877249467753	-0.0976212963717828	-0.0139337483543949	0.999684113578443	0.941398097807537	-0.147126982911441	0.141364330002565	-0.0475932027047421	0.133405332697623	-0.0478043309536227	0.00139206051360632	-0.0240859884488668	0.006576066177714	4.13516584900532	20.0668178239014	10.1983324493123	-10.0060419278594	-19.4704547784877	-9.90215567762774	BAD	BAD
NaN	0.039500241776655	-0.0924624528850536	-0.0132156325929156	0.996430204816111	0.939838950615396	-0.152591876645801	0.13503610749905	-0.047566497395528	-0.0099743141504392	0.022354510398937	0.251574289629415	0.444855605549771	-0.141209084228047	4.13516584900532	20.0668178239014	10.1983324493123	-10.2892822874288	-19.7732501326411	-9.17814727544466	BAD	BAD
NaN	0.0391809279203457	-0.0961399699428694	-0.0115026730986851	0.997299790426881	0.938423789266038	-0.151624584699436	0.144161159158712	-0.0475012585754059	0.0321298297187656	0.118347053115963	0.336658387786705	0.449593283165998	-0.104772308038569	4.13516584900532	20.0668178239014	10.1983324493123	-10.3232989164565	-19.8096152793638	-9.0911952419584	BAD	BAD
NaN	0.0390917485859032	-0.095576754387411	-0.0107399375387172	0.999653116537799	0.939469180910828	-0.146123079483731	0.141179233138221	-0.0474140784499465	-0.00182052374910024	0.0570311120342846	-0.10176042046873	0.547475931405363	-0.0431936485137969	4.13516584900532	20.0668178239014	10.1983324493123	-10.3232989164565	-19.8096152793638	-9.0911952419584	BAD	BAD
NaN	0.0391383081694318	-0.0950975209379435	-0.00920620091353698	0.998357407287014	0.937460651408419	-0.151292707738202	0.139721941065761	-0.0560747047796874	0.0663642950063321	0.0130399368282664	-0.320687638108178	0.137204904759034	-0.03703156	4.08282125502515	20.119961228132	10.2613843766593	-10.3232989164565	-19.8096152793638	-9.0911952419584	BAD	BAD
NaN	0.0393307794729145	-0.0969845406564134	-0.0126806930577374	0.995218252235252	0.936315411043882	-0.147881664666593	0.141933290721601	-0.0830542371146108	-0.129368202066039	0.0571632166431162	-0.280685669104339	-0.225087656413147	-0.0930627851934812	3.76447284900532	20.4431678239014	10.6448524493123	-10.3232989164565	-19.8096152793638	-9.0911952419584	BAD	BAD
NaN	0.0398401251162713	-0.0956632178298916	-0.0134426486473805	0.993886668651588	0.938021961546048	-0.147038308297928	0.140340887934171	0.0588961505119057	-0.0781833366005922	-0.0210435999215098	-0.102997049359492	-0.307201789681884	-0.268000239357777	3.76447284900532	20.4431678239014	10.6448524493123	-10.6922946000943	-19.4637283036442	-9.91566216433453	BAD	BAD
NaN	0.040958673905086	-0.09544158221022	-0.0128253989741452	0.994729890002802	0.939109154441714	-0.146118877972076	0.145188676702504	-0.0556349590385299	-0.0619550251093428	-0.179652821071442	0.201006819570303	-0.31129	-0.223601418265102	3.76447284900532	20.4431678239014	10.6448524493123	-10.7202589164565	-19.4375152793638	-9.9781443419584	BAD	BAD
NaN	0.0429095288205288	-0.0967406630210918	-0.0120350546418893	1.00184068755492	0.939700077013068	-0.150218166751135	0.146324555250668	-0.100463763824153	0.0407056747108941	-0.162959789979225	0.102076791988467	0.184769242049685	-0.33572181614994	3.76447284900532	20.4431678239014	10.6448524493123	-10.7202589164565	-19.4375152793638	-9.9781443419584	BAD	BAD
NaN	0.0456514978463892	-0.0972379566134214	-0.0152310199339117	0.996429414512952	0.938277662310687	-0.149954136828018	0.142236001877013	-0.0389450855822308	0.0485929406359683	-0.0567027531181911	0.0364190211388427	0.990857050169422	-0.0492682227331386	3.71525554489806	20.4429305877552	10.6447258345152	-10.7202589164565	-19.4375152793638	-9.9781443419584	BAD	BAD
NaN	0.0488032559837464	-0.0974602485154832	-0.0168500029382511	0.996642359015802	0.936783931325889	-0.147612705105491	0.143996300420087	0.0225608113376148	0.0686825100910373	-0.0324383841872291	0.0339332	1.41751644570884	-0.03703156	3.39519184900532	20.4413878239015	10.6439024493123	-10.7202589164565	-19.4375152793638	-9.9781443419584	BAD	BAD
NaN	0.0517124963137639	-0.0961370393225414	-0.0152872858694875	0.996082921192669	0.93245927778042	-0.151849153343394	0.139757353039097	0.0839829021937962	-0.145276466578528	0.103429599421255	0.215990813122755	1.25908113487604	-0.03703156	3.39519184900532	20.4413878239015	10.6439024493123	-9.96494252615758	-19.8009041003822	-9.1133275578903	BAD	BAD
NaN	0.0536839807940231	-0.0955366875403958	-0.00781524403754381	1.00035415913666	0.93672084993658	-0.149981888331373	0.143005943994061	0.121655275157507	-0.173877977338805	-0.0487752245946881	0.526252451667691	1.19814578619121	-0.218115780697665	3.39519184900532	20.4413878239015	10.6439024493123	-9.94955891645646	-19.8083052793638	-9.0957137419584	BAD	BAD
NaN	0.0542578115688299	-0.0945197143463241	-0.00896320620489393	0.997259866943794	0.934861089738954	-0.150990141924707	0.146401192177693	0.00637357594835632	-0.0485963291072566	0.0125226177347881	0.219685084172788	1.13943716398967	-0.0980081934750773	3.39519184900532	20.4413878239015	10.6439024493123	-9.94955891645646	-19.8083052793638	-9.0957137419584	BAD	BAD
NaN	0.0533637045146061	-0.0960324503821647	-0.0112081621171739	0.996338788811294	0.93570857325367	-0.148477238077497	0.137893680011426	-0.055133385278495	-0.21872815678063	0.0506357649628047	0.156505700336732	0.666933868414753	-0.157706184756803	3.44147054756389	20.4416108954471	10.6440215043507	-9.94955891645646	-19.8083052793638	-9.0957137419584	BAD	BAD
NaN	0.0513245110533494	-0.0948106441842957	-0.012232219572722	0.996377782005558	0.935024272899385	-0.148976235111489	0.147733042035455	-0.0937127546372429	0.041098147642339	-0.0566612888240893	0.0339332	-0.127717368701348	-0.0382754855875502	3.76447284900532	20.4431678239014	10.6448524493123	-9.97291091033656	-19.8007662040885	-9.11362711777952	BAD	BAD
NaN	0.048744447400015	-0.0950990104483889	-0.0133915055951865	0.99970249714345	0.943432583153151	-0.145028616140162	0.14016792506486	-0.000875834358883837	0.0338598699599849	-0.0491432068013394	0.0433746172509284	0.344771993734441	-0.09799469	3.76447284900532	20.4431678239014	10.6448524493123	-11.0940089164565	-19.4388252793638	-9.9736243419584	BAD	BAD
NaN	0.0462883378453945	-0.0944268889091775	-0.0125953444741061	0.998931504600585	0.941591727817806	-0.146341727312575	0.1393015962384	-0.101568467527945	-0.0325996531320951	-0.00275015565781421	0.3435426	0.916817894010921	-0.10046621802895	3.76447284900532	20.4431678239014	10.6448524493123	-11.0940089164565	-19.4388252793638	-9.9736243419584	BAD	BAD
NaN	0.0444513030235074	-0.096069509391919	-0.0126808603129122	0.996557528921869	0.942189819397202	-0.143945449011297	0.141147308452062	-0.0401005356573512	-0.115841890470557	-0.0420756671207496	0.327851868100499	1.13071677029628	-0.162047356253339	3.76447284900532	20.4431678239014	10.6448524493123	-11.0940089164565	-19.4388252793638	-9.9736243419584	BAD	BAD
NaN	0.0434431340111934	-0.0981886838263738	-0.010011813853921	0.998387842602225	0.93659964928201	-0.151664058525721	0.140232538384153	0.00694902575958417	0.0690447186770062	0.0516225775149939	0.0527474552770868	0.944280836894126	-0.216216311812811	3.72088159567332	20.4793600904039	10.6445999642447	-11.0940089164565	-19.4388252793638	-9.9736243419584	BAD	BAD
NaN	0.0431932253095315	-0.0951837285730983	-0.00942307819005687	1.00183536201433	0.941638026137262	-0.155071673405516	0.142527730864278	-0.0474077432923334	0.24453906647533	-0.035640411064817	0.3435426	0.59669714964184	-0.1589578	3.39327784900532	20.7513578239015	10.6427024493123	-11.0671961211285	-19.4652550448728	-9.97384715061647	BAD	BAD
NaN	0.043448767572525	-0.0983359500841889	-0.0122305715233873	0.998573583808959	0.940695352200631	-0.146927398693557	0.15072861080309	-0.0347072531827506	-0.0244588501109916	0.108346266009232	0.33854471148506	0.355179116359516	-0.173719311383924	3.39327784900532	20.7513578239015	10.6427024493123	-10.7152989164565	-19.8121252793638	-9.9767713419584	BAD	BAD
NaN	0.0439243412487766	-0.0956067982565371	-0.0174341417177938	0.995941035386683	0.940695135323784	-0.150807337635348	0.149587612911377	0.0507931597873871	-0.0657295766506941	-0.0505088817854135	0.2816207	0.712159925500495	-0.31416996316345	3.39327784900532	20.7513578239015	10.6427024493123	-10.7152989164565	-19.8121252793638	-9.9767713419584	BAD	BAD
NaN	0.0444117005977954	-0.0948070249569748	-0.0138944108879851	0.993073399570887	0.940217126233018	-0.149282772532177	0.143113443458736	-0.145860064459617	0.0171647894040626	0.00463340293702614	0.306600613112562	1.1166228397037	-0.0308832760710918	3.39327784900532	20.7513578239015	10.6427024493123	-10.7152989164565	-19.8121252793638	-9.9767713419584	BAD	BAD
NaN	0.0448170754979746	-0.0953055328433227	-0.0166263858444043	0.99870665809427	0.940428718173984	-0.147765921160161	0.139769663469937	0.06974602396618	-0.179012960554043	0.0106933906747765	0.518312436868559	1.45546930523932	0.00769315935113829	3.39360538996414	20.6835332877106	10.5987135901185	-10.7152989164565	-19.8121252793638	-9.9767713419584	BAD	BAD
NaN	0.0451558452951934	-0.0962413707515004	-0.0100112849432433	1.00228463977464	0.938838945597762	-0.146223500760907	0.140597518509247	0.00219735303743128	-0.0126603534598586	0.0660006148754963	0.418239509667664	1.68994015476247	-0.140091991054675	3.39660084900532	20.0632578239014	10.1964224493123	-10.7152989164565	-19.8121252793638	-9.9767713419584	BAD	BAD
NaN	0.0455202109131965	-0.0971503308739425	-0.0136099721657965	0.997994409706175	0.939896804827581	-0.143446920007867	0.141596637248172	-0.120824864962447	0.0353013862598362	0.0542664440505837	0.350899619895855	1.66873309353938	-0.212677796354715	3.39660084900532	20.0632578239014	10.1964224493123	-10.7109194084937	-20.1422361994844	-9.97556146983912	BAD	BAD
NaN	0.0460420461473711	-0.10097239390548	-0.0142281868440224	0.994942615300683	0.94535176864542	-0.148653060318327	0.140682681243266	-0.209075979037265	-0.040769386992612	-0.0452398206698026	0.398751335401311	1.76532178024292	-0.274274871341597	3.39660084900532	20.0632578239014	10.1964224493123	-10.7103289164565	-20.1867452793638	-9.9753983419584	BAD	BAD
NaN	0.0468779904329203	-0.0950213937961037	-0.0117012786847598	0.994891657153201	0.943000346640744	-0.153771869504801	0.142656091730017	0.0141522924031037	-0.223077560401625	0.0659729335995537	0.740479720104117	2.61517501557741	-0.2808841	3.39660084900532	20.0632578239014	10.1964224493123	-10.7103289164565	-20.1867452793638	-9.9753983419584	BAD	BAD
NaN	0.0482125249888286	-0.0933366523464398	-0.0127079825015697	0.994915474098552	0.940834889500623	-0.148974308201873	0.144337659605141	0.0140906706362891	0.0735167880267188	0.0604698014244353	0.72053230828926	2.86518819338147	-0.447651820642976	3.46362555176747	20.0641406700775	10.2372862626145	-10.7103289164565	-20.1867452793638	-9.9753983419584	BAD	BAD
NaN	0.0502164835544362	-0.098077592355219	-0.00994312946025431	0.999554273196509	0.938346907115651	-0.145782810536061	0.141899265028378	0.0194666180525039	-0.175422332967033	-0.000852483837022889	1.22884691364301	3.30854250614346	-0.238965430504065	4.13605084900532	20.0729978239014	10.6472524493123	-10.7103289164565	-20.1867452793638	-9.9753983419584	BAD	BAD
NaN	0.0529078087289404	-0.0927784159719107	-0.0131841520169229	0.996761188385443	0.932747060480301	-0.148355954824677	0.14256805374196	0.059364727972473	0.0254765484052099	-0.0567331263159087	1.61863388865973	3.02028328393209	-0.333554897813352	4.13605084900532	20.0729978239014	10.6472524493123	-10.3403664738006	-20.5335291500001	-9.14877254944475	BAD	BAD
NaN	0.0560373265878688	-0.097453782432408	-0.0148065166881443	0.996177204734783	0.928672932605693	-0.148152755869233	0.142678019875813	-0.0881333210665997	-0.126862407315926	-0.0566685857126543	0.885541790048822	2.28586613855042	-0.571575945140892	4.13605084900532	20.0729978239014	10.6472524493123	-10.3133689164565	-20.5588352793638	-9.0884505419584	BAD	BAD
NaN	0.0591242834820234	-0.0951783482741343	-0.0130252879195514	0.999730538852892	0.932239495485412	-0.148149313269115	0.150889557694861	0.137002720041064	-0.0181959105773013	-0.0411652299063903	-0.929806272688687	0.418757505928172	-0.411565875310729	4.13605084900532	20.0729978239014	10.6472524493123	-10.3133689164565	-20.5588352793638	-9.0884505419584	BAD	BAD
NaN	0.0615327918364779	-0.0949544726283785	-0.0131467206549457	1.00404560145941	0.941747012851409	-0.147964972118272	0.144732841300753	0.131820699491881	-0.0132348840333992	0.127363350949924	-0.542058187652557	-1.40406219064436	-0.109497830462295	4.01393413235795	20.0724083745174	10.646936643331	-10.3133689164565	-20.5588352793638	-9.0884505419584	BAD	BAD
NaN	0.0625725793794408	-0.0974574427516136	-0.0147249015859593	0.998059504533478	0.954958380474083	-0.152027201444239	0.143322083837637	0.0702826378552907	0.0219417832194954	0.122289001254974	1.04209791469694	1.85734974319358	-0.0387168668182329	2.65892284900532	20.0658678239014	10.6434324493123	-10.3133689164565	-20.5588352793638	-9.0884505419584	BAD	BAD
NaN	0.0617606518975653	-0.0951229397952119	-0.0168900257990124	1.00054066363512	0.945224838200377	-0.145641540238506	0.148734478636002	0.0283021353890891	-0.172719259998818	0.0658391870920612	2.06001100007553	6.85548846035928	-0.03703156	2.65892284900532	20.0658678239014	10.6434324493123	-10.3459385948844	-19.455857961307	-9.9670093154778	BAD	BAD
NaN	0.0590588539298723	-0.0944075148757629	-0.0113838150640125	0.99888549126825	0.923271878243014	-0.144867547646772	0.15001510229411	0.179124393646451	0.0959640454209527	0.0514550420829979	1.5242162094753	7.69166088968563	-0.218556291565863	2.65892284900532	20.0658678239014	10.6434324493123	-10.3465189164565	-19.4362052793638	-9.9826633419584	BAD	BAD
NaN	0.0548390594290845	-0.0962631392778889	-0.0146735732184097	0.999274274622632	0.925193026679136	-0.144450592919361	0.15864224985553	-0.0480350783804055	0.0322231117019455	-0.113555120814884	0.278038207990971	3.1641385930262	-0.160080034444365	2.65892284900532	20.0658678239014	10.6434324493123	-10.3465189164565	-19.4362052793638	-9.9826633419584	BAD	BAD
NaN	0.0497596632078707	-0.0972008748379482	-0.011090030712203	0.993863646306042	0.947180264145095	-0.153818571549598	0.146181990055906	-0.0295898802933601	-0.0774649661926794	-0.0568820700942236	-1.05387958902581	0.732855396758202	-0.578720267210972	2.74162871239623	20.0945329009219	10.6770945545972	-10.3465189164565	-19.4362052793638	-9.9826633419584	BAD	BAD
NaN	0.0446991659688748	-0.0972536267791148	-0.0110921750905375	0.99806078903149	0.954003250805851	-0.159534840092344	0.143793921536227	0.202754135016615	-0.0601629368674987	-0.0568834505297353	1.00776664317616	5.23753453365451	-0.0356436897498497	3.76535784900532	20.4493478239014	11.0937624493123	-10.3381998628447	-19.4532597718168	-10.002967369397	BAD	BAD
NaN	0.0405795060496431	-0.0977143840738989	-0.011474554561036	0.995196531163541	0.934499486095444	-0.142710395466943	0.171736501026722	0.233312095759639	0.147338581778445	-0.061225380390309	0.26328321479075	6.7000154229018	0.02393157	3.76535784900532	20.4493478239014	11.0937624493123	-9.98109891645646	-20.1853352793638	-10.8745313419584	BAD	BAD
NaN	0.0380869466551183	-0.0920168469260943	-0.0159354870597247	1.00442557352932	0.934801928050629	-0.149830012826656	0.146890137146508	-0.105466643615086	-0.0264024630033556	-0.109590610306937	-0.217106571944501	4.72447522414926	0.02393157	3.76535784900532	20.4493478239014	11.0937624493123	-9.98109891645646	-20.1853352793638	-10.8745313419584	BAD	BAD
NaN	0.0375068902711629	-0.0953541764650893	-0.00973151301703614	1.00253915354119	0.943975701000978	-0.155974829505993	0.145538282827182	-0.031212132667128	-0.120506034960987	0.000378280756203782	1.15229392416983	5.84113291223273	0.0368659359931226	3.76535784900532	20.4493478239014	11.0937624493123	-9.98109891645646	-20.1853352793638	-10.8745313419584	BAD	BAD
NaN	0.0387162808184213	-0.0970097503864644	-0.011255120620477	0.999952994166873	0.930323439526992	-0.151639215561803	0.134165720860168	0.181627013618894	0.0927800401924686	-0.0525589398457134	2.37981316874103	7.86709290709028	0.27163568168703	3.74047943591927	20.4488128418443	11.0635278980275	-9.98109891645646	-20.1853352793638	-10.8745313419584	BAD	BAD
NaN	0.0412264069403777	-0.0949403724660812	-0.0136666670849354	0.995463540757675	0.914597499411103	-0.147302395500722	0.139433607189671	-0.0441726597663915	-0.0102310227929187	0.0126723291033197	3.17833857567489	6.58569750386499	0.315347461951582	3.39519184900532	20.4413878239015	10.6439024493123	-10.0345866788138	-20.1305008715184	-10.7762486409968	BAD	BAD
NaN	0.0442507365532939	-0.0976571562030055	-0.0155093455861736	0.996829563209772	0.908032493892679	-0.141340539984692	0.159112831730178	0.0212795885861865	0.0854733787220928	0.127323464925034	2.91328271362487	1.71980265657002	0.110288909928666	3.39519184900532	20.4413878239015	10.6439024493123	-10.7111389164565	-19.4369152793638	-9.5330973419584	BAD	BAD
NaN	0.0468878553348836	-0.0973481619912996	-0.00942730407438743	1.00341534278605	0.92655470545302	-0.142327877191881	0.177670062952459	0.128918955431756	-0.125786438125773	0.11966564750904	1.8276726042046	-2.00684952445341	-0.292325497865096	3.39519184900532	20.4413878239015	10.6439024493123	-10.7111389164565	-19.4369152793638	-9.5330973419584	BAD	BAD
NaN	0.0484227413712121	-0.0928736193811681	-0.0134124784997228	0.999353775385495	0.949099688333826	-0.14404362425221	0.184200597782734	0.00213635487989236	0.0339451704329819	0.00829630326050428	1.13322604946971	-0.609634628868655	-0.39647469589952	3.41757503014141	20.4603822320284	10.6438872172288	-10.7111389164565	-19.4369152793638	-9.5330973419584	BAD	BAD
NaN	0.0485518211628781	-0.0944490202526863	-0.0120236539258974	1.00033816597093	0.95550024057121	-0.146057935385606	0.184669088930739	-0.160332559543062	-0.0775697311522973	0.0585247177855578	0.422219531446004	3.05002781946559	-0.33628876078913	3.76256084900532	20.7531378239015	10.6436524493123	-10.7111389164565	-19.4369152793638	-9.5330973419584	BAD	BAD
NaN	0.0473887155047723	-0.0974313759747626	-0.0116602172737177	0.99412107257017	0.949894178716334	-0.149152149902621	0.170657368538742	0.00999352808105696	-0.0673319735377749	-0.0533814739130141	0.0219278791830042	5.06647680347022	-0.287027058861255	3.76256084900532	20.7531378239015	10.6436524493123	-10.7111389164565	-19.4369152793638	-9.5330973419584	BAD	BAD
NaN	0.0453081462236524	-0.0933137689800474	-0.012989139932992	0.996366532329296	0.945565384317666	-0.14942058154472	0.15022889449902	-0.0549403134878908	0.100529247160159	-0.00243283910891804	-0.301737625709615	5.16399499664362	-0.119177834870463	3.76256084900532	20.7531378239015	10.6436524493123	-10.0495195196101	-20.0975797670858	-9.93216093838842	BAD	BAD
NaN	0.0427422046032316	-0.0939618259189792	-0.0122162877472881	0.996510121772143	0.948126848409273	-0.148063344555914	0.148212292066863	-0.161090208580215	0.0940160703803548	-0.114816819283527	0.160777027782083	5.35141919556579	-0.0434770572915716	3.76256084900532	20.7531378239015	10.6436524493123	-9.96284891645646	-20.1841252793638	-9.9844373419584	BAD	BAD
NaN	0.0400198180966289	-0.0971179182201558	-0.00690572509089059	0.998921729304435	0.940910681355065	-0.147499021978331	0.140514171021216	0.0137279027652233	-0.0214665423338395	-0.0470433037215333	0.611679265141009	5.27100117685449	0.238619384990287	3.74339535851136	20.697558039162	10.667591968406	-9.96284891645646	-20.1841252793638	-9.9844373419584	BAD	BAD
NaN	0.03730732045273	-0.095767792111135	-0.010067042311247	0.999824156768086	0.932948499011294	-0.146649462661592	0.138022591896221	0.0136953562016128	-0.071575022158162	0.124065997584459	0.936274755952626	4.46386812355806	0.212036324549261	3.40066684900532	19.7036478239014	11.0956924493123	-9.96284891645646	-20.1841252793638	-9.9844373419584	BAD	BAD
NaN	0.0346440193821183	-0.0967660980643552	-0.00936798492254691	1.00007926125396	0.927350673264372	-0.145336956422531	0.142835916249605	0.0137341745191851	0.0470069473488708	0.0627755720748474	1.36350953311408	2.99438358786904	0.150457670387158	3.40066684900532	19.7036478239014	11.0956924493123	-9.96284891645646	-20.1841252793638	-9.9844373419584	BAD	BAD
NaN	0.0320076557728556	-0.0978987320992966	-0.0133557608102345	0.99590339388025	0.925606984833459	-0.138998618036801	0.155086721905929	0.0166972794519515	0.148369952169913	-0.00146837029165646	0.933240489597883	1.90426168355651	0.0888820975830142	3.40066684900532	19.7036478239014	11.0956924493123	-10.3214243128245	-19.4851242877523	-9.98277937351376	BAD	BAD
NaN	0.0293564881337784	-0.0928794037108308	-0.0102168012523509	0.996179093917242	0.929414729603238	-0.145055085784599	0.168914046898561	0.0751956906677719	-0.0750085882759375	-0.118247869299064	0.959336081472294	1.8907607090784	0.0273039509348378	3.40066684900532	19.7036478239014	11.0956924493123	-10.3465189164565	-19.4362052793638	-9.9826633419584	BAD	BAD
NaN	0.0266791486516188	-0.0942175620304392	-0.0127771967498806	1.00130827679866	0.931580050659208	-0.146394415842827	0.176066759434427	0.0695780855197732	-0.0157239587310713	-0.115414797891587	0.9627615	2.39267209068448	-0.26711227095455	3.41717811426344	19.7204629162006	11.0956704035179	-10.3465189164565	-19.4362052793638	-9.9826633419584	BAD	BAD
NaN	0.024069993602817	-0.0938550688066096	-0.0175942007166693	0.992869844306688	0.93776222993987	-0.152354329835144	0.165033789746258	-0.0374405774400158	0.0383833355263565	-0.0540601560361474	0.783513788078106	3.42421507344723	-0.398532257724119	3.76765384900532	20.0773878239015	11.0952024493123	-10.3465189164565	-19.4362052793638	-9.9826633419584	BAD	BAD
NaN	0.0217419418570335	-0.0958901934930782	-0.0116704588013346	0.991612422150966	0.931789893124376	-0.148896442981546	0.168517724767644	0.185334440188367	-0.0184943468077085	0.0123332086030201	0.7769958	4.53588525450989	-0.165064500264756	3.76765384900532	20.0773878239015	11.0952024493123	-10.3465189164565	-19.4362052793638	-9.9826633419584	BAD	BAD
NaN	0.0199530828202304	-0.0989622432951075	-0.014066148226042	0.99346437122288	0.933058202915022	-0.14687988377634	0.170068943708847	-0.107309438811185	-0.0184130547514428	0.186184097895178	0.71599683480764	4.96367518493817	-0.219012255934304	3.76765384900532	20.0773878239015	11.0952024493123	-9.97756136794541	-20.1735687230854	-10.4228245551353	BAD	BAD
NaN	0.01893037989758	-0.0948525905422603	-0.0154143276695317	1.00448852566332	0.933943722111123	-0.144831266374724	0.16198708966608	-0.0433327995012142	-0.0228710723374229	0.122445355813481	0.65345001038733	4.73871418221247	-0.159251195988234	3.76765384900532	20.0773878239015	11.0952024493123	-9.97197891645646	-20.1847252793638	-10.4294843419584	BAD	BAD
NaN	0.0188178487990342	-0.0985034220163128	-0.0145129476664453	1.00188098854229	0.931559211404609	-0.142994512266106	0.169212279606699	0.0704856943242451	-0.134672545521123	0.0067353759116153	0.776348003001	3.98104109854754	-0.0976758065947456	3.78156874538079	20.0635252426861	11.0952923250347	-9.97197891645646	-20.1847252793638	-10.4294843419584	BAD	BAD
NaN	0.0196461203227934	-0.0957066364630621	-0.0150173688640791	0.993902949504408	0.932609561383724	-0.146854907796898	0.165661601167753	-0.0436381417148987	-0.0774233022804481	0.0678993385462582	0.642714937349666	3.59471874348218	-0.0407680923710481	4.13923084900532	19.7072078239014	11.0976024493123	-9.97197891645646	-20.1847252793638	-10.4294843419584	BAD	BAD
NaN	0.0213313556491487	-0.095285403805128	-0.0162854162814978	0.993169991801129	0.936168405243184	-0.148809130847165	0.159304967605954	0.0708771122393918	-0.0712169335791337	0.120648347258417	-0.0169526877426818	4.66962911871167	-0.273123293297468	4.13923084900532	19.7072078239014	11.0976024493123	-9.97223174076354	-20.1656496472033	-10.4295542314572	BAD	BAD
NaN	0.0236968497182945	-0.0966199182476454	-0.0126091478987485	0.99935706284165	0.927199401675612	-0.136677315010251	0.17324653953842	-0.0520724758433752	0.0950105691623471	-0.0551257975692185	0.396666910169986	1.98974251695212	0.0174355390677583	4.13923084900532	19.7072078239014	11.0976024493123	-9.98190891645646	-19.4355052793638	-10.4322293419584	BAD	BAD
NaN	0.0265283036869432	-0.0947960938262536	-0.0144647383329214	1.00117143579425	0.943111600116752	-0.147861904502488	0.172198570986299	-0.169107538858627	-0.0736039278844915	0.00607859248091722	0.183403912790983	0.0255950800731034	-0.164564496640565	4.13923084900532	19.7072078239014	11.0976024493123	-9.98190891645646	-19.4355052793638	-10.4322293419584	BAD	BAD
NaN	0.0296275159236781	-0.0971474744170412	-0.0139748306000815	1.00010823371315	0.947490547651556	-0.150982006993587	0.167738255218353	-0.107530061433844	0.0398084462885754	0.0600930469117835	0.770673896143032	3.60149693301029	-0.270620512349995	4.13913695101314	19.7180087504925	11.0843046629041	-9.98190891645646	-19.4355052793638	-10.4322293419584	BAD	BAD
NaN	0.0327880927955879	-0.0967113225934186	-0.0131380439721581	0.995685923348274	0.933750379478439	-0.150379535935421	0.15592739269304	-0.0493967891770656	-0.0145593528015843	-0.115075030929503	1.71811523265869	6.86606257472663	-0.102028322465614	4.13605084900532	20.0729978239014	10.6472524493123	-9.98190891645646	-19.4355052793638	-10.4322293419584	BAD	BAD
NaN	0.0357107255280368	-0.0972063798595302	-0.0168782974991703	1.00487216269617	0.916409467040062	-0.146669313926753	0.148226232767404	-0.105943514226895	0.0946262172683549	0.00103304275148483	1.86345874292374	5.40869698609658	-0.1589578	4.13605084900532	20.0729978239014	10.6472524493123	-9.98329075016564	-19.4355968968316	-10.4996245899244	BAD	BAD
NaN	0.0379742853849153	-0.099979382180888	-0.0154208650187029	0.997818408258829	0.913570931109088	-0.13840328002454	0.157118155257942	0.0154733941011536	-0.133589490281419	-0.118364646279942	1.45628428583522	0.66087225111833	-0.154128084789804	4.13605084900532	20.0729978239014	10.6472524493123	-10.0001589164565	-19.4367152793638	-11.3223243419584	BAD	BAD
NaN	0.0391593634274808	-0.0957486614225153	-0.0135115890018894	0.997399257293677	0.933919303136567	-0.14017041174091	0.175775061868006	0.0770682329356235	-0.0260963337115821	-0.115420997361466	0.643141000870877	-1.36922693316196	-0.108889938407868	4.13605084900532	20.0729978239014	10.6472524493123	-10.0001589164565	-19.4367152793638	-11.3223243419584	BAD	BAD
NaN	0.039051900206988	-0.0970711161288672	-0.0134548120065399	0.999635343358636	0.937613803843595	-0.140978737715555	0.1836003893431	0.131806036541933	-0.368900586209012	0.00321442492928779	-0.0714369019871383	0.453719379315845	-0.201733269777451	4.12807430517725	20.0730928763243	10.6569514772843	-10.0001589164565	-19.4367152793638	-11.3223243419584	BAD	BAD
NaN	0.037749104826314	-0.0928700001350962	-0.0106363443424611	0.993570276415472	0.934214393714629	-0.140815822380558	0.186694214988613	-0.1042643030085	-0.134005944909367	-0.0567483076231147	0.0524600039195664	2.0905178971498	-0.0423719571480587	3.76765384900532	20.0773878239015	11.0952024493123	-10.0001589164565	-19.4367152793638	-11.3223243419584	BAD	BAD
NaN	0.0356207322009209	-0.0952100926030724	-0.01302449715483	0.99775767950991	0.935008613976281	-0.146627820876486	0.178779246013547	0.133691440818754	-0.0174691639782252	-0.0555077983688325	-0.347862468255145	1.76223372404106	-0.0916374771518271	3.76765384900532	20.0773878239015	11.0952024493123	-10.0001589164565	-19.4367152793638	-11.3223243419584	BAD	BAD
NaN	0.0331894586138157	-0.0943203413995189	-0.0130110294447584	0.993926241778201	0.936785886430236	-0.145629206141727	0.176087512105404	-0.0477582615130464	-0.0164837811534294	0.00264816008860716	-0.290573726384678	2.48565441577953	-0.151624372410431	3.76765384900532	20.0773878239015	11.0952024493123	-10.3165455850321	-19.7668869586348	-10.92562920967	BAD	BAD
NaN	0.0309672585086475	-0.0971636781344418	-0.0125520639691477	0.992540315398478	0.935554038093188	-0.143982625664395	0.161348002228616	-0.0457977116888931	0.0409115980959815	-0.117897254607175	-0.165480871814538	3.62311953246953	0.112264942503447	3.76765384900532	20.0773878239015	11.0952024493123	-10.3598089164565	-19.8120352793638	-10.8713843419584	BAD	BAD
NaN	0.0292868443147335	-0.0947112864486002	-0.0129942214591088	0.99396627198228	0.929752151369872	-0.146118954451284	0.164750392457576	0.0721828276343335	-0.016020269827302	-0.116854456312331	0.182518831138304	3.38545355652991	0.0909954155245978	3.75750495571006	20.0823438830989	11.0890144217803	-10.3598089164565	-19.8120352793638	-10.8713843419584	BAD	BAD
NaN	0.0282218571542977	-0.0913409524790605	-0.0110439456515785	0.994899764690468	0.923874603094437	-0.147821676594924	0.170602026450932	-0.1670303765961	0.100409955167518	-0.0562979653429146	0.2196988	2.28861970230969	0.30679565488016	3.02590884900532	20.4396078239015	10.6429424493123	-10.3598089164565	-19.8120352793638	-10.8713843419584	BAD	BAD
NaN	0.0276740654315547	-0.0904505922630161	-0.00912763071736343	0.993092613754731	0.927423998154107	-0.150588456254622	0.170582240324773	0.135917954885622	0.0423589722018784	-0.0581593402201327	0.0487819241387011	1.43661442560167	0.3287472	3.02590884900532	20.4396078239015	10.6429424493123	-10.3598089164565	-19.8120352793638	-10.8713843419584	BAD	BAD
NaN	0.0275391925475858	-0.0957108876744166	-0.00967127980422454	1.00174391649053	0.932312396890767	-0.148077360972589	0.174580182177642	0.0145688495513866	0.0999287157552306	-0.240246557096854	0.0915303901961719	1.26371217259636	0.272041827591277	3.02590884900532	20.4396078239015	10.6429424493123	-9.68150911343442	-19.8107237552599	-11.7077200090193	BAD	BAD
NaN	0.0277457870394014	-0.0956989671344818	-0.013980879389725	1.00217309153199	0.928917370879181	-0.146054471466935	0.170437293716745	0.075695536571188	-0.0173249685769477	-0.237861874645889	0.0376358089129719	1.52842157042904	0.2677841	3.02590884900532	20.4396078239015	10.6429424493123	-9.63057891645646	-19.8106252793638	-11.7705163419584	BAD	BAD
NaN	0.028143822552973	-0.0966524796942218	-0.0116002442713123	1.00123169332962	0.930096946395011	-0.144120615264501	0.175668655396845	0.0757357971297453	0.0423281059361452	0.0674637256442875	0.269320436932938	1.82152823716127	0.151912710178324	3.03044466245583	20.4396296872686	10.6429541793773	-9.63057891645646	-19.8106252793638	-11.7705163419584	BAD	BAD
NaN	0.0284472144043416	-0.0923166863029577	-0.0154374375407438	0.99972577644069	0.928641605689825	-0.142088405624452	0.165848237380941	0.0757756211080611	0.15952509658014	0.188554718072819	0.222148832670677	1.66872652712796	0.0873067963133519	3.76447284900532	20.4431678239014	10.6448524493123	-9.63057891645646	-19.8106252793638	-11.7705163419584	BAD	BAD
NaN	0.0283629245973394	-0.0986160240533838	-0.0149736409657153	0.999763005612709	0.928694960344021	-0.145839271809158	0.171882374934413	0.0757385975148016	-0.0177875986457181	0.00549542223389589	0.58026194861095	1.49287870447338	-0.0334320853106289	3.76447284900532	20.4431678239014	10.6448524493123	-9.63057891645646	-19.8106252793638	-11.7705163419584	BAD	BAD
NaN	0.0277835041233394	-0.0971692734403119	-0.0130256710754886	0.999284474108633	0.931174554419686	-0.14788329804647	0.178145178482135	0.0754696902468878	-0.0175480121830245	0.0665040379686761	0.469787036300688	1.43083093420291	-0.03703156	3.76447284900532	20.4431678239014	10.6448524493123	-10.3546262595534	-19.8125963167434	-11.3252344825093	BAD	BAD
NaN	0.0268326334079211	-0.097215859071011	-0.00769528150939341	0.993537748181904	0.934123428998767	-0.149309916926614	0.176297885690481	-0.108984527040583	0.101036080171907	-0.0560338026225696	0.4673864	2.23493085100979	-0.0974515014021304	3.76447284900532	20.4431678239014	10.6448524493123	-10.3689389164565	-19.8126352793638	-11.3164323419584	BAD	BAD
NaN	0.0257675455473572	-0.100587286005813	-0.0140034251860307	0.994940195882957	0.934027584995418	-0.144891204670514	0.170127090288896	-0.109026202849027	0.0417790334407651	0.0663429108763972	0.405605274579684	2.59010513305849	-0.0368236676970936	3.76447284900532	20.4431678239014	10.6448524493123	-10.3689389164565	-19.8126352793638	-11.3164323419584	BAD	BAD
NaN	0.0248851284067214	-0.0962037522987445	-0.0130330635944259	1.00072043751501	0.934014365043288	-0.14297830299984	0.171584907109812	0.0751407106196801	0.100833393421902	0.127672686591031	0.528610046443161	2.34842095228956	0.143795473971115	3.03297558047643	19.6982101301957	10.6458191761316	-10.3689389164565	-19.8126352793638	-11.3164323419584	BAD	BAD
NaN	0.0244490804439663	-0.0991201437343911	-0.0144863270048188	0.993995178082491	0.933960575096687	-0.144411181241524	0.169297898683954	0.0758042702716064	-0.0172350831579546	0.127738902527235	0.464740248028237	1.47161917058169	-0.0357289699094637	3.03049884900532	19.6956878239014	10.6458224493123	-10.3770305427769	-19.804658820368	-11.3163651432133	BAD	BAD
NaN	0.0246054902256551	-0.0971841316355937	-0.0130422375022441	0.998776524835458	0.931731258627426	-0.145045106250182	0.175062081406007	-0.169012480349196	0.218021898588637	0.00567075447818314	0.33770719469795	0.731484318549317	0.02393157	3.03049884900532	19.6956878239014	10.6458224493123	-10.7476389164565	-19.4393252793638	-11.3132873419584	BAD	BAD
NaN	0.0253434458880927	-0.100573587170891	-0.0130439184544175	0.994023414046126	0.934463958067909	-0.147189334517292	0.178289667508113	0.0737326432009909	0.0427235989191036	0.0657109273992889	0.157777	0.665628772101889	0.0264646443085534	3.03049884900532	19.6956878239014	10.6458224493123	-10.7476389164565	-19.4393252793638	-11.3132873419584	BAD	BAD
NaN	0.0265305871867336	-0.0943253395152811	-0.01157932025407	0.996842496901168	0.930700720190555	-0.143015808562386	0.179218237510012	-0.0462464477283716	0.100007597735259	0.00530067355425294	0.151381711606805	0.461122386232262	0.0848947	3.03049884900532	19.6956878239014	10.6458224493123	-10.7476389164565	-19.4393252793638	-11.3132873419584	BAD	GOOD
NaN	0.0279788534988327	-0.0976190948804663	-0.0111003386139339	1.0007229837124	0.931329638952846	-0.150073724926434	0.1767425674417	-0.0474399181871482	0.0418270124927263	0.00462189333850787	0.0339332	0.798500146899062	0.081134141520874	2.66172623513277	20.4355545277807	11.0858746630211	-10.7476389164565	-19.4393252793638	-11.3132873419584	BAD	GOOD
0.00503788963325603	0.0295162349428357	-0.0967156232867015	-0.0125253410737611	0.995011679055958	0.932402643026957	-0.139242124175381	0.176143341670712	-0.0474956249952474	0.041141524429907	0.0651524803573591	0.0294883998751193	0.874081571067408	0.0283075496065191	2.65751284900532	20.4440078239014	11.0909024493123	-10.6939842363854	-19.4391379315886	-11.3139360246573	GOOD	GOOD
0.00533310391842515	0.0310392292109369	-0.0947806736947341	-0.0106249791245619	0.997332211956752	0.930858663342399	-0.1472104223191	0.171303441253719	-0.108258948220709	-0.193038232835991	0.0658014202125168	-0.0432053026235176	0.405112035384033	0.0848947	2.65751284900532	20.4440078239014	11.0909024493123	-10.0001589164565	-19.4367152793638	-11.3223243419584	GOOD	GOOD
NaN	0.032484714269746	-0.0966555522410289	-0.0134684298173495	0.997824605508461	0.932626220013749	-0.150331880075522	0.17373398388284	0.072623957647848	-0.138137745937035	0.126148870429822	-0.219448658913199	-0.0478078454389464	0.101713271216638	2.65751284900532	20.4440078239014	11.0909024493123	-10.0001589164565	-19.4367152793638	-11.3223243419584	BAD	GOOD
NaN	0.0337353671483424	-0.0981186875767969	-0.0111395792865273	1.00071821645253	0.927291648292759	-0.146078171749629	0.172521798522256	-0.226910417024318	0.0378095734777583	-0.0537886134563562	-0.30095314743632	-0.334979562791202	0.242898518034727	2.65751284900532	20.4440078239014	11.0909024493123	-10.0001589164565	-19.4367152793638	-11.3223243419584	BAD	GOOD
NaN	0.0345854856361454	-0.0957553625554252	-0.0134656554559396	0.998833250412467	0.927876378300069	-0.147118648674904	0.172621855646844	-0.111416645639036	-0.133658183610189	0.123455411562543	-0.490031264426229	-0.53300974516376	0.0458091311791685	4.4643108252313	21.1215612333083	11.0929915142951	-10.0001589164565	-19.4367152793638	-11.3223243419584	BAD	BAD
NaN	0.034875910246436	-0.0976082918821795	-0.0106713677859343	1.00310147429605	0.929129077518599	-0.148717856360022	0.177628531268212	0.192393519657865	-0.0789172238761489	-0.0533286377551339	-0.189800991449014	-0.439217790204696	0.242863623352734	4.49971484900532	21.1348378239014	11.0930324493123	-10.0001589164565	-19.4367152793638	-11.3223243419584	BAD	BAD
NaN	0.0346866391285787	-0.0943103433442426	-0.01581310914749	0.999808667776655	0.927048359394685	-0.144635229996638	0.175407737637273	0.0181159110944528	-0.0775309591166812	-0.0570910885359733	-0.0971956486470274	-0.324945165751357	0.321574915555781	4.49971484900532	21.1348378239014	11.0930324493123	-10.3094492015103	-19.7673407970442	-10.5317498557958	BAD	BAD
NaN	0.0343100346008828	-0.0999107047989792	-0.017377376340104	1.00447338646598	0.926362588107533	-0.149251593416198	0.172338312806656	0.134174664392275	-0.0775234695999436	0.122520854978818	0.131125550581295	-0.31129	0.274343795248564	4.49971484900532	21.1348378239014	11.0930324493123	-10.3506889164565	-19.8114252793638	-10.4263373419584	BAD	GOOD
NaN	0.0339979641709549	-0.0972413160096112	-0.0121978171944064	1.0003797360588	0.928968251474481	-0.148986665140628	0.174613653542925	-0.103012273655014	0.0382602336398583	0.126894802718077	0.046004410665809	-0.468419893414502	0.43284704057334	4.49971484900532	21.1348378239014	11.0930324493123	-10.3506889164565	-19.8114252793638	-10.4263373419584	BAD	GOOD
0.0066150996981088	0.033784841148735	-0.0981133292202369	-0.013954992979026	0.999313915172966	0.933646798893132	-0.149654823405851	0.167808049693432	0.0706314767577086	-0.0743732982139453	0.00744585322822589	0.0904446533949736	-0.538352146956927	0.395037053166294	3.0706764474614	19.7402034783222	11.0946869583686	-10.3506889164565	-19.8114252793638	-10.4263373419584	GOOD	GOOD
NaN	0.0335389039580351	-0.0962682095447517	-0.0111703067080431	0.996953898804369	0.934531219495665	-0.147078178202861	0.17251209954239	-0.04412160149755	0.0378719969723099	-0.11505314159061	0.0387214934044311	-0.757605241335306	0.3897104	3.03138484900532	19.7018578239014	11.0947324493123	-10.3506889164565	-19.8114252793638	-10.4263373419584	BAD	GOOD
NaN	0.0331213419639589	-0.0995016234028827	-0.0111024688132846	1.00113094511013	0.931464009787515	-0.147416128998071	0.180162240318307	0.0120826772744844	0.156583745925795	0.0600589160704976	0.0916914418638748	-0.667293525213685	0.332846376323784	3.03138484900532	19.7018578239014	11.0947324493123	-10.3591956860474	-19.8119942628561	-10.8414593031584	BAD	GOOD
0.00683157607742169	0.0324800653963567	-0.09488939816525	-0.0115537185884475	1.00029450950682	0.930233641283621	-0.144674731114833	0.175760777087049	-0.105229714687915	-0.127455749636901	0.124939124934016	0.212671941727078	-1.09741268746639	0.213739058720748	3.03138484900532	19.7018578239014	11.0947324493123	-10.3598089164565	-19.8120352793638	-10.8713843419584	GOOD	GOOD
NaN	0.0316359926142328	-0.0961521245147401	-0.0153244578148063	0.99601817259038	0.926570845505663	-0.151524198220153	0.17717783951222	-0.109015260483997	-0.0220202919361499	0.0675188074021197	0.042602794205988	-1.23440425372883	0.497410997629837	3.02780261418022	20.427103260422	11.5259929139245	-10.3598089164565	-19.8120352793638	-10.8713843419584	BAD	GOOD
NaN	0.0306616595516145	-0.0943389318973521	-0.0107630433576878	0.995910635155847	0.933893759237264	-0.147591561494785	0.181919641747215	0.0693795472363281	-0.0753055536756017	-0.230570232558624	0.153246761295975	-0.848448784140548	0.276704288443614	3.02767984900532	20.4519578239014	11.5407724493123	-10.3598089164565	-19.8120352793638	-10.8713843419584	BAD	GOOD
0.00734036473868698	0.0297213468605399	-0.0952029007120163	-0.0120007097637063	0.996369264826355	0.929878196658043	-0.147927856442406	0.178379942075588	-0.0428068575387737	-0.020087642231996	-0.0638419702960373	0.0974924152008336	-0.664092727148343	0.2677841	3.02767984900532	20.4519578239014	11.5407724493123	-10.3598089164565	-19.8120352793638	-10.8713843419584	GOOD	GOOD
0.00738072079483431	0.029095492301508	-0.0933178448479764	-0.0143836837881769	1.00473786434756	0.933570896236581	-0.148337792198126	0.174919699071316	0.0712827498145681	-0.0751030833121203	-0.116160866468606	0.09585508	-0.716570758493962	0.147856968321658	3.02767984900532	20.4519578239014	11.5407724493123	-10.0109444379668	-19.0743916936004	-11.3162790107588	GOOD	GOOD
0.00724372780387849	0.0290777899965822	-0.0951416186007789	-0.0140142226124339	0.999035607854396	0.936503493265538	-0.147317715151888	0.172467803912812	-0.160686454570571	0.0939054763998503	-0.11845441023391	-0.0272077560356908	-0.371518873658287	0.327593936140444	3.02767984900532	20.4519578239014	11.5407724493123	-10.0051289164565	-19.0620952793638	-11.3236953419584	GOOD	GOOD
NaN	0.0298086317812474	-0.0961413290231913	-0.0140001989677559	1.00157851633524	0.937986957173435	-0.145391141013578	0.175360985347874	0.0068126028169746	0.100909875404704	-0.000659386738745838	-0.0284634719425293	0.269709248886032	0.207522146506351	3.38315144168874	20.0910595719708	11.1125851570258	-10.0051289164565	-19.0620952793638	-11.3236953419584	BAD	GOOD
NaN	0.0312233301357503	-0.0957256566206242	-0.0158544220187481	0.997504714804055	0.938441011988424	-0.15015734881631	0.173479247312443	0.0733336440293455	0.100805010552343	-0.112984621193372	-0.153551010553117	0.4431414	0.38632639812211	3.39837084900532	20.0756078239014	11.0942524493123	-10.0051289164565	-19.0620952793638	-11.3236953419584	BAD	GOOD
NaN	0.033124438975517	-0.0924743242190761	-0.00804206656934727	0.99830677146194	0.932650403850034	-0.146597669032433	0.183801048764864	-0.10062403471535	-0.126325386637366	0.0577162050645938	-0.27419200854677	0.429231561218941	0.150241433001675	3.39837084900532	20.0756078239014	11.0942524493123	-10.0134115627993	-19.0800557938449	-11.3021867791706	BAD	GOOD
0.0073074260878086	0.0352520575118049	-0.0951293875057484	-0.00814902810108972	0.994204362631933	0.929852155974959	-0.150549762719419	0.173506223711665	-0.108806975762014	0.259807750763235	-0.109850904117509	-0.198991474695975	-0.154979286063865	0.32044191424371	3.39837084900532	20.0756078239014	11.0942524493123	-10.3506889164565	-19.8114252793638	-10.4263373419584	GOOD	GOOD
NaN	0.0373048864723774	-0.0943129267647601	-0.015099592051338	0.993006768904514	0.932514999153664	-0.143175535734315	0.176412818178968	-0.0500737189403003	0.222159199290588	0.115461412189827	0.214236579701401	-0.651810406363166	0.0902723510491854	3.39837084900532	20.0756078239014	11.0942524493123	-10.3506889164565	-19.8114252793638	-10.4263373419584	BAD	GOOD
NaN	0.0389482344614663	-0.0919440096501847	-0.0112848914377563	0.998053009324369	0.930375697962644	-0.14642780476942	0.176005382194693	0.070031755803403	-0.119423619006003	0.127028097491605	0.0757019866099883	-0.497981250377259	0.206821	3.04715911590556	20.0739149255611	11.0933394254883	-10.3506889164565	-19.8114252793638	-10.4263373419584	BAD	GOOD
0.00779620318307878	0.0398717156986027	-0.0955424282172884	-0.00832101330487795	0.996524205565205	0.924792722146968	-0.146091574023193	0.177826097058776	-0.0994270203838925	0.0885996911522027	-0.0478605885830774	-0.347379970357441	-0.792189827674223	0.191133537927885	3.02908884900532	20.0738278239014	11.0932924493123	-10.3506889164565	-19.8114252793638	-10.4263373419584	GOOD	GOOD
NaN	0.0398984051696443	-0.0984676174880725	-0.0178425639555335	0.997262845706235	0.924708493990455	-0.146607590484449	0.176449602956508	-0.166985199070973	0.0443022662032674	0.117214104041217	-1.45014621234354	-2.04221722531341	-0.0188933739927142	3.02908884900532	20.0738278239014	11.0932924493123	-10.3506889164565	-19.8114252793638	-10.4263373419584	BAD	GOOD
NaN	0.0390518652746688	-0.0963296377010626	-0.0137746366144187	0.997801620925762	0.935781278163387	-0.147343788292837	0.170371800633156	0.00473281234400178	-0.0149754008817788	0.068711929127893	-2.00684871043013	-4.02949373529078	0.227430899481496	3.02908884900532	20.0738278239014	11.0932924493123	-10.3506889164565	-19.8114252793638	-10.4263373419584	BAD	GOOD
NaN	0.0375376693096333	-0.0985408047516394	-0.0103117585997306	0.991470586718114	0.943806966754944	-0.147486090248925	0.169301684363809	-0.0434358442999844	0.206135804421039	-0.0505111666605389	0.127662942244223	-2.95645227014967	0.433371274633716	3.02908884900532	20.0738278239014	11.0932924493123	-10.3506889164565	-19.8114252793638	-10.4263373419584	BAD	GOOD
0.00795027623437326	0.0356717300227816	-0.0991024918456996	-0.0133321918821512	0.996093158508494	0.942204408627563	-0.145747103982104	0.175000016482277	0.0692995377146397	-0.0608907531352788	-0.0572664607444894	1.07004515495033	2.0356852328863	0.248644220562796	3.72372816735185	20.4281153965488	11.0937358748533	-10.3506889164565	-19.8114252793638	-10.4263373419584	GOOD	GOOD
NaN	0.0337429502736136	-0.0982260316125614	-0.0121489569449835	0.994121221689976	0.92629695288372	-0.146184537148326	0.163513025214869	-0.0397784763373078	-0.0777292042222096	0.0583851858479077	1.17960845124425	4.3220689236465	0.0681059683161033	3.76535784900532	20.4493478239014	11.0937624493123	-10.2556127330888	-19.7768076418654	-10.5093467849873	BAD	GOOD
NaN	0.0318573770722952	-0.0949596674805685	-0.0134200455647856	0.993949980713948	0.910537443981892	-0.15334872898925	0.193835990823102	0.0110266273958699	0.0339032652213573	-0.0499130808352868	-1.272272690534	0.664183730757336	-0.0796848947534474	3.76535784900532	20.4493478239014	11.0937624493123	-9.41865902736316	-19.4720692840407	-11.2400772212794	BAD	GOOD
0.00801644747487154	0.0299599311137941	-0.0965503072515337	-0.0176137502247575	0.998006762171113	0.937139018339642	-0.158200705209102	0.155067777174189	0.0147954046715219	-0.0147133575540692	0.00041761919226237	-1.35684416165184	-2.7163146373422	0.00990412250733002	3.76535784900532	20.4493478239014	11.0937624493123	-9.31496891645646	-19.4343152793638	-11.3306073419584	GOOD	GOOD
NaN	0.0280596585051566	-0.0989580615806673	-0.0110731354850518	1.00243761608021	0.946647145854859	-0.148436641524657	0.177287811632714	-0.158318901724978	0.0373002472704249	0.119170321653999	0.723182498324283	0.540647084745948	-0.0306567071942188	3.76535784900532	20.4493478239014	11.0937624493123	-9.31496891645646	-19.4343152793638	-11.3306073419584	BAD	GOOD
NaN	0.0263932846928205	-0.0964055966715699	-0.0137787072974266	0.993609715327699	0.920277530718959	-0.14618896123102	0.16992433963996	-0.112264923045119	0.0410537052604986	-0.102705106820589	-1.05582178865153	3.2251096156381	0.128579186412392	3.07570739338053	20.092245266075	10.6733413137712	-9.31496891645646	-19.4343152793638	-11.3306073419584	BAD	GOOD
0.00813643369220172	0.0253434737289259	-0.0934955358933077	-0.0121736271207583	0.993438548173576	0.916515184178664	-0.147805993350416	0.161298817729773	-0.0506553346764424	-0.12533951021192	-0.00393764887012848	-0.756158993110547	-1.64017328096426	0.369131970924802	3.02820384900532	20.0676478239014	10.6443824493123	-9.31496891645646	-19.4343152793638	-11.3306073419584	GOOD	GOOD
NaN	0.0252159667467394	-0.0955538232830251	-0.0134120331775248	0.996629297867793	0.936799477244033	-0.148191722944405	0.166637043802284	0.125693974747377	-0.192390792923425	0.00414097977621408	0.380026951042073	-3.13107576956444	0.276837454303851	3.02820384900532	20.0676478239014	10.6443824493123	-9.30191587921744	-19.7805540352336	-10.9173361482559	BAD	GOOD
NaN	0.0260870245011536	-0.0957222185785612	-0.0117052615718464	0.997327697515526	0.936148276492838	-0.153176550764532	0.159377170650144	-0.0911571547714078	-0.0858315361649406	-0.1100967607654	1.74220588791277	1.02301997745084	0.438931512732194	3.02820384900532	20.0676478239014	10.6443824493123	-9.30086891645646	-19.8083252793638	-10.8841883419584	BAD	GOOD
0.00829795637907426	0.0277776713730102	-0.0939196699114458	-0.0138160223179251	0.993730425372791	0.911799052837079	-0.140938249031903	0.155269032995266	0.00625480791313038	-0.187945847831015	0.109402125613375	2.18109388262223	1.313639	0.393009371771435	3.02820384900532	20.0676478239014	10.6443824493123	-9.30086891645646	-19.8083252793638	-10.8841883419584	GOOD	GOOD
0.00803747131626358	0.0298913395487295	-0.0964920526893856	-0.0130982403030522	0.994375623165219	0.908116543820326	-0.136149960686814	0.16437800867216	0.0720976137384744	-0.196247506952231	0.0698360520097621	1.07647643181572	-3.90133083588057	0.156592854186416	4.05735423288748	20.0832405899048	11.4203660500122	-9.30086891645646	-19.8083252793638	-10.8841883419584	GOOD	GOOD
NaN	0.0319264713432743	-0.0971284178711218	-0.0121351909872658	1.00118458219966	0.934170099771381	-0.146508181993917	0.175934413802935	-0.0375544982025409	-0.0313255096605026	0.122101317157913	0.187232507257917	-7.61728411834108	0.0280743478244648	4.13769384900532	20.0844578239014	11.4809424493123	-9.30086891645646	-19.8083252793638	-10.8841883419584	BAD	GOOD
NaN	0.0334518390483545	-0.0985300215364033	-0.0107225021213899	0.999058472429669	0.952848292502964	-0.14865121936861	0.189263423258682	0.0103044968281966	-0.0730140170049114	0.0698307495718935	0.0973313495794182	-5.13365472263547	0.142950978243146	4.13769384900532	20.0844578239014	11.4809424493123	-9.97457493355459	-19.4449793107706	-10.877441129732	BAD	GOOD
NaN	0.0342312839319576	-0.0932532060657199	-0.0110387035523168	0.997466754127066	0.956685456496469	-0.150102966261731	0.191412644931942	0.0150154131346456	0.032215827597881	0.00848319130187273	0.09585508	-1.12077358054676	0.02560783054753	4.13769384900532	20.0844578239014	11.4809424493123	-9.99102891645646	-19.4361052793638	-10.8772763419584	BAD	GOOD
0.00821978340710364	0.0342479374746405	-0.0941572151181074	-0.00839828272353268	0.997832613832957	0.942548344002558	-0.1502228273137	0.181028607139832	0.0716063048378701	0.0414080944287719	-0.0527752776878874	-0.459377218368331	-0.429721311664406	0.206143461382155	4.13769384900532	20.0844578239014	11.4809424493123	-9.99102891645646	-19.4361052793638	-10.8772763419584	GOOD	GOOD
NaN	0.0336547390460181	-0.0933588336965447	-0.0108438396430718	0.999622805528358	0.941844762834472	-0.146233815031739	0.165657124251286	0.019845909916989	-0.067906061718062	-0.0575924582114641	-0.707934037095942	-1.06534856351106	0.146642369896644	3.79736415623346	20.0779554702967	11.1261733008694	-9.99102891645646	-19.4361052793638	-10.8772763419584	BAD	GOOD
NaN	0.0326613927096747	-0.0955066563956568	-0.0110869127208052	1.00156537576025	0.947983724458614	-0.150412860850719	0.160642920854517	0.0714762090125085	0.19503847512402	0.055029272001948	-0.519270536954894	-1.00289286290104	0.269798994677311	3.76765384900532	20.0773878239015	11.0952024493123	-9.99109782784641	-19.4423059824182	-10.8846082824918	BAD	GOOD
0.0077414926890213	0.0314155160291176	-0.0957434291742402	-0.00886168096949748	0.995091180780401	0.937474625266924	-0.148046791426798	0.156066894366457	0.0201558349402448	0.16480432845777	-0.103637178400754	-0.270740472341026	-0.72677384394888	0.392949936386218	3.76765384900532	20.0773878239015	11.0952024493123	-9.99519891645646	-19.8113252793638	-11.3209503419584	GOOD	GOOD
NaN	0.0299901619500592	-0.0948392070255465	-0.010875570285217	0.996231768086958	0.924044282158398	-0.145339708812917	0.156418150294437	0.0713818593163246	0.0511359228482775	-0.062843191724119	-0.08991057	-1.12104131279379	0.504931337407882	3.76765384900532	20.0773878239015	11.0952024493123	-9.99519891645646	-19.8113252793638	-11.3209503419584	BAD	GOOD
NaN	0.0284686800517438	-0.0961411941182084	-0.0110770952994588	0.995265248897909	0.921383684957997	-0.143917551540568	0.160647948777899	-0.139414427975053	0.0107711136879612	-0.0475161174718196	-0.0812169941845396	-2.63161733617154	0.3287472	3.70729944511618	20.0770969065321	11.0950471844242	-9.99519891645646	-19.8113252793638	-11.3209503419584	BAD	GOOD
NaN	0.0269914569960248	-0.095642787642254	-0.0131172453425371	0.996155332993794	0.924622626545045	-0.142134779177428	0.161148422206298	0.015118742731567	0.121254859980003	-0.00620177596107781	0.0993749828398064	-3.793281	0.314885596431443	3.39837084900532	20.0756078239014	11.0942524493123	-9.99519891645646	-19.8113252793638	-11.3209503419584	BAD	BAD
NaN	0.0256991075369866	-0.0950207506780161	-0.0115483861081731	0.99290551473461	0.93251748651949	-0.144197369378348	0.169612220258295	0.00519274400281148	-0.0682983504474086	-0.0674817962814713	0.141197850489789	-3.75832059956132	0.0726528642847832	3.39837084900532	20.0756078239014	11.0942524493123	-9.96896010839676	-19.811156601312	-11.2616736616363	BAD	BAD
NaN	0.0246483440558267	-0.0943961218200953	-0.0134503518760398	0.995223049786066	0.932404836825465	-0.148220656339483	0.175841523260883	-0.0367457461581157	-0.018415296093319	-0.0897706875922464	-0.12329666671119	-3.1994642506364	-0.107385878935904	3.39837084900532	20.0756078239014	11.0942524493123	-9.60319891645646	-19.8088052793638	-10.4353743419584	BAD	BAD
NaN	0.0238135968474556	-0.097827993582337	-0.0112196842413244	0.996740800435066	0.93532801612299	-0.151712137844466	0.180669758732205	0.00528473977412901	0.0283513198075713	0.0746796869596912	-0.496394132800199	-2.28178982492271	-0.214610504313828	3.39837084900532	20.0756078239014	11.0942524493123	-9.60319891645646	-19.8088052793638	-10.4353743419584	BAD	BAD
NaN	0.0231712855048686	-0.0981073947233027	-0.0144149474275179	0.996120022196514	0.936352066053919	-0.146036558576276	0.171532085066998	-0.0466479105256847	0.213682023564358	0.126267590751156	-0.201667109658345	-1.58941249621218	-0.13515771272236	3.39801336715829	20.1335716198133	11.0940280491991	-9.60319891645646	-19.8088052793638	-10.4353743419584	BAD	BAD
NaN	0.0227525011740477	-0.0961276575798329	-0.0139233521095183	0.99734078346889	0.935056376389136	-0.14785243931894	0.166996075907364	-0.0370711042368816	-0.10976355645784	0.1357291110839	-0.0685632341905453	-1.065722	0.0954031064981715	3.39607684900532	20.4475678239014	11.0928124493123	-9.60319891645646	-19.8088052793638	-10.4353743419584	BAD	BAD
NaN	0.0226175851077935	-0.100481527803897	-0.0130856091000329	0.996707544279957	0.935446183420111	-0.148618801234728	0.165419797766149	-0.00380064114816354	0.050027196810108	0.150065703766159	0.131582612142383	-1.065722	0.193926591159685	3.39607684900532	20.4475678239014	11.0928124493123	-9.60319891645646	-19.8088052793638	-10.4353743419584	BAD	BAD
NaN	0.0228196451479422	-0.096683579149174	-0.0113358013018541	0.9941824163368	0.927383964447615	-0.148845253407801	0.16697999886693	-0.0988065187043436	0.05543560731466	-0.0764943853183552	0.538303084219885	-1.4223507484896	0.206821	3.39607684900532	20.4475678239014	11.0928124493123	-9.93131190299614	-19.8099553208684	-10.4314071377145	BAD	BAD
NaN	0.0234160499198675	-0.0938208615448796	-0.0148658487181062	1.00041883726986	0.928464702227347	-0.149726324584443	0.17060272488386	-0.0372307017148104	-0.152292933399619	-0.153092723951877	-0.563415026958021	-2.03878574431677	-0.172101490346514	3.39607684900532	20.4475678239014	11.0928124493123	-9.97694891645646	-19.8101152793638	-10.4308553419584	BAD	BAD
NaN	0.0245094090621867	-0.0944744782127256	-0.0115663637884457	0.998092581860589	0.93262963854035	-0.151026143895476	0.163617827606149	-0.0120979403540867	0.0652352135940185	-0.014754411316821	-2.21060806886402	-2.42302688353005	0.272822733127759	3.45039743834759	20.4936643745833	11.0927754833535	-9.97694891645646	-19.8101152793638	-10.4308553419584	BAD	BAD
NaN	0.0262453868767747	-0.0952356397220821	-0.0118515273428017	0.994463308925231	0.930040322543546	-0.151265194504021	0.169795936202629	-0.142542491208919	-0.1111157592848	-0.0744089390839848	-1.08760326311084	-5.40993744973517	0.27338241819841	3.76344584900532	20.7593178239014	11.0925624493123	-9.97694891645646	-19.8101152793638	-10.4308553419584	BAD	BAD
NaN	0.0287285488003672	-0.0928696753732216	-0.0138510039679352	0.997043698303608	0.952539631336078	-0.148743443854788	0.171664121333237	0.00625940072174279	0.0324979050137157	0.160796020140968	-1.12739030934698	-4.7492102981651	-0.0680798454513748	3.76344584900532	20.7593178239014	11.0925624493123	-9.97694891645646	-19.8101152793638	-10.4308553419584	BAD	BAD
NaN	0.031908794915488	-0.0957825023704848	-0.0159364616645611	0.995450637148818	0.950952929538431	-0.158814365071224	0.156831730504122	-0.0376003593429463	-0.0267684351786131	0.00325270419567296	-0.222865648539508	0.561845371504608	0.184966813218269	3.76344584900532	20.7593178239014	11.0925624493123	-9.97307789043277	-19.4617972015196	-10.0189911692878	BAD	BAD
NaN	0.0355182669052002	-0.0931375289848596	-0.0157204857621396	0.996401740273424	0.930796582857032	-0.156087445717773	0.139696279486143	0.00642576391419916	-0.0775824551928596	-0.0141107066542127	0.894147477925195	2.65372139169368	0.206821	3.76344584900532	20.7593178239014	11.0925624493123	-9.97277891645646	-19.4348952793638	-9.9871813419584	BAD	BAD
NaN	0.0390777142729665	-0.0924352540011787	-0.0139940741116435	0.998521392092123	0.924368297791429	-0.149973680734077	0.143393949895654	-0.0464745223163651	-0.0609707926377221	-0.102225170281665	0.9627615	-0.70329346741391	0.0911752301066288	3.60887680537446	20.6622751155959	11.0297103452222	-9.97277891645646	-19.4348952793638	-9.9871813419584	BAD	BAD
NaN	0.0419677239514261	-0.0939206861367992	-0.0114115674815475	0.991461462671495	0.931666889404563	-0.148263686511107	0.156062028095481	-0.0378859032805221	0.0247719622023883	0.00334798328395477	0.665976593037713	-2.61613191686301	-0.031981150806773	2.65892284900532	20.0658678239014	10.6434324493123	-9.97277891645646	-19.4348952793638	-9.9871813419584	BAD	BAD
NaN	0.0436109254056169	-0.0976058329069433	-0.0140483986760776	0.99468629491384	0.93062666623966	-0.145942906625226	0.165052578308978	0.00678127743885889	-0.0612901970900541	0.00329662621748201	0.533182581438294	-2.18469141267048	0.0220244215299583	2.65892284900532	20.0658678239014	10.6434324493123	-9.97277891645646	-19.4348952793638	-9.9871813419584	BAD	BAD
NaN	0.0437088086016452	-0.0965630212460554	-0.0166098176042196	0.999187048222912	0.931048782327745	-0.144444626436478	0.166294868239223	-0.0379657058755914	0.0171446568770714	-0.0049873867594273	-0.0161529463105695	-3.47476761424768	0.02393157	2.65892284900532	20.0658678239014	10.6434324493123	-9.98171501564267	-19.4354923243258	-10.4227775161779	BAD	BAD
NaN	0.0423374775590057	-0.0935765175894852	-0.011757323414959	0.998284332424857	0.936505797498055	-0.15016654853302	0.172794863093379	0.0235333072377554	-0.113135487452108	-0.0498834122803136	-0.334146800615509	-4.36390932461235	0.02393157	2.65892284900532	20.0658678239014	10.6434324493123	-9.98190891645646	-19.4355052793638	-10.4322293419584	BAD	BAD
NaN	0.039889851128464	-0.0979980816720591	-0.01373974797138	0.996083011556359	0.944410810374962	-0.150652455002362	0.177588111381165	0.0443626309818745	0.0490806693853029	-0.0210338165236757	-0.461311052303732	-3.3301188308366	-0.0369671983182612	2.75661715851182	20.0671546521498	10.702993836471	-9.98190891645646	-19.4355052793638	-10.4322293419584	BAD	BAD
NaN	0.0369787912050953	-0.0940502361177879	-0.017025293633413	1.002198459973	0.944177773115421	-0.148600352440519	0.16417724148771	-0.145211276430319	0.0773256923072261	-0.15654266237739	-0.461998355609657	-1.46308673411978	-0.0974467518394499	3.39837084900532	20.0756078239014	11.0942524493123	-9.98190891645646	-19.4355052793638	-10.4322293419584	BAD	BAD
NaN	0.0342563144617017	-0.09642909416436	-0.00823871037662016	0.993417989965259	0.934908828888776	-0.149614276310992	0.165051936216989	-0.000562858779797278	-0.0314296283546206	-0.0123444571452529	-0.524548098332766	-0.48094952980092	-0.0288691414381483	3.39837084900532	20.0756078239014	11.0942524493123	-9.974585458461	-19.435468554961	-10.423803214641	BAD	BAD
NaN	0.032180263419569	-0.0974344975880186	-0.00928590108577389	0.996560589775214	0.929052551265831	-0.145363786984708	0.157582852265713	-0.107853227937707	0.248396485053023	-0.0956016974063522	-0.57804883737051	-0.287168383560012	0.386148041417544	3.39837084900532	20.0756078239014	11.0942524493123	-9.59902891645646	-19.4335852793638	-9.9917003419584	BAD	BAD
NaN	0.0309287846406229	-0.0952729331348291	-0.0134498392841916	1.00018093562806	0.929538316304894	-0.146396002558227	0.155370592818703	-0.0845875819116722	0.0261740102118947	0.0573032076163078	-0.325436895879485	-1.44127494323809	0.260600354115537	3.39837084900532	20.0756078239014	11.0942524493123	-9.59902891645646	-19.4335852793638	-9.9917003419584	BAD	BAD
NaN	0.0304774566195171	-0.0932187683165653	-0.0130163126839621	0.997028861476644	0.930223503641178	-0.149098628954273	0.158785900924991	0.0539276990466817	-0.070168284065325	0.00372676256069958	-0.0310716013308741	-2.12187623075543	0.0909650578735263	3.39837084900532	20.0756078239014	11.0942524493123	-9.59902891645646	-19.4335852793638	-9.9917003419584	BAD	BAD
NaN	0.0306811157738613	-0.0987608981188992	-0.0127416777717434	1.00071267855787	0.932930025739064	-0.146744248133714	0.154668341133692	-0.100215423142091	-0.0328272784471453	0.00375582314328525	-0.08991057	-2.30422942034448	0.199520572009974	3.39837084900532	20.0756078239014	11.0942524493123	-9.59902891645646	-19.4335852793638	-9.9917003419584	BAD	BAD
NaN	0.0312951174109332	-0.0935265722109785	-0.0110025645288263	0.994070221543049	0.933108386666412	-0.147368034594534	0.15457034875983	-0.0536459991761567	-0.122562159737947	-0.0111403984859242	-0.08991057	-1.65944911127691	0.0934204378017564	3.39837084900532	20.0756078239014	11.0942524493123	-9.62446915311611	-19.4860670429351	-9.99119247422474	BAD	BAD
NaN	0.0319877383550744	-0.0984582152189129	-0.0141236813520116	0.997623891222563	0.935095135178396	-0.149484051640636	0.158809850613281	-0.0856330521193632	-0.0252864047290609	-0.111627799291845	-0.0799954306886744	-1.04713701984074	0.182416946161621	3.39837084900532	20.0756078239014	11.0942524493123	-9.96284891645646	-20.1841252793638	-9.9844373419584	BAD	BAD
NaN	0.0324078160145637	-0.0970153313814689	-0.0150273576301951	0.993235712037752	0.930842278881974	-0.148217008320631	0.151884330703838	0.0696802712146936	-0.0564528091586519	-0.0793130613430201	0.0339332	-0.864978466471191	-0.0815074218114692	3.39837084900532	20.0756078239014	11.0942524493123	-9.96284891645646	-20.1841252793638	-9.9844373419584	BAD	BAD
NaN	0.0322859392766354	-0.0953638986975496	-0.0150551966398607	0.998326119323341	0.930131543203412	-0.153060732076032	0.153333335052115	0.000996909125200843	0.107539689611421	-0.220047665443922	0.0153201308350932	-1.18760270542903	0.0848947	3.39874161687551	20.0329724327544	11.1467439017934	-9.96284891645646	-20.1841252793638	-9.9844373419584	BAD	BAD
NaN	0.0314957755053308	-0.0930910089092301	-0.01210016093721	0.994532063865125	0.93498978988024	-0.148456643093564	0.159068145838722	-0.100665549849056	0.118926867733921	-0.0644650273427708	-0.157295901909107	-1.26030259195158	0.0687579772666786	3.40155184900532	19.7098178239014	11.5446024493123	-9.96284891645646	-20.1841252793638	-9.9844373419584	BAD	BAD
NaN	0.0300584741058693	-0.0954759187382285	-0.0122079234500595	0.992367391996478	0.935322156793271	-0.146456784993953	0.155610253162932	-0.0391353702699755	-0.162818160004655	-0.0978405092955193	-0.207334294206786	-1.44788666348745	-0.0790328858028196	3.40155184900532	19.7098178239014	11.5446024493123	-9.96284891645646	-20.1841252793638	-9.9844373419584	BAD	BAD
NaN	0.0281096710985548	-0.0971312879519724	-0.0096907717539761	0.998571431421249	0.93537219615937	-0.147897002228666	0.153433785519166	0.015449753507899	0.067390800093304	0.0516566997849671	-0.159232366564662	-1.62524732738755	0.170394050659227	3.40155184900532	19.7098178239014	11.5446024493123	-9.63813991023598	-19.8531295376793	-9.98962345846862	BAD	BAD
NaN	0.0258415518196367	-0.0965946496074808	-0.0109204859136897	0.996725528550848	0.93967066549318	-0.142900106365327	0.156273409307108	0.00857703701983617	-0.189872950777303	-0.0641183826401517	0.234213720401634	-1.80111159702451	0.0982298396416457	3.40155184900532	19.7098178239014	11.5446024493123	-9.59406891645646	-19.8082052793638	-9.9903273419584	BAD	BAD
NaN	0.0234529835672345	-0.0953194781359709	-0.017181303356649	0.999765819330103	0.941996793708059	-0.146162300449218	0.155245754413125	-0.0462387659004086	-0.130577673097693	-0.0920724730348304	0.225848698522029	-1.66334409301693	0.029986246343673	3.44138824127678	19.7503057408789	11.5375866141037	-9.59406891645646	-19.8082052793638	-9.9903273419584	BAD	BAD
NaN	0.0211357716633556	-0.0925868580662069	-0.0150789470709207	1.00315676013514	0.940865285255767	-0.147049824202901	0.154655361037451	-0.0462759516787999	-0.0839173069814843	0.120165301077454	0.2196988	-1.27606922958739	-0.0315917976656549	3.76841184900532	20.0826778239014	11.4799924493123	-9.59406891645646	-19.8082052793638	-9.9903273419584	BAD	BAD
NaN	0.0190677977192544	-0.0952431605196345	-0.012053189315353	0.995213869739108	0.938051978960743	-0.14448911546936	0.15957144519299	-0.039663872665761	-0.130685368051799	0.0654233343438455	0.276720271887278	-0.812297031027212	-0.03703156	3.76841184900532	20.0826778239014	11.4799924493123	-9.59406891645646	-19.8082052793638	-9.9903273419584	BAD	BAD
NaN	0.0173880282939962	-0.0951974089680626	-0.0116999775002946	0.994440043414777	0.94181294653524	-0.145019514603644	0.149191249703886	0.00899960936354877	-0.0590097740445117	0.0526077059541215	-0.00659710118759514	-0.559461362032864	-0.03703156	3.76841184900532	20.0826778239014	11.4799924493123	-9.30413767703288	-19.8071905898439	-9.99383407170285	BAD	BAD
NaN	0.0161787755528954	-0.0948861849135982	-0.00935358053364462	1.00206303891667	0.934929619128258	-0.149383681402066	0.158777637769343	-0.0273473732821262	0.0824545161255612	-0.0447920324781718	-0.0862597395176978	-0.324976236628832	-0.03703156	3.76817716356066	20.1207142500428	11.4798451957	-9.28261891645646	-19.8071152793638	-9.9940943419584	BAD	BAD
NaN	0.0154709796683796	-0.0962463735074855	-0.0152095343908515	0.996847428210725	0.932034620312738	-0.150026920766785	0.145714264402251	0.13241355319675	-0.0716522166613948	0.0592291318487491	-0.0310144586054634	-0.80806694566802	-0.152999961039455	3.76611684900532	20.4546378239015	11.4785524493123	-9.28261891645646	-19.8071152793638	-9.9940943419584	BAD	BAD
NaN	0.0152674491249217	-0.0967242776303761	-0.0125978107069822	1.00113530477283	0.934699596570571	-0.145376971435654	0.149711893188059	0.0647838536182815	-0.0183523724088942	0.0102564496416785	0.0315294493163978	-1.39139303512617	-0.1589578	3.76611684900532	20.4546378239015	11.4785524493123	-9.28261891645646	-19.8071152793638	-9.9940943419584	BAD	BAD
NaN	0.0155722645850524	-0.0970366023462174	-0.00937883682249204	1.00024959962029	0.930147190311243	-0.144383119567998	0.158377981162753	-0.0461782043714599	-0.024158663054117	0.0656042739055285	0.094076099863437	-1.69575069705981	-0.0405344310220977	3.76611684900532	20.4546378239015	11.4785524493123	-9.28261891645646	-19.8071152793638	-9.9940943419584	BAD	GOOD
NaN	0.016389545504655	-0.0956953630287471	-0.0155643816650078	0.999929231874203	0.931953175699744	-0.147186544141672	0.157601753224852	-0.0521384022004217	-0.0834362141050226	0.0656603561715925	0.0350843661457615	-1.47626949641119	-0.276350730073151	3.76611684900532	20.4546378239015	11.4785524493123	-9.96404089121584	-19.8100595075035	-10.4227356841413	BAD	GOOD
0.006514884765242	0.0176619680582624	-0.0955617357278662	-0.0122873693215147	1.00180370098168	0.932931187308206	-0.146728311431059	0.155676328777737	-0.0960593696762719	-0.131444903088414	0.0541134872016258	0.218111252271366	-1.471954	-0.2808841	3.83616930218348	20.4186400088351	11.3998634961709	-9.97694891645646	-19.8101152793638	-10.4308553419584	GOOD	GOOD
NaN	0.0192120284423854	-0.0941359833935426	-0.0148393776362132	1.00233103782833	0.932498833507241	-0.150128406051206	0.155124746709946	0.00397387217128336	-0.0887508572853844	-0.0569692288841733	-0.0282337231114631	-1.355887	-0.219559041137458	4.50533184900532	20.0747778239014	10.6482024493123	-9.97694891645646	-19.8101152793638	-10.4308553419584	BAD	GOOD
NaN	0.0208017155523311	-0.0935677554111611	-0.0179107093020753	0.998912704708303	0.934526089499544	-0.150151733473931	0.164124013101417	-0.118913730235469	-0.185500767618218	-0.0569537370037695	-0.14959030077016	-1.34958311695504	-0.03703156	4.50533184900532	20.0747778239014	10.6482024493123	-9.97694891645646	-19.8101152793638	-10.4308553419584	BAD	GOOD
NaN	0.022279118829244	-0.0960806352857466	-0.0134686830408118	0.996197367108627	0.93384055540045	-0.147661624923372	0.155566180914574	-0.20308135215559	-0.0935812649190118	-0.0513990462649169	0.0339332	-0.8335887	-0.0343353523512094	4.50533184900532	20.0747778239014	10.6482024493123	-9.97685670345907	-19.8018178786727	-10.4210441886238	BAD	BAD
NaN	0.0236614941907209	-0.0904688271849452	-0.0128349010279137	0.999086990720514	0.929970365182003	-0.146753414830959	0.152692848145705	0.0716857544934179	-0.239917267510036	0.0044772030612013	0.0259560520984727	-0.84106490153205	0.0809678816942718	4.50533184900532	20.0747778239014	10.6482024493123	-9.97277891645646	-19.4348952793638	-9.9871813419584	BAD	BAD
NaN	0.0251043219031345	-0.0964858354351521	-0.0115940646516043	0.9971983655706	0.929742011443524	-0.147340360975742	0.149238785189357	0.00481206720363134	-0.0825458059684809	0.00452259549574404	-0.203266564142343	-1.08538019303742	-0.0396128981962998	4.44116756420803	20.1077498891641	10.7202773042347	-9.97277891645646	-19.4348952793638	-9.9871813419584	BAD	BAD
NaN	0.0268109844062035	-0.0941669702164585	-0.0166521819377894	0.995406575300772	0.935612703303302	-0.150508508767857	0.145139373414492	-0.102373962264501	-0.126610683330615	0.00973223591775365	0.0371771629985766	-1.53302723238145	-0.09799469	3.76611684900532	20.4546378239015	11.4785524493123	-9.97277891645646	-19.4348952793638	-9.9871813419584	BAD	BAD
NaN	0.0289400550628902	-0.0934073779807656	-0.0139867183200059	0.995751133448323	0.932235121738056	-0.151288988765151	0.148587366260642	-0.0512654535195529	-0.00313058113951481	0.0453474755001617	0.107462184916827	-1.58439395165134	-0.0941855597316105	3.76611684900532	20.4546378239015	11.4785524493123	-9.97277891645646	-19.4348952793638	-9.9871813419584	BAD	BAD
NaN	0.031524350992718	-0.0949493645659527	-0.0141914075268247	0.994783851341873	0.936393565292615	-0.154522300130034	0.152152847808702	-0.097544744715695	0.135712921774278	-0.164418186775169	0.268131196108237	-1.53841521593523	-0.0281777970767096	3.76611684900532	20.4546378239015	11.4785524493123	-9.97205784237588	-19.4893011538244	-9.98698208442798	BAD	BAD
NaN	0.0343998799752455	-0.0964147370490014	-0.0162693963002699	0.998615050765537	0.93604629204859	-0.149818131290858	0.153233661192365	0.0304272287353628	-0.132081311722622	0.0243013957823561	0.106092318539613	-1.63645868768171	0.0848947	3.76611684900532	20.4546378239015	11.4785524493123	-9.96284891645646	-20.1841252793638	-9.9844373419584	BAD	BAD
NaN	0.0371819356971279	-0.0884211681556338	-0.0144144332159208	0.996847975066007	0.937286129837609	-0.152122155654144	0.153874150206357	0.190648839167164	-0.0680215016523107	0.220853107368428	0.248416343764784	-1.529987	0.0792401210745691	3.70798407746117	20.4246015963338	11.4481652298782	-9.96284891645646	-20.1841252793638	-9.9844373419584	BAD	BAD
NaN	0.0393398824299718	-0.0947421130531818	-0.0138052585759214	0.997334536372934	0.931876897820731	-0.149002140251561	0.152201530384634	0.0724273498716901	0.0460272769164534	-0.108790624196954	0.459259351397425	-1.54192330224784	-0.00114637518465989	3.02908884900532	20.0738278239014	11.0932924493123	-9.96284891645646	-20.1841252793638	-9.9844373419584	BAD	BAD
NaN	0.040372491245579	-0.10007413165487	-0.0119920612690819	0.997491739963339	0.935499839123182	-0.151999863519422	0.151493289057783	0.0155494504912906	0.10085399538356	-0.000195248801062993	-0.140647716597303	-1.64081187203388	-0.214415146233846	3.02908884900532	20.0738278239014	11.0932924493123	-9.96284891645646	-20.1841252793638	-9.9844373419584	BAD	BAD
NaN	0.0399975393403911	-0.0940017873436859	-0.0166135860052708	0.998575011261252	0.936272371991788	-0.151975378429549	0.149930930220791	0.0154748966805092	0.0832805452914547	-0.0477938989369636	-0.0405710047299348	-1.59391605617211	-0.165151549453343	3.02908884900532	20.0738278239014	11.0932924493123	-9.96284891645646	-20.1841252793638	-9.9844373419584	BAD	BAD
NaN	0.0382576920190007	-0.0970393211808944	-0.0128554486886062	0.996879485404153	0.940586195318086	-0.148867952463577	0.145088531693135	0.00203777631286772	-0.123662570233166	0.04356567989036	0.0266942863241161	-1.17802941342204	-0.105121518504482	3.02908884900532	20.0738278239014	11.0932924493123	-10.2972862206748	-19.8544655247634	-9.98165823869634	BAD	BAD
NaN	0.0355422324542336	-0.0952484994512998	-0.0108422018666605	1.00293740826025	0.942888438047319	-0.147149819992701	0.146634567323307	-0.151937219652536	0.0416642885766285	-0.219122307065957	0.0892410534679554	-0.709078558706824	-0.09799469	3.10769823040627	20.0745815799501	11.1207800816973	-10.3415589164565	-19.8108252793638	-9.9812903419584	BAD	BAD
NaN	0.0325238344885729	-0.0960730481228506	-0.0141001267773003	0.999894114829893	0.9374713777585	-0.15019460434626	0.152526932809546	0.0556173407732734	0.0374056521589629	0.0615679861748126	-0.0160157980100549	-0.607066498093129	-0.09799469	4.13769384900532	20.0844578239014	11.4809424493123	-10.3415589164565	-19.8108252793638	-9.9812903419584	BAD	BAD
NaN	0.0299506196850108	-0.10074855103064	-0.01524222834327	1.00134682601961	0.938521046962084	-0.147328331703609	0.144395844951209	-0.205698261531813	-0.0219407756683457	0.00863310832173752	0.19824281804785	-1.07851073708779	0.0133696815733657	4.13769384900532	20.0844578239014	11.4809424493123	-10.3415589164565	-19.8108252793638	-9.9812903419584	BAD	BAD
NaN	0.0283719179474321	-0.0967931259393226	-0.0123828909241211	0.996778217119311	0.936086465254427	-0.149375319283384	0.151538455748355	0.130297421372393	-0.073270089744963	0.0657361815129847	0.334063859723357	-0.641431651326513	-0.201256952116069	4.13769384900532	20.0844578239014	11.4809424493123	-10.3415589164565	-19.8108252793638	-9.9812903419584	BAD	BAD
NaN	0.0279924096283839	-0.0980212621167599	-0.0166980319430016	1.00210187462107	0.935801026590352	-0.146370384356304	0.149576154895558	0.00730000216638664	-0.0179516231727357	0.0577418818651155	0.401352795573136	-0.222198023546685	-0.106090768082354	4.13769384900532	20.0844578239014	11.4809424493123	-9.64758711204833	-20.1586840962048	-10.4039425388145	BAD	BAD
NaN	0.0286965340220946	-0.096489896685324	-0.0134852153775092	1.00051561873225	0.927520869435364	-0.148070672434921	0.147157306788033	-0.10010222063276	-0.0217773941018323	-0.0414473836974259	-0.0619950900146465	-0.1952236	-0.328105572141571	4.06749635510974	20.0841194604309	11.4807612284274	-9.59822891645646	-20.1834252793638	-10.4340033419584	BAD	BAD
NaN	0.0301507183008423	-0.0937382073537065	-0.0129555044044171	0.990732283785839	0.92702717705213	-0.147270527783182	0.148421762741205	0.00767375922748636	-0.0700107529892869	0.188441811805443	-1.5669092179672	-2.13316334491025	-0.458177602261411	3.02984784900532	20.0791178239014	11.4780824493123	-9.59822891645646	-20.1834252793638	-10.4340033419584	BAD	BAD
NaN	0.0319305429338428	-0.0928140253362911	-0.0119585449272806	1.0006446611962	0.937292229051278	-0.146555085812935	0.141443634844473	-0.100510093158205	0.0414953487490874	0.177269934036938	-2.235045103384	-4.85646180607808	-0.111067651426241	3.02984784900532	20.0791178239014	11.4780824493123	-9.59822891645646	-20.1834252793638	-10.4340033419584	BAD	BAD
NaN	0.0336488902972843	-0.0934840309413724	-0.0107632440206006	0.998898155358905	0.948111416914079	-0.149652169442578	0.135384306213611	0.0153246998176604	0.0345178752434773	0.00788799618796636	-0.145595796393552	-4.16235529143204	-0.0385979328349645	3.02984784900532	20.0791178239014	11.4780824493123	-9.59822891645646	-20.1834252793638	-10.4340033419584	BAD	BAD
NaN	0.0350406095592626	-0.0966541659256518	-0.0135959799253949	0.992532292483021	0.947420613264875	-0.144073334109406	0.142946509209157	0.0118235549747683	-0.0738938503415869	0.0621634003349613	1.00729145061577	0.771498965272256	-0.0970434524237667	3.02984784900532	20.0791178239014	11.4780824493123	-9.96693462935739	-19.4465749595727	-9.99415332447124	BAD	BAD
NaN	0.0359894934160941	-0.0958356353720746	-0.0146155460159478	0.993484571740855	0.928072119812765	-0.144299663492881	0.14899394622887	-0.039475342117006	-0.0178852525934238	0.0111043136044171	1.57893484516011	3.73517789605884	-0.219254676803947	3.05033916552014	20.0792165954186	11.4781351644479	-9.97277891645646	-19.4348952793638	-9.9871813419584	BAD	BAD
NaN	0.0365181918298491	-0.0976595352600663	-0.00887926706888442	1.00229506915679	0.914541251442178	-0.142268354260979	0.167881528572416	0.0702419287664986	-0.0146687513931689	0.113734282144936	0.455759844078385	0.0172424175096946	-0.526411703209551	3.39912984900532	20.0808978239014	11.4790324493123	-9.97277891645646	-19.4348952793638	-9.9871813419584	BAD	BAD
NaN	0.0367312600125201	-0.0976181290688315	-0.0125764613090163	1.00256577184467	0.930927685283124	-0.152166784371957	0.148043430917432	-0.0334266133591966	0.038311950464265	-0.112040447649985	-2.0387066423867	-4.20305619772551	-0.882465903491025	3.39912984900532	20.0808978239014	11.4790324493123	-9.97277891645646	-19.4348952793638	-9.9871813419584	BAD	BAD
NaN	0.03671735641192	-0.0971293509074698	-0.0127340903286239	0.991792976500835	0.958585300948829	-0.160347227498753	0.128795799237428	0.196910177116136	-0.0120206766586676	0.0104817701294741	0.157777	-0.445708345098055	-0.338828146110068	3.39912984900532	20.0808978239014	11.4790324493123	-9.97277891645646	-19.4348952793638	-9.9871813419584	BAD	BAD
NaN	0.0364938493934776	-0.0957430867791461	-0.00751446283737713	0.996388020969432	0.934318534563462	-0.146316644837578	0.172303197610704	0.123264796297131	0.0832076831665384	0.1178611073644	0.097427283672266	3.30587443898937	-0.205067076311887	3.39912984900532	20.0808978239014	11.4790324493123	-9.97277891645646	-19.4348952793638	-9.9871813419584	BAD	BAD
NaN	0.0360261487100408	-0.095700021542114	-0.013510499589068	0.995474868354559	0.928194414582273	-0.145229056607522	0.140082834293504	-0.172409087489631	-0.252517883615578	-0.0600078029292627	-1.5148075169297	0.596374337615212	0.201340956925668	3.39892973184715	20.1133356403195	11.4789073463587	-9.97277891645646	-19.4348952793638	-9.9871813419584	BAD	BAD
NaN	0.0352484157195844	-0.0953430482103043	-0.0135319252018203	0.996611302121822	0.944784472618486	-0.155961341626088	0.1342442896349	-0.219656821311673	-0.195797139510422	-0.112744688483573	-0.128558434666582	0.328635723990423	0.0882497680640751	3.39492284900532	20.7628278239014	11.4764024493123	-9.97277891645646	-19.4348952793638	-9.9871813419584	BAD	BAD
NaN	0.034073024797391	-0.0975343294467838	-0.0139580896074296	0.991773612052959	0.939196172310743	-0.153523573384755	0.134778462607794	0.0126499549597175	-0.18249044998215	0.00700435509250034	1.38668167969918	3.35235462156014	0.1458578	3.39492284900532	20.7628278239014	11.4764024493123	-9.97277891645646	-19.4348952793638	-9.9871813419584	BAD	BAD
NaN	0.0324407727795678	-0.0941534152443358	-0.0130822156590651	0.996916557203035	0.923917887912733	-0.149742733131164	0.122168458235269	-0.0435554334058551	0.0936644173561784	0.0604257251108196	2.15324205976535	3.09003950693454	0.1458578	3.39492284900532	20.7628278239014	11.4764024493123	-9.97277891645646	-19.4348952793638	-9.9871813419584	BAD	BAD
NaN	0.0304073210299664	-0.0921722425946711	-0.0144082361021343	0.998302786408712	0.907462489722319	-0.141089795124826	0.131231787503265	0.0154786082963237	-0.0768531707125946	-0.0595597975281057	2.19298294398405	-1.96702062339388	0.104252899568503	3.39492284900532	20.7628278239014	11.4764024493123	-9.97277891645646	-19.4348952793638	-9.9871813419584	BAD	BAD
NaN	0.0282097248623099	-0.100485891041005	-0.0129125318960828	0.998656342050141	0.922366468569808	-0.137366709438405	0.141587561509207	0.0178710254799243	-0.0721369515925747	-0.11830875880135	0.682522861043642	-7.39148080713239	-0.359286611938455	3.40954035003358	20.7359467222361	11.4614528170253	-9.97277891645646	-19.4348952793638	-9.9871813419584	BAD	BAD
NaN	0.0262449899412558	-0.0982868701113699	-0.00980357873437758	0.994561909101592	0.946267806159238	-0.145450736472489	0.169192795228963	0.0723048629528574	0.0420119431021159	-0.113673647809577	-0.255543554661243	-8.1806499137572	-0.504165492929255	3.76765384900532	20.0773878239015	11.0952024493123	-9.97277891645646	-19.4348952793638	-9.9871813419584	BAD	BAD
NaN	0.0249552658571304	-0.100861514301732	-0.0139987156648261	0.996326519159961	0.956162206734341	-0.147685910023292	0.170600889918867	-0.0506985529822371	0.0376388437592057	0.00450254084448029	-0.655850612233938	-5.1793080015373	-0.307111024998297	3.76765384900532	20.0773878239015	11.0952024493123	-9.97277891645646	-19.4348952793638	-9.9871813419584	BAD	BAD
NaN	0.0246988154265053	-0.095291017165509	-0.0135760119381787	0.994518676748081	0.955691803452665	-0.148354589557795	0.16194936507351	-0.1629503108868	-0.0767460831891729	0.00663143156823969	-1.03446238020969	-2.23899687288973	-0.2808841	3.76765384900532	20.0773878239015	11.0952024493123	-9.97277891645646	-19.4348952793638	-9.9871813419584	BAD	BAD
NaN	0.0256596494242307	-0.0967336605070699	-0.0151490113276317	0.996734434250658	0.950215646809579	-0.149290476452878	0.155185131116272	0.0175279738043592	-0.0786283663374345	0.0617169160329149	-0.641884659998987	-0.593120770977459	-0.11889069874361	3.76765384900532	20.0773878239015	11.0952024493123	-9.6417316802082	-19.4337349532648	-9.99118402412725	BAD	BAD
NaN	0.027781906996826	-0.0981162748270304	-0.00647284719665883	0.993829928217709	0.94334561737807	-0.149412282982576	0.145914476716208	0.0673006210707951	-0.132263145407853	-0.0568391892960123	-0.696224067899416	-0.375370638134647	-0.043384315959855	3.75584657304281	20.0991010144752	11.1072780040607	-9.59902891645646	-19.4335852793638	-9.9917003419584	BAD	BAD
NaN	0.0307443097718894	-0.0955776209591813	-0.0134545430387794	1.00192235681215	0.945131369258035	-0.143593659963285	0.138483347608511	-0.227195473305915	-0.0118823616474844	-0.0512987838825816	-0.428538827999624	-0.316729290438429	-0.147529992616888	3.39492284900532	20.7628278239014	11.4764024493123	-9.59902891645646	-19.4335852793638	-9.9917003419584	BAD	BAD
NaN	0.0340370815752316	-0.0918844472632407	-0.0115264633868374	0.993772479600763	0.935522751749282	-0.140450242576287	0.137530690336465	-0.102480712711613	0.15590319194335	0.123717750959155	-0.286028931538615	-0.577199551961151	0.176243694402816	3.39492284900532	20.7628278239014	11.4764024493123	-9.59902891645646	-19.4335852793638	-9.9917003419584	BAD	BAD
NaN	0.0371059815544538	-0.0933409702672201	-0.0106858444369263	1.00394180699573	0.937839148040356	-0.146004925362268	0.134668538363336	0.0786371255498333	-0.0156284025528892	0.00446975155959881	-0.2756762	-1.35416567009639	0.150341532995243	3.39492284900532	20.7628278239014	11.4764024493123	-9.59902891645646	-19.4335852793638	-9.9917003419584	BAD	BAD
NaN	0.0394549542482972	-0.0960912259103653	-0.013936332635244	0.996868314170886	0.93448611930183	-0.14745239708427	0.137611304813115	0.132290773435153	0.0361296827948323	0.00450211588803845	-0.101690913402208	-2.39227479141014	0.031663532361049	3.39492284900532	20.7628278239014	11.4764024493123	-9.93588104662587	-19.7851043292864	-9.56935767742394	BAD	BAD
NaN	0.0407240778316306	-0.0920004646498938	-0.0115217021722498	0.99736608753118	0.933806516770135	-0.148457743379219	0.139175575617966	-0.104921948423505	-0.188314977251436	0.00597203909526463	-0.265771082014431	-2.84308950290205	-0.0914935197305633	3.39502278801517	20.7466282971625	11.4764649260406	-9.95868891645646	-19.8089052793638	-9.5407613419584	BAD	BAD
NaN	0.0407859645640071	-0.0991868686007093	-0.0102050695158983	0.998299194831901	0.936151616271549	-0.143922147303639	0.149919274156582	0.0126276640492796	0.0988723101365668	0.0644699526102709	0.0797770325893466	-2.80922838295915	-0.156319616283999	3.39912984900532	20.0808978239014	11.4790324493123	-9.95868891645646	-19.8089052793638	-9.5407613419584	BAD	BAD
NaN	0.0397768279725654	-0.10145682984237	-0.0135031701006396	0.995406873557393	0.946182660655604	-0.146851967053914	0.148373132382347	-0.107809700086622	-0.0174030286938571	0.00312260748545008	-0.143624268953397	-1.8528468067191	-0.335786416619933	3.39912984900532	20.0808978239014	11.4790324493123	-9.95868891645646	-19.8089052793638	-9.5407613419584	BAD	BAD
NaN	0.0380390199513219	-0.096157941358726	-0.0120193117958366	0.993961618932037	0.939923377663906	-0.150861552190581	0.149691167844141	-0.105447548233405	-0.0128989872006551	-0.0535183683941522	-0.0913376170961464	-0.516150484069682	-0.103614501563765	3.39912984900532	20.0808978239014	11.4790324493123	-9.95868891645646	-19.8089052793638	-9.5407613419584	BAD	BAD
NaN	0.0360524426599678	-0.0928231869811156	-0.0102291442650847	0.99347836562481	0.938309706522897	-0.152854459489272	0.145421378225435	0.0186207230879687	0.216040777110223	0.124887414931409	0.0323229859435591	0.316511352597465	-0.218335618017785	3.39912984900532	20.0808978239014	11.4790324493123	-9.60291560968926	-20.1785557783108	-10.4223894285237	BAD	BAD
NaN	0.0343463030918789	-0.0928513771436131	-0.0172101835763812	0.993008180819859	0.934731789949063	-0.148956653076854	0.134932557504992	0.198161432340018	-0.0145548327216526	0.00520773095023463	0.342641301102392	0.384939260493691	-0.15913526869063	3.40497848933521	20.0809399381523	11.4800629818632	-9.59822891645646	-20.1834252793638	-10.4340033419584	BAD	BAD
NaN	0.0333893617094635	-0.0961917057268586	-0.00682534569455862	0.99784959107477	0.936100480697374	-0.144574550830245	0.135592845468895	0.0750692504983009	0.156489440335031	0.0655368466354875	0.217908447774413	-0.201096312613585	0.14409516819253	3.76853884900532	20.0835578239014	11.5441224493123	-9.59822891645646	-20.1834252793638	-10.4340033419584	BAD	BAD
NaN	0.0335088678402613	-0.0938394239781029	-0.0139755538136284	0.994465315385867	0.932564568045119	-0.147296260322131	0.15252261506619	-0.0464269898470552	-0.133264799706842	0.0662690539946025	-0.0418923494205654	-1.02272320573121	-0.102206500545137	3.76853884900532	20.0835578239014	11.5441224493123	-9.59822891645646	-20.1834252793638	-10.4340033419584	BAD	BAD
NaN	0.0348021925709244	-0.098588238679149	-0.0130485591764506	0.99779907213726	0.939991716673939	-0.153095735916888	0.138580348799135	-0.0451232576900224	0.100598768047951	0.127490171072234	-0.838056643740228	-1.88136212273709	-0.330169493768563	3.76853884900532	20.0835578239014	11.5441224493123	-9.6184561547827	-20.1629613355279	-10.4094738920598	BAD	BAD
NaN	0.0370628986535571	-0.094292259418101	-0.0139753818946223	0.993465621812047	0.933571682933659	-0.146707226630739	0.138428018454594	0.0789804416770594	0.040106014222222	0.187475104575766	-0.979262343830005	-2.09218661889466	0.0711774916212915	3.76501654953862	20.0870001944758	11.5398544999046	-10.3373989164565	-19.4356052793638	-9.5376163419584	BAD	BAD
NaN	0.0398472651909364	-0.0967091427949615	-0.0125399509353973	0.994498252158532	0.94245598419097	-0.150295890148758	0.152737347200555	0.321041525713488	-0.134463821238167	0.125664733116883	0.0103798411450721	-4.56987538152381	-0.286681266878461	3.39607684900532	20.4475678239014	11.0928124493123	-10.3373989164565	-19.4356052793638	-9.5376163419584	BAD	BAD
NaN	0.0426684519355682	-0.0971870700784062	-0.0120907975867648	1.00028305037569	0.95648003958724	-0.14710433089902	0.145186686287785	0.0754660201886756	0.100589858404639	0.00351040205539841	-0.386491628960137	-3.57368574131311	-0.409837892784347	3.39607684900532	20.4475678239014	11.0928124493123	-10.3373989164565	-19.4356052793638	-9.5376163419584	BAD	BAD
NaN	0.0451636914038142	-0.100020145347427	-0.0164488300011923	1.00215297524224	0.951525278347345	-0.152412447764558	0.134488879816462	-0.107647744288438	-0.0183904111881225	-0.0571379220492753	0.859886363994018	1.13444590243466	-0.504092588358872	3.39607684900532	20.4475678239014	11.0928124493123	-10.3373989164565	-19.4356052793638	-9.5376163419584	BAD	BAD
NaN	0.0471591340665329	-0.0913356331141599	-0.0178432674542326	0.997279981967427	0.939546076308417	-0.155436704142444	0.12511784491198	-0.0458564288461526	-0.194905008658127	0.00410360163164956	1.16779134172068	3.37510813759457	-0.200954872935658	3.39607684900532	20.4475678239014	11.0928124493123	-10.2788758797016	-19.4645374136483	-9.53821234439132	BAD	BAD
NaN	0.0486914029905541	-0.0971685846081312	-0.0130289886144571	0.998801629774595	0.927090493025702	-0.141863679042742	0.121192239838416	0.0766292939574313	-0.0174209536629455	0.0650116009277921	1.396215	1.97559877819261	0.0185721483773347	3.39677893762003	20.4481532170373	11.0919519748518	-9.58494891645646	-19.8075952793638	-9.5452793419584	BAD	BAD
NaN	0.050000379036477	-0.0957330471361019	-0.0110862186273813	0.995430219766125	0.927082668439967	-0.139630287044288	0.131666665702273	-0.0464048807940078	-0.0765674848146556	-0.0574646649576649	1.32336727034663	-2.18200242717541	-0.0728914410120661	3.76256084900532	20.7531378239015	10.6436524493123	-9.58494891645646	-19.8075952793638	-9.5452793419584	BAD	BAD
NaN	0.0514289565053413	-0.0957241613214165	-0.0149603339896173	0.993940198436176	0.93519634681672	-0.143006651019784	0.135885034021976	-0.107902845443246	-0.0172277847118952	0.0651386311404532	0.610179286228601	-3.80866289910317	-0.381656621100298	3.76256084900532	20.7531378239015	10.6436524493123	-9.58494891645646	-19.8075952793638	-9.5452793419584	BAD	BAD
NaN	0.0532648994559833	-0.0942338435313959	-0.0159299971214008	1.00068062080287	0.940486984833516	-0.146580504434743	0.148195620033412	-0.169342830590972	0.0421118596172028	-0.0571427722119505	0.209872309464784	-2.87074334951226	-0.184602153169339	3.76256084900532	20.7531378239015	10.6436524493123	-9.58494891645646	-19.8075952793638	-9.5452793419584	BAD	BAD
NaN	0.055621474097279	-0.0971505242206652	-0.0144946637194847	0.99928367717472	0.937641610616132	-0.14488678194526	0.141847942574003	0.0757982674489101	-0.135129905545088	-0.0574803634953917	-0.168665197126962	-2.49373259598224	-0.373216318393747	3.76256084900532	20.7531378239015	10.6436524493123	-9.58494891645646	-19.8075952793638	-9.5452793419584	BAD	BAD
NaN	0.0583615782359025	-0.0981118692938187	-0.0178681969002659	1.00069145556411	0.944616625588236	-0.146283225711149	0.148336476320537	0.0155824440592685	-0.135876241449686	-0.118384188035103	-0.709065478972159	-2.20062595400364	-0.240262925197138	3.76256084900532	20.7531378239015	10.6436524493123	-9.58494891645646	-19.8075952793638	-9.5452793419584	BAD	BAD
NaN	0.0610736089893107	-0.0967113395232989	-0.011141134073261	0.996917467656333	0.944602606378128	-0.142560591666722	0.147653449050873	0.0762636500946766	0.0408441095760995	-0.118699801283551	-0.65973705660527	-1.22943923482803	-0.0555348870783887	2.67121864296298	19.713340870366	11.4722170771625	-9.58494891645646	-19.8075952793638	-9.5452793419584	BAD	BAD
NaN	0.063194721566544	-0.0943030521353983	-0.0115589064132792	0.993032495816798	0.942839948871025	-0.144427524141865	0.156181099089162	0.0767698630905613	0.100977386793624	0.0636637663233867	-0.872334233222414	0.405914108448534	0.0737889723555958	2.66286084900532	19.7053778239015	11.4785624493123	-9.58494891645646	-19.8075952793638	-9.5452793419584	BAD	BAD
NaN	0.0642518169197643	-0.0942785952395975	-0.0110837556938364	0.993959746510531	0.935897434203377	-0.153077645560843	0.138801631673857	-0.0450416060952872	-0.0159342160560744	0.00463795288647213	-0.0412963926253818	1.03920293381944	0.0848947	2.66286084900532	19.7053778239015	11.4785624493123	-9.58494891645646	-19.8075952793638	-9.5452793419584	BAD	BAD
NaN	0.0640383758922973	-0.0879979538481567	-0.0139304053431665	0.997733206665858	0.940632962329846	-0.146520962218943	0.13730430050995	-0.04619199923582	0.0416209227511508	-0.056556500071451	0.264047933375209	0.488431663486563	-0.085019176223082	2.66286084900532	19.7053778239015	11.4785624493123	-9.93217306160569	-19.8088123383624	-9.54108188199216	BAD	BAD
NaN	0.0626809381526861	-0.0970669354827987	-0.0149560241072727	0.99161182968722	0.940974175229112	-0.145903961693437	0.130536103921202	0.0752926690604234	-0.0163585146982523	-0.057260501678094	-0.00916008292175711	0.33413347016005	0.016516737904437	2.66286084900532	19.7053778239015	11.4785624493123	-9.95868891645646	-19.8089052793638	-9.5407613419584	BAD	BAD
NaN	0.0606310036863398	-0.0971794750180572	-0.0116296418425202	0.99823345900851	0.937770825134744	-0.146891338568042	0.132847080463557	-0.104888601655548	-0.0756021517215993	-0.0572648599973692	0.0307925449875816	-0.113643128147042	0.02393157	3.38698927550834	20.0698787380212	11.1001994146977	-9.95868891645646	-19.8089052793638	-9.5407613419584	BAD	BAD
NaN	0.0585342812909269	-0.0947868331700366	-0.0134742079130861	0.99640262294341	0.934366492811777	-0.148866213057673	0.134367466569167	0.0133043464256975	0.098532159418685	-0.0572700020979956	0.152739737052915	-0.471226836707542	-0.0345519258488567	3.39837084900532	20.0756078239014	11.0942524493123	-9.95868891645646	-19.8089052793638	-9.5407613419584	BAD	BAD
NaN	0.0570325619334428	-0.0971354559537991	-0.0106612409620564	0.998786918186567	0.938038135523889	-0.150317483729607	0.135290515332755	0.2571175523169	0.101519889097006	-0.117398825293696	0.21780493641048	-0.766680941603172	-0.0961301471054106	3.39837084900532	20.0756078239014	11.0942524493123	-9.95868891645646	-19.8089052793638	-9.5407613419584	BAD	BAD
NaN	0.0566289234371019	-0.0966902542854483	-0.0129821268374639	0.999754838952462	0.935801689096466	-0.149010776695419	0.140555866815844	0.0203388449141592	-0.0730696885639543	0.00176889235766665	0.0983871943444082	-1.34402151774179	-0.0382780149349214	3.39837084900532	20.0756078239014	11.0942524493123	-9.96763224406028	-19.809502807276	-9.97670889070939	BAD	BAD
NaN	0.0575898883277838	-0.0924105635833194	-0.0144355501467528	0.994526418794946	0.937680628199765	-0.146580728039403	0.144033461729662	0.0153484884704987	-0.076731014789515	0.124296333397523	0.218416579202296	-0.838996335872576	-0.278359363191699	3.39837084900532	20.0756078239014	11.0942524493123	-9.96781891645646	-19.8095152793638	-9.9858083419584	BAD	BAD
NaN	0.0598532857968476	-0.0984783815780115	-0.0187552314248368	0.994871501623798	0.933756523831607	-0.145607694116621	0.140761526151241	-0.16508926930559	-0.0188365966464058	0.0671418098181718	0.591114956844427	0.0946542743939579	-0.21993980981904	3.03550606623337	20.4371093344579	11.0919087148444	-9.96781891645646	-19.8095152793638	-9.9858083419584	BAD	BAD
NaN	0.0630190407754136	-0.103399910780182	-0.011782528543091	0.995452757877245	0.942141447290384	-0.150309078988694	0.142035223681828	-0.0491808557003936	0.0404999521055133	0.00587301721020382	0.591838860557356	0.679267157932261	-0.3418472	3.02679484900532	20.4457878239014	11.0918524493123	-9.96781891645646	-19.8095152793638	-9.9858083419584	BAD	BAD
NaN	0.0664034145816696	-0.0958970486701295	-0.018657970111962	0.997711878199378	0.943873333609277	-0.144487937919332	0.144054465311088	-0.106112366420361	0.0419185806667067	0.123784437020473	0.64945153713452	1.08497408335278	-0.340632811072693	3.02679484900532	20.4457878239014	11.0918524493123	-9.96727350507105	-19.8094790248451	-9.95921222625591	BAD	BAD
NaN	0.0691310714659684	-0.0971482464261741	-0.0117781983387639	0.99596925272743	0.937186829023354	-0.142686938969149	0.143987428419408	0.0120212466918231	-0.0158414098434346	0.0672434492916476	0.469241850411948	1.25386707800703	-0.2808841	3.02679484900532	20.4457878239014	11.0918524493123	-9.94043891645646	-19.8076952793638	-8.6506663419584	BAD	BAD
NaN	0.0703924712316427	-0.0948107819459374	-0.0176871011146208	0.993962505391713	0.938151072085049	-0.143429304922465	0.138707225034104	0.0155201383634206	-0.0751924243407164	0.0655298040092596	0.521866931698921	1.18827426291507	-0.285768197332021	3.02679484900532	20.4457878239014	11.0918524493123	-9.94043891645646	-19.8076952793638	-8.6506663419584	BAD	BAD
NaN	0.0697920887888016	-0.0947223442667481	-0.0136447059220301	1.00145357392308	0.939765470712848	-0.151143941185464	0.14666354405297	0.0751725197978538	-0.0768821480321217	0.184429966808727	0.355979617102572	0.9654401	-0.399749189482857	3.74062069390601	20.7496030866944	11.0925404499393	-9.94043891645646	-19.8076952793638	-8.6506663419584	BAD	BAD
NaN	0.0674593720792917	-0.094749517266349	-0.0153832312037979	0.993712711688013	0.940474902823018	-0.146167189371578	0.142752220370871	0.0769862142882323	-0.0768049478956135	0.0693679157208507	0.579967764502051	0.954884946302527	-0.345543215903393	3.76344584900532	20.7593178239014	11.0925624493123	-9.94043891645646	-19.8076952793638	-8.6506663419584	BAD	BAD
NaN	0.0638996393662645	-0.0952067646985698	-0.0163863116222243	0.995775117008716	0.945431074697509	-0.147965406221971	0.130620060518101	0.0175290388871507	0.0379477752898686	0.00609375469280014	0.4054645	0.770807234868262	-0.385554350780821	3.76344584900532	20.7593178239014	11.0925624493123	-9.94202473502302	-19.8343329269769	-8.7450491538878	BAD	BAD
NaN	0.0598076543623843	-0.0980625192085034	-0.0112850276883466	0.995458503837973	0.939723579166714	-0.144206289779336	0.13869187805692	-0.16266096768339	0.0420648654725756	0.0631790035588239	0.420483936706465	0.505866671648714	-0.173744683518234	3.76344584900532	20.7593178239014	11.0925624493123	-9.96284891645646	-20.1841252793638	-9.9844373419584	BAD	BAD
NaN	0.0558404461615641	-0.0967635998536087	-0.0110888134167092	0.994970081441628	0.941086032079425	-0.145833523137399	0.13766510480945	0.0678759182025515	0.0991553630447944	-0.11186156266856	0.574344331551657	0.5592078	-0.330764252705676	3.76344584900532	20.7593178239014	11.0925624493123	-9.96284891645646	-20.1841252793638	-9.9844373419584	BAD	BAD
NaN	0.0523686029847662	-0.0962073093198809	-0.0134203458337054	1.00050971436488	0.936469799493253	-0.144743982637145	0.14060258272727	-0.100418198279393	-0.0127331618332588	0.0581184830305487	0.417972120619767	0.582652072099549	-0.2199209	3.05977987598124	19.7422049432065	11.0330160709388	-9.96284891645646	-20.1841252793638	-9.9844373419584	BAD	BAD
NaN	0.0494394193577831	-0.0971124818387783	-0.016311161159287	1.00024661590958	0.934990353246464	-0.14607351777549	0.135562653896854	0.128755888590277	-0.131296481200169	0.00642294409555872	0.5293083	0.796499782504653	-0.209081384651687	3.03125784900532	19.7009778239015	11.0306024493123	-9.96284891645646	-20.1841252793638	-9.9844373419584	BAD	BAD
NaN	0.0469645001925788	-0.0948349614015828	-0.0150248725140182	0.99790863549829	0.937805787631984	-0.146476334502768	0.140969448287803	-0.0972617929252524	-0.0223865714509828	-0.0548100005508654	0.5293083	0.843393952409283	-0.110557980676591	3.03125784900532	19.7009778239015	11.0306024493123	-9.96284891645646	-20.1841252793638	-9.9844373419584	BAD	BAD
NaN	0.044882585026406	-0.0975346645335811	-0.0177558760322844	0.993625711151337	0.931770916503292	-0.148351439493686	0.144225001489086	0.0101408383515763	0.152976231471336	-0.057322729077969	0.256466032413483	0.69594904846345	-0.09799469	3.03125784900532	19.7009778239015	11.0306024493123	-9.97597948831243	-19.1937452877794	-9.98806455227781	BAD	BAD
NaN	0.0431657822436793	-0.0944236658996416	-0.0113875240161402	0.995795048048056	0.937403903182093	-0.150199191422263	0.13975341668063	0.13306143731876	0.160602058029562	-0.0572876256056431	0.164505903738341	0.727000961740649	-0.09799469	3.03125784900532	19.7009778239015	11.0306024493123	-9.97774891645646	-19.0602852793638	-9.9885533419584	BAD	BAD
NaN	0.0417431597480763	-0.0984370770468512	-0.011096928879398	0.998237005801658	0.93858756778672	-0.148182660106978	0.137476750489272	0.197123968114832	0.0473601114711071	0.0596460975454994	0.325238593100404	0.785622325627535	-0.09799469	4.43707598989036	20.0631361747384	11.0939946958428	-9.97774891645646	-19.0602852793638	-9.9885533419584	BAD	BAD
NaN	0.0404688731254789	-0.0949617945554307	-0.0120033372228425	0.991410812673609	0.939484129200016	-0.144835535235304	0.138230509365168	-0.0928827404080573	0.324313493856716	-0.109636731563163	0.625757617488143	1.10873114764139	-0.09799469	4.50621684900532	20.0809478239015	11.0971124493123	-9.97774891645646	-19.0602852793638	-9.9885533419584	BAD	BAD
NaN	0.039158200238125	-0.0942818916748532	-0.0129720117650215	0.99702596461549	0.937457073398886	-0.149110154229279	0.145778504916106	-0.10776896944534	0.05649237435089	-0.00191848759993613	0.539016804311015	1.29999082175562	-0.154178706543911	4.50621684900532	20.0809478239015	11.0971124493123	-9.97774891645646	-19.0602852793638	-9.9885533419584	BAD	BAD
NaN	0.0376349308475149	-0.0984171146453709	-0.0139563343548166	0.99551567623516	0.937589454452738	-0.145787800918783	0.137077944291455	-0.0492561223286588	-0.0147148319454066	-0.0539883370706358	0.413917680119388	1.47585549304377	-0.215759754549551	4.50621684900532	20.0809478239015	11.0971124493123	-8.98571260221961	-20.1045178482836	-10.4113159843377	BAD	BAD
NaN	0.035798861558881	-0.0981617092900165	-0.0176806584693586	0.996751832907955	0.940883899287636	-0.147784301762969	0.139030177611289	0.0706055024877919	-0.0739773003560363	-0.115259138591422	0.463782089938713	1.32377290063402	-0.162506300848605	4.50621684900532	20.0809478239015	11.0971124493123	-8.91303891645646	-20.1810152793638	-10.4422863419584	BAD	BAD
NaN	0.033702518928561	-0.0967954314672942	-0.0119183407255575	0.99276118862443	0.936421881330538	-0.148422429139999	0.136021526492902	0.0771193287107293	0.0351205035781387	-0.11848991772624	0.231617190180781	0.926954235723541	-0.391076449611208	3.45757533556902	20.4324954574575	11.456760868595	-8.91303891645646	-20.1810152793638	-10.4422863419584	BAD	BAD
NaN	0.0315176760147787	-0.0989853411274947	-0.0161607766704366	0.995232669732999	0.937553063327924	-0.14654606839528	0.134501740059801	0.0190643628072797	-0.0143865918193976	-0.00264491939191398	0.160131713582654	0.349143405753345	-0.226875674478511	3.39683584900532	20.4528578239015	11.4775924493123	-8.91303891645646	-20.1810152793638	-10.4422863419584	BAD	BAD
NaN	0.0294013649877683	-0.0977451449710083	-0.0146011569490171	0.996774568858177	0.936234027983614	-0.150265462181487	0.133908724653341	0.0155978543949102	-0.0736665600368592	0.00426690256929471	0.278155252071153	0.157847227441027	-0.338435405586501	3.39683584900532	20.4528578239015	11.4775924493123	-8.91303891645646	-20.1810152793638	-10.4422863419584	BAD	BAD
NaN	0.0274301186526433	-0.0999938563736486	-0.00947503610134846	0.991911119309294	0.93707431441872	-0.13992280328072	0.141207700895259	-0.0422851441383445	-0.021144483607371	0.0620704546702343	0.2816207	0.266970592953161	-0.10234624628379	3.39683584900532	20.4528578239015	11.4775924493123	-9.58191591308589	-19.8148580864157	-9.99839256559078	BAD	BAD
NaN	0.0256485388564912	-0.0964585893868944	-0.0123363470706315	0.993822125182918	0.942070885551014	-0.148367734075224	0.143485342637417	0.0698297398896309	-0.184941799127616	0.0080396831762673	0.465946222720178	0.441791665962198	-0.09799469	3.39683584900532	20.4528578239015	11.4775924493123	-9.59406891645646	-19.8082052793638	-9.9903273419584	BAD	BAD
NaN	0.0241389016995129	-0.0971250988867345	-0.0107272191255337	0.997621636531089	0.940621477177906	-0.144101930368133	0.146978772545578	0.0772729543655394	-0.0843264189591769	0.00438072847408194	0.653152	0.966903027478286	-0.0373109758118972	3.74240193146913	20.4495664682987	11.1176719305045	-9.59406891645646	-19.8082052793638	-9.9903273419584	BAD	BAD
NaN	0.0230309437930047	-0.0985421899929411	-0.0137907704140327	0.997386051987837	0.941520950524667	-0.14028434562643	0.145633787409946	0.0196089971720202	-0.132433632470389	0.00436198847127865	0.654739149717942	1.6119861187132	-0.158176512742653	3.76535784900532	20.4493478239014	11.0937624493123	-9.59406891645646	-19.8082052793638	-9.9903273419584	BAD	BAD
NaN	0.0224528766219983	-0.0968294281940872	-0.0117335129130504	0.996009279397452	0.941101191411686	-0.146909489967263	0.146914436569187	0.0156916058864273	-0.0251389438043272	0.118955956808971	0.764230268030704	2.23951137410833	-0.0965982590395546	3.76535784900532	20.4493478239014	11.0937624493123	-9.59406891645646	-19.8082052793638	-9.9903273419584	BAD	BAD
NaN	0.0224932057918092	-0.093082886065238	-0.0124631536269403	0.991820765574016	0.939147653630141	-0.142283006197513	0.147053230168079	-0.156575615592426	0.0933811854053502	-0.0446903587435829	0.227860648171352	2.10698079127669	-0.0390404284742812	3.76535784900532	20.4493478239014	11.0937624493123	-9.59406891645646	-19.8082052793638	-9.9903273419584	BAD	BAD
NaN	0.0232030408440353	-0.0991389637689436	-0.0143619627192659	0.997404412114819	0.939765479870939	-0.145117632702457	0.147179365442732	-0.0541742287175641	-0.119952060087005	0.000111535839056894	0.470054633119427	1.54327134074019	-0.0953677705655195	3.76535784900532	20.4493478239014	11.0937624493123	-9.59406891645646	-19.8082052793638	-9.9903273419584	BAD	BAD
NaN	0.0245967978314257	-0.0977905453216981	-0.0162938398070763	0.996909177021203	0.941812615716459	-0.145373873468777	0.141372481173104	-0.0456575837032312	-0.0258402379501477	0.118423632875231	0.545773069604513	1.49082514652675	-0.0402735283957269	3.76819727088882	20.1084405475344	11.4528554139706	-9.59406891645646	-19.8082052793638	-9.9903273419584	BAD	BAD
NaN	0.0266231730212102	-0.097676328767273	-0.0101261587775729	0.997353192173195	0.937663951858114	-0.143314927850119	0.145012795036946	0.011480189371731	-0.0725318434498106	0.0131507921980938	0.842832721865087	1.54944114555103	-0.105703493800872	3.76841184900532	20.0826778239014	11.4799924493123	-9.59406891645646	-19.8082052793638	-9.9903273419584	BAD	BAD
NaN	0.0291159663353853	-0.0976740046452244	-0.0136823411516116	0.994659582324976	0.9371114462714	-0.145200748237688	0.144258724988819	-0.21229607011331	-0.0768242390565861	0.0042924653668807	0.819117445224355	1.52296001044001	-0.237800201079652	3.76841184900532	20.0826778239014	11.4799924493123	-9.59309449210606	-19.7806493799197	-9.92516615590482	BAD	BAD
NaN	0.0317679359725883	-0.0940678094973454	-0.0171287201195782	0.992151966734478	0.930618751085167	-0.140760014716872	0.151163059988648	-0.0024370798706721	-0.0768064464454758	0.00430208912612684	-0.348116309443602	0.346191134646573	-0.438334713542873	3.76841184900532	20.0826778239014	11.4799924493123	-9.58077891645646	-19.4323752793638	-9.1016055419584	BAD	BAD
NaN	0.0342048250506412	-0.0951206546590812	-0.0138057341186376	0.996034169218445	0.939631179522512	-0.145018138236485	0.136596562286535	0.0729522723814185	0.0327160355976485	0.00422697493707365	-1.67312121322726	-1.33417260644246	-0.136147032182589	3.76841184900532	20.0826778239014	11.4799924493123	-9.58077891645646	-19.4323752793638	-9.1016055419584	BAD	BAD
NaN	0.0361346088917505	-0.0943395626962918	-0.0117169661305874	0.996831494357518	0.950178169404328	-0.148942181307215	0.133837904433505	0.0209437415362977	-0.0129813996397531	0.0042690330974019	-0.0341380391257577	-0.6668418440835	0.0848947	3.7705274183589	19.7397988797799	11.4813198653773	-9.58077891645646	-19.4323752793638	-9.1016055419584	BAD	BAD
NaN	0.0374295858437727	-0.0969568635154344	-0.0124676165095574	0.995093457819751	0.950937286726001	-0.142229732192531	0.135200259651559	0.0728850416815642	0.20099910201822	0.00425046263130902	1.56512875762247	3.57716957566844	0.101534512625396	3.77070684900532	19.7107178239015	11.4814324493123	-9.58077891645646	-19.4323752793638	-9.1016055419584	BAD	BAD
NaN	0.0380985528350017	-0.0950829356880603	-0.0127012002373742	0.995013711640017	0.93129146646468	-0.140990171792041	0.142419608106615	-0.00457900235990989	0.071093181382241	0.0345404934055549	1.96542111287215	6.15634811236544	0.249319687272939	3.77070684900532	19.7107178239015	11.4814324493123	-9.58077891645646	-19.4323752793638	-9.1016055419584	BAD	BAD
NaN	0.0382201367635516	-0.0960383197190029	-0.0137556758475009	0.997098250762034	0.917316369027726	-0.142791436466809	0.152322249605312	-0.106987339437881	-0.0175542309654358	-0.0980384130459137	1.03025540366862	4.22161580848681	-0.163293363984922	3.77070684900532	19.7107178239015	11.4814324493123	-9.91042560901278	-20.096300246911	-9.48855816757774	BAD	BAD
NaN	0.0378830935724665	-0.0933650619294636	-0.0145549895699668	0.994566891778158	0.934174145731855	-0.149726207955483	0.15059375834264	-0.0763703905772103	0.220330742313071	-0.0160726883230385	-0.593727588219577	0.03427633924928	-0.328915480544111	3.770327189009	19.7722508662674	11.4811942312754	-9.95372891645646	-20.1835152793638	-9.5393893419584	BAD	GOOD
NaN	0.0371561467023853	-0.0964323834146089	-0.0127836781108878	1.00002093159824	0.957521652792677	-0.158053365991086	0.140301389649294	0.0374165639107862	-0.0575757241872662	-0.0883704239906833	-0.659088058875642	2.30087316504322	-0.176502709671948	3.76841184900532	20.0826778239014	11.4799924493123	-9.95372891645646	-20.1835152793638	-9.5393893419584	BAD	GOOD
0.00369462266122927	0.0361016869074568	-0.0976567979105793	-0.0137685083092568	0.998488823520067	0.944138606499453	-0.151139089868398	0.147489925449782	-0.158527081929906	0.0128698159737002	0.0555260746568776	0.824568751024029	6.88757126516777	0.342615103858461	3.76841184900532	20.0826778239014	11.4799924493123	-9.95372891645646	-20.1835152793638	-9.5393893419584	GOOD	GOOD
NaN	0.0348065321484346	-0.0972757667320885	-0.012547180885662	0.997032753567529	0.930464024288815	-0.145218883884262	0.151613249450698	-0.0474141647506715	-0.107733431757086	0.00409557057790877	-0.983021747373031	5.36020030355388	0.33336751964657	3.76841184900532	20.0826778239014	11.4799924493123	-9.95372891645646	-20.1835152793638	-9.5393893419584	BAD	GOOD
NaN	0.0333905819229618	-0.095228352650423	-0.0126169783899048	0.998065246063417	0.941139778009775	-0.146276840854122	0.132408882775491	0.213408494329934	0.0417141885707526	0.00405502399266875	0.0144887111684106	3.52103163903959	0.385705069175261	3.76841184900532	20.0826778239014	11.4799924493123	-9.6223329891353	-19.4828562780219	-9.96198314878829	BAD	GOOD
NaN	0.0319847953269688	-0.0949189230984896	-0.0127936701863395	0.998288137676523	0.939700202999511	-0.148715751913569	0.131917803467124	-0.0356595146803808	0.0511921069418754	0.0234194890969213	1.26548071856631	5.5403708496576	0.447286160250043	3.76792936802096	20.1406055588504	11.4189745611041	-9.59902891645646	-19.4335852793638	-9.9917003419584	BAD	GOOD
0.0037826788136166	0.0307098825826602	-0.0942926161964548	-0.0114120780345358	0.994134400079014	0.922693442297564	-0.146678307206252	0.122539098296461	0.0162045820466815	0.0826164051547419	0.136335807527946	2.27994845771611	6.49700479498457	0.4506735	3.76535784900532	20.4493478239014	11.0937624493123	-9.59902891645646	-19.4335852793638	-9.9917003419584	GOOD	GOOD
0.00355904320654307	0.0296872447798966	-0.0996097859344083	-0.0109175888146625	0.999921097783718	0.906799412720824	-0.138873384654137	0.129839443942272	0.0161856096405858	-0.035969263948606	0.159605552935897	2.68356745162818	2.6725180886542	0.56833140700252	3.76535784900532	20.4493478239014	11.0937624493123	-9.59902891645646	-19.4335852793638	-9.9917003419584	GOOD	GOOD
0.00364405048776711	0.029031902799963	-0.0991626143232882	-0.0122580513656919	0.998600160980105	0.922526105086647	-0.135669581432538	0.145978922992964	0.0160865367145961	-0.127295714708318	0.0133336128917575	1.85125507010643	-2.61717983579596	0.0970391818526627	3.76535784900532	20.4493478239014	11.0937624493123	-9.59902891645646	-19.4335852793638	-9.9917003419584	GOOD	GOOD
0.00333909343076737	0.028787701297727	-0.0962394494117743	-0.0106781401242478	1.00137950988191	0.946791711030428	-0.140764141166923	0.171631336056209	0.0160768733401837	-0.0589977083053631	0.0559360689393345	0.731633675764275	-3.77776118692721	-0.155334828445101	3.76535784900532	20.4493478239014	11.0937624493123	-9.96233972030415	-19.8039300026222	-9.98589588073041	GOOD	GOOD
0.00374178775602099	0.0289003066067279	-0.0940106981595043	-0.011659465127412	0.99345442777316	0.958303290835419	-0.140685151664414	0.171427300748316	0.00678650477747342	0.0683444269247527	0.00386041186510466	0.160433311018205	-0.789939346311775	0.0230598424726377	3.7105513561892	20.3950008233638	11.2189009634685	-9.96781891645646	-19.8095152793638	-9.9858083419584	GOOD	GOOD
0.0035183403843371	0.0292861361264922	-0.0952454351693916	-0.0148905435506357	0.992128029210888	0.957445021187508	-0.149407620552332	0.169230537143983	-0.0638459221091599	0.202011805997139	0.00390548619559935	-0.08991057	2.36603233900407	0.0232764572815487	3.40001484900532	20.0870678239014	11.9279424493123	-9.96781891645646	-19.8095152793638	-9.9858083419584	GOOD	GOOD
NaN	0.029910731134444	-0.0957128338765675	-0.0143405126426092	1.00014168458049	0.949961103984468	-0.14554847075288	0.153838248427093	-0.159647581517638	0.0834110698394978	-0.00500787200822683	-0.0880013173051184	3.81801275957399	-0.0923556163466541	3.40001484900532	20.0870678239014	11.9279424493123	-9.96781891645646	-19.8095152793638	-9.9858083419584	BAD	GOOD
NaN	0.0308075871419008	-0.0983683848834457	-0.0126752421112887	0.994819830775691	0.94926299238429	-0.14827083132772	0.138771172702538	-0.0891220166746863	-0.0179884178902111	-0.0484437461596051	0.0418311417596142	4.38791761453969	0.270894363500931	3.40001484900532	20.0870678239014	11.9279424493123	-9.95851768876637	-19.8094971677087	-9.99727648887223	BAD	GOOD
0.00393442726583568	0.0320344710664957	-0.0965637528426764	-0.00776376752052162	0.999201174058764	0.944850518173529	-0.147223533542311	0.144173141658116	0.00732224194656565	-0.0266592216624669	-0.00484160118038609	0.34574987606414	4.32102170519756	0.391883498555209	3.50597371920175	20.0866929282474	11.8637361821178	-9.60319891645646	-19.8088052793638	-10.4353743419584	GOOD	GOOD
NaN	0.0335960810602394	-0.0958108479889076	-0.00920807591116129	0.995175147939935	0.939637265941573	-0.141685982373883	0.136196236635464	-0.0542242197771843	-0.060649314418868	-0.05737661293215	0.419610920974194	3.98551528754816	0.461815410163611	4.13769384900532	20.0844578239014	11.4809424493123	-9.60319891645646	-19.8088052793638	-10.4353743419584	BAD	GOOD
NaN	0.0354314641070234	-0.0964145743994963	-0.0156575052586587	0.993722833030657	0.931791936520322	-0.143523912152037	0.131339118698736	-0.0810898406827237	0.0412528905773742	-0.0573623693085519	0.725436413856004	2.71891005772967	0.677522560298665	4.13769384900532	20.0844578239014	11.4809424493123	-9.60319891645646	-19.8088052793638	-10.4353743419584	BAD	GOOD
0.00341101101255581	0.0374956860648727	-0.0969814519796744	-0.0161031206311712	0.996125956275102	0.926174742885138	-0.142226814897627	0.142506870970763	0.06065108937098	0.0496058568714478	-0.0743820130460735	0.904918460936893	0.911922198909294	0.377663282107431	4.13769384900532	20.0844578239014	11.4809424493123	-9.60319891645646	-19.8088052793638	-10.4353743419584	GOOD	GOOD
0.00318151527188055	0.0397869721873293	-0.0931841576083449	-0.012010078105629	1.00099955507702	0.936720456130889	-0.140878371092922	0.151898103082321	-0.0284403602026136	0.0844617447414285	-0.146255801179617	0.948657941425081	0.183817151812331	0.197564206556037	4.13769384900532	20.0844578239014	11.4809424493123	-9.63088131168651	-19.80885918343	-10.4012427427757	GOOD	GOOD
0.00306500294487707	0.04221852553089	-0.0952188994342114	-0.0172850085654783	1.0015104753728	0.937137143086727	-0.142246859864751	0.158306223038218	0.0611532660930606	-0.0260438760368756	0.0488909903702575	0.745022867242083	0.649102880265669	0.0744020709472006	3.98666718565595	20.1755627803899	11.4279751141542	-9.96781891645646	-19.8095152793638	-9.9858083419584	GOOD	GOOD
NaN	0.0444619414891438	-0.0925776567617139	-0.0136278217659423	0.994808358456195	0.940875362822878	-0.146882985384337	0.16464675503886	-0.0454021924813576	-0.0613965794638729	-0.0407144216473203	0.4054645	1.71539594971163	-0.03703156	3.02488184900532	20.7557478239014	11.0906624493123	-9.96781891645646	-19.8095152793638	-9.9858083419584	BAD	BAD
NaN	0.0459950609592957	-0.0941230473952642	-0.0148566549460521	0.996876197308337	0.940666231529402	-0.148186974642694	0.159758287130938	-0.0453864336736394	0.0336322179583617	0.049382116151185	0.4054645	2.92469822909812	-0.0240839626060573	3.02488184900532	20.7557478239014	11.0906624493123	-9.96781891645646	-19.8095152793638	-9.9858083419584	BAD	BAD
0.00271552004499676	0.0463589718956332	-0.0936559029629236	-0.0172573731747211	0.99453084931064	0.935781020907261	-0.14484857200328	0.162712538230292	-0.00551450037725765	0.00516528070899795	-0.0572946090445483	0.416985519580836	4.33811695487102	0.11892260222082	3.02488184900532	20.7557478239014	11.0906624493123	-9.96781891645646	-19.8095152793638	-9.9858083419584	BAD	BAD
0.00258085944269155	0.0453640260894712	-0.0956245702119351	-0.0159867180257675	0.99852114563113	0.93892222359225	-0.14518449450692	0.161118906357719	0.238772292963267	0.145016151672564	-0.0494010613951223	0.517062304176229	4.90086836139005	0.414504344521696	3.02488184900532	20.7557478239014	11.0906624493123	-9.96781891645646	-19.8095152793638	-9.9858083419584	BAD	BAD
0.00285247792440461	0.043140638498785	-0.0920694475353423	-0.0127660002302407	0.997214451244153	0.934128785339874	-0.147855374549593	0.157929866437284	0.0465019399310649	0.0264165222281978	0.0117992667700342	0.803774142047801	4.86683857479418	0.504716718892399	3.11879583219846	20.7175973864838	11.1398078552103	-10.2991359365694	-19.8106765821313	-9.98180317714631	BAD	BAD
NaN	0.0401056143382524	-0.0938877689062574	-0.0115043771751987	0.999411027958683	0.927759317404432	-0.144374627763985	0.16070809076743	-0.153173267872893	-0.0698079823154441	0.0422849223988617	0.505793305373813	3.76094933408154	0.566297752625567	3.76611684900532	20.4546378239015	11.4785524493123	-10.3415589164565	-19.8108252793638	-9.9812903419584	BAD	BAD
NaN	0.0368216055014047	-0.0946825295193313	-0.0142973523382033	0.996246764030761	0.934649042687189	-0.149954571253544	0.155628360072137	-0.0302044398504724	-0.0325170910202997	-0.10362134034328	0.0182406044021838	2.63523550816052	0.0198603350249268	3.76611684900532	20.4546378239015	11.4785524493123	-10.3415589164565	-19.8108252793638	-9.9812903419584	BAD	BAD
NaN	0.0337822079663093	-0.0942214805917562	-0.012663067751268	0.992016803968544	0.932717556950309	-0.147506438156102	0.156928466868918	0.0701940036084115	-0.122061297795994	-0.00354600730350902	-0.0847784002440763	2.47911285408462	0.242520562920959	3.76611684900532	20.4546378239015	11.4785524493123	-10.3415589164565	-19.8108252793638	-9.9812903419584	BAD	BAD
NaN	0.0312908113262832	-0.094389793682007	-0.00987446033728994	0.992279189894911	0.937900765321163	-0.142264414376446	0.164739853204219	0.0161018287905887	-0.0248452061185424	-0.0427145352118126	0.484282841331397	-0.00111346315446606	0.154723465836808	3.76611684900532	20.4546378239015	11.4785524493123	-10.3415589164565	-19.8108252793638	-9.9812903419584	BAD	BAD
NaN	0.0294674734328801	-0.0979154346492241	-0.00921913456105548	0.994353810294277	0.953451638826416	-0.148909623954816	0.159620790409985	0.0233828830492469	-0.0698828476174968	0.0579645141210987	0.355183304446074	0.838312359060919	-0.139857027843715	3.8101462292898	20.4100562047951	11.433149180529	-9.65411623064713	-19.4577961837047	-10.4082068722974	BAD	GOOD
NaN	0.028267296653451	-0.0926965461139459	-0.0166676572899707	0.996526163398494	0.952605373199962	-0.152123832414318	0.154180576656626	0.0560365602520888	-0.0313973048492623	-0.00335267034140338	1.22353788834318	5.47092131569079	-0.101199822786182	4.13693584900532	20.0791678239015	11.0961624493123	-9.60815891645646	-19.4341952793638	-10.4367473419584	BAD	GOOD
0.00245823576021401	0.0275069633907182	-0.0960021212764063	-0.0147425258053274	0.994930030696276	0.933727368192444	-0.150597396835221	0.145828220998694	-0.0927976328425641	-0.101861902069736	-0.0645653368153121	1.68742942386804	7.22456316027604	0.193885444320556	4.13693584900532	20.0791678239015	11.0961624493123	-9.60815891645646	-19.4341952793638	-10.4367473419584	GOOD	GOOD
NaN	0.0269655505750574	-0.098422262725487	-0.0134246675002423	0.998590028010511	0.914893983406146	-0.145587751271163	0.144826683562223	0.00909226709202055	0.147176071260873	-0.111792196645043	1.58599712455661	4.59582120655837	0.0888496201723647	4.13693584900532	20.0791678239015	11.0961624493123	-9.60815891645646	-19.4341952793638	-10.4367473419584	BAD	GOOD
NaN	0.0264930381957765	-0.099754098385744	-0.016274388614276	0.997015265916771	0.920036336484567	-0.140208233745308	0.155215242856451	-0.0453932035775967	0.0152158570020884	-0.0367153894777557	1.03711154293252	-0.317347226169237	0.0848947	4.13693584900532	20.0791678239015	11.0961624493123	-9.60815891645646	-19.4341952793638	-10.4367473419584	BAD	GOOD
0.00318933210144579	0.0260260776656416	-0.0934890665046324	-0.0144745462569025	0.998021028493792	0.933326160689784	-0.139581575361858	0.172445769498883	-0.0248837952394599	-0.175886825225364	0.113106441402853	0.718853878865638	-1.00060280391545	0.0246758612465529	4.05518111092024	20.0793595215793	11.1385874723816	-9.59835015058729	-20.1742780237905	-10.434036843112	GOOD	GOOD
0.00364126587661962	0.0255182612286885	-0.0949771182751769	-0.0110210637240862	0.996175862531828	0.936436203750269	-0.146265481435583	0.165755075470332	0.125975726177855	0.00840255212744876	-0.0161702453234869	0.282559312944029	1.13489032618382	0.02393157	3.39912984900532	20.0808978239014	11.4790324493123	-9.59822891645646	-20.1834252793638	-10.4340033419584	GOOD	GOOD
NaN	0.024880324497763	-0.0931011314766029	-0.0139497711758381	0.998396846892491	0.930692067506457	-0.143079447246344	0.178821582227045	0.0228929881560002	0.213511067207258	-0.153641407967482	0.0933862029394785	1.77466563000763	0.0834363093673139	3.39912984900532	20.0808978239014	11.4790324493123	-9.59822891645646	-20.1834252793638	-10.4340033419584	BAD	GOOD
NaN	0.0240157534795899	-0.0953091437730311	-0.0101438078410082	0.998747087044034	0.933147134083794	-0.144028403581611	0.173924636204967	0.0779495728028053	0.141622325668812	0.0784077100324024	-0.217110123652171	1.37586544051054	-0.0990959775167368	3.39912984900532	20.0808978239014	11.4790324493123	-9.59822891645646	-20.1834252793638	-10.4340033419584	BAD	GOOD
NaN	0.0229039247142017	-0.092490916730081	-0.0142142354624095	0.994282513845957	0.937034332878883	-0.147249959369766	0.169440203151991	0.0779809176506205	-0.030057254372822	0.156122039594887	-0.396038871049837	1.63316763534454	-0.150389729498115	3.39912984900532	20.0808978239014	11.4790324493123	-9.59822891645646	-20.1834252793638	-10.4340033419584	BAD	GOOD
NaN	0.0216218492559416	-0.0976534359262058	-0.0121635608621528	0.997566175265819	0.938628070532279	-0.146131406773535	0.16490993427957	0.0716258795668124	-0.118148035049729	-0.112240457387869	-0.263848380680803	2.65505399804997	0.143528863824489	3.3993658631757	20.0426460457692	11.4791805366349	-9.59822891645646	-20.1834252793638	-10.4340033419584	BAD	GOOD
0.00397666016447485	0.0202973759761183	-0.0937189449674791	-0.0129209438821793	0.998980722178101	0.932084918432838	-0.143249595365863	0.156941074248048	-0.00235839306134351	0.0537114010322498	-0.0509510557144152	0.0429127234505263	2.77761873911079	0.0848947	3.40142484900532	19.7089378239015	11.4804724493123	-9.59822891645646	-20.1834252793638	-10.4340033419584	GOOD	GOOD
0.00427855146200323	0.0190554080746243	-0.0972822734355842	-0.0124971205730874	0.996489617452309	0.92578429837843	-0.141781828653539	0.16161492031385	-0.143824401171535	0.142596250129065	-0.00197568008503562	0.21246835866058	1.82620728297305	0.0848947	3.40142484900532	19.7089378239015	11.4804724493123	-9.59822891645646	-20.1834252793638	-10.4340033419584	GOOD	GOOD
0.00428703879463274	0.0179917886792891	-0.0934680944679074	-0.0166037883909887	0.99729901563914	0.92868606541975	-0.145524183809675	0.16100834739008	0.07797234553416	-0.0177959323477155	-0.0391653928541928	0.10433570149332	0.65780091245374	0.0807200415629143	3.40142484900532	19.7089378239015	11.4804724493123	-9.59822891645646	-20.1834252793638	-10.4340033419584	GOOD	GOOD
0.00395523557254858	0.0171754714487171	-0.0912557394581739	-0.0177332274388117	0.996805916665213	0.929824382848684	-0.141617869052246	0.155420494693073	0.0659801708070716	-0.0177381393742819	0.114878663861564	0.2196988	-0.364761150404795	0.0287239444087678	3.40142484900532	19.7089378239015	11.4804724493123	-9.60005426456065	-20.1540711348509	-10.5040824019523	GOOD	GOOD
0.00400625469406663	0.016672802276978	-0.0950693136018861	-0.0121900248776172	0.992371909862256	0.928620765165489	-0.149761167007714	0.16736495228254	-0.0451874946508074	-0.0347034483027647	-0.00180402910040394	0.2196988	-0.290709539967329	0.0794898212462304	3.36612580261102	19.7082624448925	11.4436757404264	-9.62144891645646	-19.8100152793638	-11.3254693419584	GOOD	GOOD
0.00388271946983924	0.0165695524596745	-0.0933967476554002	-0.0133176803249143	0.991763950010658	0.928168540712103	-0.148909527032685	0.163938669849252	-0.0452635194071495	-0.162510932150787	-0.0458145073445279	0.201354506739939	-0.0734265121377591	0.0299516594825049	3.03138484900532	19.7018578239014	11.0947324493123	-9.62144891645646	-19.8100152793638	-11.3254693419584	GOOD	GOOD
0.00378900231412653	0.0169366567686028	-0.0943920200711345	-0.0116555829813197	0.998271450935147	0.932262236293651	-0.145105123724038	0.160409737832745	-0.0337955461925555	0.138513897703774	0.0653328851930468	0.0271909497555563	-0.071674779720296	0.0782568425614665	3.03138484900532	19.7018578239014	11.0947324493123	-9.62144891645646	-19.8100152793638	-11.3254693419584	GOOD	GOOD
NaN	0.0177484960878031	-0.0959134986661397	-0.0124960965547403	0.993259438018703	0.930440602907319	-0.143018620077873	0.159616810268934	0.0723326351385239	-0.0609726941832551	0.0653803926125391	-0.0161674882723467	-0.4853896	0.0413888296254582	3.03138484900532	19.7018578239014	11.0947324493123	-9.62144891645646	-19.8100152793638	-11.3254693419584	BAD	GOOD
NaN	0.0188371270101486	-0.0971517921681477	-0.0126225150945742	0.996079280100807	0.930002958896298	-0.139882306008498	0.159691393987946	0.00535887856757174	0.0903331613148448	0.0761163226376821	0.0839054146868193	-0.4853896	0.18917402851473	3.03138484900532	19.7018578239014	11.0947324493123	-9.62144891645646	-19.8100152793638	-11.3254693419584	BAD	GOOD
0.00449102030469009	0.0199324388240892	-0.0922681755291304	-0.0180099760187194	0.99763538030077	0.933046702234807	-0.145924130542996	0.156530204339686	-0.0852425516543296	-0.0179703768765017	0.166365807246165	0.0407769983315223	-0.382151218701399	0.0983703730336464	3.06373486670604	19.7024767789477	11.1284550085705	-9.9288254476951	-20.4765270024678	-10.52729013277	GOOD	GOOD
0.00442686074557131	0.0207845005001574	-0.09742921946377	-0.01402994116771	0.996295016901049	0.93348762573517	-0.148067309158204	0.160001391977347	0.123727144840003	-0.0180451238341192	-0.0523866598292278	0.0339332	-0.421530549348236	0.0300515511598205	3.40142484900532	19.7089378239015	11.4804724493123	-9.96701891645646	-20.5593452793638	-10.4281113419584	GOOD	GOOD
0.00473646089622337	0.0212745672357337	-0.099505689665297	-0.00977231342067642	0.995464430879181	0.930804750419825	-0.146481678597899	0.160060283438832	-0.0503429927357522	-0.0379789937147013	-0.00664696598397258	0.0902613231329637	-0.4273564	0.190299553865437	3.40142484900532	19.7089378239015	11.4804724493123	-9.96701891645646	-20.5593452793638	-10.4281113419584	GOOD	GOOD
0.004962524466273	0.0214154737240524	-0.0932726144072268	-0.0163315593771166	0.995563897273783	0.937217394984937	-0.144852873561632	0.157335050430021	-0.0913448011390746	-0.240740716402423	-0.113930608742784	-0.0750031479763908	-0.694236910434381	0.0946791074503396	3.40142484900532	19.7089378239015	11.4804724493123	-9.96701891645646	-20.5593452793638	-10.4281113419584	GOOD	GOOD
0.00491240998177154	0.0213073386877737	-0.0983920125558003	-0.0153445353192246	0.997469239594352	0.935225154744265	-0.148016951839385	0.167343027980238	0.0830933155350314	-0.0579701184030142	-0.0426838020017898	0.140411075974695	-0.825451027672355	-0.0851719098670509	3.40142484900532	19.7089378239015	11.4804724493123	-9.96701891645646	-20.5593452793638	-10.4281113419584	GOOD	GOOD
0.00479019587557823	0.0211108292223056	-0.0958068587492618	-0.0139951936550597	0.993618491090624	0.938665349053327	-0.148187081437144	0.164915316945417	0.124985910563292	0.131935989186377	0.111782833230444	0.157777	-0.8335887	-0.09799469	3.3716413607044	19.7675181921435	11.4495767409507	-9.63361645790985	-19.8544240643934	-10.8532749102158	GOOD	GOOD
0.00493405458131631	0.0209770371204004	-0.0968843135087007	-0.0139247977143768	0.995671950287201	0.933757936184746	-0.146842654912727	0.162048735323027	-0.0354995824483791	-0.191365129211457	-0.0529181866396863	0.0989494153922366	-0.613056034839124	-0.040077983153231	3.02679484900532	20.4457878239014	11.0918524493123	-9.61232891645646	-19.8094152793638	-10.8804213419584	GOOD	GOOD
0.00537112446532958	0.0209600085571966	-0.0988951975914131	-0.0132986677488203	0.998814661442727	0.934390014481834	-0.146268330311665	0.159139144925739	0.082773889998544	-0.132077628259573	0.0036037228060726	-0.141954015564336	-0.601456	-0.212626824378152	3.02679484900532	20.4457878239014	11.0918524493123	-9.61232891645646	-19.8094152793638	-10.8804213419584	GOOD	GOOD
0.00523275779368587	0.0210044665041755	-0.0959671867805092	-0.0161700658167876	0.998661089857531	0.929252931682198	-0.146343358300201	0.161873935382706	0.130426184751134	-0.0683192767890051	0.00357223863253763	-0.0917523843061718	-0.770377149460363	-0.0424714541836558	3.02679484900532	20.4457878239014	11.0918524493123	-9.61232891645646	-19.8094152793638	-10.8804213419584	GOOD	GOOD
0.00510084217281064	0.0209865812179504	-0.093709156771267	-0.0129120252983933	0.997479707777683	0.932808662528218	-0.141492336933631	0.157788352412215	0.0119205851765865	0.0589658242611623	0.00815631776982935	-0.02920845578812	-1.51512586188204	-0.0967938101121363	3.02679484900532	20.4457878239014	11.0918524493123	-9.61232891645646	-19.8094152793638	-10.8804213419584	GOOD	GOOD
0.00550587171028931	0.0207738074514287	-0.0988088975864787	-0.0117228129422126	0.999279959976853	0.927699092497806	-0.145858200124202	0.164327153003423	-0.0406963545312688	0.249380237706577	0.0561817396634805	-0.273296445763041	-1.93231596781566	0.0831375189425159	3.0534751712449	20.3922593665066	11.0600159214463	-9.28990676489678	-20.1787424012747	-10.4420213030877	GOOD	GOOD
0.00531431835152189	0.0203185882981787	-0.0950776641465201	-0.0133736650762498	0.998353073646733	0.92570874425137	-0.144973239567722	0.166349302503918	0.0164732036895107	-0.144952789110445	-0.0620019355780977	-0.2756762	-1.99415943390171	-0.0369343201854462	3.39978184900532	19.6974678239014	10.6467824493123	-9.28677891645646	-20.1823252793638	-10.4377683419584	GOOD	GOOD
0.0056687430901669	0.0197054096620818	-0.0995712797210612	-0.0115177941704422	0.993004923131394	0.933849888018112	-0.145206011004018	0.153861979526587	0.0164552008699672	-0.239083572063382	-0.123173303213474	-0.275021372676796	-1.81831188341653	0.142634359126598	3.39978184900532	19.6974678239014	10.6467824493123	-9.28677891645646	-20.1823252793638	-10.4377683419584	GOOD	GOOD
0.00569514504458511	0.0190762924339093	-0.0984775920251805	-0.0108067020774824	0.999031121399371	0.931440443361158	-0.142438116664338	0.163449496154107	0.0205839017604293	-0.0255954989393755	-0.167926091973446	-0.209915161360432	-1.63765757649923	-0.1551781033859	3.39978184900532	19.6974678239014	10.6467824493123	-9.28677891645646	-20.1823252793638	-10.4377683419584	GOOD	GOOD
0.00588828509401471	0.0185403271492305	-0.0959881133123701	-0.0133842643463187	0.995241877690149	0.929210788785878	-0.142668044947876	0.162346173875404	0.0659294684645646	-0.12855525539827	0.00792771575092231	-0.0298931972995793	-1.23625120295519	0.0220565506031374	3.39978184900532	19.6974678239014	10.6467824493123	-9.29679173181959	-20.1708558308088	-10.451382848974	GOOD	GOOD
0.00595056212538846	0.0181539058294901	-0.0930391884178248	-0.0115925406560428	0.999799995222826	0.934560934639526	-0.149020301911771	0.156397726801706	-0.0949037087858563	-0.00998881256000635	0.0574276349974462	-0.0873839467083952	-1.11665113199073	-0.0395190630310309	3.4231752201653	19.7455809601789	10.6753848987102	-9.61232891645646	-19.8094152793638	-10.8804213419584	GOOD	GOOD
0.00600619139357338	0.0179154411597447	-0.0966227304185438	-0.0119700261282193	0.999966480987843	0.937169637833725	-0.146083277970358	0.153137826263542	0.0741542334316527	0.0974828754966029	-0.0574315052329875	-0.040606173534597	-0.9496551	-0.0886780964140841	3.76535784900532	20.4493478239014	11.0937624493123	-9.61232891645646	-19.8094152793638	-10.8804213419584	GOOD	GOOD
0.00599819320697423	0.0177673317729496	-0.0956450027735782	-0.0106585841290425	0.995640708243331	0.934816311916037	-0.144823291436769	0.160143253307473	0.02031318163812	0.0418714668122889	-0.0499585909134376	-0.271895667116735	-0.924853300178054	0.0774507062713906	3.76535784900532	20.4493478239014	11.0937624493123	-9.61232891645646	-19.8094152793638	-10.8804213419584	GOOD	GOOD
0.00603855852275403	0.0176388159401755	-0.094053609985326	-0.0115650212081582	0.998777653512347	0.933402331272957	-0.145632750740346	0.154717388493413	0.0818824901747613	0.0384140286267264	0.0616282969242659	-0.200478600630125	-0.572454103959504	-0.0283181260492641	3.76535784900532	20.4493478239014	11.0937624493123	-9.61232891645646	-19.8094152793638	-10.8804213419584	GOOD	GOOD
0.00570596742819929	0.0174847749159513	-0.0910460968630165	-0.0115528452457337	0.998082860285759	0.933464264074539	-0.149963558224159	0.154776821195821	0.125640339310519	-0.0208263772924254	0.000304568444593278	-0.0431473403680411	-0.968597365309599	0.0649961041895443	3.76535784900532	20.4493478239014	11.0937624493123	-9.61164918053782	-19.7481786619824	-10.8080129016299	GOOD	GOOD
0.00606751143447731	0.0172772291544959	-0.0944364064432205	-0.0118092236410004	0.994637667410634	0.933570742430406	-0.143328515323603	0.157045080162294	-0.106459895240172	-0.0634442302101448	-0.0540711410129521	-0.196721812658752	-1.21371368882763	-0.125420253514959	3.74471190860904	20.4495444668449	11.1152659994459	-9.60399891645646	-19.0589752793638	-9.9930733419584	GOOD	GOOD
0.00579792753574404	0.0169748112291444	-0.0971907130779583	-0.0158110183054811	0.99791690452885	0.935681339267079	-0.148373556844528	0.15908588515302	-0.0997475565920872	0.14444972084516	0.00386571834551402	-0.02798869	-1.54179563770918	0.188213698811815	3.39683584900532	20.4528578239015	11.4775924493123	-9.60399891645646	-19.0589752793638	-9.9930733419584	GOOD	GOOD
0.00618197838782235	0.0165263170477873	-0.0974967282567047	-0.0135709584914123	0.999926493311079	0.937690950022288	-0.150112959954043	0.149133713476488	0.00702025389034903	-0.127006718826279	0.00381934407109192	0.0135765642976473	-1.60709805765534	0.0171112884532411	3.39683584900532	20.4528578239015	11.4775924493123	-9.60399891645646	-19.0589752793638	-9.9930733419584	GOOD	GOOD
0.00575839611919811	0.015924516394777	-0.0948160292811181	-0.0142563202203873	1.00233368333284	0.937097362343101	-0.150015374055813	0.162774582460987	-0.158420556346404	0.0417388217239337	0.00372332460079613	0.325417125981973	-1.297854	-0.0429798390617455	3.39683584900532	20.4528578239015	11.4775924493123	-9.60399891645646	-19.0589752793638	-9.9930733419584	GOOD	GOOD
0.00562623400176952	0.0152693482034628	-0.0964644086934216	-0.0100939144262627	0.996413150475571	0.93811486850757	-0.140932644711886	0.159079981376816	0.0138157245965933	0.0417395711110753	0.00371385850852117	0.175307815986394	-1.297854	-0.0922415612507343	3.41531822290612	20.4344448877307	11.4777118264986	-9.60399891645646	-19.0589752793638	-9.9930733419584	GOOD	GOOD
0.00565006457130796	0.0147901511466938	-0.0921895800430261	-0.00980293440119139	0.996439701126951	0.936631429757681	-0.150293302593284	0.157572201883326	-0.0477017119395369	0.0416916977529274	0.00657118287953518	0.268255857084079	-0.831920486314257	0.0107736514928353	3.76841184900532	20.0826778239014	11.4799924493123	-9.59885159765562	-20.0620779874401	-10.3864194908064	GOOD	GOOD
0.00550887917261344	0.0147845321489937	-0.0991463704849558	-0.0135926900350701	0.997292800318971	0.937202676431248	-0.143645653940919	0.157177561436322	-0.0919829202086416	0.0417342366956191	0.0620997430751574	0.337487429089707	-0.304331041696622	-0.0860718590992546	3.76841184900532	20.0826778239014	11.4799924493123	-9.59822891645646	-20.1834252793638	-10.4340033419584	GOOD	GOOD
0.00566892448226219	0.0154930183428323	-0.0994144136885886	-0.0149153076774929	0.995917383434696	0.935984099972636	-0.146338385571621	0.155326197837747	0.193259803248555	0.0444792924832927	0.000809430492552449	0.23055878597448	-0.67681040540022	-0.153611884261298	3.76841184900532	20.0826778239014	11.4799924493123	-9.59822891645646	-20.1834252793638	-10.4340033419584	GOOD	GOOD
0.00558612005822526	0.0169987411412722	-0.0951462932573436	-0.0136983441425797	0.996516354627633	0.934510607637045	-0.141829574989995	0.16237397051392	0.0221481990047438	0.0986304286491894	-0.0551681622337416	0.048356768164897	-0.7175223	-0.1589578	3.76841184900532	20.0826778239014	11.4799924493123	-9.59822891645646	-20.1834252793638	-10.4340033419584	GOOD	GOOD
0.00552025050842912	0.019193818058923	-0.0933757329063678	-0.0175854158075906	0.999669061598338	0.936725971802073	-0.146363159250403	0.161502398071937	0.132357419078862	0.0418661919239904	0.00875047695109541	-0.139282794408685	-0.609296990406422	-0.1589578	3.73743013575197	20.0980838096052	11.4798523568799	-9.59822891645646	-20.1834252793638	-10.4340033419584	GOOD	GOOD
0.00583671997892217	0.0217975635376005	-0.0963618066930602	-0.011167038455292	0.998744829031704	0.940430697624878	-0.146997376175318	0.146387239936333	-0.0397140704022564	0.0441335962042598	0.123850593004241	0.606930442262678	-0.492054039471079	0.0134302092593479	3.02755284900532	20.4510778239014	11.4766424493123	-9.30934675191182	-19.8292882458181	-10.4388463221249	GOOD	GOOD
NaN	0.0244357355638191	-0.0999694339006285	-0.0130616427229377	0.996979432857393	0.936060809909875	-0.143015824755101	0.157525569274978	0.0689876201610578	0.0988492264346877	0.0648769988654413	0.535174876127725	-0.817094227307764	-0.208369411477057	3.02755284900532	20.4510778239014	11.4766424493123	-9.29174891645646	-19.8077152793638	-10.4391413419584	BAD	GOOD
NaN	0.0267551284918022	-0.0967704162709614	-0.0136422168535076	0.999194226323377	0.925525936477404	-0.142510855538933	0.160549121281174	-0.170084827030537	0.0461855466102605	0.0648690089052796	-0.126438406013938	-1.4481547400393	-0.2199209	3.02755284900532	20.4510778239014	11.4766424493123	-9.29174891645646	-19.8077152793638	-10.4391413419584	BAD	GOOD
0.00552514571566367	0.028490502592709	-0.0989577714290629	-0.0167650486551968	0.996808313983836	0.931389273960083	-0.146238175210585	0.165178847665366	-0.220571607791959	0.158398029995284	0.0604235913263181	-1.65786107457422	-2.88340289595375	-0.457154566438602	3.02755284900532	20.4510778239014	11.4766424493123	-9.29174891645646	-19.8077152793638	-10.4391413419584	GOOD	GOOD
0.00551582975053834	0.0294670229334562	-0.0947683957029432	-0.0123871221538788	0.995929519161548	0.940858422415809	-0.139349051862742	0.145507093891253	0.0149831387572983	0.0929184237242147	-0.0557621540304639	-1.39556361965729	-4.06360231227703	-0.224090219197833	3.06571479402829	20.4259729273489	11.4922267491726	-9.29174891645646	-19.8077152793638	-10.4391413419584	GOOD	GOOD
0.00553576012085177	0.0295940032465209	-0.0953452158203204	-0.00836368963848927	0.997067332369106	0.947344770283795	-0.147747974993196	0.135831445525591	-0.0384437537179761	-0.13643613622521	0.00342092783534565	1.00776141253548	-1.83601191211089	-0.159384968739416	4.14087384900532	19.7186778239014	11.9312924493123	-9.59608140959975	-20.180792677559	-10.4340393439495	GOOD	GOOD
0.00571948905184711	0.0288820227098887	-0.0980387880401447	-0.0140076311150658	1.00148269138123	0.942582801929191	-0.147951247629439	0.14834086371712	0.138441510096859	-0.127110213906212	0.0111012483773267	1.39697895782457	2.47609295737461	0.022991406341242	4.14087384900532	19.7186778239014	11.9312924493123	-9.59822891645646	-20.1834252793638	-10.4340033419584	GOOD	GOOD
0.00566297070837175	0.027450120967375	-0.0954253847080678	-0.013951177828765	0.994516936530423	0.924889303494432	-0.137187438307163	0.155774816668208	0.071401549894269	0.150104868037801	0.237982621804297	1.609745331013	3.00204445994831	-0.284086748746142	4.14087384900532	19.7186778239014	11.9312924493123	-9.59822891645646	-20.1834252793638	-10.4340033419584	GOOD	GOOD
0.00579649384205776	0.0254957981593509	-0.101290778546946	-0.0126578580329349	0.997246468475929	0.917175269698123	-0.143419287330962	0.177820972850436	-0.162412292410132	-0.182400097034211	-0.11599484868731	-0.965605077241513	-1.01966352132906	-0.523294582015524	4.14087384900532	19.7186778239014	11.9312924493123	-9.59822891645646	-20.1834252793638	-10.4340033419584	GOOD	GOOD
NaN	0.0232810031123869	-0.0921130430987882	-0.0158057678740023	0.992521277719608	0.944226900546426	-0.149804195797868	0.149582509654375	0.0188398421367317	0.273157728685067	0.00484291818641483	-1.23837501017082	-3.74070263767705	-0.455533505385773	4.12129969588342	19.7379926327406	11.9193565088477	-9.59870536790319	-20.1707871513075	-10.4490882002527	BAD	GOOD
NaN	0.0211379592161087	-0.10232072228708	-0.0117158462051441	0.995167013772315	0.959545584450802	-0.146230429329723	0.160056719034026	0.0788519676177053	0.0462186134131976	0.0630708796466635	1.24200344130822	1.21887848249676	-0.211903790172391	3.39683584900532	20.4528578239015	11.4775924493123	-9.61232891645646	-19.8094152793638	-10.8804213419584	BAD	GOOD
0.00580262656335563	0.0194035311880975	-0.0933587665507187	-0.0163143498855715	1.00249329935215	0.932748978167236	-0.142929920273476	0.166075331777096	0.0746167695962849	0.217199205737585	0.0017824488796901	-0.74767630795346	3.99935814660559	-0.0403191414018265	3.39683584900532	20.4528578239015	11.4775924493123	-9.61232891645646	-19.8094152793638	-10.8804213419584	GOOD	GOOD
NaN	0.0183018036060017	-0.0980837615265395	-0.0120965362756741	0.996969074035323	0.928995301286191	-0.143415511526298	0.145013769590368	-0.104500194803035	0.0960128271690859	-0.0608076579918049	-0.270210450107278	0.188718446452337	-0.0784816669505331	3.39683584900532	20.4528578239015	11.4775924493123	-9.61232891645646	-19.8094152793638	-10.8804213419584	BAD	GOOD
NaN	0.0178997587654861	-0.0947745562905728	-0.0135479630114975	1.00070755902592	0.937460063962359	-0.151894312126066	0.148709783869111	-0.0442114718819053	-0.136316401687367	-0.174763717635336	0.797627206086343	0.0949163552790516	0.215851561805903	3.39683584900532	20.4528578239015	11.4775924493123	-9.61232891645646	-19.8094152793638	-10.8804213419584	BAD	GOOD
0.0058169483731604	0.0181506552990731	-0.0971313091454278	-0.0154407454619942	0.999618197063146	0.931182986876152	-0.145448295619314	0.141381974301604	-0.0429870206460567	-0.136200941785314	0.121326714360124	1.87659348648577	2.91841789189944	0.318480777876139	3.3968780266006	20.4460189492968	11.4776189252222	-9.58533545972224	-19.8092721360721	-10.8432647115146	GOOD	GOOD
0.00564109521649632	0.0189599396719689	-0.0957404567020102	-0.0144551227759382	0.992555941774657	0.913371722169027	-0.148147378247576	0.134193343915855	0.0164202099674263	-0.132080525212845	-0.116489435147725	2.31106383801742	1.52088234995612	0.189576554139106	3.39912984900532	20.0808978239014	11.4790324493123	-9.29174891645646	-19.8077152793638	-10.4391413419584	GOOD	GOOD
0.00549961013974997	0.0202339036119847	-0.0961859487516138	-0.0130203361455472	0.996374396938497	0.912498542310429	-0.142364924446178	0.154778162742309	-0.041373031813924	0.100587258208157	0.0644662165286696	1.47214232481653	-4.10462052730713	-0.00787345007633737	3.39912984900532	20.0808978239014	11.4790324493123	-9.29174891645646	-19.8077152793638	-10.4391413419584	GOOD	GOOD
0.00562704363966292	0.0218696419899142	-0.0948438941321607	-0.0125436744217616	0.995914892982134	0.936772076941431	-0.140526025130181	0.169850927888785	0.13898574263767	0.0395652710634047	0.0635323754245563	0.466929870574258	-7.00953992562965	-0.269718167469919	3.39912984900532	20.0808978239014	11.4790324493123	-9.29174891645646	-19.8077152793638	-10.4391413419584	GOOD	GOOD
NaN	0.0237050193641117	-0.101501995798809	-0.0130665939812935	0.997343611994923	0.957370518004212	-0.145005977784466	0.174991790929956	0.0174469743060892	-0.133281776171861	0.00371758159616678	-0.083471111894713	-4.66483204898988	-0.171194682808371	3.39912984900532	20.0808978239014	11.4790324493123	-9.29174891645646	-19.8077152793638	-10.4391413419584	BAD	GOOD
NaN	0.0255090625084084	-0.0966772249101363	-0.0144638556778487	0.994503734087551	0.951285834949538	-0.143964483027917	0.176176650839816	0.0180511340128828	0.102650562657417	0.0630190840142048	-0.425723843822498	-1.39599649982835	-0.320748242492477	3.39528962587313	20.0769869360678	11.4790375767674	-9.89860881948987	-19.1465122220398	-10.0405352341041	BAD	GOOD
NaN	0.0270354517786844	-0.0947495579187573	-0.0125176289889857	1.00119986032537	0.949624522328278	-0.147108445167292	0.161109018457009	0.0784918942157914	0.217546299197009	-0.0583127739746355	-0.683065226268686	0.13469148405707	0.149084628515729	3.03214284900532	19.7071578239015	11.4795224493123	-9.97774891645646	-19.0602852793638	-9.9885533419584	BAD	GOOD
0.00563254329399836	0.0281052875477773	-0.0971650195524761	-0.0101361337958981	0.998819926886276	0.946471910574502	-0.148845095335501	0.157151957900323	0.0187540719893435	-0.0759170128708783	-0.0578668897403125	-0.653101043485197	0.321551571491102	0.0413384455753291	3.03214284900532	19.7071578239015	11.4795224493123	-9.97774891645646	-19.0602852793638	-9.9885533419584	GOOD	GOOD
0.00572191675452595	0.0286688490053339	-0.0947649705026413	-0.012032396648625	0.99640636810903	0.941951489207314	-0.144486407195841	0.144738596045734	0.201775870953258	0.0423637407048149	0.00343336206405839	-0.363942797828593	0.327075	0.02393157	3.03214284900532	19.7071578239015	11.4795224493123	-9.97774891645646	-19.0602852793638	-9.9885533419584	GOOD	GOOD
NaN	0.0288165827402834	-0.0971862336237215	-0.00868335656284768	1.00028281988372	0.939344811617516	-0.146796099163382	0.143565994939866	0.139650155852337	0.101476567166013	0.0634640325394323	-0.165764565272546	0.166032716740591	0.193104550917303	3.03214284900532	19.7071578239015	11.4795224493123	-9.97774891645646	-19.0602852793638	-9.9885533419584	BAD	GOOD
NaN	0.0287623979752226	-0.0981598701233432	-0.0125695492759177	0.994951450947323	0.934078252517341	-0.141186341413576	0.14464324782659	-0.0441769929031641	0.100995848230411	-0.180599752015337	-0.209732341387536	-0.28113497203421	0.377831345942254	3.0342883527857	19.7093428075191	11.4795196138731	-8.97830428780495	-19.7573821756676	-9.9979589885942	BAD	GOOD
NaN	0.0288162206557473	-0.0966627257233202	-0.0193295908776398	0.99728063197154	0.930035760865239	-0.144003235764539	0.139679535754295	0.0172128158387349	-0.0764630959987753	-0.0581970828237891	0.0203554203353946	-1.35347676777446	0.504952826781963	3.76611684900532	20.4546378239015	11.4785524493123	-8.90887891645646	-19.8058052793638	-9.9986123419584	BAD	BAD
NaN	0.029321485016869	-0.0942783820894979	-0.0139896056300905	0.99152082692432	0.933069738317347	-0.139551375389645	0.144975282347398	-0.0443842406203165	0.101568903716829	-0.0581240893505698	0.0339332	-2.24548587101054	0.0457437016176484	3.76611684900532	20.4546378239015	11.4785524493123	-8.90887891645646	-19.8058052793638	-9.9986123419584	BAD	BAD
NaN	0.0305463759514334	-0.0986507157740201	-0.0101332443401312	0.99544916971908	0.929511299191825	-0.141286754759534	0.148016445248728	0.0784315357620729	0.160961424970398	0.00312413242571211	-0.0258412999450415	-2.34043943813457	0.200478575000714	3.76611684900532	20.4546378239015	11.4785524493123	-8.90887891645646	-19.8058052793638	-9.9986123419584	BAD	GOOD
NaN	0.0325699476659794	-0.0869807885506648	-0.0129830395005182	0.999707276126166	0.937071669567892	-0.142733216120666	0.15458363911636	-0.105526727245841	-0.0165411472969643	-0.0578848372367896	0.0324367888918787	-1.71951379780988	-0.0311385925933556	3.76611684900532	20.4546378239015	11.4785524493123	-8.90887891645646	-19.8058052793638	-9.9986123419584	BAD	GOOD
0.0046434454698846	0.0352207969132895	-0.0966458529105215	-0.0120645733490815	0.997374691716224	0.936328321619613	-0.143751362512104	0.156154082554166	-0.0448695789115547	0.0419521747954235	-0.0580785658320976	-0.393423823215416	-1.01748230170687	-0.217348705934629	3.76611684900532	20.4546378239015	11.4785524493123	-9.57954201895939	-20.1775129315911	-9.98909116003336	GOOD	GOOD
0.0047805068918071	0.0381091906575115	-0.0947935265928195	-0.0120488434435094	0.98965604674562	0.933449766395911	-0.147193561173969	0.156125496606215	-0.0445829190464783	0.0422704780575621	0.00281884713118184	-0.461192838635172	-0.256290148328125	-0.0377668806737991	3.03330120040547	20.4572306167597	11.9226054790504	-9.58910891645646	-20.1828152793638	-9.9889553419584	GOOD	GOOD
0.00479640714090915	0.0407773538310051	-0.0957005887828003	-0.0173477808779601	0.995318935182276	0.930010136011086	-0.146723625052603	0.1518303918564	-0.105561967596528	-0.075579441434634	0.124864644878123	-0.1514535107617	-0.142516927444357	-0.0961295741821068	3.02843784900532	20.4572478239015	11.9255524493123	-9.58910891645646	-20.1828152793638	-9.9889553419584	GOOD	GOOD
0.00470578885573335	0.0429002431557996	-0.0971317491371618	-0.017879737780226	1.0001636140423	0.93530398187769	-0.145672626188815	0.150437452284061	-0.106144022443469	-0.135362618324546	-0.117207193219561	-0.0838882072132682	-1.01145077652423	0.203856440658014	3.02843784900532	20.4572478239015	11.9255524493123	-9.58910891645646	-20.1828152793638	-9.9889553419584	GOOD	BAD
0.00493007831853869	0.0443966403242617	-0.0918789765426977	-0.0116284188329037	0.999289106667017	0.934891752011269	-0.145691386189433	0.154764676178375	0.137378489476038	0.0988969877863959	-0.119535831471699	0.262112565417269	-1.23525025834271	0.0159290330488212	3.02843784900532	20.4572478239015	11.9255524493123	-9.58936935308873	-20.1631452251309	-9.98902740834505	GOOD	BAD
0.00492150285005652	0.0454175356296098	-0.0956864976343526	-0.0110906499157355	0.994524758388603	0.935812810060097	-0.144872946573867	0.15669692813395	0.079380771922713	-0.0742331899874245	0.183204076388118	-0.495201886426811	-1.05728465898199	-0.269804975396068	3.02843784900532	20.4572478239015	11.9255524493123	-9.59902891645646	-19.4335852793638	-9.9917003419584	BAD	BAD
0.00481931573853119	0.04625158449461	-0.100065835595737	-0.0091891400225102	0.994027820497268	0.934720625992493	-0.147800191320952	0.145938510126945	0.0178615916518025	-0.135069829019762	-0.0548153122865825	-1.33558240042521	-0.979255756081754	0.0295990275986567	3.02982731622884	20.08462424856	11.4845986205814	-9.59902891645646	-19.4335852793638	-9.9917003419584	BAD	BAD
0.0050091010611588	0.0471789411491855	-0.093890242985483	-0.0120002474044761	0.993958729150361	0.934139447810434	-0.142652514567258	0.154640958599298	0.0774873989607263	-0.019154360220719	-0.179195907016732	-0.2137543	-3.93129533931215	0.125180967693966	3.02984784900532	20.0791178239014	11.4780824493123	-9.59902891645646	-19.4335852793638	-9.9917003419584	BAD	BAD
0.00499258754046234	0.0483559960654917	-0.0975923483228901	-0.0144457797291888	0.996807403514909	0.955022639254108	-0.14788192918788	0.152048958453782	-0.0425644639029766	-0.0171421084436406	0.0599702324846079	-0.164249249164688	-3.00810938844904	-0.2199209	3.02984784900532	20.0791178239014	11.4780824493123	-9.59902891645646	-19.4335852793638	-9.9917003419584	BAD	BAD
0.00507529424718762	0.0497737929858849	-0.0962448672487253	-0.00925056831469294	0.997854705509067	0.949607539609274	-0.14832533508299	0.150984192741669	-0.105085415065894	-0.0753490077103425	0.00416397331648165	0.591095530748609	1.62137043398524	-0.21524162954076	3.02984784900532	20.0791178239014	11.4780824493123	-9.57442331518095	-19.4334555620909	-9.95782939663583	BAD	BAD
NaN	0.051264450034861	-0.0914347636252925	-0.0143528780052249	0.996372835199607	0.938220485147046	-0.147583520177932	0.136908142725626	-0.0460595730035524	-0.134535535959683	-0.0571616081409502	1.37191794314641	3.08768557896714	-0.164249569053459	3.02984784900532	20.0791178239014	11.4780824493123	-9.27845891645646	-19.4318952793638	-9.5504183419584	BAD	BAD
NaN	0.052574217575065	-0.0965538471449225	-0.0135380761386306	1.00063815494251	0.929135399891859	-0.148866468762263	0.128114051417466	0.0756461024760987	-0.0776759817997025	0.0614060170625893	1.77974578292849	1.53070487537178	-0.225827889168841	3.02846955173291	20.4487458718549	11.9154914425626	-9.27845891645646	-19.4318952793638	-9.5504183419584	BAD	BAD
NaN	0.0534811030625601	-0.0957297160063353	-0.0135123981104974	0.999314691367241	0.931983200781571	-0.147575041381354	0.132775377331004	-0.0417366703044608	-0.250138416230941	0.123913619463493	1.91808773091755	0.774872526684223	-0.274362213629409	3.02843784900532	20.4572478239015	11.9255524493123	-9.27845891645646	-19.4318952793638	-9.5504183419584	BAD	BAD
NaN	0.0538578155873891	-0.0952443901230071	-0.0125650610943477	0.99740124377561	0.930321986188373	-0.144448089228565	0.143555787990702	0.0153359742557838	-0.196495051438006	0.00585447161362249	2.09289743367216	-0.0806593125209513	-0.231336270008495	3.02843784900532	20.4572478239015	11.9255524493123	-9.27845891645646	-19.4318952793638	-9.5504183419584	BAD	BAD
NaN	0.0536615667617414	-0.0966421009980207	-0.0144309803666856	0.997808923223875	0.934356046160519	-0.146419340985551	0.150470926871262	-0.102740566212434	-0.0217618874748743	-0.116622512967523	1.69259045690846	-2.09718626333196	-0.329863544378385	3.02843784900532	20.4572478239015	11.9255524493123	-9.27845891645646	-19.4318952793638	-9.5504183419584	BAD	BAD
NaN	0.0529198675676275	-0.0985919611155663	-0.00931368404986692	0.998355379669092	0.937798180314903	-0.139737325913331	0.15357276684615	0.0730655275218749	-0.132105640142502	-0.0605317808227628	1.14944786513129	-2.44542996976778	-0.287758523998846	3.02843784900532	20.4572478239015	11.9255524493123	-9.55038797366637	-19.7652299617148	-9.54585883455196	BAD	BAD
NaN	0.0517409679196574	-0.0962714073469764	-0.0133792483910751	0.998784808431539	0.942786731588744	-0.146765122064359	0.167022463588262	0.018848867342085	-0.0204223811238203	-0.118069511723868	0.753219803076886	-1.36494726168332	-0.390291872854243	3.38988842803103	19.7320829179108	11.4942386938389	-9.58494891645646	-19.8075952793638	-9.5452793419584	BAD	BAD
NaN	0.0502932220416133	-0.0990388354729775	-0.00883171889308547	0.999329653557735	0.942354505839603	-0.145872025914932	0.163338946525319	0.0169996889808594	-0.0167441672966926	-0.179188058295867	0.434141873779354	-0.344636772358499	-0.236860914366753	3.40142484900532	19.7089378239015	11.4804724493123	-9.58494891645646	-19.8075952793638	-9.5452793419584	BAD	BAD
NaN	0.0487208606620276	-0.0972255500701995	-0.0124172817864014	1.00210584445765	0.940453048617023	-0.149222002221267	0.156125529902097	0.0764627034035275	-0.0740250755797052	-0.0624982306969079	0.178209532345715	0.651922470617715	-0.163986840676841	3.40142484900532	19.7089378239015	11.4804724493123	-9.58494891645646	-19.8075952793638	-9.5452793419584	BAD	BAD
NaN	0.0470704223915746	-0.0915512873099268	-0.0115886995992009	0.996578328732758	0.935707299604155	-0.144648466074186	0.156572317210664	0.0191526951924572	-0.018797626648887	0.000948964541273567	0.157777	0.948727609760429	-0.0458096865549186	3.40142484900532	19.7089378239015	11.4804724493123	-9.58494891645646	-19.8075952793638	-9.5452793419584	BAD	BAD
NaN	0.0452779007178549	-0.0946476573466719	-0.00922958783986473	0.993614999306667	0.929848534870396	-0.142528482377358	0.157649374203101	0.0762425720802898	-0.131067452516081	-0.0558532747617866	0.215864735326999	0.529920921205832	-0.15140838946129	3.40142484900532	19.7089378239015	11.4804724493123	-9.5888513382039	-20.1595824639966	-9.96148387830814	BAD	BAD
NaN	0.0431835588060839	-0.092867625370952	-0.0123987434845077	0.998584671407788	0.932681678209356	-0.143699509088288	0.151723799050969	0.0192328600431884	-0.0784681685732774	0.0599014782420518	0.2196988	-0.269180519490148	0.303469785830746	3.04438768902079	20.0655991563083	11.5398166811422	-9.58910891645646	-20.1828152793638	-9.9889553419584	BAD	BAD
NaN	0.0405928238753414	-0.0937315381366285	-0.012998691731993	0.996931138823293	0.934732198276592	-0.146510142442692	0.148088857981274	0.0168185444178823	-0.0192049083209897	0.00579667586938703	0.2196988	-0.756178180005522	0.3287472	3.02997384900532	20.0799978239015	11.5422124493123	-9.58910891645646	-20.1828152793638	-9.9889553419584	BAD	BAD
NaN	0.037408165341752	-0.0960935295707707	-0.00838280218708091	1.00340799899143	0.938088642760447	-0.146093103023713	0.145594782772422	0.0757729498668899	-0.0168760048304266	-0.0553089786421557	0.279663992139262	-0.157362587891209	0.21067382031026	3.02997384900532	20.0799978239015	11.5422124493123	-9.58910891645646	-20.1828152793638	-9.9889553419584	BAD	BAD
NaN	0.0337557162713165	-0.0957274810484241	-0.0128163365068786	0.999939644017479	0.932926762409659	-0.146126674896415	0.143214641740607	-0.0394949700027352	-0.130510967744117	0.000793299963585443	0.221033446583838	0.203503715934988	0.147171783043477	3.02997384900532	20.0799978239015	11.5422124493123	-9.58910891645646	-20.1828152793638	-9.9889553419584	BAD	BAD
NaN	0.0300090225491215	-0.0975730234942876	-0.0102557905685121	1.00073149325666	0.930028067833878	-0.147688205298314	0.152193788018991	0.131477093696067	0.0343173340633876	-0.0550237793069713	0.0972747285075098	-0.305302772145981	0.1458578	3.73301344861331	20.4385698002373	11.5426612372035	-9.59891520125803	-19.4421738719164	-9.991668875404	BAD	BAD
NaN	0.0266511532439186	-0.0953318682679546	-0.00965420819970751	1.00307725014607	0.933847495190845	-0.143301637679107	0.154281571753905	-0.0363626284012204	0.0424439466396665	-0.174674558926701	0.157695040970723	-0.832897392391246	0.0240929499354769	3.76624284900532	20.4555178239014	11.5426824493123	-9.59902891645646	-19.4335852793638	-9.9917003419584	BAD	BAD
NaN	0.024056354007931	-0.0938544178554729	-0.0110074026737514	0.995795731571367	0.936805979723413	-0.149945392164156	0.147846684371066	-0.103564201914611	0.0989042504532769	-0.1802616238336	-0.270276725333802	-1.00616988595089	0.327684025839193	3.76624284900532	20.4555178239014	11.5426824493123	-9.59902891645646	-19.4335852793638	-9.9917003419584	BAD	BAD
NaN	0.0223845817590037	-0.0951598131913083	-0.0129269932876884	0.996788804137155	0.936179055654825	-0.143150567761498	0.147709250553258	-0.0479991139495821	-0.0675332990837065	-0.0052475760624464	0.3435426	-0.834680382055631	0.20567420072831	3.76624284900532	20.4555178239014	11.5426824493123	-9.59902891645646	-19.4335852793638	-9.9917003419584	BAD	BAD
NaN	0.0216031900097241	-0.10168080023163	-0.0190307816077682	0.995456362401077	0.934051641836545	-0.140513671464105	0.157106534007066	-0.0449619157821887	0.0925441905677579	0.0621628811107315	0.341752972306278	-0.893299138939298	0.1458578	3.76624284900532	20.4555178239014	11.5426824493123	-9.5894770139345	-19.4551899198849	-9.97886735369479	BAD	BAD
NaN	0.0215190361242264	-0.0960701421860137	-0.0129014808837246	0.993579951506055	0.941126522500345	-0.144269090588586	0.152747499433907	0.130010888653634	-0.123132275768704	0.00728767500586922	0.276797226601686	-0.92253173246226	0.1458578	3.77130780839415	19.7561102798048	11.9097570719847	-9.26852891645646	-20.1811152793638	-9.5476733419584	BAD	BAD
NaN	0.0218289828383652	-0.098005205059453	-0.0125518056757447	1.00081456231077	0.940155609989754	-0.146895476738723	0.152816243378664	-0.0930688870617441	0.0326268849596794	-0.0539788572891511	0.157777	-0.244711080117564	0.142865377373513	3.77159184900532	19.7168878239014	11.9303424493123	-9.26852891645646	-20.1811152793638	-9.5476733419584	BAD	BAD
NaN	0.0222211430328403	-0.0931061929769403	-0.00932666910846638	0.998503371827335	0.938671844230908	-0.14331781159309	0.154429951360526	0.0679329493200391	-0.0137147984071114	-0.115249503781238	0.146784413420711	-0.0757231872281951	0.0812872389846239	3.77159184900532	19.7168878239014	11.9303424493123	-9.26852891645646	-20.1811152793638	-9.5476733419584	BAD	BAD
NaN	0.0224682063730507	-0.0941819040444644	-0.0123377389381588	0.99557763146206	0.937998999006233	-0.144629282643173	0.142817082826447	-0.0957725725841941	0.0388461694879917	0.0547983959706944	-0.02798869	-0.0412095666344892	0.0112718465754549	3.77159184900532	19.7168878239014	11.9303424493123	-9.26852891645646	-20.1811152793638	-9.5476733419584	BAD	BAD
NaN	0.0224733423635681	-0.0947119862508164	-0.011625416818567	0.99906322764254	0.942648125127318	-0.144509185825269	0.150558458131185	0.0673167461708465	-0.125221379971712	0.123151774305881	-0.0132544974559179	-0.325098884882067	-0.139616393697492	3.77159184900532	19.7168878239014	11.9303424493123	-9.26925227842928	-20.1811636621273	-9.58297269238832	BAD	BAD
NaN	0.0222787011843382	-0.0915140154460928	-0.0156573520852617	1.0010543244407	0.94271507700296	-0.138331912192875	0.142623466092256	-0.0374407894861828	0.143064509616087	0.0691155384784594	0.174393282858424	-0.480198670859301	0.057629683068662	4.11415952033068	20.4173587368473	11.9285295342891	-9.27764891645646	-20.1817252793638	-9.9927203419584	BAD	BAD
NaN	0.0220417836180719	-0.0954567445376247	-0.01411452129062	0.993489499825481	0.939897011730051	-0.14474856792114	0.146586867773434	-0.0449534037305392	-0.173056087136507	-0.0496128767655863	0.362025400483646	-0.415808347189093	-0.195658743151592	4.13628384900532	20.4625978239015	11.9284124493123	-9.27764891645646	-20.1817252793638	-9.9927203419584	BAD	BAD
NaN	0.0219656981793626	-0.0938987333127951	-0.0139884212813065	0.995236630194318	0.933594471534583	-0.146298113707128	0.15149716796904	0.0703355638016456	-0.028349881276298	-0.0572862106071068	0.522522153362987	-0.381249726309296	0.02393157	4.13628384900532	20.4625978239015	11.9284124493123	-9.27764891645646	-20.1817252793638	-9.9927203419584	BAD	BAD
NaN	0.022190987263371	-0.0937474584270412	-0.0176162559295082	0.998068526238909	0.935176919676782	-0.147210623208048	0.148706178143174	0.0781407860259895	0.149521267722273	0.0574036815993844	0.461453734071936	-0.944095005940604	0.0180907627214903	4.13628384900532	20.4625978239015	11.9284124493123	-9.27764891645646	-20.1817252793638	-9.9927203419584	BAD	BAD
NaN	0.0227107082314876	-0.0983144873051999	-0.0129088866284614	0.996975949124018	0.933990891098287	-0.147998803175943	0.147144367729919	-0.094287166541095	-0.0604235472062587	0.0653020718934922	0.411401840774894	-0.897186375325492	-0.0311861502578224	4.13628384900532	20.4625978239015	11.9284124493123	-9.27764891645646	-20.1817252793638	-9.9927203419584	BAD	BAD
NaN	0.023356831548021	-0.0977178610699288	-0.0130023817033179	1.00048305362654	0.936090458347702	-0.148126662794445	0.15421837386072	-0.106710150427128	0.0897300412287106	0.179510026043544	0.350339901001164	-0.788296448991897	0.0172395152571212	3.45049926966743	20.112817128152	11.9279746762263	-9.55491927805999	-20.1826956277043	-9.98936863415824	BAD	BAD
NaN	0.0238719166158413	-0.0949665177836538	-0.0125704862653359	0.993533824714275	0.932802454969779	-0.150290587411017	0.146435494771191	0.122367129464139	-0.063515681004617	0.016739013990804	0.399294443872195	-0.723304886100907	-0.0309570381615762	3.40001484900532	20.0870678239014	11.9279424493123	-9.58910891645646	-20.1828152793638	-9.9889553419584	BAD	BAD
NaN	0.0240461269672188	-0.0946986185475289	-0.0210945107748901	1.00009384264522	0.935925264650862	-0.143024366146481	0.153056265690307	0.0824378903851206	-0.0759468152749036	0.0607970007795929	0.236333435092002	-0.611849310212697	0.184984900268722	3.40001484900532	20.0870678239014	11.9279424493123	-9.58910891645646	-20.1828152793638	-9.9889553419584	BAD	BAD
NaN	0.0238380290364079	-0.0942665209134777	-0.0141128023683675	1.00206448676054	0.933639487833053	-0.147236285816361	0.152830955616056	0.0209536081441934	-0.0759406476945664	0.0651786683795329	0.2196988	-0.761714844204506	0.375170863303854	3.40001484900532	20.0870678239014	11.9279424493123	-9.58910891645646	-20.1828152793638	-9.9889553419584	BAD	BAD
NaN	0.0234210714280213	-0.100096100168269	-0.0121844295329207	1.00177459901218	0.934745175021611	-0.146280480138492	0.151869461949957	-0.154487023353807	0.143799671988584	0.00838982653253388	-0.126043876172257	-0.93757059914476	0.276247182757999	3.40001484900532	20.0870678239014	11.9279424493123	-9.58910891645646	-20.1828152793638	-9.9889553419584	BAD	BAD
NaN	0.0231470622118544	-0.0942848553640134	-0.0111558042151808	1.00037527049898	0.93439211109336	-0.14754323324832	0.150419910751892	0.0590683336956401	0.0518199934369651	0.117101251668599	0.314179433943841	-1.05884217833293	0.153084935389378	3.3993139384031	20.0821826894012	11.5726112483635	-9.31328823573511	-20.1829281664091	-10.8298321280074	BAD	BAD
NaN	0.0234283226428983	-0.0942234323765529	-0.0128682863894046	0.996228994674242	0.938933209736087	-0.147051419596023	0.144353377735159	0.0778780226222506	-0.0120816443007385	0.0133316838374174	0.108047759398442	-1.28642705747936	0.203820022184472	3.39925584900532	20.0817778239015	11.5431624493123	-9.29590891645646	-20.1829352793638	-10.8828153419584	BAD	BAD
NaN	0.0246015021054606	-0.0993687177587851	-0.00925414129675217	0.999651728722428	0.935474608795858	-0.143430562441657	0.154794512823847	0.0163465830062828	-0.125377205521507	-0.0367216920527535	0.155353567694726	-1.35361576798762	0.0896665180295859	3.39925584900532	20.0817778239015	11.5431624493123	-9.29590891645646	-20.1829352793638	-10.8828153419584	BAD	BAD
NaN	0.0268409496719984	-0.0978255987360885	-0.0128010492608259	0.996964921351034	0.939018566128464	-0.139888028401617	0.150600043618833	0.0370688344857612	-0.106235288399117	0.0650797806296068	0.157777	-1.24318675145439	0.0848947	3.39925584900532	20.0817778239015	11.5431624493123	-9.29590891645646	-20.1829352793638	-10.8828153419584	BAD	BAD
NaN	0.0301015163344986	-0.0960220301386065	-0.0158565159748329	0.999093851538323	0.935421425090221	-0.147948420939353	0.150787211411464	0.149731194528151	-0.21457481459521	0.0445680047639189	0.0362804052468311	-1.239821	0.0250870011043366	3.33752167564677	20.0814802550284	11.5430036344644	-9.29590891645646	-20.1829352793638	-10.8828153419584	BAD	BAD
NaN	0.0340946203111457	-0.0944309040142913	-0.0126992899833317	0.995971463631662	0.934249736312265	-0.141815547505797	0.146176186101737	0.200926126487812	-0.00691818882751319	-0.0576756859138935	0.279425608915976	-1.12478361646938	0.02393157	3.02997384900532	20.0799978239015	11.5422124493123	-9.5914265208668	-19.811526264403	-9.99823687494411	BAD	BAD
NaN	0.0383855313563398	-0.091570300938837	-0.0109099166467291	0.996457837182282	0.936188629094093	-0.1436486368711	0.142706396498979	0.170590114493379	0.013461751291355	-0.0677143068692034	0.0344659664964167	-1.06543668005094	0.0850445621942855	3.02997384900532	20.0799978239015	11.5422124493123	-9.59406891645646	-19.8082052793638	-9.9903273419584	BAD	BAD
NaN	0.0425801265024979	-0.0971257836399584	-0.0100420264711288	0.996744179929273	0.940095655127956	-0.14507594574835	0.143515845021958	0.0361054012248531	-0.13547398371445	-0.0890698175390062	0.464594201951868	-0.836859763131516	0.203384793364472	3.02997384900532	20.0799978239015	11.5422124493123	-9.59406891645646	-19.8082052793638	-9.9903273419584	BAD	BAD
NaN	0.0464158939537546	-0.0952146178479127	-0.010173670445777	0.995609919910095	0.938548338549638	-0.146433951673121	0.136405533877409	0.109561782982734	-0.116401985339929	0.0650786546169695	0.215721145529	-1.12624023108601	-0.100605401209926	3.02997384900532	20.0799978239015	11.5422124493123	-9.59406891645646	-19.8082052793638	-9.9903273419584	BAD	BAD
NaN	0.0497063035355708	-0.0991034160079505	-0.0130383785121787	0.994593273706372	0.936236169366006	-0.144643921011517	0.138685271114894	-0.0357099443951606	-0.0167239842368903	0.0553420372082001	0.0378345554554815	-1.239821	-0.210318529885583	3.02946752242254	20.1382580317388	11.4704825846314	-9.58412649870681	-19.7963506764571	-9.9764692289397	BAD	BAD
NaN	0.0522674063907825	-0.0936944335293214	-0.0125582570704141	0.997213604558223	0.938674149050897	-0.146318860098173	0.148456386632593	0.00631392401507627	-0.0261709000905051	0.00380513957396107	0.160349793955168	-1.22294242079471	0.077295813710255	3.02679484900532	20.4457878239014	11.0918524493123	-9.27845891645646	-19.4318952793638	-9.5504183419584	BAD	BAD
NaN	0.0539265098805184	-0.0936101719464694	-0.0107887557778978	0.994045368804361	0.937841593308538	-0.140190366049056	0.139265247967055	-0.0358765871997351	-0.0854475724901191	-0.00574492608960768	0.229300413438102	-0.827589612407661	-0.101145671134862	3.02679484900532	20.4457878239014	11.0918524493123	-9.27845891645646	-19.4318952793638	-9.5504183419584	BAD	BAD
NaN	0.0545932584883297	-0.0946303041933549	-0.0142511414419528	0.995398687530159	0.94257183146334	-0.140572965716822	0.145598506242065	0.0256459717700999	-0.107854299216154	-0.0479725363954508	0.393988780947763	-0.70318224880628	-0.162723809592478	3.02679484900532	20.4457878239014	11.0918524493123	-9.27845891645646	-19.4318952793638	-9.5504183419584	BAD	BAD
NaN	0.0543106754120396	-0.0922936210932348	-0.0127909834453097	0.999979332682355	0.936038737036112	-0.146173961417402	0.145744527391538	0.0871863023056772	0.0426915640233022	0.0133089419081432	0.179655514188438	-0.506238809946794	-0.233061996812319	3.02679484900532	20.4457878239014	11.0918524493123	-9.27845891645646	-19.4318952793638	-9.5504183419584	BAD	BAD
NaN	0.053259533617648	-0.0964948540263654	-0.0108379086785724	0.99665581990594	0.933719835150085	-0.141253534990076	0.148279800085948	0.120622164118652	0.0517046026659379	0.0465788759319088	-0.470173565308151	-0.885468828032721	-0.4028103	3.08314916877139	20.3896452256416	11.0922164404405	-9.30410576508206	-19.431985037158	-9.55010830700873	BAD	BAD
NaN	0.0517290338713557	-0.090396270337087	-0.00771894891200598	0.999526994187899	0.938853317260986	-0.146102070931956	0.144451739264204	0.025354608098506	0.0931869918289151	-0.0575665089264846	-1.90750134932148	-2.2444244460536	-0.357729937967279	3.39837084900532	20.0756078239014	11.0942524493123	-9.58990891645646	-19.4329852793638	-9.5466533419584	BAD	BAD
NaN	0.050044604008028	-0.0938054041485075	-0.013213805788593	0.993284250015376	0.941225052311847	-0.146806159756984	0.138439673365755	0.0503427224510615	0.0514687265345014	-0.0393165144465751	-1.33007561618933	-3.3232435537719	0.0723989166114628	3.39837084900532	20.0756078239014	11.0942524493123	-9.58990891645646	-19.4329852793638	-9.5466533419584	BAD	BAD
NaN	0.0484802992698109	-0.0970518531459478	-0.0116476986298505	0.997853190123508	0.945824375116434	-0.149010905372342	0.136133334052843	-0.0798510245239783	0.0932378338949932	0.0561232365584156	0.372278969081891	-0.762710109416528	-0.00270286548427554	3.39837084900532	20.0756078239014	11.0942524493123	-9.58990891645646	-19.4329852793638	-9.5466533419584	BAD	BAD
NaN	0.0472047264337882	-0.0989156460702447	-0.0115050115295185	0.998216591945268	0.934684703989594	-0.143109528079631	0.140025091119737	0.0688508680015743	0.0425592164989231	0.0126481197408393	1.10484132397791	3.02508708975471	0.201953018229536	3.39837084900532	20.0756078239014	11.0942524493123	-9.58990891645646	-19.4329852793638	-9.5466533419584	BAD	BAD
NaN	0.0462599947067014	-0.0974605413417929	-0.00908946490987514	0.999606584769665	0.914646329332864	-0.143039792706383	0.145666787862982	0.0163159373777614	0.0253991988124305	0.0562270842963053	1.25495095719654	3.25955793927786	-0.339925901607612	3.39816831791171	20.1299606148357	11.1585722423977	-9.58990891645646	-19.4329852793638	-9.5466533419584	BAD	BAD
NaN	0.0455661758088567	-0.0959277856666851	-0.0142061017893109	0.996088126541191	0.915035628362556	-0.140947012203382	0.160090332951828	-0.00111944195400165	-0.0763650211317852	0.00372897548229966	-0.0546120287213124	-1.68782550961172	-0.4028103	3.39696184900532	20.4537378239014	11.5417224493123	-9.58990891645646	-19.4329852793638	-9.5466533419584	BAD	BAD
NaN	0.0449658246459289	-0.0941088630209001	-0.0126724283377668	0.999975654195637	0.950192731745351	-0.156743821525956	0.14366066289088	-0.0894258001159186	-0.0179737486696357	-0.00489241560468934	-0.99654314344081	-3.070449671733	-0.623001347922498	3.39696184900532	20.4537378239014	11.5417224493123	-9.58990891645646	-19.4329852793638	-9.5466533419584	BAD	BAD
NaN	0.0442889018256499	-0.0932771998401701	-0.0131651917953686	0.998301560085709	0.955600746469119	-0.148700797826605	0.14411693371732	0.0164225484661197	0.281482265487644	-0.0405266199795881	0.502405030797914	1.931881311969	-0.0343734974531677	3.39696184900532	20.4537378239014	11.5417224493123	-9.58990891645646	-19.4329852793638	-9.5466533419584	BAD	BAD
NaN	0.0433985585240146	-0.0940218050635365	-0.0110128936094556	0.998261103152497	0.932380161506907	-0.139247199037706	0.159424346590896	-0.000457195036402234	-0.0846645641705709	0.0483293975551084	-0.661595830961702	3.4341586686004	0.136487303040246	3.39696184900532	20.4537378239014	11.5417224493123	-9.58990891645646	-19.4329852793638	-9.5466533419584	BAD	BAD
NaN	0.0422153140470402	-0.0983858137721077	-0.0109401764944669	0.996618509886714	0.934228628258374	-0.140898764259028	0.126014296140011	-0.106651481369462	-0.103673258583116	-0.0491240662095097	-0.828836367240185	0.702780579384454	0.316528859455816	3.4475143134981	20.4041975356016	11.5942904410464	-9.58990891645646	-19.4329852793638	-9.5466533419584	BAD	BAD
NaN	0.0407253093623417	-0.0967237883602536	-0.0130918773060344	0.989805963195303	0.941519120029602	-0.14877892726967	0.124652611426806	-0.0652624222843316	0.0936780380453045	0.00393633446023938	0.802578175340444	1.04861652650051	0.3287472	3.76929684900532	20.0888578239014	11.9289024493123	-10.2903476300349	-19.7888362947212	-9.5368323708774	BAD	BAD
NaN	0.0389702479868909	-0.0962377035227839	-0.0137063399301936	0.996958249757487	0.933525432724712	-0.14382066887507	0.127676552745414	0.176852989592819	0.0343727055931103	0.0120598823548939	1.72736605434747	2.40942740655069	0.3287472	3.76929684900532	20.0888578239014	11.9289024493123	-10.3324289164565	-19.8102152793638	-9.5362423419584	BAD	BAD
NaN	0.0370404159679124	-0.0936691931900984	-0.0142585022395606	0.995243531665754	0.919059454480197	-0.146090003935531	0.127902123815295	0.00842877155760255	-0.0248739337204554	0.0491259649634973	2.48366077958542	0.685087386220185	0.446219012836837	3.76929684900532	20.0888578239014	11.9289024493123	-10.3324289164565	-19.8102152793638	-9.5362423419584	BAD	BAD
NaN	0.0350852244656266	-0.0963925735134083	-0.00919511742922589	1.00090587355414	0.917166474792861	-0.137853426410035	0.146844298249265	-0.0290537212692913	-0.0688911121896705	-0.0734392869256205	1.84764845415501	-4.07236230488156	0.15390419974099	3.76929684900532	20.0888578239014	11.9289024493123	-10.3324289164565	-19.8102152793638	-9.5362423419584	BAD	BAD
NaN	0.0333237727645891	-0.0978556333806243	-0.00736221502188679	1.00158959376949	0.931719275413255	-0.139504980665728	0.165632299276688	0.070390480661322	-0.00956383273498311	-0.156690694599926	0.55051040006222	-7.22512237594961	-0.0940187248163653	3.76938014571936	20.0397972108959	11.8224131663141	-10.3324289164565	-19.8102152793638	-9.5362423419584	BAD	BAD
NaN	0.032036795647528	-0.0985522275369719	-0.0151634495326381	0.999509784390798	0.952393066277368	-0.146014581654421	0.165111291123329	0.0244534612572344	0.0348295469952434	-0.0116773842190516	-0.0860335448861191	-5.89119651116678	-0.219157501142	3.76994784900532	19.7054278239014	11.0966424493123	-9.5945579490151	-19.4353471747364	-9.54658815707723	BAD	BAD
NaN	0.0315173740317607	-0.0946789539302892	-0.0162956438473696	0.995069747577064	0.961734775369246	-0.14210006637108	0.168441254508478	0.0704736874943174	-0.0170813257938152	-0.111147876700534	-0.401417409884399	-2.91522542769489	-0.0367980559970812	3.76994784900532	19.7054278239014	11.0966424493123	-9.58990891645646	-19.4329852793638	-9.5466533419584	BAD	BAD
NaN	0.0319860512790076	-0.0947822733922719	-0.0150294749197616	0.998965518626316	0.954936693900674	-0.149832414066766	0.159991056460366	0.0242349642424493	0.00494885184793571	-0.0649579227818231	-0.891435029854345	-0.931009665048635	0.0247831697367073	3.76994784900532	19.7054278239014	11.0966424493123	-9.58990891645646	-19.4329852793638	-9.5466533419584	BAD	BAD
NaN	0.0335204181305764	-0.0981233331370377	-0.0122413475233054	0.993731022087937	0.952752751557499	-0.147411710772817	0.146157389117514	0.0556312029785629	0.146618287953552	-0.111208998822751	-0.632332401375527	0.396260954065142	0.0892881354358044	3.76994784900532	19.7054278239014	11.0966424493123	-9.58990891645646	-19.4329852793638	-9.5466533419584	BAD	BAD
NaN	0.0360176253154414	-0.0944374256072745	-0.0135639586159315	0.995573178250541	0.948568022222195	-0.150139073654362	0.139517863685338	-0.0916953101537069	0.0565978313166281	-0.0646908511704045	-0.0258529086619952	0.851375354431812	0.269886811194489	3.7253328190847	19.7507238284298	11.1503838388221	-9.58990891645646	-19.4329852793638	-9.5466533419584	BAD	BAD
NaN	0.0392083546659395	-0.0959450318554119	-0.0141125732499734	0.997083589878828	0.938325943099185	-0.146780148351761	0.125442079843252	-0.00527716967026061	0.132752443069171	-0.0894430931943197	0.0394600305825468	0.889277796247868	0.331467830973613	3.39925584900532	20.0817778239015	11.5431624493123	-9.58990891645646	-19.4329852793638	-9.5466533419584	BAD	BAD
NaN	0.0427515070562091	-0.0974221754224743	-0.0149742447531531	0.998846414318083	0.934469643445844	-0.145001019064912	0.128395671301854	-0.153685159759741	-0.0626519185671368	0.0908782630084231	0.161162445664073	0.43137203095677	0.399709497672143	3.39925584900532	20.0817778239015	11.5431624493123	-9.58990891645646	-19.4329852793638	-9.5466533419584	BAD	BAD
NaN	0.0463409874813194	-0.095648064761004	-0.0143505619499176	0.998990892723327	0.932150339845505	-0.145051617632502	0.123470097554595	-0.0377879176691112	0.0352385574858671	-0.158663035934166	0.243761983245112	-0.828176938969815	0.564702930719776	3.39925584900532	20.0817778239015	11.5431624493123	-9.58990891645646	-19.4329852793638	-9.5466533419584	BAD	BAD
NaN	0.0497252642908043	-0.0951364378508851	-0.00979351591384307	0.9962861745456	0.933156648467998	-0.145964299792739	0.137606322227387	0.0237365451726815	-0.0309767609554352	0.0251482405528505	0.5912302	-1.6184469945525	0.446107331131956	3.39925584900532	20.0817778239015	11.5431624493123	-9.58990891645646	-19.4329852793638	-9.5466533419584	BAD	BAD
NaN	0.0526388675354251	-0.0941762132729707	-0.0112409616928194	0.992200161471581	0.938339782854161	-0.144943407836543	0.140657884777406	0.0782565045035351	-0.142889189390278	0.167429826733822	0.601750410827882	-1.92523522667956	0.368995734959088	3.35747799915142	20.1233987156138	11.5428937315772	-9.62074570292706	-19.5604379371883	-9.58360864091934	BAD	BAD
NaN	0.0547424704188341	-0.0937158424260792	-0.0126945240415082	0.997179336319619	0.941032813022465	-0.148532725140126	0.144908331136899	0.0782377359808002	-0.162615507081639	0.0244072710939651	0.685648930313974	-1.06044882205359	0.134270052271147	3.02767984900532	20.4519578239014	11.5407724493123	-9.95291891645646	-20.9333552793638	-9.9816903419584	BAD	BAD
NaN	0.0556862113814549	-0.097069911230289	-0.0138956931884309	0.996898523927478	0.944094985485321	-0.144782927046564	0.144476263419318	0.0849442168069541	0.11431597835123	0.187976641796172	0.385935794875836	0.198655256273061	0.030340347235066	3.02767984900532	20.4519578239014	11.5407724493123	-9.95291891645646	-20.9333552793638	-9.9816903419584	BAD	BAD
NaN	0.0552643072815817	-0.0961230008239136	-0.0130308919841126	1.00379452268193	0.940064603155677	-0.146616869854669	0.143988677286634	0.146260219966817	0.194507378154573	0.161485623586433	0.198302426482138	1.15503262375113	0.0989381001583226	3.02767984900532	20.4519578239014	11.5407724493123	-9.95291891645646	-20.9333552793638	-9.9816903419584	BAD	BAD
NaN	0.0535203660255774	-0.0957347824488694	-0.0131787823493981	0.993142269810987	0.93604919265794	-0.143754850302775	0.143666546458635	0.194616194770265	-0.0176049008025088	-0.050975115986712	0.0463484074652257	1.70823640835257	0.225155465223052	3.02767984900532	20.4519578239014	11.5407724493123	-9.95291891645646	-20.9333552793638	-9.9816903419584	BAD	BAD
NaN	0.0507765850252979	-0.0953156832602095	-0.015086785103301	0.9941660817214	0.938817113254965	-0.14450246521968	0.143622588123702	0.145920075430382	0.00101734544283143	-0.00241242388128267	0.146421334666092	1.61444758370876	0.372940639870552	3.14339730743126	20.4524237361631	11.5343719012692	-9.95291891645646	-20.9333552793638	-9.9816903419584	BAD	BAD
NaN	0.0475999071909829	-0.0921152414673576	-0.0194386238044205	0.992982187320793	0.935576084639356	-0.141569826326601	0.141565714320198	0.18827255119875	0.142163422603398	-0.0384276792623961	0.213226268869483	1.03216678895089	0.498891958773072	4.13539884900532	20.4564178239015	11.4795024493123	-9.34006649418215	-20.2597450481628	-9.59304005519467	BAD	GOOD
NaN	0.0446469618807475	-0.0947734797752788	-0.0125949318697408	1.0019926616785	0.93908843248013	-0.141557351250039	0.136051543732734	0.0838765251682288	-0.0296809992081743	0.11418692390948	-0.677445616181804	0.0195358829288154	0.125213108611189	4.13539884900532	20.4564178239015	11.4795024493123	-9.26852891645646	-20.1811152793638	-9.5476733419584	BAD	GOOD
0.00375646179699317	0.0424444528985876	-0.095638895669182	-0.0174415954653986	0.999676862932108	0.938492849266167	-0.141620059314719	0.137020972197015	0.114754378386309	-0.130486810142549	0.00388077606509237	-0.414670694874246	-0.59533919832651	0.308170933318942	4.13539884900532	20.4564178239015	11.4795024493123	-9.26852891645646	-20.1811152793638	-9.5476733419584	GOOD	GOOD
0.00399768798701103	0.0412576046108452	-0.0994116785966046	-0.017225250650019	0.995806025767903	0.937651635498801	-0.14002591362769	0.148588832913036	-0.0828048165406179	-0.053607154541157	-0.0142122317233398	0.171260921909678	-1.47367127724774	0.5116366	4.06304074376779	20.4566738362194	11.5233482370967	-9.26852891645646	-20.1811152793638	-9.5476733419584	GOOD	GOOD
0.00483348452972961	0.0410823746863602	-0.0972682314544881	-0.0114693765626764	1.0034032332534	0.95308468291542	-0.144871403760289	0.133254541410088	0.121526031374175	0.154915218456036	-0.156518174279109	0.223674588799414	-1.80897464743042	0.169343178454199	3.39772084900532	20.4590278239014	11.9265024493123	-9.26852891645646	-20.1811152793638	-9.5476733419584	GOOD	GOOD
0.00508800487052619	0.0417483140325469	-0.0941378963156033	-0.0146826781079086	0.996399882326835	0.952545525717108	-0.158663862744677	0.137994432639004	-0.045370706419675	0.0955623886763305	0.0710951564325533	1.15687665842549	2.13230100088386	0.1458578	3.39772084900532	20.4590278239014	11.9265024493123	-9.27792197651758	-19.4724074788611	-9.55026991294206	GOOD	BAD
0.00490133080496049	0.0430709786570886	-0.0976708705945269	-0.0120635193781327	0.996838322518471	0.943040260404891	-0.152132427252175	0.139518402082435	-0.0280401846090123	0.0529578050266669	0.109276607994548	1.50644186947448	4.30007064422433	0.0875757639446542	3.39772084900532	20.4590278239014	11.9265024493123	-9.27845891645646	-19.4318952793638	-9.5504183419584	GOOD	BAD
0.00474634250577003	0.0449063943545951	-0.0978477717953633	-0.012511304681555	0.997020581090288	0.932514026016839	-0.146183659859399	0.126781681651995	0.116659161960026	0.155037291436383	-0.0406158258210607	1.46023819026089	3.09992805108438	0.0848947	3.39772084900532	20.4590278239014	11.9265024493123	-9.27845891645646	-19.4318952793638	-9.5504183419584	BAD	BAD
0.00501721563604661	0.047099486284558	-0.0993117302609826	-0.016528524906922	1.00244015092766	0.93144192168762	-0.142663805516003	0.135807729164134	-0.0902413903328336	0.0742071364969618	0.115417241518181	1.21635941669833	-0.34426772202806	-0.0103187507406454	3.36402976804699	20.4863751155351	11.8856598913219	-9.27845891645646	-19.4318952793638	-9.5504183419584	BAD	BAD
0.00506546354443116	0.0494534725295792	-0.096653592418965	-0.0130620695771369	0.995932308079453	0.940375250797854	-0.13787123541912	0.147915457635092	0.0723087740234843	-0.17989137437258	-0.00160248501167671	0.661954279972166	-2.38089243523999	0.202488002765482	3.02564084900532	20.7610478239014	11.4754424493123	-9.27845891645646	-19.4318952793638	-9.5504183419584	BAD	BAD
0.00533650336716148	0.0517736676656761	-0.0962083853185427	-0.0178580413464784	1.00159752184337	0.943095205683562	-0.143142948604726	0.153217240953248	0.0107297342186167	-0.0122515583160706	-0.0628087125267601	0.406275692404845	-1.0700934341978	0.0245305445810446	3.02564084900532	20.7610478239014	11.4754424493123	-9.59303527351972	-19.8069728400446	-9.98888661184637	BAD	BAD
0.00524931679378816	0.0539242615113257	-0.096697504974986	-0.0124657132166129	1.00582574065681	0.941154209127792	-0.144190796256429	0.155622815612823	-0.0453862674824989	0.0217153446724947	-0.118689625237471	0.153951445348704	0.56159800609582	0.0857316607661272	3.02564084900532	20.7610478239014	11.4754424493123	-9.59406891645646	-19.8082052793638	-9.9903273419584	BAD	BAD
0.00567541141341807	0.055817433307575	-0.0970364012645137	-0.0114561300475186	1.00293691898148	0.935898022010025	-0.14570259256762	0.153769766763045	-0.0348909984564173	-0.170355108937083	-0.108322893528659	-0.402669690190491	0.920198419178314	0.206821	3.02564084900532	20.7610478239014	11.4754424493123	-9.59406891645646	-19.8082052793638	-9.9903273419584	BAD	BAD
0.00572624880798545	0.0573516447599996	-0.0955965190023726	-0.0100761459599376	0.999922452076545	0.939758847845116	-0.146185794293993	0.155839348532483	0.0727888637771713	0.0917954658964532	-0.00607921557609511	-0.573582648669397	1.69944260299845	0.210112927212731	3.02598865692396	20.7046702023285	11.4756607076687	-9.59406891645646	-19.8082052793638	-9.9903273419584	BAD	BAD
0.00587791988431705	0.0583530455189771	-0.0943547500609138	-0.0100175473538677	0.99556495448144	0.939596545631755	-0.147415982908349	0.146543098742921	0.0211862165510038	-0.0268816691805322	-0.118608691936144	-0.142645015708431	3.08261884285904	0.3287472	3.02984784900532	20.0791178239014	11.4780824493123	-9.56797646476669	-19.8080713749077	-9.95761868963898	BAD	BAD
0.0059001045037176	0.0585515680901176	-0.0953277292196219	-0.0142075865969982	0.991638148466878	0.9367937951201	-0.144672577659953	0.136743145520895	0.0728588156818868	-0.117104728634726	-0.108820312407712	0.107552913228443	3.77069479592757	0.325868023136794	3.02984784900532	20.0791178239014	11.4780824493123	-8.89062891645646	-19.8045952793638	-9.1085177419584	BAD	BAD
0.00583977006352115	0.0576607696098261	-0.0961161507971022	-0.0109343406521149	0.993314879147447	0.930380956642539	-0.146995661821662	0.133985771761145	-0.0029871009098622	0.106161729444476	0.0041787104039888	0.3435426	2.93677389741857	0.274767283180299	3.02984784900532	20.0791178239014	11.4780824493123	-8.89062891645646	-19.8045952793638	-9.1085177419584	BAD	BAD
0.00647221927824937	0.0555568007420442	-0.0944223148241685	-0.00973267674734841	0.997148855668525	0.93192014769237	-0.146062317162839	0.14180052561881	-0.220636023840246	0.165399657231876	-0.000546898842968626	0.360228156110937	1.91681922455856	0.377389995806186	3.02984784900532	20.0791178239014	11.4780824493123	-8.89062891645646	-19.8045952793638	-9.1085177419584	BAD	BAD
0.00621522378744393	0.0524343672959855	-0.0909157211266141	-0.0169258520742668	0.999898140480037	0.93383583313264	-0.145122850991912	0.14950624344356	-0.102282506337622	0.215628952635473	-0.0526378914135617	0.5912302	1.45218026095477	0.220986353974831	3.08488518370345	20.107188569683	11.4781175825956	-8.89062891645646	-19.8045952793638	-9.1085177419584	BAD	BAD
0.0066152609366327	0.0488540718747382	-0.097891474176517	-0.0169746361741307	0.996244259707607	0.939253344906752	-0.144623833652375	0.149930984737631	-0.045311096808661	0.147600248180101	-0.00477100633663502	0.58039332206576	1.73510642926875	0.368372223521669	3.76611684900532	20.4546378239015	11.4785524493123	-8.98488778562863	-19.8050258010325	-9.18528453323141	BAD	BAD
0.00674413382263952	0.045614973509233	-0.0947213939623405	-0.0121214571201144	0.995138339076738	0.934776172517622	-0.149049594378628	0.145391111136542	-0.0365223027071773	-0.0216730446458686	-0.114094818297956	0.455294304884587	1.92230277657064	0.151810240194341	3.76611684900532	20.4546378239015	11.4785524493123	-9.96781891645646	-19.8095152793638	-9.9858083419584	GOOD	BAD
0.00691648329872611	0.0434636750207103	-0.09382091619657	-0.0191559625834718	0.99772517272148	0.934644312725358	-0.144666582823807	0.14565890056009	0.0820498512248033	-0.0768056829553169	-0.0485010795472723	0.356883824670285	2.22164716271278	0.219955648867316	3.76611684900532	20.4546378239015	11.4785524493123	-9.96781891645646	-19.8095152793638	-9.9858083419584	GOOD	BAD
0.00657115336216643	0.0428456984110392	-0.0890974641142507	-0.0167484578231986	0.99714156329236	0.937998785126479	-0.144695783687754	0.154042951218815	0.135047662669722	-0.080749317473409	0.061491111329547	0.481896594175762	2.64792705265517	0.314461681975579	3.76611684900532	20.4546378239015	11.4785524493123	-9.96781891645646	-19.8095152793638	-9.9858083419584	GOOD	GOOD
0.0068095430211234	0.0438273238359908	-0.0981508300284437	-0.0149108461261806	0.995663344099645	0.939804012440289	-0.144519114251995	0.153038137830793	0.0652662703456507	-0.120080633276029	0.0043154921217041	0.579077443793676	3.59862695501245	0.200838698850024	3.71689651078889	20.4292065010803	11.4528239457802	-9.96781891645646	-19.8095152793638	-9.9858083419584	GOOD	BAD
0.00700171049785495	0.0461207794355388	-0.0915448501825071	-0.013980926724062	0.999094392057511	0.940597929059247	-0.143350743728483	0.155389423915112	-0.103178725561281	0.105412360390709	0.00427788593612057	0.479004516592781	4.25514549528879	0.151576920097001	3.02908884900532	20.0738278239014	11.0932924493123	-9.96781891645646	-19.8095152793638	-9.9858083419584	GOOD	BAD
0.00679562586789621	0.0492008912792458	-0.0946799046392338	-0.0138058641956837	0.996787775287012	0.938018147317888	-0.139768265862077	0.154477087612934	-0.0376432350870182	0.145624750017613	0.00432655810013734	0.4673864	4.79768578521547	0.254716457501578	3.02908884900532	20.0738278239014	11.0932924493123	-9.96781891645646	-19.8095152793638	-9.9858083419584	BAD	BAD
NaN	0.0524892064468143	-0.0938740870131368	-0.0112595184190405	0.99578212045048	0.943584689147378	-0.145492360119525	0.162394607197776	0.0737798069469057	-0.0729806704568884	0.00815078079499615	0.411473496648	5.1680732321822	0.32283124678229	3.02908884900532	20.0738278239014	11.0932924493123	-9.96781891645646	-19.8095152793638	-9.9858083419584	BAD	BAD
NaN	0.0554554386252657	-0.0949412836807399	-0.0143462984442969	0.994411775055513	0.946344075742084	-0.146032669506079	0.153138250756673	0.0272638169687013	-0.0173251586641685	0.0656598308827418	0.631605829097742	6.04962170582268	0.3287472	3.02908884900532	20.0738278239014	11.0932924493123	-9.96781891645646	-19.8095152793638	-9.9858083419584	BAD	BAD
0.00694955263914608	0.057592164630077	-0.0907212030460537	-0.0192542521272413	1.00141398057777	0.942924740396469	-0.143835311637709	0.153146745286878	0.186124471042976	-0.0137893112793331	0.0547452990089201	0.595992110564538	6.55895609071368	0.3287472	3.02908884900532	20.0738278239014	11.0932924493123	-9.96781891645646	-19.8095152793638	-9.9858083419584	BAD	BAD
0.00611496553959234	0.0583842256441407	-0.0969567052965884	-0.0107739211515937	0.998597097899473	0.940499166635235	-0.14740494150936	0.163496588933896	-0.0456492895691638	0.0351868165926582	-0.107885517541932	0.76465988012024	6.64883827014699	0.21491761118336	3.02908884900532	20.0738278239014	11.0932924493123	-9.60573375570639	-20.1574658244637	-9.5732530806768	BAD	BAD
0.00717989033283565	0.0573751525864725	-0.093612686438249	-0.0134511175145879	1.00244132142463	0.937461133425622	-0.145783329595448	0.153854095975477	-0.0353283945319347	-0.0668001245029117	0.0690394550394365	0.36795945182972	6.26934345443635	0.379408057368716	3.02908884900532	20.0738278239014	11.0932924493123	-9.57997891645646	-20.1822152793638	-9.5439083419584	BAD	BAD
0.00637258075684773	0.0542997191808253	-0.099209660365673	-0.0125028746089521	0.99900907800728	0.937216695909705	-0.142401785864183	0.150555317438048	0.135743154848807	0.088425506479557	0.106815096400895	0.638834982721605	5.80366363120678	0.215278206725104	3.02908884900532	20.0738278239014	11.0932924493123	-9.57997891645646	-20.1822152793638	-9.5439083419584	BAD	BAD
0.00641448838321335	0.0491885573120855	-0.0922676917178176	-0.0115851015219851	1.0019552420915	0.937730233691731	-0.142742019672076	0.154583357188703	0.0741732565497825	-0.126771529964483	-0.225121911360429	0.653152	5.61438074621481	0.324345148591984	3.02908884900532	20.0738278239014	11.0932924493123	-9.57997891645646	-20.1822152793638	-9.5439083419584	BAD	BAD
0.00759079304008523	0.0424499780639774	-0.0919216831863622	-0.0121160038376775	0.997994562462814	0.933085878223679	-0.145237629564904	0.159884338753707	0.0158693597483447	0.0389630597649729	0.0622486179751848	0.47222706024613	5.49505343548282	0.269372669975555	3.08589258718574	20.0741016270186	11.0934396056693	-9.57997891645646	-20.1822152793638	-9.5439083419584	GOOD	BAD
0.0067705212408278	0.034898785991122	-0.0939440845278376	-0.0135544260629366	1.00108615204931	0.932054904588421	-0.150086887748419	0.158503244436714	0.015865887091133	-0.0145027558039962	0.00704030597957851	0.223653783402202	4.97806987602119	0.147804673774835	4.13693584900532	20.0791678239015	11.0961624493123	-9.96650683226498	-19.4468282069554	-9.98010332369005	GOOD	BAD
0.00655870371030239	0.0275487864681281	-0.0975835170035853	-0.0143495531638109	0.998633717634787	0.929621297742132	-0.152109304573018	0.156067054258945	0.018773047130996	0.0533167300257894	0.0682760753214048	0.2812568403261	4.6812690462944	0.327672522423184	4.13693584900532	20.0791678239015	11.0961624493123	-9.97277891645646	-19.4348952793638	-9.9871813419584	GOOD	GOOD
0.00685937878556679	0.021237898959946	-0.0961503137115602	-0.0115942875026272	0.995360103943284	0.928224470020899	-0.150750565071615	0.164299049876845	0.0687694828364981	0.26551824064272	0.120837687769334	0.343800655454533	4.27163905479958	0.267530040281544	4.13693584900532	20.0791678239015	11.0961624493123	-9.97277891645646	-19.4348952793638	-9.9871813419584	GOOD	GOOD
0.00689500097793327	0.0164399977820314	-0.0950009890220158	-0.0122043679597558	0.994158485350087	0.933162333161789	-0.149691029699671	0.169400678686282	-0.104611588220676	-0.0256185466151562	0.00374914034105833	0.4054645	3.87125138648088	0.205948803380439	4.13693584900532	20.0791678239015	11.0961624493123	-9.97277891645646	-19.4348952793638	-9.9871813419584	GOOD	GOOD
0.00724113991094253	0.0133337292665677	-0.0999814335862935	-0.0152378387326513	0.998232539328342	0.936327634161467	-0.144839455048609	0.159612121842056	-0.0457068920441286	-0.193198644930159	0.00119724842639825	0.413018127896406	4.16151354242971	0.144370466046924	4.12086095948733	20.0954443328379	11.112738938119	-9.98211990388351	-19.4349421221456	-9.99792905227849	GOOD	GOOD
0.00725718543197879	0.0119186031247983	-0.0974968654344762	-0.0103854076162897	0.996314634845493	0.935045074504708	-0.147818995866264	0.163247102638587	-0.0430622872098269	-0.133931304179676	-0.0574580180849692	0.721472312937327	4.31937182264614	0.0785953571230538	3.76611684900532	20.4546378239015	11.4785524493123	-10.3556489164565	-19.4368152793638	-10.4277103419584	GOOD	GOOD
0.00719008554975204	0.0120724397983592	-0.0933820504672044	-0.0161971069751235	0.99395201172548	0.936829132410116	-0.149778402252615	0.161370241284133	0.0184150621316248	-0.0793997700731758	-0.0575159730267528	0.889797316277884	3.97540436156505	-0.100712516638082	3.76611684900532	20.4546378239015	11.4785524493123	-10.3556489164565	-19.4368152793638	-10.4277103419584	GOOD	GOOD
NaN	0.0135643498824113	-0.0956025942551424	-0.0111591548651786	0.995131776479679	0.934250091260754	-0.142657214046921	0.162500924380639	0.0703750364818993	-0.138710799201956	-0.0550986697731966	0.659922576730988	3.78051181573368	-0.15229205683449	3.76611684900532	20.4546378239015	11.4785524493123	-10.3556489164565	-19.4368152793638	-10.4277103419584	BAD	GOOD
NaN	0.0160553944238393	-0.0923875965805387	-0.0130680788938164	0.999678715238336	0.931742505178779	-0.147072461909452	0.163099384012698	-0.100395916944365	-0.197933258081289	0.00389602578381491	0.7769958	3.2942793684848	-0.03703156	3.76611684900532	20.4546378239015	11.4785524493123	-10.3556489164565	-19.4368152793638	-10.4277103419584	BAD	GOOD
0.00788515837865667	0.0190917228706019	-0.0948039623865502	-0.0143751149626095	0.997950657681997	0.934313716141353	-0.143771293837458	0.166010448646129	0.0732668486662406	-0.252964865260694	0.00614360898678979	0.763098417877043	3.4419079124221	-0.0279100874235755	3.77940322540206	20.4147078149277	11.4491635909258	-10.2996683039599	-19.4927150955628	-10.4614757131971	GOOD	GOOD
0.00760026688893971	0.0221097839584431	-0.0967103477380064	-0.0117740938082138	1.00154361074578	0.933012762229892	-0.143117772192712	0.163334725623959	-0.0412920482955749	-0.187572288004056	0.0632837289534728	0.580710487531482	3.97935788852866	0.0745378698836619	4.14064084900532	19.3290678239015	10.6501224493123	-9.60735891645646	-20.1840252793638	-10.8790503419584	GOOD	GOOD
0.00773181287840418	0.024536009294362	-0.097635861048489	-0.0172886729338796	0.996440863556682	0.938721436505313	-0.150403794659363	0.172041738035824	0.0735700574777441	0.0437675817058172	0.00403304112059567	0.443858350574871	4.60759891529151	-0.0254496839936874	4.14064084900532	19.3290678239015	10.6501224493123	-9.60735891645646	-20.1840252793638	-10.8790503419584	GOOD	GOOD
0.00749643058235824	0.0259562460247656	-0.0971062069974553	-0.0139274462451864	0.99904208639597	0.935792298155048	-0.147111330051961	0.168893818807187	-0.0455631978887107	0.099323914922571	0.00785808473138526	0.252233292664561	5.07654916053902	0.0720824025363001	4.14064084900532	19.3290678239015	10.6501224493123	-9.60735891645646	-20.1840252793638	-10.8790503419584	GOOD	GOOD
0.00752356091569469	0.0262133335501027	-0.0952745480906592	-0.011566605062963	0.991792444535968	0.933731600398759	-0.142047803727698	0.166906011348815	-0.043805376758753	0.0417432846414829	0.1248810053673	0.483664008312948	5.42786219168329	-0.0257971685746915	4.14064084900532	19.3290678239015	10.6501224493123	-9.60735891645646	-20.1840252793638	-10.8790503419584	GOOD	GOOD
0.0076228014619062	0.0254176503410829	-0.0957262851589098	-0.0116532839035181	0.999539370389872	0.931799540947345	-0.147149429780091	0.163311228434592	0.0141204448754583	0.0417638549825334	0.0670937453073908	0.0833569507403955	4.86510997707568	0.0727300734716407	4.13022171717497	19.3499716214367	10.6625554488406	-9.60735891645646	-20.1840252793638	-10.8790503419584	GOOD	GOOD
0.00851911487552128	0.0239138964673452	-0.0961732978683787	-0.0144040618860289	0.991385484742159	0.935091318881695	-0.147376492918366	0.1713650529128	-0.0473375868601826	0.0401695459081183	0.126697931722518	0.362990892807464	4.28164267262099	0.13888847396303	3.76765384900532	20.0773878239015	11.0952024493123	-9.60296594564532	-20.5158097139527	-10.8778343038689	GOOD	GOOD
0.00837682400962165	0.0221585643274159	-0.0943648553652902	-0.0115326859154807	1.00406317553925	0.937187127359405	-0.145914875573507	0.16342507417235	-0.102626141730156	-0.0160825534691262	0.120528879047208	0.738301866181593	4.42325600476335	0.0366298419204218	3.76765384900532	20.0773878239015	11.0952024493123	-9.60239891645646	-20.5586352793638	-10.8776773419584	GOOD	GOOD
0.00832536124698567	0.0205508394952661	-0.0995058618904276	-0.0101883882952861	1.00113635390283	0.932164967334489	-0.144162055402843	0.173795260117223	0.0733098945969511	0.0416655016288537	-0.115863680417518	0.7769958	4.60515687908114	-0.141756939230239	3.76765384900532	20.0773878239015	11.0952024493123	-9.60239891645646	-20.5586352793638	-10.8776773419584	GOOD	GOOD
0.00868821416978595	0.0193714114889515	-0.0952296027816529	-0.0124965664563568	0.995507521387716	0.931333703827456	-0.153375074785293	0.177418000968329	-0.103255409823607	0.0404780863175343	0.00534036165566445	-0.0170876224525917	3.93047465156836	-0.0472737597201067	3.76765384900532	20.0773878239015	11.0952024493123	-9.60239891645646	-20.5586352793638	-10.8776773419584	GOOD	GOOD
NaN	0.0188306452451258	-0.0947800948152051	-0.0107046628703359	0.999835750169769	0.936976865479576	-0.146421264311791	0.168403254158069	0.0763200144668236	-0.0165201133459929	0.0666378331468859	-0.778049153332538	1.77109819331028	0.0758824265739644	3.7602988830262	20.0774754690587	11.1041458490051	-9.60239891645646	-20.5586352793638	-10.8776773419584	BAD	GOOD
NaN	0.0190843369560245	-0.0966673682741164	-0.0159251916209131	1.00207628155314	0.944804104587229	-0.151604602916396	0.166562376584407	0.0159906562218468	0.0438365757485363	0.126734015424175	0.558368071487782	1.603805	0.0278197518004304	3.39925584900532	20.0817778239015	11.5431624493123	-9.95694572012578	-20.2091440678249	-10.874731991432	BAD	GOOD
0.00844710158269518	0.0201806526759303	-0.0971778449622662	-0.0150051663405176	0.997400396826296	0.94997265081465	-0.150169546521867	0.174678205671492	0.0190887974858338	0.155408890430132	0.124706543777844	1.76645351322196	6.43632991016273	0.196994307073956	3.39925584900532	20.0817778239015	11.5431624493123	-9.98109891645646	-20.1853352793638	-10.8745313419584	GOOD	GOOD
NaN	0.0220083935821822	-0.097640053015424	-0.0168577645848304	1.00117058733014	0.929048229894892	-0.143275931460523	0.163538939257531	0.196023121019528	-0.132988816016782	0.00302556844414976	1.829668	10.4292628219225	0.0902157231150341	3.39925584900532	20.0817778239015	11.5431624493123	-9.98109891645646	-20.1853352793638	-10.8745313419584	BAD	GOOD
NaN	0.0242854540567041	-0.0981079137629405	-0.0130632183602464	0.999754932262435	0.911279949607012	-0.143803045885458	0.178501596932895	-0.106541028801959	0.100892244743256	-0.0566153951173347	0.692623859843941	8.24332908027118	-0.150776600847082	3.39925584900532	20.0817778239015	11.5431624493123	-9.98109891645646	-20.1853352793638	-10.8745313419584	BAD	GOOD
0.00814213414761826	0.0266322796382868	-0.0957308893631569	-0.0149495372312053	0.997748160727299	0.925261020602209	-0.147643749359946	0.202774079854192	-0.0450403166600642	0.100143295966797	0.0053686286970191	-1.52363823758769	1.98462360959295	-0.0398974744743946	3.39924519106222	20.0817035193716	11.5377562829459	-9.98109891645646	-20.1853352793638	-10.8745313419584	GOOD	GOOD
0.00872999731091467	0.0287444478394446	-0.0976738643547	-0.0135169188622203	0.992531183132607	0.960960574588874	-0.156504098683182	0.164822526958944	0.0164762070461516	0.0420327862578018	0.124728111274681	-1.39275320604677	4.06897767280111	-0.157327964742588	3.39837084900532	20.0756078239014	11.0942524493123	-10.0048076981425	-19.0771100633392	-11.3176911928633	GOOD	GOOD
NaN	0.0305075666574493	-0.0966370391097174	-0.0134578871498688	0.994481415282681	0.935643066669365	-0.14353879416354	0.179235025714788	0.0763179944836111	0.0996845571101711	-0.0568056307120706	1.51052603041127	10.8090317049584	0.0840960289862391	3.39837084900532	20.0756078239014	11.0942524493123	-10.0051289164565	-19.0620952793638	-11.3236953419584	BAD	GOOD
NaN	0.0319509921651268	-0.0894523454207092	-0.0072159620374713	0.998811840112574	0.907842139766303	-0.140482771392254	0.180000628858329	-0.0458219012635419	-0.0176170594194048	0.00480475518629443	-0.886931818955343	7.83643030303901	0.1458578	3.39837084900532	20.0756078239014	11.0942524493123	-10.0051289164565	-19.0620952793638	-11.3236953419584	BAD	GOOD
NaN	0.033163557862605	-0.0962179991282028	-0.0120633061686877	0.996886864999618	0.923875751061235	-0.141258648864498	0.16476022287253	-0.0460750166936919	0.0402848448076684	0.125553440990616	0.302559976146901	2.72409785905837	0.14895006123191	3.39836286384692	20.0777507819879	11.0967883746685	-10.0051289164565	-19.0620952793638	-11.3236953419584	BAD	BAD
NaN	0.0342479332749963	-0.0976465250545308	-0.0130227298006361	0.998794979108731	0.93478736353723	-0.150756219803284	0.177425555544781	-0.106242617525568	-0.135860462747896	-0.057094196635005	1.55182162782513	3.81213753239776	0.330393087005216	3.39696184900532	20.4537378239014	11.5417224493123	-9.99490448814979	-19.0721739182462	-11.3237803047951	BAD	BAD
NaN	0.0352632283286923	-0.0947723014963377	-0.0101131079390495	0.994957219936388	0.920771214598682	-0.149561898801376	0.168600522143094	0.138908556560093	0.100457769640403	0.0651279960665355	2.69886775697501	5.95198653622416	0.385193922801885	3.39696184900532	20.4537378239014	11.5417224493123	-9.62641891645646	-19.4354052793638	-11.3268423419584	BAD	BAD
NaN	0.0361562780625692	-0.0976768201702129	-0.0111011759150896	0.997375500509456	0.904865835950851	-0.140533237362065	0.179279071099316	0.0774027660727906	-0.0181845912393661	0.065142443116845	2.69428287598836	4.10158468776497	0.2677841	3.39696184900532	20.4537378239014	11.5417224493123	-9.62641891645646	-19.4354052793638	-11.3268423419584	BAD	BAD
NaN	0.0367509214233801	-0.101065749744148	-0.0169258967482798	0.995400353831128	0.917823400577962	-0.141240591664955	0.192076495049601	0.0158846996658053	-0.0775731174572632	0.0650992221191677	1.34656625893607	-0.5434228	0.264292673337414	3.39696184900532	20.4537378239014	11.5417224493123	-9.62641891645646	-19.4354052793638	-11.3268423419584	BAD	BAD
NaN	0.0368323730567643	-0.0947545699284384	-0.0125457859637676	0.99782704327212	0.946146769145866	-0.145942686649883	0.208217769570074	0.0158668511242852	0.0409057851657255	0.126246806003582	0.52513988819929	-0.254331860698251	0.206821	3.39696184900532	20.4537378239014	11.5417224493123	-9.62641891645646	-19.4354052793638	-11.3268423419584	BAD	BAD
NaN	0.0362737392983961	-0.0937696062712679	-0.0115675056252333	0.999283946081161	0.952869058939274	-0.144303940027437	0.204151133620295	0.0159433737104243	-0.136227731202828	-0.0571331692235007	0.453000270683918	3.9442846902789	0.216263249458423	3.39924789395536	20.083067693293	11.5431574557326	-9.62641891645646	-19.4354052793638	-11.3268423419584	BAD	BAD
NaN	0.0351192622214826	-0.0937810843794027	-0.0115626276430456	0.995916556865899	0.946093696086893	-0.14340304362882	0.198107027826036	-0.0452261367153571	-0.0185794998442941	0.00319993971159835	0.216283598651395	6.13930060304182	0.334107662648748	3.39925584900532	20.0817778239015	11.5431624493123	-9.62641891645646	-19.4354052793638	-11.3268423419584	BAD	BAD
NaN	0.0335903255856539	-0.0966813581853865	-0.0115742818635568	0.99639597287837	0.937563704141719	-0.152250508721605	0.188051068888907	-0.106686093024483	0.158911610989119	0.125434883653084	-0.47964257702478	4.89698684625404	0.401656370540733	3.39925584900532	20.0817778239015	11.5431624493123	-9.62641891645646	-19.4354052793638	-11.3268423419584	BAD	BAD
NaN	0.0320263350249642	-0.09378539043869	-0.0144502779711426	0.997794891401247	0.9402206643539	-0.15168901693	0.172448528591543	-0.0459509161875628	0.159897358960495	0.00449481565726098	-0.620438973656407	3.69927184613393	0.54457918731422	3.39925584900532	20.0817778239015	11.5431624493123	-9.62641891645646	-19.4354052793638	-11.3268423419584	BAD	BAD
NaN	0.0307897687080992	-0.0976655552688252	-0.0111235793259243	0.99019051236468	0.936364759507611	-0.151607255387785	0.165484967003314	0.0764217995791178	-0.0165102361640686	0.185717651905813	-0.329252432072491	3.70712987202146	0.804922363535159	3.39925584900532	20.0817778239015	11.5431624493123	-9.62641891645646	-19.4354052793638	-11.3268423419584	BAD	BAD
NaN	0.0301712373816996	-0.0967362803763142	-0.00869011771903237	0.993484909299704	0.922508672146887	-0.147465960047167	0.164547296932436	-0.0441129193716017	0.0991516527245689	-0.176425303376041	0.271184969521139	3.33197699761914	0.706398886834911	3.0291636548874	20.7480394661887	11.0958378011307	-9.62641891645646	-19.4354052793638	-11.3268423419584	BAD	BAD
NaN	0.0303044264015463	-0.098579968451346	-0.0125060120906598	1.00544376932062	0.914785654665819	-0.142368444809387	0.172291108444507	-0.0454268501580747	-0.134044058616343	0.00110621889605791	0.67359882451563	1.63701501172837	0.640368380922499	3.02488184900532	20.7557478239014	11.0906624493123	-9.96654807025938	-19.4371020607354	-11.7181938607393	BAD	BAD
NaN	0.0311152298680615	-0.0966979866443818	-0.013981103828621	1.00128068456489	0.918066881244465	-0.141827794399413	0.183612872861162	0.0152366475553059	-0.137095634187769	0.0639177693585678	0.603810807182832	-0.13443169567865	0.414482047754804	3.02488184900532	20.7557478239014	11.0906624493123	-10.0092889164565	-19.4373152793638	-11.7673713419584	BAD	BAD
NaN	0.0323590079189908	-0.0952460143055147	-0.0159035098663173	0.996425325936096	0.922957694586123	-0.139160511792579	0.189169494730038	0.0161491534840531	-0.0201812568880216	0.00444945686334483	0.703747879265883	-0.785822314583526	0.0019957646606618	3.02488184900532	20.7557478239014	11.0906624493123	-10.0092889164565	-19.4373152793638	-11.7673713419584	BAD	BAD
NaN	0.0337216963118399	-0.0981200787686959	-0.0116562118051929	0.994027926206661	0.927097582982231	-0.143792370137938	0.193885364583637	-0.0442994651890274	0.156654618669729	-0.177334648687631	0.885726032266092	-0.780277070043494	0.130978246184785	3.02488184900532	20.7557478239014	11.0906624493123	-10.0092889164565	-19.4373152793638	-11.7673713419584	BAD	BAD
NaN	0.0349392753715024	-0.0905163506069663	-0.0105993028387841	0.998228754281505	0.929796570557352	-0.144293637051038	0.205410670062149	0.0150159979902941	-0.0730467356259293	0.0600568457816974	0.440790416548455	0.356234350130411	0.1458578	3.75244184552495	20.0844371736035	10.6548739321211	-10.0092889164565	-19.4373152793638	-11.7673713419584	BAD	BAD
NaN	0.0359179025235934	-0.0927501452226594	-0.0120137176226127	0.996888011266243	0.93073661089521	-0.14639678523167	0.186787454441626	0.0161287389931075	-0.0194023655028237	0.0047486864973994	0.289197232163668	1.15141828508744	0.031390788815878	3.76676884900532	20.0712178239014	10.6462924493123	-9.98748947264773	-19.7878807536367	-10.9304416876397	BAD	BAD
NaN	0.0367423391483592	-0.0923221628972229	-0.0148868333721394	0.99493280353307	0.927586692928589	-0.146156893250692	0.190123633331111	-0.10429462238522	-0.0181185325993833	0.123277188278858	0.340376571680512	1.80329879370676	0.0817776929956187	3.76676884900532	20.0712178239014	10.6462924493123	-9.98606891645646	-19.8107252793638	-10.8759033419584	BAD	BAD
NaN	0.0375375835373987	-0.0989471529201332	-0.0130872233017852	1.00061392911793	0.931130364649999	-0.142843340672234	0.192716264621898	0.073221385210676	0.0397613695080544	0.00614237550438462	0.581065021254467	1.44637789189994	0.14335585477391	3.76676884900532	20.0712178239014	10.6462924493123	-9.98606891645646	-19.8107252793638	-10.8759033419584	BAD	BAD
NaN	0.0383533127054029	-0.0953306871695317	-0.0158596465211069	0.994572585629213	0.934066700458156	-0.14214752133903	0.187672682940689	0.257600688489462	0.0411733710045633	0.00316562178660787	0.891257530240598	1.31723114575127	0.55939260534355	3.76676884900532	20.0712178239014	10.6462924493123	-9.98606891645646	-19.8107252793638	-10.8759033419584	BAD	BAD
NaN	0.0391411444743157	-0.0956936829114569	-0.0140499309827608	0.99867110355827	0.928525352413397	-0.145584969124318	0.192669023997022	-0.157059242949185	-0.132152974680245	0.0628721522512085	0.476406648269374	0.802209636831201	0.154738386847598	4.12362239497722	20.7483119311343	11.5180274011918	-9.98606891645646	-19.8107252793638	-10.8759033419584	BAD	BAD
NaN	0.0397740210395381	-0.0985489609070406	-0.0154207445381656	0.99643977379048	0.926984070869788	-0.147124643613388	0.193235726413025	0.130358248466771	-0.13692877448028	0.0644462625393062	-1.06399574375414	1.48024203353002	0.0855509884851213	4.13361284900532	20.7672678239014	11.5424324493123	-9.99510062890433	-19.8113188201599	-11.3161592597884	BAD	BAD
NaN	0.0401288313405397	-0.0958269985234963	-0.00792337895878752	0.996901531565947	0.920613388446786	-0.147206255696053	0.190897381253065	0.198926285011543	-0.021541103892179	0.123846804338808	-1.32818097546675	-1.75992849950707	0.145816690319949	4.13361284900532	20.7672678239014	11.5424324493123	-9.99519891645646	-19.8113252793638	-11.3209503419584	BAD	BAD
NaN	0.0402055957421799	-0.0943210941963441	-0.011910895321222	0.994053865052123	0.940666444074824	-0.148001918787499	0.19446679021467	-0.037834788189455	-0.190454093496609	-0.0526948341040374	-0.88727626220716	-2.98557251792563	-0.155495903516636	4.13361284900532	20.7672678239014	11.5424324493123	-9.99519891645646	-19.8113252793638	-11.3209503419584	BAD	BAD
NaN	0.0401801634180246	-0.0942611562100605	-0.013925509015324	0.995345459846715	0.94256420031373	-0.154550102076232	0.187291568795709	-0.164622925420508	-0.0237428877134598	0.0601101813443002	-0.0754494860752695	2.63328660301819	0.205634567003489	4.13361284900532	20.7672678239014	11.5424324493123	-9.99519891645646	-19.8113252793638	-11.3209503419584	BAD	BAD
NaN	0.0403381221085829	-0.0980187758589985	-0.00932434271651016	1.00013515247677	0.915066118711551	-0.149272394129046	0.170609109657176	-0.0498177687706342	0.154126239794029	0.00498602405437311	0.662320485376659	4.6822063483098	0.13863658104959	3.06749820983304	20.0979419103064	11.1089111052421	-9.99573935484134	-19.811361111169	-11.3473087805442	BAD	BAD
NaN	0.0409067961461451	-0.0934656211198381	-0.0133429493963483	0.995571485899083	0.914944226136708	-0.140862141166825	0.168672974014238	0.013764942206659	0.045874626467518	-0.0562817736242215	0.950338960789578	0.869972400977509	-0.0906565733774634	3.02908884900532	20.0738278239014	11.0932924493123	-10.0134489164565	-19.8125352793638	-12.2110453419584	BAD	BAD
NaN	0.0419024973604517	-0.0946941011140958	-0.0135065013365943	0.995400303893305	0.926738477733686	-0.143352120252131	0.185077139049064	-0.16171584303649	-0.0155446917869972	0.000553907042061528	0.659365071867934	-1.38771797776669	0.0757193926858465	3.02908884900532	20.0738278239014	11.0932924493123	-10.0134489164565	-19.8125352793638	-12.2110453419584	BAD	BAD
NaN	0.0431213617062385	-0.0984845908993904	-0.0125906584494352	0.997755511789629	0.924829447217798	-0.14630185470503	0.1931473073396	0.127032238994992	-0.0748390990924676	0.0617433103724522	0.747144476668026	-0.926592735548705	-0.0833001292029455	3.02908884900532	20.0738278239014	11.0932924493123	-10.0134489164565	-19.8125352793638	-12.2110453419584	BAD	BAD
NaN	0.0442441406300421	-0.0963195280740655	-0.0111472178506552	0.99553285058273	0.922840309513532	-0.140405898731053	0.198826694161599	0.0211079356965698	-0.134045506663048	-0.053457080721144	0.242415881894599	-1.49236664763965	0.12870322312186	3.02908884900532	20.0738278239014	11.0932924493123	-10.0134489164565	-19.8125352793638	-12.2110453419584	BAD	BAD
NaN	0.0449723797812308	-0.0948301702443797	-0.0120088996809824	0.992635241176611	0.933478297082059	-0.140527481708211	0.200487094148471	0.0749649255014551	-0.022806979345434	-0.0584531871608567	-0.26571931018076	-1.6361434487882	-0.0832906070718437	3.73608450925031	20.0772356546956	11.0951208079687	-10.0119816388115	-19.8124379968459	-12.139482794268	BAD	BAD
NaN	0.0451653358044251	-0.0966271974785329	-0.0157650530460486	0.989705814349932	0.935385387643631	-0.148713655430358	0.204106734779279	0.136460674016765	0.0957228052450773	-0.058362308804201	-0.16865062409909	-0.0691273112704298	0.0793754271626465	3.76765384900532	20.0773878239015	11.0952024493123	-9.99519891645646	-19.8113252793638	-11.3209503419584	BAD	BAD
NaN	0.044892180240367	-0.0925250818059089	-0.00944449524884269	0.997011229194842	0.92967182464448	-0.149476470452933	0.192529474416362	-0.0370364861158756	-0.182340507001149	-0.0582698723817465	-0.331367439325391	1.18005483561148	0.02393157	3.76765384900532	20.0773878239015	11.0952024493123	-9.99519891645646	-19.8113252793638	-11.3209503419584	BAD	BAD
NaN	0.0443342358695573	-0.0950966066456048	-0.010067629911951	0.998758193082453	0.922837818103086	-0.145427838537898	0.183000135718032	-0.0454109745003307	0.0868266876570524	-0.0581958988907388	-0.26882300623247	0.914285239760887	0.0306786520915562	3.76765384900532	20.0773878239015	11.0952024493123	-9.99519891645646	-19.8113252793638	-11.3209503419584	BAD	BAD
NaN	0.0436354753331905	-0.094307919329775	-0.0124162964151403	0.996957118607793	0.922251505217976	-0.150984847047199	0.184416395056036	-0.0453696518157162	0.100870582592421	0.116759860469541	-0.195800895317565	-0.0135687033254377	0.0907865074502368	3.76765384900532	20.0773878239015	11.0952024493123	-9.99519891645646	-19.8113252793638	-11.3209503419584	BAD	BAD
NaN	0.0428229246453641	-0.0998206162593249	-0.010253985223448	0.995994519741666	0.923717240948385	-0.146599033468519	0.179445709366616	0.129965386897571	0.0444682702394811	0.125812019706181	-0.0456915772414622	-0.435616151661191	0.140048205397479	3.76983161562735	19.724274453051	11.0965694867734	-9.99519891645646	-19.8113252793638	-11.3209503419584	BAD	BAD
NaN	0.0418167275422211	-0.0940963222735102	-0.0119490665981334	0.999109676428203	0.924851098187209	-0.149146195665758	0.183925811878292	0.0225496020833609	-0.0711364292155536	0.125790907205237	0.0271817383687657	-1.15756390722557	0.254490243234834	3.76994784900532	19.7054278239014	11.0966424493123	-9.38470757779935	-19.8091869559359	-11.3283329035931	BAD	BAD
NaN	0.0405012876410134	-0.0969876597025478	-0.0125209606356374	0.999296583744091	0.922797611354558	-0.146547035611828	0.191570572835404	0.132667855408081	0.0912100847466363	0.125731322781172	-0.0218594262795953	-1.34439834674713	0.157926527991881	3.76994784900532	19.7054278239014	11.0966424493123	-9.30999891645646	-19.8089252793638	-11.3292363419584	BAD	BAD
NaN	0.0388160746228972	-0.0925896550095383	-0.0125278327204967	0.995156383057099	0.92614619405977	-0.15013768479529	0.190027166952051	-0.0934588924887994	0.269163355041804	-0.106010047976743	-0.140828497076861	-1.25013382894123	0.201404228048611	3.76994784900532	19.7054278239014	11.0966424493123	-9.30999891645646	-19.8089252793638	-11.3292363419584	BAD	BAD
NaN	0.0368232762168172	-0.0959839240714536	-0.0120849311556621	0.997677299548561	0.924059773788185	-0.144188828322855	0.179328529203573	0.0670701923736367	0.166949684520364	-0.061681610348954	-0.0377422912950026	-1.2932834752317	0.206821	3.76994784900532	19.7054278239014	11.0966424493123	-9.30999891645646	-19.8089252793638	-11.3292363419584	BAD	GOOD
NaN	0.0347182440460168	-0.0980339415105217	-0.0138919313921596	0.997379748389935	0.921674331852005	-0.146890163118184	0.183311107145851	0.0195675736455151	0.0483668119645685	0.0573859583697343	-0.143323013184864	-2.00044752513487	0.0364980290011851	3.07469092499452	19.7020671529516	11.094844443286	-9.30999891645646	-19.8089252793638	-11.3292363419584	BAD	GOOD
0.0128530980154656	0.0327664703775953	-0.0963279979253028	-0.0158208786350265	0.993226506452483	0.921930165415022	-0.143471112818	0.184654833646563	-0.0418674667842178	-0.126095184915279	0.122126559517846	-0.0935405812163906	-2.98101511340672	-0.0334577501548084	3.03138484900532	19.7018578239014	11.0947324493123	-9.59852171268177	-20.1626008137755	-11.3243986028811	GOOD	GOOD
NaN	0.0312068686913058	-0.0975704881999438	-0.0109368369269448	1.00029273211767	0.923343503856796	-0.14641698275424	0.17959504687794	0.0700641896779363	-0.192523380630219	0.240927548661524	-0.0309909793463773	-3.37016653215311	-0.03703156	3.03138484900532	19.7018578239014	11.0947324493123	-9.61648891645646	-20.1846252793638	-11.3240973419584	BAD	GOOD
NaN	0.0301917382966706	-0.0963092257016373	-0.0124202138679948	0.99484782065125	0.925753585199681	-0.145620118428393	0.180258065324663	-0.0954074309757534	-0.196162245470736	0.018320075051438	-0.147072146881717	-3.33124664836489	-0.03703156	3.03138484900532	19.7018578239014	11.0947324493123	-9.61648891645646	-20.1846252793638	-11.3240973419584	BAD	GOOD
0.0131864302684112	0.029773784869236	-0.0938998311573361	-0.0188878075953938	0.997996434619093	0.926837602134919	-0.145141835936147	0.185437954483155	0.0657786447273694	0.0260516027709381	-0.0544363266205707	-0.0314994010287157	-3.66734428416399	0.0814383446818974	3.03138484900532	19.7018578239014	11.0947324493123	-9.61648891645646	-20.1846252793638	-11.3240973419584	GOOD	GOOD
NaN	0.029902513683031	-0.0978604729513298	-0.0102817824233705	1.00016478082138	0.927668623092338	-0.14214916671046	0.173836651249549	0.250232209580743	-0.0694781746828255	0.0562902684544017	-0.210371658841136	-4.41790842310338	-0.0946644224755995	3.37113364680298	20.3924834260347	10.6737153976582	-9.61648891645646	-20.1846252793638	-11.3240973419584	BAD	GOOD
0.0135649030670918	0.0304208358361794	-0.0972222670589602	-0.0137087830347673	1.00160805238167	0.93267762961206	-0.146455689238594	0.183497914493156	0.0327313987178306	0.0887212353752873	0.00705598476539136	-0.33663431685774	-4.94988033974717	-0.09799469	3.39519184900532	20.4413878239015	10.6439024493123	-10.0013007272854	-19.8148257231254	-11.7625593588656	GOOD	GOOD
NaN	0.0310964856678966	-0.100353704122304	-0.0108547612724824	0.998598093118887	0.930191061160595	-0.141655410129767	0.181782706662238	-0.0412860331102162	-0.230908974013703	0.0599270448835766	-0.523650027964077	-5.18661469355499	-0.1589578	3.39519184900532	20.4413878239015	10.6439024493123	-10.0043189164565	-19.8119252793638	-11.7659983419584	BAD	GOOD
0.0137477950665672	0.0317007255048431	-0.0996771577015494	-0.0110683240326848	1.00015744667728	0.929238365766193	-0.145550441432665	0.181278656017786	-0.0455537540180981	0.0754154794715468	0.00717185252784425	-0.6472075	-5.41965613780039	-0.158198748299328	3.39519184900532	20.4413878239015	10.6439024493123	-10.0043189164565	-19.8119252793638	-11.7659983419584	GOOD	GOOD
NaN	0.0320744820421111	-0.0973260802380068	-0.0128950595445992	1.00385576500634	0.926933603193	-0.146109943988223	0.185424660814005	0.068765675593469	-0.119542153379725	-0.0541495071724624	-0.648600429437502	-5.52905518204681	-0.103480137629802	3.39519184900532	20.4413878239015	10.6439024493123	-10.0043189164565	-19.8119252793638	-11.7659983419584	BAD	GOOD
NaN	0.0321242142931028	-0.0970541354632348	-0.0135755309509298	0.998322028681932	0.929309054429293	-0.146434043109207	0.179216771750359	0.0160945800853198	0.0903001121250803	0.103759726400432	-0.707111487160029	-5.3002528187565	-0.345820538129162	2.65892284900532	20.0658678239014	10.6434324493123	-9.99170637054857	-19.7996353549697	-11.7371839065674	BAD	GOOD
NaN	0.0317723295246107	-0.100164526694564	-0.0122628001870546	0.992412944990633	0.930719198307835	-0.144413032751094	0.177365693651931	0.0268669487292078	0.0101879620121641	0.00262187580541745	-0.652498615611878	-5.25650808287889	-0.453355115721926	2.65892284900532	20.0658678239014	10.6434324493123	-9.61728891645646	-19.4347952793638	-10.8817953419584	BAD	GOOD
0.0141334543791111	0.0309483531287546	-0.0960531040489994	-0.0152009748442115	0.995438573113811	0.931774642533085	-0.142350981517416	0.177042508085712	0.0882768906653399	-0.136832491490874	0.00260861222561113	-0.7710513	-5.54346411792677	-0.2199209	2.65892284900532	20.0658678239014	10.6434324493123	-9.61728891645646	-19.4347952793638	-10.8817953419584	GOOD	GOOD
NaN	0.0296552288697804	-0.0981854808491809	-0.0133397381637118	0.992388891747786	0.934388602040737	-0.147668281581164	0.178388111215802	0.128577139437962	-0.0960951352860173	-0.0394498882176414	-0.755481403423413	-5.708376	-0.2199209	2.65892284900532	20.0658678239014	10.6434324493123	-9.61728891645646	-19.4347952793638	-10.8817953419584	BAD	GOOD
NaN	0.028039536905313	-0.100098033850712	-0.0102977619930251	0.998277102959277	0.930805497253845	-0.151379352121584	0.172993816718158	0.0462078021990745	0.11086361031436	-0.21163771916851	-0.496260851222749	-5.71260945118726	-0.224368106441496	2.72169173869414	20.0672175976838	10.7197150163645	-9.61728891645646	-19.4347952793638	-10.8817953419584	BAD	GOOD
NaN	0.0263865998492373	-0.0978454859907305	-0.0100340259988373	0.996185020814991	0.930866722569085	-0.146659179770702	0.168072378975712	-0.0761002513190992	0.11030715300386	-0.0277218936683329	-0.156971910125223	-5.80012628930636	-0.2808841	3.02908884900532	20.0738278239014	11.0932924493123	-9.61763419594758	-19.4659384934639	-10.9186202296847	BAD	BAD
NaN	0.025022142415991	-0.0981686617789147	-0.00656597608993044	0.999525672546379	0.923495616727722	-0.14969660783832	0.167783667261368	0.0571707761433056	-0.107042668676172	0.0845349559915363	-0.207987173580582	-6.20507168403933	-0.275206262573625	3.02908884900532	20.0738278239014	11.0932924493123	-9.62144891645646	-19.8100152793638	-11.3254693419584	BAD	BAD
NaN	0.0241840715764071	-0.0958648976107723	-0.0160123369120272	0.997482883460443	0.929551473946611	-0.147688692946618	0.177755816375633	-0.0555865922238378	0.0121582717337494	-0.0997866754249063	-0.119873887147054	-6.49687975895211	-0.2199209	3.02908884900532	20.0738278239014	11.0932924493123	-9.62144891645646	-19.8100152793638	-11.3254693419584	BAD	BAD
NaN	0.0239592567604247	-0.0965190716634115	-0.0180583546488217	0.995689788571456	0.928591103263432	-0.145350336400638	0.177059133420767	-0.0868896058745171	-0.117238878032597	0.00267896902434972	0.150763082443578	-6.2426939591437	-0.240636846365091	3.02908884900532	20.0738278239014	11.0932924493123	-9.62144891645646	-19.8100152793638	-11.3254693419584	BAD	BAD
NaN	0.0242857736292883	-0.0958787107203101	-0.0139963263880341	0.995465417809609	0.935661665018322	-0.143942637240561	0.175031144999086	0.0161772010479151	-0.00828636645913636	-0.00721455580312857	0.0836327653041744	-5.81374750837266	-0.384760689580915	3.14884097075656	20.01427981051	11.0938339418337	-9.62144891645646	-19.8100152793638	-11.3254693419584	BAD	BAD
NaN	0.0249932577399902	-0.0969970965513169	-0.0138465599645266	0.997849684197399	0.940827210892794	-0.143913465235795	0.179647109697889	0.0160858817085753	0.0510102898766751	-0.0389560919322387	-0.0164439950485198	-5.25099610185382	-0.236969818430529	3.76994784900532	19.7054278239014	11.0966424493123	-9.62144891645646	-19.8100152793638	-11.3254693419584	BAD	BAD
NaN	0.0259097833753582	-0.0984918032960365	-0.0131133305054191	0.995578393538213	0.936480680616908	-0.141694763785764	0.167808762975658	0.0160454704949453	0.0915284301049845	0.0641314476992796	-0.02798869	-4.56379745617225	-0.0564966590756191	3.76994784900532	19.7054278239014	11.0966424493123	-10.2856566103762	-19.4770714775631	-10.9209408356326	BAD	BAD
NaN	0.026968033441392	-0.0974398992494719	-0.0133649640910569	0.995928066390214	0.936812062792203	-0.143622261498106	0.167146748033194	-0.0129621659633817	0.041518791152598	0.0448783674207305	-0.307757004925277	-4.489679	-0.03703156	3.76994784900532	19.7054278239014	11.0966424493123	-10.3647689164565	-19.4374152793638	-10.8727583419584	BAD	BAD
NaN	0.0281891790014215	-0.0962203811979824	-0.0123151277505164	0.99423771373587	0.936493439598051	-0.146518844032799	0.166298444557698	-0.139880142529478	0.023006593487927	-0.0679768725790621	-0.281017095980176	-3.95940278683748	-0.0927364899777791	3.76994784900532	19.7054278239014	11.0966424493123	-10.3647689164565	-19.4374152793638	-10.8727583419584	BAD	BAD
NaN	0.0295777840131596	-0.0965782483614604	-0.0120615231245028	0.998405278419721	0.930624092933176	-0.147314990537715	0.168033312849122	0.0255791560605482	-0.0407076612768303	-0.0913540836885632	-0.0468516930332872	-3.42682544097307	-0.09799469	3.59936697658973	19.7055557256541	11.1653780839703	-10.3647689164565	-19.4374152793638	-10.8727583419584	BAD	BAD
NaN	0.031038874313314	-0.0982490766740858	-0.0163671937058706	0.998484515050122	0.936054650580461	-0.141895709206542	0.175437871277632	0.0589888383945974	0.133076160516526	0.0643953412530775	-0.143645100871601	-2.68249244749779	0.0158710333588828	2.66298784900532	19.7062578239014	11.5426924493123	-10.3647689164565	-19.4374152793638	-10.8727583419584	BAD	BAD
NaN	0.0323837425858224	-0.0961429998697559	-0.0106020321595365	0.996671209860538	0.934163032937071	-0.145611131841688	0.169065868355416	-0.0267519058380442	-0.0179412578004034	0.0644818925768783	0.199037142525067	-2.57781134125221	-0.263932638140183	2.66298784900532	19.7062578239014	11.5426924493123	-10.0071292464792	-19.789964698955	-10.8757284416734	BAD	BAD
NaN	0.0334113923699756	-0.0957325854104532	-0.0109621284309326	0.99564887961778	0.937296937615077	-0.145820246885716	0.170006917891759	0.0595030745217553	0.00850439262066875	0.0462047595697921	0.337908123373838	-1.90986976821049	-0.0481260309130398	2.66298784900532	19.7062578239014	11.5426924493123	-9.98606891645646	-19.8107252793638	-10.8759033419584	BAD	BAD
NaN	0.0339754887175959	-0.0956463026186555	-0.0127393451269449	0.997295134875066	0.940749433870862	-0.143001832554138	0.174742987125317	-0.0361938829969371	0.116184295692106	-0.0490997400703063	0.642175883040937	-1.03854845792095	-0.154635332172412	2.66298784900532	19.7062578239014	11.5426924493123	-9.98606891645646	-19.8107252793638	-10.8759033419584	BAD	BAD
NaN	0.034009281520905	-0.0952964812451022	-0.0110854283870151	1.00014021670823	0.931427817599653	-0.14167756562869	0.183007316073341	0.0343234399242774	-0.110872829511094	-0.0146213094994732	0.291043394868346	-1.007688	-0.396625766690469	2.82407608029498	19.8148448262591	11.4770907550782	-9.98606891645646	-19.8107252793638	-10.8759033419584	BAD	BAD
NaN	0.0335407981325392	-0.0954967535759254	-0.0112969457876985	1.00094692252726	0.943698224139928	-0.141508128149213	0.186888952398881	0.103926423339443	0.0327102922158592	-0.101655130613994	-1.6697159860132	-1.63633528918179	-0.46284546862586	3.76535784900532	20.4493478239014	11.0937624493123	-9.98606891645646	-19.8107252793638	-10.8759033419584	BAD	BAD
NaN	0.032672559904667	-0.0946203681101572	-0.0127432989376095	0.993886135229397	0.948151625189157	-0.144216689651203	0.172003978326394	-0.0980022073631777	-0.0350492373142898	0.0033840772587852	-0.467855039491242	-1.58832052329409	-0.160536284969852	3.76535784900532	20.4493478239014	11.0937624493123	-9.99515163684529	-19.8113221722699	-11.3186456706427	BAD	BAD
NaN	0.0315185405750453	-0.0968234977355349	-0.0140010515684521	0.997607675421656	0.952498209316332	-0.144642921957761	0.169966267601895	-0.0365662242131605	-0.136781216307367	0.00341286439550502	2.015434	2.26925622460261	0.0848947	3.76535784900532	20.4493478239014	11.0937624493123	-9.99519891645646	-19.8113252793638	-11.3209503419584	BAD	BAD
NaN	0.0301611792695601	-0.0977023004511055	-0.0133970255603994	1.00395170221625	0.941991338012796	-0.145118057815881	0.173468366123406	0.0334435639752217	-0.103527126947585	-0.0051704781230664	2.01916212519153	7.76929902543621	0.0803066888523333	3.71417398290864	20.3979587201512	11.1565920143621	-9.99519891645646	-19.8113252793638	-11.3209503419584	BAD	BAD
NaN	0.0286588359507706	-0.0973543882333184	-0.0105087343845065	0.997232683631151	0.918296146926286	-0.1337664668831	0.178085002878883	0.130806783901047	0.0761211916394301	-0.0325317170513805	2.16832817199442	8.57753749546558	-0.230630342491335	3.39925584900532	20.0817778239015	11.5431624493123	-9.99519891645646	-19.8113252793638	-11.3209503419584	BAD	BAD
NaN	0.0270844657431329	-0.093091902484439	-0.0151980891029967	0.998718856142219	0.917682915446704	-0.14435929210163	0.189346009126681	0.0441262397654731	-0.0449816681493089	0.11757537152921	-1.49886193921895	4.34941433949394	-0.642372637068589	3.39925584900532	20.0817778239015	11.5431624493123	-9.99455674738795	-19.8112827026748	-11.2896302610248	BAD	BAD
NaN	0.0255539800781452	-0.0977724316053388	-0.0110011520537908	0.995704165495383	0.945999673524857	-0.157505738465665	0.145310379541984	-0.126959855297586	0.144007853209227	0.0480700644408739	-1.03019586828918	1.83262881364683	-0.521976392858244	3.39925584900532	20.0817778239015	11.5431624493123	-9.97694891645646	-19.8101152793638	-10.4308553419584	BAD	BAD
NaN	0.0242032091522738	-0.0954264663789453	-0.0130568536369259	0.996958006813302	0.951335972008606	-0.144623451979016	0.178329901074071	0.122952549877207	0.0490861782338479	-0.04988775935148	-0.041434834662765	5.52068432252911	-0.450282385823716	3.39925584900532	20.0817778239015	11.5431624493123	-9.97694891645646	-19.8101152793638	-10.4308553419584	BAD	BAD
NaN	0.0231598772475165	-0.0965182363917926	-0.0102457100605355	0.995305191582538	0.920797952216449	-0.142898185532166	0.172817737060418	0.0161475419787425	0.069138448563154	-0.00487345599444481	-1.30402686445538	6.6171967010957	-0.215930139015737	3.44802797432214	20.0313277212873	11.425068351114	-9.97694891645646	-19.8101152793638	-10.4308553419584	BAD	BAD
NaN	0.0225571654675581	-0.095349822655849	-0.0110858931081498	1.00069157057747	0.920982461751678	-0.139998480385817	0.160812433704868	-0.00783334869059711	-0.113912914556631	-0.0660970939574508	-0.877287751311316	1.06500525764704	-0.16356354949893	3.76906284900532	19.6992478239014	10.6477324493123	-9.97694891645646	-19.8101152793638	-10.4308553419584	BAD	BAD
NaN	0.0225007241620894	-0.096324629396228	-0.0111519144768268	1.00008807116309	0.935949018545688	-0.149967806143268	0.161043373391937	-0.160474916527218	0.0486619658587383	-0.0956692626198736	0.22306870477196	0.500714031584085	-0.199046910067649	3.76906284900532	19.6992478239014	10.6477324493123	-10.0105720924101	-19.7461448737478	-10.4687999935474	BAD	BAD
NaN	0.0229677348192798	-0.0967431941510015	-0.012069116289742	0.998446087878467	0.928770384136454	-0.148258166210752	0.157795844580743	-0.0989577895021433	0.100281906573444	0.0490903239822108	1.62347735777224	4.1986312798079	0.000585994249780723	3.76906284900532	19.6992478239014	10.6477324493123	-10.3697389164565	-19.0628052793638	-10.8741293419584	BAD	BAD
NaN	0.0237913880460097	-0.0948655192672664	-0.0157536837225923	0.996533221846273	0.911484604468904	-0.148068382668199	0.15627565840474	-0.0683426987009578	0.0853109169241288	-0.0348696102368032	1.89093163668901	3.50691115070276	-0.2199209	3.76906284900532	19.6992478239014	10.6477324493123	-10.3697389164565	-19.0628052793638	-10.8741293419584	BAD	BAD
NaN	0.0247667021167384	-0.10226077604641	-0.0169399577350156	1.00097578633849	0.909997709550092	-0.144588398886526	0.166398751026036	-0.199176434372274	-0.0185136868017886	0.11824262577462	0.716943189249044	-1.37752902624338	-0.255240302317826	3.72297174458645	19.7460436761429	10.7032518561113	-10.3697389164565	-19.0628052793638	-10.8741293419584	BAD	BAD
NaN	0.0257409299668542	-0.0999913240214447	-0.010550017483771	0.999035734537668	0.933587010352408	-0.144111114029682	0.184832377590793	0.00901845539395948	-0.0185136663795034	0.0644328954006435	-0.219994307688445	-3.89541013491329	-0.506306428087719	3.39837084900532	20.0756078239014	11.0942524493123	-10.3697389164565	-19.0628052793638	-10.8741293419584	BAD	BAD
NaN	0.0266457298181481	-0.0957727985723092	-0.0136293208995377	0.997503002660032	0.948708452357733	-0.148311559480537	0.194310612446925	-0.0300508749694387	-0.00414491034607486	0.0569511235712615	-0.270032699986124	-1.45682043730207	-0.358515556937333	3.39837084900532	20.0756078239014	11.0942524493123	-10.3697389164565	-19.0628052793638	-10.8741293419584	BAD	BAD
NaN	0.0275173701995719	-0.0962931014036274	-0.0147762075529828	1.00194305484125	0.94685303069393	-0.149204420924643	0.188071744801859	0.0854677862584896	0.0931430107191436	0.0102934111648866	-0.497731844967675	1.52364967152449	-0.23253840086794	3.39837084900532	20.0756078239014	11.0942524493123	-10.3563808377887	-20.0703450867439	-10.8704392847909	BAD	BAD
NaN	0.0284849219052139	-0.0974417118232737	-0.0162854860292731	0.9997147017097	0.945379177488359	-0.14605762295596	0.173349399054817	0.125115612758633	0.0338064217350173	0.0352381686656398	-0.804083667938909	1.835938	-0.109371573309079	3.39837084900532	20.0756078239014	11.0942524493123	-10.3548389164565	-20.1866452793638	-10.8700133419584	BAD	BAD
NaN	0.0296697744868832	-0.0993429782848293	-0.0115843754534861	0.99553460601987	0.946127779088972	-0.148323822339087	0.164355592756014	0.0236941475387346	0.00210788688129945	-0.195467906783651	-1.00327256087837	0.931512805720864	-0.153882149748554	3.48472187454359	20.0334384368739	11.1469027736286	-10.3548389164565	-20.1866452793638	-10.8700133419584	BAD	BAD
NaN	0.031034836359837	-0.0973703315887786	-0.0115197580008816	0.993085750232654	0.944434620976712	-0.150840335401334	0.164080661202395	0.0568639576640819	0.166400328698984	-0.240470643799352	-0.789174663929822	1.01073411561524	0.0105495142442808	4.14011584900532	19.7133778239014	11.5465124493123	-10.3548389164565	-20.1866452793638	-10.8700133419584	BAD	BAD
NaN	0.03233482100539	-0.0989230120890732	-0.0112630638713898	0.996999209061434	0.937803309083018	-0.1496705124442	0.156092017666624	-0.099753304167473	0.178608497152482	0.20665031738015	-0.538976330217232	1.18659885789188	0.0810519771282251	4.14011584900532	19.7133778239014	11.5465124493123	-10.3548389164565	-20.1866452793638	-10.8700133419584	BAD	BAD
NaN	0.0332292911771853	-0.100383219027631	-0.0127745976439088	0.99387778734114	0.926195701351458	-0.14555725219952	0.152106779263739	-0.0451499551246884	-0.110784612690696	-0.106095632753432	-0.171517847028954	1.03269762341057	0.258093773516452	4.14011584900532	19.7133778239014	11.5465124493123	-9.65167053120997	-19.8294026698817	-10.8798698779696	BAD	BAD
NaN	0.033458596355367	-0.0951314012843342	-0.0142639234221442	0.993187018848081	0.919869899405643	-0.14026385395507	0.148859784333117	-0.0451448696071322	0.0675589957122891	-0.00384048643863643	-0.2703638387535	-0.531753601915369	0.209436052266698	4.14011584900532	19.7133778239014	11.5465124493123	-9.61232891645646	-19.8094152793638	-10.8804213419584	BAD	BAD
NaN	0.0329833780588907	-0.0978980093449179	-0.0128118329390068	0.995203060698505	0.923452233187224	-0.142829961654411	0.151414992967067	-0.0450798681602821	-0.17100943540517	-0.0517832500005999	-0.0960044510434431	-1.94856253019989	0.206821	4.09957060638707	19.7938603576942	11.5460970989682	-9.61232891645646	-19.8094152793638	-10.8804213419584	BAD	BAD
NaN	0.0320158899270637	-0.0960730089798845	-0.0150200770185676	0.997381048493425	0.928457167790016	-0.139208743758087	0.168469725752861	-0.0515340266380345	0.0343555307144	0.00292182038514595	-0.150423077744696	-2.44795144526186	-0.0910571764335754	3.76624284900532	20.4555178239014	11.5426824493123	-9.61232891645646	-19.8094152793638	-10.8804213419584	BAD	BAD
NaN	0.0308972221142247	-0.0989605996386116	-0.0150565528945407	0.998083480442491	0.929659975738695	-0.144909125468564	0.173475461701787	-0.106464784117199	-0.00623720497686361	0.00937750261432518	-0.702095363513131	-2.28661543826427	-0.15818834181147	3.76624284900532	20.4555178239014	11.5426824493123	-9.61232891645646	-19.8094152793638	-10.8804213419584	BAD	BAD
NaN	0.0299170040638849	-0.0974589674253179	-0.0116290876192168	0.999472932235178	0.937387837553417	-0.142903773146201	0.169665611198722	-0.087171104415859	0.100026345138461	0.0642818874896795	-0.770894664083395	-1.64766779035533	-0.037339981226749	3.76624284900532	20.4555178239014	11.5426824493123	-10.739819614524	-19.8139338204017	-11.3108218517921	BAD	BAD
NaN	0.0292360276490536	-0.0956890937768723	-0.011707398927331	0.993557160449891	0.93399486556788	-0.142502874361928	0.17255266619948	0.0720797734795136	0.100099999786341	0.0643009631701299	-1.01501668605171	-1.11939430893869	-0.400061791332147	3.76624284900532	20.4555178239014	11.5426824493123	-10.7426789164565	-19.8139452793638	-11.3119133419584	BAD	BAD
NaN	0.0289164926299111	-0.0949322331403778	-0.00851305533311136	1.00232652740261	0.931135866009289	-0.144932602779469	0.168177271472429	0.0290534969367146	0.0822117166920903	0.0395231968770022	-0.514618661898014	-0.541373836952065	-0.0348791506781559	3.76615388471441	20.4548975869807	11.4975549357828	-10.7426789164565	-19.8139452793638	-11.3119133419584	BAD	BAD
NaN	0.0289542152401631	-0.0930443152946783	-0.00801078884628216	0.998789216164144	0.933902793312112	-0.145827330892009	0.165627740099116	0.109413017486723	-0.0545302553023887	-0.156942243704345	-0.026270756691156	-0.441846822270637	0.0848947	3.76535784900532	20.4493478239014	11.0937624493123	-10.7426789164565	-19.8139452793638	-11.3119133419584	BAD	BAD
NaN	0.0292753349237037	-0.0993602477318946	-0.0154197139252916	0.998688394379633	0.930848287380261	-0.146101816469957	0.177310843642398	-0.144085990407282	0.136472622398241	0.0522790351615063	-0.024564765004384	-0.954041062814549	0.0710725662551468	3.76535784900532	20.4493478239014	11.0937624493123	-10.7146203992646	-19.7996904250295	-11.3123067552301	BAD	BAD
NaN	0.029738112717411	-0.0970120490032298	-0.0148809345989518	1.00152886231224	0.934419544180179	-0.149380891423687	0.175423806894937	0.0723904355141717	-0.0607667465841295	-0.0643776031773967	-1.54376348085511	-1.15742069228529	-0.263369857821056	3.76535784900532	20.4493478239014	11.0937624493123	-10.0001589164565	-19.4367152793638	-11.3223243419584	BAD	BAD
NaN	0.0301776562343714	-0.0955365546434613	-0.0135822661115694	0.995953714986226	0.93053134858084	-0.150290397128468	0.160053914573649	0.0282774215987249	0.0665621138193587	-0.102402035247192	-2.07585299445473	-3.14916156261465	0.0813578228357742	3.76535784900532	20.4493478239014	11.0937624493123	-10.0001589164565	-19.4367152793638	-11.3223243419584	BAD	BAD
NaN	0.0304790997071474	-0.0938519160638519	-0.0100310860855802	1.00178260813078	0.93916796521382	-0.144315034934007	0.185027034259373	0.122671718635237	-0.233856407544448	0.0585817570632705	-1.12572466244046	-5.64153207231324	0.00318496355036296	3.76557133926147	20.4147616585357	11.0938963456402	-10.0001589164565	-19.4367152793638	-11.3223243419584	BAD	BAD
NaN	0.0306399471586128	-0.0945673797750763	-0.0139517223675451	1.00604312329376	0.960048442440895	-0.148831443590772	0.176938686282191	-0.0392840782936821	-0.023677460665426	0.0141002543925776	-0.822303067042768	-1.94332408070354	-0.271355033381089	3.76765384900532	20.0773878239015	11.0952024493123	-10.0001589164565	-19.4367152793638	-11.3223243419584	BAD	BAD
NaN	0.0308030519766503	-0.0933699929926963	-0.0135019290601904	0.996796742665175	0.946905835334714	-0.152414757032976	0.159329547217833	0.00566055310782467	-0.0776476884750386	0.114561458113578	0.0885977466983488	2.78496166788852	-0.1589578	3.76765384900532	20.0773878239015	11.0952024493123	-9.93805845152394	-19.4363965890824	-11.2444781052919	BAD	BAD
NaN	0.0312258741966101	-0.0945825879607599	-0.0133373863199551	1.00095617424057	0.924112422440858	-0.147896423435091	0.15924936076815	-0.111950863611202	-0.0565941924895973	0.00283973221432375	0.64703891277727	2.66430877963523	-0.140902467775807	3.76765384900532	20.0773878239015	11.0952024493123	-9.29670891645646	-19.4331052793638	-10.4405123419584	BAD	BAD
NaN	0.0321395245668753	-0.0976875955250914	-0.0118734586256425	0.998380557728001	0.927584113387307	-0.148089236534508	0.148915617701777	-0.162743076646474	0.144562509675617	0.00815557152267732	0.618183398298294	-0.464050224260928	0.02393157	3.76765384900532	20.0773878239015	11.0952024493123	-9.29670891645646	-19.4331052793638	-10.4405123419584	BAD	BAD
NaN	0.0335554250602907	-0.0930320092511165	-0.0144201173862661	0.998730415870424	0.927992188145278	-0.147194942982169	0.161974870354603	-0.101275929534802	-0.0232217816813121	0.0642086950893773	0.809454888763686	-1.25086598328847	0.0181302435817295	3.79927848196396	20.0458820885394	11.0954067114682	-9.29670891645646	-19.4331052793638	-10.4405123419584	BAD	BAD
NaN	0.035162779163964	-0.0959331307230261	-0.00878289961710896	0.998239376348636	0.926915370550954	-0.146142367116668	0.174451118510719	-0.0500332631798498	-0.0774621593311916	0.0692569563077916	0.559272651567212	-1.34465399987468	-0.0311314786072593	4.13923084900532	19.7072078239014	11.0976024493123	-9.29670891645646	-19.4331052793638	-10.4405123419584	BAD	GOOD
NaN	0.0364073439005869	-0.0977655982369916	-0.010242211654669	0.997494382190851	0.928944758359689	-0.149804498574488	0.171170034334655	-0.111538411972504	-0.0580120996667067	0.11550840171801	0.0922948984358316	-3.40373204797707	0.0167493119317919	4.13923084900532	19.7072078239014	11.0976024493123	-10.2469917749023	-19.4374456386909	-11.2144486946302	BAD	GOOD
0.00978990551326042	0.0367273418102994	-0.0935303003979344	-0.0116041463904274	1.00405174188895	0.940547028097718	-0.145040526666948	0.179974576047078	-0.153329918259527	0.155403344193308	-0.0118138773498741	-0.297216548881871	-3.93584300263143	0.02393157	4.13923084900532	19.7072078239014	11.0976024493123	-10.3738989164565	-19.4380252793638	-11.3178053419584	GOOD	GOOD
NaN	0.0357995101565219	-0.0962518212857559	-0.012060643730634	1.00271606974815	0.944598079511607	-0.14958435682072	0.177079990391483	0.0166914607289762	0.105345164702718	-0.166728934143236	-0.560862816149676	-2.29343128391683	-0.0310203993769198	4.13923084900532	19.7072078239014	11.0976024493123	-10.3738989164565	-19.4380252793638	-11.3178053419584	BAD	GOOD
NaN	0.0336635383682603	-0.091636696908591	-0.0120399583197504	0.997335794603175	0.94043029656883	-0.151071573998638	0.173590476889964	0.00734347269163778	0.159999409719164	0.00768057123473312	-0.359521340152885	-0.364731937602359	0.074102800211262	4.08250169108304	19.7359237138747	11.1317606892581	-10.3738989164565	-19.4380252793638	-11.3178053419584	BAD	GOOD
NaN	0.0307045101574972	-0.0951612656789874	-0.0120901977438011	0.997172482914048	0.930940257672374	-0.148121584009041	0.170347714012344	-0.0924287362432452	0.155407521883299	0.0506066673286943	-0.166408426375277	0.0186949067567682	0.197254104902359	3.39925584900532	20.0817778239015	11.5431624493123	-10.3738989164565	-19.4380252793638	-11.3178053419584	BAD	GOOD
NaN	0.0274971239139765	-0.0941960107266509	-0.0124272673857462	0.995244620265758	0.930159317485405	-0.145618597985215	0.172388610252478	0.0739382397115072	0.0915317733531909	-0.110629605619254	-0.1518324	-0.720038308120923	0.206821	3.39925584900532	20.0817778239015	11.5431624493123	-9.6682442136923	-20.1336086504359	-11.3236673973707	BAD	GOOD
0.0100956816129557	0.0245902009008883	-0.0932825401350369	-0.011390682711689	0.998696447973817	0.931908772118181	-0.144899395845675	0.164395194613332	0.0168246429727938	-0.00584421499677229	0.00751852058385028	-0.093516719644442	-1.43139775606228	0.321646568077814	3.39925584900532	20.0817778239015	11.5431624493123	-9.61648891645646	-20.1846252793638	-11.3240973419584	GOOD	GOOD
NaN	0.0223778822439151	-0.0934346962243813	-0.0154743947529064	0.991560304999009	0.933432053744875	-0.147150868190165	0.162909470945824	0.021312711470466	0.142719217333684	0.0601039925073123	0.0869027606663779	-1.471954	0.27072200126844	3.39925584900532	20.0817778239015	11.5431624493123	-9.61648891645646	-20.1846252793638	-11.3240973419584	BAD	GOOD
NaN	0.0210751057244103	-0.0949806176951496	-0.0156011825094686	0.998403919287857	0.932566093200474	-0.147279490049362	0.162868649884637	0.0658232607487117	-0.0781510054923615	-0.00107456833588774	0.09585508	-1.24865505756203	0.209141012814031	3.37365222664691	20.1068005096986	11.5121386084093	-9.61648891645646	-20.1846252793638	-11.3240973419584	BAD	GOOD
NaN	0.0207205235701012	-0.0919094641268776	-0.011134297145908	0.993830333760384	0.928159692186427	-0.143978086382219	0.156905550959673	-0.102052880680876	-0.0740400657790031	-0.054089200893427	0.156045497994976	-1.63469367001629	0.325337818317958	3.02679484900532	20.4457878239014	11.0918524493123	-9.61648891645646	-20.1846252793638	-11.3240973419584	BAD	BAD
NaN	0.0211962429382741	-0.0926641026144747	-0.0122672821705483	0.998759895742507	0.927608562278293	-0.14346640280397	0.16289076736185	-0.0485720350109586	-0.0147916151419057	0.00309463134397175	-0.0246600543050038	-1.98801280900428	0.0293933976734027	3.02679484900532	20.4457878239014	11.0918524493123	-10.3513608887531	-19.4508041343114	-10.8808456432568	BAD	BAD
NaN	0.0222915454746204	-0.0914879195061232	-0.015404658964758	0.99826902023024	0.929614314252018	-0.147788837892311	0.164795855938687	-0.0981602295891614	0.0520516839294425	0.00308016190964259	-0.02798869	-2.0518307289777	0.02393157	3.02679484900532	20.4457878239014	11.0918524493123	-10.3647689164565	-19.4374152793638	-10.8727583419584	BAD	BAD
NaN	0.0237812052059998	-0.100755988379577	-0.0146214061969294	0.998540015040588	0.93647165025648	-0.146778979567217	0.168611184096047	0.0210009549367359	0.203728087714474	0.00317965107086686	-0.028131840140795	-2.10964819827767	0.267361298829236	3.02679484900532	20.4457878239014	11.0918524493123	-10.3647689164565	-19.4374152793638	-10.8727583419584	BAD	BAD
NaN	0.0254605176194408	-0.0961096868677363	-0.00947565061469574	1.00162554030226	0.933983440459974	-0.141509022875715	0.166785927545235	0.0674291234366413	-0.0117115711193357	0.0106202323638783	-0.0891455104679336	-1.81943598850383	0.0871543419679748	3.026881147752	20.4226274207291	11.064445706816	-10.3647689164565	-19.4374152793638	-10.8727583419584	BAD	BAD
NaN	0.0271313141265167	-0.0948137178325056	-0.0145660240023384	0.999661522528064	0.93679892739773	-0.145167622841826	0.162831298963687	-0.0986235155840381	0.0997594629719203	0.118507473200816	-0.0238186514389175	-1.76472543104397	0.263678627937784	3.02820384900532	20.0676478239014	10.6443824493123	-10.364564192152	-19.4374018106595	-10.8627679754837	BAD	GOOD
NaN	0.0285775978484415	-0.0961898612934511	-0.0157702697593417	0.998037608729274	0.933080471258752	-0.140499741280117	0.161341854625866	0.013625559724311	0.0963995542188832	0.00669133070625499	0.161813989115468	-1.878186	0.0848947	3.02820384900532	20.0676478239014	10.6443824493123	-10.3556489164565	-19.4368152793638	-10.4277103419584	BAD	GOOD
0.00908825338806288	0.0295868224280733	-0.0963009018919593	-0.013054462581246	0.994015645961133	0.938379210648466	-0.142006753446872	0.168455544239635	-0.0478361752421986	0.0336800309541416	0.0643951080768932	0.276293544485426	-1.87568970171452	0.0848947	3.02820384900532	20.0676478239014	10.6443824493123	-10.3556489164565	-19.4368152793638	-10.4277103419584	GOOD	GOOD
NaN	0.0300290701088983	-0.0976183953445161	-0.0138106836911133	0.995035090385528	0.939001965387369	-0.144067556639918	0.162800889704753	-0.0890214446538043	-0.0719010830925468	0.0609845923808282	0.144622504781519	-1.80782459596038	0.088132403076718	3.02820384900532	20.0676478239014	10.6443824493123	-10.3556489164565	-19.4368152793638	-10.4277103419584	BAD	GOOD
NaN	0.0299143396474668	-0.0965429635411765	-0.0183596601734077	0.99663274020439	0.941893343366007	-0.140336276106487	0.161793556139395	0.185634148188708	0.0371010077521608	0.00292895043638871	-0.0977428471797319	-1.58802	0.149713309521261	3.04804238691475	20.0482065512005	10.6650118945118	-10.3556489164565	-19.4368152793638	-10.4277103419584	BAD	GOOD
NaN	0.0293646020912085	-0.0944368956208612	-0.0097741668599785	0.993525219407997	0.937930485591529	-0.140356088735288	0.165951488979437	-0.102674295812936	-0.00996317859519774	0.0124264429433377	-0.222830764366675	-1.62204580290006	0.180013212736646	3.40053984900532	19.7027678239014	11.0315624493123	-10.3292316748911	-19.4642629729097	-10.493175557261	BAD	GOOD
NaN	0.028523037357406	-0.0972924534099075	-0.0124971791350407	0.993972022826498	0.938856812792424	-0.139356418497859	0.160859236426331	-0.0441636746079544	0.141056555527758	0.18383588670037	-0.3375981	-2.0571241739997	-0.148790961758818	3.40053984900532	19.7027678239014	11.0315624493123	-9.99519891645646	-19.8113252793638	-11.3209503419584	BAD	GOOD
0.00841305184342328	0.0274738908252603	-0.0991933696249187	-0.0114418501598125	0.994157640994326	0.935177434152882	-0.139349459010491	0.158555256413621	-0.0472802567998804	-0.188682050280802	0.116537719138555	-0.308644563346106	-2.12117306669413	-0.0427326083595802	3.40053984900532	19.7027678239014	11.0315624493123	-9.99519891645646	-19.8113252793638	-11.3209503419584	GOOD	GOOD
NaN	0.0262343174001995	-0.100001445785251	-0.00881377392977034	0.99750482001243	0.938202965402476	-0.143315064331669	0.157427149499536	-0.102903818698421	-0.0164076157199538	-0.0614609840500983	-0.0215758003223317	-2.20835447649883	-0.104308284414472	3.4175852224003	19.7372404680361	10.9923294693309	-9.99519891645646	-19.8113252793638	-11.3209503419584	BAD	GOOD
NaN	0.0247971475690481	-0.0977266622639898	-0.0116678926777653	0.99957278775379	0.933564556947021	-0.144058805837885	0.160087787472852	-0.0413924257610477	0.034839276816328	-0.114328663716252	0.0395633110731619	-2.08922084418922	-0.175586617408385	3.76358784900532	20.4369978239015	10.1959424493123	-9.99519891645646	-19.8113252793638	-11.3209503419584	BAD	GOOD
0.0082896742998945	0.0231751973208759	-0.0989853943516503	-0.0135064432822089	1.00457789959889	0.93477728983428	-0.146009618562046	0.160420949632645	0.0200494802488646	-0.0706309777406432	-0.0026163789501509	0.0895997585124567	-2.41748051835621	-0.323371792055928	3.76358784900532	20.4369978239015	10.1959424493123	-9.99519891645646	-19.8113252793638	-11.3209503419584	GOOD	GOOD
NaN	0.0214288558077352	-0.0968307526856621	-0.0131925336651773	0.99340235236069	0.931466566142495	-0.145437788178824	0.160089612256435	0.0789846849992362	0.0922917328849072	-0.109627656656303	0.150585215587701	-2.66369042624873	-0.234081760383355	3.76358784900532	20.4369978239015	10.1959424493123	-9.97099890598535	-19.8097254978096	-10.1408754558949	BAD	GOOD
NaN	0.0196697208620218	-0.099417353311143	-0.0167471263752233	1.00243985853158	0.935372635471352	-0.145274730546272	0.160429183224572	0.0739836438101261	-0.078532650488591	0.120439253724704	0.0470716327415574	-2.58689740182564	-0.2199209	3.76358784900532	20.4369978239015	10.1959424493123	-9.96781891645646	-19.8095152793638	-9.9858083419584	BAD	GOOD
0.00827722902857179	0.0180670029929719	-0.0959454796745495	-0.0127123251345527	0.997446547167882	0.934123517354463	-0.145288439947564	0.160057201077848	-0.0442113896612528	-0.0808446855428793	0.000354434172881877	0.0899104352121244	-2.25981291547178	-0.275031490726312	3.77798289359506	20.4370672103849	10.195979871236	-9.96781891645646	-19.8095152793638	-9.9858083419584	GOOD	GOOD
0.00801411563544395	0.0168645200844402	-0.101353965097621	-0.0168217270344044	0.999488790553381	0.935207215246675	-0.143020093858775	0.156532496814646	-0.0395737668037512	-0.135750709529433	-0.05627205897135	0.152457237750491	-2.06724207186792	-0.0579811290175432	4.13286984900532	20.4387778239015	10.1969024493123	-9.96781891645646	-19.8095152793638	-9.9858083419584	GOOD	GOOD
NaN	0.0163375942611134	-0.0966906687849458	-0.013894033800119	0.992640432951934	0.932671009842009	-0.144659777880365	0.158413253762208	0.0811380772039809	-0.0785523711929613	0.00275861124451211	0.157777	-2.42769961528737	-0.0933697944508299	4.13286984900532	20.4387778239015	10.1969024493123	-9.96781891645646	-19.8095152793638	-9.9858083419584	BAD	GOOD
NaN	0.0166862392918512	-0.0962485120085464	-0.0112535831566901	0.996383593596273	0.932014080392512	-0.146626437381147	0.157659109810522	0.132016543280656	-0.070374706076241	0.0028108614915445	0.273480338003075	-3.0007042359571	0.0159172431240168	4.13286984900532	20.4387778239015	10.1969024493123	-10.3255225139849	-19.811299733281	-10.3973809595979	BAD	GOOD
NaN	0.0179576022290155	-0.0969826502192958	-0.0158462572845144	0.995762234178702	0.93749526236499	-0.147121457500682	0.155713355072988	-0.101854178685539	0.153254383554097	0.00280794935271526	0.106190381553063	-2.71002348488431	-0.0912111707226594	4.13286984900532	20.4387778239015	10.1969024493123	-10.3506889164565	-19.8114252793638	-10.4263373419584	BAD	GOOD
0.00824781031760134	0.0200164481892767	-0.0914936487924196	-0.0129463877799292	0.992468238055938	0.937878791612362	-0.15040202596705	0.156906609415094	0.0114671457915534	-0.0208639808085187	0.00475052378869116	0.09585508	-2.19216398141384	-0.09799469	4.10967717227109	20.438859882586	10.2109561780398	-10.3506889164565	-19.8114252793638	-10.4263373419584	GOOD	GOOD
NaN	0.0225409535716872	-0.0957190540601779	-0.0109530631926953	0.992129088253733	0.93633543422165	-0.146288816343219	0.14918984385378	-0.163760804249299	-0.0731408737664425	0.0622907737894238	-0.202777127119206	-1.72054747405767	-0.215598017127814	3.39519184900532	20.4413878239015	10.6439024493123	-10.3506889164565	-19.8114252793638	-10.4263373419584	BAD	GOOD
NaN	0.0250817533256826	-0.094820118631057	-0.00670126060719539	0.994917862815881	0.93573231522217	-0.13812310200467	0.15330955759362	-0.0407096349115139	0.0963356114945856	0.00266246534163062	-0.153402843471371	-1.59096365422236	-0.101086943636977	3.39519184900532	20.4413878239015	10.6439024493123	-10.3506889164565	-19.8114252793638	-10.4263373419584	BAD	GOOD
NaN	0.0271930026979998	-0.0962113963163849	-0.00645418353748077	0.992743056847815	0.931022641989552	-0.142799315498926	0.157151222872926	0.0790354796226185	-0.0159627911559852	0.0059466445230328	-0.0908590640043824	-1.58802	-0.09799469	3.39519184900532	20.4413878239015	10.6439024493123	-9.97368356708868	-19.8095445359854	-9.99255619025773	BAD	GOOD
NaN	0.0285709140145612	-0.0947429226641099	-0.0145028829874179	0.998780016681608	0.93919546667187	-0.142762344285597	0.157130777882864	0.0743201113144056	0.095118371096061	0.120663793879984	-0.0282856343826002	-1.53026529538372	-0.0373239067278323	3.39519184900532	20.4413878239015	10.6439024493123	-9.96781891645646	-19.8095152793638	-9.9858083419584	BAD	GOOD
0.00808935116141269	0.0291439347571363	-0.0951342544868582	-0.0154274547390925	0.998681600168082	0.936755588078687	-0.142756333770298	0.153318207747008	-0.104268674231738	-0.0785297030019597	-0.0587714217027547	0.0965111887696216	-1.52967954831632	-0.0386464357040068	3.40387665702948	20.4414296862184	10.6439247915602	-9.96781891645646	-19.8095152793638	-9.9858083419584	GOOD	GOOD
NaN	0.0290849289947232	-0.0918687390322042	-0.0144228586145837	0.9949445474162	0.935759425369782	-0.141810602012032	0.155867846788036	-0.0441046878801463	-0.0785263560495669	-0.0602136453818022	0.201649317278131	-1.48352808209626	-0.3418472	3.76447284900532	20.4431678239014	10.6448524493123	-9.96781891645646	-19.8095152793638	-9.9858083419584	BAD	GOOD
NaN	0.0287371529927926	-0.0937811069639189	-0.0124743588648055	0.997333110684224	0.933684707195713	-0.141075208882132	0.163738812932673	-0.0416027752506582	-0.078609893420843	-0.118968032188171	-0.996190268751053	-2.28247409092321	-0.337195550972746	3.76447284900532	20.4431678239014	10.6448524493123	-9.96012938906772	-19.8095028165965	-9.99722360089723	BAD	GOOD
NaN	0.0284893416977831	-0.0942531186388958	-0.00966077779309491	0.996889829714171	0.943793869614628	-0.145456901148298	0.154706886031471	0.0756218145689744	-0.0784954888181309	-0.0576884601528658	-2.44539320198456	-4.44196748964331	-0.1589578	3.76447284900532	20.4431678239014	10.6448524493123	-9.66548891645646	-19.8090252793638	-10.4346233419584	BAD	GOOD
0.00815767046597677	0.02864991890755	-0.0933313395043071	-0.0115613279962638	0.996940126586118	0.948119115923627	-0.141908107752976	0.144224275407887	-0.104575960661135	-0.0744540882825516	0.000324637305262139	-0.742585015281185	-4.52856320273108	-0.153396008230718	3.76447284900532	20.4431678239014	10.6448524493123	-9.66548891645646	-19.8090252793638	-10.4346233419584	GOOD	GOOD
NaN	0.0293627117281547	-0.0956981448451048	-0.0116178709844633	1.0011526808619	0.952474494446632	-0.148978648022292	0.147666523394017	-0.0440566502476446	0.157208480155419	-0.117383088096292	1.16577544618739	-0.242911376923266	-0.0404278303634251	3.75875292626997	20.4372607261979	10.6378799562925	-9.66548891645646	-19.8090252793638	-10.4346233419584	BAD	GOOD
NaN	0.0305726210887518	-0.0952642866110582	-0.0144521913873491	0.995958945817457	0.936354198882286	-0.14379196899756	0.155622773977183	-0.0448810775444855	0.0419295238844916	0.0620713230933627	1.43367384944004	3.80214062064053	-0.114050913061683	3.39660084900532	20.0632578239014	10.1964224493123	-9.66548891645646	-19.8090252793638	-10.4346233419584	BAD	GOOD
NaN	0.0320095912015359	-0.097623620388839	-0.012580667412009	1.00163078422039	0.923256738897267	-0.144300987877327	0.162459651420663	-0.104116626862243	0.15829354998699	-0.0567275712520917	0.903332785840129	2.47975526291089	-0.355726784937831	3.39660084900532	20.0632578239014	10.1964224493123	-9.68811645553233	-19.780586797616	-10.3668918229005	BAD	GOOD
0.00808035009409768	0.0332298169824589	-0.0957269967895962	-0.0149864221683788	0.99446402259498	0.927039272980151	-0.143327915047094	0.170385572225638	0.0175694224819278	0.0995461768093046	0.12572493295662	-1.31237554994823	-2.33062761765503	-0.514253130364991	3.39660084900532	20.0632578239014	10.1964224493123	-9.96364891645646	-19.4342952793638	-9.5421343419584	GOOD	GOOD
0.00791755352916299	0.0337969561713236	-0.0961623310983615	-0.0168383008387655	0.99824851411649	0.960529342122058	-0.155486276396379	0.142375298976414	0.0175481074100138	0.0989521272074431	0.185222233614849	-0.95222238123786	-1.08067814799095	-0.367670333975039	3.39660084900532	20.0632578239014	10.1964224493123	-9.96364891645646	-19.4342952793638	-9.5421343419584	GOOD	GOOD
0.00768951149734281	0.0335192388796021	-0.0938098198331455	-0.00919992326278472	0.994925603976781	0.946740596321069	-0.150689077232632	0.157177595714622	0.01665746556353	0.0383603127172307	0.0626389142358097	0.615494426321671	3.64988984971295	0.00825514816033825	3.40225123346197	20.0661396950262	10.1964261329993	-9.96364891645646	-19.4342952793638	-9.5421343419584	GOOD	GOOD
0.0078642364284767	0.0325343211675971	-0.0957479699748923	-0.0173749228798721	0.991052625177275	0.924447999042693	-0.145481961650134	0.150534322627327	-0.105218104162901	-0.19577693389512	-0.0583452103039951	-1.19731862512089	2.94673881920236	0.378370830596839	4.13286984900532	20.4387778239015	10.1969024493123	-9.96364891645646	-19.4342952793638	-9.5421343419584	GOOD	GOOD
0.00767595238388424	0.0311744436200874	-0.0991026675749871	-0.0149762736022678	0.998336208110453	0.940161083637037	-0.150658217199976	0.138210797362797	-0.0437422252776222	0.0397906252876839	0.0625315100416004	-0.596881465944337	-0.00759356156625096	0.279847353896556	4.13286984900532	20.4387778239015	10.1969024493123	-9.96364891645646	-19.4342952793638	-9.5421343419584	GOOD	GOOD
0.00776302678539032	0.02976049347064	-0.096660038271787	-0.0139987565695365	1.00313482850885	0.939438695132116	-0.147450363814926	0.136813942920647	0.017320023738833	-0.0784591909604308	-0.181233333779195	0.629295131261763	1.842662177775	0.375861463573743	4.13286984900532	20.4387778239015	10.1969024493123	-10.3030308233254	-19.4359883329906	-9.93262608080209	GOOD	GOOD
NaN	0.0285068501520667	-0.0962072389380786	-0.0125403671165619	0.996872810076448	0.930297669787346	-0.147880830230472	0.129129647835185	-0.0440236889184705	-0.0779565365029056	0.00233779364236289	1.60965669483579	3.68684395951624	0.55366413381211	4.13286984900532	20.4387778239015	10.1969024493123	-10.3465189164565	-19.4362052793638	-9.9826633419584	BAD	GOOD
NaN	0.0275417170895705	-0.0957222343750554	-0.010601851288515	0.998340476741081	0.912076302004376	-0.143028330525991	0.138990076354712	-0.0440679226235986	0.218538310804416	-0.0589296652709699	1.87423835098881	0.973409618456653	0.351524482848668	4.13282074639799	20.4387784090323	10.1969621553169	-10.3465189164565	-19.4362052793638	-9.9826633419584	BAD	GOOD
0.00745863946717768	0.0269204731937047	-0.0962044445265484	-0.0159298551303799	0.994420934290605	0.912103987639349	-0.137666001113231	0.148569283002091	0.0789835856434174	-0.0780099698654091	-0.0588942418245022	1.09690495668571	-4.53817345715178	0.216978662511957	3.76501095473049	20.4431614115687	10.6441981430623	-10.3465189164565	-19.4362052793638	-9.9826633419584	GOOD	GOOD
NaN	0.0266065065793564	-0.0966926762767918	-0.0111049069566436	0.998329207939726	0.937796886004747	-0.140203910563756	0.168642481857834	-0.166394638389883	-0.078438576066795	-0.120054013489562	0.0491332534491044	-7.00189351790187	-0.245153334653741	3.76447284900532	20.4431678239014	10.6448524493123	-10.3465189164565	-19.4362052793638	-9.9826633419584	BAD	GOOD
NaN	0.0265004749525947	-0.0962052931468002	-0.0159153252908785	0.994915399134003	0.954538388001434	-0.145734683359819	0.173511627181256	0.0781286466250125	-0.314831500532177	0.0630283060230787	-0.782154589526768	-4.65820603508639	-0.166654997982285	3.76447284900532	20.4431678239014	10.6448524493123	-10.3418720408766	-19.7871755474509	-9.98137701934326	BAD	GOOD
0.00797749183494816	0.0265268926961452	-0.0986301637216387	-0.00920006675986913	0.999312180912601	0.958402803629305	-0.155237494521478	0.17076872660576	-0.043094674693609	0.0381918129051612	0.0639193492710437	-0.891633559786633	-1.19108553479358	0.0142987307428191	3.76447284900532	20.4431678239014	10.6448524493123	-10.3415589164565	-19.8108252793638	-9.9812903419584	GOOD	GOOD
0.00764762765284646	0.0266984749281271	-0.0937996328290683	-0.0149136388878441	0.997333248895239	0.953254891479684	-0.150604978276202	0.160175558017066	-0.0438854255641988	-0.0185628620138452	0.00293825848487449	-0.717043872372442	0.825815013899161	0.140663179581521	3.76447284900532	20.4431678239014	10.6448524493123	-10.3415589164565	-19.8108252793638	-9.9812903419584	GOOD	GOOD
0.00731245688078944	0.0271098010788889	-0.0952337628428059	-0.0101587192405479	0.995935356939302	0.944447533098088	-0.149024461922759	0.153308183886053	-0.043869305125897	0.0399399235198707	0.0631810383696971	-0.7091294	1.07585324076542	-0.0310933930672172	3.7676238517118	20.0808371826012	11.0909555831895	-10.3415589164565	-19.8108252793638	-9.9812903419584	GOOD	GOOD
NaN	0.0278793274177708	-0.0947545937902338	-0.0125103029623196	0.996373985706937	0.943066915861972	-0.149334955300753	0.138042967076825	-0.165674107402337	-0.0182359056995794	0.00318065226694788	-0.345911316206765	1.1949759373421	0.380161815054455	3.76765384900532	20.0773878239015	11.0952024493123	-10.3415589164565	-19.8108252793638	-9.9812903419584	BAD	GOOD
NaN	0.0290922417422878	-0.098131787434088	-0.00776019331136611	0.996924159919305	0.939611925226426	-0.145069261356769	0.137827983325506	-0.106149578610711	-0.0776224669437743	0.0630781837485199	-0.0318066734965299	1.42684342562605	0.3897104	3.76765384900532	20.0773878239015	11.0952024493123	-10.3505763288277	-19.8114178803958	-10.4208491944852	BAD	GOOD
0.00634586344028133	0.0307591404794934	-0.0981559811044477	-0.0124818662689409	0.99688210396505	0.927408521999498	-0.145658887081923	0.136974279505548	-0.0446728207987459	-0.195360605398563	0.184796652501257	-0.0897747994481752	0.676928275153875	0.511369263358155	3.76765384900532	20.0773878239015	11.0952024493123	-10.3506889164565	-19.8114252793638	-10.4263373419584	GOOD	GOOD
NaN	0.0327759014073589	-0.0909718271150471	-0.0106125290455955	0.997339170887365	0.931276528792252	-0.145545447881788	0.131761692048065	-0.164940695079813	-0.0800465701283227	0.00526622102955466	-0.0894214716008234	-1.3088551967188	0.632599848520498	3.76765384900532	20.0773878239015	11.0952024493123	-10.3506889164565	-19.8114252793638	-10.4263373419584	BAD	GOOD
NaN	0.0349161600362793	-0.0913268006653458	-0.0148728511349846	0.995401839800708	0.93726771332831	-0.143719596109886	0.146637393917756	0.196243575343911	0.0970321309284817	-0.0578806781050977	-0.0257666409031617	-2.68752723569793	0.500698377937244	3.40252448929215	20.4411444244946	11.0928539208251	-10.3506889164565	-19.8114252793638	-10.4263373419584	BAD	GOOD
NaN	0.0368514653487309	-0.0965880165381098	-0.0102121991745904	1.00019477643001	0.941230686393331	-0.146591462401632	0.1519478778651	0.142223459440598	-0.0164254083347623	-0.118997074727917	0.0941190859239296	-2.48889245249362	-0.0911582296393808	3.39607684900532	20.4475678239014	11.0928124493123	-10.3501769931778	-19.8113913567369	-10.4013833249431	BAD	GOOD
NaN	0.0381685940617797	-0.0990555123603533	-0.0148816896150159	1.0002517599766	0.942674459213015	-0.147219848327824	0.159127090684898	0.0204099829552696	0.0393748514875307	-0.0600757776772742	0.0410241964864217	-1.47903675636176	0.1458578	3.39607684900532	20.4475678239014	11.0928124493123	-10.3324289164565	-19.8102152793638	-9.5362423419584	BAD	GOOD
0.00527272533055514	0.038473261301556	-0.0948534458423733	-0.011641833228509	0.995527417155004	0.941261392792664	-0.149980747214708	0.151951325025886	-0.0423182287858605	-0.0754891561327453	0.0611537474110665	0.2196988	-0.144856334727817	0.139978892625793	3.39607684900532	20.4475678239014	11.0928124493123	-10.3324289164565	-19.8102152793638	-9.5362423419584	GOOD	GOOD
0.0052948217122744	0.037600119135562	-0.0985646426089131	-0.0115808255078827	0.994495384386237	0.941265353605739	-0.149977855612377	0.148455906700452	-0.0435328361730457	0.0378761541843841	-0.055929795741114	0.23414107809662	0.883211972344078	0.0345955677495536	3.39607684900532	20.4475678239014	11.0928124493123	-10.3324289164565	-19.8102152793638	-9.5362423419584	GOOD	GOOD
0.00508287494838048	0.0357417271941963	-0.0957871614081277	-0.0129901361416796	0.998218784116677	0.934343552377227	-0.150124805013528	0.151502586672284	0.0165606399853114	0.214279873813247	0.000965057107110107	0.46315114835938	1.41779814008886	0.206821	3.75824493352404	20.0867613651402	11.0951419307442	-10.3324289164565	-19.8102152793638	-9.5362423419584	GOOD	GOOD
0.00517669593787408	0.0333879909169417	-0.0981040621258965	-0.011618219690434	0.994573811742802	0.9332010781123	-0.144627906875571	0.155147642499297	-0.101664316100379	0.160944299025744	0.00247821640448972	0.400609246508493	1.20100189721844	0.221161231774374	3.76765384900532	20.0773878239015	11.0952024493123	-10.3346392749229	-19.7515635468311	-9.60624931085563	GOOD	GOOD
NaN	0.0311497179985623	-0.0948439883271986	-0.0115676598496429	0.997745642286352	0.931619412669864	-0.149110143384775	0.155108826630124	0.0147990821522586	-0.30222577986451	-0.057123996652721	0.27258825343094	0.487594111711224	0.352095761846267	3.76765384900532	20.0773878239015	11.0952024493123	-10.3606189164565	-19.0621952793638	-10.4290823419584	BAD	GOOD
NaN	0.0295383930418614	-0.0933376280314618	-0.0110905632861097	0.99642984609471	0.938456301919617	-0.152946855412446	0.163184203162484	-0.220637768941224	-0.142952534830899	0.000720642505528088	-0.485881079405253	-0.144460588379304	0.0171054031059701	3.76765384900532	20.0773878239015	11.0952024493123	-10.3606189164565	-19.0621952793638	-10.4290823419584	BAD	GOOD
NaN	0.0287666900443333	-0.0951542985553254	-0.0162532556390437	0.997750444270631	0.942017110846005	-0.146901862730645	0.151571229322385	-0.0489807460716528	0.149943751711021	0.121433223875305	-0.622957950440337	0.63233154576869	0.490427292623955	3.76765384900532	20.0773878239015	11.0952024493123	-10.3606189164565	-19.0621952793638	-10.4290823419584	BAD	GOOD
0.00490803233381761	0.0286955851290364	-0.0980528601289804	-0.0126783727765292	0.99831636732049	0.9361444064848	-0.14119780649672	0.163810461095008	-0.162346541950743	0.159179569422015	0.0658656388126348	0.17765608389566	-1.38419475857058	0.293372824693122	3.04929129642059	20.7334551247305	11.0908116456892	-10.3606189164565	-19.0621952793638	-10.4290823419584	GOOD	GOOD
NaN	0.028971038857255	-0.0948571062905406	-0.0195615865496507	0.992166594914628	0.954619709869332	-0.144375347541917	0.154973200905112	-0.047413551173685	0.10174523447003	-0.0546911688805064	0.444894813368669	-0.217862397174144	0.0534560209818784	3.02488184900532	20.7557478239014	11.0906624493123	-10.3606189164565	-19.0621952793638	-10.4290823419584	BAD	GOOD
NaN	0.0292169014818152	-0.0961327295305093	-0.0137420685021119	1.00088472221106	0.947351576351556	-0.154053389475523	0.145301762383899	-0.0430779894472225	-0.0148231846445165	-0.0589428557144814	1.29313034839474	4.31264294196292	0.186523290418454	3.02488184900532	20.7557478239014	11.0906624493123	-10.3562005044658	-19.395238639514	-10.4278626113244	BAD	GOOD
0.00495260048481346	0.0291608679534377	-0.094313276805947	-0.0111739034028657	1.00263084290171	0.931487639685732	-0.148774523166221	0.137636445114844	-0.102228509322313	0.152418186312366	-0.0589465664523266	1.67469421830797	5.63663737150615	0.151987373453123	3.02488184900532	20.7557478239014	11.0906624493123	-10.3556489164565	-19.4368152793638	-10.4277103419584	GOOD	GOOD
0.00504995631121566	0.0287003395961087	-0.0961618652007057	-0.00875513969521359	0.993415246528361	0.917759679275102	-0.143308230693378	0.131429896506153	-0.163670014198817	0.101986054739298	0.0589859629732301	1.81847061857784	2.82092562206621	0.367662415656912	3.02488184900532	20.7557478239014	11.0906624493123	-10.3556489164565	-19.4368152793638	-10.4277103419584	GOOD	GOOD
0.00501837732522875	0.0279309773660439	-0.0989984547346056	-0.0100712063205561	1.00186274508974	0.925081068074482	-0.137429974778641	0.139332179523384	-0.0478062943813512	-0.0143007529058962	-0.0539464886020318	1.37408334787855	-1.79077539482509	0.221511351449506	4.09073227980189	20.100843500953	10.6653367432141	-10.3556489164565	-19.4368152793638	-10.4277103419584	GOOD	GOOD
0.00483017397020901	0.0271121339603433	-0.092601767943856	-0.0152120909783653	0.994267811576927	0.939230618624406	-0.144600681190964	0.155871837583901	0.0162600561968503	-0.132788004344003	0.0585148166858954	0.873731172050943	-2.27626123391363	0.206821	4.13605084900532	20.0729978239014	10.6472524493123	-10.3556489164565	-19.4368152793638	-10.4277103419584	GOOD	GOOD
0.00469356626829424	0.0265591099989539	-0.0969689911309271	-0.0154553052902331	0.99394005232041	0.941713553538743	-0.147951822413172	0.162868785782114	0.0188685121593796	0.0325175634541225	0.00502685909409251	0.955313094846449	0.17001055333685	0.321414126108268	4.13605084900532	20.0729978239014	10.6472524493123	-10.3556489164565	-19.4368152793638	-10.4277103419584	GOOD	GOOD
0.00478810665649998	0.0265132662860601	-0.0971655671293001	-0.0126808206576793	1.00044005731491	0.937174594591444	-0.145454903303868	0.167002285442178	-0.0399467014020021	0.0402859255085963	0.0609316522486252	0.492179490698596	1.04374738797281	0.212923299722241	4.13605084900532	20.0729978239014	10.6472524493123	-10.3556489164565	-19.4368152793638	-10.4277103419584	GOOD	GOOD
NaN	0.0270658756840254	-0.0957968601221729	-0.0120784387558781	0.995671872411761	0.937862464254301	-0.148522403104963	0.162038216747965	0.0158095204344635	0.0967239112347578	0.239067507230694	0.229607259668848	1.52719956869291	0.0897722224360117	3.42925232956329	20.4181527017465	10.2162900601484	-10.3556489164565	-19.4368152793638	-10.4277103419584	BAD	GOOD
NaN	0.0281599009761668	-0.0924760034138499	-0.0115821277715733	0.998172071712772	0.943515747689153	-0.149455683188257	0.154281193103824	-0.21560289342054	0.212474560999051	-0.044134585344397	0.279771246281156	2.44657007980518	0.321463930058763	3.39430684900532	20.4352178239014	10.1949824493123	-10.3556489164565	-19.4368152793638	-10.4277103419584	BAD	GOOD
NaN	0.0296249428353333	-0.0955695408624689	-0.0120289856279275	0.992806830421016	0.941341646233111	-0.148609957833346	0.15975146148723	0.0649127760884949	-0.007380116083648	-0.117328041916979	0.524410386268046	3.61201537810296	0.268989618583217	3.39430684900532	20.4352178239014	10.1949824493123	-10.3556489164565	-19.4368152793638	-10.4277103419584	BAD	GOOD
0.00458663793045477	0.0312185457925183	-0.0920125259886741	-0.0134223132486236	0.999368182967442	0.937727944333407	-0.143717106442558	0.147622018813158	-0.0363833699451664	-0.131890000419065	-0.120340547027121	0.651946907560083	3.23268695293297	0.328153983139361	3.39430684900532	20.4352178239014	10.1949824493123	-10.7167109866504	-19.4375084678368	-9.98251895760573	GOOD	GOOD
NaN	0.0327173292663064	-0.0945476016441365	-0.0171828246438199	1.00247003232351	0.928469035238155	-0.144786171102334	0.149492278921395	0.0737814055043927	-0.0817142496735124	-0.00404367612356692	0.281776880559379	1.95171125540382	0.389666467880599	3.39430684900532	20.4352178239014	10.1949824493123	-10.7202589164565	-19.4375152793638	-9.9781443419584	BAD	GOOD
NaN	0.0340353069447001	-0.0993282711740761	-0.0178648385284773	0.996695664673588	0.940173431135268	-0.148046346265478	0.150301661794624	0.0803209737333797	0.0898299533515321	0.00260999125767214	0.714423751228072	1.14075863456003	0.26714401814531	3.39814718864548	20.0953987938818	11.0447615408997	-10.7202589164565	-19.4375152793638	-9.9781443419584	BAD	GOOD
NaN	0.0352507136080114	-0.091799582233341	-0.0164880709978827	0.994952228949305	0.935817485677982	-0.149076700393824	0.153545420016629	-0.0940099621408083	-0.124465069925004	0.00264836901884073	0.660784488534382	1.25918259590676	0.209325771670576	3.39837084900532	20.0756078239014	11.0942524493123	-10.7202589164565	-19.4375152793638	-9.9781443419584	BAD	GOOD
0.00474031651531355	0.0365415020218709	-0.0945357183586561	-0.0164170490648929	0.996253560748295	0.932934147433441	-0.14807363724839	0.148471029465918	0.0695698431206764	-0.137894697336353	0.00266537881932784	1.01899183171474	1.41548259355106	0.3287472	3.39837084900532	20.0756078239014	11.0942524493123	-10.7203866699807	-19.4490106456351	-9.99173688802484	GOOD	GOOD
0.00479351844047914	0.0381109883344072	-0.0974625524246383	-0.0159746297537611	1.00091112573691	0.934270607786097	-0.146462823324838	0.150654016938177	-0.0934098790285979	-0.0261526915335321	0.00271752727272792	0.833868278543467	0.9654401	0.323775963891341	3.39837084900532	20.0756078239014	11.0942524493123	-10.7244289164565	-19.8127352793638	-10.4218183419584	GOOD	GOOD
0.00456944836182669	0.0400855489099333	-0.0972121144955908	-0.0136655628266122	0.995769160421497	0.932459959867569	-0.142113181873998	0.158157176255253	-0.104413003866537	-0.0190211083168941	0.117889620888371	0.718220635067224	0.994931293589971	0.20372298396286	3.39837084900532	20.0756078239014	11.0942524493123	-10.7244289164565	-19.8127352793638	-10.4218183419584	GOOD	BAD
0.00463624623056277	0.042407759617709	-0.0957871414173524	-0.0139683056151525	1.00130271279051	0.93355465592297	-0.146179570605013	0.16667445678488	-0.0467096733091935	0.203689188351963	0.0678095109363134	0.780767421243895	1.56344581572361	0.138431355410024	3.05137720056051	20.068146139198	10.6725454018828	-10.7244289164565	-19.8127352793638	-10.4218183419584	GOOD	BAD
0.00500426598375008	0.04485383172946	-0.0925047909101075	-0.0117167666936758	1.00351431873946	0.934028711537821	-0.143496591815925	0.16510880020135	0.0148740204569417	0.10729676242359	0.00649690383830688	0.843313995601021	1.86065923323057	0.0325880186651418	3.02820384900532	20.0676478239014	10.6443824493123	-10.7244289164565	-19.8127352793638	-10.4218183419584	BAD	BAD
0.00467979444686866	0.0471581642291114	-0.0945979351569567	-0.0142837404567096	0.992766541397979	0.934626119405076	-0.138641516025995	0.156643389581889	0.0187923971689408	-0.0111647816617473	0.0598634736509816	0.905858251920996	2.21706132898813	0.1458578	3.02820384900532	20.0676478239014	10.6443824493123	-10.6941380021119	-19.8126291063617	-10.4221845982915	BAD	BAD
0.00502770521289221	0.0490763019167376	-0.0942848263531617	-0.0149281081485917	0.996510061274064	0.933357528357481	-0.141632992789692	0.165040544068886	0.0187675689580194	0.0917732559485591	0.121052734940328	0.979707666066186	2.57448709207869	0.134735271105216	3.02820384900532	20.0676478239014	10.6443824493123	-10.3506889164565	-19.8114252793638	-10.4263373419584	BAD	BAD
0.00502657692153314	0.0503388965047673	-0.0924192453268097	-0.0154069306442105	1.00042796551027	0.938008315626808	-0.148177685575455	0.157322833319933	-0.0386411284819187	0.154988065193311	0.12512389912926	1.148527	2.42807437095907	0.02393157	3.02820384900532	20.0676478239014	10.6443824493123	-10.3506889164565	-19.8114252793638	-10.4263373419584	BAD	BAD
0.00527422658264756	0.050610222522122	-0.0929956693088045	-0.0132779221531737	0.999751476943368	0.943328737708712	-0.14811237451911	0.163972842236306	0.0803064879294454	0.0509790460124866	0.203696138659223	1.15544692420234	2.52585068038444	0.02393157	2.65662684900532	20.4378278239015	10.6419924493123	-10.3506889164565	-19.8114252793638	-10.4263373419584	BAD	BAD
0.00529542255438554	0.0495575962307001	-0.0960138522122811	-0.0146565502219517	0.999667576183713	0.939555649412211	-0.144402086163644	0.162055133373494	0.0692845316073383	0.0678973333698485	-0.0195928118524253	1.20441327129212	2.44601962323162	0.0120470406287442	2.65662684900532	20.4378278239015	10.6419924493123	-10.3506889164565	-19.8114252793638	-10.4263373419584	BAD	BAD
0.00551581274726622	0.0470012258592267	-0.095645919978322	-0.0146006443991033	0.9985031466731	0.937576392899629	-0.145583304898882	0.159326322545132	0.0294666594754127	-0.0473111991031461	-0.0666113617683866	1.15437672284266	2.21154875476187	-0.0864764117104966	2.65662684900532	20.4378278239015	10.6419924493123	-10.3506889164565	-19.8114252793638	-10.4263373419584	BAD	BAD
0.00544951169342404	0.043022199118952	-0.0976003307875417	-0.0109375404000681	0.995040540885356	0.937351030183964	-0.146152380795054	0.158997545290647	0.080227422598817	0.0894556037333881	0.144480620946107	0.983791685424739	2.38999063147785	-0.09799469	2.65662684900532	20.4378278239015	10.6419924493123	-10.3550874035829	-19.4792242183862	-10.427554907044	GOOD	BAD
0.00639772609043122	0.03798453899121	-0.0969416612456275	-0.012463296782145	0.995504812170611	0.932535255357378	-0.144542316493027	0.160374593732372	0.0594138844107197	0.0201456795395001	-0.0385042852967652	0.796274927401177	2.83235267095375	-0.207267159637099	2.78202313126232	20.3129031560572	10.6428006901127	-10.3556489164565	-19.4368152793638	-10.4277103419584	GOOD	BAD
0.00603016596664816	0.0324761473355918	-0.0959720854825972	-0.0114889438463149	0.996235772638633	0.932857254696678	-0.147378477203841	0.155660701565419	-0.0327359440939464	-0.0588104889591769	0.0635146321355007	0.608634659502177	2.72274741069643	0.00108492649538532	3.39978184900532	19.6974678239014	10.6467824493123	-10.3556489164565	-19.4368152793638	-10.4277103419584	GOOD	GOOD
0.0066241702188391	0.027137333156888	-0.0974338436434837	-0.0091489192206154	0.99764036751405	0.931114386497626	-0.143715710521637	0.156145832406437	-0.00183000128447974	0.0301660656443884	0.073593521158314	0.5912302	2.49371931513763	-0.0319324170782415	3.39978184900532	19.6974678239014	10.6467824493123	-10.3556489164565	-19.4368152793638	-10.4277103419584	GOOD	GOOD
0.00679798473415106	0.0224565779128576	-0.0977698910404877	-0.0119761543381416	0.99616285346652	0.926161961911229	-0.152477234935903	0.161874063924642	-0.0843345538754236	-0.029158881959432	0.0845011749081488	0.763339997584271	2.04416655291043	-0.149994888445154	3.39978184900532	19.6974678239014	10.6467824493123	-10.3556489164565	-19.4368152793638	-10.4277103419584	GOOD	GOOD
0.00710477667440997	0.0186989566603501	-0.0932887227698083	-0.0143795377308483	0.994585115782445	0.931983891823936	-0.14080803780233	0.160735669407671	0.0286730599708415	-0.0595290847200128	-0.100718638964078	0.545015618033493	1.90133148965811	0.183624819564939	3.39978184900532	19.6974678239014	10.6467824493123	-10.3548902833103	-20.1390941583704	-10.8419643128868	GOOD	GOOD
NaN	0.0159618347022268	-0.0936806552232422	-0.0156324028065321	0.993341293366281	0.934337954502862	-0.149108707723465	0.15630494593284	0.100054078174511	0.0399264344991571	0.00209587179429091	0.822393859484346	1.893971	0.0914019014475783	3.39932849018867	19.8190499771878	10.790657959728	-10.3548389164565	-20.1866452793638	-10.8700133419584	BAD	GOOD
NaN	0.0142379534573204	-0.0962757153815281	-0.0114948316268279	0.995044038341212	0.937747776195809	-0.147776097266107	0.162515130651085	0.164138735600935	0.0209208767065148	0.0216156122511505	0.661192126666518	2.00501450329527	0.0848947	3.39696184900532	20.4537378239014	11.5417224493123	-10.3548389164565	-20.1866452793638	-10.8700133419584	BAD	GOOD
0.00772675249255864	0.0134552544559692	-0.0983833225684019	-0.010865243535487	0.993636528213378	0.92749816516499	-0.14780591233763	0.159650021516935	-0.0430329324320223	-0.0508272913680635	0.095734916239849	0.832760885664885	1.78559856120131	-0.0329905699496572	3.39696184900532	20.4537378239014	11.5417224493123	-10.3548389164565	-20.1866452793638	-10.8700133419584	GOOD	GOOD
0.00773085786315572	0.0135122139994751	-0.0954831234161333	-0.0108399752462298	0.996657826290195	0.940426605909657	-0.145240935482018	0.158058861021335	-0.0238229310694933	0.0993690814413758	-0.0593240830452059	0.657442602879511	1.15428422192675	0.0820785872179096	3.39696184900532	20.4537378239014	11.5417224493123	-10.3548389164565	-20.1866452793638	-10.8700133419584	GOOD	GOOD
NaN	0.0142998537256594	-0.101518307263644	-0.0162155500179479	0.995110336949101	0.9374719747395	-0.146736294041218	0.166094545011062	0.0896362552125863	0.0534640995409543	-0.0213646715871262	0.530919066083757	1.65504476058601	0.0247244835043902	3.39696184900532	20.4537378239014	11.5417224493123	-9.99166476739744	-19.0755274131699	-10.4392765229746	BAD	GOOD
NaN	0.0157010753594529	-0.0980750397162205	-0.00956361405878814	0.993225798027357	0.9403291613961	-0.145267282543666	0.166685606410178	0.113406332581006	-0.188541881187533	0.158060925872144	0.158842135235947	3.05064201970138	0.206296678156389	3.39669121277634	20.4518494863716	11.4044441334341	-9.98687891645646	-19.0608852793638	-10.4336003419584	BAD	GOOD
NaN	0.0175802185185003	-0.0947037505546865	-0.00958043913353972	0.992594520907104	0.935481379740342	-0.150574073751066	0.163742405024528	-0.0338218251308849	-0.129129976019764	-0.0165037768728987	0.4054645	3.51931648676088	0.327434676069124	3.39519184900532	20.4413878239015	10.6439024493123	-9.98687891645646	-19.0608852793638	-10.4336003419584	BAD	BAD
NaN	0.0197785118887519	-0.0937443920839636	-0.011975936219202	0.998316304512336	0.931541463373011	-0.140220429514876	0.165857534311132	0.00921129375906003	-0.0965028222939125	-0.102163428808552	0.409741597624275	3.57593186188836	0.14691051989054	3.39519184900532	20.4413878239015	10.6439024493123	-9.98687891645646	-19.0608852793638	-10.4336003419584	BAD	BAD
NaN	0.0221102491257871	-0.0914992271984448	-0.0114107753346	0.998453695078666	0.935009042369813	-0.150993138546265	0.16179909847229	-0.0431056533108126	-0.170979412004879	0.00223475867901292	0.663316465404847	3.52525076978186	0.206821	3.39519184900532	20.4413878239015	10.6439024493123	-9.99696784552926	-19.0711700940351	-10.4334392014311	BAD	BAD
NaN	0.024347213461835	-0.0950845716193764	-0.0115251634452033	0.999225345733886	0.934779298481275	-0.146089185761548	0.162217360779763	-0.0159269257059945	-0.045497469099403	0.00226761328615426	1.0293171434774	3.74886145153238	0.199977423733729	3.39519184900532	20.4413878239015	10.6439024493123	-10.3556489164565	-19.4368152793638	-10.4277103419584	BAD	BAD
NaN	0.0262131096118334	-0.094524668740822	-0.0155641204732031	0.998275572983331	0.93024563905099	-0.14154673637627	0.170698833161123	0.114862748978617	-0.163064030978943	-0.0155351030392657	1.11884769726939	3.66796608203709	0.0151656380628003	3.34221587534334	20.3330660750339	10.6441813520317	-10.3556489164565	-19.4368152793638	-10.4277103419584	BAD	BAD
NaN	0.0274427149878598	-0.0971344331764982	-0.00874084497751672	0.996506093346113	0.924322794303814	-0.142214217604745	0.179513130641871	-0.0342381874943798	0.0485245147188386	-0.120374104703321	0.446612165121917	3.07634975973022	-0.155417986851731	3.03049884900532	19.6956878239014	10.6458224493123	-10.3556489164565	-19.4368152793638	-10.4277103419584	BAD	BAD
NaN	0.0279104310909234	-0.100918191595783	-0.0143688664918518	1.00172537305733	0.932734360504404	-0.149947273936718	0.172289190738791	0.0184912370136834	0.0993491517814361	-0.129097812361794	-0.873807201484553	1.4232383851722	-0.073081139491702	3.03049884900532	19.6956878239014	10.6458224493123	-10.3556489164565	-19.4368152793638	-10.4277103419584	BAD	BAD
NaN	0.0277303393545533	-0.0914148645615614	-0.0109241302953882	0.996437516086318	0.941191413027241	-0.145680671891183	0.163669325960877	0.0185287021784421	0.0741673013531343	-0.173007865810619	-0.435169758960666	-0.0263398483624117	0.263016633312851	3.03049884900532	19.6956878239014	10.6458224493123	-10.3859156291388	-19.466307787319	-10.4968572250266	BAD	BAD
NaN	0.0272183462243479	-0.092290106281647	-0.0126090610877697	0.998745442293341	0.950934179714075	-0.150312544352505	0.162266699577691	0.0185638982952964	-0.0790056388147701	-0.111649222639135	1.37256246356705	3.16077658322359	0.2175858355618	3.03049884900532	19.6956878239014	10.6458224493123	-10.7426789164565	-19.8139452793638	-11.3119133419584	BAD	BAD
NaN	0.026716038314123	-0.0957945037743103	-0.0101139476615983	0.993267147273138	0.940834994732267	-0.143781894319012	0.164017600499666	0.0269392391602695	-0.0871520069246626	-0.0418818918986341	1.73729840159403	8.50879206601595	0.274790028319057	3.13204963386	19.6970254477869	10.7077349339167	-10.7426789164565	-19.8139452793638	-11.3119133419584	BAD	BAD
NaN	0.0264208875412989	-0.0984717960989294	-0.00986357526860487	0.998602132044405	0.910813702571612	-0.140472367454316	0.167666823276764	0.0716306167573625	-0.130200193058565	0.0639617604960641	1.248567360447	8.34714091758825	-0.241082422580643	3.76994784900532	19.7054278239014	11.0966424493123	-10.7426789164565	-19.8139452793638	-11.3119133419584	BAD	BAD
NaN	0.0263960919507881	-0.0947081565901003	-0.00869400864116482	1.00241767839159	0.918125169596193	-0.146392359244449	0.181848557861345	0.0184108872998897	-0.0789106765918152	0.0722374588445722	-0.702854558358232	1.96953558828767	-0.438129375981138	3.76994784900532	19.7054278239014	11.0966424493123	-10.7426789164565	-19.8139452793638	-11.3119133419584	BAD	BAD
NaN	0.0267077122507459	-0.0974094433348245	-0.0119342686058096	0.997688940377787	0.949867004538297	-0.158507220702838	0.1615761205325	-0.0142220080349265	-0.0631642353710099	0.100947867938441	-1.60969888143927	0.425679011545514	-0.410209038501537	3.76994784900532	19.7054278239014	11.0966424493123	-10.4062755555122	-19.8122670846256	-10.9248487085491	BAD	BAD
NaN	0.027461489026129	-0.0962258306496047	-0.0112792758438603	0.99921863246511	0.951902909430669	-0.150249257520324	0.167742792179289	-0.19558681687004	0.0320683654416125	-0.0507074997518889	0.886484830667975	6.25799400438543	0.0847826413992094	3.76994784900532	19.7054278239014	11.0966424493123	-10.3598089164565	-19.8120352793638	-10.8713843419584	BAD	BAD
NaN	0.0287179866488015	-0.0986743200330967	-0.0131172702724094	0.995613890148907	0.923221234566996	-0.142571585821672	0.186620627647063	0.0106378426157199	-0.00419527431156964	-0.00532069084115569	-0.125301367383797	8.25275676125341	0.1458578	3.81752548179939	19.70405944524	10.9805348078638	-10.3598089164565	-19.8120352793638	-10.8713843419584	BAD	BAD
NaN	0.030460580558392	-0.0932338022372954	-0.0162147377704046	0.996322083930663	0.920347626579293	-0.145657679581761	0.170596104767363	-0.0350930078043259	0.099218492281393	-0.0351568199909917	-0.331957662665735	4.38491841638899	0.256677889522789	4.13745984900532	19.6948578239014	10.1997724493123	-10.3598089164565	-19.8120352793638	-10.8713843419584	BAD	BAD
NaN	0.032638154502745	-0.0987155267497548	-0.01121331083798	0.993268887176123	0.936964071742688	-0.14758740870856	0.167266200402401	0.0264154922335128	0.0917036705510064	0.125372146277468	0.686666646192999	3.66318581676048	0.323806615598406	4.13745984900532	19.6948578239014	10.1997724493123	-10.3598089164565	-19.8120352793638	-10.8713843419584	BAD	BAD
NaN	0.0351826388291034	-0.0925732665512461	-0.00919136184435487	0.995733602482199	0.935334866924144	-0.152742101367104	0.167943731825282	0.0648657705103635	0.0323914382849976	0.110048379262288	2.04267775590243	6.54654207565354	0.3287472	4.13745984900532	19.6948578239014	10.1997724493123	-10.3644172032781	-19.4639795517209	-10.8726609117352	BAD	BAD
NaN	0.0379954296673628	-0.0945439997670948	-0.0127841608239156	1.00020482937255	0.917553139454508	-0.147818516824084	0.160614407844653	-0.0201520936300949	0.00242601769458825	0.00259312775008619	3.06977455434118	7.80433257390181	0.443258553984223	4.13745984900532	19.6948578239014	10.1997724493123	-10.3647689164565	-19.4374152793638	-10.8727583419584	BAD	BAD
NaN	0.0409383760319899	-0.0970093668943094	-0.0109714454330499	0.99407706091877	0.907743498471055	-0.140868253619032	0.182292745377091	0.111881592059845	0.136956221778385	0.00998749962654702	2.65980179152702	3.51952553193119	0.277069248185723	4.09257686238138	19.6946414805211	10.1996569851487	-10.3647689164565	-19.4374152793638	-10.8727583419584	BAD	BAD
NaN	0.043830444006709	-0.0987662672588046	-0.0105963825045769	1.00133946073632	0.925601074740729	-0.142644973855104	0.188789458227493	-0.111906009188419	-0.0194887630310812	0.0491733668212374	1.56539982090813	-0.0535757537611002	0.0923346632698495	3.76817784900532	19.6930778239015	10.1988224493123	-10.3647689164565	-19.4374152793638	-10.8727583419584	BAD	BAD
NaN	0.0464321214990459	-0.0961978790102451	-0.0137108067735116	0.998081776658025	0.951586916135266	-0.146263933622497	0.200350185876807	-0.136729511262706	0.00163448554430432	-0.0515063349915761	0.859721013292654	1.38007757609481	-0.151510083347943	3.76817784900532	19.6930778239015	10.1988224493123	-10.3647689164565	-19.4374152793638	-10.8727583419584	BAD	BAD
NaN	0.0484405140265844	-0.0963264116602854	-0.0115730420785478	0.996737635762888	0.951018218263312	-0.145517250477942	0.209223498772071	0.0514978436776936	0.144815431479214	0.00255570428567135	0.596306825948047	5.35192370116576	0.378464845739134	3.76817784900532	19.6930778239015	10.1988224493123	-9.65048528209903	-19.4360341788544	-11.7534606696786	BAD	BAD
NaN	0.0495817889246983	-0.0967832913796126	-0.01151977431882	0.998858188101646	0.943572392784997	-0.144009069731022	0.192842024540124	-0.144590338252071	0.00550364203624827	0.0025954371178828	-0.0828229196554298	6.35286412647209	0.269052811285932	3.76817784900532	19.6930778239015	10.1988224493123	-9.63553891645646	-19.4360052793638	-11.7718893419584	BAD	BAD
NaN	0.0497649153294349	-0.0936693523920213	-0.0121272057077009	0.995574460375377	0.938005178249058	-0.146831184219282	0.175334334811532	0.0188798123845134	-0.22317330963248	0.00266032893204329	-0.399505214650609	5.14380228631946	0.450680778206365	3.72630067130178	19.6942822552473	10.301019075718	-9.63553891645646	-19.4360052793638	-11.7718893419584	BAD	BAD
NaN	0.0491227333121871	-0.0930445461340183	-0.019365962390294	0.997056175354806	0.936900476724534	-0.152483986445926	0.162257615360117	0.018894726325059	0.0333261475507048	-0.00423528931349553	-0.269383182870582	4.91405612886576	0.511017042207888	3.40066684900532	19.7036478239014	11.0956924493123	-9.63553891645646	-19.4360052793638	-11.7718893419584	BAD	BAD
NaN	0.0479072861546438	-0.0955491638256852	-0.0123248032183996	0.998968989157279	0.928441087132844	-0.144916761225951	0.165319294214281	0.0189117657548739	-0.0259490613452499	-0.0450950983299224	0.351068051971536	5.12619786270681	0.4506735	3.40066684900532	19.7036478239014	11.0956924493123	-9.64310930870703	-19.4360318137152	-11.7717978288288	BAD	BAD
NaN	0.0463718103707659	-0.0980454966046448	-0.0144902548401436	0.996006706035712	0.919890130033362	-0.144463633790873	0.16315860104294	0.0122150752580955	-0.078740433854607	0.0506581033304522	0.724483692266215	4.21689125699379	0.454379144164814	3.40066684900532	19.7036478239014	11.0956924493123	-10.0092889164565	-19.4373152793638	-11.7673713419584	BAD	BAD
NaN	0.0447223385265363	-0.097031835416812	-0.0147982045940437	0.993187092064549	0.922198522768089	-0.142168114427481	0.166959176919987	-0.0227996509027667	-0.0659301222199843	-0.0652351116189287	1.01466719915469	2.36464248992589	0.567669430006698	3.40066684900532	19.7036478239014	11.0956924493123	-10.0092889164565	-19.4373152793638	-11.7673713419584	BAD	BAD
NaN	0.0431153929823763	-0.0950932707340578	-0.0169772817072044	0.994677439191874	0.921035403231333	-0.143646565544253	0.179525611846199	0.122426131240411	0.0275303451362266	-0.119923042780605	0.77073811913663	1.12194589074475	0.432191129489838	3.40032957985439	19.7424300653432	11.0479435772217	-10.0092889164565	-19.4373152793638	-11.7673713419584	BAD	BAD
NaN	0.0416618590234719	-0.0907039761445563	-0.0132871042961459	0.993212763563122	0.923306361096785	-0.142907575695915	0.190426139511604	-0.0364304745758011	-0.0661388555331147	-0.113456494511903	0.653152	0.812447454986082	0.0848947	3.39748584900532	20.0694278239014	10.6453424493123	-10.0092889164565	-19.4373152793638	-11.7673713419584	BAD	BAD
NaN	0.0404370551839469	-0.0973296813888521	-0.0114266542176097	0.995286377676966	0.92849854948993	-0.144690154863866	0.189533294990594	0.0250481395869941	0.0342470230467319	-0.0521062416613716	0.631272806380309	1.20105555568905	0.0762785266865773	3.39748584900532	20.0694278239014	10.6453424493123	-10.0092889164565	-19.4373152793638	-11.7673713419584	BAD	BAD
NaN	0.0395139140629567	-0.0945774820502616	-0.0104041370850646	0.993880717190446	0.930362783940676	-0.145044926089118	0.190304227520063	0.0616280123099763	-0.0251363109588499	0.0215866323213107	0.363556595846711	2.05224144499582	-0.0321055328972202	3.39748584900532	20.0694278239014	10.6453424493123	-10.0379482601092	-19.4979121598912	-11.7308230832833	BAD	BAD
NaN	0.0389876042594169	-0.0971485337993665	-0.0132715423481922	0.992753595741837	0.930478543908805	-0.144187407538475	0.184654992717632	-0.0920506211120858	-0.0784131133239297	0.174687914203922	0.579973972063775	2.54288539050541	0.0294725408599522	3.39748584900532	20.0694278239014	10.6453424493123	-10.3639689164565	-20.1872452793638	-11.3150603419584	BAD	BAD
NaN	0.0389311893340728	-0.0965177183588969	-0.0148340543979089	0.991646351998735	0.927979911704878	-0.145150641423849	0.189712936596369	0.00684739193828643	-0.0667784810928674	0.0700830012978969	0.48613815689126	2.60153854735173	0.103356124326077	3.43360962563635	20.0689973551967	10.6014169912341	-10.3639689164565	-20.1872452793638	-11.3150603419584	BAD	BAD
NaN	0.0393147578594953	-0.0950222963402538	-0.00951864055072644	1.00108376420472	0.928360869919763	-0.144999990339299	0.187939404552685	-0.092421223119306	0.0288935006300065	0.113579881487799	0.636644749376505	2.08099965090163	0.262366879747783	3.76588284900532	20.0650378239014	10.1973824493123	-10.3639689164565	-20.1872452793638	-11.3150603419584	BAD	BAD
NaN	0.0399727517647205	-0.0972112408318537	-0.0131693190616938	0.99530061329721	0.924008429121097	-0.143877759906314	0.187618444063067	0.0072037861335761	-0.0727794448667501	0.00842915845144474	0.486535439381022	1.14311625280964	0.213105181800555	3.76588284900532	20.0650378239014	10.1973824493123	-10.3639689164565	-20.1872452793638	-11.3150603419584	BAD	BAD
NaN	0.0406278963125788	-0.0932408765724535	-0.0138841885436664	0.998462095445731	0.926546693919785	-0.151383824183319	0.185255528962728	-0.0927470457932158	-0.0190129425954846	0.052414051141312	-0.0782920391568759	0.409781403956776	-0.169239697631983	3.76588284900532	20.0650378239014	10.1973824493123	-10.0514118222595	-19.5263793110228	-11.7136534733257	BAD	BAD
NaN	0.0409650098102148	-0.0974232888590032	-0.00853668460757736	0.995421426559425	0.924272541837066	-0.146386134336347	0.185104100923765	0.00764666362493632	-0.00809623167966714	-0.0532598885112808	-1.03487399558892	0.585695734244979	-0.111249842901968	3.76588284900532	20.0650378239014	10.1973824493123	-10.0092889164565	-19.4373152793638	-11.7673713419584	BAD	BAD
NaN	0.0407597256176747	-0.0948437389892162	-0.0120953752113103	0.995236955027422	0.925204478402071	-0.142985135071098	0.183002499689847	-0.0875105978992815	0.0944811927957877	0.0024638463771094	-1.0867655700908	-3.04459856140003	0.0119114898979417	3.76567591104794	20.0985771017349	10.1972526058881	-10.0092889164565	-19.4373152793638	-11.7673713419584	BAD	BAD
NaN	0.0399883412990213	-0.095541332646387	-0.0125840551876585	0.998276674745916	0.944546022961394	-0.150833305984097	0.180645219932752	0.0750798275345991	0.0298558357876239	0.00235388718289922	-0.967775686405774	-3.02189914255404	-0.198342745422992	3.76358784900532	20.4369978239015	10.1959424493123	-10.0092889164565	-19.4373152793638	-11.7673713419584	BAD	GOOD
NaN	0.0388422795244107	-0.0940637027619012	-0.0131894907103493	0.997863644387206	0.941611007348264	-0.158452156749511	0.185210730206746	0.0189420592299504	-0.0731267965599262	0.00769042188345319	0.0703466458236253	2.58120543433083	-0.107558757884889	3.76358784900532	20.4369978239015	10.1959424493123	-10.0092889164565	-19.4373152793638	-11.7673713419584	BAD	GOOD
0.00874566585512892	0.0376519852983121	-0.0970809937987404	-0.0148480623737701	0.998720071991644	0.921822952682711	-0.151416166697391	0.165356667436572	0.0136953442493679	-0.0189206167868215	0.0636596968396531	0.792359212032923	3.91969746935639	0.129189579731549	3.76358784900532	20.4369978239015	10.1959424493123	-9.99153173800369	-20.134764331479	-11.3501875825815	GOOD	GOOD
NaN	0.0367283664324185	-0.0962607353018336	-0.013067193350236	1.0029980692753	0.911663989812566	-0.147346991846503	0.167659935199654	-0.0529529856214135	-0.0239748527098199	0.0583335695534158	0.897234699020746	1.03181336885787	0.318099946327951	3.76350143725558	20.463597834187	10.2336127555215	-9.99022891645646	-20.1859352793638	-11.3195793419584	BAD	GOOD
NaN	0.0361904698886082	-0.0971796944300632	-0.00870301436183656	1.00083396493822	0.916342614171716	-0.142593631254133	0.186271630531525	-0.150514255109191	-0.0930024759165299	0.0122456557102699	0.429144186150412	-2.85298697035117	0.0385022225260152	3.76256084900532	20.7531378239015	10.6436524493123	-9.99022891645646	-20.1859352793638	-11.3195793419584	BAD	GOOD
NaN	0.0359324659425175	-0.0969028754652883	-0.0146034690986048	0.99564989023515	0.935897457560537	-0.14400584485968	0.190672526800555	0.0239873524866191	-0.222755350537362	0.119892204247929	-0.0116702519817953	-3.42978837230052	-0.0934044685816238	3.76256084900532	20.7531378239015	10.6436524493123	-9.99022891645646	-20.1859352793638	-11.3195793419584	BAD	BAD
NaN	0.0357364730439727	-0.0941633455784536	-0.0157748990315416	0.993106945892657	0.936423577989035	-0.150364350022853	0.207046889187142	0.0708015167936882	0.130902574883001	0.0538221566221262	-0.02798869	-1.52632193512873	0.198422051903303	3.76256084900532	20.7531378239015	10.6436524493123	-9.99022891645646	-20.1859352793638	-11.3195793419584	BAD	GOOD
NaN	0.0354163068238247	-0.0983790674817666	-0.0140060617031599	0.995194627505198	0.932023404728718	-0.148168512919711	0.202403062709128	-0.0426815826055592	-0.197109950461638	-0.0543843690413347	-0.271339191217025	-0.331613228902754	0.0870296297506995	3.76256084900532	20.7531378239015	10.6436524493123	-10.3769369796891	-18.7150102036825	-11.3205333397465	BAD	GOOD
0.00965370213844531	0.0349464339629497	-0.0951115087061365	-0.0138097130054821	0.998231086170497	0.93091658790378	-0.149037091286143	0.194660097054451	-0.0473421063750818	-0.179012949113385	-0.00710818312732494	-0.521526026126664	0.207133596593219	-0.0361269495433741	3.73456070917924	20.7293768544381	10.6436715038187	-10.3838289164565	-18.6887952793638	-11.3205503419584	GOOD	GOOD
NaN	0.0345151483799776	-0.0939183985278934	-0.0123601244183781	0.99701961503246	0.928849044716961	-0.150408982083213	0.181579920574007	-0.0950177502119214	0.0360449756625359	-0.115789198268461	-0.522521485828386	0.443614993987754	0.0235999004057828	3.39519184900532	20.4413878239015	10.6439024493123	-10.3838289164565	-18.6887952793638	-11.3205503419584	BAD	GOOD
NaN	0.0344284936966836	-0.0955570151017475	-0.0216390127768684	0.993537367455933	0.927259386896749	-0.148491846168505	0.174015914780245	0.0144990866203323	-0.027605123161159	-0.0454470664764386	-0.212173593494494	0.600945175149475	-0.0941041083438819	3.39519184900532	20.4413878239015	10.6439024493123	-10.3838289164565	-18.6887952793638	-11.3205503419584	BAD	GOOD
NaN	0.0349335857743624	-0.0939534521291449	-0.0139917792663322	1.0020325000615	0.925046840123133	-0.153806094335719	0.178237789314071	-0.0513736634175092	-0.13346387640423	0.116521553927135	-0.08991057	-0.688670571794534	0.204034210898789	3.39519184900532	20.4413878239015	10.6439024493123	-10.3836019529894	-18.7059199358021	-11.3204876013021	BAD	BAD
NaN	0.036090829851328	-0.0967494190585291	-0.0142082952899845	1.00616897347694	0.928410438346045	-0.152208805309533	0.180264184429158	-0.144147328031807	-0.0741631365806419	0.00255916131370996	-0.0939965898893082	-1.96302494447024	0.0848947	3.39519184900532	20.4413878239015	10.6439024493123	-10.3738989164565	-19.4380252793638	-11.3178053419584	BAD	BAD
NaN	0.0377218048548255	-0.0978878142534056	-0.0166855284281011	1.00106373226286	0.929376056497671	-0.147981245160111	0.184495670337248	0.146494414626455	-0.0189723272498304	-0.00573811100195087	-0.211089287770545	-2.71871218305671	0.0927659456762108	3.44598174015434	20.3907895684764	10.6442298156168	-10.3738989164565	-19.4380252793638	-11.3178053419584	BAD	BAD
NaN	0.0394268729925355	-0.0947323037679634	-0.013411362366607	0.999404575650803	0.930060845535209	-0.147498939391569	0.183630026384207	0.195574755992841	-0.00711947590589796	-0.10773488187575	-0.161702095218313	-2.03070197348905	0.258067222036737	4.13834584900532	19.7010378239014	10.6486924493123	-10.3738989164565	-19.4380252793638	-11.3178053419584	BAD	GOOD
NaN	0.0407164787839797	-0.0946655957308411	-0.0124645102634767	1.00100061276211	0.925877743171424	-0.147344875098606	0.18409898648091	0.0764933195668057	0.143539740956641	0.072111683480063	-0.333683504027824	-1.63504676078318	0.0848947	4.13834584900532	19.7010378239014	10.6486924493123	-10.3738989164565	-19.4380252793638	-11.3178053419584	BAD	GOOD
0.00993465792637915	0.0412046057191372	-0.0939011252008525	-0.0180166561658697	0.997955782607468	0.924984716020356	-0.144351054823111	0.176575044323158	0.0149303916060585	-0.086073270945539	0.171198609326092	-0.252991680258048	-1.50596985532609	0.0848947	4.13834584900532	19.7010378239014	10.6486924493123	-10.3738989164565	-19.4380252793638	-11.3178053419584	GOOD	GOOD
NaN	0.0407213516664805	-0.095977251675661	-0.013299396553458	1.00058605891016	0.921040397549367	-0.147116793475899	0.172489406672413	-0.0352151968603429	-0.189764315819237	-0.0624895086914047	0.0442623013627972	-1.95557988271395	0.0747255296553661	4.13834584900532	19.7010378239014	10.6486924493123	-10.3738989164565	-19.4380252793638	-11.3178053419584	BAD	GOOD
0.00999594402382922	0.0393254553178916	-0.0927744316930331	-0.0172055348934044	0.998228365957808	0.922967322610458	-0.142952804530498	0.182725420807532	0.0728506367431566	-0.0603195399529257	-0.112553777036297	0.163566148579406	-2.16292642032517	-0.0427310812903311	4.07118334109689	19.7456284060791	10.6483452975901	-10.3738989164565	-19.4380252793638	-11.3178053419584	GOOD	GOOD
NaN	0.0372725902435724	-0.0929310487374591	-0.0142427193708019	0.997861446251521	0.929077942694871	-0.145187634856834	0.189894280893312	-0.0392340024564254	0.208173410125377	0.00275660334251967	0.2196988	-2.10431021022419	-0.0790584819713341	3.02590884900532	20.4396078239015	10.6429424493123	-10.3738989164565	-19.4380252793638	-11.3178053419584	BAD	GOOD
NaN	0.034924472573695	-0.0952592770493745	-0.0108791259762963	0.998987191973534	0.935446497696188	-0.14591601217549	0.1779185814468	0.0222427995098339	0.0335466266682887	0.00623418746673468	0.208440629358715	-1.99425370989297	0.0627269788082922	3.02590884900532	20.4396078239015	10.6429424493123	-10.3738989164565	-19.4380252793638	-11.3178053419584	BAD	GOOD
NaN	0.0326057067711861	-0.0956355428135802	-0.0151274397722699	1.00152127303163	0.938710610683806	-0.150240741679894	0.18323330050908	0.0767442896608264	-0.0716739097319693	0.0640598290526754	0.10836390941046	-1.47839892732468	-0.134327489122597	3.02590884900532	20.4396078239015	10.6429424493123	-10.3738989164565	-19.4380252793638	-11.3178053419584	BAD	GOOD
NaN	0.0305102764737959	-0.0948818599902855	-0.00986539697672781	0.998749019427726	0.934288426653144	-0.14779454706477	0.178908512624275	0.0118927960289406	0.027430798721743	0.0674071087520226	0.0411261844166084	-1.0548769361	0.0565682468553119	3.02590884900532	20.4396078239015	10.6429424493123	-10.6954479311536	-20.1013720317912	-11.3113842606473	BAD	GOOD
0.00995263962149277	0.0287362736849953	-0.0970710306450151	-0.0138225594657029	0.997500369435097	0.930580508596607	-0.143991108997624	0.180940179503523	-0.0850271495480301	-0.184622004546756	0.122054654289424	0.0892843146659161	-0.852063036456327	-0.0240935025230225	3.04561498065615	20.4000722480233	10.6194274700767	-10.7377089164565	-20.1885552793638	-11.3105403419584	GOOD	GOOD
NaN	0.0273838238663626	-0.0953771572213861	-0.0106502857070394	1.00005200187011	0.930173392042964	-0.143547960115756	0.176910520587061	0.24907705486444	0.0404238847092322	0.0544426821634658	0.151833497327807	-1.25329204114672	-0.257478200714077	3.39889684900532	19.6912978239015	10.1978624493123	-10.7377089164565	-20.1885552793638	-11.3105403419584	BAD	GOOD
NaN	0.0265807773163291	-0.0981635434045177	-0.0114595653241098	0.996092409053037	0.933305056725944	-0.145271049499429	0.175499311290699	-0.0400329637894228	0.0345047214690647	-0.111081703601229	0.157777	-1.40399317559707	-0.113638188562345	3.39889684900532	19.6912978239015	10.1978624493123	-10.7377089164565	-20.1885552793638	-11.3105403419584	BAD	GOOD
NaN	0.0264150262641699	-0.0979472570206946	-0.00943466700755923	0.999216969707259	0.928236503317234	-0.149984318208224	0.17358165823292	0.0185014821190621	-0.0782216683015045	0.0638075282005167	-0.0139716743655095	-1.62853739809706	-0.21072091483684	3.39889684900532	19.6912978239015	10.1978624493123	-10.7377089164565	-20.1885552793638	-11.3105403419584	BAD	BAD
NaN	0.0268663171474204	-0.0940126519875784	-0.0149373031660862	0.996789669432103	0.928714136273892	-0.146310422021005	0.179810452783685	0.0156367295260329	-0.0809734861614705	0.0637319763646185	-0.02798869	-1.91726465099076	-0.16294005799744	3.39889684900532	19.6912978239015	10.1978624493123	-10.3976638707001	-19.4870517247843	-11.3173307744848	BAD	BAD
NaN	0.0278060603197337	-0.0989288917571096	-0.0143848443267726	0.996115836397625	0.928455932700073	-0.148425720647138	0.191115977846737	-0.0430823970201261	-0.134882414917072	0.0609914617346827	0.0305133865620439	-2.1555317913017	-0.216554038481408	3.41531530722904	19.7250652106683	10.2179373082785	-10.3738989164565	-19.4380252793638	-11.3178053419584	BAD	BAD
NaN	0.0290695608848974	-0.0947974575456536	-0.011906713267767	1.00034531709186	0.93056242882606	-0.144228449414554	0.177125283657818	-0.0430669920465577	-0.0730092282515237	0.00503324159596618	-0.261687350177128	-2.5562295235492	-0.2199209	3.76447284900532	20.4431678239014	10.6448524493123	-10.3738989164565	-19.4380252793638	-11.3178053419584	BAD	BAD
NaN	0.0305450089733895	-0.0962446330911932	-0.0089227928392138	0.991803935975768	0.927041028594577	-0.148368658673927	0.184728601968607	-0.0456199918862802	0.0380688166579436	0.0636033167181512	-0.215927325244575	-2.63058044792362	-0.278744718414647	3.76447284900532	20.4431678239014	10.6448524493123	-10.3738989164565	-19.4380252793638	-11.3178053419584	BAD	BAD
NaN	0.0322112663587205	-0.0961591499963219	-0.0149878035417386	0.996845690678761	0.930652207148238	-0.147485643923158	0.180325217955605	-0.0996517742889959	-0.0117447411573035	0.058601682856402	-0.0930010287671825	-3.02871265726679	-0.102558604382741	3.76447284900532	20.4431678239014	10.6448524493123	-10.3738989164565	-19.4380252793638	-11.3178053419584	BAD	BAD
NaN	0.0341031354658935	-0.0952610664680165	-0.0152629410216191	0.996763379888616	0.931628178591738	-0.145955357467904	0.174067881599546	0.0138295631780165	0.15244340537359	-0.0568381595333374	-0.15090919241433	-2.98168222807577	-0.09799469	3.76447284900532	20.4431678239014	10.6448524493123	-10.3690128662998	-19.8070501279936	-11.3164528123485	BAD	BAD
NaN	0.036221044341162	-0.0961508651228932	-0.0106730466403868	0.995167523156281	0.934608733340535	-0.144033992619039	0.182607801963982	-0.102287762106387	-0.021073646094226	-0.000105436028140665	-0.213455933065902	-2.86530926182724	0.0233440756824448	3.77811476218835	20.4432339495848	10.644887913366	-10.3689389164565	-19.8126352793638	-11.3164323419584	BAD	BAD
NaN	0.0384606967406708	-0.094328769894962	-0.0126401516025361	1.00069918598052	0.93459507504474	-0.145444350186071	0.177373732867828	-0.0385998305982396	-0.0718099779125532	-0.0569435215737857	-0.08991057	-2.5137718434847	0.0842459295450211	4.13375484900532	20.4449578239015	10.6458124493123	-10.3689389164565	-19.8126352793638	-11.3164323419584	BAD	BAD
NaN	0.0406298291267967	-0.0965551963436907	-0.015440037766379	0.999830376044415	0.935142111320278	-0.146989226069159	0.186235258085507	0.0781003541658181	0.0960342200310157	0.00430326682166356	-0.0918133797628821	-1.9853354444949	-0.0389049082900064	4.13375484900532	20.4449578239015	10.6458124493123	-10.3689389164565	-19.8126352793638	-11.3164323419584	BAD	BAD
NaN	0.0424973734583601	-0.0933798741184414	-0.0148505132686969	1.0019096288049	0.932138958514905	-0.148283734432646	0.174113334817189	0.0146559146307757	-0.0206336578175009	0.059721407864828	-0.207449136162115	-1.40210258944701	-0.155854030454354	4.13375484900532	20.4449578239015	10.6458124493123	-10.378685302845	-19.8126839005616	-11.3276465030297	BAD	BAD
NaN	0.0438108472849288	-0.0970919816512837	-0.0116046653399857	0.994464238035946	0.930909137245178	-0.145694563682697	0.181292895600657	-0.104540242412898	-0.076350439453178	-0.0571502066588552	0.0339332	-0.957906480560169	-0.03703156	4.13375484900532	20.4449578239015	10.6458124493123	-10.7518089164565	-19.8145452793638	-11.7569613419584	BAD	BAD
NaN	0.0443268057616874	-0.0938954624949681	-0.0125889714549307	0.994647366588788	0.922655019288325	-0.150160765540127	0.171060841938225	-0.106287560660853	-0.0221706863129585	0.000501790982883952	0.0367564155820551	-1.2003094097558	-0.03703156	4.13375484900532	20.4449578239015	10.6458124493123	-10.7518089164565	-19.8145452793638	-11.7569613419584	BAD	BAD
NaN	0.0438804831231841	-0.0976934297293814	-0.0144781732691484	1.00166157408335	0.928032653951553	-0.144877055526267	0.180395037824858	-0.15921202575626	-0.137454074814778	-0.0573639518765104	0.0993060312404383	-1.58155156189807	-0.0302365255729505	4.13375484900532	20.4449578239015	10.6458124493123	-10.7518089164565	-19.8145452793638	-11.7569613419584	BAD	BAD
NaN	0.0424452346402183	-0.0994811383808531	-0.013987324023071	1.00026363302008	0.931779058459118	-0.141619095928053	0.173975313180312	0.078795963509025	-0.131079544714647	-0.000846350071668348	0.161852633350695	-1.46049490536199	0.0768696307742743	4.13375484900532	20.4449578239015	10.6458124493123	-10.7518089164565	-19.8145452793638	-11.7569613419584	BAD	BAD
NaN	0.0401709362838683	-0.0952412554182825	-0.0129780023028093	1.00025061547246	0.92757617774632	-0.142942605223921	0.172747833743993	0.0143176603768047	0.0987027365453716	-0.11576972883912	0.200906948836451	-1.31986866163964	-0.0462820060157078	4.13375484900532	20.4449578239015	10.6458124493123	-10.6937128369574	-19.8142554590283	-11.690116178311	BAD	BAD
NaN	0.0373883069174714	-0.0962218200664928	-0.01095507981482	1.00023190633416	0.926423217544734	-0.147294454838333	0.173912925997614	-0.16448647079942	0.0380217129190514	0.0652357940847413	-0.155803122685332	-1.75771917290188	-0.174687230585608	4.13375484900532	20.4449578239015	10.6458124493123	-9.98606891645646	-19.8107252793638	-10.8759033419584	BAD	BAD
NaN	0.0345277531604442	-0.0971937016374258	-0.00535368885408216	0.998319473726965	0.92878969298671	-0.14560272083874	0.171429679911698	-0.101558417012908	-0.0742255827568256	0.12255389018727	-1.54386496139867	-3.76747952570543	-0.312556842357459	4.12588994074554	20.4369481700917	10.6458227362333	-9.98606891645646	-19.8107252793638	-10.8759033419584	BAD	BAD
NaN	0.0319898691074956	-0.0967279560820458	-0.00921533816505825	0.994563509955722	0.939916003782482	-0.14671919656631	0.156522255972402	0.0202500788049845	0.096644054370994	0.00127489050515769	-1.58703947760055	-5.49641485244985	-0.0318533620430777	3.76676884900532	20.0712178239014	10.6462924493123	-9.98606891645646	-19.8107252793638	-10.8759033419584	BAD	BAD
NaN	0.0300433103136346	-0.0970509864053084	-0.0124847712601579	0.99832001245238	0.950606030985481	-0.147396745456005	0.160680589011366	0.0806563608779523	-0.0769495205891941	-0.0588561123646528	0.665381757341413	-3.4792664473367	0.0174254509417163	3.76676884900532	20.0712178239014	10.6462924493123	-9.98606891645646	-19.8107252793638	-10.8759033419584	BAD	BAD
NaN	0.028755752221813	-0.0905115049982123	-0.0091249983549242	0.997884157969417	0.946974434826239	-0.146370908623515	0.171850600174633	0.0764629131540972	-0.0186546168916462	-0.0578728222127313	1.45136143757977	1.87500833071273	-0.0295167856108235	3.76676884900532	20.0712178239014	10.6462924493123	-9.98606891645646	-19.8107252793638	-10.8759033419584	BAD	BAD
NaN	0.0279897061257965	-0.0986336573261208	-0.00923139771533902	1.00027065006357	0.921627478476633	-0.139742058503015	0.183545302432484	-0.16203469032401	-0.0177166660830267	0.00337072917184066	1.73971366104483	2.89916111417513	-0.415476550981613	3.76676884900532	20.0712178239014	10.6462924493123	-10.3256072184502	-19.8124191131894	-11.2665750285335	BAD	BAD
NaN	0.0275140916726135	-0.0981195763068177	-0.0139800432645334	0.997815503617784	0.915041631918253	-0.145900044610159	0.180408937729828	0.0772971917815058	0.0375397829033595	0.0654606391195656	-1.3978069404074	-1.32939695134769	-0.846506489910615	3.76676884900532	20.0712178239014	10.6462924493123	-10.3689389164565	-19.8126352793638	-11.3164323419584	BAD	BAD
NaN	0.0271552300127269	-0.096223357542732	-0.0120807358413852	0.996408934984736	0.945459679182586	-0.157042112818346	0.150123792243528	-0.164238911394825	-0.196059911929884	0.184948135122369	-0.80702516981092	-3.60978513624203	-0.558753094039085	3.76676884900532	20.0712178239014	10.6462924493123	-10.3689389164565	-19.8126352793638	-11.3164323419584	BAD	BAD
NaN	0.0268633086971	-0.0971514666821861	-0.0139923951752733	0.99786494410541	0.950174499151907	-0.150356018751963	0.180766935164729	-0.0437957241081046	-0.13552090371258	0.0628920178515889	0.483428512154832	0.570935251829988	-0.580645771012762	3.76676884900532	20.0712178239014	10.6462924493123	-10.3689389164565	-19.8126352793638	-11.3164323419584	BAD	BAD
NaN	0.0266920836934503	-0.0952430596031146	-0.013017655287493	1.00118934277774	0.930297010807678	-0.146691623419985	0.174707312245476	-0.165114259555236	0.0413612428663313	0.00214228221697592	-1.01626674459406	3.27906368828958	-0.472656383703893	3.76676884900532	20.0712178239014	10.6462924493123	-10.3689389164565	-19.8126352793638	-11.3164323419584	BAD	BAD
NaN	0.0267392569982067	-0.0986297898183729	-0.0120782825204402	0.997843333800427	0.919008263995875	-0.145580001333809	0.162831998891875	-0.103136645540874	0.101094187459281	0.00293000711060306	-1.08454483593828	-1.43452682446055	-0.0637974216152911	3.76676884900532	20.0712178239014	10.6462924493123	-10.3471753078922	-20.1626151001165	-10.4808803577937	BAD	BAD
NaN	0.0270447620263295	-0.0971630303312966	-0.0135383241545762	0.995878374574629	0.938273872479329	-0.148031738769686	0.164112673215474	0.019237036819062	0.218284336348217	0.123903128005179	0.20992806531477	-2.75174311969735	-0.03703156	3.76468302465686	20.0711729708568	10.6437575197678	-10.3457189164565	-20.1860352793638	-10.4249663419584	BAD	BAD
NaN	0.0274941766087804	-0.0937849037483254	-0.0173669134496168	0.992472147173219	0.935597247974328	-0.149096257766553	0.15779211779052	0.0196529395905005	0.100501336167614	0.00182672459236177	1.94160565023596	0.804816038722069	0.0797028984555657	3.39660084900532	20.0632578239014	10.1964224493123	-10.3457189164565	-20.1860352793638	-10.4249663419584	BAD	BAD
NaN	0.0278375555867347	-0.0966783889491159	-0.0135166446873491	0.997833228308758	0.913249847020735	-0.149890701714782	0.155379127203179	0.142153810095383	0.218594609670396	0.00200970675240465	2.1951631202754	0.796997347337772	-0.0330699297648618	3.39660084900532	20.0632578239014	10.1964224493123	-10.3457189164565	-20.1860352793638	-10.4249663419584	BAD	BAD
NaN	0.0278107507732618	-0.0932793736637409	-0.0139836666296163	0.998293680060733	0.903860551803205	-0.14293550616144	0.158841892129857	0.080565212072326	0.158999118674171	0.124420097348443	1.35367137551141	-4.25815825816872	-0.275433144429809	3.39660084900532	20.0632578239014	10.1964224493123	-10.3457189164565	-20.1860352793638	-10.4249663419584	BAD	BAD
NaN	0.0272330511311239	-0.0996148490772414	-0.00964970479967906	0.998855483142113	0.923081409065084	-0.140763379765468	0.17826258882035	-0.103914516041686	-0.0781937728744029	0.0630945835312699	0.416896970033414	-8.61521076026057	-0.461522408883686	3.39660084900532	20.0632578239014	10.1964224493123	-10.3596354899275	-19.8166386520989	-10.8658896134834	BAD	BAD
NaN	0.0260459505272158	-0.0986443022128273	-0.0110944016868449	0.998352777375557	0.947867151918661	-0.146835748521847	0.192529228273915	0.0187910419324965	-0.196838467091919	-0.0593356430570891	-0.0888120485732523	-7.10464767794349	-0.402945489244471	3.39660084900532	20.0632578239014	10.1964224493123	-10.3598089164565	-19.8120352793638	-10.8713843419584	BAD	BAD
NaN	0.0243466582708168	-0.095744478260834	-0.0110850203650103	0.995442175129365	0.947398097006031	-0.145353260416925	0.191014501561119	-0.103615479820533	0.0396258024102358	0.184749867155861	-0.338579160826928	-3.43358886405904	-0.27895235721017	3.76302761678583	20.4416752988588	10.6430907346828	-10.3598089164565	-19.8120352793638	-10.8713843419584	BAD	BAD
NaN	0.0223995554520333	-0.0918135868852402	-0.017828457456844	0.999194719353039	0.947086728585064	-0.141490353703183	0.173433143432077	0.0797816955744184	-0.0183414680703459	0.0635528314529047	-0.463666714277886	-2.00259276515851	-0.0403172562063437	3.76447284900532	20.4431678239014	10.6448524493123	-10.3598089164565	-19.8120352793638	-10.8713843419584	BAD	BAD
NaN	0.0205533618918859	-0.0995710740279396	-0.0135545088677436	0.994490105757309	0.942541850733614	-0.149565484384207	0.172540726637932	0.264060699946342	0.0993369453759913	0.00201039417478964	-0.576598886227733	-2.45526153517467	-0.216500015209011	3.76447284900532	20.4431678239014	10.6448524493123	-10.3494620526179	-19.8014878079097	-10.8715496538564	BAD	BAD
NaN	0.0191170757414829	-0.0981803512919264	-0.0120764808175567	0.994465341198666	0.946989136608882	-0.146165354911141	0.162752060216109	0.020926809437245	-0.0176870343443603	-0.180890909022314	-0.2756762	-2.31588668144506	-0.0910180646664361	3.76447284900532	20.4431678239014	10.6448524493123	-9.99102891645646	-19.4361052793638	-10.8772763419584	BAD	BAD
NaN	0.0183060120347956	-0.0957176830351284	-0.0173404056680092	0.998713231124374	0.942848037296799	-0.147383415940012	0.161976958946769	0.0798505855549814	0.157719836538042	-0.12158324931898	-0.278660475973703	-1.64045929284366	0.0937089069649841	3.40111011513732	20.0731187808677	10.6453376102025	-9.99102891645646	-19.4361052793638	-10.8772763419584	BAD	BAD
NaN	0.018229229782704	-0.0967113570235767	-0.00924204202882039	0.993578963318513	0.934581683462078	-0.143213255357006	0.146580150882428	0.0803396310652094	-0.0754047656545872	0.182243014086159	-0.323144528478416	-1.56723818573541	0.260669206095523	3.39748584900532	20.0694278239014	10.6453424493123	-9.99102891645646	-19.4361052793638	-10.8772763419584	BAD	BAD
NaN	0.0188803416669567	-0.0952258689659309	-0.0168048434526107	0.999167433410862	0.931869411882984	-0.150635398103372	0.147003240925526	0.0195615681461174	-0.195196258031176	0.0646165464168319	-0.08991057	-2.26019041539478	0.1458578	3.39748584900532	20.0694278239014	10.6453424493123	-9.99102891645646	-19.4361052793638	-10.8772763419584	BAD	GOOD
NaN	0.020154057818191	-0.0942562783635772	-0.0154679645257062	0.998297453610331	0.930773559249584	-0.145481018144208	0.155050160191087	0.0794845071783156	-0.0795836105408094	0.002566001883683	-0.08991057	-3.56260609100298	0.136243236912613	3.39748584900532	20.0694278239014	10.6453424493123	-10.0197173635348	-19.4952895433208	-10.8767036139104	BAD	GOOD
0.00830452679840714	0.0218382956924345	-0.0971089017599915	-0.0173668571899211	0.998279268255697	0.928723582005745	-0.147351542797557	0.159088010353611	-0.0407308008087225	-0.0194623708261854	0.00166477281907253	-0.08991057	-4.24205268864654	0.00223080065600029	3.39748584900532	20.0694278239014	10.6453424493123	-10.3548389164565	-20.1866452793638	-10.8700133419584	GOOD	GOOD
NaN	0.0235906241838127	-0.098127657250239	-0.0131141975596689	0.998803793803188	0.930815362214398	-0.142844372345027	0.1643334050488	0.0177260815198533	0.156499460714874	0.00173835991091169	-0.0960456693631632	-4.01444918571854	-0.207840678641492	4.48474456641865	20.0686125966844	10.2072314852384	-10.3548389164565	-20.1866452793638	-10.8700133419584	BAD	GOOD
NaN	0.0250250844078393	-0.0986276212998309	-0.0144645220345878	0.99642718544241	0.937963799413247	-0.142505767537942	0.164117960319027	-0.101910422104047	0.217954044230023	-0.118590469650519	-0.141020512356699	-3.2401219089758	-0.108639174756581	4.50444684900532	20.0685978239014	10.1992924493123	-10.3548389164565	-20.1866452793638	-10.8700133419584	BAD	GOOD
0.00754847573035529	0.0258885648608518	-0.0976734474933416	-0.0149647820526431	0.998266267243596	0.93929205493221	-0.148438674512865	0.170582104854433	-0.0439416950293182	-0.0135348444137857	-0.120915566793614	-0.040943800489296	-1.88013920853999	-0.20716637639851	4.50444684900532	20.0685978239014	10.1992924493123	-10.3548389164565	-20.1866452793638	-10.8700133419584	GOOD	GOOD
NaN	0.0261655787291791	-0.098129761500886	-0.012606795485437	1.00022664737431	0.935139262689714	-0.148808274056506	0.168085435181659	-0.0425955600275979	-0.0185535516551138	-0.0608823186533812	0.189811181760841	-1.55099506276263	-0.112707116605912	4.50444684900532	20.0685978239014	10.1992924493123	-10.3548389164565	-20.1866452793638	-10.8700133419584	BAD	GOOD
NaN	0.0260619608721706	-0.0976860545194756	-0.0163337697317645	0.992196912362053	0.932234184744365	-0.14523868182811	0.157886129320906	-0.0425044178120021	-0.0185133735867757	0.000382228529538048	0.660297737445753	-2.20099669947044	-0.0437725655909061	4.50444684900532	20.0685978239014	10.1992924493123	-11.015975110366	-19.8552455701489	-10.4673591375628	BAD	GOOD
0.00741923219004088	0.0259056549202711	-0.0981223817912474	-0.0169044636228554	0.997655536573802	0.930299954773271	-0.14621702086092	0.165748344551919	0.0775115849566719	-0.134217259006036	0.0616830265637354	0.7150739	-3.38060312058505	-0.0918662531274073	3.78577671996767	20.0711503139284	10.6347745264243	-11.0981689164565	-19.8140452793638	-10.4173003419584	GOOD	GOOD
NaN	0.0260052059122914	-0.0976902881614661	-0.0183271826719935	0.989781707334399	0.935503209030998	-0.1481090863145	0.171047451431632	0.0208267336418651	0.0938759661465461	-0.0560873291285726	-0.749359550047416	-4.13656110305585	-0.541612905482119	3.76676884900532	20.0712178239014	10.6462924493123	-11.0981689164565	-19.8140452793638	-10.4173003419584	BAD	GOOD
NaN	0.0265431209799584	-0.0948120519259845	-0.0193003155813063	0.995173495462246	0.933293665047772	-0.151357518721006	0.161252956019694	0.0788947169404981	0.100364711160663	0.11927525949091	-1.80608722137625	-4.6264981807716	0.0871133239610976	3.76676884900532	20.0712178239014	10.6462924493123	-11.0981689164565	-19.8140452793638	-10.4173003419584	BAD	GOOD
NaN	0.027550858752024	-0.0990131054681242	-0.0113491992912625	0.994037379144336	0.940301464339599	-0.139924128803857	0.177104398705832	-0.0386635400830676	0.100440886634638	0.00571789483885678	-0.503925978860302	-6.82202387858367	-0.0241828812859388	3.76676884900532	20.0712178239014	10.6462924493123	-11.0981689164565	-19.8140452793638	-10.4173003419584	BAD	GOOD
NaN	0.0289410636297987	-0.0995981948896382	-0.00969376438790314	1.0001060922269	0.960534023450695	-0.145073260288759	0.167640075668175	-0.10204516991235	0.0429443934908887	0.0612482954803422	-0.632305208817047	-4.85798466200608	-0.323507754430893	3.76676884900532	20.0712178239014	10.6462924493123	-10.4088944389539	-19.460075485988	-10.8453553937369	BAD	GOOD
0.00836537851077775	0.0305537443531673	-0.0963196220132564	-0.0101026847130489	0.999818234889888	0.955275779907565	-0.151441661127138	0.154541346127387	0.0149507083268412	-0.131060067303399	0.0632332488370037	0.352800998702059	0.901435609026826	-0.2260206783339	4.12137393799819	20.4323490549571	10.6458286429472	-10.3647689164565	-19.4374152793638	-10.8727583419584	GOOD	GOOD
0.00811149475948808	0.0321985709357951	-0.0947778354410006	-0.0124538762033089	1.00163782136261	0.933758122941343	-0.146409776664797	0.150057895119735	0.0191188913141606	-0.0797121144042082	-0.114400182812078	1.35660407336498	2.98038830858912	-0.336972497717055	4.13375484900532	20.4449578239015	10.6458124493123	-10.3647689164565	-19.4374152793638	-10.8727583419584	GOOD	GOOD
0.00833526120654709	0.033711894285241	-0.0966046483070766	-0.0130136835988387	1.00077715907614	0.926144811585174	-0.147573191548675	0.136396424793908	0.137847004091282	-0.0776101851672623	0.115574091407248	1.27607283751809	1.30938101573212	-0.164424571442949	4.13375484900532	20.4449578239015	10.6458124493123	-10.3647689164565	-19.4374152793638	-10.8727583419584	GOOD	GOOD
NaN	0.0350210219133602	-0.0999547607488644	-0.017709139808875	0.996520176963178	0.921694496211611	-0.143963105277457	0.147424006738383	-0.331547720136661	0.0935923778029996	0.00649898419181804	1.09027432105306	-1.07675695186348	-0.0991988566558089	4.13375484900532	20.4449578239015	10.6458124493123	-10.3647689164565	-19.4374152793638	-10.8727583419584	BAD	GOOD
NaN	0.0361240885975335	-0.0940014773396148	-0.0183364511434107	0.996780628782172	0.924162369865129	-0.142082216411783	0.164824190205016	-0.113598529812039	-0.0707535651492825	0.0607695113978404	0.78000136935829	-3.3076081578279	-0.09799469	4.13375484900532	20.4449578239015	10.6458124493123	-10.7209374728062	-19.809091814339	-10.4261958974265	BAD	GOOD
NaN	0.036942820638943	-0.0932981295932503	-0.0150970107260395	0.996364957565597	0.93734363176986	-0.141881291356264	0.164386811496558	0.0142675356111115	0.0359391484245403	0.0631661561981297	0.467172715231055	-4.14139099346407	-0.0981115656636048	3.07383856206449	20.0832223506165	10.6444414765663	-10.7244289164565	-19.8127352793638	-10.4218183419584	BAD	GOOD
0.00840513291329068	0.0372412189137273	-0.097467158911883	-0.0191511539644356	0.994008801400653	0.9408574243902	-0.14527838413638	0.165774669716271	0.13722098835722	-0.0160061457484336	-0.112980310671613	-0.0879639523487576	-3.8929286705316	-0.401532648867679	3.02820384900532	20.0676478239014	10.6443824493123	-10.7244289164565	-19.8127352793638	-10.4218183419584	GOOD	GOOD
NaN	0.0367605218172772	-0.0943644121971914	-0.0184027528204281	1.0022251941539	0.94484593305878	-0.148054261134174	0.170870395492891	0.0247015841967618	0.0382437289938337	-0.0622347379345304	0.0880708597686927	-2.30840692405056	-0.277052251856786	3.02820384900532	20.0676478239014	10.6443824493123	-10.7244289164565	-19.8127352793638	-10.4218183419584	BAD	GOOD
NaN	0.0354025843089426	-0.0984432842464136	-0.0137444463274372	0.99529033245196	0.946381947623118	-0.143316507746483	0.168942770186711	0.0192026611883977	0.0408526850506207	-0.000934588645965584	-0.269909154406123	-0.685093048925188	-0.09799469	3.02820384900532	20.0676478239014	10.6443824493123	-10.712696798947	-19.8010460035948	-10.4081848893774	BAD	GOOD
0.00912794038535105	0.0333187325289061	-0.0981898856588631	-0.0139812696958551	0.9930853717696	0.937310746158858	-0.145284161542366	0.164434892367562	0.0191969878145226	-0.0722121197454324	-0.0565566664997116	-0.0848105643755464	0.331854726043628	-0.0929736492825817	3.02820384900532	20.0676478239014	10.6443824493123	-10.3465189164565	-19.4362052793638	-9.9826633419584	GOOD	GOOD
0.00825157558014119	0.0309208959263016	-0.0972458205482985	-0.0112335248791259	0.994397492475593	0.935333780586465	-0.14528444802161	0.155878660135698	-0.0393764862838324	0.0350073865861565	-0.0594591711624951	0.0529653688027194	0.383684908819879	0.0333003163317172	3.73180655177708	19.7114887367211	10.2207226717431	-10.3465189164565	-19.4362052793638	-9.9826633419584	GOOD	GOOD
[truncated: 86,400 more rows]
