# Supplementary material for: Machine Learning to Improve Orientation Estimation in Sports Situations Challenging for Inertial Sensor Use
Source: Front Sports Act Living. 2021 Aug 3;3:670263. doi: 10.3389/fspor.2021.670263 (PMC8369156; doi:10.3389/fspor.2021.670263)
Supplement: Supplementary file 4 [file Data_Sheet_4.ZIP › RawData_TrainingSet_S2.csv]

HelicalAngle_mar	HelicalAngle_EFonly	acc_frame_x	acc_frame_y	acc_frame_z	acc_thorax_z	acc_thorax_y	acc_thorax_x	gyr_frame_x	gyr_frame_y	gyr_frame_z	gyr_thorax_z	gyr_thorax_y	gyr_thorax_x	mag_frame_x	mag_frame_y	mag_frame_z	mag_thorax_z	mag_thorax_y	mag_thorax_x	EFcorrect	EFcorrect_S5
0	0.000127957855758544	0.0911134031947572	0.0270738082720332	0.995029668110293	0.798844980558934	-0.056316424130579	0.507312795125991	-0.110640152821596	0.0940173951046036	0.00660755174164998	-0.970090651379531	-0.723987	0.0729757191428764	-0.241837641604825	-22.665978189352	11.3701990129248	-8.54796327154002	-21.682854075325	-11.6452170263467	GOOD	GOOD
0.00139256450437052	0.0049623981483757	0.0925510801807555	0.0256071840154457	1.0003910461536	0.798602504204477	-0.0570773803963048	0.50816620417845	0.181835640462657	-0.012243374300539	-0.109544660718915	-0.980435963499723	-0.723987	0.021896144063401	-0.241727951901834	-22.6785992335671	11.3857380999779	-8.67421422130322	-21.5582071458689	-11.7196860525556	GOOD	GOOD
0.000471663161206287	0.00979686272338844	0.0893051668154534	0.0274103154964005	0.997840718452792	0.801409010774378	-0.0517897238343119	0.506526578896364	0.0743394235005021	-0.130761762102854	-0.0548814803466387	-1.10142310489513	-1.24794555527757	0.318461385244321	-0.241727951901834	-22.6785992335671	11.3857380999779	-7.5808727570324	-22.2780268257	-11.2853422052284	GOOD	GOOD
0.00153917160143022	0.0146236279601194	0.095245352104359	0.0251791842215853	0.993024827263033	0.801928689465266	-0.0462954948422652	0.50292881441189	0.128752663966299	-0.135150357382964	-0.11144453314134	-1.16499599807528	-1.43627175545227	0.206248292781321	-0.241727951901834	-22.6785992335671	11.3857380999779	-7.55358492118809	-22.2960207953811	-11.2744850392144	GOOD	GOOD
0.000676539740723724	0.0193528413556077	0.0908544962637638	0.0232030525470975	0.99794533680856	0.79961207712623	-0.0508719299504051	0.498424462332211	0.0721165955829303	0.0927749271242941	-0.0549889602665733	-0.862320645848634	-1.02947782464847	0.2037183	-0.241727951901834	-22.6785992335671	11.3857380999779	-7.55358492118809	-22.2960207953811	-11.2744850392144	GOOD	GOOD
0.00231254376597546	0.0237638812157986	0.0953146078031118	0.0249982302171963	0.999085248741355	0.799979286461472	-0.0447795629655231	0.501420789345189	-0.0483378026588894	-0.0111577042139938	0.00628272188472772	-0.00285169237289335	-0.316047519245929	0.504962213154702	-0.244650698843588	-22.3275823997435	11.0159957731374	-7.55358492118809	-22.2960207953811	-11.2744850392144	GOOD	GOOD
0.002313575024901	0.0275705308365548	0.0885287722410124	0.0241286771574149	0.99545213231396	0.801523860306928	-0.0527917919349783	0.497839029636156	-0.171318907651569	0.153994468176263	0.00881673200053044	-0.603388843364557	-0.660719465201862	0.0253995511047443	-0.244780951901834	-22.3119392335671	10.9995180999779	-7.55358492118809	-22.2960207953811	-11.2744850392144	GOOD	GOOD
0.00300936454648437	0.0305573750363511	0.0928551301990549	0.0254902777630721	0.997581068070366	0.800004193076223	-0.0534696921684638	0.496477638931682	-0.176693978997969	0.161798499542892	-0.049741666721915	-0.442470586866941	-0.436696480681978	0.0981544988991657	-0.244780951901834	-22.3119392335671	10.9995180999779	-7.67225305434163	-22.2369235754816	-11.3457997326776	GOOD	GOOD
0.00270652893123831	0.0326521349610969	0.0875393001528788	0.0246090761660943	1.00324883635954	0.798453338838714	-0.0540713358144791	0.495139664671405	-0.0592455400599266	0.105150775324406	-0.052480373516899	-0.27363732023586	-0.206766917492924	0.176611681049409	-0.244780951901834	-22.3119392335671	10.9995180999779	-7.79212288252272	-22.1772279065004	-11.4178365956925	GOOD	GOOD
0.00399788423658937	0.0339182941811534	0.0890669028340461	0.0287258958748803	0.995726358136965	0.796902484601205	-0.0546729794604942	0.493801690411128	-0.170565374462476	-0.010572523402014	0.0642139617425843	-0.10480405360484	0.0231626456960487	0.255068863199624	-0.244780951901834	-22.3119392335671	10.9995180999779	-7.91199271070377	-22.1175322375193	-11.4898734587074	GOOD	GOOD
0.00348908813028841	0.0345308246307533	0.09379952029353	0.0294165453440354	0.999444143730991	0.795351630363696	-0.0552746231065095	0.492463716150851	-0.0596118779477335	0.0963030110073647	0.0701353291266596	0.0640292130262411	0.253092208885103	0.333526045349867	-0.247801349639402	-21.9646172315473	10.5719053614952	-8.03186253888486	-22.0578365685382	-11.5619103217223	GOOD	GOOD
0.00448157891059755	0.0347260888587227	0.0935956663673598	0.022543634978857	0.995922834955514	0.793800776126188	-0.0558762667525246	0.491125741890574	-0.111829788517231	-0.0102929219069394	0.0119514556140505	0.232862479657262	0.483021772074075	0.411983227500082	-0.247961951901834	-21.9461492335671	10.5491680999779	-8.1517323670659	-21.9981408995571	-11.6339471847372	GOOD	GOOD
0.00474653165838483	0.0347250333013234	0.0903568812827118	0.025363147503269	1.0012659951226	0.792249921888679	-0.0564779103985399	0.489787767630297	0.00150847330752682	0.0397315345835819	0.0667044051784397	0.401695746288342	0.712951335263129	0.490440409650324	-0.247961951901834	-21.9461492335671	10.5491680999779	-8.271602195247	-21.938445230576	-11.7059840477521	GOOD	GOOD
0.00595597998351126	0.0346866247119812	0.0957128873584377	0.0219000144097183	1.00242833574227	0.788928808902454	-0.0492867553178735	0.488380247075046	0.0663562167472038	0.0428715453921702	0.0121090706605339	0.806569495617826	0.393765234829944	0.507300464654375	-0.247961951901834	-21.9461492335671	10.5491680999779	-8.30012492118809	-21.9242407953811	-11.7231250392144	GOOD	GOOD
0.0052199201289919	0.0347002847506927	0.0895779708861613	0.0248651012806558	0.998436149714274	0.790794755351054	-0.0489799245855398	0.49408913399322	-0.0463735082474381	-0.125083851300324	-0.0490502110459974	0.373199686193296	-0.684051344789524	0.380220360961431	-0.247961951901834	-21.9461492335671	10.5491680999779	-8.30012492118809	-21.9242407953811	-11.7231250392144	GOOD	GOOD
0.00563510121844253	0.0347855749686556	0.0900804671671378	0.0300848739919297	0.99732665812081	0.789846054934404	-0.050508860121307	0.495159465560683	0.0624590443990261	-0.0794273515500656	-0.110392625257761	0.00755271485639984	-1.7526760753957	0.0191468375847764	-1.28788884974439	-22.2955291091098	10.970432887267	-8.30012492118809	-21.9242407953811	-11.7231250392144	GOOD	GOOD
0.00620869614461877	0.0349020884991565	0.0919928923278161	0.0267568820285904	0.999955864263639	0.79010707481519	-0.0532077351695038	0.50358061680634	0.0696254644905309	0.0356933628900397	-0.11385943331376	-0.05294513	-2.41893596777727	-0.0437039615675923	-1.35262795190183	-22.3172792335671	10.9966580999779	-8.30013332175265	-21.9244004061079	-11.7117206364094	GOOD	GOOD
0.00573252619388826	0.0349716459133717	0.0857057431740456	0.0242247157398066	0.995596572469304	0.801050515677414	-0.0559917139107704	0.506304468040297	-0.0460224448576387	0.0428057313640384	0.00124662439985045	-0.0556376902432537	-3.3377459720507	-0.160978012327699	-1.35262795190183	-22.3172792335671	10.9966580999779	-8.29867023584794	-21.9305218719712	-11.2729483199777	GOOD	GOOD
0.00573233565168133	0.0348894733113105	0.0880265169467742	0.0231747538523585	0.996180397869561	0.801687313286415	-0.0540135786501282	0.505819255458228	-0.053666837879735	-0.124023326775986	0.00888928784653502	-0.148744008649368	-2.93856383875218	-0.0996835203535625	-1.35262795190183	-22.3172792335671	10.9966580999779	-8.2369574173695	-21.930904890521	-11.1976793209488	GOOD	GOOD
0.00631125933044389	0.0345278513410373	0.091865683434571	0.0258469974994919	1.00122828279721	0.802324110895416	-0.0520354433894853	0.505334042876159	-0.0535863639806424	-0.135338643369726	0.00895387818683762	-0.241850327055515	-2.53938170545353	-0.0383890283794041	-1.35262795190183	-22.3172792335671	10.9966580999779	-8.17524459889102	-21.9312879090707	-11.1224103219199	GOOD	GOOD
0.00394863106448424	0.0337615239878009	0.0871127089080064	0.0282813493292487	1.0016254590987	0.802960908504417	-0.0500573081288431	0.50484883029409	0.00394513129869267	-0.135214758934206	-0.0482801167648278	-0.334956645461629	-2.14019957215501	0.0229054635947326	-0.313686391934992	-23.0007573180164	11.4209331796394	-8.11353178041257	-21.9316709276205	-11.0471413228911	GOOD	GOOD
0.00660717252975213	0.0325129508196813	0.0885731175033427	0.0248346833093971	0.999326939521783	0.803597706113418	-0.0480791728682002	0.50436361771202	0.00809013494957971	0.0861036170642371	0.119036961093804	-0.428062963867776	-1.74101743885636	0.084199955568891	-0.239305951901834	-23.0496892335671	11.4513080999779	-8.0518189619341	-21.9320539461703	-10.9718723238622	GOOD	GOOD
0.00609134427514536	0.0307903693828279	0.089596669898384	0.0250258934366978	0.996005687771488	0.804234503722418	-0.046101037607558	0.503878405129951	-0.0491245049803002	-0.0632684336991787	-0.0394844250457489	-0.52116928227389	-1.34183530555784	0.145494447543028	-0.239305951901834	-23.0496892335671	11.4513080999779	-7.99010614345565	-21.9324369647201	-10.8966033248334	GOOD	GOOD
0.00653377272541377	0.0287091858194605	0.0874196478055697	0.0254998690420829	0.999830100228584	0.804770306864502	-0.0445336445801213	0.503140167202688	0.003713292169657	0.0345172962646821	-0.0523916401258211	-0.61583051676225	-0.947652225238727	0.209859731053713	-0.239305951901834	-23.0496892335671	11.4513080999779	-7.93148492118809	-21.9328007953811	-10.8251050392144	GOOD	GOOD
0.00728970246283992	0.026501363280099	0.0872484168343949	0.0259829657469739	1.00104560587552	0.803676566773273	-0.0506574918442204	0.497970563642939	0.0652864813024583	-0.0669801047170883	0.00440437614093391	-0.729984723666581	-0.654683529411766	0.306143561094823	-0.239994434086326	-23.3540761955911	10.2044974424788	-7.93148492118809	-21.9328007953811	-10.8251050392144	GOOD	GOOD
0.007351847024342	0.0244984491362288	0.0903798447036557	0.0255846181536434	0.995721037747609	0.807197940024322	-0.0549020276059913	0.499158075248869	0.183723700196021	-0.130545290732073	0.122452801429283	-0.660810867142927	-0.471621952025233	-0.02656899431203	-0.240048951901834	-23.3781792335671	10.1057680999779	-7.93148492118809	-21.9328007953811	-10.8251050392144	GOOD	GOOD
0.00770857782727703	0.0230504812104344	0.0861599096243893	0.0237383046732895	0.998866358777667	0.803670131557384	-0.0559407171911884	0.498683454272685	-0.0913153482298268	0.0294907506934366	0.0182498566121214	-0.48967865120635	-0.232108354371116	0.196270733249498	-0.240048951901834	-23.3781792335671	10.1057680999779	-7.95502875058927	-21.8878884578959	-10.7974989435755	GOOD	GOOD
0.00737803665018429	0.0223982334495688	0.0902778355963759	0.0209239186422076	0.996880723134281	0.79840327526042	-0.050846007989992	0.499214029238315	-0.0581363644149314	-0.0116393786392511	0.121841924489134	-0.54377354151365	-0.000305039592025234	0.0894342126001908	-0.240048951901834	-23.3781792335671	10.1057680999779	-8.31765492118809	-21.1961407953811	-10.3723050392144	GOOD	GOOD
0.00791728089077372	0.0225828270007078	0.0901933063652509	0.0251613494745699	0.996734849954029	0.795820502281981	-0.0557719008029058	0.497663286279716	0.173455053615127	0.202312148189238	-0.0380767984955135	-0.486530879155822	0.105325138684745	0.201872146939483	-0.240048951901834	-23.3781792335671	10.1057680999779	-8.31359747293531	-21.2110881965628	-10.3769358762086	GOOD	GOOD
0.00691636279633454	0.0234185656360758	0.0932893068207144	0.0260043937371075	0.998061500646326	0.797259265977298	-0.0546688863005967	0.497567168485598	0.0233448455008399	0.00303426659866679	-0.165460050450706	-0.495726638750959	0.0166173054235224	0.174629933265069	-0.244396949580161	-22.3984647271132	10.9269901889477	-8.2537249333074	-21.4316551178968	-10.4452694578524	GOOD	GOOD
0.00855729504108622	0.0245137813498601	0.0922400579741034	0.0260381319223844	1.00129468615055	0.798698029672616	-0.0535658717982873	0.497471050691479	0.0648091015600663	-0.01619706150353	-0.0628967847864662	-0.504922398346099	-0.0720905278377321	0.147387719590645	-0.244780951901834	-22.3119392335671	10.9995180999779	-8.19385239367947	-21.6522220392308	-10.5136030394962	GOOD	GOOD
0.00870456845401248	0.0253781889399318	0.0965649056756538	0.0251685368049709	0.997552549329445	0.800136793367933	-0.0524628572959783	0.497374932897361	-0.0429183117328837	-0.0161752157151008	0.0034527925762007	-0.514118157941236	-0.160798361098955	0.120145505916231	-0.244780951901834	-22.3119392335671	10.9995180999779	-8.13397985405156	-21.8727889605647	-10.5819366211401	GOOD	GOOD
0.00866512151050132	0.0255926991184924	0.0925271951769464	0.0237409292991432	0.996749483897694	0.801575557063251	-0.0513598427936689	0.497278815103242	-0.222200659501666	-0.124655720213751	0.120737939715826	-0.523313917536376	-0.24950619436021	0.092903292241807	-0.244780951901834	-22.3119392335671	10.9995180999779	-8.07410731442363	-22.0933558818987	-10.6502702027839	GOOD	GOOD
0.00952466911898643	0.0249234478574757	0.0925410134443332	0.0275987370247508	0.997630616152224	0.803014320758568	-0.0502568282913595	0.497182697309124	-0.013340406548064	-0.0806615280050702	0.0752441607664322	-0.532509677131516	-0.338214027621464	0.0656610785673831	-0.244780951901834	-22.3119392335671	10.9995180999779	-8.0142347747957	-22.3139228032327	-10.7186037844277	GOOD	GOOD
0.00896527384642883	0.023363952998997	0.0921361818671599	0.0257722295392414	0.995053292374611	0.804453084453886	-0.0491538137890505	0.497086579515006	0.00821339710134643	-0.0213981871982292	0.0697959200552475	-0.541705436726653	-0.426921860882687	0.0384188648929689	-0.24280667769796	-22.6514634006208	10.9424298851066	-7.95436223516779	-22.5344897245666	-10.7869373660715	GOOD	GOOD
0.0101058353553748	0.0211422333420917	0.0920493641937251	0.0290863168253322	0.988225244449992	0.804087070475006	-0.0461653940020842	0.491389844139084	-0.0477938970634813	-0.0162113480704423	-0.0418184909894474	-0.56941996315873	-0.392424822194065	-0.0733234820686019	-0.242612951901834	-22.6847792335671	10.9368280999779	-7.88143006273802	-22.6446654035236	-10.8314200513184	GOOD	GOOD
0.0113924636514244	0.0186340991499693	0.0930200741853815	0.0215134590902217	1.00110284982766	0.805703766889947	-0.0534558215738687	0.492805916686152	-0.109282133549609	-0.177888110385075	0.00272068319473445	-0.230308387509223	-0.142430522847674	0.186055464843268	-0.242612951901834	-22.6847792335671	10.9368280999779	-7.55390492118809	-22.3022807953811	-10.8264850392144	GOOD	GOOD
0.00949042814468542	0.0162022747807355	0.0930731859209913	0.0207093218478669	0.991958138212067	0.808325226058254	-0.0475667620177986	0.503640557921079	-0.170663185443453	-0.0868403845086565	-0.0470976470666962	-0.720949390334323	-0.77771206408591	0.0265892711667386	-0.242612951901834	-22.6847792335671	10.9368280999779	-7.55390492118809	-22.3022807953811	-10.8264850392144	GOOD	GOOD
0.0108960190875598	0.0141154185116344	0.0900127927116514	0.0237641295423144	0.999666842851671	0.811773832581665	-0.0511546725117884	0.493584452330852	-0.00945600042583788	-0.0755652253980346	0.00267027463722565	-0.564788079611525	0.0106716253400732	0.106854914162094	-0.242612951901834	-22.6847792335671	10.9368280999779	-7.55390492118809	-22.3022807953811	-10.8264850392144	GOOD	GOOD
0.0110218823158152	0.0125788102492772	0.0918988833835175	0.0219069860320834	1.00144025251162	0.799113302356102	-0.0507527440424242	0.492989291362005	-0.0472867864497907	0.0316214181813463	-0.0468691232793904	-0.156777048617585	1.75426700806432	0.312792623746494	-0.909186803666162	-22.6879922292076	10.9351042736651	-7.55390492118809	-22.3022807953811	-10.8264850392144	GOOD	GOOD
0.0111487569928626	0.0117604951588713	0.0899083169976195	0.0273453707962326	0.998547409459277	0.798820334305384	-0.0509319710284448	0.487949749285229	0.0577531898798211	0.150190933368545	-0.10798739592081	0.0499714079831006	1.88200062063474	0.210476823834751	-0.981176951901834	-22.6883392335671	10.9349180999779	-7.63654989569125	-22.2618357913234	-10.8265558575301	GOOD	GOOD
0.0108389429468235	0.0117697272429036	0.085738498030496	0.0222838403462352	0.996875896249547	0.796556533442716	-0.0563726962913628	0.486491562089852	-0.0408137647980543	0.0551168397906963	-0.114030991072652	0.323520929791652	0.679100136634955	0.236901585984282	-0.981176951901834	-22.6883392335671	10.9349180999779	-8.30078492118809	-21.9367707953811	-10.8271250392144	GOOD	GOOD
0.0110081155898241	0.0126405991878788	0.0905431465841224	0.0199264098100523	0.994940876346751	0.798789952654631	-0.0522960059510257	0.496854388923569	-0.0532198562173275	0.256227762247046	-0.0589407599736905	-0.1147969	-0.015020156454981	0.00610146032402521	-0.981176951901834	-22.6883392335671	10.9349180999779	-8.30078492118809	-21.9367707953811	-10.8271250392144	GOOD	GOOD
0.0108994891187943	0.0143327012039698	0.0893716279398659	0.024504978879315	0.993494064307881	0.800098682152932	-0.0546541425652981	0.497061422043279	0.00201151160268873	0.0675780598230372	0.0572749458301878	-0.129796653977278	-0.0314870383989848	-0.1016725	-0.981176951901834	-22.6883392335671	10.9349180999779	-8.30078492118809	-21.9367707953811	-10.8271250392144	GOOD	GOOD
0.0108715281946858	0.0167279366782091	0.0891528304085313	0.0293975604651771	0.994260206936356	0.800354888924325	-0.0501548553543125	0.498381737249579	0.00838082311828514	0.255137478268383	0.0151863901443295	-0.223064804422218	0.2306687	-0.109293805750757	-0.98322941572556	-22.355688059766	10.9336302795395	-8.30078492118809	-21.9367707953811	-10.8271250392144	GOOD	GOOD
0.0110379909151749	0.0196484757965818	0.087886051486891	0.0234075583386862	0.997334221850916	0.802599941325365	-0.0518634436038493	0.49203689480502	-0.101558586614129	0.068068956787954	-0.0461201164972045	-0.0592280406753273	0.192379349764974	-0.154911490731372	-0.983471951901834	-22.3163792335671	10.9334780999779	-8.25338686766474	-21.9362612630971	-10.8268657809741	GOOD	GOOD
0.0111085163544736	0.0228941536545065	0.0898834528803954	0.028685964313889	0.998603928981759	0.802982634735027	-0.0561268974426306	0.494742638057795	-0.0599456795153645	0.148388554865595	-0.0527352603652561	0.29368866521773	-0.0991437778498872	-0.0775017178447446	-0.983471951901834	-22.3163792335671	10.9334780999779	-7.93148492118809	-21.9328007953811	-10.8251050392144	GOOD	GOOD
0.0109151901699271	0.0262326609579848	0.0905698378987937	0.0251167373249152	0.992639872896919	0.801947178326666	-0.0542694480811423	0.495172335682815	-0.0533026458000701	0.108405469201925	0.110895137723895	0.0739533900565789	-0.3063251	0.098111476260758	-0.983471951901834	-22.3163792335671	10.9334780999779	-7.93148492118809	-21.9328007953811	-10.8251050392144	GOOD	GOOD
0.0117619336248999	0.029340662232843	0.0854703294288192	0.0245564106001305	1.00051355963875	0.798663388371916	-0.0458377164238396	0.500255556487197	0.110685521221753	0.15441340544521	0.0767847563206925	-0.30895200249669	-0.3063251	0.195226170602584	-0.983471951901834	-22.3163792335671	10.9334780999779	-7.93148492118809	-21.9328007953811	-10.8251050392144	GOOD	GOOD
0.0105742544238708	0.0317920517751042	0.090840140091265	0.026729325045989	0.997726058017936	0.802130412365348	-0.0499194645328198	0.499490681616046	0.0221421611917813	0.266199564402823	0.0155171144874652	-0.353386378734337	-0.272300679397869	0.151347620984293	-0.655300829029142	-22.3093223238988	11.3323087472698	-7.93148492118809	-21.9328007953811	-10.8251050392144	GOOD	GOOD
0.0108953268664271	0.0331613526735552	0.0886180521778863	0.021844126817608	0.998050601881147	0.800026141267636	-0.0501826728050958	0.502783675680302	0.0081938988451588	0.121986840958062	-0.100022290120474	-0.329273995387184	-0.123460430646036	0.210858290651838	-0.613303951901834	-22.3084192335671	11.3833480999779	-7.97372877287093	-21.9776538364531	-10.7733701442293	GOOD	GOOD
0.0113003815042568	0.0331768330116735	0.0899157048901084	0.0258943555427995	0.99477470188578	0.800076558979989	-0.0540194767717172	0.499943022947549	0.00822226720857014	0.049051005951255	0.0484183548644627	-0.527899871876627	-0.506673411761859	0.259893690629679	-0.613303951901834	-22.3084192335671	11.3833480999779	-8.26384738294772	-22.2856916079902	-10.4180697815108	GOOD	GOOD
0.0117769884980849	0.0318020155958512	0.0910062598889696	0.0256655953866492	0.995595192384691	0.803576897851405	-0.0526501943081869	0.501037501106211	0.00830172969780078	0.0420448850664188	-0.0383513573868076	-0.715357668105987	-1.13779866913563	0.2647965	-0.613303951901834	-22.3084192335671	11.3833480999779	-8.29285492118809	-22.3164907953811	-10.3825450392144	GOOD	GOOD
0.0103798292816731	0.029247620944743	0.0911360605111752	0.0259765339905658	0.999178482103907	0.799972775148117	-0.0511316017107393	0.49991575408345	-0.0458837886511299	-0.0103272347639692	0.0551077328401628	-0.508979143025	-1.30951894293836	0.2647965	-0.613303951901834	-22.3084192335671	11.3833480999779	-8.29285492118809	-22.3164907953811	-10.3825450392144	GOOD	GOOD
0.0113104443640217	0.0259600387274617	0.0894195252590275	0.0260285597632702	0.997951977707291	0.80089477170625	-0.0500466533679943	0.498078361880204	0.000902427495482319	0.138939716250132	-0.0918151921061096	-0.204400020361536	-1.04908760781887	0.209199145166368	0.0366393682822048	-22.6374255201134	10.9919888947442	-8.29285492118809	-22.3164907953811	-10.3825450392144	GOOD	GOOD
0.010801044647654	0.0225239154022033	0.0887639115510187	0.0260250997977179	0.999842277403446	0.79747888953415	-0.0494493606811002	0.494846860873718	-0.0995923363046945	-0.099674608121444	0.100947316628875	-0.0070832201605772	-1.1858901861001	0.371162913730088	0.126669048098166	-22.6829992335671	10.9377780999779	-8.29285492118809	-22.3164907953811	-10.3825450392144	GOOD	GOOD
0.010049111107827	0.0194720345329212	0.0933873272844523	0.0264681249335538	0.999272989747786	0.808781071053871	-0.0534071051161503	0.497090188059671	0.0468717842749634	-0.136233570998851	-0.0298416081266748	-0.0478357368014099	-0.927629065263226	0.274887469852336	0.126669048098166	-22.6829992335671	10.9377780999779	-8.30012984739387	-21.9681383390308	-10.7903996032201	GOOD	GOOD
0.0106558736645609	0.0171345461414886	0.0906418848933101	0.0269426598295114	0.997056995436472	0.803576693297503	-0.0555644681926068	0.495460717720618	0.0160651625635443	0.0194581181515544	0.000745658455608391	-0.394722946928315	-0.9029849	0.152295551730457	0.126669048098166	-22.6829992335671	10.9377780999779	-8.30078492118809	-21.9367707953811	-10.8271250392144	GOOD	GOOD
0.0112590927996896	0.015601974915154	0.0880401196630571	0.0244555713329003	0.998005712539061	0.802108548501665	-0.0525838642274388	0.495859435807408	-0.152825358896901	-0.113284945996731	-0.0983849619675698	-0.0809546754649028	-0.95814752261262	0.0861718798232848	0.126669048098166	-22.6829992335671	10.9377780999779	-8.30078492118809	-21.9367707953811	-10.8271250392144	GOOD	GOOD
0.00888136612613119	0.0147673361953868	0.0915382064327581	0.0274726937994051	0.999889423431479	0.805199146785624	-0.0518116436479161	0.494599639887462	0.0379231050800027	-0.135912756060716	-0.0607245627092942	0.00445896681180346	-0.741149054655695	0.194934173854699	-0.19989313338389	-21.708153502846	11.3238336471932	-8.30078492118809	-21.9367707953811	-10.8271250392144	GOOD	GOOD
0.0112638647175365	0.0144066218704727	0.0878753264687969	0.0245927268151564	0.996766491711198	0.803196239423115	-0.0545404577237571	0.495280495577938	0.0698529489267495	-0.18735325122982	0.000574647696687396	0.0665285641962689	-0.723987	0.146817175257512	-0.248611951901834	-21.5627192335671	11.3814280999779	-8.30078492118809	-21.9367707953811	-10.8271250392144	GOOD	GOOD
0.0114638145261832	0.0142770284199411	0.0876822025659854	0.0223977451522724	1.00043366856156	0.80571539910715	-0.0511512558674838	0.498174899460449	-0.0369311933343116	-0.0406209508868484	0.0619368194065128	-0.276278598426642	-0.556600478336933	-0.0287080214963389	-0.248611951901834	-21.5627192335671	11.3814280999779	-7.94770762990928	-22.2822828794495	-10.8284248708612	GOOD	GOOD
0.0107128580528938	0.0142085847174133	0.0885876719684587	0.0213042109552545	0.998967048603671	0.804982055788794	-0.0480613380015119	0.494871593323476	0.0532689262749602	-0.068197440020928	-0.0360051279641031	-0.648711617941913	-0.376964824047603	0.246074075964012	-0.248611951901834	-21.5627192335671	11.3814280999779	-7.92321492118809	-22.3062507953811	-10.8285150392144	GOOD	GOOD
0.0101498178822459	0.0141631368568217	0.0924895001771741	0.027891429231024	1.00161428154977	0.80217968436013	-0.0459194049934826	0.489733402300406	0.016621465554794	-0.28109130342765	0.0534423046294176	-0.263519410098404	-0.64708189216998	0.207247727240996	-0.248611951901834	-21.5627192335671	11.3814280999779	-7.92321492118809	-22.3062507953811	-10.8285150392144	GOOD	GOOD
0.00877797278177113	0.0142418544802061	0.0897553472854322	0.0226658498492694	1.00287270585593	0.801142708483183	-0.0532612098707233	0.49187183934082	-0.0447367639072482	-0.364328925772024	-0.0355591529545658	0.112487773415953	-0.94647471157589	0.145951986976617	-0.245418339665515	-22.2092856407095	10.9969533896168	-7.92321492118809	-22.3062507953811	-10.8285150392144	GOOD	GOOD
0.00998346297407875	0.0146266061238622	0.0862648690562263	0.0241534828045431	0.999707667530604	0.801936297119524	-0.0487724808572492	0.498577172534001	-0.1061872347342	-0.116892101242435	-0.0523997147075079	0.0738916185192034	-1.41579941430407	0.316592754589693	-0.244906951901834	-22.3128192335671	10.9353880999779	-7.92321492118809	-22.3062507953811	-10.8285150392144	GOOD	GOOD
0.0135020099436461	0.0154770588138799	0.0895649184559426	0.0245714529454012	1.00289567287102	0.804301254613664	-0.0484911961497907	0.498936457353721	-0.0618155117477112	-0.381176383625268	-0.0524444340162585	-0.223937486855929	-1.61054797886169	0.26767267425273	-0.244906951901834	-22.3128192335671	10.9353880999779	-8.6349147906974	-21.957952672141	-10.8291249015954	GOOD	GOOD
0.0123019910423507	0.0168398967703891	0.0914171132085396	0.0249963883898602	0.998940394065518	0.80861645583351	-0.0459678605116435	0.493538931809551	-0.0531108765832135	-0.125799200847077	-0.105057776441218	-0.415979794557739	-1.33363150239977	0.147956925674577	-0.244906951901834	-22.3128192335671	10.9353880999779	-8.67008492118809	-21.9407407953811	-10.8291550392144	GOOD	GOOD
0.0104762440309547	0.0185962863042188	0.0933002148248981	0.0250723486615822	1.00065655727899	0.805586044891195	-0.0534592543635574	0.496220616286215	-0.0531049629625745	0.0777408012052839	0.0436924281236751	-0.24592342880495	-0.976972023230596	0.201274941370493	-0.244906951901834	-22.3128192335671	10.9353880999779	-8.67008492118809	-21.9407407953811	-10.8291550392144	GOOD	GOOD
0.0107696577532258	0.0204642794676803	0.0918909504795797	0.0275549877415369	0.996971702694081	0.803140907562622	-0.0570568602010424	0.495286395743056	-0.0531293285361607	-0.0486365267014081	0.122607363893523	-0.11931032583537	-0.675205803892374	0.262568012503614	-0.560253278508627	-22.3135880459227	10.9893501849819	-8.67008492118809	-21.9407407953811	-10.8291550392144	GOOD	GOOD
0.011999502301811	0.0220909404963752	0.0866484444885423	0.026302148446138	1.00123576074881	0.803518081227323	-0.0547408027538435	0.492555407319148	-0.000659059134455629	-0.0745392407241094	0.131469501168259	-0.413874635027552	-0.202707539147821	0.2647965	-0.614062951901834	-22.3137192335671	10.9985580999779	-8.67008492118809	-21.9407407953811	-10.8291550392144	GOOD	GOOD
0.0120538398815128	0.023191854145481	0.091179696905523	0.0231448560932677	0.999562974912629	0.80778250842824	-0.0546495280532273	0.493410760860522	0.0607729874633308	-0.0744512344518081	0.183585047459664	-0.484092014957804	0.507980366066716	0.146226148456148	-0.614062951901834	-22.3137192335671	10.9985580999779	-7.59469807516419	-21.9291804183323	-10.8232535201164	GOOD	GOOD
0.0131852603439095	0.0236276102304533	0.0908736795462846	0.0275810238814924	1.00164414540399	0.805129372037793	-0.0588133246493995	0.488598389285077	-0.0345991468538784	0.0769759503305853	0.0363194048912347	-0.726922894218457	0.935869700940597	0.321140658373976	-0.614062951901834	-22.3137192335671	10.9985580999779	-7.56217492118809	-21.9288307953811	-10.8230750392144	GOOD	GOOD
0.0125719967311697	0.0233936863087601	0.0919147009947096	0.0222937133079887	1.00202249104682	0.801160425987724	-0.0524158109277913	0.493392473727304	-0.0531386583161985	-0.0471221177402161	0.0605471643724797	-0.672840609989583	0.654974646450732	0.266156781037023	-0.614062951901834	-22.3137192335671	10.9985580999779	-7.56217492118809	-21.9288307953811	-10.8230750392144	GOOD	GOOD
0.0120242090991664	0.0225796295305852	0.0962271927891974	0.0253084458175554	0.997933579702102	0.794903378178037	-0.0555997532054023	0.491002984826241	-0.00106678788593261	-0.224871776896715	0.0698617575979632	-0.307293952223865	0.238481091778394	0.2647965	-0.92260371268913	-22.9446028680736	11.0001909354541	-7.56217492118809	-21.9288307953811	-10.8230750392144	GOOD	GOOD
0.0116287377539051	0.021318084379145	0.0912286748415979	0.0268534467712904	1.00131951522126	0.795690000888778	-0.0514153281183822	0.493953709330013	0.00840075824516222	-0.0516202928359994	0.0697993136009754	-0.117606022255118	-0.650771755492047	0.324950037441419	-0.978755951901834	-23.0594192335671	11.0004880999779	-7.56217492118809	-21.9288307953811	-10.8230750392144	GOOD	GOOD
0.0116310623038421	0.0197333428999912	0.0930090235530581	0.023341451901056	0.991839916712536	0.80342183514358	-0.0501883810780205	0.489327900578917	-0.0434625128480888	-0.164554168501071	0.0180906551761795	-0.35934087546902	-1.43100236951693	0.3258747	-0.978755951901834	-23.0594192335671	11.0004880999779	-7.91903663298684	-22.3018829426974	-10.828452082512	GOOD	GOOD
0.0129126906091808	0.0179230325326885	0.0931440073500383	0.0238716645163903	0.993179403976812	0.80155062215148	-0.0493319442751596	0.493105597013211	-0.0532521471337038	0.00676573619309657	-0.146170714664551	-0.239502723815649	-1.73589198520882	0.20470798868581	-0.978755951901834	-23.0594192335671	11.0004880999779	-7.92321492118809	-22.3062507953811	-10.8285150392144	GOOD	GOOD
0.0126046448256635	0.0159798900002219	0.0898123561521054	0.0253097304284034	0.997079583240056	0.805481114966181	-0.0550349489291634	0.490070275203729	-0.00167533606483439	-0.203875900562953	-0.0728042680648249	-0.115358083864173	-1.56012302801955	0.142917282026508	-0.978755951901834	-23.0594192335671	11.0004880999779	-7.92321492118809	-22.3062507953811	-10.8285150392144	GOOD	GOOD
0.0130002132747055	0.0140248251836877	0.0896092385669745	0.023108782944556	0.999710260569928	0.809394016512856	-0.0529719392658133	0.486313535687854	-0.146179040686327	-0.40086956117894	-0.0529239716737763	-0.300172228060557	-1.2612705138686	0.1426402	-0.364118183346583	-22.4290571228938	11.3751456429747	-7.92321492118809	-22.3062507953811	-10.8285150392144	GOOD	GOOD
0.0128043217742248	0.0122101336634471	0.0904680181333681	0.0262830488785554	0.994879294196703	0.813203281555388	-0.0512407050046693	0.495509357298324	-0.0220608322717981	-0.0829142948295674	-0.20647969373904	-0.238342916879474	-0.902224829046718	-0.101516887872294	-0.243895951901834	-22.3057592335671	11.4484280999779	-7.92419878703603	-22.3043739675189	-10.8273614165716	GOOD	GOOD
0.0120351453653986	0.0106753614909099	0.0918909980243463	0.0209446679089167	1.00023214031647	0.804420872490939	-0.0484677539766804	0.49699480137031	0.111112092721813	0.0846822933940648	-0.0834216531247458	-0.178161304291192	-0.604290212525592	-0.0409677412956057	-0.243895951901834	-22.3057592335671	11.4484280999779	-8.30938492118809	-21.5695907953811	-10.3757150392144	GOOD	GOOD
0.0125109431388902	0.00949728153907444	0.0916945961529328	0.0245726938846537	0.995523331370572	0.803545408817021	-0.0536195673248962	0.492940867159032	0.0291701867989882	-0.0436117507535937	-0.0526383902245698	-0.425253338050184	-0.5519197284867	-0.0963514269898425	-0.243895951901834	-22.3057592335671	11.4484280999779	-8.30938492118809	-21.5695907953811	-10.3757150392144	GOOD	GOOD
0.0125683184988789	0.00868927086563193	0.0940437374956504	0.0251592653726928	0.997507692526198	0.805961239401938	-0.0457938904984522	0.489023887383521	0.059398864362742	-0.0243773808641345	-0.00176033626741743	-0.552675220046395	-1.26730367088582	0.447221960184824	-0.551088402823174	-22.3123650409711	11.07509209786	-8.30938492118809	-21.5695907953811	-10.3757150392144	GOOD	GOOD
0.0126423358530975	0.0082392206657657	0.0921508255202677	0.0218529382641411	1.00135188640304	0.809734385013986	-0.0487708214390113	0.493194973097428	-0.0831631808459291	0.182418051645333	-0.042055558443493	-0.913671455276238	-1.72526992828794	0.38900628793551	-0.614062951901834	-22.3137192335671	10.9985580999779	-8.30938492118809	-21.5695907953811	-10.3757150392144	GOOD	GOOD
0.0122500211847548	0.00813025692162071	0.0884263841980797	0.0227756707769516	1.00164598930829	0.805363872830957	-0.0488399852925498	0.49365835184325	0.0378658159577476	-0.0222613118366123	-0.0525651888105862	-0.600829791753687	-0.945708456523358	0.5091091	-0.614062951901834	-22.3137192335671	10.9985580999779	-8.30172690622661	-21.5770847259581	-10.3757432317106	GOOD	GOOD
0.0119183404293994	0.00833908283973884	0.0901566922442206	0.0247194696192921	1.00237167732112	0.802520289428376	-0.0498637684000852	0.493976951474775	0.120714956673641	0.024410551617551	-0.0525569789027959	-0.18107390694685	-0.131596020797193	0.495999530605139	-0.614062951901834	-22.3137192335671	10.9985580999779	-7.93181492118809	-21.9390707953811	-10.3771050392144	GOOD	GOOD
0.0118684623854181	0.00883363995362811	0.0918557657106976	0.0238695232599967	0.998137825341723	0.802832282192142	-0.0512476898478272	0.489657652412683	0.0300405238616246	0.0452240435324505	0.0485140150739001	-0.3622041	-0.316139347948956	-0.0389198977380454	-0.614062951901834	-22.3137192335671	10.9985580999779	-7.93181492118809	-21.9390707953811	-10.3771050392144	GOOD	GOOD
0.0114107304797283	0.00957036299981038	0.0933083218687634	0.028003791097975	1.00041533480225	0.795915706283377	-0.0541895509732534	0.48775972785769	-0.143557736251445	0.240453488885973	0.0703004278343486	-0.381365167935916	-0.662472606801575	0.0129152876604886	-0.311230857973607	-22.3173279396669	10.6303303329143	-7.93181492118809	-21.9390707953811	-10.3771050392144	GOOD	GOOD
0.011456594900912	0.0105098803624086	0.0915825107057093	0.0257621902458781	1.00109166816767	0.800791016942664	-0.0568782284633608	0.491046915836122	-0.176342859942518	0.0391005027552793	-0.0304102199676472	-0.995658620796534	-0.627297385661804	-0.219614567963453	-0.245666951901834	-22.3181092335671	10.5506080999779	-7.93181492118809	-21.9390707953811	-10.3771050392144	GOOD	GOOD
0.0126779070362059	0.0116511543816648	0.0891508609850707	0.0250561511208916	1.0003041768345	0.804954580648259	-0.051416463102831	0.494455285827696	-0.0250018205380031	-0.0628025185218668	-0.0524633011500561	-1.4160382687941	-1.24962567632093	-0.0900484291462588	-0.245666951901834	-22.3181092335671	10.5506080999779	-7.94553204251024	-21.9529595805502	-10.411416493359	GOOD	GOOD
0.0117474917567934	0.0130420004409204	0.0922963308420963	0.0222940031458349	0.998896589451074	0.805095434250038	-0.0547109426251153	0.492647812082922	-0.092257781206048	-0.0250294479282999	0.0980149383864625	-1.41637762756841	-0.917989081826688	0.216417961627647	-0.245666951901834	-22.3181092335671	10.5506080999779	-8.29219492118808	-22.3039607953811	-11.2785450392144	GOOD	GOOD
0.0120993575745531	0.0147450550196624	0.0907057790364164	0.0224591654607295	0.997061759219563	0.807150551125671	-0.0558696458952757	0.485431139575862	0.0358435312349932	-0.0626463387061223	0.0815394507722024	-0.0221974693180044	0.154480032130118	0.503588542137192	-0.245666951901834	-22.3181092335671	10.5506080999779	-8.29219492118808	-22.3039607953811	-11.2785450392144	GOOD	GOOD
0.0115398010931362	0.0167671835710414	0.0885832280371387	0.0238135342446707	0.998700217601212	0.800200018676415	-0.0547702445017956	0.479514829367244	0.0197724657470375	0.0713047722654111	0.0701914295500448	0.645485536199131	1.05728068188854	0.3869528	-0.240801521161513	-22.863073287616	11.2834829351116	-8.29219492118808	-22.3039607953811	-11.2785450392144	GOOD	GOOD
0.0116762539721179	0.0189998668911695	0.0929700461782874	0.0280402933453202	1.00310361894381	0.79997682166395	-0.0447982882820924	0.480796531013646	0.00828260660380722	-0.28144359587525	-0.0294933286904151	0.972689608116139	0.840246132942303	0.390143116300093	-0.239688951901834	-22.9876892335671	11.4510680999779	-8.29219492118808	-22.3039607953811	-11.2785450392144	GOOD	GOOD
0.0120228820102047	0.021241961565322	0.0920778383793504	0.0285555461081955	1.00009729806325	0.797817947598988	-0.0486771931480643	0.489311330947931	-0.0415863142904107	-0.0335673093630365	0.0966796208148958	0.479561959225686	-0.0579350964621677	0.43439850342268	-0.239688951901834	-22.9876892335671	11.4510680999779	-8.29267423784088	-22.2834718219539	-11.2533560842197	GOOD	GOOD
0.0121104126552532	0.0232839718416278	0.0900464140910148	0.025708967070547	0.998770536139653	0.800465887984102	-0.0478176217913216	0.497252121598577	0.0464229197659416	0.189204167165884	0.0322184748106239	0.0597428732981263	-0.945490092631124	0.185588637980303	-0.239688951901834	-22.9876892335671	11.4510680999779	-8.30078492118809	-21.9367707953811	-10.8271250392144	GOOD	GOOD
0.0131301551326665	0.0249658573710056	0.0876874316840452	0.0270112400644982	0.995185390223608	0.800104814941541	-0.0527673669702225	0.493636632514386	0.0699094154442133	0.127207963513461	0.0583410165309061	-0.118689141520322	-1.66778793809604	-0.109359613759485	-0.239688951901834	-22.9876892335671	11.4510680999779	-8.30078492118809	-21.9367707953811	-10.8271250392144	GOOD	GOOD
0.0118242835527787	0.0261741254844576	0.0895675006538802	0.0282676139599886	0.995129084984084	0.807646737607253	-0.0531020666718094	0.503029960176692	-0.0789689226755628	-0.0871014408434986	-0.0781111016925697	-0.184868769885278	-2.37084526516407	-0.207594292218032	-0.241943409765621	-22.7429137673627	11.0883968958789	-8.30078492118809	-21.9367707953811	-10.8271250392144	GOOD	GOOD
0.0123409010178384	0.0267911562271678	0.0878145791551707	0.0237669896898972	0.997616837904258	0.812438560204572	-0.0543714643113814	0.501801022504467	-0.0653247105162384	-0.0854320427202967	-0.113791291675307	-0.330666520264532	-1.99904000866654	0.0290367238524095	-0.242486951901834	-22.6838992335671	11.0009580999779	-8.30078492118809	-21.9367707953811	-10.8271250392144	GOOD	GOOD
0.0124387405079315	0.0266691867634443	0.0888095802023694	0.0241870143286882	0.998962150191774	0.820854472168439	-0.0480832555263218	0.497733118890082	-0.0532173657831857	-0.0259993074524343	-0.0644940373741329	-0.7333149	-1.4733055081187	0.151627827996123	-0.242486951901834	-22.6838992335671	11.0009580999779	-8.27242109166161	-21.9918930518239	-10.7945166782221	GOOD	GOOD
0.0119021696637739	0.0256943194991769	0.0907645374153533	0.0261301801664402	1.00304079906964	0.813241339381558	-0.0513631031770856	0.492953274483991	-0.102530535392828	-0.204324234637213	-0.101485898927647	-0.714251631617633	-1.141649	0.278915120842113	-0.242486951901834	-22.6838992335671	11.0009580999779	-7.91527492118809	-22.6859707953811	-10.3839250392144	GOOD	GOOD
0.0113049495877511	0.023885081317302	0.0887758929826011	0.0269005343816367	0.994348687218516	0.813143606362368	-0.0532467324747841	0.485507866027341	-0.0655444825232875	-0.204020466328675	0.0824133477499103	-0.451003007083501	-1.13683883036442	0.443106981245001	-0.242486951901834	-22.6838992335671	11.0009580999779	-7.91527492118809	-22.6859707953811	-10.3839250392144	GOOD	GOOD
0.0109633046763008	0.0214460556847386	0.0905340353352367	0.023135520616492	0.994187327522273	0.811157755801585	-0.0512468000117976	0.48782538095882	0.0942405543800794	-0.239160385634191	-0.0151417878281529	-0.084186845475417	-1.06691416297638	0.376669152429951	-0.245023345972339	-22.3921421307211	10.641755247886	-7.91527492118809	-22.6859707953811	-10.3839250392144	GOOD	GOOD
0.0123077582858651	0.0187335341368109	0.0927065168307269	0.0233173188142671	1.00131737014905	0.8094891787359	-0.0480971983205704	0.492621823541392	0.0335222147398425	-0.203777564177842	-0.0524228359221279	-0.44576598380972	-0.882042044370275	0.270156137233463	-0.245666951901834	-22.3181092335671	10.5506080999779	-7.91527492118809	-22.6859707953811	-10.3839250392144	GOOD	GOOD
0.0107944429442437	0.0161359173348651	0.0880735269369461	0.0235961444756202	1.00110203613668	0.81151189074337	-0.0469807414897411	0.48680541361763	0.00832632280038849	-0.191569922709052	0.0450729566753126	-0.637576188741543	-0.637079866497433	0.292411639480841	-0.245666951901834	-22.3181092335671	10.5506080999779	-7.88155335790363	-22.685608286293	-10.3837396756252	GOOD	GOOD
0.0116364816973058	0.0139604465559786	0.0879020067268485	0.024367079744007	0.995623196341335	0.813552932500066	-0.0550829752781064	0.489033383822334	-0.0404241748607603	0.0438107563383124	0.0702855720865575	-0.317949388015127	-0.298090252258569	-0.0348019909527566	-0.245666951901834	-22.3181092335671	10.5506080999779	-7.54597492118809	-22.6820007953811	-10.3818950392144	GOOD	GOOD
0.0108150348935764	0.0123880523976756	0.0855292932043687	0.0253238240183149	1.0012349557168	0.811174128384351	-0.0512156815120835	0.488443244541614	-0.00442701377540802	0.0584402667846691	0.118746473412581	-0.491993963957336	0.414583516363054	0.0144737118204957	-0.245666951901834	-22.3181092335671	10.5506080999779	-7.54597492118809	-22.6820007953811	-10.3818950392144	GOOD	GOOD
0.0114515395532434	0.011479770223868	0.0917317746325087	0.0232540122497422	0.997648212397327	0.808887451323222	-0.0488778264968435	0.489380495942618	0.0570389866275916	-0.0477104549833445	0.0346228475065699	-0.541453271849935	0.994159299999154	-0.0343669688960957	-0.825709193109644	-22.6049087264723	11.2592556340764	-7.54597492118809	-22.6820007953811	-10.3818950392144	GOOD	GOOD
0.0113706334262272	0.0112271447062336	0.0916535337032607	0.0256996710948305	0.999301192253178	0.800290465345749	-0.0544602269309127	0.485514804472182	-0.0271402347732111	-0.072720643886374	-0.0394990953580082	-0.49895065631599	0.874412383318157	0.0526833940379507	-0.980165951901834	-22.6812792335671	11.4479580999779	-7.54597492118809	-22.6820007953811	-10.3818950392144	GOOD	GOOD
0.0107256242667432	0.0116059643212246	0.0953531431313784	0.0269173007269934	1.00087628602469	0.798091107919002	-0.0498503350131157	0.487512663362833	-0.101625428808919	-0.0260474530040214	-0.00419828108016021	-0.616353346110287	0.741647363517944	0.305901547270487	-0.980165951901834	-22.6812792335671	11.4479580999779	-7.58709530045991	-22.6410428309251	-10.4305780627283	GOOD	GOOD
0.0110604059125349	0.0125811381233246	0.09038625677425	0.0258588636299666	1.001099191691	0.805408113776122	-0.0478843217176011	0.485209320521511	-0.163063343333928	0.0332817319255736	-0.0391296133826344	-0.692350930930687	0.468549578431433	0.1426402	-0.980165951901834	-22.6812792335671	11.4479580999779	-7.92321492118809	-22.3062507953811	-10.8285150392144	GOOD	GOOD
0.00989982760962899	0.0140762663272763	0.0902213160403094	0.0278256173484145	0.999602929713665	0.80450397872962	-0.0533324400148336	0.487226292877141	-0.0315656266912014	0.139033967061228	0.0437430472519241	-0.84265204902563	-0.0426418779813284	0.128453527853715	-0.980165951901834	-22.6812792335671	11.4479580999779	-7.92321492118809	-22.3062507953811	-10.8285150392144	GOOD	GOOD
0.0107287943433352	0.0159374456110169	0.0917955114410477	0.027324447158953	1.00144035121213	0.801074983204117	-0.0484836773059208	0.493630031519081	0.0566734590840117	-0.020967817134007	0.166085598720096	-0.651873722232494	-0.384888170206782	0.00586157038904725	-0.401121409436139	-22.9692227045194	11.4505764073737	-7.92321492118809	-22.3062507953811	-10.8285150392144	GOOD	GOOD
0.0109868836719117	0.0179421412831488	0.0966637470343134	0.0209751069759657	0.993674451685122	0.805705676143567	-0.0494487382142027	0.486015059898466	0.118127617111399	-0.0265168846546688	0.0970233409367373	0.0537901035883228	-0.955296290598929	-0.0866153228774644	-0.239305951901834	-23.0496892335671	11.4513080999779	-7.92321492118809	-22.3062507953811	-10.8285150392144	GOOD	GOOD
0.0103713989944121	0.0198782965156338	0.0945343851786476	0.026053959621312	0.997424256773469	0.81049085081612	-0.0519903124591703	0.484330052223028	0.0837583820090827	-0.105901344191886	0.069909708768934	0.80513798118752	-0.842466598923236	-0.0182353182663126	-0.239305951901834	-23.0496892335671	11.4513080999779	-7.92430527752028	-22.2596976514214	-10.7712827424802	GOOD	GOOD
0.010767539919118	0.0216152707907809	0.0924213029098011	0.0272278213715675	0.996908485481382	0.807577551176951	-0.0520944793433928	0.492283259903523	-0.0255273275638964	0.00609859315052812	0.06983272476182	0.686631306385042	-0.441211470449643	-0.268984468821038	-0.239305951901834	-23.0496892335671	11.4513080999779	-7.93181492118809	-21.9390707953811	-10.3771050392144	GOOD	GOOD
0.0110076902057156	0.0231090386949491	0.0917423661734041	0.0239991891876758	0.999608059476087	0.805916370906116	-0.0476328771852566	0.485319263215758	0.0424134840884193	-0.000102345324655844	0.0222939673850309	0.132118350659056	-0.672782579346531	-0.154574472663362	-0.239305951901834	-23.0496892335671	11.4513080999779	-7.93181492118809	-21.9390707953811	-10.3771050392144	GOOD	GOOD
0.0104119194100514	0.0243698745064121	0.0926665629472623	0.0275533555462663	0.998289209635518	0.808877986669542	-0.0458652868175186	0.492699742025323	-0.0516649486584357	0.161874592548789	0.0127994890254383	-0.662965399034567	-1.40947360751653	-0.0597154398013587	-0.244780951901834	-22.3119392335671	10.9995180999779	-7.93181492118809	-21.9390707953811	-10.3771050392144	GOOD	GOOD
0.0106463154024803	0.0254262304705118	0.0959286501921942	0.0298805884093235	1.00202616753816	0.80903163221157	-0.0519993166751845	0.488812013824103	0.00713936209719294	0.0406410384318974	0.191177271893682	-0.548583417575911	-0.60783420225354	0.229545966228068	-0.244780951901834	-22.3119392335671	10.9995180999779	-7.93181492118809	-21.9390707953811	-10.3771050392144	GOOD	GOOD
0.0119884963138501	0.0263061083640658	0.0925727436449433	0.0275152145437756	0.999524467811501	0.806587786153166	-0.051657016877337	0.488326847829015	-0.0518665454263309	-0.188117785450463	0.126094270756256	-0.140893359746016	0.83595134453331	0.3869528	-0.244780951901834	-22.3119392335671	10.9995180999779	-7.93057204713944	-21.9921357364487	-10.4423429199468	GOOD	GOOD
0.0115883450129999	0.0270437542663394	0.0915244690329137	0.0284735954739168	0.993398838076994	0.80429955373588	-0.0522221324805592	0.48472316826789	0.00959871882686948	-0.0101399987104975	-0.111027691381367	0.107395011823493	0.773900504816338	0.379717143322282	-0.244780951901834	-22.3119392335671	10.9995180999779	-7.92321492118809	-22.3062507953811	-10.8285150392144	GOOD	GOOD
0.0106502140817929	0.0276928134506386	0.0882173532316273	0.0288294762491751	0.995017717459419	0.802684982695879	-0.0541404862940803	0.496587949247883	0.0689834676885585	0.164629327507687	0.0676282359124445	0.355677317293718	0.00747451850006859	0.330681823627441	-0.244694980879974	-22.3233482905236	11.0071418656734	-7.92321492118809	-22.3062507953811	-10.8285150392144	GOOD	GOOD
0.0111184947178612	0.0283271269817656	0.0902225454095105	0.0227067872173377	1.00486761647025	0.803489542705841	-0.058057594450075	0.489361505814782	0.00930004156872118	0.16457096631411	-0.0538780328641952	0.0440944262831998	0.0403560009238571	0.381161531880817	-0.239688951901834	-22.9876892335671	11.4510680999779	-7.92321492118809	-22.3062507953811	-10.8285150392144	GOOD	GOOD
0.0112366283055675	0.029024348017732	0.0916347996111162	0.0274388698446331	1.00016671748461	0.804007788253771	-0.0548633874230491	0.487310686869391	0.0673559230237008	0.164458265044644	-0.112492183376438	0.233737564025507	0.268556291756158	0.164934055196457	-0.239688951901834	-22.9876892335671	11.4510680999779	-7.92321492118809	-22.3062507953811	-10.8285150392144	GOOD	GOOD
0.0123681324119985	0.0298389163152014	0.0925894895915126	0.0236483602310109	1.00197461110934	0.806759783604121	-0.0561108872012124	0.481889056123351	-0.113380894711842	0.162960139441284	0.00787818783817726	0.707718560330784	0.453629301932914	0.0869203355611831	-0.239688951901834	-22.9876892335671	11.4510680999779	-7.92351597063413	-22.3119707348559	-10.4198176094348	GOOD	GOOD
0.0118457027407539	0.0307734498012341	0.0901563356047023	0.0265320163875212	0.997228308917199	0.807827484917776	-0.0510888165310708	0.488168202357807	0.00830831567380031	0.0466179841277542	-0.0533789226449057	0.977701004093713	0.414691128646263	-0.0862421536640811	-0.239688951901834	-22.9876892335671	11.4510680999779	-7.92354492118809	-22.3125207953811	-10.3805150392144	GOOD	GOOD
0.0110363464065286	0.0317434494832789	0.0906177673625453	0.0279743440626161	0.996774043426156	0.806553195773843	-0.0511221848763205	0.490533107479809	0.00823948529177848	0.165061155725333	-0.112491180416534	0.316173139061063	0.574228520250397	0.0106320774658782	-0.242908178886313	-22.9882458148998	11.4510618168396	-7.92354492118809	-22.3125207953811	-10.3805150392144	GOOD	GOOD
0.0115854804675135	0.0325639006308954	0.089187027006835	0.0279716371368702	0.998257714654956	0.807739904912255	-0.0480822407793244	0.493463596170373	0.00811414999310643	0.282144592888835	0.0704776871698169	-0.0861906458915134	0.423464260407758	0.189594074430301	-0.608587951901834	-23.0514692335671	11.4503480999779	-7.92354492118809	-22.3125207953811	-10.3805150392144	GOOD	GOOD
0.011604829132017	0.0330179486981518	0.0906392162215833	0.0284510034687771	1.00304130060596	0.807899946784322	-0.0537082938598539	0.493919242354542	0.00810353136208174	0.222531440573046	0.130638682288633	-0.515910302207002	0.796604745627129	0.2037183	-0.608587951901834	-23.0514692335671	11.4503480999779	-7.92354492118809	-22.3125207953811	-10.3805150392144	GOOD	GOOD
0.0118432511381748	0.0329731054283871	0.0877358460172881	0.0274457523023625	0.99966853156997	0.806117095180895	-0.0554867720687715	0.491650033391974	0.00801661797253606	0.1635290015386	0.00835639941613616	-0.490237235250182	0.8273284	0.146915577385366	-0.608587951901834	-23.0514692335671	11.4503480999779	-8.2749924756482	-21.9747256624597	-9.96259097987781	GOOD	GOOD
0.0116480071876974	0.0324506055387001	0.0906640632714105	0.0202317546487034	0.99765645317799	0.807354757430959	-0.051716691821684	0.484012534567691	0.00788893417997085	0.222467716722736	-0.0522336642658839	-0.428164873092805	0.8273284	0.313701964038013	-0.608587951901834	-23.0514692335671	11.4503480999779	-8.30144492118809	-21.9493007953811	-9.93113503921437	GOOD	GOOD
0.0111754352593011	0.0316450993453064	0.0901575600576549	0.0279705312211983	1.00015343502948	0.806537851407381	-0.0543307131820198	0.488316065492551	-0.0534286545305555	0.222089959981753	0.131229925516156	-0.0762755614312579	0.771413485692855	0.383113034250271	-0.608590805157012	-23.0511411316457	11.4499441504433	-8.30144492118809	-21.9493007953811	-9.93113503921437	GOOD	GOOD
0.0115357020363437	0.0309122688216578	0.0891892359870336	0.0274821309522277	1.00063766196118	0.805555366969409	-0.0545577372882451	0.489538674030751	0.00809791430230689	-0.0744817432939871	0.00870712516690568	0.179790653748704	0.992173154663464	0.329496656867093	-0.611766734785361	-22.6859341845368	11.0003119881903	-8.30144492118809	-21.9493007953811	-9.93113503921437	GOOD	GOOD
0.0121453338499817	0.0306707893197639	0.0906549829447708	0.0284542108048849	1.00353820240053	0.811005713425697	-0.0521489348871786	0.487440125339727	-0.176187564346387	-0.193180275340051	0.0698306759313609	0.194462	1.34433699959648	-0.0201363162441498	-0.611768951901834	-22.6856792335671	10.9999980999779	-8.30144492118809	-21.9493007953811	-9.93113503921437	GOOD	GOOD
0.0120979722175565	0.0312352257592657	0.0858429315307478	0.0207059094509499	1.00445635843147	0.802045672314293	-0.0485023446778042	0.491504441511473	-0.115240057849772	0.0431924618189112	0.0088825622136122	0.0186045279861542	1.42086961559691	0.075177630383282	-0.611768951901834	-22.6856792335671	10.9999980999779	-8.29298163879476	-22.2913576689982	-10.7835382662451	GOOD	GOOD
0.011926492485347	0.032701106910494	0.0891378760698956	0.027928577547862	0.993923766290507	0.802965119334965	-0.0500226903947847	0.487111320702244	-0.11494737039269	0.221218378179565	-0.113422539283125	0.008906662	0.799624201966751	0.08156201	-0.611768951901834	-22.6856792335671	10.9999980999779	-8.29251492118809	-22.3102207953811	-10.8305450392144	GOOD	GOOD
0.0128119442006358	0.0349064998662593	0.0891941763299589	0.0217078939482235	0.996683867254435	0.804865834631478	-0.0517264851403738	0.4950675492653	0.00728289791496958	-0.0135857834833439	0.0685666004999784	-0.109208272550374	0.254928779842803	0.139880835243733	-0.611768951901834	-22.6856792335671	10.9999980999779	-8.29251492118809	-22.3102207953811	-10.8305450392144	GOOD	GOOD
0.0118481829424016	0.0374294056648564	0.0925422726386773	0.0288876245792864	0.996280211870802	0.809125018242121	-0.0484852177867215	0.495134907288519	-0.0529575364313887	0.102438717879333	0.00913278841728427	-0.351908578419847	0.2306687	0.0255672240391458	-0.616318081808441	-21.948383216111	10.9971536549164	-8.29251492118809	-22.3102207953811	-10.8305450392144	GOOD	GOOD
0.011644557569691	0.0396969491979201	0.0892275982179238	0.0255777186975542	0.999613829819235	0.808828205851613	-0.0513426150251007	0.501468923898582	-0.0534402787672248	0.0447661762823699	0.129970597002522	-0.77869341670555	0.460252011795552	0.137992444261037	-0.616358951901834	-21.9417592335671	10.9971280999779	-8.29251492118809	-22.3102207953811	-10.8305450392144	GOOD	GOOD
0.0116160217881298	0.0412176228910808	0.0915399153613228	0.0293893362062989	0.990109043442284	0.806027544726451	-0.0537453411901712	0.498381044015485	-0.175070353792845	-0.0730766175805294	0.131310729419132	-0.7951666	0.584549753909141	0.260584364285252	-0.616358951901834	-21.9417592335671	10.9971280999779	-8.29284319746903	-22.316274596209	-10.3979927631566	GOOD	GOOD
0.0125181082010171	0.0417558526505602	0.0882484462394624	0.0279844320155771	0.998113413380502	0.807787970150353	-0.0490079626646576	0.495659420362797	-0.0550231059042714	-0.0157939330653837	0.0102271403960028	-0.495468579599345	0.29955770150035	0.38317628240713	-0.616358951901834	-21.9417592335671	10.9971280999779	-8.29285492118809	-22.3164907953811	-10.3825450392144	GOOD	GOOD
0.0124738004147365	0.0413605704920082	0.0887009708640223	0.0246221007329567	0.999620208088177	0.80688456532694	-0.0474529594228798	0.496092244500041	-0.0533159384487075	-0.0148447115058204	-0.172604007878492	-0.245289971133819	0.174277467950734	0.3869528	-0.616358951901834	-21.9417592335671	10.9971280999779	-8.29285492118809	-22.3164907953811	-10.3825450392144	GOOD	GOOD
0.011316205840243	0.0403137386653938	0.0853285143307998	0.0283725774401981	0.996367450242822	0.802614885522936	-0.0492583081144743	0.492743575273055	-0.113871215036935	-0.248200443849141	-0.175309245336874	-0.419625012987441	-0.178444597351631	0.0292347810484144	-0.613232233943682	-22.3012973960106	11.4397931211831	-8.29285492118809	-22.3164907953811	-10.3825450392144	GOOD	GOOD
0.0129380078560979	0.0390109135132283	0.0958101731742092	0.0246704473827	0.999066174082323	0.802093361454733	-0.0504990500390327	0.484152914169951	-0.0544505676397678	-0.193840516274112	0.125722569430981	0.242493463793581	-0.1869932	-0.0393536403455815	-0.613177951901834	-22.3075392335671	11.4474780999779	-8.29285492118809	-22.3164907953811	-10.3825450392144	GOOD	GOOD
0.0119692581298189	0.0377954714419043	0.0946032986002171	0.0207901388340062	1.00098523372164	0.8001296978781	-0.0482369899597071	0.487358300683027	0.00699706574305526	-0.0180606401169216	-0.0488380912698177	0.621209641402147	-0.773660792944848	-0.100649629310351	-0.613177951901834	-22.3075392335671	11.4474780999779	-7.93786122502017	-21.9453914135739	-10.3771961423964	GOOD	GOOD
0.0116503927078411	0.0368574169951683	0.0897910603729032	0.0221171458450188	0.997748677596217	0.797209105343523	-0.0477405527995092	0.487422807403484	0.0685029095478584	-0.0723968263074225	0.00749883015290884	0.0170884628425333	-1.01915993502854	-0.1016725	-0.613177951901834	-22.3075392335671	11.4474780999779	-7.93181492118809	-21.9390707953811	-10.3771050392144	GOOD	GOOD
0.0121055712667446	0.0362308686444329	0.0911218384462615	0.0202591841407932	0.998593814215169	0.804408577731791	-0.0511900635872103	0.492071048421651	0.129912715177347	-0.0156496467708676	-0.0510804774534679	-0.052347478696938	-1.022317	-0.1016725	-0.613177951901834	-22.3075392335671	11.4474780999779	-7.93181492118809	-21.9390707953811	-10.3771050392144	GOOD	GOOD
0.0123760037523073	0.0358158130324066	0.088272969362578	0.0268260388854803	0.996810415814111	0.803552385045491	-0.0530474437204092	0.487752070620111	-0.108852340284855	-0.129939268769815	0.0670442335384711	0.192953666714483	-1.20022372732148	-0.0409666870045919	-0.975521525364932	-21.9465589171205	11.4451474960654	-7.93181492118809	-21.9390707953811	-10.3771050392144	GOOD	GOOD
0.0125500844824534	0.0354030716276156	0.0887183004559845	0.0203830452692319	1.00093630210554	0.806008255252214	-0.0584692736759265	0.490402607906827	0.00488346720802341	-0.190525483042266	-0.108994035352315	0.0710714808250253	-1.26083001567331	-0.10151794216333	-0.984755951901834	-21.9373592335671	11.4450880999779	-7.93181492118809	-21.9390707953811	-10.3771050392144	GOOD	GOOD
0.0130377628677998	0.0347564640618206	0.0882254136465406	0.0235034198206943	0.996380439868763	0.803040777934352	-0.0496237745493928	0.486891991175082	0.127942823348081	0.0388877627892793	0.00535192501698851	0.00884853123492909	-0.902760594209445	-0.162635792687471	-0.984755951901834	-21.9373592335671	11.4450880999779	-7.56217492118809	-21.9288307953811	-10.8230750392144	GOOD	GOOD
0.0130494749304563	0.0337436478507069	0.086331233269621	0.0235904310544633	0.998604422129145	0.81034303681	-0.0505147793612153	0.485981939568315	-0.107651501926401	0.0455893941420926	0.0683284996244951	-0.0526664313111636	-0.662170203269565	-0.04059432	-0.984755951901834	-21.9373592335671	11.4450880999779	-7.56217492118809	-21.9288307953811	-10.8230750392144	GOOD	GOOD
0.0123135498593558	0.0324392334872621	0.0928828823246167	0.0231459253534284	0.99957458777479	0.808309386356408	-0.0513527229802207	0.498312970034641	0.0639517368096503	-0.0119039580478074	0.0106333202541295	0.00740886227526819	-0.182658595183661	-0.04059432	0.09125272110896	-22.287340522449	11.8219478123688	-7.56217492118809	-21.9288307953811	-10.8230750392144	GOOD	GOOD
0.0125650253774851	0.0311392249054225	0.0921181354947868	0.0273518693756988	0.994969659898583	0.804495580494129	-0.0493142577025859	0.492221709019561	0.010218168085849	-0.0137155210069834	0.18663266455355	-0.1766487	0.352778050557617	-0.041305117171668	0.126144048098166	-22.2986892335671	11.8341680999779	-7.56217492118809	-21.9288307953811	-10.8230750392144	GOOD	GOOD
0.0128338016386616	0.0302408298063832	0.0883496975584735	0.0251378335375215	0.998547236805379	0.807287863876317	-0.0526520370323001	0.494791773638506	0.00819494151148687	-0.0137151101134425	0.0742384457819509	-0.174773816995152	0.589568813184876	-0.0998210670579334	0.126144048098166	-22.2986892335671	11.8341680999779	-7.5623002634272	-21.9231706914879	-10.8230233563806	GOOD	GOOD
0.0126274483950621	0.0300420470467165	0.0928991408081497	0.0274091982541481	0.998680143596883	0.800173449665883	-0.0468639419841618	0.484623096926418	-0.110550244826015	-0.070809113976106	0.0699766041884819	-0.061051197212611	0.639393812403084	0.0216273753402681	0.126144048098166	-22.2986892335671	11.8341680999779	-7.57044492118808	-21.5553807953811	-10.8196650392144	GOOD	GOOD
0.0127121841696096	0.0306145050427716	0.0916766065342343	0.023293244279912	0.996315343562879	0.804105711860605	-0.0577165338682491	0.486187595006495	0.0628465524631855	-0.0728734103049257	-0.0481376355483309	-0.488664855268624	0.152384671579956	0.0856460135334233	0.126144048098166	-22.2986892335671	11.8341680999779	-7.57044492118808	-21.5553807953811	-10.8196650392144	GOOD	GOOD
0.0128242719458915	0.0318020912538815	0.0911611129523904	0.0259190874251895	1.00043828933707	0.80513481869585	-0.0501975517152694	0.489658652541007	-0.107507653854804	0.0983679192040643	0.0061250275580812	-0.600017345007564	-0.676660881643513	0.266375493394477	-0.584773236942365	-22.3131245020719	11.0316228760706	-7.57044492118808	-21.5553807953811	-10.8196650392144	GOOD	GOOD
0.0128673374354735	0.033300460887709	0.0897349039028524	0.0250993656226069	0.998289041523871	0.811342775066762	-0.0509403567558721	0.48616651962333	-0.0556749216255957	-0.00840067508360062	0.00856089022773189	-0.229431542291276	-1.13814961263773	0.324083593832418	-0.614062951901834	-22.3137192335671	10.9985580999779	-7.57044492118808	-21.5553807953811	-10.8196650392144	GOOD	GOOD
0.0124789540026618	0.0347841449877775	0.0929365745520447	0.0287850900909849	1.00145368988549	0.811802285589253	-0.0494741203996036	0.494591693467668	-0.112041787913254	-0.18379827270234	0.00858781594610078	0.07075845	-1.01054219851643	0.262787584593197	-0.614062951901834	-22.3137192335671	10.9985580999779	-7.58231984249343	-21.5677944692097	-10.8198439655713	GOOD	GOOD
0.0129194447080183	0.0360257650600708	0.0907449567530038	0.0266271853626622	0.996962136006074	0.813110038344111	-0.0551415357570392	0.493849247004907	0.179692313076671	-0.134545235320593	0.0672513769745361	0.0662485952500211	-0.653444802911963	0.205945024646046	-0.614062951901834	-22.3137192335671	10.9985580999779	-7.93148492118809	-21.9328007953811	-10.8251050392144	GOOD	GOOD
0.0128869080787845	0.0369426972122662	0.0920532774073603	0.0246719304077081	1.00041459764522	0.808943885731097	-0.0558233951379553	0.491786481843422	0.0171293261794929	-0.0185032891617736	-0.105536135466071	-0.0554206244911404	-0.358827063863674	0.257462902746729	-0.614062951901834	-22.3137192335671	10.9985580999779	-7.93148492118809	-21.9328007953811	-10.8251050392144	GOOD	GOOD
0.0134680795043273	0.0375803057577657	0.0874973766483031	0.0208689699101298	1.00011779192432	0.809848927259514	-0.0499551899528632	0.487885281462142	0.00857648460252104	-0.0694004848257068	0.061205287104973	-0.104013166000852	-0.168788569529901	0.08156201	-0.614062951901834	-22.3137192335671	10.9985580999779	-7.93148492118809	-21.9328007953811	-10.8251050392144	GOOD	GOOD
0.0121058807334976	0.0380785827043058	0.0868174901988056	0.0225232386945783	1.00517891407168	0.809753108978955	-0.0472869138329888	0.488466804404832	0.00867509869340886	-0.128622600655498	-0.046626103314087	0.1326102	0.227857996654402	0.0901936895842176	-0.614062951901834	-22.3137192335671	10.9985580999779	-7.93148492118809	-21.9328007953811	-10.8251050392144	GOOD	GOOD
0.0140294698137908	0.0386135311998789	0.0904549678970752	0.0230972727307225	0.997616395880102	0.808575003541304	-0.0495142787017945	0.489030713461655	-0.0497476112749082	-0.0750831435630422	0.0637000573289978	0.129475970044163	0.152861879831665	0.270986558240134	-0.614062951901834	-22.3137192335671	10.9985580999779	-7.93150164336467	-21.9331185167362	-10.8024034176723	GOOD	GOOD
0.0137741052706224	0.0393041403526802	0.0883440334801813	0.0249514936939199	0.998603013719518	0.812235389634194	-0.0477271601620798	0.492885305313786	0.0054517963591428	0.0404075043802854	0.0700551858004961	0.0539860546124298	-0.174049464227246	0.383640281339759	-0.614062951901834	-22.3137192335671	10.9985580999779	-7.93181492118809	-21.9390707953811	-10.3771050392144	GOOD	GOOD
0.0133120985130813	0.0401271828068583	0.0840735491486169	0.0213680228292317	0.995918461667941	0.812068687457079	-0.0553123671539459	0.494536504756029	0.00868681178037568	-0.177900254781502	0.0119850766021002	-0.195667071002224	0.110206991866896	0.332924311474042	-0.614062951901834	-22.3137192335671	10.9985580999779	-7.93181492118809	-21.9390707953811	-10.3771050392144	GOOD	GOOD
0.0127893569937565	0.0408830819514086	0.0888959332030859	0.0243804704904518	0.999422474865926	0.807784516043554	-0.0500477593436523	0.489204945426313	0.125068752950683	0.0896754317076587	0.00874673652962345	0.49614095906133	1.09158458629924	0.440545771155274	-0.614062951901834	-22.3137192335671	10.9985580999779	-7.93181492118809	-21.9390707953811	-10.3771050392144	GOOD	GOOD
0.0144842830846271	0.0412633251762373	0.0905850080989017	0.0286903504186236	1.00606503850434	0.798769547606505	-0.0488450816065885	0.4870577427923	-0.0422798920736997	-0.173476785946659	-0.0490919636699564	0.343922163131856	1.44109666087943	0.32191427902865	-0.614062951901834	-22.3137192335671	10.9985580999779	-7.93181492118809	-21.9390707953811	-10.3771050392144	GOOD	GOOD
0.0150086570348812	0.0410074492423633	0.0870017943106187	0.0266439847366392	1.00417267866025	0.800373269754706	-0.0506871256148558	0.475589423199056	0.00503436281119249	-0.0785542682332406	-0.110275113807907	-0.168186400958243	0.806920290673263	0.248083589418808	-0.614062951901834	-22.3137192335671	10.9985580999779	-7.9576436846522	-21.9137954516708	-10.3770099522604	GOOD	GOOD
0.0132839181567217	0.0400337242027009	0.0890503681080923	0.0269660698983193	1.00220254262146	0.796777343536321	-0.049125438974091	0.479936897899375	0.0664260383257041	-0.0157921651974549	0.00140092052428884	-0.0841071573356635	0.516115406496624	0.00729574244664899	-0.614062951901834	-22.3137192335671	10.9985580999779	-8.30938492118809	-21.5695907953811	-10.3757150392144	GOOD	GOOD
0.0135229148100873	0.0384902923939485	0.088765686244634	0.0215337322036298	1.00294039056597	0.803207422220618	-0.0451154145582793	0.489679694652293	-0.103132365989428	-0.0121908803184594	-0.106303446689998	-0.541972430932379	0.309438017237479	-0.139682475936161	-0.614062951901834	-22.3137192335671	10.9985580999779	-8.30938492118809	-21.5695907953811	-10.3757150392144	GOOD	GOOD
0.0138731214202266	0.0367320955611438	0.0923412922436034	0.022553103798289	0.994377356854819	0.800698567044746	-0.0493404988886965	0.491604680482236	-0.0569197947587027	-0.123325735574398	0.11579239801724	-1.20856944160412	-0.168124851622564	0.171612580934346	-0.266161263766237	-22.6603138653894	11.0008051881954	-8.30938492118809	-21.5695907953811	-10.3757150392144	GOOD	GOOD
0.0133141689872535	0.035178365376597	0.0903141974379696	0.0258105278349129	0.997456279759313	0.807920460816866	-0.0545259978660791	0.48456868617689	0.0620697499658134	-0.130804558319459	0.0739681786487158	-0.898958541360425	0.110826233349776	0.519201703561799	-0.242486951901834	-22.6838992335671	11.0009580999779	-8.30938492118809	-21.5695907953811	-10.3757150392144	GOOD	GOOD
0.013826521609784	0.034106227755046	0.0892570460864588	0.0224074343914061	0.996776687140775	0.807444428795047	-0.0452833950040072	0.482645082952628	0.0700275780515244	0.0355828302503459	0.0126370366623298	0.0621847922748093	0.839615909142048	0.626004323085595	-0.242486951901834	-22.6838992335671	11.0009580999779	-8.27689008048895	-21.6019564285173	-10.3372447794205	GOOD	GOOD
0.0154590446697155	0.0335495758361235	0.0887539334796068	0.0244021130097758	1.00214632832437	0.807407511053377	-0.047305315933552	0.486085458924311	0.0126793636491164	-0.00765254844225394	0.00847569220274623	0.638515942443598	1.57623752326977	0.559234680591957	-0.242486951901834	-22.6838992335671	11.0009580999779	-7.93214492118809	-21.9453307953811	-9.92910503921437	GOOD	GOOD
0.0149723970947598	0.0333285318191091	0.0913924847282509	0.0290920708805576	0.996276403435652	0.802341049880545	-0.0438053463900405	0.482099063345011	-0.106091202798443	-0.0669429036403606	0.0654774310114265	0.728063134694165	1.24903136082474	0.430948639043779	-0.242486951901834	-22.6838992335671	11.0009580999779	-7.93214492118809	-21.9453307953811	-9.92910503921437	GOOD	GOOD
0.0128314627916603	0.0331415477194568	0.0934387567980973	0.0226864032720793	0.997970589893386	0.800534539121846	-0.0415301626412975	0.485578456530506	-0.000493370727654042	-0.0711383063155223	-0.0440752740473945	0.473786941953	0.580941228539891	0.241148783856843	-0.585829627146898	-22.3296808042144	11.7725073737126	-7.93214492118809	-21.9453307953811	-9.92910503921437	GOOD	GOOD
0.0149203776940966	0.0327250389885546	0.0948964978926172	0.024419364831408	0.991425411188751	0.800849936575067	-0.0485866182494242	0.492682351214987	0.00834521670069157	0.0389242651031557	0.00400027565739728	0.194462	-0.718427285845041	0.00822437120842265	-0.612418951901834	-22.3022492335671	11.8322580999779	-7.93214492118809	-21.9453307953811	-9.92910503921437	GOOD	GOOD
0.0155047165112678	0.0319968951665478	0.0887135491281327	0.0281594723335013	0.998127732267858	0.804459632858591	-0.0511752212017422	0.493296072081756	-0.0485935471431929	0.0477285761377669	0.00859671979620935	0.200889639822172	-1.78171233629366	-0.0953252547778106	-0.612418951901834	-22.3022492335671	11.8322580999779	-7.93211062758401	-21.9446802561036	-9.97566120476385	GOOD	GOOD
0.0142971762421733	0.0310575430752228	0.0873261077874171	0.0226233029216993	0.99866126196678	0.812907253072528	-0.0546557386277639	0.498802721707134	0.174264959123038	-0.00705083769745782	0.00868211930544229	0.262959354614284	-2.12391658098026	-0.0340318866597326	-0.612418951901834	-22.3022492335671	11.8322580999779	-7.93181492118809	-21.9390707953811	-10.3771050392144	GOOD	GOOD
0.0161469162850018	0.0301339778168755	0.0899239788383221	0.0217046045519621	0.993282890809769	0.814590199994209	-0.0525363448254987	0.495408630977568	-0.0339148193808689	0.15254252581107	0.0650512505515759	0.283836637380722	-1.73842409346858	0.0340436869443324	-0.612418951901834	-22.3022492335671	11.8322580999779	-7.93181492118809	-21.9390707953811	-10.3771050392144	GOOD	GOOD
0.0153858806585582	0.0295615495416875	0.0919424855469175	0.0288122743367697	0.999125112566979	0.817491183092431	-0.0437712688095568	0.494662349469204	0.116790005666504	0.0573547654974791	0.0697855530735308	-0.0123445226486469	-0.681152101247545	0.156630450992022	-0.271412865151524	-22.6484611479337	11.421495395041	-7.93181492118809	-21.9390707953811	-10.3771050392144	GOOD	GOOD
0.0137946798703894	0.0297186173785112	0.0876123412895092	0.02407420232452	0.991638730881939	0.816712596709293	-0.0467759732103076	0.489674529117176	0.018486961131234	0.156968827267877	-0.0428792871456291	-0.169344752021541	0.125428362977721	0.257583904806038	-0.241727951901834	-22.6785992335671	11.3857380999779	-7.93181492118809	-21.9390707953811	-10.3771050392144	GOOD	GOOD
0.0141761139257537	0.030886420176859	0.0894731812013209	0.0249369485118049	0.998471264715386	0.81341134685377	-0.0476367361092265	0.49079794931905	-0.0480619673085461	-0.105460259266003	0.0596048911546699	-0.174972137756073	0.252436945205349	0.211146125881205	-0.241727951901834	-22.6785992335671	11.3857380999779	-7.88589797835142	-21.9840038992805	-10.3772728634089	GOOD	GOOD
0.0156007382983463	0.0331236836533016	0.0865683357784452	0.0268204013280223	1.00273651439798	0.811228275392439	-0.0475678465341511	0.487780147352744	-0.0531733486192711	-0.130075417115031	0.0136966066567444	-0.617353772671803	0.424604318043317	0.272442135120448	-0.241727951901834	-22.6785992335671	11.3857380999779	-7.55424492118809	-22.3085507953811	-10.3784850392144	GOOD	GOOD
0.0146769573929382	0.036192166614919	0.0898330222320029	0.0256698345510828	1.00082580193027	0.809933768673223	-0.0515783863022907	0.492402502006169	0.0031669284673299	-0.184178883400944	-0.0474694765340847	-0.663500059375925	0.559725116143431	0.30228437979538	-0.241727951901834	-22.6785992335671	11.3857380999779	-7.55424492118809	-22.3085507953811	-10.3784850392144	GOOD	GOOD
0.0138859713334882	0.0395306951324544	0.0910431557482774	0.0268765703317323	0.998414117398126	0.804251855330035	-0.0561003714869182	0.488121469790417	0.0085016911196428	-0.0809427812265213	0.00316136881218206	-0.576876868979639	0.791345700854055	0.134558948535194	-0.247197577779282	-21.6555631082476	11.7911049386366	-7.55424492118809	-22.3085507953811	-10.3784850392144	GOOD	GOOD
0.0122262025873146	0.0423391191124292	0.0862516051263923	0.0247785582287418	0.99644127864922	0.80470132842725	-0.0479557691917297	0.491238504889642	0.176752590594195	0.0377620772066418	0.00858307001820421	-0.353800331124492	1.00340784396403	0.114756636188947	-0.247726951901834	-21.5565492335671	11.8303380999779	-7.55424492118809	-22.3085507953811	-10.3784850392144	GOOD	GOOD
0.0143796288491339	0.0438190054821147	0.0897413938448089	0.0281025183478703	0.996283014392667	0.800675016200676	-0.0524487305448546	0.487804959244273	0.0813063356528404	0.102431268438361	-0.102914678833723	-0.360701896461554	1.38095539522848	0.317361159286326	-0.247726951901834	-21.5565492335671	11.8303380999779	-7.60572074374932	-22.3091041639583	-10.3787679959428	GOOD	GOOD
0.0144388564744843	0.043447004401368	0.0923691497849464	0.0271445781374266	0.999773368942034	0.803689062582113	-0.0535504494646378	0.487912964817978	0.0142698353315802	0.161730745770159	-0.0584157381821194	-0.7333149	1.52628905947483	0.2647965	-0.247726951901834	-21.5565492335671	11.8303380999779	-7.92354492118809	-22.3125207953811	-10.3805150392144	GOOD	GOOD
0.0144725967737973	0.0411182093630766	0.0926134617792857	0.0248128816151644	1.00186155149139	0.80156172630345	-0.0480108306929759	0.48635599386048	-0.103062980600381	0.113411519318495	0.00287305960331704	-0.7333149	1.69808452012396	0.25763939599358	-0.247726951901834	-21.5565492335671	11.8303380999779	-7.92354492118809	-22.3125207953811	-10.3805150392144	GOOD	GOOD
0.0139981801464821	0.0371618959305184	0.0921479783137747	0.0245848743325881	0.995916820863263	0.801587256291552	-0.0503370541654724	0.485498170203654	0.0523846787414289	0.000285450569623974	0.00869194538581708	-0.7333149	1.12326479555867	0.208603996015726	-0.24011488397036	-22.9062562886912	11.4877182082707	-7.92354492118809	-22.3125207953811	-10.3805150392144	GOOD	GOOD
0.0127848980548364	0.0322404057115443	0.0903335087362557	0.0254538697765055	0.994410526567398	0.801127169772951	-0.0516138954185593	0.491008447525567	0.0145701564220031	0.0425137464857987	0.00864998623760712	-0.7333149	0.526865684193763	0.479661688950412	-0.239305951901834	-23.0496892335671	11.4513080999779	-7.92354492118809	-22.3125207953811	-10.3805150392144	GOOD	GOOD
0.0126395256327019	0.0271025509700394	0.0879385095425668	0.0312184150114185	0.997004580526008	0.801978910468791	-0.0539415494406103	0.491960728597274	0.0085951572088378	-0.0586556741748307	0.00858331694368112	-0.621103697073602	-0.180141545799447	0.28749379748596	-0.239305951901834	-23.0496892335671	11.4513080999779	-7.92354492118809	-22.3125207953811	-10.3805150392144	GOOD	GOOD
0.0129192834499313	0.0223311538416425	0.0916723024830101	0.0235719135836504	0.998065538198814	0.810080536403275	-0.0576796292717964	0.492767608525294	-0.102045387247407	-0.0170896741435686	0.00858413469424233	-0.384307722622549	-0.572671265193496	0.20917509140811	-0.239305951901834	-23.0496892335671	11.4513080999779	-8.27521408229516	-21.6416656773949	-9.96817777982687	GOOD	GOOD
0.0141455022525774	0.018263533559876	0.089472841206702	0.0287275160908347	0.998227766461361	0.81130677360844	-0.0533763986199492	0.48643896240248	-0.00391086220582558	0.0954948107989877	-0.0464214129635585	0.0901675069507538	-0.659203149276049	0.092039964902485	-0.239305951901834	-23.0496892335671	11.4513080999779	-8.30971492118809	-21.5758507953811	-9.92772503921437	GOOD	GOOD
0.0139448037384469	0.0150506031070016	0.0908944456807661	0.0259571019745823	0.990383809767763	0.809075006835088	-0.0517543611900386	0.490719096515378	0.0638497789747498	0.107731065587485	0.00229998712778026	0.0758432156406251	-0.171472880978609	-0.0305519798953326	-0.574225071512465	-22.3848621681034	11.4478771390391	-8.30971492118809	-21.5758507953811	-9.92772503921437	GOOD	GOOD
0.0131081413022513	0.012721720280626	0.0880713268093564	0.024238718609045	0.993803046201034	0.807843738464105	-0.0523710310374029	0.489756344019696	-0.0399353327942876	0.00151887294012345	-0.0461789103597454	0.019286502113201	-0.1273272	-0.0188108247196285	-0.613177951901834	-22.3075392335671	11.4474780999779	-8.30774859403566	-21.6646446134068	-9.92853582223611	GOOD	GOOD
0.0141735647483764	0.0112248191853032	0.088151223180433	0.0271139284333326	0.997801983153198	0.806724382902546	-0.0531584335706405	0.488231475706776	0.00201706315882602	-0.0109445602495337	0.00208046816607261	-0.0367780766600474	-0.1273272	0.0049163225371455	-0.613177951901834	-22.3075392335671	11.4474780999779	-8.30560681957294	-21.7613611397802	-9.92941894810285	GOOD	GOOD
0.0121270490102731	0.0104733906109109	0.091688251267285	0.0240352041692651	0.998167911903657	0.805605027340986	-0.0539458361038778	0.486706607393857	0.118315005866959	-0.116597023244566	-0.0459157157253907	-0.0928426554332759	-0.1273272	0.028643469793911	-0.613177951901834	-22.3075392335671	11.4474780999779	-8.3034650451102	-21.8580776661535	-9.93030207396958	GOOD	GOOD
0.0119821786857705	0.0103839385010531	0.0955828298009204	0.0231955250694688	0.998568935126725	0.804485671779427	-0.0547332386371154	0.485181739080938	0.0770136876405201	0.0818569280903091	0.00190502706248271	-0.148907234206524	-0.1273272	0.052370617050685	-0.613177951901834	-22.3075392335671	11.4474780999779	-8.30132327064747	-21.9547941925268	-9.93118519983632	GOOD	GOOD
0.0132655298305673	0.010877509997261	0.0934178841598133	0.0278680738846812	1.00212055301835	0.803366316217867	-0.0555206411703527	0.483656870768018	-0.0937398389904573	0.160861771371048	-0.100296932573702	-0.204971812979753	-0.1273272	0.0760977643074505	-0.283377236655066	-22.6361008973183	11.4495993987416	-8.29918149618474	-22.0515107189001	-9.93206832570306	GOOD	GOOD
0.0136002787178222	0.0118729038956526	0.0939472173410144	0.0267519709328378	0.999967616820836	0.802246960656307	-0.0563080437035903	0.482132002455099	-0.114497969629432	0.00955755793337352	-0.00536817486850589	-0.261036391753001	-0.1273272	0.0998249115642245	-0.241601951901834	-22.6777192335671	11.4498680999779	-8.29703972172201	-22.1482272452734	-9.9329514515698	GOOD	GOOD
0.0112919965522188	0.0132894262771262	0.087140085385626	0.0282221296827856	0.994977585893091	0.801127605094748	-0.0570954462368276	0.48060713414218	0.0489241717829736	-0.063394775151804	-0.0456080770472042	-0.31710097052623	-0.1273272	0.12355205882099	-0.241601951901834	-22.6777192335671	11.4498680999779	-8.29489794725927	-22.2449437716467	-9.93383457743653	GOOD	GOOD
0.0109195986767248	0.0150315595158746	0.0923131466538038	0.0241805672633384	1.00412268496068	0.798641778230878	-0.0536299619693464	0.482917828705499	-0.092769561726769	0.244229983021548	0.0556001979832956	-0.21659227196408	-0.1273272	0.286430736434121	-0.241601951901834	-22.6777192335671	11.4498680999779	-8.29317492118809	-22.3227507953811	-9.93454503921437	GOOD	GOOD
0.0134064002145496	0.0169510404222629	0.0892239049451558	0.0278748566923039	1.00121727646564	0.804661917249474	-0.0554641966323693	0.492003366464093	-0.00581019260549952	0.128739993113367	0.0158690160026456	-0.0591622099650553	-0.297329043880706	0.209857622470995	-0.241601951901834	-22.6777192335671	11.4498680999779	-8.29317492118809	-22.3227507953811	-9.93454503921437	GOOD	GOOD
0.0113752850566749	0.0188279996528334	0.0886801106510966	0.0267460268033027	0.995096891096572	0.806381184420436	-0.0508193777566812	0.487586645157755	0.0629832435747973	0.264104756658635	0.0625181781677742	0.123929350917357	-0.249450459005236	0.0290561211775032	-0.243619409391099	-22.3505991430235	11.4486016924868	-8.29317492118809	-22.3227507953811	-9.93454503921437	GOOD	GOOD
0.0109168998082779	0.0204174173033754	0.0869808878274035	0.0277818122388459	0.998609999337506	0.805969549640944	-0.0511454738027729	0.490539752031319	0.124449658165719	0.12907974424952	-0.0377659957640053	0.0142533123916985	-0.2466591	0.02048385	-0.243895951901834	-22.3057592335671	11.4484280999779	-8.29317492118809	-22.3227507953811	-9.93454503921437	GOOD	GOOD
0.0129280563002308	0.021540023129658	0.0867380948326441	0.0241333090866362	0.994070949176362	0.805931382073078	-0.0473338124036968	0.487602250250088	0.023942875553752	0.00330730612520029	-0.0526496461657957	-0.228689467173133	-0.13205935560426	-0.0381722400325859	-0.243895951901834	-22.3057592335671	11.4484280999779	-8.29317492118809	-22.3227507953811	-9.93454503921437	GOOD	GOOD
0.0113506897900694	0.0221377291724664	0.0918571220029648	0.0231896230047093	0.994587088259234	0.806403824215364	-0.0479722222827807	0.488063453363512	0.00873361681020615	0.0924625928242847	0.054694736901462	-0.228564136432089	-0.0123046162949734	-0.00134600359613058	-0.243895951901834	-22.3057592335671	11.4484280999779	-8.29312351385084	-22.3217451393463	-10.0065153113556	GOOD	GOOD
0.0131008478173988	0.0222778196485934	0.0926095979200678	0.0235531333723567	0.999843001415386	0.806896412823275	-0.0488018571734483	0.488676115775918	-0.0450486218949519	0.0552501035492912	-0.0370471584537872	-0.218218989558028	0.107450011656173	0.0395169937149693	0.0825968030023265	-22.9538526484737	11.4517814817027	-8.29306999160897	-22.3206981104897	-10.0814464499737	GOOD	GOOD
0.0111662541782793	0.0221349517730607	0.089625483648189	0.0252948766966021	0.998502733636907	0.807389001431187	-0.0496314920641161	0.489288778188325	-0.0528291071588951	0.15118411406866	-0.0526294405033684	-0.207873842683963	0.227204639607362	0.0803799910260837	0.129975048098166	-23.0478992335671	11.4522680999779	-8.2930164693671	-22.3196510816331	-10.1563775885918	GOOD	GOOD
0.0113940831794356	0.021927774654504	0.0908688804104923	0.0293471331038034	0.999069136619963	0.807881590039098	-0.0504611269547837	0.489901440600732	-0.106355846808123	0.217996876107337	-0.052628553002848	-0.197528695809902	0.346959267558509	0.121242988337184	0.129975048098166	-23.0478992335671	11.4522680999779	-8.29296294712523	-22.3186040527765	-10.2313087272099	GOOD	GOOD
0.00963595378247583	0.0218123745708955	0.090304607293344	0.0223294953150472	0.999126381770873	0.808374178647009	-0.0512907618454516	0.490514103013138	0.0460192970308135	0.0708880204096497	0.160461601700569	-0.187183548935837	0.466713895509698	0.162105985648298	0.129975048098166	-23.0478992335671	11.4522680999779	-8.29290942488336	-22.31755702392	-10.3062398658281	GOOD	GOOD
0.0111482426276277	0.0218202692123756	0.0901353449949036	0.0266481223343135	0.993715516516217	0.80886676725492	-0.0521203967361192	0.491126765425545	0.0703831549484742	-0.00410503361959268	0.13953014467066	-0.176838402061776	0.586468523460844	0.202968982959398	0.129975048098166	-23.0478992335671	11.4522680999779	-8.29285590264149	-22.3165099950634	-10.3811710044462	GOOD	GOOD
0.0124631258903905	0.021896407847716	0.0880512350425151	0.0266388451858268	0.99875204614161	0.805068340570704	-0.0525125532122845	0.486382911915912	0.0171311758931539	-0.166058881802282	-0.0278645616191698	0.0670877640195454	0.5886645	0.143546392587331	-0.191462596062339	-22.7276700829056	11.4501919479395	-8.29285492118809	-22.3164907953811	-10.3825450392144	GOOD	GOOD
0.00921742404136413	0.0219781658772582	0.0830930082752042	0.0269076007668806	0.998023943600193	0.802100773733243	-0.0531589266843985	0.49102140935978	-0.0442554961164833	-0.189911198555556	-0.0526415960198943	-0.0515509227688563	0.5886645	0.203029916295304	-0.241601951901834	-22.6777192335671	11.4498680999779	-8.29285492118809	-22.3164907953811	-10.3825450392144	GOOD	GOOD
0.0122133375874727	0.0220296642299828	0.0899119870682741	0.0257473517072947	0.996041478056736	0.809762454861967	-0.0497441798137782	0.492183394869539	0.106547922259886	-0.0874958279435698	0.106028660190628	-0.298446157127113	0.647870804670016	0.2037183	-0.241601951901834	-22.6777192335671	11.4498680999779	-8.29285492118809	-22.3164907953811	-10.3825450392144	GOOD	GOOD
0.00920273637109044	0.0220321623898555	0.0894576568347264	0.0242921049010637	0.997011022206927	0.806930217929309	-0.0567691764892876	0.500040484813127	-0.026941465652266	-0.0710198064199024	0.0787056248820864	-0.669927293057733	0.767168655805666	0.0212421484390983	-0.241601951901834	-22.6777192335671	11.4498680999779	-8.29285492118809	-22.3164907953811	-10.3825450392144	GOOD	GOOD
0.0090589389324817	0.0219874568661454	0.0874928648190891	0.0282461921048967	0.996017946936253	0.806101670483206	-0.0553025691424049	0.498687709871273	-0.105627439047059	-0.223807870043047	-0.0878058493025976	-0.568438237354867	0.698093688798597	0.0408311022875621	-0.241601951901834	-22.6777192335671	11.4498680999779	-8.17125746747433	-22.2540064075402	-10.3066786352213	GOOD	GOOD
0.00899655217967484	0.0219494555123345	0.0910053061748319	0.0281117152916092	1.00326056500708	0.805281759901144	-0.0538004640540568	0.497296583153299	-0.00873286636107364	-0.197924640592349	-0.00868164325920962	-0.464986771901631	0.628236808781056	0.0612626079751308	-0.875233544467804	-22.6860654098572	11.0635618171097	-8.04915650602584	-22.1912632858885	-10.2304980854954	GOOD	GOOD
0.00810272903544955	0.0220409873227002	0.0903749811687013	0.0250681127280404	0.998682512568684	0.804461849319083	-0.0522983589657093	0.495905456435325	-0.0964684656565443	-0.240118157013871	-0.0960443561174165	-0.361535306448431	0.558379928763539	0.0816941136626922	-0.981050951901834	-22.6874592335671	10.9990480999779	-7.92705554457739	-22.1285201642368	-10.1543175357694	GOOD	GOOD
0.00762390538522009	0.0224014641566765	0.0909988593690744	0.0225091329379755	0.997258482790704	0.803641938737021	-0.0507962538773612	0.494514329717351	0.0434624517412453	-0.0963985158279378	-0.00901530520637684	-0.258083840995195	0.488523048745999	0.102125619350261	-0.981050951901834	-22.6874592335671	10.9990480999779	-7.80495458312889	-22.0657770425851	-10.0781369860435	GOOD	GOOD
0.00780486707446843	0.023082825511744	0.0890691364917097	0.0246253744918431	0.999694784409051	0.802822028154959	-0.0492941487890131	0.493123202999376	0.0704567261386516	-0.0702380625431409	0.00892735935566009	-0.154632375541959	0.418666168728457	0.12255712503783	-0.981050951901834	-22.6874592335671	10.9990480999779	-7.68285362168039	-22.0030339209334	-10.0019564363175	GOOD	GOOD
0.00784311811101352	0.0239736896556756	0.0911887203389663	0.0221781713221686	0.996382415320101	0.801974989465266	-0.0478325808598714	0.49168117944195	0.0703876758370693	-0.0701554904801825	0.0610467065035592	-0.0571793588229829	0.341831414245315	0.141594882547989	-0.981050951901834	-22.6874592335671	10.9990480999779	-7.56283492118808	-21.9413607953811	-9.92707503921437	GOOD	GOOD
0.00822615998262013	0.0247932201293765	0.0907995407201318	0.024138096679621	0.998218343674271	0.799682816385344	-0.0486237157141524	0.48758696761123	0.0704007966590462	-0.170836247222788	-0.0339999426669826	-0.296514924140806	-0.124859356860388	0.0840882614499426	-0.0408178829065351	-22.6829271554728	11.00147539274	-7.56283492118808	-21.9413607953811	-9.92707503921437	GOOD	GOOD
0.00777033581323898	0.0251712395525967	0.0890095500995367	0.0204626799067379	0.996579091157427	0.802978573575864	-0.0455624970611068	0.496456360670929	-0.0338783864356319	-0.18864896228598	-0.0525878049914422	-0.11779628647734	-0.00510184147163973	0.199275495332126	0.126795048098166	-22.6821192335671	11.0019080999779	-7.56283492118808	-21.9413607953811	-9.92707503921437	GOOD	GOOD
0.00731753563287368	0.0247902026783143	0.0911790184106254	0.0242417372390304	0.999102668434424	0.804374174833804	-0.0479877010732758	0.488878553955773	-0.0526296786024466	-0.138267931683852	-0.00064979269206571	-0.2385005	0.108017924125768	0.0187851868086964	0.126795048098166	-22.6821192335671	11.0019080999779	-7.58335826859719	-21.941233141523	-9.95210659804026	GOOD	GOOD
0.00727942551542881	0.023497834849287	0.0924438370463942	0.0254795590877209	0.998404860853435	0.801159357718645	-0.057461848310219	0.488488569266636	-0.00059368854001658	0.121596317268501	0.0606631177414546	-0.239792391558253	-0.00487963890832359	-0.0412321861046227	0.126795048098166	-22.6821192335671	11.0019080999779	-8.29504630119803	-21.9348240330769	-10.8223968746009	GOOD	GOOD
0.00633813803338387	0.0213533287727831	0.091360857516355	0.0239169274524989	0.996128469092864	0.801561597301131	-0.0564595359803906	0.487805318946683	-0.0429660005401118	-0.0821872562246742	0.0186002651365204	-0.281173309198063	0.094916677230096	-0.0616638427494801	0.126795048098166	-22.6821192335671	11.0019080999779	-8.1112310578382	-21.872466778662	-10.6709477926643	GOOD	GOOD
0.00672987252948309	0.0186185467735311	0.0931820902047212	0.0248417414430643	0.997782956883351	0.801963836883617	-0.0554572236505625	0.487122068626731	0.102696246246655	0.0209906632250822	-0.0942811236031858	-0.322554226837858	0.19471299336848	-0.0820954993943302	-0.806042542474661	-22.3686101303794	11.3758063895923	-7.92741581447844	-21.8101095242472	-10.5194987107278	GOOD	GOOD
0.00707903562996357	0.0156722372315577	0.0903133986521579	0.0222112733761867	0.998563118001841	0.802366076466103	-0.0544549113207341	0.486438818306778	0.0804855921534981	0.049397682445549	-0.0108065630021896	-0.363935144477668	0.2945093095069	-0.102527156039188	-0.982460951901834	-22.3093192335671	11.4465180999779	-7.7436005711186	-21.7477522698323	-10.3680496287912	GOOD	GOOD
0.00691787088194748	0.0128847307767278	0.0880496613587673	0.026125723239166	1.00072133098564	0.802768316048588	-0.0534525989909057	0.485755567986825	-0.032527577972769	0.099201531239309	0.163070991384363	-0.405316062117478	0.394305625645319	-0.122958812684045	-0.982460951901834	-22.3093192335671	11.4465180999779	-7.55978532775877	-21.6853950154174	-10.2166005468547	GOOD	GOOD
0.00716306295082408	0.0105462815297474	0.0893493040585332	0.0265928050050459	0.998278222818292	0.803170555631074	-0.0524502866610776	0.485072317666873	0.1533939928316	0.108909884681574	0.090306084065424	-0.446696979757273	0.494101941783703	-0.143390469328895	-0.982460951901834	-22.3093192335671	11.4465180999779	-7.375970084399	-21.6230377610025	-10.0651514649182	GOOD	GOOD
0.00763457270836169	0.0088476205617598	0.0892578944127007	0.0252995336179876	0.996093571583623	0.80334502693802	-0.0515108457584461	0.48472684645935	0.0909770718836104	0.20792395707693	-0.0322054333498449	-0.472886307624573	0.579243586258292	-0.1627506	-0.982460951901834	-22.3093192335671	11.4465180999779	-7.20179492118809	-21.5639507953811	-9.92164503921437	GOOD	GOOD
0.00667585340772532	0.00786545540320044	0.0912279901858108	0.0222371815250133	0.998553545008771	0.799793186573902	-0.05196049760099	0.489855947399871	-0.0319762723635004	-0.0691518932781955	0.0495717662143542	-0.231549000676764	0.352666998404379	-0.15931832825678	0.248261657859441	-22.2989847035339	11.770127960646	-7.20179492118809	-21.5639507953811	-9.92164503921437	GOOD	GOOD
0.00677534731762958	0.00756451707369877	0.0920299916792191	0.0244950372271585	0.998334271416823	0.802759865464164	-0.0559955571517015	0.484990872870489	-0.00135251726363354	-0.177927624270845	-0.0829091970438151	-0.122183593432434	-0.643846090265247	-0.0907310467875443	0.495426048098166	-22.2969092335671	11.8351180999779	-7.20179492118809	-21.5639507953811	-9.92164503921437	GOOD	GOOD
0.00724569632922884	0.007835097967307	0.0900818758337849	0.0238548345930656	0.995362955761333	0.805151694016117	-0.0496825034263368	0.489601014025155	0.0600420973993693	-0.187816173245727	-0.0630617629523024	-0.230678227877009	-1.26475391920761	0.08156201	0.495426048098166	-22.2969092335671	11.8351180999779	-7.24795699808178	-21.5876711294601	-9.95044559199649	GOOD	GOOD
0.00711715366273356	0.0085486066094355	0.088856353707169	0.0256096386454402	0.99601224156565	0.80789796758327	-0.0498149995187519	0.493908581095445	0.0705438542671998	-0.138446170063693	-0.103372445457011	-0.118928598199061	-1.28876149867052	0.08156201	0.495426048098166	-22.2969092335671	11.8351180999779	-7.93181492118809	-21.9390707953811	-10.3771050392144	GOOD	GOOD
0.00695532457387846	0.00959241023762311	0.0919306810801678	0.0244341622919157	1.00023446316551	0.808345992933341	-0.0501884526434526	0.491159234935003	-0.183832761553586	0.0680178623695914	0.0381688539264909	-0.174714404445604	-0.835233166419852	0.0821987109291143	0.495426048098166	-22.2969092335671	11.8351180999779	-7.93181492118809	-21.9390707953811	-10.3771050392144	GOOD	GOOD
0.00859068222115775	0.0108732355995661	0.0918241653223134	0.0248942929740203	1.0050740352037	0.807987913940535	-0.0501710906070067	0.490445202973721	-0.135725465682632	0.0602963222590663	0.171309108732507	-0.147127326540411	-0.719913787388424	0.0912793905046157	-0.418092219401123	-22.3013125458973	11.8327597716512	-7.93181492118809	-21.9390707953811	-10.3771050392144	GOOD	GOOD
0.00663879623777842	0.0123233437470551	0.088801322552145	0.027451841294959	0.996800555949983	0.807629834947729	-0.0501537285705609	0.489731171012439	-0.0127670811783636	0.0987929714550588	-0.0596818350629235	-0.119540248635219	-0.604594408356996	0.100360070080117	-0.612418951901834	-22.3022492335671	11.8322580999779	-7.93181492118809	-21.9390707953811	-10.3771050392144	GOOD	GOOD
0.00669865195303856	0.0139134351417144	0.0898187605930012	0.0247825274485108	0.999170333595303	0.807271755954924	-0.050136366534115	0.489017139051157	0.0596627452982144	-0.0371246160343589	0.0875191422343811	-0.0919531707300357	-0.489275029325608	0.109440749655615	-0.612418951901834	-22.3022492335671	11.8322580999779	-7.93181492118809	-21.9390707953811	-10.3771050392144	GOOD	GOOD
0.00838893519844912	0.0156293519844284	0.0905802686683138	0.0248858451578938	1.00250082516191	0.806913676962118	-0.0501190044976691	0.488303107089875	0.121095917127014	-0.117630015724797	-0.0195321871187276	-0.0643660928248429	-0.37395565029418	0.118521429231117	-0.612418951901834	-22.3022492335671	11.8322580999779	-7.93181492118809	-21.9390707953811	-10.3771050392144	GOOD	GOOD
0.00730782261474748	0.0174022337570282	0.0922491384321926	0.0250685777718057	0.999848726281277	0.806555597969312	-0.0501016424612233	0.487589075128593	0.0818505690139876	0.0173347315222974	-0.203195915947871	-0.03677901491966	-0.258636271262793	0.127602108806615	-0.612418951901834	-22.3022492335671	11.8322580999779	-7.93181492118809	-21.9390707953811	-10.3771050392144	GOOD	GOOD
0.0087182114703339	0.0190527210231275	0.0886218332252082	0.025846694633977	0.999171390093608	0.806197518976507	-0.0500842804247774	0.486875043167311	0.0204059981525865	-0.144241254268585	0.0638880083563912	-0.0091919370144672	-0.143316892231365	0.136682788382116	-0.611888297433911	-22.615278222238	11.152808119248	-7.93181492118809	-21.9390707953811	-10.3771050392144	GOOD	GOOD
0.00838698372948067	0.02032295147406	0.0904966669434538	0.0284035984654544	0.999581953084414	0.804393652075776	-0.0490209206881059	0.487354051966568	-0.141366554395127	0.00569344285750412	0.0815414879802878	0.129701057642415	-0.1869932	0.3258747	-0.611768951901834	-22.6856792335671	10.9999980999779	-7.93181492118809	-21.9390707953811	-10.3771050392144	GOOD	GOOD
0.0089318432034233	0.0209854846251637	0.0879737003945796	0.026564311596085	1.00124230807579	0.812383743492893	-0.04388527925362	0.495690432082894	0.0248350989219897	-0.0469312063329693	0.0202449645490415	-0.51033823936254	-0.0809409253019305	0.3258747	-0.611768951901834	-22.6856792335671	10.9999980999779	-7.96824933420677	-21.938843678949	-10.4215428378069	GOOD	GOOD
0.00895359954731572	0.0209419497224586	0.088423487046339	0.0272054719564323	0.999641840302409	0.809220705701399	-0.0475958386971464	0.489564898567309	0.0207908772073259	0.0754628616252435	0.00875214158926979	-0.663734025613239	0.8869944	0.338367527489751	-0.611768951901834	-22.6856792335671	10.9999980999779	-8.30078492118809	-21.9367707953811	-10.8271250392144	GOOD	GOOD
0.00887802765224447	0.0202618268544275	0.0894743080871781	0.0282704692891899	0.99762220774238	0.803855529928046	-0.0470269277026422	0.482471547696244	0.00921211563967591	0.0127303292641552	0.108142607895454	-0.0594912290912899	0.849105816034406	0.435102554388414	-0.611768951901834	-22.6856792335671	10.9999980999779	-8.30078492118809	-21.9367707953811	-10.8271250392144	GOOD	GOOD
0.00747097127076456	0.0191668432949943	0.0916456054973216	0.0229713082609962	0.996797256449838	0.802855748877241	-0.0506563088123455	0.481087796005747	0.0590141699096398	0.0382960644541534	-0.0670439510622828	-0.148630251093211	0.496360907165507	0.305828598929735	-0.312432930495903	-22.6792423693128	11.3637860550087	-8.30078492118809	-21.9367707953811	-10.8271250392144	GOOD	GOOD
0.00925228036510643	0.0179571608509686	0.0917083397506538	0.0267607992495118	0.997915249040354	0.804604025610963	-0.0494157816552836	0.485312065577969	-0.0286874588520393	0.0495972259693291	-0.114014696087998	-0.500908195915846	0.2306687	0.128841833554738	-0.241601951901834	-22.6777192335671	11.4498680999779	-8.30078492118809	-21.9367707953811	-10.8271250392144	GOOD	GOOD
0.00927649086278885	0.0169041982161966	0.0912203318769391	0.027975866593892	0.998600634623076	0.802073431229893	-0.0556095105232129	0.488015357468027	-0.00288704204199272	0.145116624364479	-0.0152055886356361	-1.09722409229315	0.216773950428864	0.0275956535184678	-0.241601951901834	-22.6777192335671	11.4498680999779	-8.25778446014981	-21.936308537514	-10.8268898349596	GOOD	GOOD
0.00940626707158182	0.0161836219673814	0.0919090209727621	0.0248605266067569	0.995935080848964	0.804948651343264	-0.0528241515166411	0.490867800398496	-0.0898429323192389	-0.118184348193889	0.0579903803511364	-0.99803927377018	0.0826961199269247	0.125539689290391	-0.241601951901834	-22.6777192335671	11.4498680999779	-7.93148492118809	-21.9328007953811	-10.8251050392144	GOOD	GOOD
0.00954320545441494	0.0158685920007374	0.0909541609800994	0.0240926311479147	1.00109303039024	0.800936963474149	-0.0537576024068903	0.48782490834447	-0.0646087998933957	0.0501754386466073	-0.0775415038909006	-0.579746862292091	-0.0830896848498985	0.478220694260778	-0.241601951901834	-22.6777192335671	11.4498680999779	-7.93148492118809	-21.9328007953811	-10.8251050392144	GOOD	GOOD
0.00972756477514603	0.0159480275172191	0.0933809861053789	0.0275969710705174	1.00139055374413	0.800003721868046	-0.0516565775742684	0.477977012334951	-0.101688624075477	0.204006966103247	-0.0157404113867293	0.149394326404592	0.276182841476675	0.676813228212674	-0.83533330646794	-22.3877790773259	11.0878551380718	-7.93148492118809	-21.9328007953811	-10.8251050392144	GOOD	GOOD
0.00926789613034876	0.0163619942856724	0.0897825512556707	0.0276789719402493	1.0015077831885	0.801527867402452	-0.0529541646004248	0.473828031088207	-0.0154378461528505	-0.00959375266198718	0.0577191887212073	0.745862784803039	0.51848168288294	0.562204636997983	-0.983345951901834	-22.3154992335671	10.9976080999779	-7.93148492118809	-21.9328007953811	-10.8251050392144	GOOD	GOOD
0.0096329016114129	0.017046851366324	0.0887151888087307	0.0255456716000679	1.0019748967671	0.798407177505632	-0.0488420170233468	0.478596728419399	-0.236135668657766	-0.116694041242379	0.118934222076665	1.13054079017282	-0.0364214484983414	0.476317404634024	-0.983345951901834	-22.3154992335671	10.9976080999779	-7.97998808866452	-21.9842997585741	-10.7657045305989	GOOD	GOOD
0.00979676712042083	0.017958167581226	0.0906136633362001	0.0285373523894722	0.995930017285538	0.804219738519714	-0.0510484922522888	0.487636894798237	-0.200491846415108	0.107464408062896	-0.063887647854709	1.13295697097785	-0.686866579649206	0.23113356150105	-0.983345951901834	-22.3154992335671	10.9976080999779	-8.29285492118809	-22.3164907953811	-10.3825450392144	GOOD	GOOD
0.00921850152133835	0.0190640984870164	0.0926785199742403	0.0271258500353051	0.99931784856743	0.794615743060624	-0.047507386963053	0.493243339567445	-0.12633617104324	0.120957322133622	-0.0652600236010299	0.760527540534874	-1.31937859198344	0.00321841200226047	-0.983345951901834	-22.3154992335671	10.9976080999779	-8.29285492118809	-22.3164907953811	-10.3825450392144	GOOD	GOOD
0.00933940223002697	0.0203195707488071	0.0907514055502649	0.0269041975841709	0.996019677266744	0.803512797872932	-0.046362226403452	0.496753344536085	-0.0160062357233685	0.202822977334348	-0.0525648963520519	0.450826745481701	-2.14897089594232	-0.1016725	-0.686431289920878	-22.8985962822708	11.3563066309372	-8.29285492118809	-22.3164907953811	-10.3825450392144	GOOD	GOOD
0.0093973407813188	0.0216339796128371	0.0901472183523319	0.0270022560956362	0.99673124801415	0.808348133434089	-0.0532819246194105	0.497274224507143	-0.0391070489081784	-0.0542362779560088	0.0930291262643269	0.444982767286781	-2.79104757332405	-0.0726707206954665	-0.608587951901834	-23.0514692335671	11.4503480999779	-8.29285492118809	-22.3164907953811	-10.3825450392144	GOOD	GOOD
0.00922216637607848	0.0228699696832295	0.0932517952483491	0.0235679057352308	1.00062429414195	0.818062855887792	-0.0465380096679904	0.497177001816603	0.0451551065378019	0.152338538661517	-0.013597248006116	0.0477310640833714	-2.64734264218278	0.123470798932899	-0.608587951901834	-23.0514692335671	11.4503480999779	-8.29285492118809	-22.3164907953811	-10.3825450392144	GOOD	GOOD
0.00950241684742382	0.0238859881707618	0.0921391885210818	0.0260806755639087	0.99890707036011	0.817708220430156	-0.0490290291070102	0.498782432587707	-0.0258801426127246	0.133995214883904	-0.00412103622377295	-0.215116824597135	-1.93095218212318	0.253250903484023	-0.608587951901834	-23.0514692335671	11.4503480999779	-7.9662374085938	-21.9804109640083	-9.97196189787991	GOOD	GOOD
0.00897815785290104	0.0245725852208812	0.091222398211752	0.0243396802574155	0.993607927687568	0.817651460155009	-0.0545140229005452	0.493086711798835	0.0930410303140247	-0.171309475397081	0.0571310747614329	-0.2385005	-1.1525282953745	0.431366011144991	-0.320236818376232	-22.7578034366288	11.4499709505932	-7.93214492118809	-21.9453307953811	-9.92910503921437	GOOD	GOOD
0.00924316430250341	0.0248606253676143	0.0880964796537805	0.0209349737475759	0.998039999735556	0.818079021339628	-0.0495629759411284	0.488327697171569	-0.012237277501784	-0.154468992015114	0.0702381473791799	-0.2385005	-0.591913096449849	0.448031	-0.241601951901834	-22.6777192335671	11.4498680999779	-7.93214492118809	-21.9453307953811	-9.92910503921437	GOOD	GOOD
0.00918810522567984	0.0247428003983756	0.0845984853331304	0.0209460134703743	1.00038510403956	0.810951166151641	-0.0455123522412247	0.487595625511011	0.0923998695984552	-0.0358366903550111	0.118290162225136	-0.125165344197971	-0.326329152664757	0.448031	-0.241601951901834	-22.6777192335671	11.4498680999779	-7.93214492118809	-21.9453307953811	-9.92910503921437	GOOD	GOOD
0.00835056890314716	0.024297172048142	0.0903139385366694	0.0189078362138347	0.996383362725706	0.806716091261555	-0.0461407371582368	0.488399372625975	0.0843788072775755	-0.149083241414316	-0.01218011522973	-0.1147969	-0.086824676795245	0.39185706120857	-0.241601951901834	-22.6777192335671	11.4498680999779	-7.93214492118809	-21.9453307953811	-9.92910503921437	GOOD	GOOD
0.00900596993844767	0.0236627591159128	0.0909951657936562	0.0201630512890563	0.999378892132895	0.808262414333964	-0.0520221572614379	0.486931728278836	-0.025104396212861	-0.141717394502663	0.0431547036444161	-0.171902652953607	0.0976017318654253	0.274169865800403	-0.241601951901834	-22.6777192335671	11.4498680999779	-7.58324215617287	-22.2806799943989	-10.3440029607347	GOOD	GOOD
0.0092249138836942	0.0229943905333374	0.0910082894489073	0.0278119818829622	0.99962222549938	0.809281728348363	-0.0489075474420341	0.487831465679455	0.0127310388597698	-0.18292956307915	0.0719000044922672	-0.348627662717631	0.1113367	0.20818717749761	-0.241601951901834	-22.6777192335671	11.4498680999779	-7.55424492118809	-22.3085507953811	-10.3784850392144	GOOD	GOOD
0.0088521873293443	0.0224208960460999	0.086879353826611	0.0222523368108862	0.998239395848404	0.808469511984765	-0.0508732285004631	0.486932098817354	0.130852292871081	-0.00967163939018865	0.128341127776211	-0.419748234214616	0.388889427743301	0.260542711551275	-0.241601951901834	-22.6777192335671	11.4498680999779	-7.55424492118809	-22.3085507953811	-10.3784850392144	GOOD	GOOD
0.00962069980183035	0.021983899885617	0.0911167232868569	0.0264473965591106	1.00066414107436	0.808428441023898	-0.0537730686746813	0.486756067348634	0.0679264844672595	-0.00808512575380559	0.00719070448473024	-0.250770707304322	1.02259122202699	0.321835786684759	-0.241601951901834	-22.6777192335671	11.4498680999779	-7.55424492118809	-22.3085507953811	-10.3784850392144	GOOD	GOOD
0.00941041918537608	0.0216123508792697	0.0901972320027587	0.0236150378226492	1.00247435773378	0.801544170228369	-0.0508748067470138	0.488639889612599	-0.0521657528515904	0.0485661218101885	-0.0526920128114475	-0.528411015294148	1.28972422193101	0.211360894838378	-0.241601951901834	-22.6777192335671	11.4498680999779	-7.55424492118809	-22.3085507953811	-10.3784850392144	GOOD	GOOD
0.00927505331085952	0.0211933929247087	0.0905768903051845	0.0241643103269922	1.00008109413543	0.802478694547014	-0.0491138969622353	0.482959364508463	-0.04818605021016	-0.0106280089509062	-0.0514666045278074	-0.664164842022247	1.304656	0.261193011820054	-0.241601951901834	-22.6777192335671	11.4498680999779	-7.90144645005183	-22.3063864906507	-10.8019641947949	GOOD	GOOD
0.00912975201965905	0.0206662942776419	0.0868027929692544	0.0274067110350899	0.998722500798953	0.800235755970455	-0.0482304926430939	0.486695859158956	0.128918966297692	-0.0686298877925217	0.00847850778113855	-0.729886338963396	0.85378756224032	0.149411552338262	-0.248930083574141	-22.6631728122269	11.4497930295145	-7.92321492118809	-22.3062507953811	-10.8285150392144	GOOD	GOOD
0.00937231631958579	0.0200655992359899	0.0896966634933569	0.0240791721818541	0.999133440123238	0.802443166996245	-0.0489473620348197	0.481911483553066	-0.0510464489091755	-0.0692116240201447	0.00848591223826875	-0.381452058505861	0.261614932628421	0.0847298791828238	-0.615473951901834	-21.9355792335671	11.4460380999779	-7.92321492118809	-22.3062507953811	-10.8285150392144	GOOD	GOOD
0.00886312220559944	0.0195206601182802	0.0911330378551544	0.0231403677509383	0.997716848854714	0.804822253734136	-0.0517449588256954	0.497524189986165	0.0698834428622795	-0.127425600665024	0.00788286418191448	-0.244480985681526	0.0603244567393151	0.0234366909952012	-0.615473951901834	-21.9355792335671	11.4460380999779	-7.92321492118809	-22.3062507953811	-10.8285150392144	GOOD	GOOD
0.00873082249624215	0.0191965159019142	0.090183729681833	0.0250341100753027	1.00252281747624	0.811018757997212	-0.0511610823320894	0.491046483994387	-0.0523604098641134	-0.0669106085664089	-0.0525589042370988	-0.0612630671255769	0.165653376737771	-0.0378563535493104	-0.615473951901834	-21.9355792335671	11.4460380999779	-7.92321492118809	-22.3062507953811	-10.8285150392144	GOOD	GOOD
0.0091981496843168	0.0191821734759347	0.0906654404806229	0.0212097117443895	0.999105996223918	0.808978208953024	-0.0555096583262056	0.496052337298928	-0.0514238376151431	0.167672947299233	0.00780611958318567	-0.349443046581002	0.743042332698892	-0.0991522112021839	-0.613686665605068	-21.9373938431514	11.4438852158467	-8.2772763752289	-22.3100569799805	-10.8304612746644	GOOD	GOOD
0.0102785629164488	0.019417022172733	0.0901545834164889	0.0269972062141048	0.997694517573841	0.808869439689851	-0.0483727930765848	0.486399354057627	0.132170496291548	-0.127532789941442	-0.114048484332746	-0.00510028903775011	1.16956006971319	0.0746461318504029	-0.244780951901834	-22.3119392335671	10.9995180999779	-8.29251492118809	-22.3102207953811	-10.8305450392144	GOOD	GOOD
0.0080964923458707	0.0197221537777617	0.091088273276389	0.0255541558910276	0.988999381179501	0.805080667330853	-0.0487454054538759	0.491534940256227	0.0706993414165319	-0.00920488638809705	-0.0531826224823557	0.0686444145313815	0.263297912990652	0.199543113831173	-0.244780951901834	-22.3119392335671	10.9995180999779	-8.29251492118809	-22.3102207953811	-10.8305450392144	GOOD	GOOD
0.0087880465825551	0.019904590840365	0.088207656703507	0.0255389815629558	0.997232751962809	0.809695045377966	-0.0500683687081434	0.488907448059535	0.0091569298683892	-0.0684687258245383	-0.236876279553322	0.250633397751166	-0.174207324540131	0.0853015780826516	-0.244780951901834	-22.3119392335671	10.9995180999779	-8.29251492118809	-22.3102207953811	-10.8305450392144	GOOD	GOOD
0.00876909812629475	0.0198570266599886	0.0915888416049235	0.0255545627725337	0.992381777492285	0.812201005911105	-0.0501565593068148	0.491159322433495	0.00921635808648711	-0.0685564973043549	-0.114373978875546	0.436850500077397	0.857946355669322	0.140988223784672	-0.244780951901834	-22.3119392335671	10.9995180999779	-8.29251492118809	-22.3102207953811	-10.8305450392144	GOOD	GOOD
0.00932190191262413	0.0196071323445468	0.0921287713213096	0.0250682689090666	1.00298246511253	0.80036458678707	-0.0448451174926406	0.485289995393351	0.0705763281211489	-0.0684708074918513	-0.17523313813095	0.4418692	1.87749888004206	0.202284135101507	-0.244780951901834	-22.3119392335671	10.9995180999779	-7.5796461668645	-21.9439089268836	-10.3857698559542	GOOD	GOOD
0.00915222850154835	0.0193059363370094	0.0940545017626955	0.0265232604408569	1.00109562041947	0.802114036828543	-0.0500465437263989	0.471315554485381	0.00938456558529419	0.0497562620116852	0.00782088870381433	0.4418692	1.08262736342513	0.263580135985135	-0.978787664617302	-22.3093322798916	11.4442922575853	-7.56250492118809	-21.9351007953811	-10.3750750392144	GOOD	GOOD
0.00949169065005655	0.0191489501764412	0.0916309872461874	0.0226687494557123	0.994325360633136	0.799249972211565	-0.0558690904302545	0.485440464702657	0.0703697272093011	-0.303535317356813	-0.113148806951981	-0.2273132755549	-0.166390538448805	-0.0956467011509754	-0.982460951901834	-22.3093192335671	11.4465180999779	-7.56250492118809	-21.9351007953811	-10.3750750392144	GOOD	GOOD
0.00865151652817239	0.0192710547140862	0.0935760145532646	0.0221667152605779	1.00050841110101	0.803473465025061	-0.052682322098958	0.49008287538397	0.00961900332556776	0.0475362348120507	-0.174640280998878	-0.482721500524095	-0.717071399467258	-0.1016725	-0.982460951901834	-22.3093192335671	11.4465180999779	-7.56250492118809	-21.9351007953811	-10.3750750392144	GOOD	GOOD
0.00855938778265943	0.0196990591172102	0.092120306218971	0.0231202372844312	0.995780934427937	0.809780340379484	-0.0521865773928759	0.493031919287095	-0.051892191686217	0.109232201328196	-0.175001354553505	-0.118252791500226	-0.487545508450333	0.0193462946077463	-0.982460951901834	-22.3093192335671	11.4465180999779	-7.56250492118809	-21.9351007953811	-10.3750750392144	GOOD	GOOD
0.00930420295190374	0.0203776146991756	0.0906589496145478	0.0264805556108483	0.998171395467808	0.810302996607617	-0.0502533512107472	0.49361028791098	0.00849782450349023	0.0511852567275756	0.0071189733606999	-0.0533034874879319	-0.248041873616083	-0.0402404446045396	-0.982460951901834	-22.3093192335671	11.4465180999779	-7.54607069288994	-22.6776733976731	-10.3818555254209	GOOD	GOOD
0.00904583408053312	0.0212163272214442	0.0853756132857944	0.0217082469964247	0.99865626705159	0.811315046036672	-0.0510569503858333	0.488319821275637	0.191578217726467	0.284921696082769	-0.0514138525135408	0.132196760983538	0.289138214894893	0.0203477606808083	0.108058865521424	-21.9429418671592	11.0047585879636	-7.54597492118809	-22.6820007953811	-10.3818950392144	GOOD	GOOD
0.00871391813724813	0.0221164457150118	0.0915243635113621	0.0235844948260428	0.99530761323461	0.807923199848522	-0.0530456563364172	0.48870245141281	0.0118431313724861	-0.0632599775375739	-0.0521541668829753	0.0705929402648293	0.410065751768627	-0.101509060387841	0.122205048098166	-21.9381892335671	10.9990280999779	-7.54597492118809	-22.6820007953811	-10.3818950392144	GOOD	GOOD
0.00961979512721972	0.0229701741091625	0.0897104032152838	0.0264669403055956	1.00053891689723	0.807405386329343	-0.0496790755523946	0.489799563639277	-0.112007286807687	0.106943868737238	0.0686880045163882	-0.0553717125189499	0.707411292773396	0.0207833788826103	0.122205048098166	-21.9381892335671	10.9990280999779	-7.54597492118809	-22.6820007953811	-10.3818950392144	GOOD	GOOD
0.00833198313044472	0.0236758157726069	0.09016919243051	0.0241324405031707	1.00107391908463	0.808339999977122	-0.051729644301213	0.492558384803451	-0.11397533792372	-0.0652917618546605	0.070684415224119	-0.5477595	0.586643186983622	0.08156201	0.122205048098166	-21.9381892335671	10.9990280999779	-7.54611212363415	-22.6756219826468	-10.385631519162	GOOD	GOOD
0.00852799899333963	0.0241958010587627	0.0906571028345735	0.0274203593892043	1.00443803299812	0.804042394189373	-0.0559211035098018	0.488630844479433	0.0672401862379835	-0.0683775483277548	0.0706734057374612	-0.547020962966104	0.34715085061835	0.0837499084403358	0.122205048098166	-21.9381892335671	10.9990280999779	-7.56217492118809	-21.9288307953811	-10.8230750392144	GOOD	GOOD
0.00886425907257795	0.0245835363023098	0.0887636175189822	0.0227302920048767	1.00114688703861	0.803066550773197	-0.0488485682188265	0.493190070829305	-0.0497811954141802	0.0479146325004103	0.190626987011706	-0.480153070082995	0.110411489898606	0.2647965	-0.2332318566576	-22.6570363087413	11.8171298009982	-7.56217492118809	-21.9288307953811	-10.8230750392144	GOOD	GOOD
0.00919094693560711	0.0248959684847647	0.0863031181863844	0.0264148224888266	0.99544726787859	0.807910320697567	-0.0503087804330047	0.494932224817205	0.00784809247149219	0.0503976066123526	0.0130864202299303	-0.118335918815385	0.0539467172654451	0.261301746908807	-0.240842951901834	-22.6724292335671	11.8346480999779	-7.56217492118809	-21.9288307953811	-10.8230750392144	GOOD	GOOD
0.00881996960890676	0.0250722518896657	0.086756155582867	0.0184566320945395	0.995704589440708	0.810256719106512	-0.0506299094038178	0.489301775278735	-0.0508383603718953	0.282162632082645	0.128553352841284	-0.298952126135732	0.177756161158929	0.0787966886896913	-0.240842951901834	-22.6724292335671	11.8346480999779	-7.56217492118809	-21.9288307953811	-10.8230750392144	GOOD	GOOD
0.00929196615610021	0.0249621842879353	0.0900701913375258	0.0263028253373029	0.998609007577063	0.806966761430216	-0.05149077598784	0.490007446746228	0.00762705572789509	0.114325803528018	0.0716570366059019	-0.2385005	0.483378653524877	-0.0437895429716043	-0.240842951901834	-22.6724292335671	11.8346480999779	-7.57183490588672	-21.9289346380587	-10.8231281376112	GOOD	GOOD
0.00931296810860212	0.0244917873258262	0.0906089592533057	0.0274635882140903	0.994454770199958	0.808280355833739	-0.0462930188358874	0.483297734092073	-0.0506783052116779	-0.00577348055326905	0.129604119267934	-0.236662084056632	0.997458776909047	-0.155488916469531	-0.240842951901834	-22.6724292335671	11.8346480999779	-7.93148492118809	-21.9328007953811	-10.8251050392144	GOOD	GOOD
0.0083409648792309	0.023763360020054	0.0915909951342022	0.0251377798103403	0.997596602109193	0.805071224159027	-0.0538531718269074	0.486357202387875	0.126997379130245	-0.00902638662692576	0.190587635570517	-0.170471749578061	0.704024058353443	0.08156201	-0.605404681506981	-21.9630737894033	11.0215596036717	-7.93148492118809	-21.9328007953811	-10.8251050392144	GOOD	GOOD
0.00891926447767009	0.0230042724638489	0.0906848788525259	0.0260024959169342	1.00052514547696	0.806504640201979	-0.0501369020455143	0.489444428281178	0.072637164400894	0.106046178391601	0.132734586253107	0.00434799615221908	0.590863283544112	0.0793111861956111	-0.616358951901834	-21.9417592335671	10.9971280999779	-7.93148492118809	-21.9328007953811	-10.8251050392144	GOOD	GOOD
0.00918942742362465	0.0224397938897827	0.0906558286107762	0.0274397655580275	1.00203445758883	0.808316215142327	-0.0498428681081396	0.493389243288581	0.0111292113075569	0.0523309619875498	0.0120076263094615	-0.117291098096299	0.650736554853921	0.02048385	-0.616358951901834	-21.9417592335671	10.9971280999779	-7.93148492118809	-21.9328007953811	-10.8251050392144	GOOD	GOOD
0.00985793143841868	0.0221887592957095	0.0897095467563549	0.0288889970722326	1.00210228496429	0.807516169397728	-0.0519578194762984	0.488096750963405	0.00912154478404006	0.0502762860821473	-0.051367929008966	-0.154930576000404	0.713234151784331	0.02048385	-0.616358951901834	-21.9417592335671	10.9971280999779	-7.93077344055781	-21.9658585292679	-10.8057410031585	GOOD	GOOD
0.00773037603321887	0.0222318042989753	0.0896749170512587	0.0261327059643836	0.999272232018702	0.809345904544257	-0.0600542819983622	0.494271040078615	-0.109542118951769	0.107469815496228	-0.0534154070339223	0.324036268001728	0.8273284	0.0262810893297595	-0.616358951901834	-21.9417592335671	10.9971280999779	-7.91527492118809	-22.6859707953811	-10.3839250392144	GOOD	GOOD
0.00919842184810952	0.0224705420526665	0.0929874485370617	0.021837202369935	1.00236997650527	0.807793311461932	-0.0508964662412857	0.486480071658062	0.0639784096331043	-0.118926223523359	0.123821723710803	0.445024950887021	0.830372628824788	0.139523919596355	-0.607036978687395	-23.3084974049337	11.4346148590234	-7.91527492118809	-22.6859707953811	-10.3839250392144	GOOD	GOOD
0.00915499134503443	0.0228564083974055	0.092613545086858	0.0230745591794145	0.995996103709204	0.805527551193089	-0.0570759225816312	0.488218335853722	0.0116057524207289	0.157668121186993	-0.0462211515626006	0.49697398189309	0.867468661502512	0.0882246350206379	-0.606675951901834	-23.3614292335671	11.4515580999779	-7.91527492118809	-22.6859707953811	-10.3839250392144	GOOD	GOOD
0.00934899324395077	0.0234499325771402	0.0930677589656636	0.0259238018472055	0.999939886870078	0.805369887626311	-0.0507268528987925	0.491066900982291	0.0682488852850653	-0.115637329848228	-0.288685800580716	0.362047017876648	0.511663281808493	0.217914793186658	-0.606675951901834	-23.3614292335671	11.4515580999779	-7.91527492118809	-22.6859707953811	-10.3839250392144	GOOD	GOOD
0.00955146392287909	0.0243336331090257	0.0930972303280794	0.0241825304490647	1.00056258347588	0.803920235365052	-0.0512608330613424	0.489026719589179	0.0707004998301304	0.100001863540738	0.0542461864212083	0.0783870064728413	0.212271276757315	0.455564140585402	-0.606675951901834	-23.3614292335671	11.4515580999779	-7.96235292579613	-22.6173706419825	-10.383543930677	GOOD	GOOD
0.00875652560241275	0.025494104012776	0.0963500349129248	0.0241150079510629	0.998711982926073	0.802487967855237	-0.0530135870422198	0.485835158847188	-0.0471315288730434	-0.0035429748934877	0.0110260440581171	0.210579164825631	-0.106530184630717	0.562229515337349	-0.606675951901834	-23.3614292335671	11.4515580999779	-8.67868492118809	-21.5735607953811	-10.3777450392144	GOOD	GOOD
0.0100742790814481	0.0267709718403887	0.0927650354041864	0.0227131080363406	0.994471322780916	0.801315882546642	-0.0528853007594584	0.486877896370725	0.182662484915144	-0.00867227516340635	0.0084986537166767	0.446119059158702	-0.664321	0.452227697956747	-0.262574037537279	-21.9990412573888	11.3859572210829	-8.67868492118809	-21.5735607953811	-10.3777450392144	GOOD	GOOD
0.0108696816124318	0.0279117068415166	0.0944334074061228	0.0272781669572363	0.995697217920621	0.80421382732329	-0.0504758402932502	0.49530013904982	-0.0411351299399097	-0.121811821833274	0.00856843547255241	0.512661854221948	-0.638446335447351	0.513523614067004	-0.246317951901834	-21.9346792335671	11.3828580999779	-8.67868492118809	-21.5735607953811	-10.3777450392144	GOOD	GOOD
0.00979607463424325	0.0287118720317734	0.0950012156737873	0.0270440132548772	0.99852450718971	0.80739263659596	-0.0462039454143578	0.498705856489067	0.00588958729053747	-0.0706802769089364	0.00861630089101341	0.622733604936732	-0.292749451995652	0.565554976693753	-0.246317951901834	-21.9346792335671	11.3828580999779	-8.67868492118809	-21.5735607953811	-10.3777450392144	GOOD	GOOD
0.0111524580939488	0.0291101871242142	0.0904136169999804	0.0223942785000247	0.997722327588296	0.807946922414475	-0.0481837677344458	0.494642219825797	-0.049606667229958	-0.0678087547338792	-0.0496299952352672	0.575395925045264	-0.141541165919664	0.523659496176175	-0.246317951901834	-21.9346792335671	11.3828580999779	-8.6187203393434	-21.6322405466854	-10.3779650009323	GOOD	GOOD
0.0088024850080515	0.0291807349454124	0.091539851187747	0.0262967259664105	0.997707599961701	0.803560964006986	-0.0452804769394937	0.494337584183851	-0.0526967532764185	-0.405534704763912	-0.0525985263318009	0.673880761163951	-0.345929271879501	0.682208312854641	-0.246317951901834	-21.9346792335671	11.3828580999779	-7.92354492118809	-22.3125207953811	-10.3805150392144	GOOD	GOOD
0.0110578429271762	0.0290716351948584	0.0939475006813968	0.0214786823849353	0.999479126757805	0.805066687985841	-0.0330492928073662	0.490485161211854	0.122273834032734	0.194603393183098	-0.110588613386736	0.493021524937414	-0.768170955522291	0.580752953348288	-0.242691031235693	-22.6439879000996	11.0213021087486	-7.92354492118809	-22.3125207953811	-10.3805150392144	GOOD	GOOD
0.00905467444253656	0.0289158890069215	0.0876182145857107	0.0271290975095124	1.00104670531573	0.808035565882254	-0.037267953368106	0.490652091966325	0.07385797335685	0.00497329578690777	-0.113716752404462	0.329887110429057	-0.567042673729869	0.664841873951439	-0.242486951901834	-22.6838992335671	11.0009580999779	-7.92354492118809	-22.3125207953811	-10.3805150392144	GOOD	GOOD
0.0107458219464722	0.028764293550919	0.0867928065444298	0.0215236101254829	0.997876165834735	0.810526141936711	-0.0353750428028059	0.485235278053179	-0.103839614154966	-0.00809242514032028	-0.171521797221896	-0.199799221759668	-0.142328412817385	0.3869528	-0.242486951901834	-22.6838992335671	11.0009580999779	-7.92354492118809	-22.3125207953811	-10.3805150392144	GOOD	GOOD
0.0105299583096259	0.0285980217045658	0.0885710927906734	0.0230040461587086	0.992673183387239	0.808749408856931	-0.0403432365818311	0.486642405911235	0.0596897550995178	-0.0639896606301824	-0.0593533389847471	-0.430061419618389	0.330887701428444	0.339509575628334	-0.242486951901834	-22.6838992335671	11.0009580999779	-7.85182935518453	-22.3117498586296	-10.3801218032139	GOOD	GOOD
0.0115296573977299	0.0283849561181371	0.0896271072042457	0.0249417975262868	1.00057165464587	0.807786580468758	-0.0409341239223196	0.484737244165799	0.0124735997916633	0.100090131349978	-0.0521524050693277	-0.510812027864559	0.647935954943904	-0.0893760842484056	-0.242486951901834	-22.6838992335671	11.0009580999779	-7.18493492118809	-22.3045807953811	-10.3764650392144	GOOD	GOOD
0.0110249068026741	0.0281258284146146	0.0928831417700833	0.0223401647176475	0.99786829891792	0.803565375424453	-0.0422901235179832	0.480192840225537	0.0666386827785203	0.110639001917288	-0.0519965989391582	-0.784888068079087	0.0678049125840515	0.00138580673945226	0.107076934171448	-23.0255213440929	11.4245225909158	-7.18493492118809	-22.3045807953811	-10.3764650392144	GOOD	GOOD
0.0121160747667988	0.0278889602896121	0.088083648841975	0.026230392287206	1.00362334153398	0.808047133412889	-0.0401197536344388	0.486308151022764	0.0703273881704567	0.110501367356592	-0.0519615591353204	-1.26813232878292	-0.332051501158453	-0.189085904703831	0.129975048098166	-23.0478992335671	11.4522680999779	-7.18493492118809	-22.3045807953811	-10.3764650392144	GOOD	GOOD
0.0116767044102926	0.0278284454824999	0.0854492446028734	0.026497311464017	0.999508498620718	0.806495480426481	-0.0430815924157265	0.486672249115705	-0.102357528696645	0.110415158228576	-0.0518988238113428	-1.59924	-0.584853337857615	-0.42746722645606	0.129975048098166	-23.0478992335671	11.4522680999779	-7.18493492118809	-22.3045807953811	-10.3764650392144	GOOD	GOOD
0.0120002636955872	0.0281499422050179	0.0843941549375149	0.0246810037902846	1.00053851843965	0.811027371516547	-0.0453782954771181	0.491046169934154	0.11569182882131	0.165765625687499	-0.109104650912112	-1.62055613281887	-0.875567738557462	-0.604330835571459	0.129975048098166	-23.0478992335671	11.4522680999779	-7.31315911956469	-22.263047909394	-10.3767706139135	GOOD	GOOD
0.0118826488878507	0.0290170438208184	0.0883988204898268	0.0286369704711306	1.00065357108797	0.810182353944174	-0.0432961540484244	0.495452481299882	0.24681324153319	0.114081567977147	0.0013349758327414	-1.80677190165659	-0.600720470064038	-0.71968808647719	0.129975048098166	-23.0478992335671	11.4522680999779	-8.30111492118809	-21.9430407953811	-10.3791250392144	GOOD	GOOD
0.0121086675594268	0.0304661449252064	0.0895947733239098	0.0262325915492045	0.996568209937965	0.816053615752956	-0.0489878497544353	0.491784910386868	0.0259191397324072	0.220286525766709	-0.0473701057919504	-2.00052524751133	-0.0545573895853441	-0.758633863623128	-0.22011270950274	-22.0122044597698	11.3876918488781	-8.30111492118809	-21.9430407953811	-10.3791250392144	GOOD	GOOD
0.0140479723344464	0.0324000725259241	0.0905802403097295	0.0255821169639749	0.998951041025335	0.808568634966472	-0.0479454133273716	0.485236921300453	0.0659887636668301	0.173216929603599	0.00539017844763537	-2.19446663185866	0.47682199819527	-0.643709252128339	-0.246317951901834	-21.9346792335671	11.3828580999779	-8.30111492118809	-21.9430407953811	-10.3791250392144	GOOD	GOOD
0.0117937674552983	0.0346512387389399	0.0870375181154778	0.0264327660858364	0.999634846142298	0.80955104363149	-0.050780989956331	0.486330788910464	0.18445486022626	0.113762829132255	0.00977380665301738	-2.04018376883779	0.5058995788135	-0.606061612789888	-0.246317951901834	-21.9346792335671	11.3828580999779	-8.30111492118809	-21.9430407953811	-10.3791250392144	GOOD	GOOD
0.0120150748573552	0.0370534271091556	0.0885611982199624	0.0233663079890938	0.997837394811305	0.808033823196959	-0.0529989094851123	0.485887787791157	0.0793434146238527	0.219219907494374	0.00983429159844787	-2.0858516624967	0.334175719337937	-0.744852975084755	-0.246317951901834	-21.9346792335671	11.3828580999779	-8.25214118970053	-21.9425143244523	-10.3788571623186	GOOD	GOOD
0.0130481112833291	0.039479970473761	0.0873595713504245	0.0226612028663364	0.998140497809192	0.811923314226783	-0.0560485210118008	0.486856676587104	-0.0436095065340304	0.173012253801064	0.00989891002467205	-1.98166483534419	0.181917392451286	-0.898544107955785	-0.246317951901834	-21.9346792335671	11.3828580999779	-7.93181492118809	-21.9390707953811	-10.3771050392144	GOOD	GOOD
0.0124842953325901	0.0418524318703482	0.0899681733984899	0.0221848769253532	1.00307226160359	0.812430930425042	-0.0535949930537001	0.491632296432292	0.117514618928507	0.168359053673161	-0.15991069797447	-1.66973533508981	-0.160679159734526	-0.469472257968745	-0.58477711352239	-22.2786738991121	11.4424754772442	-7.93181492118809	-21.9390707953811	-10.3771050392144	GOOD	GOOD
0.0143478559100411	0.0441369380922106	0.0933322059300621	0.0230539859385956	1.0034756321085	0.813368930404157	-0.0515955874058092	0.495425698201641	-0.151838831077906	0.222922169608145	-0.0610177990221204	-1.74066938987135	-0.220642039852119	-0.14543403062087	-0.613177951901834	-22.3075392335671	11.4474780999779	-7.93181492118809	-21.9390707953811	-10.3771050392144	GOOD	GOOD
0.0128280027458882	0.046324483715865	0.0873262753752192	0.0235535514944209	1.00217786061711	0.812726888952956	-0.0556730006846211	0.497455069772439	0.0503365836352744	0.282011437054419	-0.0511986649613334	-1.73770315503604	0.797213493393621	-0.371202869061607	-0.613177951901834	-22.3075392335671	11.4474780999779	-7.93181492118809	-21.9390707953811	-10.3771050392144	GOOD	GOOD
0.0125726002025551	0.0483834377206268	0.0912233848412879	0.0253902941721581	0.998947627713314	0.803630449290908	-0.051289055778304	0.494045107725605	0.0137381739935442	-0.0946411676757646	0.00514554798681465	-1.12674346102545	1.6698282745792	-0.155404486361142	-0.613177951901834	-22.3075392335671	11.4474780999779	-7.84206879164176	-21.9846462609109	-10.2615649257198	GOOD	GOOD
0.0118130605062082	0.0501964522623924	0.0889210879876474	0.0264321560033	0.993812461933126	0.801443380310165	-0.0607301497463215	0.480969498819334	0.0651190017406899	-0.237684041291057	0.0102238916696509	-1.27571254726059	1.71772991829296	-0.106369166666287	-0.613177951901834	-22.3075392335671	11.4474780999779	-7.24301324063565	-22.2888625625308	-9.49033449268954	GOOD	BAD
0.0121400701445461	0.051540074644832	0.0926981679198303	0.0256400923737882	0.996436186062621	0.797150224072217	-0.0575905817546468	0.492046984598185	-0.0422594029719109	-0.0846810600246338	0.0102319022900989	-1.45836162458997	1.12673942860805	-0.489647212293543	0.0642776634199498	-22.6444116823825	11.4505414080765	-7.18563492118809	-22.3180007953811	-9.41646503921437	GOOD	BAD
0.0116147243731647	0.0521603837969561	0.0890786577988823	0.0220011395012974	0.994498491453391	0.799864383077831	-0.062137426272353	0.49662659500751	0.05962717159965	-0.0151003320143721	0.178114373427372	-1.36284143029917	0.90292354159979	-0.306648576423443	0.127680048098166	-22.6759392335671	11.4508280999779	-7.18563492118809	-22.3180007953811	-9.41646503921437	BAD	BAD
0.0128143060791026	0.0519004799715708	0.0904785363149107	0.0243184214682085	0.998274050168625	0.800145964913534	-0.0613469306908837	0.499193165584166	0.0702884871407253	-0.00986397115313372	0.194056290295758	-0.955874853033129	0.232197390243828	0.0502404771513478	0.127680048098166	-22.6759392335671	11.4508280999779	-7.18563492118809	-22.3180007953811	-9.41646503921437	GOOD	BAD
0.0116845598236037	0.0507850874994029	0.0884378041312511	0.0285383176964204	1.00223915554701	0.80287677242553	-0.0623477530327454	0.492321445131475	0.0701651604145052	-0.0637822547179245	0.249704741010147	-0.97565593316181	0.0614448169573327	0.586241189930991	0.127680048098166	-22.6759392335671	11.4508280999779	-7.8703949294455	-21.9643511940125	-10.7097282128173	GOOD	BAD
0.0123668432724961	0.049025557144195	0.0873132662953376	0.0276102436831572	0.996871132534259	0.803503918196429	-0.0552554077310538	0.491961405227957	0.126047106887027	0.0388076445757642	0.143743636400965	-0.125627610730682	0.711571366177379	0.912731839653917	-0.545832170043856	-22.3478935746927	10.9820189512921	-7.93148492118809	-21.9328007953811	-10.8251050392144	GOOD	GOOD
0.0123509623124835	0.0469579359795626	0.0890098835694852	0.0274806626459967	1.00154607902785	0.796368314690069	-0.0535479737401782	0.483120561216556	-0.0356961680103753	0.0498260590242862	0.0766853305590255	0.347642885139947	0.988480079182552	0.993167414036406	-0.614188951901834	-22.3145992335671	10.9344380999779	-7.93148492118809	-21.9328007953811	-10.8251050392144	GOOD	GOOD
0.0126328845565907	0.0449379793652862	0.0935913693671358	0.0261834700927957	0.998987362003651	0.7953610537709	-0.0580791475541679	0.485348652081949	-0.108607415957346	-0.0575541024079766	0.126393688249401	1.12676276683814	0.784678550241204	1.05445827116774	-0.614188951901834	-22.3145992335671	10.9344380999779	-7.93148492118809	-21.9328007953811	-10.8251050392144	GOOD	GOOD
0.0117497148338263	0.0432380870876139	0.0879236530688909	0.0242682676532307	1.00260959321847	0.795755828579304	-0.0566632486873785	0.487432138808382	-0.0587419791691196	-0.122424353872597	0.0766720092190014	1.29941460616004	0.0445462734774996	1.00187183544582	-0.614188951901834	-22.3145992335671	10.9344380999779	-7.93148492118809	-21.9328007953811	-10.8251050392144	GOOD	GOOD
0.0119945232954473	0.042007816275207	0.0894181424020383	0.0267123861442133	0.996066788638681	0.795278277443157	-0.0529910870073822	0.491291040644797	-0.052763385391322	0.0324796367430602	0.070550610766036	1.19202926007506	-0.566366191882306	0.654782522476785	-0.614188951901834	-22.3145992335671	10.9344380999779	-7.57813495796277	-22.2785705512275	-10.826396481953	GOOD	GOOD
0.0120421740123365	0.0413075426535383	0.09230438754212	0.0243915395805097	0.997876623596585	0.800216364714999	-0.049655539329224	0.49708957695989	0.00262335869153164	-0.0567507471476335	0.0704025220117575	1.00978115613161	-1.78170270984697	0.688642003354048	-0.278990467608957	-22.6412807163253	11.3981455153173	-7.55390492118809	-22.3022807953811	-10.8264850392144	GOOD	GOOD
0.0119485078671858	0.0411554615909913	0.0855975875429069	0.0249443982322942	0.997775192138651	0.805554219822989	-0.0491097555795132	0.502907882604065	0.119320723765592	-0.12209521191348	0.125450656810166	0.648592680307243	-2.47652936299657	0.634749387406731	-0.241601951901834	-22.6777192335671	11.4498680999779	-7.55390492118809	-22.3022807953811	-10.8264850392144	GOOD	GOOD
0.0110087763114152	0.0415554108333714	0.0865401757897593	0.0272214318592286	0.997744098036378	0.811927387866163	-0.0539469738194256	0.497172960594435	-0.0889545886333837	-0.128032939960231	0.131518531074401	0.744507609707301	-2.0621841275585	0.746884114337573	-0.241601951901834	-22.6777192335671	11.4498680999779	-7.55390492118809	-22.3022807953811	-10.8264850392144	GOOD	GOOD
0.0103959377245495	0.0425237130381386	0.0954471148553023	0.0270747694358834	0.99552818518233	0.814132497187747	-0.05317644105421	0.493228761363469	0.106002356762738	-0.127974447595294	-0.0331032175373073	0.868652023336144	-1.29972934250626	0.927502726751821	-0.241601951901834	-22.6777192335671	11.4498680999779	-7.55390492118809	-22.3022807953811	-10.8264850392144	GOOD	GOOD
0.00974920757354832	0.0441029518471572	0.0895131569032301	0.0261334731652953	0.995295713655961	0.810974868910024	-0.0517143417941189	0.491707968936459	-0.0331445450434456	0.0843352142097598	0.166888271439707	1.11076191384252	-0.464407308137361	0.9366563	-0.241601951901834	-22.6777192335671	11.4498680999779	-7.90639752849899	-22.3120457675131	-10.4012033378767	GOOD	BAD
0.00917877296488193	0.0463271711341416	0.0921858884377062	0.0234427368505347	0.999140779566137	0.810803770769501	-0.0453582913804093	0.484071891982553	0.00207514244765565	0.0565399925922867	0.0835243274300379	0.885449184296795	-0.197235461285184	1.05357064521096	-0.241714333872797	-22.678504123523	11.3926692444392	-7.92354492118809	-22.3125207953811	-10.3805150392144	GOOD	BAD
0.00823565022824793	0.0491721325305042	0.0926156893456121	0.0183803657984612	0.996540236133778	0.81082106803351	-0.0464549748500143	0.482758688238386	0.063587028671229	0.102924695748185	0.0156510924325274	0.815413956178975	-0.1869932	1.17616179040224	-0.241727951901834	-22.6785992335671	11.3857380999779	-7.92354492118809	-22.3125207953811	-10.3805150392144	BAD	BAD
0.00778498061071738	0.0525601621140285	0.0873918775041041	0.0225174513107724	0.993226654177647	0.805134678679339	-0.0468342010290707	0.492402873612977	-0.312623802556126	0.0567532493949428	-0.100093701827914	0.574426749328114	-0.474646681768768	0.768722416854476	-0.241727951901834	-22.6785992335671	11.3857380999779	-7.92354492118809	-22.3125207953811	-10.3805150392144	BAD	BAD
0.00744796509958475	0.056388567672836	0.0880678050539633	0.0213906174655933	0.999276332650543	0.802116943813889	-0.0447837943355703	0.485863873752553	0.0217969174233408	-0.160454483254364	0.158338159390731	0.445855040548863	-0.485323	0.635201485160004	-0.241727951901834	-22.6785992335671	11.3857380999779	-7.92354492118809	-22.3125207953811	-10.3805150392144	BAD	BAD
0.00726486674807796	0.0604981169557675	0.0925302081309827	0.0220491558600055	0.996650235868698	0.805834281402155	-0.0485121183006277	0.486903359609517	0.0159778392663471	-0.0295714360602734	-0.0785437383881137	0.381789752322137	-0.485323	0.275297603979857	-0.241727951901834	-22.6785992335671	11.3857380999779	-9.00806152582709	-21.9674212805571	-9.94794589111549	BAD	BAD
0.0075552330438663	0.0646374492533205	0.0887720336870562	0.0230039477833801	0.994524617773431	0.807866695795761	-0.0480001679237995	0.482293133101655	-0.154336470874238	-0.0615905879916107	-0.0595429185661158	0.138828883198279	-0.136325573800417	0.324339473959201	-0.568722528291699	-22.6848556256988	11.0448707693399	-9.04005492118809	-21.9572407953811	-9.93518503921437	BAD	BAD
0.00723750263461456	0.068559404968055	0.0886319865779641	0.0235443019732639	0.994305528848839	0.808423907042234	-0.0573098922555767	0.49121477087276	-0.0129016022403121	-0.0684511848678606	0.109947877224899	0.0720926261909975	0.339704377402237	0.505156633435162	-0.611768951901834	-22.6856792335671	10.9999980999779	-9.04005492118809	-21.9572407953811	-9.93518503921437	BAD	BAD
0.00726824818082198	0.0721986331737761	0.0955713979538522	0.0274690266693211	1.00283476037715	0.804651569449853	-0.0568264532014531	0.48294458501417	0.0631118664147008	0.0885414544974042	0.0775088182659898	-0.232932454313959	0.818734362551392	0.329173739560389	-0.611768951901834	-22.6856792335671	10.9999980999779	-9.04005492118809	-21.9572407953811	-9.93518503921437	BAD	BAD
0.00746788674465186	0.0757250497343293	0.0917733627074817	0.0258474693350091	0.99633699114416	0.804557759242436	-0.054425218850204	0.483351930181176	0.0163715763237694	-0.0988440535333308	0.0161877642700236	-0.177544659327248	0.768526795293325	0.386068048167626	-0.611768951901834	-22.6856792335671	10.9999980999779	-9.04005492118809	-21.9572407953811	-9.93518503921437	BAD	BAD
0.00750668684044559	0.0794167986001723	0.0894223623033878	0.0276703478006942	0.999559725416344	0.805049048031424	-0.0578692195627831	0.487027927941526	0.116872229250705	0.080605527906537	0.0625589330410829	-0.0543018549575406	0.354581327326979	0.266136255198098	-0.611768951901834	-22.6856792335671	10.9999980999779	-8.31707219946035	-21.567641132258	-10.8139700429582	BAD	BAD
0.00760376531627388	0.0834912643292202	0.0887180093897191	0.0300923821374583	0.992975480720875	0.803538108038875	-0.0542114841682311	0.492917781480995	0.0240042489987483	0.109650161961754	0.123762554415652	-0.237127018729159	-0.656812989209426	0.32542259902466	-0.932308743619421	-23.0075043294191	11.3934692703017	-8.30905492118809	-21.5633207953811	-10.8237150392144	BAD	BAD
0.00755437559973691	0.0880127112231601	0.0938138895694238	0.0257475931837081	1.00034233432517	0.801644647607267	-0.058474926613882	0.489447331628769	-0.152718386313597	-0.0979357354812098	-0.0293886840150581	0.19280118589955	-1.13981800292072	0.0824991765224374	-0.977870951901834	-23.0532492335671	11.4493980999779	-8.30905492118809	-21.5633207953811	-10.8237150392144	BAD	BAD
0.00794137512766657	0.0928964838152793	0.0911359650273627	0.0271808405829711	0.997791537545421	0.810359045750812	-0.0545484643370598	0.490572492630694	0.038900147744063	0.0275462126424849	0.000918306981477766	0.379967326220798	-1.43989849298943	-0.0405613550251376	-0.977870951901834	-23.0532492335671	11.4493980999779	-8.30905492118809	-21.5633207953811	-10.8237150392144	BAD	BAD
0.00797325119435554	0.0979939088030839	0.0872342477559663	0.0249434275588394	0.99301702003635	0.802504694581354	-0.0519238454835427	0.499272933246583	-0.0905917564610776	-0.0014797952950927	-0.0446930217972699	0.377978730995535	-1.19895505100282	0.143445467761888	-0.977870951901834	-23.0532492335671	11.4493980999779	-8.30659425134283	-21.5645462027016	-10.8222362971082	BAD	BAD
0.00833989574735338	0.103206791844354	0.0909700554313014	0.0250022756717061	0.994895647993734	0.804961819152722	-0.0493620382304268	0.496950646427382	-0.114421769372025	-0.00905359822113453	-0.10580206205828	-0.23807903638265	-0.489388693834748	0.3869528	-0.977870951901834	-23.0532492335671	11.4493980999779	-7.56250492118809	-21.9351007953811	-10.3750750392144	BAD	BAD
0.00830570866006747	0.108555348072484	0.0911867760322863	0.028431324710257	0.998250146438341	0.810797496531545	-0.0429731184819101	0.49202353153038	0.152709133931367	-0.0605566814007739	-0.0605371379366008	-0.175370518523585	-1.08074998621083	0.387583897581523	-0.337279187359386	-23.0501614800426	11.4510547317845	-7.56250492118809	-21.9351007953811	-10.3750750392144	BAD	BAD
0.00839047279030893	0.11415992705338	0.0902830314330141	0.0297816026208369	1.00039499035444	0.816613771783842	-0.0527963162059088	0.496832279312866	-0.019804339316745	-0.274011060456485	-0.0523480468276327	-0.0572432180605802	-0.946895258380027	0.450577597166564	-0.239305951901834	-23.0496892335671	11.4513080999779	-7.56250492118809	-21.9351007953811	-10.3750750392144	BAD	BAD
0.00833634662107932	0.12014672147814	0.0926850327663782	0.0261493367932158	0.998931538484681	0.814630465522388	-0.0578370368825287	0.491845417799469	-0.0528677547742599	-0.151724706138685	0.0537428989034029	-0.366513163783236	0.196982590544491	0.624882750041314	-0.239305951901834	-23.0496892335671	11.4513080999779	-7.56250492118809	-21.9351007953811	-10.3750750392144	BAD	BAD
0.00819645623338981	0.126542298242035	0.0913806639943108	0.0238803875638501	0.991970463543617	0.806878020023672	-0.0506572068453345	0.488615982954329	0.106459274746017	-0.332097157363191	-0.0352877364411465	-0.601824296611382	1.65514018394638	0.272486104680929	-0.239305951901834	-23.0496892335671	11.4513080999779	-7.57007368499746	-21.9428886213018	-10.3845895529837	BAD	BAD
0.00738825049840772	0.133214384082499	0.092370564213376	0.0273756093683991	0.995104649240315	0.804517989733079	-0.0523289662785235	0.480782185648726	0.0258003155174948	0.146637496783955	0.0535351458266939	-0.250647713583947	1.27536116862293	0.623768452068144	-0.239305951901834	-23.0496892335671	11.4513080999779	-7.92321492118809	-22.3062507953811	-10.8285150392144	BAD	BAD
0.0079937296203519	0.139854398328707	0.0921919049232556	0.0233921199193696	0.999899339784697	0.803017369399063	-0.0511697876091815	0.489794805332579	-0.0442806592552934	-0.128145909578488	-0.0875488903140812	-0.735053860783931	0.0945616102344433	0.319005847778852	-0.558047538206095	-22.7269412329912	11.7799956677317	-7.92321492118809	-22.3062507953811	-10.8285150392144	BAD	BAD
0.00736917202091954	0.146008278438303	0.0929578836329449	0.023062169294559	0.999325862052763	0.802589838548789	-0.0511112637232049	0.492502443876079	-0.105657118643613	-0.0844207702484854	-0.0607001750286576	-0.789288008524996	-0.487213283052802	0.073821923748721	-0.610124951901834	-22.6742092335671	11.8336980999779	-7.92321492118809	-22.3062507953811	-10.8285150392144	BAD	BAD
0.00724618796284292	0.151171286693495	0.0888927834386682	0.0239490367941959	0.992516344760747	0.804675905435026	-0.0468002077358909	0.489867077685587	0.0965289382580223	-0.118283218557513	0.000690918194106631	-0.592172173625522	-0.538680438650803	-0.164903226214042	-0.610124951901834	-22.6742092335671	11.8336980999779	-7.92321492118809	-22.3062507953811	-10.8285150392144	BAD	BAD
0.00721565862182218	0.154940839145504	0.0873602412626692	0.0273980766878886	0.995585026649664	0.81067982536165	-0.0476451591751389	0.489542349467739	-0.0259676895904094	0.0255739576080555	0.00966817968817542	-0.12437588299345	-0.363680982916555	-0.22855838394195	-0.610124951901834	-22.6742092335671	11.8336980999779	-7.93752645001061	-22.3066472623629	-10.8112482052435	BAD	BAD
0.00721585292849909	0.157186016517693	0.090164364658895	0.0254870089251347	1.00244948918464	0.808108758036147	-0.046668906127885	0.493260126258758	-0.105315709986063	-0.100278401160467	0.0620247809697272	-0.385741919077554	-0.303802209683738	-0.348567703146092	-0.610124951901834	-22.6742092335671	11.8336980999779	-8.29285492118809	-22.3164907953811	-10.3825450392144	BAD	BAD
0.00712030739638884	0.158129273170132	0.0890002145865872	0.0238169243587039	0.99938413636654	0.813938157979005	-0.0431338459911252	0.49347972010711	0.0429496261095596	-0.0252264183989332	0.123242109769675	-0.944391894810573	-0.249394632598855	-0.404263021664275	-0.613477609858288	-22.3673022587773	11.1226928268055	-8.29285492118809	-22.3164907953811	-10.3825450392144	BAD	BAD
0.00699827553701969	0.158280372190355	0.091180355787684	0.0240227021864051	0.996597453112393	0.809895532877286	-0.0485813844341716	0.494420959724666	0.0703890415452253	-0.108343327448672	0.184486885949084	-1.4694290521142	-0.309270680564369	-0.339954509327	-0.614062951901834	-22.3137192335671	10.9985580999779	-8.29285492118809	-22.3164907953811	-10.3825450392144	BAD	BAD
0.00739555353599137	0.158277480489423	0.0899495137969944	0.0286166207751148	0.996697871252732	0.811607678655033	-0.053316297477683	0.490143618910737	0.174791391257469	-0.0252240895935523	0.0375336628375031	-1.3190924276512	-0.372307802300983	-0.220595692955866	-0.614062951901834	-22.3137192335671	10.9985580999779	-8.29285492118809	-22.3164907953811	-10.3825450392144	BAD	BAD
0.00748749810551883	0.158724816097653	0.088836160828334	0.0310635939284175	1.00049118497024	0.80810348841969	-0.049405278874996	0.490115387649293	-0.0149998603002434	-0.00706035433726519	-0.0423383606237298	-0.740304143665629	-0.468467376150081	-0.16965243256671	-0.614062951901834	-22.3137192335671	10.9985580999779	-8.27198891838175	-22.3162664905122	-10.3824303442814	BAD	BAD
0.00738048889216242	0.160093867617181	0.0890939757341433	0.0264468250207687	0.99538479277236	0.811654514658569	-0.0529949472440259	0.486815595839011	-0.0528201097200147	-0.0571347638921369	6.1850339163852e-05	-0.886737107618954	-0.179826086255988	-0.273901883070942	-0.614062951901834	-22.3137192335671	10.9985580999779	-7.92354492118809	-22.3125207953811	-10.3805150392144	BAD	BAD
0.00849810238427499	0.162688786200116	0.0900177192234358	0.0239089738188553	0.999201733421247	0.80900923356222	-0.0530666106866403	0.480074666284354	0.0509625623786314	0.0338950862793677	-0.0421059301407508	-1.37541198232173	-0.0904069693747493	-0.113314555013963	0.0131988303043533	-22.9335254986176	11.3270494337807	-7.92354492118809	-22.3125207953811	-10.3805150392144	BAD	BAD
0.00713947092980439	0.166590251564125	0.0926060067765683	0.0281065100752835	0.997696501117971	0.810021119765053	-0.0505895329313448	0.487329107547138	0.122090879336261	0.102400425926714	-5.47240264232637e-05	-1.69804061281736	-0.441672030463526	-0.280808503638224	0.129849048098166	-23.0487892335671	11.3881380999779	-7.92354492118809	-22.3125207953811	-10.3805150392144	BAD	BAD
0.00714550832532473	0.171570039503771	0.0898070311177196	0.0236446808699832	0.99598544654521	0.812358147120217	-0.0576699708738413	0.486894865784538	-0.075087835378228	0.161572561984539	-0.0418461564272812	-1.33872003330978	-0.63902196190942	-0.228145105600997	0.129849048098166	-23.0487892335671	11.3881380999779	-7.92354492118809	-22.3125207953811	-10.3805150392144	BAD	BAD
0.00775564748470143	0.177102655868278	0.0916228936982589	0.0258958906433939	0.995766103430334	0.811596707076605	-0.0553141675774795	0.489942785879925	-0.114537353819403	-0.127615867434254	0.0511924584250275	-1.14331931611718	-0.28860798512958	-0.284907	0.129849048098166	-23.0487892335671	11.3881380999779	-7.92413434379438	-22.2843324386984	-10.4135189934374	BAD	BAD
0.00774588747568958	0.182464239204496	0.0929183916781668	0.0265273651743783	0.998196463863965	0.802948177555518	-0.0533210624494958	0.482098930498216	-0.114467312613521	0.0135319331795881	0.224916178237875	-0.818523365200288	-0.0583775495380493	-0.284907	0.129849048098166	-23.0487892335671	11.3881380999779	-7.93148492118809	-21.9328007953811	-10.8251050392144	BAD	BAD
0.00781581687120572	0.186813563172365	0.0910478974994524	0.0257097873392744	0.998268380708967	0.806538604586306	-0.0580987107894502	0.478456634289395	-0.0115964188774725	0.250618623358674	0.101228535445938	-0.372263535535888	0.0322628700372062	-0.294840610866237	-0.180313147648373	-22.738945173447	11.4396827514755	-7.93148492118809	-21.9328007953811	-10.8251050392144	BAD	BAD
0.00780499794896634	0.189336957360012	0.090234730587545	0.024334805593988	0.995757611080523	0.800929274530829	-0.0578302190678558	0.484308079896573	-0.0938630369329445	-0.00713781359140234	0.0197207968776612	-0.487307753842457	-0.200498964515008	-0.390472793932554	-0.241601951901834	-22.6777192335671	11.4498680999779	-7.93130519436512	-21.9413959930158	-10.8150414689089	BAD	BAD
0.00775610515783052	0.189484276346024	0.0893629107331185	0.0224735502369156	0.998481125219288	0.803784146956335	-0.0574593310539793	0.485873163034405	-0.0119382847848043	0.0816623450814444	0.0094539875422477	-0.503860121064486	-0.360173090671763	-0.194328802537324	-0.241601951901834	-22.6777192335671	11.4498680999779	-7.92918034438916	-22.0430141331758	-10.6960632509227	BAD	BAD
0.00779371568682429	0.187091531648936	0.091188833511547	0.0257806068149821	0.994333319276696	0.806639019381841	-0.0570884430401028	0.487438246172238	-0.0934736959609478	0.01302043079087	-0.0923939309795505	-0.52041248828652	-0.519847216828574	0.00181518885797513	-0.241601951901834	-22.6777192335671	11.4498680999779	-7.9270554944132	-22.1446322733358	-10.5770850329364	BAD	BAD
0.00780257989712708	0.182333060109346	0.0916176253800915	0.0253164201259309	0.997352341292131	0.809493891807347	-0.0567175550262263	0.489003329310071	-0.0123088056859202	0.042102415067697	-0.113181345687331	-0.536964855508549	-0.679521342985329	0.197959180253205	-0.241601951901834	-22.6777192335671	11.4498680999779	-7.92493064443724	-22.2462504134958	-10.4581068149501	BAD	BAD
0.0077448959168089	0.175648311933874	0.0887789367480328	0.0278662264042908	0.99541874818308	0.812421769633817	-0.0535264842284945	0.486200181507428	-0.0421200012259934	0.00313697000572461	0.039109313956773	-0.541632864174559	-0.64659062579129	0.429880985737573	-0.548989859204284	-22.3714861735061	11.4478909617923	-7.92354492118809	-22.3125207953811	-10.3805150392144	BAD	BAD
0.0083111128986096	0.167672272562493	0.0918502729227801	0.0264585064743086	1.00359778272175	0.812782662699646	-0.0536928736519735	0.489407569484817	-0.00198284312490402	-0.105191591332497	0.070914010522435	-0.47321329244453	-0.479200112292901	0.2647965	-0.613177951901834	-22.3075392335671	11.4474780999779	-7.92354492118809	-22.3125207953811	-10.3805150392144	BAD	BAD
0.00845103551709268	0.159111933738994	0.0918048210458061	0.0232394366002671	0.999039049497264	0.808313675334611	-0.0474046795046566	0.487882465309024	0.00877818368500729	-0.174711225250107	0.0708736462836364	-0.342501727964531	-0.444663193163377	0.2647965	-0.613177951901834	-22.3075392335671	11.4474780999779	-7.92354492118809	-22.3125207953811	-10.3805150392144	BAD	BAD
0.00841220984154152	0.150600743457168	0.087624436771551	0.0242208081020238	0.998902002721456	0.808074293748587	-0.052938955659694	0.490262653781927	0.00880917038195244	-0.13620174694883	0.121250082549512	-0.197004836491042	-0.611200588217182	0.251395487062405	-0.613177951901834	-22.3075392335671	11.4474780999779	-7.96492959083328	-22.2712995844301	-10.4295098629612	BAD	BAD
0.00849537282061556	0.142610098526225	0.0875628930177351	0.0273505974988509	1.00276923436551	0.809420589302609	-0.0477522777256716	0.483844296201934	0.00875736515080934	-0.174209412944591	0.0817375823820738	-0.348192207840952	-0.644045917684811	0.128803564665678	-0.613281358636582	-22.3082614393336	11.3948473547446	-8.30078492118809	-21.9367707953811	-10.8271250392144	BAD	BAD
0.00849293009365698	0.135452966446364	0.0893402330123912	0.0263767877378064	1.00353060927978	0.809863503113174	-0.0502778240265123	0.485845406726119	0.00879932816048494	-0.184695416854639	0.0706052837028192	-0.2385005	-0.464410624577795	-0.000923482760223675	-0.613303951901834	-22.3084192335671	11.3833480999779	-8.30078492118809	-21.9367707953811	-10.8271250392144	BAD	BAD
0.00917735203921555	0.129356817111187	0.0904678505253982	0.0268252239876878	0.999175457888386	0.810126649064416	-0.0548211688039142	0.487891432769839	0.0591361488397002	-0.038965550727389	0.0705220378104708	-0.223612968997115	-0.291963696121025	-0.155399948059819	-0.613303951901834	-22.3084192335671	11.3833480999779	-8.30078492118809	-21.9367707953811	-10.8271250392144	BAD	BAD
0.00985984355372453	0.124534142416901	0.0898532443073509	0.0234391889537534	0.996591530236367	0.811504488479122	-0.0479066665859757	0.483084926640251	0.170807018607854	-0.10321606952726	-0.129759509981572	-0.099473448373821	-0.194384155584468	-0.0638430222127711	-0.613303951901834	-22.3084192335671	11.3833480999779	-8.30078492118809	-21.9367707953811	-10.8271250392144	BAD	BAD
0.0100623390033369	0.121166472672264	0.0916462813553066	0.0242226273961009	0.995050416333228	0.809500184702301	-0.0563685860436732	0.484540848997691	0.0430441877742867	-0.0283379872210074	0.0248022832980704	-0.00685791451851258	-0.292281503006178	0.195934608362605	-0.613303951901834	-22.3084192335671	11.3833480999779	-8.25266802738276	-21.9838567130207	-10.8273021785061	BAD	BAD
0.0102720815866847	0.119315117703256	0.0913023243554435	0.0265523171446767	0.995986297356046	0.809749771135242	-0.0472367754069549	0.47868959883663	0.00867630549655882	-0.199201588815194	-0.029345398402918	-0.163414051797141	-0.643737532855217	0.1426402	-0.314412522004236	-21.9997462391413	11.7476847696112	-7.92321492118809	-22.3062507953811	-10.8285150392144	BAD	BAD
0.00995795008224317	0.118857740738712	0.0907199509141055	0.0289712736176798	0.997071943371358	0.808695216882601	-0.0532123571067261	0.490008008403812	0.00870883288275569	-0.0993443454830673	0.0968998758624208	-0.502554553170346	-0.911014168966922	0.159078832262381	-0.245432951901834	-21.9285092335671	11.8317680999779	-7.92321492118809	-22.3062507953811	-10.8285150392144	BAD	BAD
0.0102851661382567	0.119477428468815	0.0886742259907742	0.0266729763807459	0.998810103301892	0.807848901453054	-0.0538167123927986	0.488422626456258	-0.0909227239814701	0.0304805992318914	-0.0669163574511949	-0.566893372224321	-0.954409152685384	0.290106670882699	-0.245432951901834	-21.9285092335671	11.8317680999779	-7.92321492118809	-22.3062507953811	-10.8285150392144	BAD	BAD
0.0105515043874504	0.120684264352263	0.0917644652576318	0.0236862984197755	0.999523400486211	0.810796660058617	-0.0526789710828396	0.483926517825531	0.233710786098202	-0.090676950930928	-0.0641852401252079	-0.221501674013089	-0.801566125358554	0.422076204068653	-0.245432951901834	-21.9285092335671	11.8317680999779	-7.92321492118809	-22.3062507953811	-10.8285150392144	BAD	BAD
0.00998809895693444	0.121885143939674	0.0914412921891283	0.0227332823284685	1.00116956870863	0.812539192110825	-0.0542796851343222	0.48429048352822	0.167639918915583	0.0664646332485755	0.0958957932065274	0.292230634952502	-0.0570648982404326	0.282530291358976	-0.245432951901834	-21.9285092335671	11.8317680999779	-7.81718785161388	-22.2508832810867	-10.8274305972212	BAD	BAD
0.0104861278582428	0.122486911967746	0.0927066075316595	0.0242061872448833	0.998438023679308	0.808159288478911	-0.0532917635761364	0.485916823100995	0.0822095149384709	0.0648180554039339	0.0822358517164046	0.522119672634466	0.796738806729506	0.350615720498068	-0.246755255432078	-21.9377267508764	11.1612138237434	-7.19286492118809	-21.9248607953811	-10.8210450392144	BAD	BAD
0.0104100478193806	0.122001785108274	0.0907344053184538	0.024968061942048	0.997309773509775	0.809329906955647	-0.0493783120666602	0.482218260207821	0.0701766930421531	0.148591003994677	0.0209460185079932	0.574686744800186	1.27558506529708	0.135200451762885	-0.247076951901834	-21.9399692335671	10.9980780999779	-7.19286492118809	-21.9248607953811	-10.8210450392144	BAD	BAD
0.00977754324680756	0.120159313281205	0.0878287779127623	0.0254395321780989	1.00033733786476	0.808897566544054	-0.0491876407122514	0.489158588319267	0.0207700427967239	0.0767696848849449	-0.0403469757694172	0.227078149278811	1.08397115259073	0.0861631819319858	-0.247076951901834	-21.9399692335671	10.9980780999779	-7.19286492118809	-21.9248607953811	-10.8210450392144	BAD	BAD
0.0104482656414898	0.116980984864137	0.0907533037164587	0.0236089644977528	0.999138332732665	0.805351971157828	-0.0494679739022391	0.483677090755602	-0.0407380920931713	0.290436822316679	-0.0525856611466595	0.0257257994217039	0.740445986906443	0.30372966902829	-0.247076951901834	-21.9399692335671	10.9980780999779	-7.19286492118809	-21.9248607953811	-10.8210450392144	BAD	BAD
0.0109431479516723	0.112737926218178	0.095109210049653	0.0254632187794173	0.996330342903438	0.807649975456386	-0.0500457073585157	0.487435306930205	0.045155299202369	0.113114088898189	0.0942380979716652	-0.160490458990267	0.272234610841453	0.437393576672631	-0.247076951901834	-21.9399692335671	10.9980780999779	-7.19286492118809	-21.9248607953811	-10.8210450392144	BAD	BAD
0.0101016780407854	0.107821498853354	0.092115821033331	0.0271984779382053	0.99770519856637	0.808395660922923	-0.0535933095935365	0.485083763475595	0.0209696894253689	0.00571289576445055	0.033691471172373	-0.290021273025351	0.2306687	0.559985494794466	-0.24454336819702	-22.2313114477714	11.3567701532514	-8.2092108366036	-21.9538217416074	-9.53621465553944	BAD	BAD
0.0105423907631418	0.102623715041052	0.0926833137841751	0.0255684537426184	0.998563118110738	0.81374745827339	-0.0476517329501313	0.487293098354795	-0.0405578169605497	-0.10074864356213	-0.0400889225689006	0.0410887807873648	0.175772894566558	0.51399219753922	-0.243895951901834	-22.3057592335671	11.4484280999779	-8.30182492118809	-21.9564607953811	-9.41913503921437	BAD	BAD
0.0100922765337851	0.0974590949556793	0.0946251755998253	0.0246943866814465	0.997106600284365	0.813313983814968	-0.0470898602873571	0.486618110245225	-0.102038527335401	0.110393842885654	-0.10130703147485	0.242140671070902	0.501654079635654	0.227044726223552	-0.243895951901834	-22.3057592335671	11.4484280999779	-8.30182492118809	-21.9564607953811	-9.41913503921437	BAD	BAD
0.0101314982902213	0.0925132325308676	0.0900264185368609	0.0234233018124762	0.998251264449878	0.811915181109477	-0.0497857260946269	0.485548714449125	0.0315389536713509	0.171745305323458	-0.0167887615493053	0.2563138	0.5289986	-0.0227827316089772	-0.243895951901834	-22.3057592335671	11.4484280999779	-8.30182492118809	-21.9564607953811	-9.41913503921437	BAD	BAD
0.0102217289160611	0.0878237196708343	0.092552330179715	0.0235134131847098	0.997877109144405	0.80983616725979	-0.0507422389211825	0.484282949798436	0.0700413845520934	-0.0158482855743687	0.0087699787432805	0.137476472239904	0.614976810489661	-0.04059432	-0.243895951901834	-22.3057592335671	11.4484280999779	-8.21407806002606	-21.9098038468428	-9.47972038498577	BAD	BAD
0.0107160434075946	0.0833187334799315	0.0951118608287857	0.0217136961442584	0.99649618784105	0.807706616709347	-0.0515449576021502	0.483002469087905	0.0213931522956308	0.0747057365883399	0.00881568561968995	0.00932886176542494	0.707690963818356	-0.04059432	0.0446320873264847	-22.0166753851505	11.0435703802295	-8.11945669150076	-21.8594915705581	-9.54505227553491	BAD	BAD
0.0105602181909172	0.0788923065624534	0.0912935311420822	0.0246208816940706	0.995477158369669	0.805577066158906	-0.0523476762831174	0.481721988377375	0.0567577804687829	0.158942297790033	-0.0394567375814159	-0.118818748708963	0.800405117146985	-0.04059432	0.122079048098166	-21.9390792335671	10.9348980999779	-8.02483532297553	-21.8091792942733	-9.61038416608401	BAD	BAD
0.010458163140092	0.0744620064071284	0.091683076555064	0.026694935718699	0.997950833064162	0.803447515608464	-0.0531503949640846	0.480441507666845	-0.0268405139877981	-0.0616228507437692	0.0437958164401153	-0.246966359183351	0.893119270475614	-0.04059432	0.122079048098166	-21.9390792335671	10.9348980999779	-7.9302139544503	-21.7588670179885	-9.6757160566331	BAD	BAD
0.010493677277536	0.070002095654496	0.0939914951793357	0.0239792347999494	0.991431048052609	0.801317965058021	-0.0539531136450523	0.479161026956314	-0.00505524219098346	0.153611430317195	0.0221319344171296	-0.37511396965783	0.985833423804309	-0.04059432	0.122079048098166	-21.9390792335671	10.9348980999779	-7.83559258592501	-21.7085547417038	-9.74104794718224	BAD	BAD
0.0106543695450148	0.0655679537009513	0.0945414704682022	0.0227598332118229	0.995480688745648	0.79918841450758	-0.0547558323260195	0.477880546245783	-0.0398354435855824	0.230591492984515	-0.0869698361763256	-0.503261580132218	1.07854757713294	-0.04059432	0.122079048098166	-21.9390792335671	10.9348980999779	-7.74097121739977	-21.658242465419	-9.80637983773134	BAD	BAD
0.0109793377493886	0.0613038049194649	0.0914877079993946	0.0249134974858607	0.994187253898254	0.797058863957139	-0.0555585510069866	0.476600065535253	-0.0532719129300976	0.230439062068353	-0.017954472906758	-0.631409190606606	1.17126173046157	-0.04059432	-0.45651918732907	-21.6557863677536	10.632092814859	-7.64634984887454	-21.6079301891343	-9.87171172828043	BAD	BAD
0.0109250261608129	0.0574148576093789	0.0883817664169592	0.025160627938137	1.00014054666365	0.795328495887695	-0.0538715281850559	0.478429909798615	0.0426434842156434	0.230255449805135	0.00904566326350427	-0.7333149	0.999787570998219	-0.14099674930578	-0.619537951901834	-21.5759692335671	10.5467780999779	-7.57110492118809	-21.5679207953811	-9.92366503921437	BAD	BAD
0.0104561191599411	0.054108215793236	0.0888441916039207	0.0258112655041042	0.994927105229006	0.800030148983775	-0.0565496956755042	0.47710341145424	0.165557120626644	0.183798218918965	0.0567184549580295	-1.32649791317734	0.0883303731995986	-0.27990335823116	-0.619537951901834	-21.5759692335671	10.5467780999779	-7.57110492118809	-21.5679207953811	-9.92366503921437	BAD	BAD
0.0105218182997309	0.0515457210310195	0.0888118927180934	0.0248975910583453	0.998496603084153	0.801551801705039	-0.0522053084809523	0.485045927675622	0.00201934705215633	0.26232767229486	-0.0247366983943009	-1.11367775481958	-0.0631988057993902	-0.343701091843214	-0.619537951901834	-21.5759692335671	10.5467780999779	-7.57110492118809	-21.5679207953811	-9.92366503921437	BAD	BAD
0.0101977375035057	0.0498416297800522	0.089688410193451	0.0260746031726696	0.999675070602989	0.804883734284867	-0.0520703802715931	0.487686075957326	-0.172089094445166	0.283146904728153	0.0104860089029968	-1.04466637938813	-0.298251385259544	-0.10993730386245	-0.601852270033882	-21.6107012338284	10.5681442511649	-7.5548152748789	-22.2834961658424	-10.3630990210855	GOOD	BAD
0.0099583600870384	0.0490853650227228	0.0902785658807803	0.0278965164205537	1.00060463278654	0.804604718313069	-0.0531499799054795	0.489509432708027	0.010981934179392	0.0536487688575382	0.0662859974772746	-0.88263116271326	-0.450972480738777	-0.121415280153989	0.129975048098166	-23.0478992335671	11.4522680999779	-7.55557989420276	-22.2481941764551	-10.3779339183935	GOOD	BAD
0.0100070018383089	0.0493520174867234	0.0954349663823359	0.0246259612830791	0.999161602706351	0.804197096257308	-0.0542658233306414	0.491312028392961	0.131415102363714	0.170802862866606	-0.113653308906756	-0.717108798251686	-0.600665814177228	-0.141846777478715	0.129975048098166	-23.0478992335671	11.4522680999779	-7.55696143709413	-22.1857320465779	-10.3773635719941	GOOD	BAD
0.0100698035319197	0.0506837839753527	0.0910896880252966	0.0259701447935044	1.00105940322008	0.803789474201548	-0.0553816667558024	0.493114624077894	0.130214448725629	0.227721102607727	-0.111424026860644	-0.55158643379023	-0.750359147615572	-0.162278274803428	0.129975048098166	-23.0478992335671	11.4522680999779	-7.55834297998551	-22.1232699167008	-10.3767932255946	BAD	BAD
0.00995119181468299	0.0530307289593734	0.0882767254815147	0.02266045407274	0.999140672813414	0.803381852145788	-0.0564975101809635	0.494917219762827	0.0687363364423679	0.165352999010947	0.00797470164319221	-0.386064069328774	-0.900052481053917	-0.18270977212814	0.129975048098166	-23.0478992335671	11.4522680999779	-7.55972452287689	-22.0608077868236	-10.3762228791951	BAD	BAD
0.0102147215408072	0.0561450990428919	0.0911037297954557	0.0246532816082526	0.999072009637495	0.802974230090027	-0.0576133536061254	0.496719815447761	0.00627616024986965	-0.0663990956355786	-0.052341081288625	-0.2205417048672	-1.04974581449237	-0.203141269452867	0.118652838661439	-23.0365273670562	11.4580633062482	-7.56110606576827	-21.9983456569464	-10.3756525327957	BAD	BAD
0.00990958394580051	0.0595119806210633	0.0886261449013325	0.0293415223282215	0.994473240677839	0.802566608034267	-0.0587291970312865	0.498522411132694	-0.112387567918266	0.0479316574200783	-0.0522944016832729	-0.0550193404057443	-1.19943914793071	-0.223572766777579	-0.612418951901834	-22.3022492335671	11.8322580999779	-7.56248760865965	-21.9358835270692	-10.3750821863962	BAD	BAD
0.00987550367836099	0.0624712124276622	0.0858322005655109	0.0235988841023395	1.00216531799641	0.807816324020294	-0.0498688637963014	0.494141832858038	0.0674899238228741	-0.129944524863569	-0.0514665793923328	0.00834938255984285	-1.91085498135146	-0.2238288	-0.612418951901834	-22.3022492335671	11.8322580999779	-7.56250492118809	-21.9351007953811	-10.3750750392144	BAD	BAD
0.00934760889249402	0.064491837355337	0.0882504131462671	0.0245787609173555	1.00970394271349	0.813634713727438	-0.0509686385924944	0.503145597491937	-0.114291284549553	-0.301995394235104	0.00846378721405982	-0.114123477086937	-2.21401193797296	-0.102337499859866	-0.612418951901834	-22.3022492335671	11.8322580999779	-7.56250492118809	-21.9351007953811	-10.3750750392144	BAD	BAD
0.00927071925862613	0.0653485819726262	0.0867820224920344	0.0259864289056702	0.999680274334053	0.817195061323187	-0.0579319819821735	0.491930192727945	-0.0539089773254917	0.0505499313635991	-0.0515781716616301	0.193881282149536	-1.26277362488334	0.142181436336335	-0.612418951901834	-22.3022492335671	11.8322580999779	-7.56250492118809	-21.9351007953811	-10.3750750392144	BAD	BAD
0.00963930190461197	0.0651201808954359	0.0896784914190961	0.0226249406680534	1.00106274143141	0.81713217377467	-0.0490846058059724	0.488887426795797	-0.113990603023028	0.0496325933567837	0.00875352481680918	-0.23880489047801	-0.365208077586158	0.1426402	-0.612437954924565	-22.3023817813413	11.8226205092364	-7.55424492118809	-22.3085507953811	-10.3784850392144	BAD	BAD
0.00918987318463673	0.0641194092039325	0.0872726245578698	0.0217013811676863	1.00006747154358	0.812301931162772	-0.055037207824509	0.491511858374684	0.00754231220964532	-0.0691492740956497	-0.0518186669234936	-0.4240559	0.112165089042318	0.142587200238389	-0.614947951901834	-22.3198892335671	10.5496480999779	-7.55457255237675	-22.308230184179	-10.3784838417383	BAD	BAD
0.00897692777419617	0.0627603375977781	0.0891533956792975	0.0298617146659357	0.993885105302854	0.811074321828083	-0.0532846682156419	0.48980761293979	-0.114459916075888	-0.24559149743378	0.00924956294689438	-0.4240559	0.271839152709274	0.132371363382173	-0.614947951901834	-22.3198892335671	10.5496480999779	-7.61772428496414	-22.2464315715869	-10.3782530252249	BAD	BAD
0.0089059564032832	0.0613643462165666	0.090165952473523	0.0182874863583639	0.994234816041345	0.809846712493395	-0.0515321286067761	0.488103367504898	0.00844342333444275	-0.12633425659084	0.00941595242546827	-0.4240559	0.431513216376117	0.122155526525963	-0.614947951901834	-22.3198892335671	10.5496480999779	-7.68087601755148	-22.1846329589949	-10.3780222087115	BAD	BAD
0.00912135577633467	0.0600646099824247	0.0881792892836469	0.0245738322264326	0.990932059957725	0.808619103158707	-0.0497795889979102	0.486399122070006	0.0696559674074326	0.169614264142975	0.0705121369364879	-0.4240559	0.591187280042959	0.111939689669754	-0.614947951901834	-22.3198892335671	10.5496480999779	-7.74402775013883	-22.1228343464029	-10.3777913921981	BAD	BAD
0.00928272248756428	0.0588732193109939	0.0838091941570475	0.0269766817016088	0.994364316983946	0.80739149382402	-0.0480270493890444	0.484694876635114	-0.114859291056003	-0.245247661365017	0.00918021075636208	-0.4240559	0.750861343709802	0.101723852813545	-0.614947951901834	-22.3198892335671	10.5496480999779	-7.80717948272617	-22.0610357338108	-10.3775605756846	BAD	BAD
0.00893968846265901	0.0577670260475606	0.089176583077464	0.0240939994514654	0.997689923574822	0.806163884489331	-0.0462745097801772	0.482990631200221	0.130754457987735	-0.186065461824974	0.00916460686878125	-0.4240559	0.910535407376757	0.0915080159573283	-0.616481363680429	-21.9435199469859	10.9321031457323	-7.87033121531356	-21.9992371212188	-10.3773297591712	BAD	BAD
0.00952466114731254	0.0567004836903154	0.0901503688347465	0.0279561406197664	0.999178957737383	0.804917146170076	-0.04460889551919	0.481380570833723	0.0085721510755617	-0.0674648266143154	-0.174194508856985	-0.422416382709825	1.07548146727199	0.0831810210644733	-0.616484951901834	-21.9426392335671	10.9329980999779	-7.93181492118809	-21.9390707953811	-10.3771050392144	BAD	BAD
0.00927514172445157	0.0555883944754954	0.0954893618291805	0.0284737323606793	1.00156853445577	0.803083333152334	-0.0462339418294914	0.483224911015352	-0.0531531930193837	-0.0668768123208985	0.0690881883135274	-0.369643705276359	1.41322295787303	0.146313474884565	-0.616484951901834	-21.9426392335671	10.9329980999779	-7.93181492118809	-21.9390707953811	-10.3771050392144	BAD	BAD
0.00917663062423858	0.0543000899833936	0.09555098974878	0.0231779233971952	1.00393181826489	0.804923685742116	-0.0506764588640782	0.484412410524658	-0.053413238109649	-0.0667742151951527	0.0703786825547917	-0.607536568344609	1.0699948241361	0.262747717668777	-0.616484951901834	-21.9426392335671	10.9329980999779	-7.91942693655947	-21.9389376273137	-10.3770369457189	BAD	BAD
0.0101273588988919	0.0526612187020323	0.0916688681165034	0.0231260869503218	0.999169987310116	0.802711762418562	-0.0554791603956398	0.482975274898948	0.00764734950865529	-0.0667642622459114	0.00950849268308033	-0.533987703736105	1.17868144476408	0.2037183	-0.616484951901834	-21.9426392335671	10.9329980999779	-7.56250492118809	-21.9351007953811	-10.3750750392144	BAD	BAD
0.00926471790041703	0.0504724692414706	0.0916445303361683	0.0226450899453518	1.00103872845706	0.805038115009179	-0.0580271105249472	0.486662212442662	-0.0527290770973569	-0.0667550072807387	-0.0518039011819748	-0.159038515832536	1.00147234303664	0.188812656160989	-0.616484951901834	-21.9426392335671	10.9329980999779	-7.56250492118809	-21.9351007953811	-10.3750750392144	BAD	BAD
0.00945892952938642	0.0475929562190673	0.0930635689843528	0.0250433357894696	0.997727723494782	0.804552640587712	-0.0497087131611823	0.488832198464538	0.0682931003578641	-0.00805392480425614	0.00812121896945194	0.255402656318762	0.877765486524503	-0.161850853164455	-0.616484951901834	-21.9426392335671	10.9329980999779	-7.56800609490205	-21.9324086172478	-10.3750797531593	GOOD	BAD
0.00969658730849223	0.0440570675188555	0.0930967689556359	0.0226801601299601	0.999094763599832	0.806106805111382	-0.050685920030483	0.489202307726051	0.069720374449716	-0.124433222409157	0.00885430109515492	0.234712197152785	0.668193207922167	-0.141419196177854	-0.616484951901834	-21.9426392335671	10.9329980999779	-7.69292800616321	-21.8712740202777	-10.3751867984988	GOOD	BAD
0.00986874489896196	0.0400874054156647	0.0930730745319617	0.0255137193383077	0.996283337861503	0.807660969635051	-0.051663126899783	0.489572416987563	-0.112135039380776	-0.0676239570845143	-0.0515929881005869	0.214021737986822	0.45862092931998	-0.120987539191267	-0.616484951901834	-21.9426392335671	10.9329980999779	-7.81784991742427	-21.8101394233076	-10.3752938438384	GOOD	GOOD
0.00991902924737734	0.0360012157875125	0.0954797828110817	0.0236600514451375	0.997634578422276	0.809215134158719	-0.0526403337690829	0.489942526249076	-0.114955084499794	-0.124988792038039	-0.0525884034901488	0.193331278820859	0.249048650717794	-0.100555882204681	-0.616484951901834	-21.9426392335671	10.9329980999779	-7.94277182868534	-21.7490048263375	-10.3754008891779	GOOD	GOOD
0.010026757165235	0.0321417200297067	0.0917020979234467	0.0250396482542515	1.0000709657704	0.810769298682388	-0.0536175406383829	0.490312635510589	0.0663615357963496	-0.00943504358788092	0.0075630648579996	0.172640819654896	0.0394763721156067	-0.0801242252180941	-0.247727514849368	-22.6590540380525	11.8181231475454	-8.06769373994641	-21.6878702293674	-10.3755079345175	GOOD	GOOD
0.0108844560065241	0.0288296505214315	0.0954644112680963	0.026980586239873	1.00533495152079	0.812323463206058	-0.0545947475076836	0.490682744772101	0.00932908165786805	0.0508518285979008	-0.171729673060097	0.151950360488919	-0.170095906486729	-0.059692568231493	-0.240842951901834	-22.6724292335671	11.8346480999779	-8.19261565120755	-21.6267356323972	-10.3756149798571	GOOD	GOOD
0.0106832633505699	0.0262854860008009	0.0936065852649996	0.0255915680421433	0.997382533223076	0.813301088912794	-0.0554950797656995	0.490430367330887	0.0684167734897433	-0.122318335719726	0.00469673837232238	0.136661160263525	-0.26438830385978	-0.0285934443678276	-0.240842951901834	-22.6724292335671	11.8346480999779	-8.30938492118809	-21.5695907953811	-10.3757150392144	GOOD	GOOD
0.0118573308792065	0.0245909466839909	0.0945056365444392	0.0227227810271167	0.992440937196296	0.80628886948066	-0.0554746260604269	0.481753459245488	-0.0505615508517287	0.0479353786872093	-0.111169774749925	0.215818589733275	1.19768511753927	0.138422305466677	-0.240842951901834	-22.6724292335671	11.8346480999779	-8.30881381736543	-21.5953802418835	-10.3759505245874	GOOD	GOOD
0.0115028940392443	0.0237248475529177	0.0902941744280654	0.0240531848163441	1.00275394142585	0.803032390791669	-0.0572037474359266	0.480412365280488	-0.0534851874351937	0.167758406223388	-0.0541841451256881	0.499231870484558	1.29503425520978	0.0904279671255139	-0.240842951901834	-22.6724292335671	11.8346480999779	-8.30111492118809	-21.9430407953811	-10.3791250392144	GOOD	GOOD
0.0121725141097502	0.0236201811339156	0.0901614036826976	0.0236191712563404	0.996886011164151	0.801393614123898	-0.0506270855609121	0.487402284328121	0.0663961514128773	-0.00279219632879781	-0.0525236717646126	0.380643140534208	0.364234015190074	0.194416724788312	-0.966042255936284	-21.963696067056	10.9559381324986	-8.30111492118809	-21.9430407953811	-10.3791250392144	GOOD	GOOD
0.012059172188366	0.0241974379414571	0.0896901655699503	0.0250181313216466	0.998618445032123	0.799683702562825	-0.0509469881349237	0.48857685298611	0.0695530339349445	-0.123022262503893	0.00705093855180277	-0.352343569160028	-0.220285416714615	0.0961678043308963	-0.985766951901834	-21.9444192335671	10.9320380999779	-8.30111492118809	-21.9430407953811	-10.3791250392144	GOOD	GOOD
0.0123211859616481	0.0253688326145423	0.0882717923070438	0.0255225980654089	1.0019747285396	0.805990176008601	-0.0540386038723214	0.491956770021207	-0.288887578125591	-0.0109757568706642	-0.169753670917641	-0.23926356342362	-0.612015972879324	0.263289462136998	-0.985766951901834	-21.9444192335671	10.9320380999779	-8.29655888042059	-21.9429918176345	-10.3791001185473	GOOD	GOOD
0.0136909516523586	0.0270559506541918	0.0915145653249396	0.022263430780933	0.995457948901144	0.806273083906924	-0.0528563331181481	0.491288786844392	-0.00153164753729154	-0.179967954759941	0.00302045300186777	-0.24845919259249	-0.700722592571843	0.245128243943814	-0.985766951901834	-21.9444192335671	10.9320380999779	-8.24165432061694	-21.9424015898998	-10.3787998011609	GOOD	GOOD
0.0126164633471364	0.0292508618645449	0.0887859129796149	0.0235540620951375	0.99433674896277	0.806555991805245	-0.0516740623639757	0.490620803667577	0.00815452197170961	0.0441386853463446	0.00883624813860403	-0.257654821761353	-0.789429212264298	0.226967025750643	-0.985766951901834	-21.9444192335671	10.9320380999779	-8.18674976081333	-21.9418113621651	-10.3784994837745	GOOD	GOOD
0.0130744286237896	0.0320537846667648	0.0901191191573283	0.0217328616982852	0.997083588673103	0.806838899703567	-0.0504917916098032	0.489952820490762	0.127121132998751	0.109391766885653	0.00882710496976256	-0.266850450930216	-0.878135831956754	0.208805807557472	-0.272698869147231	-21.9401235845556	10.9957874619364	-8.13184520100971	-21.9412211344304	-10.3781991663881	GOOD	GOOD
0.0122499975064678	0.035613218492964	0.0896805076157343	0.0258719309120412	0.996295720066975	0.80712180760189	-0.0493095208556299	0.489284837313947	0.0126444109822178	0.225744434629505	0.00876030064535447	-0.276046080099086	-0.966842451649273	0.190644589364288	-0.247076951901834	-21.9399692335671	10.9980780999779	-8.07694064120606	-21.9406309066957	-10.3778988490016	GOOD	GOOD
0.0130892168090576	0.0400145561534732	0.0901237513946553	0.0246332283297822	0.993450339741819	0.807404715500211	-0.0481272501014574	0.488616854137133	-0.11030134476743	-0.0557604253043562	0.00882134618414299	-0.285241709267949	-1.05554907134173	0.172483371171117	-0.247076951901834	-21.9399692335671	10.9980780999779	-8.02203608140245	-21.940040678961	-10.3775985316152	GOOD	GOOD
0.0141817444898168	0.0452064385261825	0.0915755640803135	0.0241148648576969	0.999838290539397	0.807687623398533	-0.046944979347285	0.487948870960318	0.00339314530990005	-0.00995474943340004	0.00877618744009478	-0.294437338436812	-1.14425569103418	0.154322152977945	-0.247076951901834	-21.9399692335671	10.9980780999779	-7.96713152159883	-21.9394504512263	-10.3772982142288	GOOD	BAD
0.0137903838424401	0.0509755280231063	0.0897728877172669	0.0236228416068111	1.00103991045934	0.805872811646224	-0.0516356589456412	0.486140069831319	0.00838885486161048	-0.0645084106548436	-0.108819412563947	-0.258558279447167	-1.10940073695699	0.306067800345709	0.107854088142697	-21.9323464531238	11.4294315890378	-7.93181492118809	-21.9390707953811	-10.3771050392144	GOOD	BAD
0.0138300883931216	0.056959707841219	0.0892176240973728	0.0212807825271133	0.996886982024852	0.805665304155492	-0.0523315725438482	0.485686989417008	-0.109517628315156	-0.0668706198431938	0.0622780301472748	-0.430961733268824	-0.803348195892398	0.163098568327135	0.123090048098166	-21.9320192335671	11.4479480999779	-7.93181492118809	-21.9390707953811	-10.3771050392144	BAD	BAD
0.0136021885294355	0.062741626607616	0.0859307676058744	0.0248717987759169	0.998142899239407	0.810735608216256	-0.0509713594754759	0.494937171357702	-0.0559068029187898	-0.180255059861395	0.128703398526693	-0.500149981366139	-0.437236632836349	0.297746415355912	0.123090048098166	-21.9320192335671	11.4479480999779	-7.93181492118809	-21.9390707953811	-10.3771050392144	BAD	BAD
0.0141311739586177	0.0679963137426211	0.0894800426258778	0.0241348578739195	0.994023849231069	0.809977717177298	-0.0483726994609225	0.487420220118549	-0.170537617978497	-0.0155622172944894	-0.102601739096163	-0.572902756823291	-0.00392091316139462	0.0960617640759413	0.123090048098166	-21.9320192335671	11.4479480999779	-7.93181492118809	-21.9390707953811	-10.3771050392144	BAD	BAD
0.0140106965056377	0.0725723725087397	0.0901138556779151	0.0268643224088135	0.994308393022939	0.808091774172427	-0.047595197252378	0.490649922737836	-0.000254372280420209	-0.120381626841346	0.00279261079485292	-0.3003523	0.462037569057017	0.2037183	0.123090048098166	-21.9320192335671	11.4479480999779	-7.97692683696981	-21.9387895871357	-10.4321264890344	BAD	BAD
0.0150825892529938	0.0764794920614193	0.0943254808005828	0.0274784664161375	0.999839068399727	0.812248818132489	-0.0539861650816244	0.48843647464747	-0.108520381492462	-0.0130074144124857	-0.0497025633925985	-0.245872400803543	0.387143200055715	0.188347309751623	-0.222257607459499	-23.0003809404054	11.0243926485953	-8.30078492118809	-21.9367707953811	-10.8271250392144	BAD	BAD
0.0145782956413883	0.0798264534502753	0.0940960720763861	0.0256582961126623	1.00194681253142	0.805065885317106	-0.0572060571229224	0.484001325146437	0.119314822774048	0.10559035663277	-0.0526511301347389	0.116603383038185	0.207506974244104	0.0736587038917751	-0.240190951901834	-23.0558592335671	11.0023980999779	-8.30078492118809	-21.9367707953811	-10.8271250392144	BAD	BAD
0.0148245813855746	0.0827015883390611	0.0899132088034216	0.0273824289816699	1.00254442687214	0.805344709835912	-0.0554622130272544	0.489144805352294	-0.0434290789461581	0.111577083100059	0.00557475217459448	0.000683076283111698	0.0754696560199305	0.0286045764648018	-0.240190951901834	-23.0558592335671	11.0023980999779	-8.30078492118809	-21.9367707953811	-10.8271250392144	BAD	BAD
0.0151568022764456	0.0850630381645222	0.0905952198547167	0.027028722126945	0.999813531284862	0.806664105181883	-0.048404213867458	0.488782902261654	-0.11142737117784	-0.112931868522618	-0.0491584165962353	-0.0951510432283986	0.165525704444196	0.0648908057200413	-0.240190951901834	-23.0558592335671	11.0023980999779	-8.30078492118809	-21.9367707953811	-10.8271250392144	BAD	BAD
0.015451487210473	0.0867872166912884	0.0888192527668261	0.0219565266008758	0.997785539053129	0.802052420048219	-0.0461069430628543	0.482760388325317	-0.0564560169524749	0.154735673634623	-0.11038585150659	-0.344885710709691	-0.255012284672035	-0.0491452085625283	-0.240190951901834	-23.0558592335671	11.0023980999779	-8.24792547130674	-21.9884976527643	-10.8273196379254	BAD	BAD
0.0153773778254892	0.0878366153135559	0.0932956577521003	0.0235073428365073	0.997669654585885	0.802787910497944	-0.044154141582495	0.48558671623673	-0.0530194907011123	0.00342195405999255	0.00194079723840073	-0.211862491678841	-0.349152825000094	-0.0929042220079308	-0.591846350995745	-22.3503366061029	11.4220234087117	-7.92321492118809	-22.3062507953811	-10.8285150392144	BAD	BAD
0.0164032320167508	0.0883483669547191	0.0926558782403707	0.0254415971262701	0.9990600349324	0.807134404515214	-0.048363920902544	0.484203024345811	-0.11084048017198	-0.286209375230517	-0.0486964866877483	-0.0893346043784793	-0.622206749840284	-0.0495779030796422	-0.613177951901834	-22.3075392335671	11.4474780999779	-7.92321492118809	-22.3062507953811	-10.8285150392144	BAD	BAD
0.0157373168137862	0.0885744812504344	0.0884704776848999	0.0250845709540912	0.996434633329692	0.806104376440335	-0.0436295189563011	0.494728243715534	0.117052884143576	-0.191905396737976	-0.052181742679259	-0.309670237650054	-0.723987	-0.0740683277767458	-0.613177951901834	-22.3075392335671	11.4474780999779	-7.92321492118809	-22.3062507953811	-10.8285150392144	BAD	BAD
0.0155365868546134	0.0887704329511811	0.0891180574673862	0.0241482851609196	0.995337650039629	0.810782235676003	-0.0519329925838507	0.486465991180488	-0.156843831418501	-0.128879991510028	0.120460910854837	-0.339312345431279	-0.657738697474044	0.0514214465555322	-0.613177951901834	-22.3075392335671	11.4474780999779	-7.92321492118809	-22.3062507953811	-10.8285150392144	BAD	BAD
0.0151063592836435	0.0891406939397199	0.0905763347319206	0.0240906895645552	1.00207008598163	0.813465533549684	-0.0484981256396355	0.490457018434069	0.170065916865802	-0.125124974550979	0.0169789400849649	-0.190342950023916	-0.22662409922736	-0.14471998507133	-0.613177951901834	-22.3075392335671	11.4474780999779	-7.92321492118809	-22.3062507953811	-10.8285150392144	BAD	BAD
0.0158114403032817	0.089845707824504	0.0906554254860018	0.0240924669484017	0.998911437558588	0.810623947064097	-0.0457872333694145	0.483906133228152	-0.0366293873720226	0.0967988190319548	0.0664366986416431	-0.1766487	0.0848783148555956	-0.107089415614856	-0.613177951901834	-22.3075392335671	11.4474780999779	-8.26036378101064	-22.3212874376859	-10.013829759142	BAD	BAD
0.012953782629938	0.0909987275705511	0.0883699058543246	0.0267995433520143	0.998246470382694	0.804496726735381	-0.043917542681372	0.486785736163142	0.00473366666860368	0.00149178103246585	0.0703942569332111	-0.063475059116809	-0.107011586232821	-0.0457934335420239	-0.613177951901834	-22.3075392335671	11.4474780999779	-8.29317492118809	-22.3227507953811	-9.93454503921437	BAD	BAD
0.0130264438962535	0.0926191111138276	0.0913780575574034	0.0256517646688737	0.996382108492198	0.804954785296231	-0.0539927570502166	0.484531890996267	-0.0484836559324091	-0.117006664320793	0.0704341719622018	-0.45059691726592	-0.182127067662945	-0.321078587916123	-0.613177951901834	-22.3075392335671	11.4474780999779	-8.29317492118809	-22.3227507953811	-9.93454503921437	BAD	BAD
0.0121689021382659	0.0945857280743941	0.0907195019834338	0.0196866584150573	0.99394070068323	0.803205749280613	-0.0527819308487639	0.488357011218391	0.0618209486481133	-0.0699049566820149	0.013444609782874	-0.599952721445071	-0.0219711042220752	-0.177057255685228	-0.613177951901834	-22.3075392335671	11.4474780999779	-8.29317492118809	-22.3227507953811	-9.93454503921437	BAD	BAD
0.0118087864556827	0.0966579910571749	0.0856785802746511	0.0237248725922051	0.997434566394934	0.802121750810028	-0.0499155788602395	0.489242268657889	0.0132384539819081	-0.0656551535073592	-0.161712974853462	-0.781339056405122	-0.00799523	-0.106224027714069	-0.613177951901834	-22.3075392335671	11.4474780999779	-8.29317492118809	-22.3227507953811	-9.93454503921437	BAD	BAD
0.0113947116385335	0.0985699122067919	0.0898035261023611	0.02543759028034	0.99860539357479	0.805274042229358	-0.057423255680704	0.490790304629912	0.00881428511534905	-0.17560650929518	-0.00436818559143293	-0.7951666	-0.00799523	-0.0449280445077527	-0.273185445802774	-21.9612895149689	11.4470241417125	-7.9651286821824	-21.6193419906845	-10.342535710014	BAD	BAD
0.0108684926146355	0.100146721664126	0.0892551598289887	0.0259915268817242	0.997789613925249	0.807780779278628	-0.0537627699128811	0.486150182699284	0.00880465042145279	-0.0195553905527542	-0.047534307480783	-0.62211543659446	-0.0636404595069539	-0.325405531387254	-0.246191951901834	-21.9337992335671	11.4469880999779	-7.94007492118808	-21.5656207953811	-10.3736950392144	BAD	BAD
0.0103694970397945	0.101386629800725	0.0932289580301048	0.0247004911721368	0.996788115531084	0.807536881882445	-0.0565514251043486	0.482095111101908	-0.048090387945692	0.103508549363883	-0.052117711884216	-0.378005106313739	-0.0118058811317999	-0.117275865363361	-0.246191951901834	-21.9337992335671	11.4469880999779	-7.94007492118808	-21.5656207953811	-10.3736950392144	BAD	BAD
0.00985825946330241	0.102453565198127	0.0953772337617714	0.0263830597123241	1.00207449409462	0.805170477026877	-0.051768123681597	0.482923208898289	0.00389631284165538	0.167167780791174	0.00440627664221826	-0.420326027274893	-0.23226686146884	0.0131174089576427	-0.246191951901834	-21.9337992335671	11.4469880999779	-7.94007492118808	-21.5656207953811	-10.3736950392144	BAD	BAD
0.0105952341095262	0.103567484504664	0.0933002877413572	0.0238495182749405	1.00207014009648	0.807768878825077	-0.0514637775225004	0.484359576289828	-0.0478764084216827	0.0624599104572774	0.122100162093073	-0.0740009569348931	-0.134097771045976	0.0780965994799504	-0.246191951901834	-21.9337992335671	11.4469880999779	-7.94007492118808	-21.5656207953811	-10.3736950392144	BAD	BAD
0.00989030593318243	0.104856634947573	0.089978909600334	0.021821703011932	1.00113926988563	0.806524506938694	-0.0496817391630501	0.486321075169034	0.0602910255666241	0.216324717306591	0.131762218483341	-0.521404756610733	0.0986250120981679	0.08156201	-0.244896260982888	-22.2810370536172	11.0360860337118	-8.63152510743702	-21.9266972471282	-10.3807577055927	BAD	BAD
0.0109960104807932	0.106277262131897	0.0910057426401052	0.0274518543730988	0.99844755383844	0.805930422981432	-0.0464593648754802	0.490646318031836	0.126814111300614	0.0130413025486513	-0.0370095674249048	-0.841647952109317	0.394839333324142	0.139604558546667	-0.244780951901834	-22.3119392335671	10.9995180999779	-8.67042492118809	-21.9470107953811	-10.3811550392144	BAD	BAD
0.0103206239739661	0.107628113125409	0.0902455727823345	0.0270830237863328	1.00042350092415	0.80694960392588	-0.0554187605851807	0.484577499264997	0.0191079350956009	-0.00665806548674368	0.00383038478915234	-0.56202710848593	0.4096666	0.1426402	-0.244780951901834	-22.3119392335671	10.9995180999779	-8.67042492118809	-21.9470107953811	-10.3811550392144	BAD	BAD
0.00999422369612705	0.108616753250673	0.0914915219234177	0.0270065683775621	0.998850601780398	0.809746400014662	-0.0502364410399469	0.484494466615552	0.00868741409973239	-0.169401682936989	0.177224868733145	-0.014789928390883	0.181162327197514	0.1426402	-0.244780951901834	-22.3119392335671	10.9995180999779	-8.67042492118809	-21.9470107953811	-10.3811550392144	BAD	BAD
0.0102632007568345	0.109002526838189	0.089865676727671	0.0234589592471137	1.0013063206434	0.805156634099958	-0.051666435103529	0.492724959270407	-0.103673674805692	0.140307356823576	0.081123124802972	0.008906662	-0.287708030754468	0.260032075434999	-0.244780951901834	-22.3119392335671	10.9995180999779	-8.67042492118809	-21.9470107953811	-10.3811550392144	BAD	BAD
0.0109976733692189	0.108789573124588	0.089267034651335	0.0226725746476081	1.00420219209566	0.812057302126809	-0.0568490496566718	0.492891545619578	0.0537978435277612	0.171691889702212	-0.0413800525908262	-0.1700646776813	-0.133678545258352	0.323707474932227	-0.246871468282003	-21.973259190914	10.998206974722	-9.02693941677242	-21.9568778064187	-9.95100929997311	BAD	BAD
0.0105026244017772	0.108282428820925	0.0896367405174559	0.0235152164881363	0.998306982687288	0.810866464860997	-0.0537850267364844	0.494396091307292	-0.0975553014244509	0.00975552557723343	0.0591230328176831	-0.116771111662704	0.21924203689593	0.266746019573836	-0.247076951901834	-21.9399692335671	10.9980780999779	-9.04005492118809	-21.9572407953811	-9.93518503921437	BAD	BAD
0.0102827811671299	0.107929593826462	0.0905711177647339	0.0231666196284032	0.999438043240383	0.810801013177485	-0.0502958151644348	0.492241717299692	-0.00269398858973119	0.0473848334079306	-0.0410249052846606	-0.0546987728598618	0.346617260535523	0.383489382166005	-0.247076951901834	-21.9399692335671	10.9980780999779	-9.04005492118809	-21.9572407953811	-9.93518503921437	BAD	BAD
0.0104684243253224	0.10808626284516	0.0902384056492628	0.0222401701890595	1.00267965619927	0.80852417901708	-0.054188131888505	0.48125712453066	0.00871173217885202	0.106700501677572	-0.0523434335279325	-0.11325805061419	1.16454145972601	0.327394300759549	-0.247076951901834	-21.9399692335671	10.9980780999779	-9.04005492118809	-21.9572407953811	-9.93518503921437	BAD	BAD
0.0101699443666529	0.108823641248041	0.090596072727427	0.0269756211121143	0.998669046894489	0.810741834035242	-0.0478320643227775	0.489682622388178	0.064327587377476	-0.209796997685383	0.0586421600780972	-0.235863640980497	1.06853567423838	0.0867697656369059	-0.247076951901834	-21.9399692335671	10.9980780999779	-9.04005492118809	-21.9572407953811	-9.93518503921437	BAD	BAD
0.0102902200601068	0.109872635716359	0.0919923161928682	0.0204891741334903	0.999877415812505	0.810858389458703	-0.0538624258941699	0.487755156299977	-0.0964267940617987	-0.0832053875575515	0.0150551178880523	-0.299254438442477	1.00738506388644	-0.098420110828779	0.0894839195269572	-22.6152078646925	10.5964648730946	-8.68509919257618	-21.5803710664224	-10.3698896556864	BAD	BAD
0.0106119455969778	0.110745823549205	0.0894789990323717	0.0254021466825267	0.998822235957662	0.809433222684405	-0.0534108221271586	0.484421612521363	-0.0589600905957119	-0.172667782896567	-0.101350532245812	-0.117428799173273	0.359309853611903	0.139174893179772	0.125910048098166	-22.6882892335671	10.5529980999779	-8.67868492118809	-21.5735607953811	-10.3777450392144	BAD	BAD
0.0117661840255853	0.110955993055513	0.0918195703843262	0.0247290714110326	0.999093794764657	0.813740356552445	-0.0503788613781571	0.481179880723983	-0.0527986911823697	-0.131012283301661	-0.00318222659600315	0.00759319868317611	-0.29935634569009	0.505217995741363	0.125910048098166	-22.6882892335671	10.5529980999779	-8.67868492118809	-21.5735607953811	-10.3777450392144	BAD	BAD
0.0117775632598496	0.110217411130857	0.0938591522019254	0.0276369841626684	1.00089987337124	0.814667545090906	-0.0477464048160258	0.49220545470186	0.00254565432494551	-0.0182949516489263	0.0642550546170567	-0.359587116820695	0.404617600005162	0.327166824593978	0.125910048098166	-22.6882892335671	10.5529980999779	-8.67868492118809	-21.5735607953811	-10.3777450392144	BAD	BAD
0.0119430964282128	0.108591263324838	0.089262903607959	0.0257947423518057	0.999803009978319	0.812822077298063	-0.0508432667191487	0.481644712559623	-0.101495120011951	-0.165591005134873	0.0156518845655657	0.500331223209876	1.95490917345059	0.447552803224658	0.125910048098166	-22.6882892335671	10.5529980999779	-8.67868492118809	-21.5735607953811	-10.3777450392144	BAD	BAD
0.0129165823159535	0.106518311183909	0.086945444721303	0.0281363042874825	0.997956269275385	0.801022481129312	-0.0423131612099659	0.486680622006494	0.160963507774323	-0.131016314223115	-0.100427654157871	0.441870150025352	2.13997725064367	0.142644890712352	0.458150773360707	-23.0192808495112	10.5551440286565	-7.56219207045142	-21.928825338539	-10.8230681990773	BAD	BAD
0.013365083841558	0.104663254786408	0.0872104817415267	0.0215168128442314	1.00027546092839	0.800631034665978	-0.0520228168694564	0.48441361762782	0.0286766771042125	-0.0717101524951013	-0.0586588863501163	-0.363960961504382	1.54056599147128	0.141772756238448	0.497487048098166	-23.0584692335671	10.5553980999779	-7.56217492118809	-21.9288307953811	-10.8230750392144	BAD	BAD
0.0130787793620521	0.103648149446707	0.0907116077655073	0.0250189943982411	0.998447352009362	0.799703295030884	-0.0551232847886486	0.489590809879527	-0.155804286758853	0.304831791913406	0.00259474075243119	-0.857892850690785	0.768927821601829	-0.102536012952887	0.497487048098166	-23.0584692335671	10.5553980999779	-7.56217492118809	-21.9288307953811	-10.8230750392144	BAD	BAD
0.0127347066042764	0.10385189392879	0.0945846225954537	0.0264274524305906	0.996023810937627	0.806010433622394	-0.0589710616892947	0.494602585073781	0.0431674019046692	0.0860978384013873	-0.0452531026923977	-0.978090827872842	0.947294943081707	-0.219931405712336	0.497487048098166	-23.0584692335671	10.5553980999779	-7.56217492118809	-21.9288307953811	-10.8230750392144	BAD	BAD
0.0133183111337123	0.10532871678363	0.0920256053767154	0.0235082873360069	1.00132710425696	0.807368278454559	-0.047658680083295	0.485049066296016	0.0158038640062435	0.105856892344077	0.00228619277627841	-0.728923093750098	1.01479920568542	0.149579198206683	0.497487048098166	-23.0584692335671	10.5553980999779	-7.56754150253847	-21.9236728276323	-10.8166933659483	BAD	BAD
0.013953154637379	0.107811595300398	0.093382183752969	0.0231305262744864	1.00416819236191	0.80452357651549	-0.0528358488871573	0.483838621860357	-0.0456857472950733	0.0599453807872996	0.0635247825486161	-0.415264467270343	1.61570712561605	0.632350684547596	0.16984842495201	-22.7195583894995	11.3487239492013	-7.94007492118808	-21.5656207953811	-10.3736950392144	BAD	BAD
0.0135817759127394	0.1108218243776	0.0918504075852097	0.0235567103141532	0.997602975129576	0.803470452686394	-0.0470258000208557	0.480774427220185	0.00180840326534288	-0.0519040664873667	0.0161557295287428	0.076036184905555	2.31006835726686	0.688434905754056	0.127680048098166	-22.6759392335671	11.4508280999779	-7.94007492118808	-21.5656207953811	-10.3736950392144	BAD	BAD
0.0136856448569809	0.113864739909424	0.0933489141876565	0.0270440303546617	1.00144078657616	0.800505523054843	-0.0480831408098884	0.481794488736735	-0.154157541385679	0.0392209474364545	0.00909260483386134	0.333535904285259	1.89241972156908	0.506073489387338	0.127680048098166	-22.6759392335671	11.4508280999779	-7.94007492118808	-21.5656207953811	-10.3736950392144	BAD	BAD
0.0132128420708031	0.1165839016149	0.0918595555894765	0.0249271993264631	0.999488982285845	0.796151567502142	-0.0500686840837697	0.486810871975418	0.20425788562543	0.157811285583684	-0.0990728829319444	0.938438214192122	1.51962219927823	0.383487273585013	0.127680048098166	-22.6759392335671	11.4508280999779	-7.94007492118808	-21.5656207953811	-10.3736950392144	BAD	BAD
0.0134002499287553	0.118794000212792	0.0933404932325269	0.0207483757223032	0.995259491090802	0.793796267202718	-0.0468694319153989	0.485416704567551	-0.0697685294986854	0.0673564938562026	-0.00562007002165135	0.990634279576699	0.656548713127513	0.253093063195967	0.127680048098166	-22.6759392335671	11.4508280999779	-7.95212265656085	-21.5536209635287	-10.387957833369	BAD	BAD
0.0142763671749046	0.120434492285916	0.0918935892901895	0.0197892790839297	1.00111234639693	0.794896583449437	-0.0509934567811961	0.482456826957228	0.0481218881475466	0.0530201320654277	-0.152404049519619	0.746736619251395	-0.960174813680833	-0.11034561013465	0.124110340566867	-22.360145254396	10.6611280036257	-8.31732492118809	-21.1898707953811	-10.8203050392144	BAD	BAD
0.0133017964808222	0.121517468729099	0.092058640875962	0.022708709493371	0.998206307367893	0.798132764481048	-0.0503165316208866	0.494695682350585	0.070579677767906	0.156991101208817	-0.0671713219633453	0.61777078255973	-2.54423213909411	-0.343601835377958	0.123615048098166	-22.3163292335671	10.5515580999779	-8.31732492118809	-21.1898707953811	-10.8203050392144	BAD	BAD
0.0140434596434225	0.12209964912552	0.0917141288053252	0.0256698817295479	1.00575005463707	0.810454036187408	-0.0492565768807183	0.498786457366757	0.124469394164694	0.119617851211617	0.0554267409164212	0.356311203447546	-3.25405087110104	-0.282305922236741	0.123615048098166	-22.3163292335671	10.5515580999779	-8.31732492118809	-21.1898707953811	-10.8203050392144	BAD	BAD
0.0139728667991637	0.122267012249591	0.0912064151354242	0.0239167362992791	0.999273892857512	0.814868936477057	-0.0565096195109145	0.495402191882706	0.0246015584155536	0.112122001916399	0.07087743220473	-0.188067061058446	-2.39371840390364	-0.212553258912894	0.123615048098166	-22.3163292335671	10.5515580999779	-8.31732492118809	-21.1898707953811	-10.8203050392144	BAD	BAD
0.013584642805844	0.122123233278858	0.0864795139449347	0.0235904240773345	0.999879694363596	0.817651449429126	-0.05443315378876	0.497201743882043	-0.152103847359439	0.163809621260887	0.124366492970045	-0.408681580855802	-1.0971560010786	0.0295930591499733	0.123615048098166	-22.3163292335671	10.5515580999779	-8.33487872589487	-21.2275108058476	-10.7984733956658	BAD	BAD
0.0146745336547189	0.121773501263852	0.0904420119913411	0.018966228953241	0.993319033530409	0.817903080403445	-0.0495706520475013	0.494850089571975	-0.175838431371538	0.0165029704995396	0.078793139608036	-0.108217293090578	-0.243485560276893	0.197220990167375	0.126381752655012	-22.6345785605636	10.9433774072659	-8.67042492118809	-21.9470107953811	-10.3811550392144	BAD	BAD
0.01402961875695	0.121273575214111	0.0911300902145989	0.0245928502676068	0.996570747066688	0.814424425608508	-0.0465382206769828	0.490544496181692	-0.0688577787983095	-0.0581587929116664	-0.0357553139819825	0.00539629003647225	-0.19376583087405	0.08156201	0.126795048098166	-22.6821192335671	11.0019080999779	-8.67042492118809	-21.9470107953811	-10.3811550392144	BAD	BAD
0.0142261385270613	0.120568763878051	0.0885884505727052	0.0234399186866481	0.993432910444538	0.810108391718423	-0.0442382329042878	0.493110292111749	0.000787415010900783	-0.168868479909714	-0.0519375233028188	-0.0678688896697261	-0.299126923016965	0.0852462857169158	0.126795048098166	-22.6821192335671	11.0019080999779	-8.67042492118809	-21.9470107953811	-10.3811550392144	BAD	BAD
0.014878837792865	0.119520067495162	0.0844232330891704	0.0235181658165318	0.997064196027229	0.80775549393288	-0.0494445709314864	0.496237646077482	-0.0975087881118097	-0.184621772440551	0.107231782967419	-0.312206257516306	-0.175558155092199	0.127032611287982	0.126795048098166	-22.6821192335671	11.0019080999779	-8.67042492118809	-21.9470107953811	-10.3811550392144	BAD	BAD
0.0152723209086489	0.118017006210868	0.0918224384075776	0.0252874952920162	0.998950026874565	0.806293677414083	-0.0439765807317534	0.492718572919131	-0.114099027357034	-0.235775841850094	0.0261122404869306	-0.473400353732588	0.0040701105487527	-0.0975555303691332	-0.192067689615845	-22.6836562044271	11.0010878065413	-8.5957234223319	-21.9457853739968	-10.4109426199719	BAD	BAD
0.0156091538966646	0.116066609294783	0.0909913016663615	0.0226231544784712	0.997456402297812	0.805541546962803	-0.0524214573139353	0.496669398726254	0.0450851483746719	-0.0390919960351156	-0.0434856178721838	-0.3003523	0.175237254563528	-0.0492638710498041	-0.242486951901834	-22.6838992335671	11.0009580999779	-7.56217492118809	-21.9288307953811	-10.8230750392144	BAD	BAD
0.0160445788266935	0.113824703264001	0.0885233354067373	0.027570737078243	0.993504102099099	0.807229881951123	-0.0590429454690642	0.493501328879106	0.17647595983114	-0.00623998161872295	0.000913235485199453	-0.323402424500215	0.257351343869876	-0.144541150711629	-0.242486951901834	-22.6838992335671	11.0009580999779	-7.56217492118809	-21.9288307953811	-10.8230750392144	BAD	BAD
0.0163334385056145	0.111582068128888	0.0894607129409782	0.0255392672663013	0.99702607346801	0.809916392701392	-0.047157670853517	0.490436878582204	0.0350639059420217	-0.00613349218189047	0.0622153407781334	-0.619266554656732	0.616606626021928	0.08156201	-0.242486951901834	-22.6838992335671	11.0009580999779	-7.56217492118809	-21.9288307953811	-10.8230750392144	BAD	BAD
0.01652362619638	0.109667786192394	0.0892411355311251	0.0267213136566866	0.996064536170422	0.80518103450798	-0.051876050348179	0.485141441343831	0.0616012459780913	-0.0569414092531931	-0.0342598370987988	-0.703042106833827	0.941793237748045	0.0865443694808726	-0.242486951901834	-22.6838992335671	11.0009580999779	-7.56217492118809	-21.9288307953811	-10.8230750392144	BAD	BAD
0.0172052741462562	0.108310951068608	0.0925072178191808	0.0286703021415639	0.998688669083363	0.801765611225688	-0.0503853907281584	0.483398935691914	-0.0349583437819229	-0.116092238385368	0.0531831778455974	-0.351672034097031	0.851434872203294	0.127039699769296	0.0713845778889901	-22.3642520919952	11.0005390196028	-7.62505982669279	-21.9295068032198	-10.8234198542958	BAD	BAD
0.0171702618037122	0.107582824558696	0.093925649293238	0.025642641396497	1.00120722681949	0.803788301866613	-0.0494239595233857	0.492703917529489	-0.0528792595204055	-0.0738159487532997	0.175622595337935	-0.249473690450049	0.453454500681478	-0.0243404091600306	0.124500048098166	-22.3101592335671	11.0004680999779	-8.30078492118809	-21.9367707953811	-10.8271250392144	BAD	BAD
0.0179882237083514	0.10742405845376	0.0915877297925308	0.0184513194683527	0.996960842141795	0.807399255469345	-0.0508296842159861	0.493101232881913	-0.105273944277659	0.0363017791618586	0.193495040992694	-0.356496936822704	0.306851118660304	0.137004419038025	0.124500048098166	-22.3101592335671	11.0004680999779	-8.30078492118809	-21.9367707953811	-10.8271250392144	BAD	BAD
0.0106366115030441	0.107687936386206	0.0882376726299278	0.0259582257232873	0.999564677913542	0.812408012940826	-0.0514363150091268	0.492958307030517	0.042872383221548	0.00342130484668458	0.141183691584069	-0.288497405235881	0.520794321777107	0.0757087029079992	0.124500048098166	-22.3101592335671	11.0004680999779	-8.30078492118809	-21.9367707953811	-10.8271250392144	BAD	BAD
0.0104308207141874	0.108201543730733	0.0910240786638074	0.0270784845332937	0.997672576590296	0.813375714857335	-0.0494485947797475	0.492402344752241	-0.0863634428140416	-0.20705002562605	0.0798156805403566	-0.188939376459773	1.07153582831653	0.0386892647270936	0.124500048098166	-22.3101592335671	11.0004680999779	-8.30078492118809	-21.9367707953811	-10.8271250392144	BAD	BAD
0.0101312405379164	0.108838826964007	0.0933074312968809	0.0216673179795363	1.00291128178222	0.80954429206197	-0.0515683688099434	0.497371880279213	-0.0620611368529337	0.00892773056065242	0.0704965171666366	-0.24942749860999	1.66879264549011	0.2037183	-0.18844334637379	-22.3116676763035	10.9996630322253	-8.29996878940891	-21.9758504371453	-10.7813702010822	BAD	BAD
0.00988490334904761	0.109548667943831	0.0894489711400414	0.024795893357332	0.997445149155138	0.80369263794383	-0.0490764957053372	0.488682038964678	-0.000643026571579963	-0.0461153793400709	0.0704302803015666	0.14179642549025	1.60165755653163	0.177714879136289	-0.244780951901834	-22.3119392335671	10.9995180999779	-8.29285492118809	-22.3164907953811	-10.3825450392144	BAD	BAD
0.00968705969817771	0.110322148397438	0.0891124477432454	0.022676175758413	0.99623092675008	0.810046214415403	-0.0482746052484878	0.487342840219837	-0.0431375111244725	-0.164575922906972	0.122083145221063	-0.293551179617161	0.575542964047725	-0.0271622144532601	-0.244780951901834	-22.3119392335671	10.9995180999779	-8.29285492118809	-22.3164907953811	-10.3825450392144	BAD	BAD
0.00909695764107568	0.111134874761192	0.0899910876738466	0.0258299008236174	0.9950345583993	0.815254095915223	-0.0497448182053498	0.486942220046916	-0.000807668092411754	-0.0828908316944789	0.131640501971479	-0.210413750973305	0.625124106143894	0.0884958747259321	-0.244780951901834	-22.3119392335671	10.9995180999779	-8.29285492118809	-22.3164907953811	-10.3825450392144	BAD	BAD
0.00917076471405193	0.111898909925309	0.0901486134494912	0.0281483960644667	0.998086384335187	0.810542064563096	-0.0514970931318485	0.490350885776116	0.112452493109516	0.0857076538447877	0.0285078263327061	0.0306334236026734	1.94644479909533	0.164095213592145	-0.244780951901834	-22.3119392335671	10.9995180999779	-8.33706476967178	-22.2732282087938	-10.3823822834621	BAD	BAD
0.0149153088915891	0.112447554034236	0.0925926305602587	0.0268394223921413	0.995018272940132	0.80120945856643	-0.0503213491432514	0.486951378038903	-0.0747767090166385	0.0642242101045132	0.0604628061638145	0.186999175760301	2.65744997510266	0.318505215660381	0.0617403845339304	-22.0086206194103	10.2455774683144	-8.67042492118809	-21.9470107953811	-10.3811550392144	BAD	BAD
0.0161845714306868	0.112582014904282	0.0914490916288436	0.0240840761762225	0.996729541634428	0.801477438348187	-0.0486856105503634	0.481518966867286	0.143573070816001	0.0546252525950765	0.0702749339672275	0.086509859270432	1.9617241375155	0.234447344318033	0.120435048098166	-21.9505392335671	10.1012080999779	-8.67042492118809	-21.9470107953811	-10.3811550392144	BAD	BAD
0.0146854838063313	0.112166076216881	0.0931715104956417	0.0256452286764458	0.998827201991062	0.797469465225792	-0.0530110370621186	0.486857730809518	0.0390727212491407	0.0545255720261554	-0.083616530588926	-0.159468477877858	0.996051624144815	0.02048385	0.120435048098166	-21.9505392335671	10.1012080999779	-8.67042492118809	-21.9470107953811	-10.3811550392144	BAD	BAD
0.0162437004469847	0.111189858732103	0.0939845409394953	0.0272590695450662	1.00198475653546	0.7999078641296	-0.0489240412992343	0.485327586878797	0.00882774166406635	-0.0445885754341041	0.0397358245473592	0.371898793607348	0.0565148232001876	-0.00356732356526595	0.120435048098166	-21.9505392335671	10.1012080999779	-8.67042492118809	-21.9470107953811	-10.3811550392144	BAD	BAD
0.0156036043744774	0.109787034398588	0.0887849233156702	0.0250573824061758	0.998116290167096	0.804879376041225	-0.0480317437525927	0.490862809782862	0.0600762305762978	-0.0641881994468474	-0.0830263988204047	0.259791393068039	-0.282191692476285	-0.113341398503962	0.120435048098166	-21.9505392335671	10.1012080999779	-8.67037908065835	-21.9461654420827	-10.4415566783991	BAD	BAD
0.0158002673301833	0.108233214393217	0.0893584223208212	0.0229594641547951	0.999213354775725	0.80508198468982	-0.0501300305582289	0.491067074823347	0.070228161814121	0.0345004935852303	-0.0627094587275604	-0.140474897683362	-0.0777861039669394	0.169909211768798	-0.490050482775824	-22.2524000080046	10.8470497375722	-8.67008492118809	-21.9407407953811	-10.8291550392144	BAD	BAD
0.0168559922154281	0.106859602119087	0.0896723818309243	0.0258526878666252	0.998445017407318	0.808672919777637	-0.0521901361506203	0.490447883963637	-0.0830727967352104	0.103770528969856	-0.00144049105607415	-0.309129649397559	0.273004505393517	-0.04059432	-0.614062951901834	-22.3137192335671	10.9985580999779	-8.67008492118809	-21.9407407953811	-10.8291550392144	BAD	BAD
0.0188253385107102	0.105879803204616	0.0896836638633103	0.0245058348083986	0.999786842997957	0.807252382418385	-0.0501502241682842	0.491677945724998	0.0383540744280871	0.261230960524542	0.00902738772039949	-0.344208265300351	0.572398256653317	0.0127179191463321	-0.614062951901834	-22.3137192335671	10.9985580999779	-8.67008492118809	-21.9407407953811	-10.8291550392144	BAD	BAD
0.0184356150219801	0.10529662423458	0.0888563535241051	0.0216836603326884	0.992094707491125	0.806957288543599	-0.0514019028868063	0.488544885017381	0.0193076121582186	0.0464757237190934	0.110431670614912	-0.2385005	0.889577313060481	0.262152422246785	-0.614062951901834	-22.3137192335671	10.9985580999779	-8.67008492118809	-21.9407407953811	-10.8291550392144	BAD	BAD
0.0186252198782078	0.104988393841239	0.088279134372774	0.0267745023324447	0.995258139920684	0.809142736113475	-0.0452177807934314	0.487047412441811	0.00858528346871551	0.0439415405019073	0.0305383703491751	-0.191305241358505	1.24499	-0.0737095256333807	-0.614062951901834	-22.3137192335671	10.9985580999779	-8.67013680776384	-21.9416976448811	-10.760786845274	BAD	BAD
0.0183142743268647	0.10486658443155	0.0910047038660609	0.0255810316844447	0.995453460072644	0.805279186732957	-0.0477254362148736	0.4851721603066	0.00857110731229146	-0.189976080106571	0.00896499814174085	0.00893865487550571	1.20771809236116	0.073931189798886	-0.916079788950957	-22.6212927037588	10.998961350902	-8.67042492118809	-21.9470107953811	-10.3811550392144	BAD	BAD
0.0177729260809752	0.104933127161057	0.0912275973919601	0.0262595460023976	1.00045783351955	0.80404724438256	-0.045584345297608	0.492182630813042	-0.0924088878271405	0.0499840975200893	-0.0918303685967885	-0.388313057961975	0.968210194924232	0.0248958219342279	-0.981050951901834	-22.6874592335671	10.9990480999779	-8.67042492118809	-21.9470107953811	-10.3811550392144	BAD	BAD
0.0182988845189395	0.10521861436218	0.0915563801426056	0.0233379139811036	1.00155073909745	0.807123315554517	-0.0510409755981096	0.488668647336932	0.0875540108341503	0.0648809003144329	0.0371860027249419	-0.367573919572227	0.5107730134206	0.0762593559300515	-0.981050951901834	-22.6874592335671	10.9990480999779	-8.67042492118809	-21.9470107953811	-10.3811550392144	BAD	BAD
0.0189955094043832	0.105712084811429	0.0876387091318331	0.0265951014782707	1.00002023605151	0.806066499194908	-0.0526331271803221	0.493509003449681	0.182246737121716	0.102732943341591	0.0200384156262272	-0.192097997182587	0.414634376554583	0.249540441215886	-0.981050951901834	-22.6874592335671	10.9990480999779	-8.67042492118809	-21.9470107953811	-10.3811550392144	BAD	BAD
0.0191916689688895	0.106318949412891	0.090326307977412	0.0251105686970793	0.996870321370292	0.808145108954038	-0.0482118013038306	0.493720364117806	0.0424661552095865	0.210488265741316	0.0589320054683714	-0.00588092829741072	0.794043392686231	0.039954025012645	-0.981050951901834	-22.6874592335671	10.9990480999779	-8.67042492118809	-21.9470107953811	-10.3811550392144	BAD	BAD
0.0192376074658765	0.106833267769749	0.0911193222532195	0.0269533289816189	0.996263791015162	0.806965882160341	-0.0469940514572813	0.495940292384379	-0.0415679036916814	-0.00989783603815678	0.020020708031943	0.008906662	1.59906073175646	-0.0359445791183889	-0.382763248462574	-22.0781541690228	10.998257419283	-7.97979342546448	-22.273119238221	-11.208353337648	BAD	BAD
0.019176425902423	0.106981655355168	0.0911142712848138	0.0286752229489033	0.996675496525687	0.806474437745488	-0.0527053113869643	0.49234652564972	-0.103018360320639	0.128438104433147	-0.0412331232205388	0.238350571710123	1.9946553632198	0.0160492119369788	-0.247076951901834	-21.9399692335671	10.9980780999779	-7.92288492118809	-22.2999907953811	-11.2765150392144	BAD	BAD
0.0185975229169752	0.106549860409799	0.0919165685620872	0.0254050383344835	0.996334802120604	0.808732067191853	-0.055408367503075	0.491974175370113	-0.0643842566446453	0.172647569367163	-0.0526129809699733	0.313895139450961	2.13174090916937	0.0773449642117139	-0.247076951901834	-21.9399692335671	10.9980780999779	-7.92288492118809	-22.2999907953811	-11.2765150392144	BAD	BAD
0.0184400161222986	0.105467731233334	0.0873767032581349	0.024564989404172	0.998221282229944	0.807953066075523	-0.0491027295196282	0.488620946477323	-0.052752179840414	0.0763585595723912	0.0468886260348951	0.260363693025338	2.13998	0.0244830871149177	-0.247076951901834	-21.9399692335671	10.9980780999779	-7.92288492118809	-22.2999907953811	-11.2765150392144	BAD	BAD
0.0190658465207953	0.10377164219075	0.0862833650356706	0.0241669173526196	1.00142327022076	0.811118911326557	-0.0527513987228738	0.488693796953309	0.0468741780796339	-0.0422836470915107	-0.0290700270365083	0.662451682626811	2.53176524965824	0.13507185676645	-0.247076951901834	-21.9399692335671	10.9980780999779	-7.92288492118809	-22.2999907953811	-11.2765150392144	BAD	BAD
0.0185674146307386	0.1015276933875	0.0909880514456977	0.0233111642719609	0.998130459634522	0.801663313221277	-0.0480263470030791	0.487963863531211	0.0207070145473104	-0.112907008007915	-0.00305501286565898	1.21341242444366	3.00707582677467	0.0276224431423976	-0.244087108963106	-22.545281295197	10.6381429728631	-8.27870113799948	-21.9579967062829	-10.853386566939	BAD	BAD
0.0189712748223163	0.0988242332948319	0.0889710210915431	0.0250694432726307	0.998004588956666	0.798312791424497	-0.0486473599997101	0.487418935530785	0.00878329260597252	0.1147619884826	-0.0406083515724905	1.36285781118017	2.01991697598471	0.0782103525394043	-0.243371951901834	-22.6900692335671	10.5520480999779	-8.30078492118809	-21.9367707953811	-10.8271250392144	BAD	BAD
0.0186882539452888	0.0958283699912555	0.0909743141383517	0.0235983645299177	1.00166993214147	0.798076730360071	-0.0423176675680072	0.49081629306293	0.00881514171449741	0.124818717796098	-0.052510815423339	1.19361160823681	0.31944903497477	0.139506350096718	-0.243371951901834	-22.6900692335671	10.5520480999779	-8.30078492118809	-21.9367707953811	-10.8271250392144	BAD	BAD
0.0178720472087318	0.0928098796134048	0.0935957339660987	0.0242996648270237	1.00212959099124	0.802305002577421	-0.0484371797281708	0.490773724839856	-0.0406057636297645	-0.077305480250143	-0.00326075345743511	0.712900209290925	-0.564774350186939	0.084478050699678	-0.243371951901834	-22.6900692335671	10.5520480999779	-8.30078492118809	-21.9367707953811	-10.8271250392144	BAD	BAD
0.018500425654924	0.0900419589108709	0.0921295991986158	0.0261342804878724	1.00399822810629	0.804849791236461	-0.0516424573577643	0.494331631033566	-0.0527492702067762	0.0183999317963389	0.00891105826292429	0.216321256124199	-0.262474169386649	0.139941968503882	-0.243371951901834	-22.6900692335671	10.5520480999779	-8.30078492118809	-21.9367707953811	-10.8271250392144	BAD	BAD
0.0179319443890368	0.0876451666695751	0.0908518182765775	0.0245811156913669	0.999444658941298	0.807262134884605	-0.0509392259887626	0.498679337530963	0.0948430852790432	-0.183074719697365	-0.0401844819200107	-0.042886414696991	0.268502395677643	0.1426402	-0.539468047879181	-22.3894529096717	10.9087059843475	-7.93824902372226	-22.2852235307014	-11.2582444013794	BAD	BAD
0.017414887064606	0.0855569909172007	0.0949086319112486	0.0241110231806205	0.995063245229515	0.805485789236954	-0.0499276613119338	0.497038437877514	-0.0152165229801801	-0.242775811454434	-0.00373863241575282	0.304400210818861	0.577598730488751	-0.0926103545929003	-0.614062951901834	-22.3137192335671	10.9985580999779	-7.92288492118809	-22.2999907953811	-11.2765150392144	BAD	BAD
0.0180964822508817	0.083643609213163	0.0913658304083142	0.0221661276017477	0.997743722851111	0.804051420573283	-0.0535912256883117	0.494041961176274	-0.199603140023968	-0.101059901177264	0.00859703730164737	0.497491423622738	0.992304019426587	-0.0426448730277974	-0.614062951901834	-22.3137192335671	10.9985580999779	-7.92288492118809	-22.2999907953811	-11.2765150392144	BAD	BAD
0.0176367157540604	0.0818185386052454	0.0882464230361575	0.0231970304661004	1.00058413700235	0.802074587540741	-0.0504784751340402	0.495916951807532	-0.188383368358264	-0.158903227905869	0.105947738165505	0.383735257550289	1.3535625869225	-0.159079246475016	-0.614062951901834	-22.3137192335671	10.9985580999779	-7.92288492118809	-22.2999907953811	-11.2765150392144	BAD	BAD
0.0176415491560957	0.0801130079101682	0.0900401695002512	0.025142607204957	0.998024652651397	0.799555810912456	-0.0424096458992246	0.499071820302624	-0.126876283471784	-0.136309818202922	0.0825668349603922	0.319804049809982	1.364322	0.134550419294665	-0.614062951901834	-22.3137192335671	10.9985580999779	-7.92288492118809	-22.2999907953811	-11.2765150392144	BAD	BAD
0.0172194570192076	0.078700345966083	0.090654969788252	0.0240137696834321	0.998736098091436	0.802937099414018	-0.0480370641548924	0.487695971633823	-0.0653595798437926	0.0638999475172191	-0.0757178763125406	0.015996069867265	1.07283087444844	-0.0363938779495829	-0.904203081058297	-22.6091974831854	10.9989454931986	-8.28437378157863	-22.3161125517301	-10.4030382802249	BAD	BAD
0.0152531649954227	0.0778437940141326	0.0887493282069642	0.0239810467660351	1.00220776492259	0.802024217180288	-0.0468818798839116	0.492177919270154	-0.00385185556393513	0.020016574914823	-0.162606880649393	-0.233711245113845	0.597904503576256	0.378676434364628	-0.981050951901834	-22.6874592335671	10.9990480999779	-8.29285492118809	-22.3164907953811	-10.3825450392144	BAD	BAD
0.0146505694649346	0.0777821055300933	0.0905349196528444	0.0240906232781677	1.0018727658169	0.80252160461249	-0.0521838303981173	0.493962471414042	-0.0393599958557794	0.135344798167961	-0.0788234802162801	-0.603750824281005	-0.116020463648345	0.20661188686983	-0.981050951901834	-22.6874592335671	10.9990480999779	-8.29285492118809	-22.3164907953811	-10.3825450392144	BAD	BAD
0.0152144820769566	0.0786312603560513	0.0938127389516425	0.0260119050723075	0.998521063539735	0.805365503847792	-0.0449419899390545	0.491431066859459	-0.100809075920352	0.0331453089041437	0.0436916622781542	-0.304133190004469	-0.0683906650690449	0.2037183	-0.981050951901834	-22.6874592335671	10.9990480999779	-8.29285492118809	-22.3164907953811	-10.3825450392144	BAD	BAD
0.00230986407346976	0.0803282880628534	0.086886845328158	0.0284068183941627	0.997374463379212	0.803039254905503	-0.0511798178552419	0.492104472943378	-0.0656133065621065	0.134660863624306	0.166168965103526	0.0675095709711937	-0.06766121	0.2037183	-0.981050951901834	-22.6874592335671	10.9990480999779	-8.29285492118809	-22.3164907953811	-10.3825450392144	BAD	BAD
0.0144169668427387	0.0826100283627995	0.0893899144546345	0.0255198342623984	1.00101790095971	0.8058643546238	-0.0469562231221306	0.496100587517364	0.0922762449253539	0.0800354520255272	0.0965420231600144	-0.236895681258397	0.466546010540219	0.142957148885656	0.175288643008379	-22.6818854864607	11.00203850924	-7.92578964675796	-22.3187689120228	-9.93485035264114	BAD	BAD
0.00122696289855102	0.0850538225000625	0.0887423748625297	0.0257075060133542	0.997913598821682	0.801054344282856	-0.0467825660397698	0.489402823107472	0.0362019709937255	0.0542591387588374	0.0219743227168156	-0.300251904152059	0.528901752072159	-0.0402968996337783	0.496077048098166	-22.6803392335671	11.0028680999779	-7.92387492118809	-22.3187807953811	-9.93251503921437	BAD	BAD
0.00100781732085222	0.0871587735065105	0.0901068329347069	0.0233850665077873	0.995584674320777	0.80001876533449	-0.0429911396135967	0.492416254022884	0.00928603312628764	0.146813879225815	0.0085472704207073	-0.0527107075331462	0.349322185797339	0.1426402	0.496077048098166	-22.6803392335671	11.0028680999779	-7.92387492118809	-22.3187807953811	-9.93251503921437	BAD	BAD
0.00156104749499183	0.0884172545267221	0.0919630254272557	0.0290042379566721	0.99629371379987	0.798641282231191	-0.0527928399882655	0.495416582340861	0.0126603984788181	-0.0629489354555019	0.0681691356946173	0.0694073334542818	-0.00864691447678308	0.142973753947374	0.496077048098166	-22.6803392335671	11.0028680999779	-7.92387492118809	-22.3187807953811	-9.93251503921437	BAD	BAD
0.00215481971119155	0.0884057458181013	0.0877616045507419	0.0307208327756676	0.99675387471084	0.800535460403518	-0.046147183126644	0.499516997550074	0.129188866853444	-0.00674650667092255	0.0100989023586227	-0.177765394313931	-0.13055889151319	0.203166937170012	0.466890622373222	-22.6707247417744	11.0010692273542	-7.92720576902076	-22.3187601231454	-9.93657753975678	BAD	BAD
0.00171974825742786	0.0869097682958549	0.0902064960810926	0.0250509104478478	0.994796753902349	0.80493559834307	-0.0514622746395141	0.502137722031887	0.0138508413539407	-0.063072235375748	0.0682717790292736	-0.301131140542885	-0.481566418245048	0.144178397417195	-0.614188951901834	-22.3145992335671	10.9344380999779	-8.29285492118809	-22.3164907953811	-10.3825450392144	BAD	BAD
0.0141498304937309	0.0840085751251904	0.0925164292483641	0.0245644957802052	0.994868340872671	0.806888489894271	-0.0479987060679363	0.498430375406147	0.1911625587645	-0.00648268649244677	0.00989827520393232	-0.357236293693677	-0.181242504103749	0.261853098051278	-0.614188951901834	-22.3145992335671	10.9344380999779	-8.29285492118809	-22.3164907953811	-10.3825450392144	BAD	BAD
0.0147805486342912	0.0800935097809821	0.0896304939206015	0.0235207045209599	0.998606318086326	0.809271000907565	-0.0496979067128758	0.495041639490636	0.0694061066520083	-0.0695303915587208	0.0712040292456047	-0.0493027434443213	0.17920125579002	0.0791641237518225	-0.614188951901834	-22.3145992335671	10.9344380999779	-8.29285492118809	-22.3164907953811	-10.3825450392144	BAD	BAD
0.0147259381741534	0.0758126264275997	0.0873866327682824	0.0197722169488617	0.996200997543935	0.806864806045261	-0.0442388104643392	0.493815762141708	0.00679082305977753	-0.293725233783255	0.127610515181676	0.136914291354625	0.590048495910467	-0.04059432	-0.614188951901834	-22.3145992335671	10.9344380999779	-8.29285492118809	-22.3164907953811	-10.3825450392144	BAD	BAD
0.0152452449436191	0.071846052559279	0.0939769448826838	0.02261656462406	0.995737474315909	0.807635250666119	-0.0369115715842251	0.493573778440733	-0.112807064628048	0.109562487679858	-0.0516832772975016	0.299957753596939	0.654717550500861	-0.0454979852684339	-0.614228186742907	-22.3078580731312	10.9355715710318	-8.28296272824589	-22.3162167556243	-10.3944799523364	BAD	BAD
0.0156736842452815	0.0685877990253869	0.0897009742285092	0.0207576390026876	0.996684505353034	0.803409033349413	-0.0481466782913078	0.491253874273952	-0.0533284640032282	-0.119808402025353	0.0116793227681134	-0.36032836283221	0.870709356888356	-0.220124249571561	-0.616358951901834	-21.9417592335671	10.9971280999779	-7.92321492118809	-22.3062507953811	-10.8285150392144	BAD	BAD
0.0156055883472337	0.0660129159843121	0.0906635688566638	0.0245860481069284	0.996285188462509	0.801225574828936	-0.043934806693068	0.49111774671605	-0.113847099177093	0.111132573485556	0.189904568016973	-0.302445734059837	0.333844978429938	-0.0934035001094424	-0.616358951901834	-21.9417592335671	10.9971280999779	-7.92321492118809	-22.3062507953811	-10.8285150392144	BAD	BAD
0.0156889961846484	0.0637689906844852	0.0920686498758219	0.0250617729904404	0.999176742019557	0.807414719974778	-0.0451739739019303	0.496264754474921	-0.112193855950708	-0.0651438589886882	0.00772685622479182	-0.373774110060546	-0.0916115865615658	0.140355140316111	-0.616358951901834	-21.9417592335671	10.9971280999779	-7.92321492118809	-22.3062507953811	-10.8285150392144	BAD	BAD
0.0163914741020863	0.0613344861192097	0.0887564601417389	0.0245298023851915	1.00151148200302	0.809434479631965	-0.0500246253218662	0.497662096654129	0.00937997971273019	-0.122213994616027	-0.0520922167403351	-0.651188481380706	0.866444638740775	0.0790593819439689	-0.616358951901834	-21.9417592335671	10.9971280999779	-7.92321492118809	-22.3062507953811	-10.8285150392144	BAD	BAD
0.0163720143127101	0.0582361413030858	0.0920945681289461	0.0212223677229525	0.995730189033667	0.800735545853847	-0.0423537503338081	0.491455345564409	0.00636530000693204	-0.0059405465981813	0.0097844912238634	-0.171150268907873	1.7501592703296	0.0150541904280031	-0.612658662216925	-21.9490259829447	11.0015983811252	-7.93961550772228	-22.3061490084464	-10.8485181720616	BAD	BAD
0.0148088168372158	0.0542893483868911	0.0901550729554268	0.0245683755352591	0.997225166486662	0.795274804472312	-0.0504421382274847	0.490650370416909	-0.296565588736516	-0.122928165732886	0.129745519973919	-0.0677940493848743	1.02015468899155	-0.104605135334979	-0.241601951901834	-22.6777192335671	11.4498680999779	-8.29219492118808	-22.3039607953811	-11.2785450392144	GOOD	BAD
0.0145963787974015	0.0496728964162662	0.0896661850854107	0.023597110403786	0.998664951358016	0.796396863678203	-0.0441838215649252	0.490779272309231	-0.0521551903281956	-0.0631187320609747	-0.0528315069839101	-0.390917263897947	0.0805606427595826	-0.169051498751304	-0.241601951901834	-22.6777192335671	11.4498680999779	-8.29219492118808	-22.3039607953811	-11.2785450392144	GOOD	BAD
0.0160541174791396	0.0448160662564475	0.0872501271651707	0.0226546451686482	0.99960951698082	0.800996668569314	-0.0490578966490472	0.496957521178064	-0.0524792852589101	0.0550905698213522	-0.0528802701203149	-0.942746651516882	-0.485323	-0.281538741385083	-0.241601951901834	-22.6777192335671	11.4498680999779	-8.29219492118808	-22.3039607953811	-11.2785450392144	GOOD	GOOD
0.017468988102423	0.0402533679005859	0.086273100979206	0.0284317597497877	0.995844737511896	0.800898624832145	-0.0507396032014019	0.496243303538364	-0.113794132337244	0.0540283705493312	-0.052852298877208	-1.33367642904729	-0.467808081498004	-0.213071118454423	-0.242990509216107	-22.6791333836878	11.4498699161439	-8.29219492118808	-22.3039607953811	-11.2785450392144	GOOD	GOOD
0.0183460991757317	0.0365036801853483	0.094547695502064	0.0255596789737275	1.00203581588706	0.806550571535895	-0.0485744829651981	0.492914171298332	-0.113011409416106	-0.241193193442417	-0.0527861617692171	-0.996384852310022	-0.109018763984243	-0.0291914651573267	-0.608587951901834	-23.0514692335671	11.4503480999779	-8.29270894868137	-22.280720654053	-11.278332209429	GOOD	GOOD
0.01957171015539	0.0339697947232112	0.0891960804009419	0.024570758047334	0.999154791987951	0.808474516852226	-0.0523354386901476	0.488792892810587	0.194128671073991	-0.00413128672528606	-0.052746944585416	-0.235240814280236	1.12487684095533	0.16675160112356	-0.608587951901834	-23.0514692335671	11.4503480999779	-8.30045492118808	-21.9305107953811	-11.2751250392144	GOOD	GOOD
0.0208800530295981	0.032875700594169	0.0940613135427581	0.0226529895729251	0.998142008795039	0.802191718615027	-0.0491761994384442	0.489286912878817	0.00966111508023447	-0.063407054889036	0.00850786922985745	0.714998775853461	1.96511756303073	0.496408778031068	-0.608587951901834	-23.0514692335671	11.4503480999779	-8.30045492118808	-21.9305107953811	-11.2751250392144	GOOD	GOOD
0.0214540742121262	0.0332242384078294	0.0858217404180298	0.0221336928012926	1.00011150270007	0.797724206348499	-0.0483643711154756	0.482917138805933	0.132316570319993	-0.0634854224166176	0.00864105154654538	1.03335775091552	1.95980850777789	0.321426166647863	-0.608587951901834	-23.0514692335671	11.4503480999779	-8.30045492118808	-21.9305107953811	-11.2751250392144	GOOD	GOOD
0.0201600783831955	0.0347803884431911	0.0901299158003772	0.0216699241973926	0.992375696017628	0.798017801240588	-0.04607427517207	0.487448337076266	-0.0513240983920282	0.11396973438644	0.130718488625535	0.670374619090139	1.12150572835843	0.246131141094489	-0.608587951901834	-23.0514692335671	11.4503480999779	-8.30045492118808	-21.9305107953811	-11.2751250392144	GOOD	GOOD
0.0182540844381045	0.0371347746415369	0.0911350342579206	0.023597823546091	0.998131170577624	0.796828784583982	-0.0500377390250106	0.492805436326524	0.0702728648964751	-0.0622830555080913	0.0703355525986464	0.431977173640437	0.278432264763723	0.0107155503370318	0.121455370134056	-22.6904918943544	10.5584404637026	-8.24006973607496	-21.989602137902	-11.2753465437867	GOOD	GOOD
0.0175702189843609	0.0398415536175849	0.090631006661292	0.0298661501451803	0.997752693874779	0.799074390128685	-0.0525070832073878	0.49560948035891	-0.112307923630942	-0.0632288580475989	0.00904055109318836	0.328498762264107	-0.599812974857256	-0.106774452716682	0.125910048098166	-22.6882892335671	10.5529980999779	-7.54531492118809	-22.6694707953811	-11.2778950392144	GOOD	GOOD
0.0196378359443766	0.04253769204184	0.0906448621209458	0.0318342157939653	1.00352550006539	0.804417151609109	-0.0533048781934105	0.502656661230516	0.00834470880629142	0.0545104209212455	-0.0521919622973364	0.393384866950841	-1.21690531284128	-0.146791302137458	0.125910048098166	-22.6882892335671	10.5529980999779	-7.54531492118809	-22.6694707953811	-11.2778950392144	GOOD	GOOD
0.0189160381855683	0.0449850053192389	0.0921189032961136	0.0260999268933727	1.00494977991285	0.809271858341063	-0.0416926232306997	0.498512223291462	0.192109030377564	0.114441331325332	-0.0526235548669243	-0.154047161428172	-1.34244979763872	0.0315579443273421	0.125910048098166	-22.6882892335671	10.5529980999779	-7.54531492118809	-22.6694707953811	-11.2778950392144	GOOD	GOOD
0.019688361566863	0.0470535172233814	0.0901860708729359	0.0293828081437793	1.0021409894109	0.810051198152276	-0.0471617328952609	0.496263151228677	-0.0491965048429621	-0.11950612624881	0.0684735096480037	-0.559404226570012	-0.923334583982527	0.165638345766241	0.125910048098166	-22.6882892335671	10.5529980999779	-7.54531492118809	-22.6694707953811	-11.2778950392144	GOOD	GOOD
0.0166696301175207	0.0486800020850813	0.0896978958058245	0.0198613183634321	0.997236452027161	0.812297756619731	-0.0453810373000252	0.496938959533504	0.00848730706419794	0.053064848785579	0.00970541680669146	-0.653334306288166	-0.533330253348912	0.3869528	-0.603537195990625	-22.3190473095802	10.992220225753	-7.6191244669382	-22.5978858824513	-11.2338547345858	GOOD	GOOD
0.0155142134388877	0.0498477706806366	0.0887251938233574	0.0216292234346653	0.997190901765537	0.808350705583604	-0.0485706347868463	0.491184979787854	-0.111809077200837	-0.119679329001028	0.0692140197592883	-0.4859077	-0.407531513343631	0.399322516987181	-0.614062951901834	-22.3137192335671	10.9985580999779	-8.30078492118809	-21.9367707953811	-10.8271250392144	GOOD	GOOD
0.0136495634941522	0.0505908801256656	0.0853464915529481	0.0226010054523453	0.994840405210606	0.80439269022265	-0.0429020227307973	0.498392540037545	0.00727488888121593	-0.0640389586515578	-0.110644244068575	-0.4859077	-0.196642573287311	0.496309020385795	-0.614062951901834	-22.3137192335671	10.9985580999779	-8.30078492118809	-21.9367707953811	-10.8271250392144	GOOD	GOOD
0.0145837527216567	0.050961181448419	0.0867201775028907	0.0245259465031937	0.99671007718118	0.808560444933186	-0.0410476414085379	0.492137386543875	0.19061928066986	-0.121191775815801	0.0064903983644169	-0.459101003031438	0.275922570170084	0.367099247978531	-0.614062951901834	-22.3137192335671	10.9985580999779	-8.30078492118809	-21.9367707953811	-10.8271250392144	GOOD	GOOD
0.0137558627326323	0.0510020241260335	0.0915351251442705	0.0241052823379202	1.00051011150523	0.806125899352361	-0.0427796457380919	0.492919336944625	-0.107395556485156	-0.00600490969902446	-0.111194856600221	-0.231578258500278	0.614942439921103	0.2037183	-0.614062951901834	-22.3137192335671	10.9985580999779	-8.30078492118809	-21.9367707953811	-10.8271250392144	GOOD	GOOD
0.0146300617990976	0.050830585747413	0.089711321959954	0.0231421083272925	0.994910230523415	0.800334712594774	-0.0489866049814881	0.49277631527427	-0.173948558460243	-0.00349439196342395	-0.0537863120784936	-0.183790820868122	0.336221165072922	0.2037183	-0.249956891934136	-22.6695540882988	11.4397444414311	-8.29982997178356	-21.9798936315508	-10.8275199517855	GOOD	BAD
0.011686221920219	0.0507174086834935	0.092519997957584	0.0259709896148683	0.997629254213235	0.798756824178074	-0.0462574734007924	0.493550954154954	0.12526025798259	-0.0615109377990751	0.0673189929300116	-0.297360151160745	0.266155932879277	0.196452877531371	-0.241601951901834	-22.6777192335671	11.4498680999779	-8.29251492118809	-22.3102207953811	-10.8305450392144	GOOD	BAD
0.0109876539177555	0.0509901042581668	0.0897447489285771	0.0288646896055651	1.00057426695475	0.800042616297	-0.0455296687971941	0.492667343826493	-0.0474161228035795	0.0525865476226961	-0.109109569418603	-0.756048960790189	0.572859908622457	0.180056393511932	-0.241601951901834	-22.6777192335671	11.4498680999779	-8.29251492118809	-22.3102207953811	-10.8305450392144	BAD	BAD
0.00955501246514137	0.0518421865289722	0.0906083085031381	0.027056282196053	0.996856322355433	0.800436977226237	-0.0493568513104155	0.494083286417239	-0.0521713918647196	-0.00219610468182463	0.00557507444308735	-0.903273016966001	0.902040338897009	0.463433091530531	-0.241601951901834	-22.6777192335671	11.4498680999779	-8.29251492118809	-22.3102207953811	-10.8305450392144	BAD	BAD
0.00774420909684762	0.0532363982891965	0.088777993053539	0.023695720471616	1.00190129085341	0.802169339048853	-0.045972082116833	0.48887562843591	0.00766928757348824	0.169164770159516	0.00885124261558836	-0.771109150830896	0.928968451135764	0.554349601061	-0.241601951901834	-22.6777192335671	11.4498680999779	-8.29251492118809	-22.3102207953811	-10.8305450392144	BAD	BAD
0.00807482076196783	0.0549771084576893	0.0882183463642907	0.0245403085673195	0.995490907019924	0.797023503359659	-0.0480928021658846	0.496559504324074	-0.0502800756504324	-0.113693802097648	-0.0506727264194648	-0.54369667936351	0.361977687465952	0.423622186200287	-0.605054152388742	-21.9639599669747	11.0107853096672	-8.19408146689306	-22.3083292020624	-10.8896826404753	BAD	BAD
0.00838761065336208	0.0569097410527304	0.0952680124480478	0.0241286759077533	0.993368992290244	0.799366719042907	-0.0514464594692126	0.488341059545531	0.0670825768394249	0.164776495483137	0.0662270771697401	-0.140168887291985	-0.0299137449521218	0.256444949389146	-0.616358951901834	-21.9417592335671	10.9971280999779	-7.55358492118809	-22.2960207953811	-11.2744850392144	BAD	BAD
0.00967347763029188	0.0591191461824913	0.0922526879726288	0.0226903800296159	1.00266854676037	0.798726746104177	-0.0503264369504698	0.495614751033101	0.0114787156172158	0.116760140692319	0.129393995641888	-0.317708094099201	-0.611958809171142	0.160871528809912	-0.616358951901834	-21.9417592335671	10.9971280999779	-7.55358492118809	-22.2960207953811	-11.2744850392144	BAD	BAD
0.0118152833426879	0.0619899756766899	0.0925581781351053	0.0263914279659845	0.994619307487604	0.80497103902593	-0.0491281926981497	0.499670889908415	0.0688954396861561	-0.0571570260363935	0.013016562641387	-0.415158286857375	-0.979401111879697	-0.084099851423643	-0.616358951901834	-21.9417592335671	10.9971280999779	-7.55358492118809	-22.2960207953811	-11.2744850392144	BAD	BAD
0.0137056233339226	0.0660735238880654	0.0940362426085139	0.022323688663903	1.00312603693081	0.802566961122323	-0.0442175881179785	0.500076165097745	0.0709351494134493	-0.177811651180015	0.0677903531795487	-0.307525438097152	-0.653658533317332	0.074478597301189	-0.616358951901834	-21.9417592335671	10.9971280999779	-7.55358492118809	-22.2960207953811	-11.2744850392144	BAD	BAD
0.0130261808572241	0.0718244640328835	0.0954410360839886	0.0259049525688339	0.994180693184691	0.804102533868529	-0.0445660497404308	0.492971541482284	-0.0475222799155379	0.0462632416730232	0.0699769691657555	-0.0657627658860222	-0.318689752188379	0.377735875161902	-0.258551549513722	-22.6672648933802	10.1374718290227	-7.5524365423417	-22.3542666911934	-11.1397897074795	BAD	BAD
0.0128373205952278	0.0793604176130715	0.0950248117351088	0.0293116567203147	0.996170043646814	0.808220590774153	-0.0459676131269318	0.49946031180379	-0.0522843294056285	-0.11570258097266	-0.0478947516802973	-0.4859077	-0.716613926307763	0.3258747	-0.244256951901834	-22.6962492335671	10.1031280999779	-7.54597492118809	-22.6820007953811	-10.3818950392144	BAD	BAD
0.0125594322973216	0.0883583603064011	0.0889628778691012	0.0247735736757845	0.997645447612455	0.810967392701587	-0.0487615973625661	0.502061721251813	-0.0522782482131112	0.104896739146494	-0.111508923124144	-0.4859077	-0.668712282593992	0.3258747	-0.244256951901834	-22.6962492335671	10.1031280999779	-7.54597492118809	-22.6820007953811	-10.3818950392144	BAD	BAD
0.0108844927973404	0.0981150198762332	0.0943022314091881	0.0227356224441888	0.998582790449871	0.808163629897999	-0.0478429125203586	0.491397958692445	-0.0522891043223446	-0.0557589348074825	0.00347165339248336	-0.655053741916722	0.369079371773837	0.548581822942169	-0.244256951901834	-22.6962492335671	10.1031280999779	-7.54597492118809	-22.6820007953811	-10.3818950392144	BAD	BAD
0.0116759786461881	0.1077544072128	0.0889863781644947	0.0212399926277699	1.00002596695772	0.799466468225813	-0.0497909710766579	0.481889327460829	-0.0523376879357958	-0.0633831003268926	0.00877983867452621	-0.614860518075487	0.960752621994876	0.5701873	-0.244256951901834	-22.6962492335671	10.1031280999779	-7.54597492118809	-22.6820007953811	-10.3818950392144	BAD	BAD
0.0150867772819322	0.116468276121996	0.0896100833426417	0.0253427889498797	0.99412738905609	0.793736258697222	-0.0511189698428031	0.488098915982597	-0.0523510197656631	0.0498692847365381	-0.0495922493497194	-0.439141850369513	0.0196556654320927	0.401850057492817	-0.241223969595685	-23.0450183620695	10.5325320331427	-8.22423157808514	-22.683535021714	-10.7972018392318	BAD	BAD
0.0146915963332953	0.123658283380545	0.0892279864303221	0.0246174809389782	1.00166443517025	0.792373943009508	-0.0494790727975396	0.490549975125247	-0.0523625911727629	-0.00105859018713506	-0.0524149087165603	-0.8803837059479	-1.1681649779083	0.33062533459638	-0.241075951901834	-23.0620392335671	10.5534880999779	-8.28425492118809	-22.6836707953811	-10.8339550392144	BAD	BAD
0.012406704998544	0.128968860754981	0.0901151633733631	0.0236542670306337	0.997445600058083	0.801278498993727	-0.0475420384921455	0.493913447912112	-0.110807352515077	0.0525366688435093	0.00576969267629916	-0.632563667931172	-1.81335849155865	0.212784421097719	-0.241075951901834	-23.0620392335671	10.5534880999779	-8.28425492118809	-22.6836707953811	-10.8339550392144	BAD	BAD
0.0134989084626293	0.13226185266869	0.0883189594722258	0.0226786343676108	0.997203779399392	0.802479422025134	-0.0524668896864299	0.497103491320294	-0.113830384520432	0.168086066343603	-0.0492444589496758	-0.552132158650604	-1.69129739571914	0.26047853157235	-0.241075951901834	-23.0620392335671	10.5534880999779	-8.28425492118809	-22.6836707953811	-10.8339550392144	BAD	BAD
0.0138374792239502	0.133637070452584	0.0854534595711065	0.0253722883160425	0.999997350768314	0.806138895229789	-0.050498137794014	0.495637445387996	0.177715885574829	-0.0506343527143486	-0.0524627646564764	-0.316972547866646	-0.843776374090039	0.378746620129437	-0.241075951901834	-23.0620392335671	10.5534880999779	-8.28425492118809	-22.6836707953811	-10.8339550392144	BAD	BAD
0.00882159618938001	0.133512619656172	0.087616411909329	0.0218665069941886	1.00056235374241	0.806344088878554	-0.0507446581983453	0.495615925366173	0.0193974314883411	0.0488902567398109	0.0635321504698196	-0.419921427504561	-0.855742780355876	0.372193605758579	-0.242409718407722	-22.7045973720955	10.9764650655268	-8.24167234117832	-22.5937065771446	-10.7787574121645	BAD	BAD
0.00994704869549748	0.132579048846087	0.0900247357243074	0.0234962727556182	0.996937376988834	0.806284380764602	-0.0511905771953732	0.495723234223324	0.067392961264622	-0.0568210129539211	0.012355751935095	-0.548069037978949	-0.933004639541698	0.356375513630296	-0.242486951901834	-22.6838992335671	11.0009580999779	-8.19603467541985	-22.4972878791428	-10.7195996332468	BAD	BAD
0.00667292579277527	0.131596253098171	0.0878443122374267	0.0263404052841377	0.99402269484519	0.80622467265065	-0.0516364961924014	0.495830543080474	0.0128344409820318	-0.0634904476915273	-0.106740636349029	-0.676216648453427	-1.01026649872758	0.340557421502002	-0.242486951901834	-22.6838992335671	11.0009580999779	-8.15039700966134	-22.4008691811409	-10.660441854329	BAD	BAD
0.00808038133945357	0.131227450082445	0.091395362146569	0.0242394815259139	0.998368654031874	0.806164964536698	-0.0520824151894293	0.495937851937624	0.00923066572688935	0.104080083411652	0.11693308480344	-0.804364258927815	-1.0875283579134	0.32473932937372	-0.242486951901834	-22.6838992335671	11.0009580999779	-8.10475934390287	-22.3044504831391	-10.6012840754113	BAD	BAD
0.00752611859328786	0.131976488807755	0.0902495590578248	0.026824001272649	0.999597812831434	0.806105256422746	-0.0525283341864572	0.496045160794774	0.0670253749339297	0.170371996731811	-0.156598456701359	-0.932511869402203	-1.16479021709922	0.308921237245437	-0.242486951901834	-22.6838992335671	11.0009580999779	-8.05912167814439	-22.2080317851373	-10.5421262964936	BAD	BAD
0.00506898802791586	0.134159698253618	0.0910753644493325	0.0274589284676403	1.00056648835427	0.806045548308794	-0.0529742531834851	0.496152469651925	-0.102309032648534	0.0625778597433296	-0.00264433928227441	-1.06065947987659	-1.24205207628504	0.293103145117155	-0.59215536815863	-21.9823630694292	11.4182123707905	-8.01348401238592	-22.1116130871355	-10.4829685175759	BAD	BAD
0.00527889352071805	0.137876990156485	0.0884056754004314	0.0265706966973942	1.00063261505848	0.805985840194842	-0.0534201721805133	0.496259778509075	0.116624839141114	0.0551357826454616	0.00889445899859962	-1.18880709035107	-1.31931393547092	0.277285052988861	-0.615473951901834	-21.9355792335671	11.4460380999779	-7.96784634662741	-22.0151943891336	-10.4238107386581	BAD	BAD
0.00597846390547024	0.142967872543214	0.086838308465467	0.0233327508577179	0.994274823372593	0.801404937667708	-0.0516918656563846	0.494379114789451	-0.0401976699231685	0.0551573321562629	0.00893976100866246	-1.13318704809175	-1.43073076257475	0.109963378752971	-0.615473951901834	-21.9355792335671	11.4460380999779	-7.93181492118809	-21.9390707953811	-10.3771050392144	BAD	BAD
0.00718156280252547	0.148978185551932	0.0903999748518491	0.0235730286233642	1.00013360419686	0.803391398136136	-0.0532607485939089	0.497196075594442	-0.109788245205166	-0.221505475009009	-0.105458420081718	-0.209332716919047	-1.26728679521667	0.08156201	-0.615473951901834	-21.9355792335671	11.4460380999779	-7.93181492118809	-21.9390707953811	-10.3771050392144	BAD	BAD
0.00945227396877702	0.155216343300909	0.0910536033987182	0.0303862806143608	0.992092603439073	0.800650393750652	-0.0499713886655398	0.494640267073035	-0.113937331950754	-0.0755974189332339	0.0575527624036221	0.302497842285047	-1.02987403650295	0.140706225410769	-0.615473951901834	-21.9355792335671	11.4460380999779	-7.93181492118809	-21.9390707953811	-10.3771050392144	BAD	BAD
0.0128153826137959	0.160906212174368	0.08887928273532	0.0263681689087603	1.00087743836419	0.806160804696692	-0.0432619053112756	0.497619154115516	0.000478625684718771	-0.118455351788082	-0.100727280570486	-0.162745485546616	-0.906337874595667	0.261364171476487	-0.95601879732401	-22.6400179477374	10.6134984996544	-9.00055740924973	-22.3136030106511	-10.3863283906855	BAD	BAD
0.0154761512685659	0.165381142175415	0.0909704219231581	0.026482805219555	1.0020355546794	0.803120923085774	-0.0519197969064905	0.489874399935413	-0.0479813642864156	-0.0674669800426868	0.0570533436774019	-0.478321028971665	-0.553771273507943	0.0264772720301135	-0.981935951901834	-22.6936292335671	10.5501380999779	-9.03145492118809	-22.3244307953811	-10.3865950392144	BAD	BAD
0.0166236326521018	0.168268054958473	0.0897582388897362	0.0265168490474846	0.994006056114817	0.803347091471189	-0.0511146231316273	0.490030300784149	-0.109456358486329	0.0468278891124471	-0.100126067149553	-0.465723171868839	-0.583931441625753	0.050381936317802	-0.981935951901834	-22.6936292335671	10.5501380999779	-8.85067893276258	-22.3224874588085	-10.3856029748683	BAD	BAD
0.0188744240395257	0.169574332387247	0.0950695881145351	0.0238463570092159	0.995543492977198	0.803661467744631	-0.0500611648981186	0.490392044242439	-0.113824018159113	0.220208414360995	0.0564365404170377	-0.445032877774641	-0.623849668336193	0.0810291823048921	-0.981935951901834	-22.6936292335671	10.5501380999779	-8.66537322031844	-22.3204954278356	-10.3845860522558	BAD	BAD
0.0224852050179387	0.169655932680533	0.0901274271254932	0.0245009508983466	0.997993994032437	0.803975844018074	-0.0490077066646107	0.490753787700729	-0.0570730784572985	0.0692793183517662	0.0703438233176712	-0.424342583680458	-0.663767895046605	0.11167642829196	-0.981935951901834	-22.6936292335671	10.5501380999779	-8.48006750787446	-22.3185033968627	-10.3835691296432	BAD	BAD
0.0240262423234708	0.169125262182692	0.0946177709257743	0.0241461131675932	0.999491206462135	0.804290220291516	-0.0479542484311029	0.491115531159019	0.0611551202953608	0.219496070144018	0.0703503093506466	-0.403652289586275	-0.703686121757017	0.142323674279029	-0.64309910579207	-22.3437054658386	10.9631643849527	-8.29476179543047	-22.3165113658898	-10.3825522070307	BAD	BAD
0.027193713711115	0.168698647719629	0.0936672613572614	0.0299036342200065	0.997888935370295	0.804604596564959	-0.0469007901975942	0.491477274617309	-0.0423680704092968	-0.0394691533703503	-0.155294097841978	-0.382961995492077	-0.743604348467458	0.172970920266119	-0.614062951901834	-22.3137192335671	10.9985580999779	-8.10945608298634	-22.3145193349168	-10.3815352844182	BAD	BAD
0.0336598096383583	0.169006291454407	0.0904434640449622	0.0255003061731665	0.999038637779523	0.804918972838402	-0.0458473319640863	0.491839018075599	0.00420273510212374	0.154663698219847	-0.0624236144416778	-0.362271701397893	-0.78352257517787	0.203618166253187	-0.614062951901834	-22.3137192335671	10.9985580999779	-7.92415037054235	-22.3125273039439	-10.3805183618056	BAD	BAD
0.0478270471906812	0.170451729573116	0.090172859604672	0.0237270970852267	0.999585061222464	0.806924135545392	-0.0511468675555737	0.490209039300064	-0.0472028430165782	-0.152328926831017	-0.0523157603752381	-0.114885690271916	-1.26096386950302	0.0205013859373034	-0.614062951901834	-22.3137192335671	10.9985580999779	-7.92354492118809	-22.3125207953811	-10.3805150392144	BAD	BAD
0.0347133721919348	0.173169082649535	0.091943106904538	0.0231698356866972	0.996510202158354	0.806344394662679	-0.0429464353246645	0.492421328438478	0.00395749709121293	-0.127715995520379	0.0599391119386516	-0.42523267369163	-1.19949870028785	0.0813295990699343	-0.614062951901834	-22.3137192335671	10.9985580999779	-7.92357638969323	-22.3110997659684	-10.3805020636881	BAD	BAD
0.0391816138547328	0.17709442876669	0.0899081433363039	0.021347353899162	0.99974927609834	0.80447673513259	-0.0496599994358331	0.488865286180104	-0.10316954970672	-0.0683343196878967	0.0144088483628853	-0.732408953789713	-0.722676103956966	0.0209311573344941	0.0606613706993278	-22.6613115173416	10.1819832606664	-7.93181492118809	-21.9390707953811	-10.3771050392144	BAD	BAD
0.0444618309928445	0.182108805467899	0.091880549212478	0.0264925944359705	0.996598755093031	0.803434481005083	-0.0490108852493123	0.495502495331912	-0.00165699119932446	-0.0631847018118851	0.00909042886956964	-0.610958382114831	-0.548237691813411	0.0808968935689276	0.125025048098166	-22.6944692335671	10.1040880999779	-7.93181492118809	-21.9390707953811	-10.3771050392144	BAD	BAD
0.0468708041291118	0.188143835593637	0.093897041104044	0.0252494644671634	1.00195783612219	0.80068782982432	-0.0599772255454235	0.490331994756954	-0.0466987029587252	-0.279238842082834	0.00904738299015738	-0.732569821047595	-0.84101890616197	0.0209253056473715	0.125025048098166	-22.6944692335671	10.1040880999779	-7.93270465328035	-21.9390803600613	-10.3771099058779	BAD	BAD
0.0506022551212036	0.195202710824316	0.0936360167186649	0.0211081364431066	0.99940645520253	0.801821506873549	-0.0591479971499742	0.490206668080503	0.0037177083439739	-0.0309889811981658	0.00903254422054824	-0.680843673132651	-0.681344792317492	0.0515727961450235	0.125025048098166	-22.6944692335671	10.1040880999779	-7.99447315937068	-21.9397443756833	-10.3774477677308	BAD	BAD
0.0721957140704745	0.203334320779009	0.09182848002782	0.0233390808171569	1.00220223236195	0.802955183922777	-0.0583187687545254	0.490081341404052	0.00942337781901638	-0.111409179610244	-0.102229218880217	-0.629117525217745	-0.521670678473128	0.0822202866426537	-0.875854073390657	-23.0253961433321	10.9169196711886	-8.05624166546097	-21.9404083913052	-10.3777856295838	BAD	BAD
0.0704096135320247	0.212591995731148	0.0876455586316141	0.0235974421815872	0.99465405068347	0.804088860972005	-0.0574895403590767	0.489956014727601	-0.0462639708883151	0.0926864077204746	0.108506927167872	-0.577391377302838	-0.361996564628763	0.112867777140284	-0.978755951901834	-23.0594192335671	11.0004880999779	-8.11801017155125	-21.9410724069271	-10.3781234914368	BAD	BAD
0.0767352319106116	0.22297641521649	0.0925331609365912	0.0240524001594963	1.00036790986694	0.805222538021233	-0.0566603119636279	0.489830688051149	-0.107748836485503	-0.153115155873988	0.0764088169131612	-0.52566522938793	-0.202322450784399	0.143515267637914	-0.978755951901834	-23.0594192335671	11.0004880999779	-8.17977867764154	-21.9417364225491	-10.3784613532897	BAD	BAD
0.0812933642347216	0.234377027038838	0.0930809212588403	0.024977675667827	0.997581778631751	0.806356215070462	-0.0558310835681785	0.489705361374698	-0.113631118771682	0.0859615096177899	0.0704505102621904	-0.473939081472987	-0.0426483369399211	0.174162758135566	-0.978755951901834	-23.0594192335671	11.0004880999779	-8.24154718373187	-21.942400438171	-10.3787992151427	BAD	BAD
0.0834148572349689	0.246545407104278	0.0896026284525683	0.0206907965408623	1.00022765751398	0.807325266910276	-0.0548804159999357	0.489761306719819	-0.0581338169815404	0.0613324418970348	0.0152822629066705	-0.42184441084471	0.109203365135613	0.199350645209267	-0.978755951901834	-23.0594192335671	11.0004880999779	-8.30111492118809	-21.9430407953811	-10.3791250392144	BAD	BAD
0.0891893572503541	0.259004420736328	0.09446045750054	0.0245838656898141	1.00275550144837	0.804069861954309	-0.0507711583553919	0.494587779516936	-0.0519410908846096	0.108729699172123	-0.0460341972099067	-0.352487291520724	0.0563574596172161	0.08156201	-0.319230849210715	-22.3877589947857	10.9996164907955	-8.30079051333723	-21.9577078791466	-10.3792593582035	BAD	BAD
0.0790329879246576	0.270811445549826	0.0880623259052977	0.0220059938961928	0.999968649011095	0.806351990015963	-0.0499815946905814	0.496049608900387	0.00335461424092901	0.00809101736959213	-0.107247632925939	-0.1147969	0.176114958046536	0.0789453831528204	-0.244780951901834	-22.3119392335671	10.9995180999779	-8.29285492118809	-22.3164907953811	-10.3825450392144	BAD	BAD
0.0844628695626115	0.280630505670337	0.0903039100063469	0.0221000670851535	0.998307634453494	0.805486615982914	-0.0528082181987514	0.496636330462142	0.00969484438186128	0.155225805354957	0.106136842849707	-0.117667238024407	0.306948104255301	0.0289871564392033	-0.244780951901834	-22.3119392335671	10.9995180999779	-8.29285492118809	-22.3164907953811	-10.3825450392144	BAD	BAD
0.0889168078520568	0.287443423771506	0.089371530715473	0.0264789562848751	1.00599398577108	0.806448530375471	-0.0526573708540523	0.492045535013468	0.119704214283614	-0.0385459241027722	0.0221191157728761	-0.180769809261015	0.642367294266918	0.204226995655717	-0.244780951901834	-22.3119392335671	10.9995180999779	-8.28977908737811	-22.3164577308548	-10.3825281321644	BAD	BAD
0.106445638232664	0.291227554903488	0.0874404756379487	0.0265584995648796	0.997429687350743	0.806611806664576	-0.0523977244233202	0.491574305125203	0.132820328339905	-0.0637860192024383	0.0637233697398405	-0.263530984253505	0.522612664643202	0.214442752510057	-0.244780951901834	-22.3119392335671	10.9995180999779	-8.22800940254987	-22.3157937205416	-10.3821886004425	BAD	BAD
0.10883538495579	0.293052340020135	0.0898360020999989	0.0256515895409772	0.997550999233939	0.806775082953681	-0.0521380779925879	0.491103075236938	-0.0316731654695294	-0.169496612188296	0.124829506421845	-0.346292159246052	0.4028580350194	0.224658509364405	-0.245569852133962	-22.3174330421813	10.5998056810111	-8.16623971772157	-22.3151297102284	-10.3818490687206	BAD	BAD
0.118666116384629	0.294712984268361	0.0910236448862006	0.0229638852820519	0.99552441517996	0.806938359242786	-0.0518784315618559	0.490631845348673	-0.0519305518329203	0.0286134038825896	0.0224170508343508	-0.429053334238542	0.283103405395684	0.234874266218745	-0.245666951901834	-22.3181092335671	10.5506080999779	-8.10447003289333	-22.3144656999152	-10.3815095369988	BAD	BAD
0.120294419076454	0.298060121711692	0.0877215114068123	0.0187505261209447	1.0021034921971	0.807101635531891	-0.0516187851311238	0.490160615460408	-0.215675228222617	0.00234903157228827	-0.0456892373404304	-0.511814509231031	0.163348775771967	0.245090023073085	-0.245666951901834	-22.3181092335671	10.5506080999779	-8.0427003480651	-22.313801689602	-10.3811700052769	BAD	BAD
0.113147657349332	0.304365207410006	0.0876706785500818	0.0242741754143367	0.997460008333979	0.807264911820996	-0.0513591387003917	0.489689385572143	-0.0183132450147372	-0.109537902953992	0.0561223979275268	-0.59457568422352	0.0435941461482508	0.255305779927425	-0.245666951901834	-22.3181092335671	10.5506080999779	-7.98093066323685	-22.3131376792888	-10.3808304735551	BAD	BAD
0.128499853629362	0.313998890634077	0.0903053686179592	0.0229190676133942	0.995427340674363	0.807589492760897	-0.0509737268391174	0.489120922588606	0.0642535930094249	-0.123097171377486	0.12442156399926	-0.600976308286087	0.017333538640052	0.256095857350244	-0.245666951901834	-22.3181092335671	10.5506080999779	-7.92354492118809	-22.3125207953811	-10.3805150392144	BAD	BAD
0.118781660075081	0.326461661186411	0.0885106903637093	0.0234844868977896	0.999118727246346	0.809183560570208	-0.0486279109327471	0.487539715227811	0.071403975395632	-0.123038032958313	0.0232877994252654	0.327417585759102	1.14350805391282	0.138072066622542	-0.242080811438369	-22.6353569511726	11.3439347108452	-7.92354492118809	-22.3125207953811	-10.3805150392144	BAD	BAD
0.122790290115183	0.34073661243805	0.0903690599676817	0.0261681110314933	1.00178187848694	0.801208245259331	-0.043247079231045	0.488970284133502	-0.145385491153544	-0.175148043767987	-0.0452318379722674	0.354639455502373	1.31289880346445	0.08156201	-0.241601951901834	-22.6777192335671	11.4498680999779	-7.92354492118809	-22.3125207953811	-10.3805150392144	BAD	BAD
0.126324064314829	0.355706948527794	0.0889338779474146	0.0252326001430637	0.997812748927308	0.803144378233918	-0.048257768130069	0.487904344574105	0.0416877351236167	-0.129889955313247	-0.0525381060666658	-0.717013990467285	0.629878884623201	0.0515745619918425	-0.241601951901834	-22.6777192335671	11.4498680999779	-7.92354492118809	-22.3125207953811	-10.3805150392144	BAD	BAD
0.144565089461842	0.370454168158101	0.0899911317234684	0.0254849107329421	1.00062196669831	0.799164345791565	-0.054439086921016	0.487633596548506	-0.0905419121140797	-0.0704277953960115	0.108903577108795	-1.20778471482366	-0.252697663976653	-0.277180143113531	-0.241601951901834	-22.6777192335671	11.4498680999779	-7.92364954302999	-22.3077963664988	-10.3804719000994	BAD	BAD
0.150269401686342	0.384454126356718	0.0905960419983552	0.023422812339165	0.998527630942931	0.799008579955683	-0.0530551140851984	0.487399687615039	-0.113202742855335	-0.063064667525892	-0.0298123377748754	-0.968695024819732	-0.323663951400003	-0.186372734464001	-0.241601951901834	-22.6777192335671	11.4498680999779	-7.92487907768948	-22.252274030515	-10.3799649214792	BAD	BAD
0.152611206017835	0.397657044739177	0.0872281018055424	0.0256555798179566	0.995667842828816	0.798852814119801	-0.0516711412493809	0.487165778681571	-0.059298092020853	-0.0111473841847768	0.0547108548728807	-0.729605334815806	-0.394630238823353	-0.0955653258144699	-0.566533379996816	-22.3540085632003	11.4477781207727	-7.92610861234896	-22.1967516945312	-10.379457942859	BAD	BAD
0.15662703941876	0.41041911344541	0.0913979325081263	0.0256157462974253	0.991899178974083	0.798697048283918	-0.0502871684135623	0.486931869748104	0.109709927627556	0.151709654748919	-0.0369864922755286	-0.490515644811709	-0.465596526246753	-0.00475791716487486	-0.613177951901834	-22.3075392335671	11.4474780999779	-7.92733814700846	-22.1412293585473	-10.3789509642389	BAD	BAD
0.160677191540311	0.423275259587755	0.093400585013184	0.0221773523393723	0.99979716750252	0.798541282448036	-0.0489031955777447	0.486697960814637	-0.1350217521589	-0.0325643818970471	0.000797946789472219	-0.251425954807782	-0.536562813670103	0.0860494914846557	-0.613177951901834	-22.3075392335671	11.4474780999779	-7.92856768166794	-22.0857070225635	-10.3784439856187	BAD	BAD
0.150448147992761	0.43668051325515	0.0868196195625168	0.0258674977379711	1.00448671725767	0.798385516612154	-0.0475192227419271	0.486464051881169	-0.0675909288078061	0.0401052912422581	0.00873726136573765	-0.0123362648038552	-0.607529101093453	0.176856900134186	-0.613177951901834	-22.3075392335671	11.4474780999779	-7.92979721632743	-22.0301846865797	-10.3779370069985	BAD	BAD
0.155621079004769	0.450891752975157	0.0899925564659274	0.0273582822641033	0.997425475416121	0.798229750776271	-0.0461352499061085	0.486230142947702	-0.10502470451241	-0.0474593907617211	-0.0444901404009966	0.226753425200241	-0.678495388516853	0.267664308783781	-0.613177951901834	-22.3075392335671	11.4474780999779	-7.93102675098692	-21.9746623505959	-10.3774300283783	BAD	BAD
0.163098713873667	0.465979327804766	0.0902401638864726	0.024124201314402	1.00043418627975	0.797981216098896	-0.052027736464585	0.493767014129136	0.0468384369689709	0.0398523701399337	-0.0525686116302978	0.352749927429637	-0.902020364938849	0.08156201	-0.294832636218386	-22.3166951771627	10.6705915216795	-8.01409328241879	-21.8980958320324	-10.4265509684111	BAD	BAD
0.182251199622761	0.481886947559819	0.0922806149717487	0.0257096944069465	1.00192436123692	0.801024687576513	-0.053410438049206	0.49586069315313	0.124698409846577	0.00431126299525862	0.000516964996294285	0.118535334864573	-1.89837331393072	0.0468149483246184	-0.245666951901834	-22.3181092335671	10.5506080999779	-8.67835492118809	-21.5672907953811	-10.8257450392144	BAD	BAD
0.185978188607031	0.498472938287571	0.0896497217748333	0.0268664180970212	0.998738564923553	0.805189401505567	-0.0500072724128671	0.495947104214968	0.0266103941898813	-0.054978145186224	0.00886626256351403	0.008906662	-2.19463146644675	-0.209494359938708	-0.245666951901834	-22.3181092335671	10.5506080999779	-8.67835492118809	-21.5672907953811	-10.8257450392144	BAD	BAD
0.189110940657962	0.515495979705134	0.0917021313887059	0.0274247835469074	0.999870893032005	0.810703922576343	-0.0481952527502075	0.495669245545421	0.0627275232370488	-0.0117416347400166	-0.0438753196563871	0.008906662	-1.99335241440761	-0.1016725	-0.245666951901834	-22.3181092335671	10.5506080999779	-8.67835492118809	-21.5672907953811	-10.8257450392144	BAD	BAD
0.192659053873773	0.532625352400485	0.0896033216272821	0.0266491458840913	1.00097534321149	0.810443248784594	-0.0529702163279984	0.495014793567229	0.0182805021605835	0.098654012913002	0.000393663370362516	0.0166054319170977	-1.60437597866934	-0.0864675453338154	-0.245666951901834	-22.3181092335671	10.5506080999779	-8.67835492118809	-21.5672907953811	-10.8257450392144	BAD	BAD
0.200016847394222	0.549601013360349	0.0925554454014476	0.0219454608061744	1.00104678479995	0.811192357831661	-0.044563735885418	0.489154336335491	-0.148826774601874	0.0643110546879972	-0.0436113585040323	0.0390929840206816	-1.09725621820022	0.0517532531150358	0.390060257272925	-22.6342313348846	10.5534827173487	-8.58064661573583	-21.7096673637626	-10.8265360130393	BAD	BAD
0.197283035033335	0.566470155637002	0.0897725763984366	0.0240845648513848	1.0031573506304	0.810463850437997	-0.0464428643244594	0.489223758702184	-0.0694880288371121	0.0558951204650912	-0.157394899567147	-0.282395290829311	-1.19346810831933	0.272829115215542	0.495192048098166	-22.6865092335671	10.5539580999779	-7.91494492118809	-22.6797007953811	-10.8319250392144	BAD	BAD
0.213601266119361	0.58361297460954	0.0883608641155766	0.025811967387035	1.0002192254843	0.80835337524059	-0.0448028720895572	0.485925180871811	-0.104438056826127	0.00506998364277846	-0.0176834062755695	-1.01414166140276	-1.17388765965405	0.317624275545194	0.495192048098166	-22.6865092335671	10.5539580999779	-7.91494492118809	-22.6797007953811	-10.8319250392144	BAD	BAD
0.218506865631819	0.601458616146351	0.0882250256285805	0.0256083963466442	1.00130741292253	0.807719217609674	-0.0462546561077047	0.492822768831764	-0.0607914740557378	-0.104765717688364	0.0613911215943117	-1.1595284050556	-1.40512912648843	0.281732142812536	0.495192048098166	-22.6865092335671	10.5539580999779	-7.91494492118809	-22.6797007953811	-10.8319250392144	BAD	BAD
0.212156488744077	0.620163570876349	0.0902933140005694	0.0230682929836838	0.997844072216809	0.804268301199723	-0.0485322057889386	0.488098035152409	-0.0516852657197232	-0.122099075260474	0.227050653298243	-0.645383928427341	-1.56779335516162	0.3869528	0.495192048098166	-22.6865092335671	10.5539580999779	-7.91494492118809	-22.6797007953811	-10.8319250392144	BAD	BAD
0.22358229890638	0.639570524790378	0.087751702897611	0.0238633410955711	0.997218931501455	0.806328449890823	-0.0484244532835732	0.49433810653229	0.000647710613807172	-0.0210917448706183	-0.0585285376214846	-0.150851560438328	-1.5146354446935	0.351349115734525	-0.132509288482749	-22.6895348572885	10.5523348018577	-7.91615010859502	-22.6252779130208	-10.8314280997878	BAD	BAD
0.228134158921331	0.659423561637832	0.0922102719999382	0.028211066809527	1.0042217378976	0.809315169989622	-0.0513002115384262	0.489301524982693	0.00984556406473876	-0.204719332498057	-0.00976685472062894	-0.380672566123708	-0.813905913586682	0.151758922662481	-0.243371951901834	-22.6900692335671	10.5520480999779	-7.92321492118809	-22.3062507953811	-10.8285150392144	BAD	BAD
0.232389283746067	0.679516240295954	0.0914539752775932	0.0240170450480613	1.00174301537396	0.81149716879815	-0.0491994642683486	0.487056213340582	0.00982736121119704	0.0106489274741647	-0.0950459731075626	-0.478344076886979	-0.269843466481871	0.196249289739031	-0.243371951901834	-22.6900692335671	10.5520480999779	-7.92321492118809	-22.3062507953811	-10.8285150392144	BAD	BAD
0.236819869829218	0.699604984478166	0.0890874170841031	0.0227064323461394	0.998209649446899	0.809516908936611	-0.0468892092663382	0.487906490328888	0.113925461091147	0.15654819068446	-0.0101794081712907	-0.428687611751191	-0.030335371509386	0.147213973980877	-0.243371951901834	-22.6900692335671	10.5520480999779	-7.92321492118809	-22.3062507953811	-10.8285150392144	BAD	BAD
0.260122873404693	0.719283706052182	0.091989685958175	0.0238707512286448	0.997680422465545	0.803660702616966	-0.0550866670911563	0.485466216335796	0.0291647788911413	-0.0254222601259407	0.112276764290905	-0.142643091878367	-0.0622887864725009	0.198218726852036	-0.243371951901834	-22.6900692335671	10.5520480999779	-7.92321492118809	-22.3062507953811	-10.8285150392144	BAD	BAD
0.268854103631704	0.738060543087174	0.0905524668557836	0.0191917909804719	0.994378183715696	0.803050265747585	-0.0524442887694989	0.488415573564126	0.00997143649824858	0.0374780076455155	0.0280219366251844	-0.340787781893414	-0.449168927864645	0.25950938563721	-0.551668560069569	-22.9996028984962	10.9304830475593	-7.92321492118809	-22.3062507953811	-10.8285150392144	BAD	BAD
0.275129490941272	0.755541417498493	0.0889552228371097	0.0256013333872758	1.0036077083043	0.8029384950133	-0.0428405051071808	0.493027108129367	0.0617574953746864	0.0562376982777386	0.163279592078094	-0.3622041	-0.704176634809157	0.376813185674579	-0.609472951901834	-23.0576392335671	11.0014380999779	-8.60051641285165	-22.3135317336893	-10.8322288679484	BAD	BAD
0.281679383489971	0.771487923201277	0.0936133236633487	0.025386183454548	1.00096659661894	0.805238395043359	-0.0472670581755086	0.489693615591942	-0.0833678171721853	0.05625729600715	0.0381382052983484	-0.0775124087304285	-0.778913181935128	0.218274298277207	-0.609472951901834	-23.0576392335671	11.0014380999779	-8.66182492118809	-22.3141907953811	-10.8325650392144	BAD	BAD
0.290209560465296	0.785801480716066	0.0896504776191122	0.026277136109018	0.998922630260844	0.811749209437709	-0.0494972552715529	0.490214826487893	-0.0615358473567296	0.155661250865665	-0.0429084587237525	0.118531540499771	-0.783653	0.316606314331026	-0.609472951901834	-23.0576392335671	11.0014380999779	-8.66182492118809	-22.3141907953811	-10.8325650392144	BAD	BAD
0.28231270374279	0.79857538638568	0.0891089571404978	0.0261063775977716	0.999496426946345	0.810870732331755	-0.0484496394071994	0.495665567576906	9.05784054287644e-06	0.0260677651319	-0.10418299274071	0.017856791410652	-0.396209540922028	0.26921559587234	-0.609472951901834	-23.0576392335671	11.0014380999779	-8.66182492118809	-22.3141907953811	-10.8325650392144	BAD	BAD
0.302138325888249	0.810131170450664	0.0883938167354391	0.0219781714409917	0.999617290725521	0.806742692608598	-0.0537735736571002	0.493633141637215	0.0101979660092046	-0.00324939716020596	-0.0119229242348599	-0.279078736524478	0.411871656460528	0.151043189472573	-0.306089205581303	-22.4409331266958	10.6254836232686	-8.66182492118809	-22.3141907953811	-10.8325650392144	BAD	BAD
0.305774770544195	0.82088746206624	0.0878314323888861	0.0243987787222981	1.00286914068073	0.80365810732252	-0.0468540222766679	0.491922984872727	-0.0410343268873586	0.0461523551339664	0.0594752177763752	-0.473805264203241	-0.590380980416819	0.0284512246117949	-0.245666951901834	-22.3181092335671	10.5506080999779	-7.97138910584584	-22.3067686641159	-10.8287791914028	BAD	BAD
0.31527779902163	0.831106118998087	0.0893396936932844	0.0250583836085819	0.997081783660902	0.810420238113132	-0.0519770312092993	0.482624259796159	-0.102538312169841	-0.0424523806832218	-0.0322131981426554	-0.427872255475944	-1.00022807138408	0.0777933893555474	-0.245666951901834	-22.3181092335671	10.5506080999779	-7.92321492118809	-22.3062507953811	-10.8285150392144	BAD	BAD
0.311403957994965	0.840751149521549	0.0925095173369286	0.0258734506031062	1.00098013932557	0.807665446716375	-0.05526999404205	0.486869872048167	-0.112917344552891	0.036077148949131	-0.00208877526277807	-0.132790693960003	-0.179400905397432	0.426708524344351	-0.245666951901834	-22.3181092335671	10.5506080999779	-7.92321492118809	-22.3062507953811	-10.8285150392144	BAD	BAD
0.321234324405946	0.849617404292015	0.0922680297441492	0.0268426627195427	0.997660525759622	0.805153088616249	-0.0507057832158865	0.481895793813074	-0.0619712533984496	0.0564186725658291	0.160708921515824	-0.173270336887366	0.662370879158105	0.332546912254062	-0.245666951901834	-22.3181092335671	10.5506080999779	-7.92321492118809	-22.3062507953811	-10.8285150392144	BAD	BAD
0.324654358130185	0.857612621289113	0.0949368621870167	0.0246158652395345	1.00070149901163	0.801305415990782	-0.0505526216085378	0.484760863602124	-0.102165117618552	-0.0907339556474346	0.0404460859443596	0.116821229303613	0.594756901709834	0.267914799618824	-0.243041221880561	-22.6201424991273	10.9224626644686	-7.92321492118809	-22.3062507953811	-10.8285150392144	BAD	BAD
0.349545390211527	0.864924932453051	0.0979227751146549	0.0265199595269906	0.998755830607375	0.803919796277452	-0.0542640391638864	0.485259254580707	-0.112935923509737	-0.0727701765120428	-0.0421955444752736	-0.103047995916456	0.0203390333994068	0.0320858043951912	-0.242486951901834	-22.6838992335671	11.0009580999779	-8.62674970287322	-22.3138137395148	-10.8323727122297	BAD	BAD
0.358542103800762	0.871955020600274	0.093645391996942	0.0234238134988369	0.999345893043707	0.804025011940068	-0.0546316859506108	0.491691647754569	0.0390269910491062	0.0353354771924407	-0.0529456202576115	-0.0556617879381555	-0.00799523	0.13727483991534	-0.242486951901834	-22.6838992335671	11.0009580999779	-8.66182492118809	-22.3141907953811	-10.8325650392144	BAD	BAD
0.365567826298372	0.879158783562281	0.0890156682022185	0.0246203851537479	1.00162850818608	0.808259641608608	-0.05395435162825	0.485580603130915	0.021260703817378	0.105029411863294	0.0478070508387569	-0.290356571086854	-0.351527373388739	0.1426402	-0.242486951901834	-22.6838992335671	11.0009580999779	-8.66182492118809	-22.3141907953811	-10.8325650392144	BAD	BAD
0.372270438236197	0.887006689159938	0.083060563095705	0.0218515235814705	1.00285909165428	0.806553855981203	-0.0544761127344612	0.487594255640629	-0.040218022968249	-0.0303717467850707	0.11996507443659	-0.419493228305284	-0.653317428637344	0.1426402	-0.545010925162723	-22.6853574488941	11.0001716467678	-8.66182492118809	-22.3141907953811	-10.8325650392144	BAD	BAD
0.362857919081288	0.896032817698553	0.0906599329507697	0.0231640026673591	1.00063103701797	0.805557940207714	-0.0544124124619282	0.484434523861169	-0.000969429450392604	-0.111040395033056	0.030723024451182	-0.30447405420573	-0.779676905748271	0.0835971107287651	-0.611768951901834	-22.6856792335671	10.9999980999779	-8.66182492118809	-22.3141907953811	-10.8325650392144	BAD	BAD
0.38398574051714	0.906750441385669	0.0925992984853065	0.0220330243303528	0.996128501192791	0.809252250236162	-0.0497021667712505	0.486375058163985	0.0606298729131758	-0.073450236510445	-0.0416596751102975	0.0596993608745108	-0.783653	0.08156201	-0.611768951901834	-22.6856792335671	10.9999980999779	-7.94554564285828	-22.3125705613306	-10.3939861155418	BAD	BAD
0.390347226767891	0.919377702571168	0.0937793029099271	0.0252354501856521	0.996840760514815	0.80978347128107	-0.0473665900050614	0.493063594851407	0.122155144728207	-0.0142825392849219	-0.0529651586390526	-0.290616089010383	-0.783653	0.259989283676531	-0.611768951901834	-22.6856792335671	10.9999980999779	-7.92354492118809	-22.3125207953811	-10.3805150392144	BAD	BAD
0.384405000993258	0.933635499851055	0.0909037148476222	0.0256384933201669	1.00154831218364	0.811281024600154	-0.0504839533411517	0.487969205153372	0.0335485185604313	0.0932434871274773	-0.0030957393609569	-0.723499961314291	-0.608712750934757	0.384183607939131	-0.611768951901834	-22.6856792335671	10.9999980999779	-7.92354492118809	-22.3125207953811	-10.3805150392144	BAD	BAD
0.404423365833934	0.94888471714502	0.0882090954215607	0.0231752883127893	1.0017498374761	0.804147694586625	-0.0511345150370466	0.48921191601298	0.0104909183748969	-0.0771808391815998	0.00840846859285067	-0.611974432291373	-0.546128810412123	0.207218661863709	-0.312158459363912	-22.6842350616965	11.000776979189	-7.92354492118809	-22.3125207953811	-10.3805150392144	BAD	BAD
0.411106760749996	0.964453103606006	0.0881217427666599	0.0238063703992641	0.997261081966492	0.804062442346098	-0.0523701854417273	0.481634115612274	-0.139028513762122	-0.121891567505008	0.0581381428988144	-0.426938912912559	-0.603727956925852	0.38410584739433	-0.242486951901834	-22.6838992335671	11.0009580999779	-7.92354492118809	-22.3125207953811	-10.3805150392144	BAD	BAD
0.41901872603034	0.979789684766129	0.0909872415935655	0.0229168407424301	1.00052762900162	0.808878492147968	-0.0543441184039622	0.48382813868859	-0.0248895870407638	0.0220733482418282	0.0697965640989914	-0.485161419429153	-0.840439271088109	0.205929138605486	-0.242486951901834	-22.6838992335671	11.0009580999779	-8.28871510453923	-22.3226273640462	-9.93992594560967	BAD	BAD
0.431386685717116	0.994427919485926	0.0896537514281502	0.0261547809490928	0.99807533803662	0.812203001223297	-0.0463269902189432	0.491306922291752	0.0105322278872354	0.00845000422520379	-0.0292110924496897	0.00470039038115698	-0.961636394552745	0.0220414722636588	-0.242486951901834	-22.6838992335671	11.0009580999779	-8.29317492118809	-22.3227507953811	-9.93454503921437	BAD	BAD
0.437532793791888	1.00797182871612	0.0883789510110905	0.0254352317594111	0.99294473760458	0.811732472252	-0.0453190665187177	0.492359297933858	0.0105812742984175	0.0925911488179714	-0.00361770317003319	-0.175733052066131	-0.665793148592405	0.202814104919094	-0.242486951901834	-22.6838992335671	11.0009580999779	-8.29317492118809	-22.3227507953811	-9.93454503921437	BAD	BAD
0.434169370388191	1.02016031741654	0.0901957822053931	0.0199948367766248	0.999618761337584	0.808821086779242	-0.044783188060427	0.489977770694619	0.0105986254771982	-0.170362474791567	0.0576293026822559	-0.423717282852363	-0.187646501028119	0.264712904510997	-0.242486951901834	-22.6838992335671	11.0009580999779	-8.29317492118809	-22.3227507953811	-9.93454503921437	BAD	BAD
0.439464823146532	1.03093314832518	0.0902510216266705	0.0249776567483588	0.99652879849665	0.807442581345493	-0.0509785764904071	0.484474803892632	-0.0387711668619192	-0.0500107808841171	-0.0777816827108425	-0.609478347195087	0.648843517162581	0.264271340633687	-0.242486951901834	-22.6838992335671	11.0009580999779	-8.29395099044858	-22.3235620740768	-9.93455673270201	BAD	BAD
0.459862623809411	1.04043828313099	0.0885965836383878	0.0265104103504957	0.998016070468975	0.807376341986455	-0.0497347946898641	0.492182661157025	-0.100306785361357	0.0447298414391529	-0.0651883421157712	-0.5477595	0.884266180525682	0.0211820480370337	-0.242486951901834	-22.6838992335671	11.0009580999779	-8.65421492118809	-22.7001707953811	-9.93998503921437	BAD	BAD
0.476126702598544	1.0489354550517	0.0913320127234481	0.0234227452661451	0.998647824082577	0.805431035995506	-0.0492883262576578	0.492183535671033	-0.0635243914680605	0.056726105916772	-0.00381168583985226	-0.546611322580997	0.406897596878075	0.144907831746351	-0.242486951901834	-22.6838992335671	11.0009580999779	-8.65421492118809	-22.7001707953811	-9.93998503921437	BAD	BAD
0.484871934476412	1.05664211342745	0.0878440103423409	0.0241724120082303	0.997902823488663	0.804976293103612	-0.0516844565603658	0.491079486383945	-0.100149816720953	0.00936020792341293	0.00860209614649454	-0.420877577646134	0.108270698653108	0.383814232497069	-0.242486951901834	-22.6838992335671	11.0009580999779	-8.65421492118809	-22.7001707953811	-9.93998503921437	BAD	BAD
0.491209138216205	1.06371193032569	0.0914160490034042	0.0226516247679638	0.999981021127583	0.805045049843253	-0.0519699104689756	0.486441648128469	-0.161616280515334	-0.23867205167544	0.00865652563252482	-0.177658002910138	-0.130248102890112	0.141643520923353	-0.539125815644572	-22.0896563304362	11.3038276733854	-8.65421492118809	-22.7001707953811	-9.93998503921437	BAD	BAD
0.498017793666603	1.07036461299206	0.0914371476390928	0.0256192322199474	0.998685682474724	0.807466807597506	-0.0483365766891117	0.493061581693802	-0.0276049535877936	-0.0639381272463585	-0.0886635816715562	-0.23973037086241	-0.302765877768107	0.0791330344337925	-0.615599951901834	-21.9364592335671	11.3819080999779	-8.65469492472264	-22.6776444323229	-9.9575976295527	BAD	BAD
0.491060160825808	1.07692463325348	0.0915250444696643	0.0222972693804682	0.996617386768324	0.812280992810182	-0.0500352788970068	0.486520450894861	-0.135639367323298	-0.00266876743942248	-0.0653703043894623	-0.297451422370548	-0.123129657253687	-0.0463235080592285	-0.615599951901834	-21.9364592335671	11.3819080999779	-8.67835492118809	-21.5672907953811	-10.8257450392144	BAD	BAD
0.515750935691497	1.08367585353964	0.0893192100610023	0.0223273082379652	0.996991570735574	0.811659044444619	-0.0507404791692967	0.490201695166946	-0.0767264731828642	-0.0495568819047703	-0.101060684031893	-0.17163592068788	0.0597301328394347	-0.281606944058943	-0.615599951901834	-21.9364592335671	11.3819080999779	-8.67835492118809	-21.5672907953811	-10.8257450392144	BAD	BAD
0.522442685509542	1.09070516146536	0.0913839498937911	0.0237888247959075	0.99605317028627	0.806995694030789	-0.0547518332439329	0.488531159848807	-0.0508049167627947	0.0784190892836587	-0.0655449540790069	0.0183497294434437	0.351822471554382	-0.166480584754227	-0.615599951901834	-21.9364592335671	11.3819080999779	-8.67835492118809	-21.5672907953811	-10.8257450392144	BAD	BAD
0.530662763707303	1.09790468106819	0.0913451601659353	0.0256219128939365	0.999193720248487	0.807803228104425	-0.0468003775620018	0.485559967194589	0.046103283647068	-0.0241079257802318	-0.0525117698525115	0.324493145458898	0.401528024261175	-0.282824198383622	-0.322023303304205	-22.52456774286	11.0821650615867	-8.67835492118809	-21.5672907953811	-10.8257450392144	BAD	BAD
0.538044487228698	1.10510565345324	0.0899973957077693	0.0248870200541088	1.00012250341545	0.805479572847933	-0.0517722830410698	0.485136308096677	0.072220947811887	0.171013957375117	-0.0525064217171747	0.494402446992461	0.18448655887974	-0.221528299269605	-0.242486951901834	-22.6838992335671	11.0009580999779	-8.67743326251327	-21.6097247592648	-10.8092568781399	BAD	BAD
0.548466916679422	1.11219247399689	0.0904247954311437	0.02495855860715	0.995188346631253	0.804947817943214	-0.0463766376357901	0.49130093528556	-0.0725798645481215	0.188175476879928	-0.100601565223056	0.253766565064172	0.536370248105953	-0.170296723473349	-0.242486951901834	-22.6838992335671	11.0009580999779	-8.65388492118809	-22.6939107953811	-10.3879850392144	BAD	BAD
0.552067301578044	1.11912161348236	0.0902599330963447	0.0250624727319264	0.996090427813037	0.805517534137544	-0.0477130790192149	0.490632860147348	-0.0166452536369577	0.0365378829971992	0.0294207280083834	0.191697036027459	0.7079965	-0.3459851	-0.242486951901834	-22.6838992335671	11.0009580999779	-8.65388492118809	-22.6939107953811	-10.3879850392144	BAD	BAD
0.565228678186912	1.1259061384466	0.0868249676768979	0.021167639615891	0.996648929185977	0.8074077360047	-0.0471820459711206	0.497007726064376	0.133762947289238	0.000178901626074166	-0.112294393599842	0.141566795774572	0.736796728700207	-0.328295966463159	-0.22314535311857	-22.6836444666093	11.0127500958606	-8.65388492118809	-22.6939107953811	-10.3879850392144	BAD	BAD
0.571724637705311	1.13266523557045	0.0892097957994003	0.0213350432513912	0.99438832974334	0.809077740908024	-0.0518871253870553	0.495168277075136	0.130664594922472	0.117228348320864	-0.0524124330721331	0.330989999508518	1.34795517922782	0.0141518522452769	0.496962048098166	-22.6741592335671	11.4517780999779	-8.63515323815545	-22.6740221508816	-10.410925221418	BAD	BAD
0.56795253480264	1.13968393197613	0.0900295177626902	0.0274521858254802	0.998684766174646	0.813309129457374	-0.0536776038263512	0.489416970331796	0.0105070413167004	0.170823040961935	-0.0508658232713553	0.582706133606869	2.2193137219776	-0.0949048839451429	0.496962048098166	-22.6741592335671	11.4517780999779	-8.29251492118809	-22.3102207953811	-10.8305450392144	BAD	BAD
0.587874818522316	1.14731758691802	0.0848956165239232	0.0259374035528893	0.998192729854158	0.813597621892891	-0.0482129177917015	0.48579853843802	0.0118783325434641	-0.00456753336804088	0.0090599145760074	0.885772877692866	3.6528820020616	0.02048385	0.496962048098166	-22.6741592335671	11.4517780999779	-8.29251492118809	-22.3102207953811	-10.8305450392144	BAD	BAD
0.585663156089764	1.15574391711928	0.0892588800692571	0.0227100178468203	0.99683080970333	0.811251903562037	-0.0512423133045175	0.489380545814282	0.0684444642731829	-0.0626970161148746	0.0102719383399263	1.07971028940213	5.01511452465278	0.02048385	0.496962048098166	-22.6741592335671	11.4517780999779	-8.29251492118809	-22.3102207953811	-10.8305450392144	BAD	BAD
0.606125013102151	1.1647718997028	0.092502507623344	0.0265059582067284	1.00251091628214	0.810130260736703	-0.0531230913894042	0.483812359516346	-0.110431702255447	-0.0584158421139768	0.0692000223335899	1.39822317627767	6.12913032716232	0.0245152368506904	0.476607537584004	-22.6675558000082	11.4434748923496	-8.29251492118809	-22.3102207953811	-10.8305450392144	BAD	BAD
0.598394430941573	1.17393583729112	0.0867941047068105	0.0254913759045385	1.00063848926189	0.806294528192335	-0.0493784023004874	0.482828588639131	0.00942510009199186	0.171710954384011	0.0100093181494807	1.84993987589072	6.89094878193459	0.0900599930081327	-0.614062951901834	-22.3137192335671	10.9985580999779	-8.29309023597112	-22.2842411937217	-10.8303071218555	BAD	BAD
0.623890743026948	1.1828101622301	0.0886837708691099	0.0231866324870044	1.00104442155951	0.803676385551599	-0.0478081766335122	0.48603874080046	-0.0502467150575062	-0.0017958327342789	0.070242880655708	2.48749863965255	7.42111208482445	0.190326058514153	-0.614062951901834	-22.3137192335671	10.9985580999779	-8.30078492118809	-21.9367707953811	-10.8271250392144	BAD	BAD
0.629837265121531	1.19120362161761	0.0863022849460896	0.0279694465573067	0.998760438103867	0.79964469319253	-0.0437724616174103	0.487430134352648	0.00875304665135595	0.114351615081011	0.0693878225789772	2.51638282674588	7.83111621246716	0.02048385	-0.614062951901834	-22.3137192335671	10.9985580999779	-8.30078492118809	-21.9367707953811	-10.8271250392144	BAD	BAD
0.638543310960974	1.19910026219702	0.0896624905999642	0.0288930055034767	1.00154929805488	0.799985159859526	-0.0440550883322766	0.496783398994749	-0.111939132105852	0.0529698937368056	0.00955863727779603	2.1588337492696	8.08743233709509	0.0155841497784795	-0.614062951901834	-22.3137192335671	10.9985580999779	-8.30078492118809	-21.9367707953811	-10.8271250392144	BAD	BAD
0.644772279816973	1.2064942492213	0.0886604614776908	0.0250759127319309	0.995832520962735	0.794081842825222	-0.0498667800941123	0.491326297151642	-0.0492298830540361	-0.182224834006266	0.0701128842748346	2.01925798698733	7.80792373851211	-0.0303593031574912	-0.610328124448557	-22.3137012310842	10.9985678091821	-8.30078492118809	-21.9367707953811	-10.8271250392144	BAD	BAD
0.655732582946985	1.21326612084601	0.0858068492744104	0.0269539429140432	1.00161446763012	0.7924828750439	-0.0553051293879999	0.482197417901936	0.133715023116502	-0.239870522925399	0.0689991271159461	2.359275	7.14671054221902	0.0868968138836819	-0.244780951901834	-22.3119392335671	10.9995180999779	-8.23482809102132	-22.0013144021561	-10.8273669816615	BAD	BAD
0.660625320915056	1.21918717352713	0.0882453799585781	0.0236101832610969	1.00107707690585	0.792475112319246	-0.0532738297092342	0.481134159189935	0.132412458045524	-0.122645751778952	-0.0518490436222292	2.32556972328083	7.01097065515468	0.1426402	-0.244780951901834	-22.3119392335671	10.9995180999779	-7.54564492118809	-22.6757307953811	-10.8298950392144	BAD	BAD
0.667908376244132	1.22403835546907	0.0901784669254677	0.0255355781343427	0.999626440427382	0.783412582811715	-0.0467029144017217	0.48309399873638	-0.051022397834479	-0.239661725159228	0.069685355801576	1.87140180026242	5.99452145072595	0.171465637958283	-0.244780951901834	-22.3119392335671	10.9995180999779	-7.54564492118809	-22.6757307953811	-10.8298950392144	BAD	BAD
0.676361106478619	1.22774696243338	0.0925953010227924	0.0236144772733859	0.996256587769248	0.78260477730791	-0.0461461433596292	0.4838641491402	-0.0505348983429077	-0.12177348379016	0.00842839305076531	0.67236537038471	3.68692822174455	0.459996780315438	-0.244780951901834	-22.3119392335671	10.9995180999779	-7.54564492118809	-22.6757307953811	-10.8298950392144	BAD	BAD
0.687934124533628	1.23050281361002	0.0931220019528462	0.023127759775409	1.00587813955384	0.788269695312672	-0.0447536469076309	0.491690362729345	0.0719993672976936	-0.299149401312958	-0.0525285027170031	-0.0780608876288515	0.11377591891829	0.532984875419954	-0.244780951901834	-22.3119392335671	10.9995180999779	-7.54564492118809	-22.6757307953811	-10.8298950392144	BAD	BAD
0.692744119690622	1.23284337067144	0.0916216262787845	0.0226425132296513	0.995733050303526	0.797299333935734	-0.0422832175084591	0.500757808710176	-0.0509657033049045	-0.358090305365406	0.008685005765303	-0.3003523	-1.97070474565547	0.229380650928489	-0.244780951901834	-22.3119392335671	10.9995180999779	-7.58443580761311	-22.6761478000362	-10.8301082682949	BAD	BAD
0.703939160408935	1.23559101178322	0.0930803180436529	0.0231323778432397	0.996213560297046	0.807340114967003	-0.0390018088518045	0.513460710869736	-0.173834325003886	-0.00228904421909702	-0.113735821153078	-0.347374249294262	-1.83306568888828	0.454664393556833	-0.244780951901834	-22.3119392335671	10.9995180999779	-7.91494492118809	-22.6797007953811	-10.8319250392144	BAD	BAD
0.703705594296531	1.23955866247863	0.0906680078701525	0.0245726195510299	1.00058717972234	0.805155587811391	-0.0425852061757358	0.502888091453405	-0.0510438846526328	-0.238490937522759	0.0696229686846941	-0.7333149	-1.11488034820797	0.474856357397787	-0.244780951901834	-22.3119392335671	10.9995180999779	-7.91494492118809	-22.6797007953811	-10.8319250392144	BAD	BAD
0.716286223639878	1.24520702654977	0.0887023544038634	0.0279500115397492	0.999199190182988	0.806826048787741	-0.048725378079108	0.496700615400001	0.255806282642867	-0.120756497862151	-0.0520491502117915	-0.790535954928123	-0.971983581233052	0.147212927314438	-0.244780951901834	-22.3119392335671	10.9995180999779	-7.91494492118809	-22.6797007953811	-10.8319250392144	BAD	BAD
0.72037521339653	1.25254350358309	0.0863025244748387	0.0260255982367628	1.0039977628443	0.798882903455117	-0.0467994555992885	0.486526651081593	0.0734833322499753	-0.178932359846801	0.191177467724904	-1.26499502077422	-1.61344712398739	-0.270345029677053	-0.244780951901834	-22.3119392335671	10.9995180999779	-7.91494492118809	-22.6797007953811	-10.8319250392144	BAD	BAD
0.730108076959834	1.2613278815781	0.0886958803699306	0.021691825959861	0.99820315723604	0.796970531758296	-0.0434440221927203	0.484325149600189	-0.0499645627914979	-0.120161939102509	0.00991968648877021	-1.59813812165112	-2.65208614282895	-0.140254237471502	-0.242503978740406	-22.6811384215029	11.0009474118142	-7.87061872200835	-22.6333635637879	-10.8312571505496	BAD	BAD
0.731424069493671	1.27136763710362	0.0935451355436416	0.0255220192944675	1.00297077996833	0.795448481868843	-0.0413794115907816	0.490883145521706	0.0101812983815058	-0.237074084229817	0.00852306329462254	-2.00094468985923	-4.09543472270969	0.0282004424567507	-0.242486951901834	-22.6838992335671	11.0009580999779	-7.55390492118809	-22.3022807953811	-10.8264850392144	BAD	BAD
0.743268838764436	1.28263564368756	0.0954854290242945	0.0270074053579028	0.997271806286782	0.794025157048496	-0.0404755977301201	0.481994420072206	-0.172073398657067	-0.003091957276973	0.12986260584434	-1.63213193066839	-4.303946	0.113299622708602	-0.242486951901834	-22.6838992335671	11.0009580999779	-7.55390492118809	-22.3022807953811	-10.8264850392144	BAD	BAD
0.746072354098907	1.29515414016197	0.0887888154153274	0.0246004161914751	0.998655556256399	0.791858098977959	-0.0423700259967179	0.471128859946729	0.00848337830167888	-0.234967599872914	0.00992642555002617	-0.427999685813009	-4.46321278527131	0.342178338173562	-0.242486951901834	-22.6838992335671	11.0009580999779	-7.55390492118809	-22.3022807953811	-10.8264850392144	BAD	BAD
0.757088266246281	1.30881716111398	0.0949376616802539	0.0236392516776937	0.995765843967167	0.785224275848853	-0.0469318609462282	0.461392979829239	-0.110575922722192	-0.0622176786512167	0.189834374083367	0.742655442428898	-5.85688799078906	0.439664299106422	-0.242486951901834	-22.6838992335671	11.0009580999779	-7.55390492118809	-22.3022807953811	-10.8264850392144	BAD	BAD
0.759743289072794	1.32335199638624	0.0950569188117962	0.0221909502821218	1.00142916936451	0.782399322181249	-0.0404772645466142	0.46849251498535	-0.112291587768154	-0.176615234608078	0.131900915351751	0.584988202346797	-8.60043098689966	0.344042895366827	-0.243873868807413	-22.3116857781547	11.4414149543	-7.50201524965925	-22.3017229778995	-10.8262012126872	BAD	BAD
0.766231098461093	1.3383923577347	0.0926000391819601	0.0274070294069058	0.991594292215809	0.782383375808391	-0.0438910110473325	0.477852512304044	0.129757073777937	-0.061561161168989	0.0705696294490404	-0.0885884270681984	-11.850175359048	0.0903613833995578	-0.243895951901834	-22.3057592335671	11.4484280999779	-7.18460492118809	-22.2983107953811	-10.8244650392144	BAD	BAD
0.774821964388246	1.35349080740712	0.0882770479971142	0.0255773254533344	0.994273293252272	0.79139002378094	-0.0458312635554847	0.481834128140652	-0.0473618168843686	-0.00113838324079961	0.00925506053417094	-0.345996595049942	-13.9581581866441	0.169684229701087	-0.243895951901834	-22.3057592335671	11.4484280999779	-7.18460492118809	-22.2983107953811	-10.8244650392144	BAD	BAD
0.775382960548758	1.36808121950442	0.0882225820555385	0.0274372781533368	1.00241042498032	0.802077366071462	-0.0495925381033722	0.490729511255234	0.0697709675327009	-0.232543572406322	0.128250825960974	-0.740503201892999	-14.8342997534538	0.3258747	-0.243895951901834	-22.3057592335671	11.4484280999779	-7.18460492118809	-22.2983107953811	-10.8244650392144	BAD	BAD
0.785054241977427	1.38153213983895	0.0905934555084685	0.0227458959426027	0.995889933492133	0.81399181148182	-0.0490172993249455	0.489828300659302	0.072213145229603	0.227295948102355	0.0708168320684175	-1.67650592415103	-14.1893530316887	0.354225568950871	-0.243895951901834	-22.3057592335671	11.4484280999779	-7.18460492118809	-22.2983107953811	-10.8244650392144	BAD	BAD
0.772984979553599	1.39333585694739	0.0910972219368441	0.0264297224471898	0.993411126811917	0.817849909078127	-0.0502991853893631	0.483062526584955	0.0721414545328389	0.179994106418657	0.0695026030875811	-2.84491400411142	-13.3950627998	0.516843365374781	-0.602984255781923	-22.6766068587261	11.0107064729247	-7.23136897453129	-22.2988135121203	-10.8247208295955	BAD	BAD
0.795550383195277	1.40329839662538	0.0892158794769581	0.0302949602582386	0.998121864595008	0.815913724414424	-0.0465295702499184	0.473951451868793	-0.0478707867706466	0.00488059317256584	-0.169669088213577	-3.29182206564686	-13.1555545812311	0.565878765352639	-0.611768951901834	-22.6856792335671	10.9999980999779	-7.52785402503741	-22.302000746484	-10.8263425458209	BAD	BAD
0.782539500291478	1.41154872072291	0.0906316413779368	0.0266205316143153	1.00479546852111	0.814955451848157	-0.0531451299181416	0.465858927668316	-0.0508892908658654	0.115979319646942	0.00311067277978261	-2.48181505473604	-13.7353059076643	0.290636551324276	-0.611768951901834	-22.6856792335671	10.9999980999779	-7.55390492118809	-22.3022807953811	-10.8264850392144	BAD	BAD
0.802822048733393	1.41840069162229	0.0887810144014195	0.0227400242066321	1.00165732195025	0.817027344424478	-0.0519059234551557	0.478492258503304	-0.0508614561273015	0.00379329070426101	0.0676707481844656	-0.925502029031263	-13.8456647364344	0.152540600715614	-0.611768951901834	-22.6856792335671	10.9999980999779	-7.55390492118809	-22.3022807953811	-10.8264850392144	BAD	BAD
0.807361064452259	1.42423629065923	0.0887136554306425	0.0249804297044196	1.0011139319099	0.818037832353679	-0.0488371657265434	0.488630635638435	-0.110506709479617	0.17311381459198	0.00988653428609543	-0.624004682562259	-13.9055414437826	0.311661340116967	-0.611768951901834	-22.6856792335671	10.9999980999779	-7.55390492118809	-22.3022807953811	-10.8264850392144	BAD	BAD
0.810415247294658	1.42947283253477	0.0896673969390571	0.022709575595621	1.00153947526996	0.824345846254021	-0.0432512771063945	0.494050838437706	0.0664525980963376	-0.0514013678811933	-0.0514060754645457	-1.58327129383163	-12.5289178954212	0.382432373830102	-0.255787207182791	-22.3187657835095	11.3720032679209	-7.55390492118809	-22.3022807953811	-10.8264850392144	BAD	BAD
0.813977752069645	1.43455330681189	0.0911007217891415	0.0235758365501308	1.00015186999894	0.825410971111006	-0.0488723433132478	0.48393934371343	0.0127906750305776	0.170466245465202	0.00593538633165973	-2.1785439321943	-11.1428724203223	0.3869528	-0.244021951901834	-22.3066392335671	11.3842980999779	-8.57705734516754	-22.6787972435481	-9.52650169700606	BAD	BAD
0.817815727284516	1.43989247490918	0.0911471007806885	0.0226733890458105	0.99869244961972	0.82826180827799	-0.051263884680436	0.471888440350518	-0.0487191742268355	0.0637454035541205	-0.0512031021646199	-1.98690824645844	-10.0440884857458	0.329962236548736	-0.244021951901834	-22.3066392335671	11.3842980999779	-8.65459492118809	-22.7073307953811	-9.42798503921437	BAD	BAD
0.821038085567168	1.44578701901734	0.0920771730275605	0.0235776818334869	0.997712678704458	0.825302696472313	-0.0526959645714528	0.467425582361421	-0.0508897478212683	0.0594727611614677	0.12387599374264	-1.62275368361931	-9.02215968971037	0.497499323653371	-0.244021951901834	-22.3066392335671	11.3842980999779	-8.65459492118809	-22.7073307953811	-9.42798503921437	BAD	BAD
0.825901924292369	1.45234865776959	0.0916503862557818	0.0226787735200256	0.998135611448507	0.818658362888934	-0.0491049238736304	0.465037827628181	0.00830020226156055	0.0593802205932866	0.130586954590019	-1.54108639500056	-8.73349873893186	0.336831066631482	-0.244021951901834	-22.3066392335671	11.3842980999779	-8.65459492118809	-22.7073307953811	-9.42798503921437	BAD	BAD
0.828911923497879	1.45953045130013	0.0925598209445497	0.0249737433204292	0.998637731479042	0.810051420647692	-0.0533715257010691	0.458816070687563	-0.048425821439481	0.00238413721608663	0.0716550337145521	-1.82925792269704	-10.2959422430573	0.210586934648147	-0.243900971023788	-22.3057942877521	11.4458735262402	-8.65459492118809	-22.7073307953811	-9.42798503921437	BAD	BAD
0.832621395341531	1.46724341569876	0.0888430915706275	0.0241282016605253	0.993098389768654	0.810961989501635	-0.0501629972685608	0.450407297465135	0.126171149791703	3.75310063011249e-05	-0.107283817414111	-2.08100260676492	-12.5375737484312	0.666567379038807	-0.243895951901834	-22.3057592335671	11.4484280999779	-8.66242865615899	-22.353581300232	-9.42475492600388	BAD	BAD
0.839329354319786	1.47543115625357	0.0910196252556035	0.0254879321635896	0.996103394209003	0.819757581277399	-0.0469007056194581	0.458772319587734	-0.160802985041908	0.113712251252213	0.119967285466977	-3.0347763069569	-14.3019889356452	0.92458256192769	-0.243895951901834	-22.3057592335671	11.4484280999779	-8.66286492118809	-22.3338807953811	-9.42457503921437	BAD	BAD
0.83728625679721	1.48399585435414	0.0902148228015319	0.0209129202074612	0.996669618301166	0.823396464878888	-0.0485276713950677	0.473829396240966	0.120075301168341	0.118737474363494	-0.103854260905382	-3.91009008815181	-14.615268358297	1.1115287830388	-0.243895951901834	-22.3057592335671	11.4484280999779	-8.66286492118809	-22.3338807953811	-9.42457503921437	BAD	BAD
0.840108738416215	1.49267070168692	0.0962178245020273	0.0221059151728536	0.999903650624239	0.837695279842108	-0.0574848058633849	0.461833066133181	0.0163051235389484	-0.0510775620887904	0.119244842979969	-4.0088585262327	-14.2260666354144	0.94436308822526	-0.243895951901834	-22.3057592335671	11.4484280999779	-8.66286492118809	-22.3338807953811	-9.42457503921437	BAD	BAD
0.845473509230742	1.50104047256873	0.0923326598653564	0.0249286914516232	1.0010320114007	0.832130644617502	-0.0510773353732128	0.467968650017414	-0.0480107337424259	-0.172337387725518	-0.0446729223012792	-4.13040218979646	-13.0611151625823	0.877929314917808	0.1090089238439	-22.6640611050332	11.023332575355	-8.66286492118809	-22.3338807953811	-9.42457503921437	BAD	BAD
0.825457988373237	1.50871278759371	0.0888808354481525	0.0259766143860305	1.00156854487867	0.824437918654646	-0.0568898555292558	0.464739923731124	-0.0509767180676051	-0.0652094640178956	0.00480106339908489	-3.77703212749932	-13.1303365875048	0.993462241315819	0.126795048098166	-22.6821192335671	11.0019080999779	-8.30647106104052	-22.3300496409992	-9.42261603584024	BAD	BAD
0.845924873991919	1.51543899581365	0.0951485918580012	0.0246725356248762	0.993276030258632	0.819948240940187	-0.0540472891155362	0.455417496846705	0.00750379910075676	-0.115633168876723	-0.108489859401251	-3.58432518589697	-14.9838498906263	0.938574724108367	0.126795048098166	-22.6821192335671	11.0019080999779	-8.29355492118809	-22.3299107953811	-9.42254503921437	BAD	BAD
0.848205996469954	1.52111426752187	0.0955219060078415	0.0273526815632424	1.00110973641339	0.819121032968921	-0.0524129063141214	0.440993412193642	-0.0476345861654002	-0.0624565670599558	-0.230897019516682	-2.03922271946371	-17.7351626368846	0.699152931840937	0.126795048098166	-22.6821192335671	11.0019080999779	-8.29355492118809	-22.3299107953811	-9.42254503921437	BAD	BAD
0.849481907097502	1.5257649162269	0.0900168656268992	0.0228981593891314	1.00155498256323	0.824259492196655	-0.055083411729884	0.415037349262174	0.0073149005116349	0.0528968282879406	0.110713696397878	-1.24018810917631	-20.2939866597679	0.926732743439721	-0.572785159572414	-22.3279863744097	11.4231558389248	-8.29355492118809	-22.3299107953811	-9.42254503921437	BAD	BAD
0.853937899010262	1.52959060419118	0.0855560694237222	0.0217010671464929	0.99928158505308	0.828200074704686	-0.0499327844575707	0.415451849888183	0.0106993101165879	0.0031959288372184	-0.158702177417295	-1.71264748674267	-22.2236733018521	1.23569278609232	-0.613177951901834	-22.3075392335671	11.4474780999779	-8.29355492118809	-22.3299107953811	-9.42254503921437	BAD	BAD
0.841240875276838	1.53297584734641	0.0917085255144857	0.021673415250597	0.99363741634191	0.837772471467011	-0.047643089669319	0.425966763471851	0.0686677251045131	-0.00027146720582184	-0.00253920874166563	-3.78964734711012	-22.2634	1.36209693731485	-0.613177951901834	-22.3075392335671	11.4474780999779	-8.65714635597947	-22.3461263227862	-8.54398776440707	BAD	BAD
0.857747345393216	1.53636664024286	0.09073829122512	0.0239491319393084	0.997884420198596	0.836443040404825	-0.0484075022196702	0.437001167452103	0.0143497502458265	0.0556386982775551	-0.0495687166406835	-6.63217999978871	-22.5576602924933	1.364203	-0.613177951901834	-22.3075392335671	11.4474780999779	-8.66352492118808	-22.3464107953811	-8.52857503921437	BAD	BAD
0.857159436832548	1.54009042195936	0.089289678414724	0.0222651957276318	0.998617466284132	0.844144739623029	-0.0533570199145223	0.443168456775238	0.0684794168485793	0.00331675588290028	-0.110693586287145	-7.71193897816554	-22.9751780337834	1.18282124287155	-0.613177951901834	-22.3075392335671	11.4474780999779	-8.66352492118808	-22.3464107953811	-8.52857503921437	BAD	BAD
0.858578635359426	1.54424329494784	0.0864378748999413	0.0248650250327626	0.995512037712255	0.843317666149786	-0.0586746223249187	0.440645221747888	0.0144755956623825	-0.0559301701963497	0.0580069207975069	-5.51047106329004	-21.9717063030079	0.816897641129599	-0.611857364729372	-22.6619514645075	11.0280768594288	-8.66352492118808	-22.3464107953811	-8.52857503921437	BAD	BAD
0.862267398577512	1.5486656415804	0.0885587651160445	0.0245994991621296	1.00117509749779	0.855451592275599	-0.0560440626624848	0.435987599493017	0.125770826363132	0.218033648411156	0.0122173699343775	-2.16616621263133	-18.9909444362977	0.753609427509587	-0.611768951901834	-22.6856792335671	10.9999980999779	-8.66352492118808	-22.3464107953811	-8.52857503921437	BAD	BAD
0.863138754232243	1.55301691981025	0.087357604395196	0.0218452965952593	1.00020133068389	0.8520014746451	-0.0498274593738241	0.439544047815436	0.191084049899969	0.181430401625452	0.0655967735609188	-0.795624786888258	-15.8188906731132	0.448031	-0.611768951901834	-22.6856792335671	10.9999980999779	-9.05001492118809	-21.6160207953811	-7.62778503921437	BAD	BAD
0.864217797665519	1.55691478057307	0.0913301676285213	0.0266442392692621	1.00058510379086	0.845874548662646	-0.060517569833865	0.420358714842237	0.137750017301176	0.0666540798967071	-0.044844050715888	-1.72570511999936	-14.6247066158711	0.448031	-0.611768951901834	-22.6856792335671	10.9999980999779	-9.05001492118809	-21.6160207953811	-7.62778503921437	BAD	BAD
0.865619885580772	1.56003268672097	0.0911652884615596	0.0251999209164519	0.997449152915596	0.844923431460633	-0.0518782885668133	0.406860628430546	-0.038423162111911	0.00337261468985136	-0.0531042810303588	-2.406125326705	-14.2735859397344	0.44941957451713	-0.611768951901834	-22.6856792335671	10.9999980999779	-9.05001492118809	-21.6160207953811	-7.62778503921437	BAD	BAD
0.866273033859162	1.56214573052541	0.0884183801982407	0.029560064040783	1.00177223926113	0.847299365455409	-0.0519891546767723	0.412210310622105	0.063233919724462	0.10954246849342	0.00386810941190533	-2.78683119425133	-14.9961286477008	0.630584832335798	-0.611063742486875	-22.6807641376446	11.3575179033794	-9.05001492118809	-21.6160207953811	-7.62778503921437	BAD	BAD
0.86550703682626	1.56318682501267	0.090485626424998	0.0281105381344652	1.00388662335096	0.846325057028447	-0.0503948330878206	0.421714660329553	0.129087063862762	0.117868952377648	0.00813239490565811	-3.89048557913461	-16.0651616538852	0.565694918424723	-0.611009951901834	-22.6803892335671	11.3847880999779	-9.06178563911767	-21.6161473037158	-7.62784961730616	BAD	BAD
0.865395598010035	1.56324365682382	0.0906407323141597	0.0279733550709604	0.999091203194843	0.850401085854743	-0.0541582486293619	0.418715844440536	0.190531010224503	0.00772178504847756	0.00808094370724689	-4.0495753497405	-16.5420123044888	0.262564143268631	-0.611009951901834	-22.6803892335671	11.3847880999779	-9.85018492118809	-21.6246207953811	-7.63217503921437	BAD	BAD
0.86451470831837	1.56243043903723	0.0911075356711045	0.0248349651014348	1.00000630152155	0.860721285832941	-0.0559371722787774	0.416884774922912	0.0242077710683547	0.108724510803594	0.121468575871439	-2.75693808608712	-16.8545438873389	0.143968445567955	-0.611009951901834	-22.6803892335671	11.3847880999779	-9.85018492118809	-21.6246207953811	-7.63217503921437	BAD	BAD
0.866151916881594	1.56076424083789	0.0875342589448247	0.0241188424921268	0.996105728850298	0.871984787556804	-0.0559153058299059	0.420693250001014	-0.10345881942543	-0.0466194664161756	0.243800618813871	-1.97504790664208	-15.0355260355324	0.2037183	-0.611009951901834	-22.6803892335671	11.3847880999779	-9.85018492118809	-21.6246207953811	-7.63217503921437	BAD	BAD
0.864705256627669	1.55813463027526	0.0867910478812026	0.0263117969530113	0.999365414891756	0.866148173177991	-0.054546421931399	0.421039142604351	0.0573186201098522	-0.115037334904327	0.0271285435764918	-2.16840945967417	-12.3392581276235	0.205482166221065	0.0687372331211904	-22.6819831000089	11.0320368957957	-9.85018492118809	-21.6246207953811	-7.63217503921437	BAD	BAD
0.864883305561008	1.55431320532845	0.0898978761137403	0.0265137557597487	1.0018818907334	0.861826556989682	-0.0544139298971938	0.415684799214942	0.0151687650334216	0.0987216404220718	0.120492493311159	-2.58084187554192	-9.63903761377416	0.262814824738587	0.126795048098166	-22.6821192335671	11.0019080999779	-9.84993801560247	-21.6371438726395	-7.60321505804949	BAD	BAD
0.864347380700717	1.54898425763126	0.0892531190109499	0.0265137952103223	0.996301001230525	0.859245733309607	-0.0541236687037431	0.408979106281974	-0.0463474990182452	0.00877507959803726	-0.0386401775663551	-2.31027978471299	-8.5762623006343	0.205917673506416	0.126795048098166	-22.6821192335671	11.0019080999779	-9.84257492118809	-22.0106007953811	-6.73958503921437	BAD	BAD
0.864308688525433	1.54181914180481	0.0905215244133574	0.0265178062621906	0.998440939305894	0.865069725588213	-0.063204494862635	0.403202476305627	-0.0513361762054176	-0.164188289292588	0.114880429523806	-1.4315269263489	-7.90347570442468	0.2647965	0.126795048098166	-22.6821192335671	11.0019080999779	-9.84257492118809	-22.0106007953811	-6.73958503921437	BAD	BAD
0.864196106594326	1.53260355394204	0.0879486407423355	0.0265100021853431	0.993382256382901	0.866880931029684	-0.0604703121551939	0.405740165205599	0.0612764105939322	0.0382246410745417	0.0180439512491077	-0.375531021499488	-6.88810993671966	0.267428547496532	0.126795048098166	-22.6821192335671	11.0019080999779	-9.84257492118809	-22.0106007953811	-6.73958503921437	BAD	BAD
0.863746426905335	1.52135270536373	0.0872669301994225	0.027834471052002	0.997325817374603	0.866243787538334	-0.0608379451716772	0.408456772523104	0.0717599008580321	0.112646382254962	-0.104456147937921	-0.691644022446346	-5.92175206773059	0.314486991146544	-0.211700089916314	-22.3384474688273	11.4096462134638	-9.84257492118809	-22.0106007953811	-6.73958503921437	BAD	BAD
0.864446994053099	1.50829214820624	0.0912184727257655	0.0270924898955849	0.996393306344459	0.863330164867917	-0.0573028564225794	0.408169948033026	-0.040491138676826	0.1177488316038	0.108611536572568	-1.08892232134062	-4.79308153602365	0.0785000621150008	-0.243895951901834	-22.3057592335671	11.4484280999779	-9.82488998510961	-21.9729584563125	-6.7391413742647	BAD	BAD
0.865719215947518	1.49375135004576	0.0920397559772758	0.0234813404612182	0.990936689008333	0.870290374893527	-0.0600319915327561	0.408642944816909	0.0606658083955807	-0.0444545645994047	-0.148844683342741	-0.761953667593963	-3.85744870610722	0.0106445981330656	-0.243895951901834	-22.3057592335671	11.4484280999779	-9.48980492118809	-21.2597307953811	-6.73073503921437	BAD	BAD
0.864093461848868	1.47817468396313	0.0934394791271262	0.0248957579406179	0.998775928734677	0.870389529953197	-0.0516596056381794	0.402655639541547	-0.0401663958978177	0.101223055456668	0.0463611253315429	-0.151855673617405	-3.2877894940241	-0.159253043179955	-0.243895951901834	-22.3057592335671	11.4484280999779	-9.48980492118809	-21.2597307953811	-6.73073503921437	BAD	BAD
0.861342370773387	1.46224051984375	0.0869495965566025	0.0272464160410181	1.00055660008777	0.872582249558962	-0.0540429282848165	0.40359533534076	-0.0514661874451743	0.171357023729023	0.068897974548984	0.245026513995124	-2.2027127006451	-0.0979571294309634	-0.243895951901834	-22.3057592335671	11.4484280999779	-9.48980492118809	-21.2597307953811	-6.73073503921437	BAD	BAD
0.860718269357219	1.44682141490679	0.0915835676579618	0.0226610922336312	1.00276604279833	0.870750829285316	-0.0617506127784562	0.404978284460312	0.0599702531129138	0.0155887291242512	0.0133094171254453	0.0388959974034693	-0.962879255203317	-0.04059432	-0.580153004115713	-21.970767292202	11.4462652852935	-9.48980492118809	-21.2597307953811	-6.73073503921437	BAD	BAD
0.857911128231144	1.43272781250645	0.0872938029253623	0.0221378097640659	1.00082730187665	0.86947297610451	-0.0532166402550366	0.403759255920149	0.0716467072404303	-0.0550723848511276	-0.158740436001657	-0.428256303660964	0.885169430437194	-0.04059432	-0.615473951901834	-21.9355792335671	11.4460380999779	-9.51380662632673	-21.3115738808658	-6.67048799534784	BAD	BAD
0.854493665862858	1.42050824246108	0.0915793012511276	0.0252183251094552	0.997545356987226	0.86532076077281	-0.0559842684500386	0.407630034631237	0.0716147645075731	-0.0608042911480133	-0.0659133154146633	-0.46823485265987	2.65141063838326	-0.0362313702789551	-0.615473951901834	-21.9355792335671	11.4460380999779	-9.84323492118808	-22.0231307953811	-5.84358503921437	BAD	BAD
0.850555907943796	1.41044659324069	0.0899061008076089	0.0259827073462516	0.996357327340396	0.864133913283771	-0.060111178710699	0.412349846597089	0.127055860596973	-0.0607670800676306	0.00146964051339972	-0.17819925689151	4.77571531982853	0.02048385	-0.615473951901834	-21.9355792335671	11.4460380999779	-9.84323492118808	-22.0231307953811	-5.84358503921437	BAD	BAD
0.849508519873628	1.40261910086184	0.0901188311006245	0.02210924914884	0.997089795595912	0.860383394710906	-0.0533858318705368	0.407497153266357	-0.0881088837718837	0.0458212004481134	-0.102631099466882	0.584998339699017	6.46995931041604	0.00609692220891148	-0.615473951901834	-21.9355792335671	11.4460380999779	-9.84323492118808	-22.0231307953811	-5.84358503921437	BAD	BAD
0.854432147516426	1.39689151583377	0.0902005854987066	0.0247066230792525	1.00676735755519	0.858732990737126	-0.0558283475415113	0.415555714491895	-0.00273654135807873	0.00450149876077735	0.0500216467458457	0.8129799	7.58427661626079	-0.167764055762076	0.383352050850407	-22.9369824560893	11.0499228289299	-9.84323492118808	-22.0231307953811	-5.84358503921437	BAD	BAD
0.850414295086474	1.39288278777253	0.0901498198284744	0.0276677284430937	0.997924831932761	0.855671242119497	-0.0601903548325116	0.417870885043051	0.00998359277568554	0.210867866847096	-0.150718735500405	0.828872476941497	7.748582	-0.239522586439026	0.498372048098166	-23.0522992335671	11.0043080999779	-9.84391497142057	-21.9906082923229	-5.88166356980182	BAD	BAD
0.844240104162405	1.38999183294105	0.0853808789960375	0.025350206320145	1.00022509959768	0.856512271663761	-0.0580505579947475	0.421325328293278	-0.0451212670962462	0.182250034853047	-0.121474279744062	0.97646302810042	7.73793582956153	-0.4070633	0.498372048098166	-23.0522992335671	11.0043080999779	-9.85117492118809	-21.6434107953811	-6.28817503921437	BAD	BAD
0.844989512324168	1.38752815336894	0.0909108283852111	0.023330946891621	1.00188245966911	0.861023719259489	-0.0585115633636459	0.424516969723002	0.113167307205443	0.0698061658137665	-0.224330265495397	0.72817567196101	7.65692664249277	-0.4070633	0.498372048098166	-23.0522992335671	11.0043080999779	-9.85117492118809	-21.6434107953811	-6.28817503921437	BAD	BAD
0.848372088348431	1.38486518554662	0.0911720555373013	0.0244228152916302	0.9938543301875	0.861517780885559	-0.0620165978778117	0.424307386598441	-0.0862739595284892	0.162626219981113	-0.182861450522276	0.509674304945164	7.93906574224859	-0.412942145079718	0.498372048098166	-23.0522992335671	11.0043080999779	-9.85117492118809	-21.6434107953811	-6.28817503921437	BAD	BAD
0.847568565030712	1.38153691904359	0.0855183508741301	0.0249878274608745	1.00063325063387	0.85802363234689	-0.0573301849393252	0.411891981597056	-0.0584415396313014	0.228219044696153	-0.0124138101923844	0.614963763216047	8.07073386974779	-0.480334798656159	-0.164335904804618	-22.0634322054372	10.9987695982875	-9.85117492118809	-21.6434107953811	-6.28817503921437	BAD	BAD
0.845298368335968	1.37729723455059	0.0926002005591227	0.0229174525592715	1.00025183495494	0.862355690584705	-0.057360986996475	0.414752122056061	0.0577135556944809	0.129289343248485	0.00807119741100034	1.18827581699504	8.34726065715489	-0.5902978	-0.247076951901834	-21.9399692335671	10.9980780999779	-9.85110668823511	-21.6421154031072	-6.38080644204141	BAD	BAD
0.848965632889421	1.37216327213233	0.0879819607396409	0.0243439298453403	1.00184346203291	0.865439912574873	-0.052736519204538	0.406209524030183	0.0169418639605673	0.273516477089772	-0.0462147391204337	2.33049646078019	8.9588072019082	-0.5902978	-0.247076951901834	-21.9399692335671	10.9980780999779	-9.85051492118809	-21.6308807953811	-7.18417503921437	BAD	BAD
0.849735605901053	1.36642868114642	0.0911288565788298	0.0232923248827788	0.999896691939893	0.860790795144788	-0.0499016277752421	0.408817762836945	-0.0445600491794353	0.241233409797495	0.00100422663463046	2.49052759594071	9.61141020145966	-0.5902978	-0.247076951901834	-21.9399692335671	10.9980780999779	-9.85051492118809	-21.6308807953811	-7.18417503921437	BAD	BAD
0.846607814233502	1.36061957830774	0.09331738448019	0.0269876131499299	0.994514365977826	0.851727226437503	-0.0542324713155705	0.409728075686631	0.111371667112427	0.181777481267832	-0.100074907750674	1.42824464500271	9.66993149562496	-0.597262756052907	-0.247076951901834	-21.9399692335671	10.9980780999779	-9.85051492118809	-21.6308807953811	-7.18417503921437	BAD	BAD
0.849994258032994	1.35533503923715	0.0926867337066664	0.0262170947028807	0.993400294642663	0.851831770373873	-0.0540374097205565	0.421188330969471	0.0787659307275958	-0.139206205152909	-0.00630300482306418	0.4418692	9.25780081572186	-0.615465478113583	-0.245054736270238	-22.2675840194925	10.9993463885273	-9.85051492118809	-21.6308807953811	-7.18417503921437	BAD	BAD
0.851280778204248	1.35100597336642	0.091295101098946	0.0239055883096307	0.993326454439188	0.853452738460365	-0.0567814008716957	0.418981595311641	-0.036871475813972	-0.0250460586916538	-0.0456298277151024	0.486799576224768	8.98524357936233	-0.323800897220729	-0.244780951901834	-22.3119392335671	10.9995180999779	-9.75359837804361	-21.6290816950299	-7.23788290642776	BAD	BAD
0.846569668634185	1.34773677868353	0.0902668093174973	0.0274379797817887	0.997192398269873	0.85725240144104	-0.0591335779902242	0.429620809228973	0.0563194768574803	0.0486458555207497	0.000755184179602007	0.782144048433341	9.65685012689249	-0.132300433542275	-0.244780951901834	-22.3119392335671	10.9995180999779	-9.05001492118809	-21.6160207953811	-7.62778503921437	BAD	BAD
0.846703988565121	1.34530893865126	0.0893128422721719	0.0266926527084305	1.00069248992566	0.868213429553472	-0.0615284990077046	0.440081717981477	0.0174773538348539	0.107869752649384	-0.0454566355126729	0.652797724839574	12.6228185815615	0.128544123721007	-0.244780951901834	-22.3119392335671	10.9995180999779	-9.05001492118809	-21.6160207953811	-7.62778503921437	BAD	BAD
0.844506983637518	1.34327335352945	0.0887343023127376	0.0286329312984474	0.995209340965897	0.861677011365084	-0.0581119384594513	0.441724134193239	0.117578906857142	0.0114792809939982	0.000586167949723292	1.2377928717342	16.1212002439598	0.448031	-0.244780951901834	-22.3119392335671	10.9995180999779	-9.05001492118809	-21.6160207953811	-7.62778503921437	BAD	BAD
0.838577354303086	1.34106484381001	0.0916547769242314	0.0268327203013352	0.995167952214714	0.860165182176848	-0.0517198378856553	0.433052902284708	-0.0281746669494375	-0.210593015533029	0.00834361211188186	1.17572030390877	18.9307842139166	0.414967115842212	-0.246122196961831	-21.9827277102525	11.3340352641284	-9.05001492118809	-21.6160207953811	-7.62778503921437	BAD	BAD
0.835302747094272	1.33813835738249	0.0878504248397404	0.0286203677755667	0.99743888888791	0.853517366658725	-0.0524031234678396	0.434463299280597	0.0556261492387525	-0.0855367596655605	-0.098481872685327	1.08787570119805	21.1021642356055	0.152818102987533	-0.246317951901834	-21.9346792335671	11.3828580999779	-9.04891349467602	-21.6687600968815	-7.56603431878551	BAD	BAD
0.829884469495687	1.33411164623014	0.0876678814870852	0.0251362141360649	0.999400370127358	0.834729978345121	-0.0489034406499408	0.431716685239358	0.0714680751081402	-0.0624600232597113	-0.0608922842691748	0.927682310747544	21.3197413138593	-0.171448853524915	-0.246317951901834	-21.9346792335671	11.3828580999779	-9.04208492118808	-21.9957307953811	-7.18319503921437	BAD	BAD
0.825793580828077	1.32886501062843	0.0873057044216593	0.0262478434223206	0.999666823423057	0.813710948833081	-0.0534432784342923	0.41773453133093	-0.0888778679316118	0.0406271890086262	0.106798989786133	1.63408033942033	17.8937783629466	-0.250569448715032	-0.246317951901834	-21.9346792335671	11.3828580999779	-9.04208492118808	-21.9957307953811	-7.18319503921437	BAD	BAD
0.81898232329419	1.32251789551532	0.0901764203409431	0.0277775131875265	0.997150828123311	0.820368401402777	-0.0573349098530145	0.392397139062184	0.100003375507078	-0.14944524873886	0.0248249416683471	4.24769307637462	13.2781101740599	-0.379670548173941	-0.246317951901834	-21.9346792335671	11.3828580999779	-9.04208492118808	-21.9957307953811	-7.18319503921437	BAD	BAD
0.810576925006546	1.31523462204114	0.092757444559972	0.0242077884836368	0.998385566015943	0.825950041635213	-0.0496783177788282	0.395078368149447	-0.0267060568886636	-0.129793262623135	-0.097713444523948	6.07104576862562	10.7641592356972	-0.177097583815906	0.0741197372848283	-22.2600165181653	10.9968723301862	-9.04208492118808	-21.9957307953811	-7.18319503921437	BAD	BAD
0.809245143118527	1.30703400541634	0.0901673607992169	0.0240221421035722	1.00325794416987	0.835951648161648	-0.0441840614761148	0.416858457803941	-0.0516953932666131	-0.0191356829171591	0.0973706347757336	5.04910328879297	10.8143510491286	0.0662599730090413	0.124374048098166	-22.3110392335671	10.9363380999779	-9.08722828863209	-22.0414391125648	-7.29611358551287	BAD	BAD
0.797040932331507	1.29783577922548	0.0913598793085109	0.0278554391994043	1.00235041957458	0.832362276343866	-0.0429436091296846	0.427293960865127	-0.157720483753352	-0.0540098609276242	0.0252218809547461	2.86421961080565	12.10769382374	-0.0318107707485172	0.124374048098166	-22.3110392335671	10.9363380999779	-9.37655209719239	-22.3343836835886	-8.0198084652246	BAD	BAD
0.790633994710471	1.28767128831897	0.0878717531381159	0.0238578294653455	1.00122796556356	0.827916981874234	-0.0434895761955429	0.450111131871422	-0.0158015255510878	-0.164352087671467	0.00814580375300467	1.59478802572109	12.22353	-0.208012601093931	0.124374048098166	-22.3110392335671	10.9363380999779	-9.40246492118808	-22.3606207953811	-8.08462503921437	BAD	BAD
0.782014560986414	1.27680738200933	0.0893136728570505	0.024368266075063	0.994024548182744	0.831971106219682	-0.052065099877797	0.46948029111188	-0.0426785503381969	0.0738533151189915	-0.0445262935914535	1.32314887889624	11.9498870002647	0.000266820350888583	-0.191800408551172	-22.3072629504118	11.320798055028	-9.40246492118808	-22.3606207953811	-8.08462503921437	BAD	BAD
0.770586497944953	1.26564854818038	0.0904961847127241	0.0283175153524144	0.99828414991397	0.832264080432128	-0.0468131626169552	0.48054613306698	-0.156938759207989	0.0142527156037548	-0.000665583880610366	0.11175850314001	11.9801450564416	-0.260724755496657	-0.244021951901834	-22.3066392335671	11.3842980999779	-9.40246492118808	-22.3606207953811	-8.08462503921437	BAD	BAD
0.761786478485758	1.25448055790081	0.0873071961486894	0.0305888063213309	1.00088324070923	0.834997731922266	-0.0498274716178857	0.479466388606803	0.0360172601209526	-0.00271411824777913	0.0605378837208116	-1.59182986666498	11.8194215520671	-0.397815213632552	-0.244021951901834	-22.3066392335671	11.3842980999779	-8.71977286460862	-22.3532819089197	-8.08088165254326	BAD	BAD
0.751105213552392	1.24329778788877	0.0892637957589477	0.0242536829653981	1.00150196073157	0.826859114756935	-0.0585101733134247	0.453587328686627	-0.138403526639938	-0.154614998051471	0.0170507565187861	-1.09166137916712	9.86822681977996	-0.463734819562994	-0.244021951901834	-22.3066392335671	11.3842980999779	-8.66385492118809	-22.3526807953811	-8.08057503921437	BAD	BAD
0.745935728952663	1.23190628399648	0.0880366211218857	0.0239368144463698	1.00198825050759	0.829425544860709	-0.0570152131762281	0.440952449838976	-0.0171058848256606	-0.231013561708252	0.060223300563976	1.31943100757109	7.60574867457188	-0.24058427793293	-0.244021951901834	-22.3066392335671	11.3842980999779	-8.66385492118809	-22.3526807953811	-8.08057503921437	BAD	BAD
0.734831435309991	1.22017311780002	0.0902319054416536	0.0216159160045197	0.999966618863586	0.827471033124992	-0.055427666213056	0.441025797220681	-0.146709617660919	-0.0377472719945594	0.1735947224718	1.50081191287046	7.37107190191715	-0.260671578585034	-0.248676137345193	-21.6795015588668	11.0002406677486	-8.62025873264124	-22.3063918904263	-8.13396610433681	BAD	BAD
0.722125947559541	1.2081151152331	0.088600625830244	0.0211736497576405	0.998786380313409	0.825118927086697	-0.0538934033573756	0.441945012116606	-0.122035766072626	-0.153088307933214	-0.172433319091614	1.50882116523255	7.28608385681274	-0.30021681538027	-0.249496951901834	-21.5688992335671	10.9325080999779	-8.57346471585784	-22.2567076435335	-8.19127346263346	BAD	BAD
0.71034636001501	1.19578686854716	0.0890584412398552	0.0232284181058997	1.00111799294476	0.822766821048401	-0.0523591405016942	0.442864227012531	-0.0083077024955264	-0.0290257850517996	-0.0296531365826757	1.51683041759464	7.20109581170828	-0.339762052175535	-0.249496951901834	-21.5688992335671	10.9325080999779	-8.52667069907442	-22.2070233966408	-8.24858082093014	BAD	BAD
0.69732956226048	1.18321124980046	0.0900143786973301	0.0260645288241505	0.999950141795203	0.820414715010106	-0.0508248776460138	0.443783441908456	0.114718961209542	-0.20229657842447	0.267104985380417	1.52483966995672	7.11610776660387	-0.379307288970771	-0.249496951901834	-21.5688992335671	10.9325080999779	-8.47987668229102	-22.1573391497481	-8.30588817922679	BAD	BAD
0.684961244103504	1.17042786961171	0.090150491547385	0.0248807243263105	0.995552770006254	0.818062608971811	-0.0492906147903334	0.44470265680438	-0.0220353300894052	-0.188757390127463	0.00389322209429214	1.53284892231881	7.03111972149947	-0.418852525766007	-0.249496951901834	-21.5688992335671	10.9325080999779	-8.43308266550763	-22.1076549028554	-8.36319553752343	BAD	BAD
0.672875141190183	1.15752459833752	0.0897401863468026	0.0245757083618295	0.995202030589449	0.815710502933514	-0.047756351934652	0.445621871700306	0.000946276849127672	-0.229247343264108	0.0495956079763199	1.5408581746809	6.946131676395	-0.458397762561271	-0.554595115326241	-22.5098426530476	10.935336840283	-8.3862886487242	-22.0579706559626	-8.42050289582012	BAD	BAD
0.660942478192289	1.14460880704631	0.0925482718711385	0.0262144920480184	1.00138362025173	0.813358396895219	-0.0462220890789716	0.44654108659623	-0.0927566382570885	-0.13861389388947	0.0175093692263366	1.54886742704298	6.8611436312906	-0.497942999356507	-0.611894951901834	-22.6865592335671	10.9358680999779	-8.3394946319408	-22.0082864090699	-8.47781025411677	BAD	BAD
0.652113843801337	1.13176754649414	0.092272994302881	0.0232700909803593	0.998048028437342	0.812352021129621	-0.0495250796990689	0.447906841397302	-0.0607900612649099	-0.169401880124421	-0.146510599417404	1.65901782849879	6.64370469841778	-0.682996318649191	-0.611894951901834	-22.6865592335671	10.9358680999779	-8.30248492118809	-21.9689907953811	-8.52313503921437	BAD	BAD
0.639884081489622	1.1190429684256	0.091705762950513	0.0279186407937212	1.00169695601262	0.808753355297464	-0.0485029239191	0.446699847206353	-0.153947946884148	-0.0298265079617742	0.131942408777684	2.15559343628934	5.35036080387451	-0.300568505536136	-0.611894951901834	-22.6865592335671	10.9358680999779	-8.30248492118809	-21.9689907953811	-8.52313503921437	BAD	BAD
0.624246711238584	1.10641593483418	0.0900091695007301	0.0236725548401096	1.00010428337698	0.811810178018182	-0.0454483298828067	0.458836645519888	-0.0710650744974007	-0.0503457092196594	0.14060001519761	1.5756532603657	4.32149354997787	-0.0486725170896875	-0.611894951901834	-22.6865592335671	10.9358680999779	-8.30248492118809	-21.9689907953811	-8.52313503921437	BAD	BAD
0.619165328543658	1.09378794399133	0.0888584975808688	0.0258662140233905	0.99803970856158	0.814773318863722	-0.0496869503230936	0.462825837557346	-0.0507303214000676	-0.0105498457754189	0.130372747538652	-0.0654561525282789	3.53521507866495	0.137226466985312	-0.611157081660264	-22.6814149856682	11.310155906583	-8.30248492118809	-21.9689907953811	-8.52313503921437	BAD	BAD
0.604341160305525	1.080981311343	0.0907214132460262	0.0249046353039429	0.996892031811481	0.8163432681632	-0.0549636040892228	0.460409673286741	-0.0507503722119818	-0.0995853070729291	0.0792201277976226	-0.95818426949225	3.04739358008539	0.321105592624867	-0.611009951901834	-22.6803892335671	11.3847880999779	-8.30248492118809	-21.9689907953811	-8.52313503921437	BAD	BAD
0.588956033133325	1.06777630220468	0.0923400480451388	0.0265999850737774	0.99754252440792	0.818910531042381	-0.0548049732303598	0.461847726023335	0.000404111263558328	0.0285105867631882	0.0178840827342861	-0.940414036684284	3.40436330917127	0.236316120183492	-0.611009951901834	-22.6803892335671	11.3847880999779	-8.30103003120147	-22.0277924632391	-8.66966836540343	BAD	BAD
0.575642965555437	1.05397813897444	0.0934179792051023	0.0213826590328538	0.998048781005703	0.821505464539432	-0.0545009821167995	0.463393339225235	0.0108154926632204	0.00936213248914651	0.00748261271173518	-0.899032805621642	3.78359234041954	0.144372891596104	-0.611009951901834	-22.6803892335671	11.3847880999779	-8.29953640230646	-22.0881598250292	-8.8201033894187	BAD	BAD
0.563994728314074	1.03949217018725	0.0919628019384127	0.0234289946057075	0.997759529156501	0.824100398036482	-0.0541969910032392	0.464938952427134	0.0617779733889134	0.0483603691832785	-0.0941092305029276	-0.857651574559001	4.16282137166781	0.0524296630087162	-0.611009951901834	-22.6803892335671	11.3847880999779	-8.29804277341146	-22.1485271868192	-8.97053841343399	BAD	BAD
0.549181317873743	1.02436635510877	0.08841990119698	0.0228812297858141	0.999689507002238	0.826695331533533	-0.0538929998896788	0.466484565629033	0.123211684450007	0.0585403324704673	-0.115186685047733	-0.81627034349636	4.54205040291608	-0.0395135655786714	0.608279918902917	-22.6796045894554	11.0171616851565	-8.29654914451645	-22.2088945486093	-9.12097343744926	BAD	BAD
0.536509546357692	1.00876984015752	0.0889326937987128	0.0218319911924859	0.995706612315894	0.829290265030586	-0.0535890087761183	0.468030178830934	0.0322980971603331	0.156353421749771	-0.0139487978818466	-0.774889112433689	4.92127943416462	-0.131456794166124	0.865233048098166	-22.6794392335671	10.9396880999779	-8.29505551562144	-22.2692619103994	-9.27140846146465	BAD	BAD
0.52412385182694	0.992927109510498	0.088378911377129	0.0244529968158659	0.99599555823402	0.831885198527637	-0.053285017662558	0.469575792032833	-0.04001712729818	-0.0670652124078742	-0.0428334703408196	-0.733507881371047	5.3005084654129	-0.223400022753512	0.865233048098166	-22.6794392335671	10.9396880999779	-8.29356188672644	-22.3296292721894	-9.42184348547993	BAD	BAD
0.499956170743765	0.977072495790935	0.0921958794735721	0.0246726609785705	0.994246963643029	0.819719148322838	-0.0509348144913381	0.469148725926627	-0.101469312030768	0.0265845991216369	-0.0536370124679907	-0.547983944631187	6.49415258179259	-0.2238288	0.865233048098166	-22.6794392335671	10.9396880999779	-8.29355492118809	-22.3299107953811	-9.42254503921437	BAD	BAD
0.503947959841188	0.961499092428484	0.0879121995577953	0.0249629577243643	1.00177480570669	0.823141355263589	-0.0497211332033998	0.461537229980107	-0.0115237923035598	-0.0389786471939442	-0.0535978919866138	0.442889421101461	7.21172859534542	-0.1016725	0.865233048098166	-22.6794392335671	10.9396880999779	-8.29355492118809	-22.3299107953811	-9.42254503921437	BAD	BAD
0.492526138124011	0.946644643819096	0.0883614954820684	0.0238626595060232	1.00073830545933	0.821217022921901	-0.0542179035001892	0.465213927172105	0.0107213809541517	-0.108985608482295	-0.0536321720768443	0.871901239272017	7.26984054958197	-0.0998638704877018	0.260102345305963	-22.373117851124	11.3040631824039	-8.29355492118809	-22.3299107953811	-9.42254503921437	BAD	BAD
0.47960897091332	0.932971261596606	0.0918947459670336	0.0247989213615828	1.00129695484614	0.821206060547161	-0.0533994042888619	0.469079000710622	0.0107237370656833	-0.11973645496004	-0.103777138894796	0.377083162850156	7.03315610873762	0.201979778510739	0.125259048098166	-22.3048592335671	11.3852580999779	-8.29363651766084	-22.3264270055129	-9.41826207831118	BAD	BAD
0.466782890560657	0.920649892126788	0.0898194438465026	0.0258497441053939	0.998825306965408	0.823121153820995	-0.0577692071055688	0.470829122647288	-0.139701947775951	-0.0228470235391651	-0.0651463120440342	0.0691495103465221	7.10583669521105	0.0195570410662437	0.125259048098166	-22.3048592335671	11.3852580999779	-8.30295475038187	-21.9627258095906	-8.97211058500963	BAD	BAD
0.455866378663513	0.909430903330316	0.0844409574180106	0.0224606507664895	0.99661655993603	0.819768928657812	-0.0566687090938519	0.471340113611156	0.0262624970342167	-0.04905963359358	0.0460493451629714	-0.054993236286411	8.15369750281841	-0.0519537868207702	0.125259048098166	-22.3048592335671	11.3852580999779	-8.36466806121899	-21.9623411154015	-9.04738185713481	BAD	BAD
0.429142357300477	0.898776968164185	0.0884658568337055	0.0271686065110656	0.997066032837568	0.816416703494631	-0.0555682110821357	0.471851104575024	-0.0275428583164316	-0.108220960054577	-0.130005525355379	-0.179135982919256	9.20155831042502	-0.123464614707733	0.125259048098166	-22.3048592335671	11.3852580999779	-8.42638137205605	-21.9619564212125	-9.12265312925993	BAD	BAD
0.429463096459649	0.888014017197001	0.0884769834216097	0.0272727527622898	0.996857937055813	0.813064478331451	-0.0544677130704196	0.472362095538892	-0.100611142343889	-0.167380026577929	-0.0768557141603035	-0.303278729552101	10.2494191180316	-0.194975442594696	0.125259048098166	-22.3048592335671	11.3852580999779	-8.48809468289312	-21.9615717270235	-9.19792440138505	BAD	BAD
0.405191144841147	0.876471073329717	0.0897910998861319	0.0246482256816972	0.998687846039276	0.80971225316827	-0.0533672150587035	0.47287308650276	-0.112245767663115	-0.0826011852931369	0.0952199482527373	-0.427421476184946	11.2972799256382	-0.266486270481659	0.125259048098166	-22.3048592335671	11.3852580999779	-8.54980799373019	-21.9611870328344	-9.27319567351017	BAD	BAD
0.408828217805527	0.863656609920646	0.0866407768632639	0.0240759825049948	1.00033516229103	0.806360028005088	-0.0522667170469866	0.473384077466628	-0.0129501344735233	-0.0597337829831903	0.0316604985005175	-0.551564222817879	12.3451407332456	-0.337997098368673	0.125259048098166	-22.3048592335671	11.3852580999779	-8.6115213045673	-21.9608023386454	-9.34846694563535	BAD	BAD
0.397212171747456	0.84939644360736	0.0904886330122016	0.0240917503219237	0.999037435403024	0.803025770037452	-0.0512384197076089	0.473299765449049	-0.0386827289884782	0.0358326126489075	0.00795903323153035	-0.603560117877295	13.2466432272482	-0.402872446242256	0.125259048098166	-22.3048592335671	11.3852580999779	-8.67112492118809	-21.9604307953811	-9.42116503921437	BAD	BAD
0.374882491815618	0.833898892484925	0.0892789184112334	0.0248662814386043	0.998673657262184	0.800412852893832	-0.0520555848816357	0.457422602937776	0.0975849499978449	0.106779933381008	-0.0413117907995852	1.34761713870354	10.0380506947146	-0.287220234046121	0.125259048098166	-22.3048592335671	11.3852580999779	-8.67112492118809	-21.9604307953811	-9.42116503921437	BAD	BAD
0.373749534670662	0.817723471486912	0.0902454703542209	0.0266175397430048	0.995969998483684	0.803532031222419	-0.0480413013090348	0.467896368867763	0.0352453900608968	-0.11938364117728	-0.00431184494659016	2.30545237093537	7.5572219603716	-0.343454178226705	0.419350419172446	-22.0053562293045	11.3848654300146	-8.67112492118809	-21.9604307953811	-9.42116503921437	BAD	BAD
0.351803286812277	0.801548530701711	0.0894671766900745	0.0250602961000879	0.995285004014091	0.813125576063717	-0.0468812980187392	0.482319537084307	-0.0384349887691603	-0.22571269535387	0.00786333177926291	0.993653126469582	7.34099414225528	-0.293144398656027	0.492246048098166	-21.9311192335671	11.3847680999779	-8.65487980152808	-21.94318226895	-9.44106054551483	BAD	BAD
0.353960895424821	0.785825191172614	0.0911131446165644	0.0269049709913072	0.995681616443437	0.820823058259559	-0.0452530980765304	0.484543592062655	-0.00158618039736358	-0.0952449316146832	0.0568059054429163	-0.409064305836945	8.89487805624384	-0.4681415	0.492246048098166	-21.9311192335671	11.3847680999779	-8.30976492118809	-21.5767507953811	-9.86372503921437	BAD	BAD
0.330245053328252	0.770644478110516	0.0881079084440514	0.0274799494371065	0.995415401675565	0.826206534518165	-0.050028384445126	0.490431417872307	0.010769606041639	-0.106525423634904	-0.0774816772603958	-0.0949475793259456	10.410476783896	-0.46973077380147	0.492246048098166	-21.9311192335671	11.3847680999779	-8.30961825320444	-21.5831668908408	-9.86822499682975	BAD	BAD
0.331171609537348	0.755891134041911	0.0879910733189699	0.0259370243841465	0.993761564035633	0.822612699899183	-0.0502824378058321	0.492576121042717	-0.0871499336519794	-0.118456256127957	0.0803468284425568	0.28782274433681	12.2666733223895	-0.50037801142571	0.492246048098166	-21.9311192335671	11.3847680999779	-8.30678993718831	-21.7068935904134	-9.95500127805318	BAD	BAD
0.309849209167544	0.741442108193406	0.091667582778484	0.0309424830295454	0.998007909203868	0.819018865280205	-0.050536491166538	0.494720824213125	-0.0633880127125824	-0.0711889188651565	0.179262718323638	0.670593067999293	14.1228698608816	-0.531025249049928	0.199872888470193	-21.9276351710726	11.7402853289101	-8.30396162117218	-21.8306202899858	-10.0417775592766	BAD	BAD
0.311772684316158	0.727261259148608	0.0902903616450089	0.0258059727055146	1.00069547963625	0.815425030661226	-0.0507905445272439	0.496865527383533	-0.0506971006255118	-0.152862903714977	-0.00243476679103988	1.05336339166178	15.9790663993737	-0.561672486674146	0.123849048098166	-21.9267292335671	11.8327280999779	-8.30113330515606	-21.9543469895583	-10.1285538404999	BAD	BAD
0.299463294458757	0.713404233586998	0.0885341215465702	0.0225503890453764	0.999161581485779	0.811831196042244	-0.05104459788795	0.499010230553943	-0.196697370821441	-0.0835486818631032	-0.198939289959765	1.43613371532453	17.8352629378671	-0.592319724298385	0.123849048098166	-21.9267292335671	11.8327280999779	-8.29830498913992	-22.0780736891308	-10.2153301217234	BAD	BAD
0.288435669212743	0.699971136953399	0.0928189557427169	0.0217799416982076	0.994422008061537	0.808237361423266	-0.0512986512486559	0.501154933724351	-0.0410890470788264	-0.152106448139126	-0.0439044750507293	1.81890403898701	19.6914594763592	-0.622966961922603	0.123849048098166	-21.9267292335671	11.8327280999779	-8.29547667312379	-22.2018003887033	-10.3021064029468	BAD	BAD
0.26527951602388	0.68704252805794	0.0936771447981424	0.0243518522281565	0.998272708337951	0.80418680996825	-0.0509693091740595	0.50319684232008	0.0594315631990769	-0.0835146194659108	0.00790100925374512	2.18731927980507	21.4383295189065	-0.669282744510342	0.123849048098166	-21.9267292335671	11.8327280999779	-8.29285492118809	-22.3164907953811	-10.3825450392144	BAD	BAD
0.255690662503053	0.674618796825719	0.0893609521393517	0.0246773286705233	0.99735789417798	0.79438772570768	-0.0440030080111617	0.50324149219054	-0.0725870490806729	-0.151317107079968	-0.136647621231765	2.29747329210914	21.6737841646217	-0.909772238042175	-0.166876994872361	-21.9329730965846	11.4794039923423	-8.29285492118809	-22.3164907953811	-10.3825450392144	BAD	BAD
0.245180878733861	0.662589140952059	0.0927931657529145	0.0257269127167367	0.99862426041417	0.785016483312443	-0.0466458407041618	0.494922070081511	-0.0156785374949022	-0.0834404650670967	0.0162719441964653	1.57509922282186	20.2579801851074	-1.09365931556005	-0.246317951901834	-21.9346792335671	11.3828580999779	-8.26445674186968	-22.255599295596	-10.4178628168125	BAD	BAD
0.242680236865225	0.650776671907996	0.0907874687683705	0.0273621301770754	1.00343972530405	0.774934148252386	-0.0526975697608977	0.48749145900535	0.0764773155063671	0.0535718704788145	0.0634203616341956	1.79260945128461	17.1986783209009	-1.25076437192258	-0.246317951901834	-21.9346792335671	11.3828580999779	-7.93045663844314	-21.5638963183917	-10.8216869557421	BAD	BAD
0.229780282541408	0.639041034430218	0.0944126404670363	0.0235917566151857	1.00068757590642	0.776349005155292	-0.0515674579203737	0.491534160045305	0.190030571409805	-0.172607497133235	-0.112895323656863	1.67306454681301	16.0454760573501	-1.11455320691236	-0.246317951901834	-21.9346792335671	11.3828580999779	-7.81941493995715	-21.6182381821631	-10.8215903175887	BAD	BAD
0.220424859500489	0.627381912772904	0.0897237793471034	0.0229392266520304	1.00428024721932	0.777763862058197	-0.0504373460798496	0.49557686108526	0.0109192480800638	-0.0624981979422588	-0.0480753490314168	1.55351964234142	14.8922737937994	-0.978342041902133	-0.235650501295169	-21.9346278147	11.3828858315017	-7.70837324147116	-21.6725800459345	-10.8214936794353	BAD	BAD
0.202940927937722	0.6160125965818	0.0901030389702088	0.0331097815481058	0.998255922337165	0.779178718961103	-0.0493072342393247	0.499619562125218	0.0126557245116458	-0.230638690400323	0.125689570302458	1.43397473786974	13.7390715302479	-0.842130876891812	0.122964048098166	-21.9328992335671	11.3838180999779	-7.59733154298509	-21.726921909706	-10.8213970412819	BAD	BAD
0.199573544841841	0.60533084762029	0.0891813154031989	0.0261022415642724	0.997743156799846	0.780593575864009	-0.0481771223988007	0.503662263165173	0.0708686133336216	-0.0616347489582419	-0.0549814140676867	1.31442983339814	12.5858692666971	-0.705919711881587	0.122964048098166	-21.9328992335671	11.3838180999779	-7.48628984449909	-21.7812637734775	-10.8213004031285	BAD	BAD
0.192551426664546	0.595765946398835	0.0892444369841726	0.0288570753666452	0.998703014389986	0.782008432766914	-0.0470470105582766	0.507704964205128	0.00930748326943948	-0.235072113765663	-0.111717641019538	1.19488492892654	11.4326670031464	-0.569708546871362	0.122964048098166	-21.9328992335671	11.3838180999779	-7.3752481460131	-21.8356056372489	-10.8212037649751	BAD	BAD
0.177837772301257	0.587631000186141	0.0920854903111495	0.0255646674354124	0.998170619750388	0.78342328966982	-0.0459168987177517	0.511747665245086	-0.0480240411007732	-0.238865427931237	0.00530829829989848	1.07534002445486	10.2794647395948	-0.433497381861041	0.122964048098166	-21.9328992335671	11.3838180999779	-7.26420644752703	-21.8899475010204	-10.8211071268216	BAD	BAD
0.17839011504893	0.581060943118067	0.0910592942074793	0.0260451150302997	0.997817832795861	0.782321284376303	-0.0503900618060174	0.514925640206812	0.0659810842699464	-0.405484171170337	-0.11457531476165	0.601783775749011	9.70457438486044	-0.2915530150502	0.100083172528842	-21.9408295234016	11.3745051586926	-7.19286492118809	-21.9248607953811	-10.8210450392144	BAD	BAD
0.173551654504743	0.575992061360585	0.087806408520027	0.0264588705915015	1.00286257253402	0.781316893127186	-0.044965944094192	0.520785643553405	-0.232051274396063	-0.0598073134266512	-0.113379478550637	-0.170400403492605	9.53117974514444	-0.339121604623407	-0.983471951901834	-22.3163792335671	10.9334780999779	-7.19286492118809	-21.9248607953811	-10.8210450392144	BAD	BAD
0.155193263435298	0.572157833380129	0.0910818633207377	0.0241392478291564	0.992930218062933	0.781141371984991	-0.0452589988342978	0.515812020123325	-0.0497365213205298	-0.230232422915331	-0.0521234196661961	-0.588106166734807	8.93933164588217	-0.277828279409825	-0.983471951901834	-22.3163792335671	10.9334780999779	-7.23467093530258	-21.9678767639959	-10.8735969327608	BAD	BAD
0.156651796475634	0.569135869489985	0.0892742351421321	0.0265446067112543	0.997769426757487	0.782063462584851	-0.0456014047993535	0.524012003418677	0.0128613492471184	0.00145848301986962	0.00718564700883815	-0.35755858381307	8.464574	-0.245717329735966	-0.983471951901834	-22.3163792335671	10.9334780999779	-7.55358492118809	-22.2960207953811	-11.2744850392144	BAD	BAD
0.150668022827079	0.566473779103773	0.0950213994366111	0.0284609273403335	1.00065110390082	0.776662967341961	-0.0473935124534252	0.527796758637063	0.13143581854326	-0.115208508688321	-0.051353342004582	0.170641143493363	8.47924865948608	-0.414574355694018	-0.983471951901834	-22.3163792335671	10.9334780999779	-7.55358492118809	-22.2960207953811	-11.2744850392144	BAD	BAD
0.142369870196308	0.563854777378778	0.0944808279733321	0.0274578940546976	1.00302372691096	0.778307580403004	-0.0524607827765602	0.525997630406908	-0.049869271946688	-0.112829378357071	0.0672122931185513	0.426220880183966	8.46314257470295	-0.421783721288125	-0.978731694739873	-22.311416166052	10.9450131280905	-7.55358492118809	-22.2960207953811	-11.2744850392144	BAD	BAD
0.122575282279285	0.561190598807619	0.0887119373829077	0.0241325313090808	1.00245497255044	0.78144278920348	-0.0491364558134473	0.532795569227033	0.0129720564512568	0.0624794791266506	-0.108953498255422	0.221628878682458	7.5904478363997	-0.0460637566578905	-0.614714951901834	-21.9302892335671	11.8308180999779	-7.55358492118809	-22.2960207953811	-11.2744850392144	BAD	BAD
0.124901692217364	0.558530393234445	0.0877362154867047	0.0283883133250236	0.994904719321467	0.78860872741889	-0.0464583484052855	0.534913366724337	0.193822304966364	0.00325530169830186	0.373327478501193	-0.498443548950384	7.37875923571714	0.317712780852918	-0.614714951901834	-21.9302892335671	11.8308180999779	-7.50414559215014	-22.2938158897695	-11.3939468252512	BAD	BAD
0.108868698671693	0.55586452208304	0.0916112560443475	0.0221934480459433	1.00101595849814	0.789208616323605	-0.0512593300369979	0.530948365294336	0.010210646165089	-0.0550240179402674	0.0694509914323193	-0.777061297082287	7.94268121755853	0.2647965	-0.614714951901834	-21.9302892335671	11.8308180999779	-7.18361492118809	-22.2795207953811	-12.1684550392144	BAD	BAD
0.101468840095056	0.553043251637855	0.0872422055302487	0.0269909898078279	0.996316009010025	0.791294339815841	-0.0515706684247116	0.526762473105031	-0.0500451231818721	0.00436334071065309	0.0686187602460088	0.625611015887534	9.75692898516804	0.213211302399413	-0.614714951901834	-21.9302892335671	11.8308180999779	-7.18361492118809	-22.2795207953811	-12.1684550392144	BAD	BAD
0.0932954649786881	0.549848083454102	0.0901780428718753	0.0269980485089813	1.00110502605315	0.780794801062664	-0.0448220385986383	0.519629603150296	0.0716865326232026	0.0622845202632971	-0.0525387582291471	1.34286762249045	11.1071011138919	-0.128115994455945	-0.612961589106468	-21.9321029149101	11.826572616787	-7.18361492118809	-22.2795207953811	-12.1684550392144	BAD	BAD
0.0876704933435301	0.546080410545834	0.0925864208930364	0.0265298320745845	0.999639723025771	0.764596039978476	-0.0494503505296533	0.522272251358236	-0.0507855930073808	-0.173171731057203	0.130423506172118	1.01039970716494	10.9181966471793	-0.34809811491331	-0.244906951901834	-22.3128192335671	10.9353880999779	-7.18361492118809	-22.2795207953811	-12.1684550392144	BAD	BAD
0.0802581772474024	0.541589285944194	0.0891789379375714	0.02795865298903	0.99919606609279	0.758373420771571	-0.0442240113252758	0.523245534578291	0.0107735255074701	0.122766684729606	0.06903560520554	-0.0940776848191695	8.80672673526867	-0.693963879728649	-0.244906951901834	-22.3128192335671	10.9353880999779	-7.12771421653009	-22.2789198752937	-12.1681492813865	BAD	BAD
0.074403344543241	0.536260465057752	0.0882505699841721	0.0216563739472917	1.0034882141077	0.764237034617399	-0.0474493852251881	0.528442447801077	0.0723354780065052	0.0634620286825147	0.00772180455689099	-0.575639873491793	6.31155816707186	-0.561910393571666	-0.244906951901834	-22.3128192335671	10.9353880999779	-6.81430492118809	-22.2755507953811	-12.1664350392144	BAD	BAD
0.0734239980426331	0.530011392492942	0.0867083780984121	0.0294026013922802	0.99149252397527	0.76990845939833	-0.0487347465373459	0.531780072234625	0.0723525593831512	-0.0549767388963489	-0.114744309453616	0.119543310332329	6.193064687721	-0.352867062494849	-0.244906951901834	-22.3128192335671	10.9353880999779	-6.81430492118809	-22.2755507953811	-12.1664350392144	BAD	BAD
0.0631305843861277	0.522796629286039	0.0911085076288359	0.0279806643880534	0.998187839091165	0.774637548955258	-0.0484989223050391	0.524871135971074	0.0724161688189179	-0.173482219718737	0.00726608450825926	1.21202709034138	7.67807251119604	-0.00960631819326031	-0.244906951901834	-22.3128192335671	10.9353880999779	-6.81430492118809	-22.2755507953811	-12.1664350392144	BAD	BAD
0.0567285030699718	0.514618516502719	0.0935227404015028	0.0275051428440398	0.992412190593517	0.763014999993025	-0.0471750563533529	0.522074955445435	-0.111412546465204	-0.0555446182604361	0.0686194819701581	1.307794	8.08138398468753	0.300084394797072	0.122505588654986	-22.3110482398734	10.9363332932414	-6.81430492118809	-22.2755507953811	-12.1664350392144	BAD	BAD
0.0522043409626542	0.505557817952224	0.0940710873980699	0.0217195115004281	0.9990540744764	0.763165078110248	-0.038556144207597	0.523078866687418	-0.173522375334044	-0.231817308869134	0.00798971164340478	0.853004486194168	6.84526423386643	0.269737001251853	0.124374048098166	-22.3110392335671	10.9363380999779	-6.81430492118809	-22.2755507953811	-12.1664350392144	BAD	BAD
0.048086727341216	0.495832767595995	0.0925908649715114	0.027929207362125	0.996770504766103	0.763307094243586	-0.047068693160771	0.532134975156725	-0.173874735282329	-0.1151589133595	-0.114035349885467	0.527633562680808	5.1927910159116	0.3211520023317	0.124374048098166	-22.3110392335671	10.9363380999779	-6.46562496121629	-22.6106766177187	-12.5810680119906	BAD	BAD
0.0457778088925259	0.485880668837912	0.0921137078397894	0.0246179885278722	0.997677608596427	0.765512745701962	-0.0471512070984149	0.540918564015383	0.00906659069083251	-0.29023028711572	-0.0542115344914349	0.675574124162738	3.51633436341435	0.269306799048389	0.124374048098166	-22.3110392335671	10.9363380999779	-6.43640492118809	-22.6387607953811	-12.6158150392144	BAD	BAD
0.0435201638889889	0.476390528773476	0.0921084168592452	0.0279389756233015	1.00059282003232	0.767920179289879	-0.0472426189239504	0.547361168325076	-0.0500116421178211	-0.0570399282126023	0.00710256848771631	1.03430324912913	2.5608809566138	0.321581778826524	-0.23961450404535	-22.3058206179988	11.4424746239064	-6.43640492118809	-22.6387607953811	-12.6158150392144	BAD	BAD
0.0422172336960645	0.468176750671284	0.0887335156557791	0.0260523464427733	0.996325336127373	0.771289678523768	-0.0471256825921709	0.544233268880167	-0.050684568775624	-0.112649366869225	0.0683561215533348	0.771761724339797	2.21955045270707	0.154865529130675	-0.243895951901834	-22.3057592335671	11.4484280999779	-6.43640492118809	-22.6387607953811	-12.6158150392144	BAD	BAD
0.0377639160201955	0.461947677838937	0.0862909738876887	0.0241061737239587	0.994829925325734	0.775568768025124	-0.0435447094294664	0.548172936054794	-0.0506784341966451	-0.171634500326761	-0.112138760726291	0.577291285880623	1.9201566145918	0.0281984637173305	-0.243895951901834	-22.3057592335671	11.4484280999779	-6.43640492118809	-22.6387607953811	-12.6158150392144	BAD	BAD
0.0356911198239096	0.458119450078403	0.0910502831997578	0.0250496554177027	0.996697821465922	0.774962702430858	-0.0416790759446519	0.539488302930775	-0.0506347153110774	0.00304055234640905	0.0661631412791414	0.216575579030398	1.50854145044605	-0.094393503808593	-0.243895951901834	-22.3057592335671	11.4484280999779	-7.48608390674728	-22.2987640739994	-12.618325940487	BAD	BAD
0.0349916075545078	0.456703944720082	0.0902012306776837	0.0241063237800012	1.00243159581492	0.775397208052353	-0.0423765854769	0.534814926154295	0.00987079546952158	-0.110523550172219	0.0691405209900251	0.25284877144725	0.976743569069359	0.0712969440035503	-0.243895951901834	-22.3057592335671	11.4484280999779	-7.55259492118809	-22.2772207953811	-12.6184850392144	BAD	BAD
0.0383590169043348	0.45729203930158	0.0877834098145266	0.0264583467220779	1.00162210945603	0.775441649487819	-0.0452471924347343	0.536283999640891	0.071390428367491	-0.112441339749324	0.00898021770140154	0.549336469972609	0.9466604	0.0236904993237894	-0.604613226962034	-22.6782891749894	11.0087207888807	-7.55259492118809	-22.2772207953811	-12.6184850392144	BAD	BAD
0.0335814877435586	0.459204734260097	0.0905866899513255	0.0246187808918624	0.997777256837553	0.769414001453947	-0.0445255837848826	0.536390502410832	-0.108183107504142	-0.170495396128945	-0.172354501428828	0.506750669321535	1.57083738774849	0.136656649868464	-0.611768951901834	-22.6856792335671	10.9999980999779	-7.55259492118809	-22.2772207953811	-12.6184850392144	BAD	BAD
0.0385832305889366	0.461761198632007	0.0877814195133523	0.0274115432392003	0.997739267696972	0.768579816858927	-0.0408919277115766	0.541104630102064	0.0685234006415184	-0.171535593796993	-0.0563221921164087	0.326593339199525	1.88776615216267	0.2592482840064	-0.611768951901834	-22.6856792335671	10.9999980999779	-7.55259492118809	-22.2772207953811	-12.6184850392144	BAD	BAD
0.036445753044786	0.464494674020177	0.0863277965735915	0.0246290611249906	1.00386039586106	0.771351789068087	-0.0421780595461607	0.544042625882588	0.0127178204320381	0.0602581227978552	0.126025974808883	-0.0373960414726281	2.3014784698395	0.206277402343639	-0.611768951901834	-22.6856792335671	10.9999980999779	-6.13726864372854	-22.2620061480801	-12.6107148383572	BAD	BAD
0.0365533416274868	0.467223295069073	0.0900559436159762	0.0236315865009897	0.99596565270724	0.768158758942335	-0.0390264421316015	0.545654766182032	0.0712583429964575	-0.107462825563564	-0.0488257585408423	0.0065355909594705	2.37635672068068	-0.0899654296224087	-0.611768951901834	-22.6856792335671	10.9999980999779	-6.07537492118809	-22.2613407953811	-12.6103750392144	BAD	BAD
0.0392931752238249	0.46997848845998	0.0939711163734371	0.0226760220815315	1.00089978344076	0.769477825339371	-0.04310830994046	0.545098096304187	-0.0468675073964714	0.00336669577536506	0.00602500328094972	0.0686079470222885	2.49382698782696	0.0162366389990607	0.106401437375524	-22.6822175341262	11.0018553600711	-6.07537492118809	-22.2613407953811	-12.6103750392144	BAD	BAD
0.0365602916523699	0.472832277767868	0.0916809173383887	0.0278219456807715	0.997821565455396	0.767194135649395	-0.0431600576095577	0.540887304334007	-0.0502624303583938	0.0643665471885123	0.186320685680115	0.190602130674891	2.72919306858528	0.02048385	0.126795048098166	-22.6821192335671	11.0019080999779	-6.07537492118809	-22.2613407953811	-12.6103750392144	BAD	BAD
0.0368145138788532	0.475795262402148	0.0901951698362666	0.0284419342420898	0.998675286800172	0.768489543584594	-0.0394329406231101	0.543696813903597	0.069110587481785	0.00848426930208319	-0.165019013685159	0.254604432509653	3.02672520189558	0.02048385	0.126795048098166	-22.6821192335671	11.0019080999779	-7.1526661625387	-22.2729216446238	-12.6162870092728	BAD	BAD
0.0426032401004464	0.478891296548762	0.0882890759483635	0.0209405563871655	0.997233409278145	0.766671874157416	-0.0435972223376068	0.542676926907717	0.0133100693890531	0.121454571993024	0.00173779111135571	0.0148849731049067	2.91852152157718	-0.0391184357351799	0.126795048098166	-22.6821192335671	11.0019080999779	-7.18328492118809	-22.2732507953811	-12.6164550392144	BAD	BAD
0.0405269166724994	0.482237462062558	0.0896447625080584	0.0230344945088524	1.00094219320283	0.762297442143703	-0.0409269391305651	0.544618487618173	0.0112918439763521	0.0680125637111327	-0.0515687730522639	0.130061894697785	2.68189050236105	-0.04059432	0.126795048098166	-22.6821192335671	11.0019080999779	-7.18328492118809	-22.2732507953811	-12.6164550392144	BAD	BAD
0.0362747035620158	0.486008688787621	0.0929629988994385	0.0231322587824419	0.996855347792164	0.766987546484317	-0.0393516467427768	0.54331883952538	-0.107390706812484	0.00880264733012522	-0.171911746133073	0.375803058650249	1.9731782282896	0.139518977924257	-0.588888395978673	-21.9623177622122	11.430130870992	-7.18328492118809	-22.2732507953811	-12.6164550392144	BAD	BAD
0.0447335460060929	0.490362952543143	0.0935511357388185	0.0278024678592423	1.00047214256643	0.773313862424721	-0.0382721394821056	0.54193721040309	0.0068019340167292	0.0638396093369582	-0.0581470916529929	0.196969814662018	1.25466676087835	0.1426402	-0.615473951901834	-21.9355792335671	11.4460380999779	-7.18328492118809	-22.2732507953811	-12.6164550392144	BAD	BAD
0.0449394327410778	0.495382530434654	0.0940136888062796	0.0303183631357279	0.997383499706469	0.765260691964771	-0.0481395400977739	0.54721932900926	-0.0476938844954744	-0.0482183601674689	-0.0534840664791387	-0.417901798146494	0.831484030785622	-0.280653009911789	-0.615473951901834	-21.9355792335671	11.4460380999779	-6.80914493377695	-22.6328469447	-13.0613638181051	BAD	BAD
0.0432085427186019	0.501037555089823	0.0898617666690586	0.0248108701344494	1.00000424578927	0.770883449994672	-0.0436465441735393	0.557954969015662	-0.227304860592276	-0.109687143487034	0.0641860369922975	0.067599711658928	0.886613511123478	-0.34559519672361	-0.615473951901834	-21.9355792335671	11.4460380999779	-6.80538492118809	-22.6364607953811	-13.0658350392144	BAD	BAD
0.043022950288959	0.507168302744741	0.0901575439763756	0.0250388068430705	1.00197790953703	0.775889757866563	-0.0485838060376384	0.545891879068843	0.00121051510520167	-0.168860331293908	-0.0482151075012291	-0.422661705098801	1.12498553855214	-0.102360878138627	-0.615473951901834	-21.9355792335671	11.4460380999779	-6.80538492118809	-22.6364607953811	-13.0658350392144	BAD	BAD
0.0500427253844422	0.513498583885176	0.0901652188439149	0.027378617859525	1.00115851408617	0.773860039739611	-0.0424667621600077	0.552791946511857	0.129326389558744	-0.114420167648624	0.0637806627463713	-0.609369068791373	2.02134901277379	0.142680066859126	0.44871439576243	-22.6365872990531	11.8193660735403	-6.80538492118809	-22.6364607953811	-13.0658350392144	BAD	BAD
0.0513581699606394	0.519720667475691	0.0910714890201274	0.0270285685870318	0.995561467693018	0.771463072499039	-0.0407307337949425	0.542292569704027	0.0171779297897779	0.0582476705466417	0.0106222646809752	-0.237195801109057	3.094636	0.204491328068978	0.497721048098166	-22.6688692335671	11.8365580999779	-6.80379342445172	-22.6380460061188	-13.0639508849427	BAD	BAD
0.0486813263425811	0.525600673855049	0.0906525233024824	0.0260807246605146	0.994827723956393	0.769517906837937	-0.0421198339916528	0.54077747584595	-0.0470674200172418	-0.103322655911545	0.0662037428287274	0.0688324192984723	3.08813311732372	0.385050859945438	0.497721048098166	-22.6688692335671	11.8365580999779	-6.42814492118809	-23.0122107953811	-12.6192250392144	BAD	BAD
0.0437195476156048	0.530991495966569	0.0920471418462893	0.0241919259782795	0.999385209463762	0.766037468785462	-0.0368231326598218	0.538091112715804	0.0671682169315567	0.114366849903002	0.0106872929250895	-0.180861154349788	2.25389388117976	0.141946905471404	0.497721048098166	-22.6688692335671	11.8365580999779	-6.42814492118809	-23.0122107953811	-12.6192250392144	BAD	BAD
0.0511878257288913	0.535753429271258	0.0912127877430033	0.0245530176591888	1.00422782443052	0.760387687146168	-0.0435928830047637	0.536457826691974	-0.10232357514336	0.069475992851605	-0.108731469717063	-0.5477595	1.77842401807539	0.084295189165543	0.497721048098166	-22.6688692335671	11.8365580999779	-6.42814492118809	-23.0122107953811	-12.6192250392144	BAD	BAD
0.0566793843013039	0.539679130077728	0.0864998580144066	0.0268627612164824	0.995795521197102	0.764200257848499	-0.0445655981532289	0.540804080248383	0.121982695571836	0.122739781999247	0.00154531327902904	-0.553460752044254	1.52902059290932	0.263670510699096	-0.55132915180952	-23.0316671557431	11.470337019153	-6.42814492118809	-23.0122107953811	-12.6192250392144	BAD	BAD
0.0583026122152407	0.542521444012167	0.0885693932400422	0.0251585242123627	0.998041113949595	0.763683284546325	-0.0406201468779693	0.547094870547749	-0.156708792097888	0.181970917257606	0.065977021419791	-0.866543675133209	0.754535849439592	0.206405768430951	-0.608587951901834	-23.0514692335671	11.4503480999779	-6.42832664305644	-23.0039948109093	-12.6191500184431	BAD	BAD
0.0560871532069974	0.544110788494098	0.094248779192515	0.0259908635828257	1.00503710553511	0.765154850003266	-0.0486151000661265	0.547713808516827	0.0596321787354663	0.0166574297172501	-0.0467044301910023	-1.28840264462195	0.166434984397014	0.332109132292184	-0.608587951901834	-23.0514692335671	11.4503480999779	-6.43640492118809	-22.6387607953811	-12.6158150392144	BAD	BAD
0.0517137624366505	0.54442448987246	0.0890462348563899	0.0269399186328757	1.00319090699248	0.764140029992345	-0.0438429058693712	0.54684273885572	-0.0429845353135325	0.00686275312370123	0.00452053251137743	-1.23710916465254	-0.0218557222341118	0.5701873	-0.608587951901834	-23.0514692335671	11.4503480999779	-6.43640492118809	-22.6387607953811	-12.6158150392144	BAD	BAD
0.0535537405410451	0.543567194307469	0.0900818160364348	0.0269999133224462	1.00122537875785	0.763278422959523	-0.0437766196878211	0.543146008446845	0.00802391823842562	-0.160828982046052	0.0657073388515062	-1.53335478559761	-0.518393701829038	0.574170056837482	-0.608587951901834	-23.0514692335671	11.4503480999779	-6.43640492118809	-22.6387607953811	-12.6158150392144	BAD	BAD
0.0602288332046546	0.541741020180345	0.0883175722251237	0.0228922572617131	0.993341566878725	0.765306795340001	-0.0446204377000596	0.543928453701764	-0.104112824339177	0.107852696655393	-0.161372945782316	-1.41815833972356	-1.51690978656494	0.694552878111215	-0.610864719545551	-22.7026406054785	11.3887193275906	-6.43640492118809	-22.6387607953811	-12.6158150392144	BAD	BAD
0.0613995769405166	0.53922285150753	0.0891403967111939	0.0199006652148885	0.99644828725387	0.768956857246661	-0.0418197695008555	0.540980760530508	0.0618681528257593	-0.0415676145968336	-0.118491541369313	-1.54476117584601	-1.96037590721339	0.755848790967409	-0.611009951901834	-22.6803892335671	11.3847880999779	-6.46606968057391	-22.623988218063	-12.6336421072619	BAD	BAD
0.0626858650951835	0.536326682676098	0.08917183259473	0.0279016899319046	0.99722194899947	0.766898062123266	-0.0451547404223294	0.545265457528018	0.0732993461528012	0.00316518358818183	-0.0572014405856329	-1.73365622877102	-1.52830720398071	0.803920803503666	-0.611009951901834	-22.6803892335671	11.3847880999779	-7.18295492118808	-22.2669907953811	-13.0644550392144	BAD	BAD
0.062528905487811	0.533375439140386	0.0887427136409141	0.0248211887520098	1.00039345347976	0.772475708770206	-0.0436276886580703	0.550815952410353	-0.157036557162301	0.00684512640371137	-0.0534210355842226	-1.96745240165411	-0.826541975671355	0.5701873	-0.611009951901834	-22.6803892335671	11.3847880999779	-7.18295492118808	-22.2669907953811	-13.0644550392144	BAD	BAD
0.0623310319866965	0.530705871209335	0.0896191810362123	0.0223097222646902	0.997870517634944	0.763800814890994	-0.0479971192057137	0.540969346333742	0.114458594936432	0.00686649486419789	0.232913298730833	-1.88359086793255	-0.50935085663706	0.57633644209166	-0.611009951901834	-22.6803892335671	11.3847880999779	-7.18295492118808	-22.2669907953811	-13.0644550392144	BAD	BAD
0.0618520712007323	0.528672920230176	0.0887761898997878	0.0221451116063077	0.997680138928794	0.764699385473461	-0.0470291926202479	0.548678296376103	0.134969771773241	0.00708627312720696	-0.0897495607013648	-1.42368627439861	-0.994813376489724	0.702220835464719	-0.266768478701602	-22.6779011317029	11.4454344180757	-7.18295492118808	-22.2669907953811	-13.0644550392144	BAD	BAD
0.0656944695609344	0.527593700711149	0.0887102586058401	0.0230470013996094	0.99859054909646	0.765419224266964	-0.0502348251230433	0.547501804047902	0.0203595023723262	0.00718063471114906	-0.0577572867309278	-1.60279448997794	-1.56959759699073	0.87206817850077	-0.241601951901834	-22.6777192335671	11.4498680999779	-7.14050872959196	-22.2665345021259	-13.0642217204969	BAD	BAD
0.0703244286603962	0.527653316016894	0.0900594725394799	0.0244715866429757	0.998215696140509	0.76921177635768	-0.0433607673685111	0.552075608553603	-0.0454629405951934	-0.213233248027964	0.00351068701030381	-1.65731973206431	-1.72011426590483	0.818225074943894	-0.241601951901834	-22.6777192335671	11.4498680999779	-6.44434492118809	-22.2590507953811	-13.0603950392144	BAD	BAD
0.0750572006046183	0.5288726262287	0.0937844582711135	0.0245892467295882	1.00040675393307	0.772549699699683	-0.0488178432072949	0.542107329674485	-0.0498083931601536	-0.174885442346967	-0.105826678489098	-1.58326871814998	-1.44383072005183	0.891349736732461	-0.241601951901834	-22.6777192335671	11.4498680999779	-6.44434492118809	-22.2590507953811	-13.0603950392144	BAD	BAD
0.0725300464178448	0.531153300902322	0.0877506683472617	0.0227716492146239	0.996564747302264	0.772976166481977	-0.0463765833524886	0.549192910614843	0.00708898183975921	-0.170245058337145	-0.0579227489381078	-1.351833	-1.47525804029224	1.12405167979818	-0.241601951901834	-22.6777192335671	11.4498680999779	-6.44434492118809	-22.2590507953811	-13.0603950392144	BAD	BAD
0.0717139163482941	0.534331696623232	0.0931257257061859	0.0190608169525604	1.00153912952898	0.773519525360075	-0.0472977176432813	0.528865554573619	-0.0452093033343195	-0.17004179973258	0.0600518915073959	-1.38286770288293	-1.11598785769819	1.176590930833	-0.239481206953078	-23.0212965413148	11.4511981839179	-6.44434492118809	-22.2590507953811	-13.0603950392144	BAD	BAD
0.0705756552262744	0.538212228099023	0.0895316435541052	0.022778374951276	0.996682807462539	0.772561161032081	-0.0494376873349401	0.537523374719387	0.00694067562765981	-0.279253010023859	0.0127804824856831	-1.71506594241498	-0.761231363423544	1.1153005507699	-0.239305951901834	-23.0496892335671	11.4513080999779	-6.47212601509122	-22.2598196531634	-13.026877199024	BAD	BAD
0.0689162056701187	0.542581549554931	0.0883194148838177	0.0226648266395727	1.00247460580715	0.767023969212018	-0.0501327984890901	0.529970811828511	-0.0449781452568762	-0.178854202630351	0.0643556574548555	-0.803457496122214	-0.457140412456123	1.06842951551222	-0.239305951901834	-23.0496892335671	11.4513080999779	-6.81398492118809	-22.2692807953811	-12.6144250392144	BAD	BAD
0.0726853457178018	0.547193081677625	0.0873191029877224	0.025299493974796	0.998595864396706	0.769234914689381	-0.0495578238290243	0.53044236278489	-0.219582971252204	-0.332870395891827	0.069219220486296	-0.151199999490028	-0.1273272	1.17091686743568	-0.239305951901834	-23.0496892335671	11.4513080999779	-6.81398492118809	-22.2692807953811	-12.6144250392144	BAD	BAD
0.0777481644967585	0.551714381315988	0.091708430624972	0.0228824547637855	0.996378741861066	0.759405213611841	-0.0482935673996961	0.530372567654965	0.161055426260594	-0.292408064140959	0.0128711187757572	0.116679276909719	-0.158063064911257	1.03259352293271	-0.239305951901834	-23.0496892335671	11.4513080999779	-6.81398492118809	-22.2692807953811	-12.6144250392144	BAD	BAD
0.0801533320448091	0.555693915462336	0.0876400975518423	0.0266249128612599	0.997609825922615	0.764043960606718	-0.0480999580362524	0.529518998588602	0.0273940013089803	-0.287182020470139	0.120119108202727	-0.0916594176267449	-0.501328494554904	0.737037489605356	-0.240713742937645	-22.7041438554471	11.802422358708	-6.81398492118809	-22.2692807953811	-12.6144250392144	BAD	BAD
0.0810314256959039	0.558651087528233	0.0894784627241928	0.0252233939445689	1.00124963860474	0.761329605038604	-0.0470571534294985	0.529370116152617	-0.156970504607519	-0.0696878887042864	0.0743166910209664	-0.445668309519689	-0.680957002491522	0.5701873	-0.240842951901834	-22.6724292335671	11.8346480999779	-6.77889276747707	-22.3036201379129	-12.6145542253303	BAD	BAD
0.081156948079352	0.560260021890756	0.0949923966336075	0.0237540926500763	0.993582455960966	0.760826984166502	-0.0493237939360525	0.527125298975014	-0.06032178858889	-0.103285893367632	0.124975703734687	-0.0350388358166462	-0.854834560082944	0.564293186274516	-0.240842951901834	-22.6724292335671	11.8346480999779	-6.43640492118809	-22.6387607953811	-12.6158150392144	BAD	BAD
0.0809497163505992	0.560466898052494	0.0950607060462686	0.0240688468310425	0.99414689312131	0.759839920813154	-0.0461526420292099	0.52386699083141	0.0627483637290049	-0.216476608095794	0.01846944928867	0.126423841337537	-0.992489529171678	0.490782153426924	-0.240842951901834	-22.6724292335671	11.8346480999779	-6.43640492118809	-22.6387607953811	-12.6158150392144	BAD	BAD
0.0805025499065481	0.559489367440252	0.0928212800330546	0.0245422685711372	0.998696520799357	0.759790290120917	-0.0463640466312557	0.529503679995378	0.0736045281316147	-0.172797456777585	0.0633474635903884	0.0195243199323408	-1.3598280088625	0.319550533283537	-0.240842951901834	-22.6724292335671	11.8346480999779	-6.43640492118809	-22.6387607953811	-12.6158150392144	BAD	BAD
0.0794808104184539	0.557745157222941	0.0912798687546571	0.0281008630154509	1.00313627281193	0.767484988265503	-0.0470716334796345	0.537555933340813	0.0177740368752166	0.0482244004458074	0.0132024041178621	-0.4240559	-2.26676174206465	0.2647965	-0.246501478163651	-22.0075841668794	11.0753036478046	-6.43640492118809	-22.6387607953811	-12.6158150392144	BAD	BAD
0.0802186746478834	0.555714182833574	0.0889499485055245	0.0262518260671455	1.00397065185998	0.770299762182339	-0.0478965173108103	0.540530594425712	-0.0994290528567779	0.0701741866201518	-0.0480170748298923	-0.38298348645939	-2.65994654504559	0.258036714805094	-0.247076951901834	-21.9399692335671	10.9980780999779	-6.55990191205533	-22.5980547988932	-12.6656915057104	BAD	BAD
0.0787525127047678	0.55378371850833	0.095317529018048	0.0269273713905043	1.00223686359536	0.772840017087878	-0.0471629871108295	0.544036086375125	-0.0552804306019714	0.0701135792485277	0.0571081946367012	-0.00348334265994164	-2.32647135776322	0.224651071878347	-0.247076951901834	-21.9399692335671	10.9980780999779	-7.55226492118809	-22.2709607953811	-13.0664750392144	BAD	BAD
0.0802109395314073	0.552171940704275	0.0946823468959641	0.0278946251106168	0.999879194124741	0.779661834004328	-0.0481190507851224	0.544223302402674	0.00616667723848013	0.123598387648351	-0.0418443498890139	0.365445020151937	-1.72768710788235	0.415733025200445	-0.247076951901834	-21.9399692335671	10.9980780999779	-7.55226492118809	-22.2709607953811	-13.0664750392144	BAD	BAD
0.0828430885238868	0.550925775125803	0.0958809745163622	0.0249320954731007	1.0026612598744	0.782693754048177	-0.0512707855467573	0.542014802829118	0.1231687096104	0.23614105382528	0.112180654770358	0.203787305875752	-1.09997450070689	0.623855565621342	-0.579861110919882	-21.9415823196223	10.9972219928536	-7.55226492118809	-22.2709607953811	-13.0664750392144	BAD	BAD
0.0818304252722769	0.549954604158886	0.0981932831052635	0.024608052561168	0.997318702493549	0.784681138083567	-0.0449543012896998	0.538349244661822	0.0798393378766958	0.514591748428541	0.0199981538284455	-0.0917094304152725	-0.298951281584325	0.547311788946638	-0.616358951901834	-21.9417592335671	10.9971280999779	-7.55226492118809	-22.2709607953811	-13.0664750392144	BAD	BAD
0.0846972294864561	0.549112364730665	0.0919052991722264	0.0241451331760783	1.00280220971337	0.776474847749498	-0.0540987957394012	0.532735924568909	0.0183169557574249	0.277326965835928	-0.157549831091902	0.678443618053182	0.370195837436317	0.371267596189651	-0.616358951901834	-21.9417592335671	10.9971280999779	-7.45640585452828	-22.3186970825851	-13.0088697172994	BAD	BAD
0.085805354534929	0.54830063234287	0.093745862581009	0.0262793026958222	0.997430537444646	0.764543275313073	-0.0449569049261939	0.542758439515174	0.0120288500622217	0.459598776210299	0.043653434229503	1.64414202402147	1.66721706785329	0.22450717789014	-0.616358951901834	-21.9417592335671	10.9971280999779	-6.80571492118809	-22.6427307953811	-12.6178450392144	BAD	BAD
0.0828496076081142	0.547517201046114	0.0962464056438196	0.0274063528678692	1.00278981803034	0.754936573065632	-0.0475844349617971	0.540217613662267	0.177172133091277	0.589874532988075	-0.0406259605002319	0.0938960625060652	0.997451433804635	-0.0323186456541828	-0.616358951901834	-21.9417592335671	10.9971280999779	-6.80571492118809	-22.6427307953811	-12.6178450392144	BAD	BAD
0.0839718831278559	0.546836288715191	0.0934651501803818	0.0261979205198075	1.0030744871067	0.761839242662989	-0.0537445182770697	0.539204301397345	-0.0234477808906747	0.654717222275309	-0.0535306853109677	-0.659573344248982	-1.11199863636844	0.00349688165329529	0.049295843936374	-22.9350144965116	11.0026822999703	-6.80571492118809	-22.6427307953811	-12.6178450392144	BAD	BAD
0.0819540099340152	0.546367624333764	0.0922224483145847	0.0247415906570492	0.999561495550224	0.76829999779678	-0.0552624116857303	0.547498736996333	0.00504491761547035	0.607299567387147	-0.162878571432918	-1.29008746023177	-1.91751120777716	-0.0929620399046722	0.129090048098166	-23.0540792335671	11.0033480999779	-6.80571492118809	-22.6427307953811	-12.6178450392144	BAD	BAD
0.0789054598890046	0.546223108467844	0.0916633722096158	0.0250148696217737	0.995269222705606	0.77194488265034	-0.0507813755051531	0.547825948884681	0.121287648911886	0.600083436025419	-0.0124166542578016	-0.792362325967302	-1.03569312828076	0.0129452046369831	0.129090048098166	-23.0540792335671	11.0033480999779	-6.75292034112218	-22.5866768216708	-12.6824996630298	BAD	BAD
0.0778160517891726	0.546497393618303	0.0959642540015626	0.0216371158775735	0.999030816237725	0.770459846202023	-0.0511614350933557	0.531466900967237	-0.0292739077420012	0.546437903496822	-0.101015640314155	0.039623319778637	-0.0855206394320616	0.335015752762083	0.129090048098166	-23.0540792335671	11.0033480999779	-6.44434492118809	-22.2590507953811	-13.0603950392144	BAD	BAD
0.0757273524343792	0.547254800068369	0.099088411912192	0.0229365099005542	0.99742234642326	0.762267753870203	-0.0500560838822934	0.529659665398035	0.0591803253158485	0.854898245702428	-0.0602698142200001	0.575050213977768	-0.333272988508612	0.424388292547123	0.129090048098166	-23.0540792335671	11.0033480999779	-6.44434492118809	-22.2590507953811	-13.0603950392144	BAD	BAD
0.0771772971454385	0.548502572532198	0.0929099658091909	0.0278579817198774	0.992088374711503	0.753171215694919	-0.0447372409471042	0.531046232866043	0.127588417496898	0.473882012131042	-0.0532575268679917	0.6274246	-1.53456980483094	0.621688814754391	0.451909915736099	-22.3939879688936	11.0016485448852	-6.44434492118809	-22.2590507953811	-13.0603950392144	BAD	BAD
0.077951179223723	0.550172755618362	0.0946984870361391	0.0246166267691765	0.999507538005971	0.751897631532265	-0.0486362288649912	0.531880152283971	0.0802873982126225	0.680998234684817	-0.161573516443563	0.714705227898056	-3.99205903592198	0.538845859406983	0.493782048098166	-22.3083692335671	11.0014280999779	-6.44434492118809	-22.2590507953811	-13.0603950392144	BAD	BAD
0.0788407797184042	0.552159291846201	0.0920406899631931	0.0232416498597614	1.00015219723352	0.756540797764602	-0.0472080347664324	0.538114286359762	0.0188353283009388	0.50539412506791	-0.0674196882462995	1.26092606711222	-6.14763220021186	0.342704420061543	0.493782048098166	-22.3083692335671	11.0014280999779	-6.44434492118809	-22.2590507953811	-13.0603950392144	BAD	BAD
0.083499730329148	0.554374615453161	0.0894958018020036	0.0205557248711298	0.997949821787799	0.759656062714771	-0.0543698803275108	0.543668051786338	0.0657959316512851	0.320033332630216	-0.214731332183413	1.36454049398373	-7.09896208964084	0.213801567075049	0.493782048098166	-22.3083692335671	11.0014280999779	-6.44434492118809	-22.2590507953811	-13.0603950392144	BAD	BAD
0.0841417588981728	0.556726617402138	0.0896044515507943	0.0248975221572133	0.995576462420677	0.770261779612766	-0.0556375446423792	0.537062421321321	0.0190708888270536	0.246090109611033	-0.290355354675667	1.08482524217449	-7.55257054385456	0.31622166585592	0.493782048098166	-22.3083692335671	11.0014280999779	-6.44434492118809	-22.2590507953811	-13.0603950392144	BAD	BAD
0.0823060052961876	0.55901323153123	0.0858356635938581	0.0229768792580074	0.997406612666993	0.775680677956292	-0.0592841289567538	0.537225285494627	0.0116013868486175	0.394695765416519	-0.243789816288066	0.316988872821167	-7.585575	0.3258747	-0.151129336655974	-22.632278945988	11.3946975501959	-6.44434492118809	-22.2590507953811	-13.0603950392144	BAD	BAD
0.0782753355921493	0.56086540673623	0.0852753636053205	0.0277128164645254	0.996908161421786	0.777842394929274	-0.0586959317414317	0.538663480700542	0.0116569346427443	0.208347884901648	-0.182276330086476	-0.60472069184198	-7.53020032422963	0.552611941886053	-0.241601951901834	-22.6777192335671	11.4498680999779	-6.44434492118809	-22.2590507953811	-13.0603950392144	BAD	BAD
0.0776694378833616	0.561818895411185	0.0823109364630935	0.0254589979860595	0.998049586334329	0.782061434259835	-0.058606993449512	0.539232350015921	-0.0420825600388693	0.0230026867263413	-0.120755790101957	-0.498603393018535	-7.02565603950142	0.911582505732576	-0.241601951901834	-22.6777192335671	11.4498680999779	-6.44434492118809	-22.2590507953811	-13.0603950392144	BAD	BAD
0.0749308513024445	0.561461898807286	0.0785183556875743	0.0233201281162312	1.00414379529379	0.783238170466406	-0.0568640663611936	0.542476084272195	0.0575901770882204	0.15586151677039	-0.0593536568609703	0.323855954259106	-6.48674890762641	0.708189122229609	-0.241601951901834	-22.6777192335671	11.4498680999779	-6.7819688908983	-22.6119830533258	-13.0654822162452	BAD	BAD
0.0736247560033435	0.559586279391135	0.0822396882943708	0.0239328814636828	1.00036073291807	0.780580499001753	-0.0585575984165681	0.541269515687213	0.0733347752997659	0.0236515041202805	0.0553731477699205	1.13480845119607	-5.44375983577211	0.807012907006949	-0.241601951901834	-22.6777192335671	11.4498680999779	-6.80538492118809	-22.6364607953811	-13.0658350392144	BAD	BAD
0.0741202401566893	0.556277937175236	0.0811862059034396	0.0244749010539875	1.00262633844138	0.780264014440463	-0.0488153313674539	0.550137235058975	0.126818531219357	0.000526514665591965	0.01802606541435	0.601276775519012	-4.64705087363044	0.929604825128779	-0.240942527805903	-22.6731232474439	11.7841674460021	-6.80538492118809	-22.6364607953811	-13.0658350392144	BAD	BAD
0.0685544195829231	0.551882830044934	0.080102938010574	0.0211683622194299	1.00346322707766	0.777547840821607	-0.0503582240614197	0.544241711994977	-0.0253613357449411	-0.102426707748802	-0.0964018661362267	-0.370458650293834	-4.15079958252559	1.16773728108533	-0.240842951901834	-22.6724292335671	11.8346480999779	-6.80538492118809	-22.6364607953811	-13.0658350392144	BAD	BAD
0.0703759532771978	0.546848228231594	0.0812122994368954	0.0240178896709107	1.0001978072981	0.776490768292179	-0.0518252451584872	0.541996766465127	-0.103117564799504	-0.477725347780623	-0.0596131934353435	-0.482778439507187	-4.06830067458286	1.1229811117248	-0.240842951901834	-22.6724292335671	11.8346480999779	-6.80538492118809	-22.6364607953811	-13.0658350392144	BAD	BAD
0.070079279857131	0.541544393825047	0.0830750569376744	0.0262244045200172	0.99843437689293	0.780195530334255	-0.0526262725583898	0.535938429067617	-0.111280010097899	-0.276763721759246	0.160561281190324	-0.132282911352407	-3.72415406775797	1.23629124941887	-0.240842951901834	-22.6724292335671	11.8346480999779	-7.5255731109682	-21.9442682777573	-12.2094228435981	BAD	BAD
0.0691434185568044	0.536215011293968	0.0833813305989103	0.0202129807108051	1.00234942065969	0.780772572335366	-0.0476736357749475	0.540881189106359	0.0480826046127579	-0.18484298671563	0.246726512551575	0.240149526602591	-3.25074872441791	1.12521168458585	-0.240842951901834	-22.6724292335671	11.8346480999779	-7.56118492118809	-21.9100407953811	-12.1670750392144	BAD	BAD
0.067687530447269	0.531065844611994	0.0858590979157149	0.0242329563471154	0.997626226974986	0.777538847491214	-0.0454044423841564	0.534274831565503	0.179554447387245	-0.278630963563811	0.0965829051761428	0.19693547833986	-2.943558336597	1.23716193246625	-0.560066398827365	-22.6838323454324	11.1163381136831	-7.56118492118809	-21.9100407953811	-12.1670750392144	BAD	BAD
0.0632389008727071	0.526342721803947	0.0892059749046455	0.0258891196699172	1.00173869555379	0.778816512431471	-0.0433105654270064	0.529908959668781	-0.0677482719004971	-0.19291120676923	0.070823300658034	0.552038220464448	-2.75915813840962	1.18319654241825	-0.611768951901834	-22.6856792335671	10.9999980999779	-7.56118492118809	-21.9100407953811	-12.1670750392144	BAD	BAD
0.0628994394104782	0.522309949409248	0.0850784017998107	0.0247640105500978	0.997171899825718	0.773182617651905	-0.0424832044422773	0.534867331879119	-0.0583094008912643	-0.226792711358029	0.281012230928996	0.386123309861809	-2.75263	1.24003715947507	-0.611768951901834	-22.6856792335671	10.9999980999779	-7.56118492118809	-21.9100407953811	-12.1670750392144	BAD	BAD
0.0634050079206547	0.519177889318327	0.0838910571539516	0.0249674778643752	0.995868159648826	0.769699339321044	-0.0433779421051963	0.533131914826043	0.003182081463927	-0.234921596895924	0.105766251526785	0.500091529330005	-2.8105453961615	1.06418909599677	-0.611768951901834	-22.6856792335671	10.9999980999779	-7.19469284649399	-22.268680231136	-12.1684145499358	BAD	BAD
0.06242636721673	0.517036033365294	0.083406726916547	0.0266926277473468	0.997887243162983	0.773001766393228	-0.0479276062997695	0.525904680365523	0.0121030886775238	-0.33598570146043	0.0701671341289587	0.865232087136326	-3.33539944251913	0.939816157769404	-0.611768951901834	-22.6856792335671	10.9999980999779	-7.18361492118809	-22.2795207953811	-12.1684550392144	BAD	BAD
0.0553662363848361	0.515828072573769	0.087914692462369	0.0249238268273001	0.998610329987974	0.775848617078467	-0.0420556626261014	0.533924896145724	0.0120633604472909	-0.403460247544747	0.279240180443707	0.028219954267245	-3.93264230192166	0.518644964733411	0.016925661414037	-22.3601397480557	11.3832681796058	-7.18361492118809	-22.2795207953811	-12.1684550392144	BAD	BAD
0.0537010457063725	0.515389766326935	0.0907897203270244	0.0282919851653717	1.00488284878324	0.775112654265608	-0.0526336098437634	0.523347555023422	-0.0403902431319555	-0.159102529048513	0.21063808608762	0.73722066485095	-3.53611397602526	0.449175455914755	0.125385048098166	-22.3039792335671	11.4493880999779	-7.18361492118809	-22.2795207953811	-12.1684550392144	BAD	BAD
0.054485752257262	0.515483714463741	0.0956655028669379	0.0302002969066773	0.998140915534618	0.783174372374238	-0.0436097170660645	0.522099854492353	-0.101881636612587	-0.165122939645529	0.244286805602603	0.812041514770271	-3.4695272233422	0.327727995581346	0.125385048098166	-22.3039792335671	11.4493880999779	-7.18361492118809	-22.2795207953811	-12.1684550392144	BAD	BAD
0.0484394317433923	0.515792699728771	0.0940105239152892	0.0262992084624258	0.998368188836556	0.778993551402238	-0.0463938400640443	0.521958471582213	-0.00663999868864327	-0.073192919660098	0.201315995448775	0.323908186140866	-2.8199130163059	0.386243955792041	0.125385048098166	-22.3039792335671	11.4493880999779	-7.54046485776369	-22.652560633245	-12.1738319050879	BAD	BAD
0.0485342080606847	0.515934518734216	0.0977129767162216	0.0251631555340176	1.00313910424558	0.763513493391521	-0.0494556181224238	0.52178837476465	0.0641574421579233	-0.0550005153842326	0.139838161206897	0.440868827433265	-2.57556204017884	0.689874049331059	0.125385048098166	-22.3039792335671	11.4493880999779	-7.54465492118809	-22.6569407953811	-12.1738950392144	BAD	BAD
0.0480081873208943	0.51551112347714	0.0996380574912989	0.0291982559978049	0.993763272787881	0.764388753415501	-0.0508329664593444	0.518395901690629	0.0215856956955474	0.195682394242519	-0.0251630072810065	0.688157806383755	-3.64276421520181	0.996353747138564	-0.183955730561597	-22.6151968627412	11.7748045847537	-7.54465492118809	-22.6569407953811	-12.1738950392144	BAD	BAD
0.0402609227703565	0.514171640018536	0.102367943229673	0.0275052582469413	1.00123990475601	0.767274007702272	-0.0484622664064098	0.521356412114821	0.0120383001176656	0.0914362269353624	-0.00202660587431714	0.627486638361981	-6.03186516224266	1.11976847504252	-0.240842951901834	-22.6724292335671	11.8346480999779	-7.54465492118809	-22.6569407953811	-12.1738950392144	BAD	BAD
0.0409730910680386	0.511691223236923	0.100370936717588	0.0241841614628319	0.99889049917873	0.766836718279663	-0.0559135181098065	0.52586399251507	0.0637602800334253	0.163185111585984	-0.0439846676345284	0.876258371545967	-8.48362233901309	1.058813	-0.240842951901834	-22.6724292335671	11.8346480999779	-7.54280431340042	-22.6550062274905	-12.1738671550288	BAD	BAD
0.0401374043648286	0.508019248079189	0.100705750513306	0.0264997852539727	0.996517859846546	0.769383560090923	-0.0561889503374254	0.521161090478041	0.0735270688824787	0.281543454422518	-0.105116395468864	1.43413093239706	-9.6764229203059	1.0580701395805	-0.240842951901834	-22.6724292335671	11.8346480999779	-6.82257492118809	-21.9021007953811	-12.1630150392144	BAD	BAD
0.0357171695427267	0.50326973990727	0.102077318598822	0.0270500922304699	0.994988236602462	0.783809812512986	-0.0472453510367677	0.535263900555771	-0.0297944287313769	0.300304327749986	-0.166250525890928	1.8650567036026	-10.086945044234	0.937834779967853	-0.240842951901834	-22.6724292335671	11.8346480999779	-6.82257492118809	-21.9021007953811	-12.1630150392144	BAD	BAD
0.0375194179383387	0.497681341403407	0.100701694247637	0.0237979025556569	0.995942333626155	0.790675403495662	-0.0458707676143547	0.523383203711769	-0.0497179616539188	0.250308835624285	-0.124651840804239	1.91977384828202	-9.6071225090809	1.05719890048388	-0.242218092266761	-22.6820234306387	11.1372996992265	-6.82257492118809	-21.9021007953811	-12.1630150392144	BAD	BAD
0.0344289158911642	0.491550892212476	0.101171132904388	0.0268115501512779	0.992974169605454	0.794923915200433	-0.044661657960523	0.517705163164409	0.00176541385603661	0.33932210403852	-0.114411909071078	1.42734665304514	-9.05619961663337	0.939730872723772	-0.242486951901834	-22.6838992335671	11.0009580999779	-6.82257492118809	-21.9021007953811	-12.1630150392144	BAD	BAD
0.0332374503053721	0.485179759308381	0.0964732821678329	0.0234721440424147	0.99232566866377	0.789013704454846	-0.0418667210253004	0.514408434491312	0.114501864355977	0.21015952032755	-0.165308132441682	1.1828327108698	-7.80481693019479	1.12237608644812	-0.242486951901834	-22.6838992335671	11.0009580999779	-6.83727801706149	-21.9177118238013	-12.1450085580186	BAD	BAD
0.0322461437119011	0.478896089530332	0.0914811978690525	0.023043612803435	0.99919314744527	0.781179771519775	-0.0478876336928042	0.510199187831057	0.0837641997112323	0.229472367418504	-0.1752866301573	1.12665814580877	-6.86532001456992	1.24059237690869	-0.242486951901834	-22.6838992335671	11.0009580999779	-7.54531492118809	-22.6694707953811	-11.2778950392144	BAD	BAD
0.0351960646965401	0.47311341795628	0.0902425489247326	0.0259390969878914	0.998606852762265	0.769603842825134	-0.0420415284168364	0.502296158395683	-0.131084670810309	0.189933497227625	-0.0732372130204985	1.29085781364636	-6.72326034014123	1.18933118546849	-0.242486951901834	-22.6838992335671	11.0009580999779	-7.54531492118809	-22.6694707953811	-11.2778950392144	BAD	BAD
0.0323719787378024	0.468323379675054	0.0910050704366922	0.0233020180199058	1.0049823819709	0.763642361837915	-0.0420638132439794	0.498162837495528	-0.121894316645972	0.17952978931327	-0.0522642544582512	0.666307249506985	-7.9540691604309	1.47879937040684	-0.547630367944677	-22.6802547114059	11.3720035879991	-7.54531492118809	-22.6694707953811	-11.2778950392144	BAD	BAD
0.0348066302993244	0.46496679580256	0.0879204014869139	0.02703661632927	1.0012470071206	0.754199325121637	-0.0449647057227026	0.50059521911084	0.0413769315099143	0.0321465315627264	-0.153728213615361	-0.0486815411228632	-10.3054443968197	1.24625724971852	-0.610883951901834	-22.6794992335671	11.4489180999779	-7.54531492118809	-22.6694707953811	-11.2778950392144	BAD	BAD
0.0358048102497647	0.463272076291332	0.0872571854605812	0.0227566729811611	1.00011537640925	0.754535367404623	-0.0422316095257799	0.494621242332644	-0.0282669953430759	0.0500510981997526	-0.0737219213220716	0.0778155363050266	-14.7191986582702	1.37117183818818	-0.610883951901834	-22.6794992335671	11.4489180999779	-7.531885735911	-22.640675062329	-11.2945968990683	BAD	BAD
0.0394834402681322	0.463206503385145	0.0836296812088182	0.0244359142501971	0.997361526612755	0.775345645255434	-0.0370180457237033	0.493945483460571	0.000949525276837391	0.0113151110317132	-0.00173462827592199	0.28461603340617	-17.0699878285168	1.547438	-0.610883951901834	-22.6794992335671	11.4489180999779	-7.19221492118809	-21.9123307953811	-11.7170450392144	BAD	BAD
0.0427735308431088	0.464486504534135	0.0828519493269697	0.0242354992028523	0.996366842413527	0.792198056832999	-0.0400994597902384	0.504462531104771	0.0118157746258196	-0.0479362493245642	0.0594403041891072	0.928303806353303	-16.9211864887821	1.53364652304779	-0.610883951901834	-22.6794992335671	11.4489180999779	-7.19221492118809	-21.9123307953811	-11.7170450392144	BAD	BAD
0.0457790555735964	0.466574787442995	0.0792486325155056	0.0224580230051046	0.993103631922535	0.804246174206471	-0.0329499265289573	0.514559335014442	0.0622727650959377	-0.253316946584854	-0.0807011708078004	0.715030369216837	-14.8419695912841	1.23016493030969	-0.00751409663600011	-22.3764621504324	11.0809726298644	-7.19221492118809	-21.9123307953811	-11.7170450392144	BAD	BAD
0.0491697978969013	0.468817647985249	0.0808576724794566	0.0252925528405901	0.996393693327253	0.814960664467268	-0.0357254109645606	0.517513348890948	-0.0275296940634521	-0.392929512060999	0.087112458302978	-0.020151751583309	-11.9328211023155	0.981792858893139	0.124500048098166	-22.3101592335671	11.0004680999779	-7.19221492118809	-21.9123307953811	-11.7170450392144	BAD	BAD
0.0525358677100404	0.470735126321239	0.0782143799219882	0.025191018364452	0.998866836161826	0.815731085629485	-0.0435824220399634	0.51368931885283	0.000538698483001832	-0.414108542214895	0.131421783123876	-0.551208780793043	-9.54434295845762	0.702562113069189	0.124500048098166	-22.3101592335671	11.0004680999779	-7.19136614954895	-21.9553805821456	-11.6174917102358	BAD	BAD
0.0564716496069574	0.472203522530729	0.0778907149093795	0.0273864431085184	0.998850071953381	0.811051863161728	-0.0375837898508341	0.507979313101003	-0.0383985348556617	-0.607207897078375	0.131307667950552	-0.631630386538597	-8.3258314118105	0.853834513206217	0.124500048098166	-22.3101592335671	11.0004680999779	-7.17699492118809	-22.6842907953811	-9.93187503921437	BAD	BAD
0.0600312282368621	0.473449956603953	0.0771948406988182	0.025946045993789	0.999143945946653	0.80359181407211	-0.0394986063671506	0.507489890925759	-0.0497454255116219	-0.601857939463424	0.0313583065892729	-0.980722	-7.74580923796425	0.516792248261133	0.124500048098166	-22.3101592335671	11.0004680999779	-7.17699492118809	-22.6842907953811	-9.93187503921437	BAD	BAD
0.0686583254197358	0.474985430996657	0.0766025098260052	0.0247063053153806	0.994504343201441	0.814871359037583	-0.039709795505711	0.507815697616949	-0.0496938347267397	-0.734611242539196	0.257618890119366	-0.988938074162776	-7.39094886772515	0.619095576301662	-0.173619757727531	-22.6137648006016	11.0008661486958	-7.17699492118809	-22.6842907953811	-9.93187503921437	BAD	BAD
0.0751848512738291	0.477474534122413	0.0816406687410714	0.0280825332976218	0.996954227274167	0.812773704448929	-0.03723568679186	0.499120884674174	-0.0497099082922222	-0.815189599898548	0.215553596075049	-1.13905304840778	-6.28248393093651	0.448031	-0.242486951901834	-22.6838992335671	11.0009580999779	-7.17699492118809	-22.6842907953811	-9.93187503921437	BAD	BAD
0.0818645204180149	0.481514419786306	0.0836444822606935	0.0245993327835208	0.997732839001763	0.808941480955185	-0.0379303035279	0.495122985359655	-0.0994992751151168	-0.825416234901456	0.0433485645738518	-1.57196409789667	-5.59905575594179	0.448031	-0.242486951901834	-22.6838992335671	11.0009580999779	-7.20408994480741	-22.6836616528281	-9.99787767887429	BAD	BAD
0.0873588601312368	0.487450476396946	0.088160079440167	0.0247726356032913	0.998883128443473	0.811147800023404	-0.0416109567195918	0.490028053739117	-0.111153085582017	-0.776533486650597	0.0577139128169334	-1.228129	-5.3733384666498	0.433918337126769	-0.242486951901834	-22.6838992335671	11.0009580999779	-7.54564492118809	-22.6757307953811	-10.8298950392144	BAD	BAD
0.0918106321634671	0.495323519911246	0.0911660762467351	0.0258448283088925	1.00266928220428	0.803956312369636	-0.0395548964461416	0.489928737776252	-0.0117803920321743	-0.716452907125246	0.0201324689969847	-1.20819152050463	-5.37115752519645	0.25495244253	-0.541289959099496	-22.3813387977117	11.3090865890232	-7.54564492118809	-22.6757307953811	-10.8298950392144	BAD	BAD
0.097261216880558	0.504932224464921	0.0885117008164141	0.0236825217603561	1.0019501889108	0.797809125670665	-0.0459675693135618	0.498613871165717	0.061697529875924	-0.417785487475887	-0.0904665416535904	-0.991131917371534	-6.14028609227162	0.116941006812821	-0.613303951901834	-22.3084192335671	11.3833480999779	-7.54564492118809	-22.6757307953811	-10.8298950392144	BAD	BAD
0.10452426368805	0.516000981085271	0.0928371994062424	0.0219613356469479	1.00230726868845	0.784424916112713	-0.0400285043209725	0.50506840526824	-0.074504023411393	-0.299967800367746	-0.0160483231596339	-1.06644740884199	-8.26283069170087	-0.1627506	-0.613303951901834	-22.3084192335671	11.3833480999779	-7.54564492118809	-22.6757307953811	-10.8298950392144	BAD	BAD
0.100347329972207	0.528373239242637	0.0940757009644842	0.0247869919944485	1.00213261613284	0.786494423123687	-0.0446300556462503	0.507792878953012	0.0370697020232181	0.0922893044993227	0.00821118797082	-0.677108631614995	-11.9262895948299	-0.179475354375908	-0.613303951901834	-22.3084192335671	11.3833480999779	-7.61460055011368	-22.6088544141119	-10.7887509450071	BAD	BAD
0.115599221310107	0.542070895458352	0.0983444856565362	0.0248025290030542	0.999304476981605	0.799313572325738	-0.0424814160987283	0.524935927191559	0.0738139713924477	0.281525529698992	0.00819318714249503	-0.803643540723108	-15.4269541508935	-0.3401976873935	-0.613303951901834	-22.3084192335671	11.3833480999779	-8.30111492118809	-21.9430407953811	-10.3791250392144	BAD	BAD
0.121438786636985	0.55717566640002	0.104092209248388	0.0250160436229653	1.00207121749916	0.814145357613743	-0.0524355895575418	0.537495003608684	0.0737676796036496	0.588793432501877	-0.040779116570993	-1.45121085426257	-16.0728810876562	-0.308927903210055	-0.0248393882088029	-22.3098070389203	11.0779671151272	-8.30111492118809	-21.9430407953811	-10.3791250392144	BAD	BAD
0.121998373893044	0.573673900065029	0.107968374505802	0.0259035747848911	0.99831623875897	0.825314999411803	-0.051941965143306	0.5391225787795	-0.0733408102897622	0.848859056070185	-0.053137183590328	-1.234430874083	-14.3476411919735	-0.504327482653925	0.124500048098166	-22.3101592335671	11.0004680999779	-8.30111492118809	-21.9430407953811	-10.3791250392144	BAD	BAD
0.130834610756386	0.59145616483273	0.107128344203317	0.0241709637244925	0.999425388632891	0.829424149310764	-0.0474304050182296	0.529446793362117	0.0357405532056151	1.08471315353507	-0.00429409049802201	-1.28345886946657	-12.1983132093664	-0.291347524816238	0.124500048098166	-22.3101592335671	11.0004680999779	-8.30111492118809	-21.9430407953811	-10.3791250392144	BAD	BAD
0.140623283734776	0.610437757281847	0.11254134530232	0.021000443009171	1.0018803847069	0.81413817465584	-0.0442138311207955	0.520449030194169	0.0248201573576611	1.08519654038864	-0.088879442224015	-1.19442887800253	-10.4017306845225	-0.306050752704843	0.124500048098166	-22.3101592335671	11.0004680999779	-8.30212943762479	-21.9044913501986	-10.2253239115271	BAD	BAD
0.145399881632291	0.630572847542143	0.111338097115882	0.0218284947644541	0.997800975055784	0.798812482824726	-0.0353049953770748	0.501313420357611	0.0607034395176846	1.07153346190014	-0.065612004388989	-1.09288509525839	-11.3625577098041	0.0411044481061821	0.124500048098166	-22.3101592335671	11.0004680999779	-8.31042492118809	-21.5892807953811	-8.96772503921437	BAD	BAD
0.155296065386005	0.651696294054165	0.111012712530396	0.0241470962444277	1.00043613689175	0.794628176027804	-0.0270850124364426	0.487769659629882	-0.12103818675391	1.02326616856098	0.0926247744338369	-2.6590379309047	-14.8057734975039	0.253352957723805	-0.166429784595621	-22.3066844638523	11.3542312457599	-8.31042492118809	-21.5892807953811	-8.96772503921437	BAD	BAD
0.161901647765565	0.673395565205696	0.104168611260167	0.0186217660207105	0.995716480344706	0.801000845759044	-0.0321576914427339	0.470016800289329	0.0734966561570761	0.817802717233923	-0.109406226435415	-4.32005915320855	-18.8300409120797	0.616658881663898	-0.243895951901834	-22.3057592335671	11.4484280999779	-8.31042492118809	-21.5892807953811	-8.96772503921437	BAD	BAD
0.15986395721681	0.695179331397306	0.100757071416583	0.0259598690578976	0.998067945777223	0.81609840328547	-0.0306966351736848	0.469628975361761	0.0698295088709017	0.463768402977816	0.00512126784892055	-5.72715629780882	-21.585930073345	0.516630218407234	-0.243895951901834	-22.3057592335671	11.4484280999779	-8.30936592438886	-21.6344950331414	-9.02331128864886	BAD	BAD
0.169083197399692	0.716826096051188	0.0976494000955239	0.0228488513026274	0.996119186952899	0.822034729134747	-0.0430340308162183	0.451246771113174	-0.0285448748541097	0.178793413380448	-0.0928310881925341	-5.85664532960463	-20.6324202742746	0.554709457377526	-0.243895951901834	-22.3057592335671	11.4484280999779	-8.30182492118809	-21.9564607953811	-9.41913503921437	BAD	BAD
0.187255257722322	0.73846809843237	0.0916622961608759	0.0250373769742381	0.992528706911527	0.813661000783746	-0.0497112445329826	0.431997218298003	0.075520154727807	0.0578536138726762	-0.0565312300872345	-4.28872117942444	-17.7162092901079	0.479857934515748	-0.256210304471231	-22.3060240390372	11.4334622662045	-8.30182492118809	-21.9564607953811	-9.41913503921437	BAD	BAD
0.19580489398983	0.760322770959672	0.0934463595871977	0.0242421391910685	0.99725333780973	0.805660490377071	-0.0538076613605639	0.413001782794505	0.127199205118463	0.0447365547132259	-0.177020928376445	-2.82799789051217	-15.6324952620442	0.725041857732288	-0.614062951901834	-22.3137192335671	10.9985580999779	-8.30182492118809	-21.9564607953811	-9.41913503921437	BAD	BAD
0.20543681499138	0.782400001450594	0.08953414373063	0.0283666534060606	0.99922127866739	0.789796121456507	-0.0500435282393101	0.404378568501676	-0.107627683061661	-0.352171073207276	-0.239812279631659	-2.90189765791316	-15.966122048753	0.911480452818092	-0.614062951901834	-22.3137192335671	10.9985580999779	-8.30182492118809	-21.9564607953811	-9.41913503921437	BAD	BAD
0.211685343896785	0.804486086948441	0.085188640884694	0.0255394013214634	1.00031944565755	0.779435604839596	-0.0488683371207875	0.404742391309846	0.0117946078327763	-0.182478527248602	-0.358402795187313	-3.8155068707167	-18.9736680121243	0.684567212082348	-0.614062951901834	-22.3137192335671	10.9985580999779	-8.30182492118809	-21.9564607953811	-9.41913503921437	BAD	BAD
0.205500451026888	0.826349244856632	0.0814908777910569	0.0260842718659733	1.00595278829616	0.775595846808469	-0.052089135474254	0.423446607249057	0.0101532845473165	-0.30549018372715	-0.362844241476378	-4.30972905945106	-23.0271194273928	0.211863771667799	-0.614062951901834	-22.3137192335671	10.9985580999779	-8.30182492118809	-21.9564607953811	-9.41913503921437	BAD	BAD
0.227222057563984	0.847822058601333	0.0838164180864228	0.0294115162585489	1.00443889756473	0.7808510112661	-0.0527528175535283	0.434176792037372	-0.0513751085320119	-0.585137683890033	-0.541337995035286	-2.86176113708939	-25.9426492736684	-0.119751490641454	-0.613986435814316	-22.3229089334722	11.008238024145	-8.30182492118809	-21.9564607953811	-9.41913503921437	BAD	BAD
0.234100005717228	0.868658156862544	0.0825930286585318	0.0297680329792416	0.999671368302708	0.797910399033316	-0.0500310143288817	0.444151876798596	-0.109979457796414	-0.237406338767429	-0.540621663901864	-1.15315272604967	-26.9119341218055	-0.233083620862205	-0.611009951901834	-22.6803892335671	11.3847880999779	-8.30182492118809	-21.9564607953811	-9.41913503921437	BAD	BAD
0.242152172904516	0.888422141092093	0.072129075851106	0.0250748926077355	0.997421072698139	0.806286464180028	-0.0484321206188462	0.444539450164234	-0.0431942814671192	-0.230664512553918	-0.53994330950045	-0.8292409942912	-27.1046369694863	-0.275434369898574	-0.611009951901834	-22.6803892335671	11.3847880999779	-8.30182492118809	-21.9564607953811	-9.41913503921437	BAD	BAD
0.251975203111421	0.906646779053788	0.0715505568674976	0.0287497472710675	1.00205211506533	0.825771483482866	-0.051213276568648	0.446506596850518	0.254265101416402	0.0551117468413008	-0.536777434508571	-1.43033834318141	-26.215698451281	-0.175376633441456	-0.611009951901834	-22.6803892335671	11.3847880999779	-8.4192194544475	-21.961698038827	-9.13546714928447	BAD	BAD
0.24684076185014	0.923134160947318	0.0664015314171214	0.0230823717562181	0.994994860751652	0.842617881700291	-0.0509592420862411	0.449155183334924	0.0696054132859184	-0.177531064841627	-0.413649623546458	-1.99915550224559	-24.2296377923524	0.121193839553923	-0.611009951901834	-22.6803892335671	11.3847880999779	-9.04175492118809	-21.9894707953811	-7.63119503921437	BAD	BAD
0.271082563428227	0.938046420058164	0.0721791752893064	0.0259761560565257	0.999729323834613	0.848061148125786	-0.0498392142119904	0.452683780935746	-0.108609976526232	-0.179319327327115	-0.29169792944013	-2.94262825500415	-21.25973748776	0.366370670848776	-0.598524752593805	-22.6803140205049	11.3859042956246	-9.04175492118809	-21.9894707953811	-7.63119503921437	BAD	BAD
0.279237704463144	0.951696691097316	0.0741380032394775	0.0269603999850348	0.99876197216538	0.844985986335525	-0.0504571378371669	0.445441312385729	0.0730412605657489	-0.293342844573715	-0.229993587093007	-3.30613852446885	-17.883854505002	0.780004856773086	0.127680048098166	-22.6759392335671	11.4508280999779	-9.04175492118809	-21.9894707953811	-7.63119503921437	BAD	BAD
0.286475955705233	0.964295886112372	0.0775047313986026	0.0283348872188252	0.997751676409454	0.842076759599933	-0.0561625564206421	0.436587760211059	0.0713559810978551	-0.117713246493433	-0.166781367457483	-3.1598605284786	-15.2969601010563	0.983588122656295	0.127680048098166	-22.6759392335671	11.4508280999779	-9.04175492118809	-21.9894707953811	-7.63119503921437	BAD	BAD
0.277827641168581	0.975930887777524	0.0789848452979847	0.0230611012448383	0.993880033704547	0.838180558984716	-0.0523002912264643	0.441386421658563	-0.0501031362452133	-0.116162805744276	0.0156229002950727	-2.91634828606757	-13.1136979658515	1.22405460835432	0.127680048098166	-22.6759392335671	11.4508280999779	-9.04175492118809	-21.9894707953811	-7.63119503921437	BAD	BAD
0.298925004739824	0.986746625139174	0.0818866397322722	0.021674237090332	0.994867138314997	0.835741191198976	-0.0589603405469357	0.432180699249945	-0.05015536841917	0.000607166710570448	0.0782287991927687	-2.43798910002231	-10.7916115408161	1.07165384053937	0.127680048098166	-22.6759392335671	11.4508280999779	-9.78614744777508	-22.0032894226533	-7.21867274821854	BAD	BAD
0.307134791417063	0.9970539465073	0.0823999487675344	0.0254765567142527	1.00062403252078	0.826945577319589	-0.0547785619446789	0.423537475499431	-0.0495946919746643	-0.0570123594956332	0.26128984464296	-1.88367244034881	-8.67912944299602	1.00179700491021	0.121238813700573	-22.6727362570829	11.4507989741059	-9.84224492118809	-22.0043307953811	-7.18758503921437	BAD	BAD
0.318963825085592	1.00728296930294	0.0848226059666209	0.0211696904276944	0.997200479848952	0.8288789281535	-0.0529011973481049	0.42377107565474	0.0115863145375084	0.0574508590685724	0.383443573964688	-2.17265730480508	-9.0014803075657	1.03350475154018	-0.613177951901834	-22.3075392335671	11.4474780999779	-9.74662387125414	-22.0915407723999	-7.13539562605726	BAD	BAD
0.306767830592713	1.01789850978768	0.0858025838447054	0.0226135083474408	0.996259532001657	0.831608353035169	-0.051249966922937	0.42462537101599	0.0105516388202085	-0.414347636408748	0.505469658274098	-2.52180810245008	-9.49547056010345	1.07181400641076	-0.613177951901834	-22.3075392335671	11.4474780999779	-9.6442155566579	-22.1849409888652	-7.07950176330551	BAD	BAD
0.335908736031824	1.02930352771797	0.0896979855586343	0.0216756221699394	0.998152537155989	0.834337777916837	-0.0495987364977692	0.425479666377239	-0.171888452467187	-0.472875406453352	0.626350480483956	-2.87095890009508	-9.98946081264119	1.11012326128135	-0.613177951901834	-22.3075392335671	11.4474780999779	-9.54180724206167	-22.2783412053305	-7.02360790055377	BAD	BAD
0.345758438304762	1.04173741369069	0.0921114097231282	0.0245899987135971	0.997684618864553	0.837067202798506	-0.0479475060726014	0.426333961738489	0.0727906207914613	-0.472580704234919	0.503795646741677	-3.22010969774008	-10.4834510651789	1.14843251615194	-0.613177951901834	-22.3075392335671	11.4474780999779	-9.43939892746543	-22.3717414217958	-6.96771403780202	BAD	BAD
0.352642223058917	1.0552125301188	0.093068669943453	0.0270106566283967	0.996741374381988	0.839796627680176	-0.0462962756474324	0.427188257099739	-0.172689564293752	-0.590823306027627	0.625431946235749	-3.56926049538532	-10.977441317717	1.18674177102255	-0.613178067304501	-22.3075400395539	11.4474193636842	-9.33699061286913	-22.4651416382611	-6.91182017505023	BAD	BAD
0.357394458580503	1.06951684656843	0.0926107927393643	0.0236169661948384	1.00009256469	0.842526052561845	-0.0446450452222646	0.428042552460988	0.134848811862021	-0.945527936145263	0.502199153270658	-3.91841129303032	-11.4714315702548	1.22505102589314	-0.613303860487927	-22.3084185951207	11.3833946267542	-9.2345822982729	-22.5585418547264	-6.85592631229849	BAD	BAD
[truncated: 83,341 more rows]
