# Supplementary material for: Machine Learning to Improve Orientation Estimation in Sports Situations Challenging for Inertial Sensor Use
Source: Front Sports Act Living. 2021 Aug 3;3:670263. doi: 10.3389/fspor.2021.670263 (PMC8369156; doi:10.3389/fspor.2021.670263)
Supplement: Supplementary file 5 [file Data_Sheet_5.ZIP]

Archive with 1 entries (1 files):
- RawData_TrainingSet_S3.csv
