# Supplementary material for: Machine Learning to Improve Orientation Estimation in Sports Situations Challenging for Inertial Sensor Use
Source: Front Sports Act Living. 2021 Aug 3;3:670263. doi: 10.3389/fspor.2021.670263 (PMC8369156; doi:10.3389/fspor.2021.670263)
Supplement: Supplementary file 5 [file Data_Sheet_5.ZIP › RawData_TrainingSet_S3.csv]

HelicalAngle_mar	HelicalAngle_EFonly	acc_frame_x	acc_frame_y	acc_frame_z	acc_thorax_z	acc_thorax_y	acc_thorax_x	gyr_frame_x	gyr_frame_y	gyr_frame_z	gyr_thorax_z	gyr_thorax_y	gyr_thorax_x	mag_frame_x	mag_frame_y	mag_frame_z	mag_thorax_z	mag_thorax_y	mag_thorax_x	EFcorrect	EFcorrect_S5
0	0.000458166636142322	0.169259768583195	-0.00192677882082698	0.981944612009594	0.914662831175613	-0.0719310439559855	0.182794955244242	-0.0151005376378279	-0.0766956736034386	0.0487658448725645	-1.03083817250226	-0.500793902813494	0.370989392805952	5.94479369608392	19.7281541817292	8.6686145237037	-7.15524310690654	-21.583131748113	-10.7470434340747	GOOD	GOOD
0.00605051293653788	0.00905857130098051	0.169440918722711	-0.000574411095918562	0.983264763423346	0.915480716108042	-0.074210643667267	0.196125878871346	0.0977717851463157	-0.0997144456944086	0.0486972202446953	-0.422825917952695	-0.709421183237398	0.423173662208067	5.94619648553647	19.5008974026484	8.66949432196662	-7.15524310690654	-21.583131748113	-10.7470434340747	GOOD	GOOD
0.00231829498570658	0.0169292923369912	0.166655322137573	-0.000367381716161945	0.988926246557745	0.917221236878342	-0.0724569836757414	0.198471249813263	0.0195399783197614	-0.0635117189469972	-0.0261051614473409	0.288662299451232	-0.429114033233748	0.46841716119178	5.94708969608392	19.3561941817292	8.67005452370369	-7.15839699224142	-21.3454036748424	-10.7479134495262	GOOD	GOOD
0.00529816446259822	0.023570196737035	0.166281058431938	0.00163318045454413	0.987329583098851	0.924835472053548	-0.0691000320043695	0.193384464544496	0.0356319195121377	-0.00419606296062202	0.0378230483419243	0.77640397702228	0.168593572281178	0.467812205377509	5.94708969608392	19.3561941817292	8.67005452370369	-7.16021310690654	-21.208511748113	-10.7484144340747	GOOD	GOOD
0.00103663363509708	0.0286053705508892	0.167823957803715	0.00120371176298983	0.983958762277033	0.927062608488986	-0.074078928004942	0.190082887938249	-0.0403934392368331	-0.0167092806816659	0.0729664503563355	1.19096380039831	0.643644350538512	0.347461346353653	5.94708969608392	19.3561941817292	8.67005452370369	-7.16021310690654	-21.208511748113	-10.7484144340747	GOOD	GOOD
0.00293204308292453	0.0318635463142413	0.167724665156619	-0.000628206355656744	0.982688861348571	0.923486679982416	-0.0752083126906628	0.18991414039126	-0.027617905387368	-0.0758400407009258	0.0484959564259185	1.25681043082785	1.03285804887534	0.162365505372939	5.94708969608392	19.3561941817292	8.67005452370369	-7.16021310690654	-21.208511748113	-10.7484144340747	GOOD	GOOD
0.00251707304963264	0.0334122642785104	0.167149505705827	0.00120056847126139	0.986853196834656	0.925599103535191	-0.0732104137270551	0.189125305735973	0.0465664974673228	0.00667146943105782	0.0117845416597521	0.921384722879454	1.24589214103613	-0.0636684731459191	6.12946150694723	19.5791740656566	8.66966642108071	-7.16021310690654	-21.208511748113	-10.7484144340747	GOOD	GOOD
0.00695451838752328	0.0335373536250963	0.166856327032027	0.00401106116256571	0.988656858485055	0.928768010157093	-0.0747538374966005	0.196170006992277	0.00994627089118339	0.113751294472727	0.0601349973058049	0.567294612167668	1.04368337360952	0.0241386856232789	6.25252869608392	19.7296441817292	8.66940452370369	-7.67216542974978	-21.2103061735713	-10.7422250360338	GOOD	GOOD
0.00699858153206902	0.0326941365986564	0.168387512823406	0.00125608454420585	0.984674384964756	0.929355436564662	-0.0766287499798983	0.190581050388269	-0.014960972473721	0.0672629744863751	0.036940534636997	0.382993508146653	0.771424608897219	-0.110762083838341	6.25252869608392	19.7296441817292	8.66940452370369	-7.90770310690654	-21.211131748113	-10.7393774340747	GOOD	GOOD
0.00273729513925317	0.0314248015156824	0.168414323528534	0.00415045549431843	0.98569319994483	0.928264077653953	-0.077365593754699	0.183219774699517	-0.0514291207747328	0.124508759468262	-0.0855968591609557	0.25749326255932	0.822436888996991	-0.0746894588577828	6.25252869608392	19.7296441817292	8.66940452370369	-7.90770310690654	-21.211131748113	-10.7393774340747	GOOD	GOOD
0.00364907309800657	0.0302583860327925	0.167319995150186	0.00647480901236281	0.985037286783739	0.925669035929699	-0.0719862060331786	0.183666568031558	-0.0765469097147113	0.127057383096699	-0.0994381317303654	0.220611995014186	0.582428656012751	0.0228675718393079	6.25252869608392	19.7296441817292	8.66940452370369	-7.90770310690654	-21.211131748113	-10.7393774340747	GOOD	GOOD
0.0036854590689638	0.0296453314800033	0.168843900291501	0.00434536336961666	0.983878796005547	0.92335865899994	-0.0662923043647379	0.185549179590364	-0.00402046501921208	0.043440916471791	-0.146460888920417	0.310157054383067	0.76037246271519	0.0844079439817492	6.25065674400034	19.944965764475	8.40429961148983	-7.90770310690654	-21.211131748113	-10.7393774340747	GOOD	GOOD
0.00255956242865609	0.0299220167268078	0.16919744056341	0.0029785882127784	0.984744644977962	0.9198866774716	-0.0642514051929737	0.181427165796211	-0.061811444607539	-0.0507223585409371	-0.0888027026630933	0.298258445265874	0.785678417971382	0.0563174106268992	6.24934869608392	20.0954241817292	8.21905452370369	-7.3694941746935	-20.9343154780194	-11.1209499967453	GOOD	GOOD
0.00283749058690658	0.0312662734650802	0.169173727439484	0.00144150987273932	0.985495948733552	0.918624269565025	-0.067790393835174	0.182572991843901	-0.0660143086275745	-0.134484014974635	0.0949415844441678	0.355248478051779	0.580998507106859	-0.0325720275491222	6.24934869608392	20.0954241817292	8.21905452370369	-7.17560310690654	-20.834591748113	-11.2584124340747	GOOD	GOOD
0.0028251646987843	0.0336592109742109	0.17014050217282	0.00233992600190223	0.985053598846457	0.91647495319817	-0.0681716551008585	0.184041308881691	0.021030408787067	-0.158995779255625	0.0279807893624136	0.185733080158331	0.345903778153777	-0.0200970863245991	6.24934869608392	20.0954241817292	8.21905452370369	-7.17560310690654	-20.834591748113	-11.2584124340747	GOOD	GOOD
0.00228968596906816	0.0368806546045423	0.168836256957306	0.00241812735145391	0.983047567569938	0.915029555016287	-0.0660376733850293	0.185116301113128	0.0108739373421753	-0.124397856684355	-0.0385012126233715	-0.028667240363775	0.111213888275518	-0.0226175287908773	6.24934869608392	20.0954241817292	8.21905452370369	-7.17560310690654	-20.834591748113	-11.2584124340747	GOOD	BAD
0.00272860087322391	0.0405210307665529	0.169592407456325	0.00273607565499348	0.98315877782851	0.914039195689055	-0.0688952319532534	0.188737105443706	0.0208520412319079	-0.0306583960853866	-0.0484708118552354	0.0690266088887192	-0.0927262723179341	-0.113676492937643	6.25068056305138	19.8795630761875	8.21989020493817	-7.17560310690654	-20.834591748113	-11.2584124340747	GOOD	BAD
0.002575459296231	0.044013636566624	0.169074214456011	0.000739424478449532	0.98675606311321	0.913968910437188	-0.0703808281628589	0.18766424613051	0.0822793151378205	-0.0495490338126748	-0.00322158310958902	0.024482136159804	-0.0818137331709232	-0.142451396189552	6.25164369608392	19.7234641817292	8.22049452370369	-7.17028219955161	-21.2360603702206	-11.2569420846505	BAD	BAD
0.00260161681399788	0.0467332993355644	0.167352360509344	-0.000470623802795832	0.984602360161051	0.917225122511088	-0.0704899611069931	0.187051065377873	0.0371719009028046	-0.0995846339121848	0.0130842332781202	-0.225503780751192	0.125874648892903	-0.142293129618072	6.25164369608392	19.7234641817292	8.22049452370369	-7.16567310690654	-21.583821748113	-11.2556684340747	BAD	BAD
0.00294818707353517	0.0481651829408251	0.167978326796504	0.00321686427007956	0.986021204094329	0.920083808113896	-0.0721266301699597	0.18498943235135	-0.0502897322821192	0.00296822381059875	-0.0834315208103203	-0.303252391157669	0.198928093674069	-0.0404867717595718	6.25164369608392	19.7234641817292	8.22049452370369	-7.16567310690654	-21.583821748113	-11.2556684340747	BAD	BAD
0.00251876360775494	0.0480795311489072	0.169154548203808	0.00298365504335409	0.985136273733893	0.917608895992473	-0.0697843512291428	0.18534273058226	-0.00576196574932803	0.0785839286315938	0.00525027829791722	-0.380454554338628	0.172900656752551	0.00627022490888888	6.07511051113923	19.7226151749093	8.22004133763091	-7.16567310690654	-21.583821748113	-11.2556684340747	BAD	BAD
0.00281202108976987	0.0466147285023273	0.167621990673124	0.00028462445432938	0.983128111708942	0.917356314562414	-0.068639097268129	0.191202978548609	0.0115352588475738	0.0106156316764323	0.0747376909569445	-0.389217959592975	0.2729281306772	-0.0903428378112995	5.94390869608392	19.7219841817292	8.21970452370369	-7.16567310690654	-21.583821748113	-11.2556684340747	BAD	BAD
0.00249204414273939	0.044193394769759	0.165594904002878	0.00131449228385355	0.981217230309165	0.919291881190356	-0.0725169287536779	0.18508535231723	-0.0498974806637218	0.0275589692104116	0.0484794260641174	-0.517601844326723	0.3803921336477	-0.213355121336894	5.94390869608392	19.7219841817292	8.21970452370369	-7.17149264253327	-21.1447310454322	-11.2572765716134	BAD	BAD
0.00311242384462125	0.0413224841918552	0.165191993989289	0.00118231778368427	0.984646253259375	0.920003928194998	-0.0780599403665821	0.169512977198546	-0.00623433866946043	-0.0903374228180584	-0.0561445696945888	-0.534284922290334	0.473111273033328	-0.00934542937907651	5.94390869608392	19.7219841817292	8.21970452370369	-7.17560310690654	-20.834591748113	-11.2584124340747	GOOD	BAD
0.00280127779605448	0.0384357614047512	0.164646246139107	0.00288527620959593	0.987743154626397	0.920250377931978	-0.0770274654311721	0.186455324410615	-0.0579104022038642	-0.0162260641075967	-0.0310036200266561	0.0293123538617595	0.65999612847599	0.126019691354436	5.94390869608392	19.7219841817292	8.21970452370369	-7.17560310690654	-20.834591748113	-11.2584124340747	GOOD	BAD
0.00337229426627132	0.035852759195034	0.165609168038173	0.00169476377828271	0.988257289183619	0.919148981770443	-0.0656001931822827	0.202474577365697	-0.0681620113603146	0.104325399904644	-0.0207859541729663	0.498590428494028	0.679120166529473	0.251978593418774	5.9408117233449	20.1392920663838	7.96414629287969	-7.17560310690654	-20.834591748113	-11.2584124340747	GOOD	GOOD
0.00247659247718476	0.0337967464680106	0.166678198175018	-0.00247060675123856	0.987075906611515	0.921177068187639	-0.0687346064048471	0.181358025267589	0.0200530143421232	0.0450099596144202	0.0297312533975576	0.399140934072966	0.779111230537362	0.116032506458375	5.93843369608392	20.4597241817292	7.76791452370369	-7.17560310690654	-20.834591748113	-11.2584124340747	GOOD	GOOD
0.00294263101527328	0.0324123985012689	0.162823216584692	-0.000752773273069109	0.983791458419103	0.92127227904055	-0.0750354153327334	0.172734714070402	-0.0223896307719606	-0.0142908597388269	0.0410364506123765	0.0861325148731053	0.717158926106424	-0.0208815250352454	5.93843369608392	20.4597241817292	7.76791452370369	-7.40710847228449	-21.3121741705493	-11.2537908534338	GOOD	GOOD
0.0021364407303984	0.0317740075484178	0.163107763768971	0.00403082604882695	0.986367901859224	0.917982586367755	-0.0772619298498114	0.181698307047775	-0.0072281989399825	-0.0402717767674569	-0.0126583438329059	-0.0264802980623691	0.294501435865418	-0.0208774787347244	5.93843369608392	20.4597241817292	7.76791452370369	-7.53942310690654	-21.585131748113	-11.2511494340747	GOOD	GOOD
0.00356216904621444	0.0318899594608462	0.165408493466355	0.00351718529429382	0.98716324167257	0.917606355688612	-0.076580039427467	0.18718576051788	0.0469216341735341	0.0261279646861358	0.0216493650485022	0.0548527268843919	-0.232991397486473	-0.0208944962039206	5.93843369608392	20.4597241817292	7.76791452370369	-7.53942310690654	-21.585131748113	-11.2511494340747	GOOD	GOOD
0.00254200748591658	0.0326744364451454	0.1679161443831	-0.000560566549167072	0.985399630550582	0.919085624491315	-0.0731790060559389	0.192408446515148	-0.124693876303001	0.0453313277093047	0.0829145930850474	0.427329703912977	-0.450559345820103	0.0197363633041269	6.31927044889655	20.0538524490349	8.2708376943339	-7.53942310690654	-21.585131748113	-11.2511494340747	GOOD	GOOD
0.0028604919577965	0.0338764890664815	0.168173159688675	0.000956845066125141	0.98568277252594	0.921436520778561	-0.0688390155204219	0.186756102787113	-0.158303034601465	-0.0140284234116268	0.0419278937374097	0.926920897002255	-0.62624234828302	-0.00125212455108473	6.62181069608392	19.7314241817292	8.67036452370369	-7.53942310690654	-21.585131748113	-11.2511494340747	GOOD	GOOD
0.00392260285807652	0.0350792628432806	0.16503465469985	0.00191901510449765	0.985388187843297	0.919708298470774	-0.0684567676517354	0.187671362533108	-0.00792796099020839	-0.040384379188846	-0.012564883115251	1.00089335237921	-0.501344483053515	-0.0210074522886662	6.62181069608392	19.7314241817292	8.67036452370369	-7.79943814955768	-21.3288242421795	-11.2489887640654	GOOD	GOOD
0.00587138581242642	0.0358469806259209	0.164550740117419	0.000350176776786457	0.986814795079511	0.920645584036544	-0.0696751779554192	0.19846507506018	0.0469823394789128	-0.0732401510206676	-0.0464061661653728	0.35688929354371	-0.328961274713702	0.106446863989731	6.62181069608392	19.7314241817292	8.67036452370369	-7.91813310690654	-21.211821748113	-11.2480024340747	GOOD	GOOD
0.00682360707453849	0.0358964819210735	0.166809413258369	0.00281240540827189	0.988078820196891	0.925028286040381	-0.075041620425545	0.195628901969965	0.114772482077966	0.0309561086741961	-0.0400735553349698	-0.343820661345761	-0.252302892581361	0.0756904735820913	6.62181069608392	19.7314241817292	8.67036452370369	-7.91813310690654	-21.211821748113	-11.2480024340747	GOOD	GOOD
0.00867239643660367	0.0351712110537404	0.166505010116857	0.00392711521196203	0.986013574221971	0.924595960609662	-0.0705144101495622	0.190641311415646	0.102502692050329	0.137688409317831	-0.012509008724552	-0.7909757258738	-0.0684914412110087	0.127407894922666	6.24842628894364	19.9304246393568	8.42219033498732	-7.91813310690654	-21.211821748113	-11.2480024340747	GOOD	GOOD
0.00829035258919137	0.0338397128953054	0.167331673936299	0.00225799598683235	0.987377988937295	0.926376890178808	-0.0727865727135974	0.186121134263603	0.0468898936136151	0.202559110771961	-0.0460616059140086	-0.940054504847944	0.0816965826893486	0.383326949970805	5.94161469608392	20.0939441817292	8.2182645237037	-7.91813310690654	-21.211821748113	-11.2480024340747	GOOD	GOOD
0.00923232154998249	0.0322382563189848	0.168043388126203	0.000807369924366603	0.988450048118045	0.924805696958281	-0.0707614776693405	0.190545328948899	-0.0203212889214174	0.126624649100833	0.0265996830937363	-0.955659687972911	0.284388303109721	0.735576489711837	5.94161469608392	20.0939441817292	8.2182645237037	-7.63489832484139	-21.2103472197424	-10.8763431346819	GOOD	GOOD
0.00902339502039841	0.0307459550520994	0.165847662177733	-0.000391370116948315	0.990509915558132	0.922432590842845	-0.0699627354549792	0.189732579395323	-0.176685980390167	0.0832119111799952	0.110235044301933	-0.843398146520543	0.518329927719669	0.721459963795869	5.94161469608392	20.0939441817292	8.2182645237037	-7.53396310690654	-21.209821748113	-10.7438964340747	GOOD	GOOD
0.0120839154224923	0.0296448519216649	0.164449217604557	0.00363345435485849	0.988745047139819	0.922655522296999	-0.0700715046748117	0.186084008691621	-0.093894273740206	-0.0236749765869403	0.076937933852759	-0.704808876878104	0.604907366187505	0.616156001786768	5.94161469608392	20.0939441817292	8.2182645237037	-7.53396310690654	-21.209821748113	-10.7438964340747	GOOD	GOOD
0.0129224529721401	0.0290426716506106	0.163689267559223	0.00268676799673725	0.985494863841034	0.921521419560591	-0.0687978810272944	0.181227868982897	0.0470534956809849	0.0971722793904352	0.115146490430749	-0.482763925855579	0.485563892356398	0.55392527616016	5.54237542413961	20.092019785355	8.21723205261528	-7.53396310690654	-21.209821748113	-10.7438964340747	GOOD	GOOD
0.0137611916432947	0.0288976220344555	0.165600189588725	0.00286536988047223	0.984887643838031	0.917628164141155	-0.0699709294393356	0.182027802132605	-0.0193503771976208	0.187415648150807	0.0722490224865942	-0.23481237009989	0.40098172353016	0.491732432160265	5.20304969608392	20.0903841817292	8.21635452370369	-7.73370323338413	-21.0129297776507	-10.7422371194776	GOOD	GOOD
0.0130646535527987	0.0291377348344667	0.167617389742794	0.00254394025282085	0.983720207959654	0.915278432515371	-0.0700561420435981	0.187011545037961	-0.17534605275124	-0.0178548701679945	0.0861551052555877	-0.146758311666466	0.494128383761582	0.20030792882252	5.20304969608392	20.0903841817292	8.21635452370369	-7.91266310690654	-20.836521748113	-10.7407504340747	GOOD	GOOD
0.0149888217463656	0.0297792026874298	0.167107455274264	0.000733169281900721	0.98477739097908	0.915113665465978	-0.0695354215200372	0.185461811117389	-0.0958049815348038	-0.100290809106098	0.105552337159524	-0.078799920620958	0.415254900952343	0.108074102480947	5.20304969608392	20.0903841817292	8.21635452370369	-7.91266310690654	-20.836521748113	-10.7407504340747	GOOD	GOOD
0.0137731116264797	0.0309249348106356	0.167430125986074	0.00312205867180084	0.98566538844461	0.915310896553077	-0.073370172041885	0.182710960772531	-0.0516053956108178	0.0266122338641542	0.0485726497686754	-0.0916774620465556	0.315857687604163	0.0823305270752909	5.20304969608392	20.0903841817292	8.21635452370369	-7.91266310690654	-20.836521748113	-10.7407504340747	GOOD	GOOD
0.0130731094668003	0.0326676397365292	0.166819151828688	0.00066520478549543	0.984644408654022	0.91592392683998	-0.0737889148087888	0.181936407046756	-0.137647975889001	0.0107517333181301	0.0486002283057376	-0.25170495308783	0.209453675469254	-0.0256386864962664	5.59808007723766	19.8974714585183	8.45721449719938	-7.91266310690654	-20.836521748113	-10.7407504340747	GOOD	GOOD
0.0141877373532744	0.0349952660041731	0.16440426949098	-0.00126284732133046	0.986529575466305	0.920229696374066	-0.0722898586222086	0.18540333482558	-0.104851834997708	-0.100259842270184	0.0812240309147244	-0.367491149350979	0.17590554212666	-0.0608741495230324	5.94479369608392	19.7281541817292	8.6686145237037	-7.90979772106309	-21.0529334801314	-10.7399572536789	GOOD	GOOD
0.0145672920712311	0.0377314482196023	0.167381296788038	-0.00162398946167519	0.985193411586345	0.920343686767337	-0.0728674074592494	0.1862544349442	-0.0433337982062527	-0.163072369163664	0.110083780334528	-0.247550836451179	0.122364820567965	0.0209277953288695	5.94479369608392	19.7281541817292	8.6686145237037	-7.90770310690654	-21.211131748113	-10.7393774340747	GOOD	GOOD
0.0142885956066399	0.0405488839863465	0.16950917686412	-0.000966408264305109	0.986084530964827	0.920245970575665	-0.0735169064894033	0.181400554882151	0.0506626674643544	-0.187503956734402	0.0130586213329054	-0.219021206115054	0.0157458933403729	0.0963050852907145	5.94479369608392	19.7281541817292	8.6686145237037	-7.90770310690654	-21.211131748113	-10.7393774340747	GOOD	GOOD
0.0150824745038305	0.0430761348254418	0.167886912056423	0.000374407820090209	0.990531289144525	0.918101722707386	-0.0713493429976302	0.178270273629644	0.141204252015009	-0.190507109813924	-0.0415915621413155	-0.230870242258252	-0.183929408842935	0.133338376248737	5.94479369608392	19.7281541817292	8.6686145237037	-7.90770310690654	-21.211131748113	-10.7393774340747	GOOD	GOOD
0.0154942996305962	0.0450107472231906	0.16713494151809	0.00268471638813891	0.990232318467498	0.917206099419822	-0.0704510955811334	0.179814651089665	0.105751486838518	-0.125174827538749	-0.0125137718492457	-0.129881680670576	-0.154021659112374	0.00656339698499745	5.94238752752165	20.1181317235247	8.66710477088031	-7.90770310690654	-21.211131748113	-10.7393774340747	GOOD	GOOD
0.0153524065885448	0.046155639536058	0.166400375396298	0.00448398396443323	0.98806799164109	0.918602261482016	-0.0690264094680072	0.185954556858343	-0.0172220563250097	0.0527482516746766	0.0194589107579101	-0.19911005118172	-0.174412894578564	-0.0482497192605191	5.94020369608392	20.4720741817292	8.66573452370369	-7.68526845842769	-21.211125468019	-11.3411303866159	GOOD	GOOD
0.0150378563461495	0.0463954977581346	0.168711984338872	0.00150351162746286	0.987121263806749	0.920884801991108	-0.069198302134853	0.191248268140784	-0.0118526501523941	0.0759185975943793	0.0805999380499987	-0.149528677909882	-0.201876591418137	-0.142125702483972	5.94020369608392	20.4720741817292	8.66573452370369	-7.55351310690654	-21.211121748113	-11.6975684340747	GOOD	GOOD
0.0153019898693339	0.0456777105041448	0.167767820601339	-0.000321207216996036	0.987591189616631	0.921304285977556	-0.0698809068975144	0.189502495955999	0.0152442978106308	-0.0426949357550936	0.0780441456770936	-0.202517658441229	-0.180716854391091	-0.129054522407521	5.94020369608392	20.4720741817292	8.66573452370369	-7.55351310690654	-21.211121748113	-11.6975684340747	GOOD	GOOD
0.015732329179216	0.0440374776622945	0.167743928317095	0.00165134603429905	0.988345527585936	0.919678330437945	-0.0724319049038813	0.185868000247622	0.0175537120995783	-0.0690473388148098	0.0167313004951827	-0.226837274530558	-0.142310615879753	-0.126155081356061	5.94020369608392	20.4720741817292	8.66573452370369	-7.55351310690654	-21.211121748113	-11.6975684340747	GOOD	GOOD
0.01478735442309	0.0416469633531491	0.167528925634619	0.00380672576854313	0.985838380662757	0.920009841344367	-0.0711896773668006	0.189732179260971	0.0790445288918882	-0.00982544600748235	0.0187402883816817	-0.164110874363666	-0.199868570527985	-0.0245320869143726	6.10086570298692	20.0858900532048	8.43604934532747	-7.55351310690654	-21.211121748113	-11.6975684340747	GOOD	GOOD
0.0150491630298055	0.0388472802183442	0.16293823388832	0.00374583913699807	0.983796347076078	0.919534618091295	-0.0732093627537307	0.190124848025611	0.0772320654841924	-0.164260719635633	-0.0146568031659036	-0.101489859745439	-0.277453303429128	-0.0465753335016567	6.25164369608392	19.7234641817292	8.22049452370369	-7.54024821670254	-21.2102396838028	-11.0504914841704	GOOD	GOOD
0.0160662406208306	0.03612759624191	0.163792401201198	0.0025438708545265	0.985974207542819	0.923036773821384	-0.0723401177559047	0.185536860229083	-0.0789225796156433	-0.185121935345476	-0.0113555138244737	0.00369212927913347	-0.136020993829888	-0.211561081398734	6.25164369608392	19.7234641817292	8.22049452370369	-7.53396310690654	-21.209821748113	-10.7438964340747	GOOD	GOOD
0.0160694313777401	0.0340210059768826	0.167162797004438	-0.000392906694440911	0.983631968798077	0.921423492861401	-0.070284123217397	0.185631857037742	-0.16749947490766	0.0505967106062048	-0.014242786335054	0.0422045546979462	-0.0636618167399763	-0.183085724303533	6.25164369608392	19.7234641817292	8.22049452370369	-7.53396310690654	-21.209821748113	-10.7438964340747	GOOD	GOOD
0.0154274692965034	0.0329556017684915	0.16861044349213	0.00168486478983153	0.985269577412791	0.920287173874171	-0.0688332497055379	0.186400358639775	-0.105961784042744	0.137679370872019	-0.011844128223244	0.129915938303129	0.100909004161911	-0.0165551081019419	6.25164369608392	19.7234641817292	8.22049452370369	-7.53396310690654	-21.209821748113	-10.7438964340747	GOOD	GOOD
0.0149548096366429	0.0331460069236482	0.168840269895225	0.00424786126687184	0.987337243128692	0.919060444524184	-0.0719102623984116	0.185305772987131	0.018027921910498	0.0772895751732095	0.0172263455065221	0.210321263952542	0.251827922248601	0.0806049222375721	6.09547674938348	19.722713122925	8.22009362069333	-7.53396310690654	-21.209821748113	-10.7438964340747	GOOD	GOOD
0.0146122193222449	0.0345541445949046	0.16737848413175	0.00134275599776933	0.986902863510617	0.918945772281192	-0.0768304303203162	0.186193584654581	0.0467159253672298	-0.0112919439085457	0.0180299577660457	0.047003370357733	0.0727786376703208	0.00880184544078324	5.94390869608392	19.7219841817292	8.21970452370369	-7.54821254610045	-21.210769281154	-11.4390008419997	GOOD	GOOD
0.0151349356708847	0.0369108821558625	0.164958630036412	0.00208966707578869	0.990048784646308	0.920185135417577	-0.0743851004221961	0.185051366348226	-0.0141733665520477	0.0193035732257948	0.0792481096625092	-0.203170398557678	0.0969282900516421	0.0116485698144784	5.94390869608392	19.7219841817292	8.21970452370369	-7.55351310690654	-21.211121748113	-11.6975684340747	GOOD	GOOD
0.0147431992375624	0.0397892357648158	0.165210096863341	0.00157787811793203	0.987355053249136	0.919743038442514	-0.0742143813039916	0.182918727018687	-0.0450968977238012	0.0483369625294155	0.0170929447056178	-0.267741499202409	0.139005373065005	0.158094790190244	5.94390869608392	19.7219841817292	8.21970452370369	-7.55351310690654	-21.211121748113	-11.6975684340747	GOOD	GOOD
0.0142307654061414	0.042684192272673	0.167142001391482	0.00209116815753274	0.985677055266721	0.918958138399688	-0.0724207612199509	0.179307889517796	-0.0139134172442308	-0.0109850144113614	-0.0129777080771763	-0.142294523208846	0.139356638522583	0.342046682786815	5.94390869608392	19.7219841817292	8.21970452370369	-7.55351310690654	-21.211121748113	-11.6975684340747	GOOD	GOOD
0.0121964195401942	0.0450644416284904	0.168602422954975	0.00330374316847544	0.987130400559104	0.91865476068491	-0.0718867474447924	0.177723634548476	0.0475343282689346	-0.0405603641426355	-0.0130686994455278	-0.241866747067785	0.0473013078614633	0.338251761792731	6.0976305760539	19.722723481394	8.22009914987613	-7.55351310690654	-21.211121748113	-11.6975684340747	GOOD	GOOD
0.0125657623009631	0.0464463690180302	0.170063811370743	-7.9414199398873e-05	0.984434955577674	0.917761817561898	-0.0731605351487817	0.182957984129945	-0.0445105579426952	0.077672403323153	-0.0744449623332566	-0.226573870631773	-0.187065264266666	0.24703658356536	6.25164369608392	19.7234641817292	8.22049452370369	-7.54605709965241	-21.4090366716841	-11.4613368299312	GOOD	GOOD
0.012217323293175	0.0465221654713812	0.168145108120432	-0.000348864789582989	0.986095184520369	0.915644444776695	-0.0703028924681773	0.182223958393366	-0.137296817201179	0.0495991519871544	-0.043944453772295	0.0528619940523642	-0.233547064958779	0.0865691854386101	6.25164369608392	19.7234641817292	8.22049452370369	-7.53942310690654	-21.585131748113	-11.2511494340747	GOOD	GOOD
0.0131307970273691	0.0452533539371166	0.168583130005694	0.00135841692992435	0.988102885569607	0.917851475150648	-0.0717889232754183	0.183199767914313	-0.137240511132276	-0.04134140670355	-0.0433342247823756	0.0988329514883723	-0.148010191383154	0.108038899015293	6.25164369608392	19.7234641817292	8.22049452370369	-7.53942310690654	-21.585131748113	-11.2511494340747	GOOD	GOOD
0.0151424086700084	0.0428714289030725	0.169614800034699	0.000890989993741381	0.987082613666328	0.922433855472594	-0.0762201920975369	0.191482384858054	-0.0764945946305605	0.0186276147796039	-0.0440790707189041	-0.130208660512719	0.00811512275121241	0.115630355568028	6.25164369608392	19.7234641817292	8.22049452370369	-7.53942310690654	-21.585131748113	-11.2511494340747	GOOD	GOOD
0.0141166786766209	0.039821464212737	0.168117875390111	0.00181418846770601	0.988090343497136	0.923777690936926	-0.0742727759347811	0.193535428985685	-0.0139836036564434	-0.0104998321625589	-0.133425794966381	-0.583582258611197	0.0773651169230381	0.0696851071807299	6.10094801217777	19.7257674659316	8.44056866374614	-7.53942310690654	-21.585131748113	-11.2511494340747	GOOD	GOOD
0.0164602125681921	0.0366266055113802	0.167663332906958	0.00282742385731868	0.989752834001558	0.923035134650046	-0.0682351343363656	0.191526789478778	-0.0140035312841268	0.0465310820530511	-0.168117566302007	-0.679330576548989	0.0522694389321837	0.166401619833894	5.94479369608392	19.7281541817292	8.6686145237037	-7.75281654421765	-21.3684239563395	-10.9546120543647	GOOD	GOOD
0.0157489068914101	0.0336765653344323	0.167858632968564	0.00161216837902029	0.989118766204854	0.920634048261862	-0.0651423010587613	0.189675671327244	-0.0741285992029152	0.0216146032885558	-0.0142396673522049	-0.355509852865536	0.0522230872764969	-0.0340744737620463	5.94479369608392	19.7281541817292	8.6686145237037	-7.90770310690654	-21.211131748113	-10.7393774340747	GOOD	GOOD
0.0161202147966667	0.0311058858209906	0.169087387513017	0.00112218799868463	0.984495754337597	0.918968107734676	-0.0695957614831465	0.165138191021534	-0.0474295156034155	-0.09999566887407	-0.040843220355866	0.279945867402517	-0.260941361564784	0.265891416180154	5.94479369608392	19.7281541817292	8.6686145237037	-7.90770310690654	-21.211131748113	-10.7393774340747	GOOD	GOOD
0.0176298380516116	0.028871547302933	0.169314900737432	-0.000285483243016377	0.981316669087448	0.914575885960767	-0.0681050705366734	0.163803323486771	-0.131456875074853	-0.0998962777228435	-0.0759195597666089	0.526195006982617	-0.398727788237293	-0.012056107091879	6.27121472931325	19.9069298831426	8.45130310342449	-7.90770310690654	-21.211131748113	-10.7393774340747	GOOD	GOOD
0.0166326875892696	0.0269199496397463	0.166273621955104	0.00147994516391726	0.982674272169436	0.918209756666395	-0.068674390103528	0.189060879851223	-0.173188834409213	-0.0425633704409084	0.0762154818390908	0.899385806581024	-0.245042800996349	-0.241023046897941	6.61863069608392	20.0972041817292	8.2200145237037	-7.90770310690654	-21.211131748113	-10.7393774340747	GOOD	GOOD
0.0170378385273204	0.0252847418031102	0.1643914427199	0.00428372421899675	0.986166993144093	0.922679195104962	-0.0703351287621824	0.202188812873226	0.015740112713402	0.0474385994278099	0.112374101591898	0.805856654349016	-0.215054556222114	-0.186454385818898	6.61863069608392	20.0972041817292	8.2200145237037	-7.67221217718567	-21.2103063263815	-10.7422248240019	GOOD	GOOD
0.0168022282528581	0.024070643364823	0.16523775433133	0.00353099930320038	0.988069274296891	0.921755916454022	-0.0736463052548681	0.193608392964625	0.0476023937773133	0.0213750298711903	0.0193002287666639	-0.708763296936322	-0.0875577876454219	-0.442908589291099	6.61863069608392	20.0972041817292	8.2200145237037	-7.53396310690654	-21.209821748113	-10.7438964340747	GOOD	GOOD
0.0173755232472749	0.0233774200632343	0.166794837085738	0.00214587673986957	0.989538472153253	0.925711063848809	-0.0765112694836298	0.179171134981339	0.0475788371171816	0.0446608737962212	-0.0419351488382707	-1.80487504587092	0.335550577948999	-0.494669398092428	6.61863069608392	20.0972041817292	8.2200145237037	-7.53396310690654	-21.209821748113	-10.7438964340747	GOOD	GOOD
0.0181287275205933	0.0232426157536995	0.164957662816579	-0.00184366916484118	0.986379430515498	0.924131465361024	-0.0735939860552087	0.188368763234602	0.0475819533019477	0.0622550204723	0.042871588256625	-1.83388227982327	0.172875234562403	-0.00878799272693775	6.61863069608392	20.0972041817292	8.2200145237037	-7.53396310690654	-21.209821748113	-10.7438964340747	GOOD	GOOD
0.0184914061519756	0.023639358026996	0.165102611389374	-0.000448616649547721	0.985499825115345	0.919222458827195	-0.0665905443803246	0.183992251524618	0.136731661572386	0.061893764038338	-0.0232591894524656	-1.45702622284233	-0.27694622347212	0.341459952314664	6.88717080268823	19.8245652547479	7.89654240021314	-7.53396310690654	-21.209821748113	-10.7438964340747	GOOD	GOOD
0.0179751732382883	0.0245052371710964	0.162667645924743	0.00271247787113254	0.990845011617533	0.914862740438823	-0.0673012378145533	0.173724903151546	0.0370819156495919	0.0352768171943746	-0.0296386636565722	-1.18596945255091	-0.292033240106138	0.484043433689823	6.98932269608392	19.7208541817292	7.77349452370369	-7.79870495902112	-20.9563191615316	-11.0877955080731	GOOD	GOOD
0.0177402684800753	0.025764074641598	0.165524657917695	0.0028318636532425	0.989568375066363	0.911879971311197	-0.0736075423311152	0.175113581145127	-0.0585754292759735	0.14713386743095	0.0316029886506893	-1.12510391180053	-0.556394286603557	0.438194489325843	6.98932269608392	19.7208541817292	7.77349452370369	-7.92309310690653	-20.837211748113	-11.2493754340747	GOOD	GOOD
0.017893041711969	0.0273261378702167	0.165409717301279	0.000466177806703515	0.989025938353081	0.911922256073231	-0.0764637114970343	0.182754739440528	0.0571840121116175	0.11125005632895	0.00448282461916665	-0.863656871034893	-1.02440904300492	0.442641865191616	6.98932269608392	19.7208541817292	7.77349452370369	-7.92309310690653	-20.837211748113	-11.2493754340747	GOOD	GOOD
0.0176242237677731	0.0290787153797544	0.167157392109309	0.00174868512861957	0.986171557239583	0.91470029290556	-0.0781337183838811	0.186651898296765	0.0205155062805147	0.0353530810500542	0.031288851417443	-0.355591221832943	-0.914795558093598	0.503599737825706	6.98932269608392	19.7208541817292	7.77349452370369	-7.92309310690653	-20.837211748113	-11.2493754340747	GOOD	GOOD
0.0182752628524977	0.0308972899330905	0.167744724263371	0.00431082315379609	0.982884597756835	0.919503104200869	-0.0761592030648641	0.184432449639364	0.0298809289426737	0.0611891060062217	-0.0393248458581511	0.341206277907501	-0.353170401970522	0.432862953474705	6.45817595914152	20.2601151589878	8.41329155460677	-7.92309310690653	-20.837211748113	-11.2493754340747	GOOD	GOOD
0.0182433519163445	0.0326828260449702	0.166236367367767	0.000137805767019586	0.984102784471971	0.920000096083054	-0.0749246973141142	0.193222943275895	0.00336028196681215	0.120424957004308	-0.0740228934623863	0.774302899142836	0.0374151816785852	0.487362972598571	6.24793869608392	20.4735641817292	8.6665345237037	-7.36935265487181	-20.8347934442073	-10.8843737387095	GOOD	GOOD
0.0181723331288921	0.0343860834050345	0.167064112289454	-0.00214076997269568	0.980760355863669	0.921740548805675	-0.0694115418518323	0.198028102065336	-0.0142040748894907	-0.0744493094103974	-0.0301482092342092	1.08585494210396	0.244379331413355	0.384228012559264	6.24793869608392	20.4735641817292	8.6665345237037	-7.16517310690654	-20.833901748113	-10.7497874340747	GOOD	GOOD
0.0166015140930699	0.0360046217292521	0.169364398575079	-0.000202031677853019	0.984611969300823	0.925765823523931	-0.0744492532780317	0.195360237830026	-0.0142386429577809	0.00938776170177662	-0.0998304370403276	0.904543263298448	0.39384944361209	0.299799620108875	6.24793869608392	20.4735641817292	8.6665345237037	-7.16517310690654	-20.833901748113	-10.7497874340747	GOOD	GOOD
0.0176302323306647	0.0375636809335397	0.169052578063416	-0.00143074710452107	0.98855555056857	0.92718708517646	-0.0778288290714278	0.19310280949314	0.0732064550693193	0.0779492995342527	0.0389375163292627	0.572185372944105	0.700065177561334	0.181888450579409	6.24956746647901	20.2095827280652	8.66755649728493	-7.16517310690654	-20.833901748113	-10.7497874340747	GOOD	GOOD
0.0175954365032647	0.0390816654521526	0.167237467900355	0.0008089197580267	0.98791963884176	0.927171157292408	-0.0750988058503349	0.190673374717213	0.065350808300244	-0.0481778161799524	-0.063553669989299	0.323331360775036	0.926318515630767	-0.0345505825023464	6.25023369608392	20.1016041817292	8.66797452370369	-7.16517310690654	-20.833901748113	-10.7497874340747	GOOD	GOOD
0.0176175330041983	0.0405613787461923	0.165602707897478	0.00310781187206909	0.982255702296605	0.927332140008302	-0.0759892205276979	0.187044085483865	-0.0396329541445645	0.193389663841062	0.0815125420743612	0.233992677288126	1.01749249267152	-0.0542152856339651	6.25023369608392	20.1016041817292	8.66797452370369	-7.36647893452565	-21.0338273506542	-11.0166666934356	GOOD	GOOD
0.0171887136969917	0.0420307151458653	0.167574600713932	0.00183424075520996	0.980781927891274	0.923943537917992	-0.0754374155006146	0.184694171035109	-0.0324144101227389	0.106093600936916	-0.0445761509799692	0.267206112262636	1.00366475550337	-0.00130786069211116	6.25023369608392	20.1016041817292	8.66797452370369	-7.54438310690654	-21.210511748113	-11.2525214340747	GOOD	GOOD
0.0171845307877937	0.0435675191902346	0.165179570726186	0.000424691363066721	0.98447056050326	0.921682935169875	-0.0726740797445028	0.181772927507348	0.0291057701442148	0.018363504541926	-0.0920350559473435	0.363492814567969	0.922493143240939	-0.0292149575602385	6.25023369608392	20.1016041817292	8.66797452370369	-7.54438310690654	-21.210511748113	-11.2525214340747	GOOD	GOOD
0.016963434128319	0.0452538007385802	0.167149099432104	0.00116469065009308	0.985226423850987	0.925180498540285	-0.0727298609533117	0.18109027039523	0.0042006332371331	0.0183143373189689	0.0122683864997163	0.383806676357128	0.888745893854615	-0.0975219848916246	5.77862439444773	19.5775595581648	8.66876705361526	-7.54438310690654	-21.210511748113	-11.2525214340747	GOOD	GOOD
0.0159308560005053	0.0470755655479578	0.171671927666342	0.00263471798716443	0.986960687032901	0.920254101685528	-0.0729706406594847	0.183902294848715	-0.100333881227601	-0.0648505223860414	0.00593173930667213	0.320763575606706	0.795893396619896	-0.185661599394255	5.57780669608392	19.3544141817292	8.66910452370369	-7.54438310690654	-21.210511748113	-11.2525214340747	GOOD	GOOD
0.0159386141271886	0.0488345387884105	0.165519567011643	0.00270782680971469	0.989219040393895	0.916860405587072	-0.0713958061473814	0.184015045150936	-0.0942241314574275	0.0238095652798714	-0.0553804626624959	0.329859127899566	0.508998169433228	-0.317875380303359	5.57780669608392	19.3544141817292	8.66910452370369	-7.54727341919967	-20.9926566398374	-11.2533199046538	GOOD	GOOD
0.0176525361974875	0.050163518966682	0.165331495273681	0.0018857804250138	0.987436317130506	0.918767110242582	-0.0709213705690178	0.183284879757226	-0.0326165520850599	-0.0464312778037048	-0.031170796781186	0.355433337678437	0.269748936380951	-0.213728815755707	5.57780669608392	19.3544141817292	8.66910452370369	-7.54935310690654	-20.835901748113	-11.2538944340747	GOOD	GOOD
0.0172615522171694	0.050660149843056	0.16665302592508	0.00159746149147163	0.985051482755215	0.916616805493804	-0.070762136899342	0.183216608982816	0.071725331742997	-0.100552328384789	0.0300846534931163	0.131764082113308	0.22201619294483	-0.0890141054080522	5.57780669608392	19.3544141817292	8.66910452370369	-7.54935310690654	-20.835901748113	-11.2538944340747	GOOD	GOOD
0.0172499745340108	0.0500323344949906	0.166333281400609	0.00394672766368436	0.991197207027616	0.916222713235763	-0.070941680295587	0.179492863365584	0.0666509609051119	-0.0593946343115764	0.00628689006088386	-0.16767331671161	0.221708365775445	-0.163438324032799	5.83054037914253	19.8711872139969	8.66776702611448	-7.54935310690654	-20.835901748113	-11.2538944340747	GOOD	GOOD
0.0164352112885746	0.0481785989470118	0.168193758067745	-0.000701673737929743	0.984739901628927	0.918567370346452	-0.0737354961454448	0.182849014938396	0.047773367914472	-0.00011325404833352	0.0297321824652074	-0.148096649746603	0.293385760095747	-0.0591004063639362	5.94249969608392	20.1001141817292	8.66717452370369	-7.54935310690654	-20.835901748113	-11.2538944340747	GOOD	GOOD
0.0163627537927938	0.0452180252486881	0.165402698386672	-0.0019199937869981	0.983896352832788	0.917967585689966	-0.0736965473888122	0.184794153813771	0.0477893076446854	-0.0636175533211957	0.0485726221382655	-0.273084791164192	0.373402206379627	0.0331955642352258	5.94249969608392	20.1001141817292	8.66717452370369	-7.78182409743028	-21.54711881008	-11.5296041317279	GOOD	GOOD
0.0164898225556352	0.0414618683094503	0.166426782318181	-0.0029827017261177	0.984383492996145	0.916427028739659	-0.0715861058743084	0.186132485113231	-0.0368874373926445	0.0220981128387423	0.132919292520376	-0.426366130315273	0.245324139785284	0.072336621194575	5.94249969608392	20.1001141817292	8.66717452370369	-7.91732310690654	-21.961661748113	-11.6903054340747	GOOD	GOOD
0.0157607715849315	0.0373179290729774	0.167962487190965	0.00159530489115139	0.985298549465361	0.916133681753475	-0.0734563465108249	0.189181907457873	0.0515794998511144	-0.0038462848471095	0.0868519187757513	-0.367336960245873	0.388706852244847	0.13389027970674	5.94249969608392	20.1001141817292	8.66717452370369	-7.91732310690654	-21.961661748113	-11.6903054340747	GOOD	GOOD
0.0157685750603817	0.0332005904947924	0.16510282172756	0.00335256970475562	0.98461223543525	0.916521570216584	-0.0761177687069414	0.192034495362328	-0.0593054993030268	-0.000328496626421091	-0.119836260116626	-0.40582493821782	0.624659263042783	-0.00637833575306544	5.6889338337617	20.0946684149275	8.35901947295842	-7.91732310690654	-21.961661748113	-11.6903054340747	GOOD	GOOD
0.0153689834951066	0.0294916978604134	0.16538385845763	0.00139155306160912	0.982326121230445	0.92046885940872	-0.0788344082348546	0.172540300800384	-0.0527474318155453	-0.265567564944714	0.0543479094360763	-0.447117088871368	0.643846898990332	-0.00686593692252006	5.57233169608392	20.0921641817292	8.21731452370369	-7.91732310690654	-21.961661748113	-11.6903054340747	GOOD	GOOD
0.0154391346954925	0.026485279606982	0.163833501567652	0.000286838508608314	0.981886647860338	0.92038448438999	-0.0746932449209778	0.177786576291909	0.112178649666564	-0.113746978027288	0.0872108722788098	0.22904915121122	0.821931962341844	0.0330840846052742	5.57233169608392	20.0921641817292	8.21731452370369	-7.66296735691641	-21.4493559573556	-11.391724220867	GOOD	GOOD
0.0118653051451185	0.0243037694933695	0.165067777330354	0.000137222581687494	0.982032556035806	0.920200879953417	-0.0683348849045631	0.194626068092183	0.0872250949665067	0.139791364031852	0.00644481315552993	1.10064255539935	0.832864114595464	0.201694492606288	5.57233169608392	20.0921641817292	8.21731452370369	-7.54438310690654	-21.210511748113	-11.2525214340747	GOOD	GOOD
0.0150820487660774	0.0228922144253151	0.162522296932892	0.000456406633290203	0.981721046230522	0.915296456627729	-0.0689217166569179	0.186457803426974	-0.0775204267193198	0.277419208427903	-0.0131496659233304	0.782165737698018	0.714733586293491	0.0625910857078405	5.57233169608392	20.0921641817292	8.21731452370369	-7.54438310690654	-21.210511748113	-11.2525214340747	GOOD	GOOD
0.015079137559517	0.0221014377146045	0.163791884490349	-0.000369827278610285	0.987120049584453	0.920443976730674	-0.0774033574127975	0.177486762984685	-0.0535732489122139	0.0343825481012544	-0.0546877894093824	0.497455435425066	0.596698894952704	-0.114965974857489	5.82591264838221	19.5941682124291	8.52366219431654	-7.54438310690654	-21.210511748113	-11.2525214340747	GOOD	GOOD
0.0140538352190986	0.0217657471581278	0.166879444542188	-0.00312213741522506	0.99071760151443	0.918579153018463	-0.0823084170170785	0.18261389530736	-0.138421387945938	-0.140048829827497	-0.0745316418206816	0.434366075301591	0.143601418823206	-0.193854786784875	5.94708969608392	19.3561941817292	8.67005452370369	-7.54438310690654	-21.210511748113	-11.2525214340747	GOOD	GOOD
0.0136000847573621	0.0217636921116692	0.164019752912129	0.000665473965890304	0.984071324911915	0.916381450711464	-0.0805945779145136	0.190850861445998	-0.0325470410478106	-0.039320588659676	0.00802482598677632	0.507285000212143	-0.357430921754029	-0.165932776107106	5.94708969608392	19.3561941817292	8.67005452370369	-7.27431103860336	-20.9352107775709	-11.2568356445914	GOOD	GOOD
0.0148594702513514	0.0220723111010028	0.166843297240218	0.00207654465043948	0.984167415816964	0.919059072771915	-0.0753046258189692	0.189574552125465	-0.117477780050907	-0.0608737484897289	0.00686772946072288	0.90738357370302	-0.44664944239169	-0.185688370529267	5.94708969608392	19.3561941817292	8.67005452370369	-7.17560310690654	-20.834591748113	-11.2584124340747	GOOD	GOOD
0.0158928378160047	0.0227637315350483	0.167131517652268	0.00224899721512144	0.985916751390519	0.920292866545307	-0.0759726198856461	0.187444461729213	0.00799665975376888	-0.0998493650108676	-0.0132984256795602	1.31326057376113	-0.393283306496042	-0.118344418777546	5.94708969608392	19.3561941817292	8.67005452370369	-7.17560310690654	-20.834591748113	-11.2584124340747	GOOD	GOOD
0.0160320665368117	0.0239399567423591	0.168769307370031	0.00516830940788802	0.988203043826055	0.919760099670973	-0.0728644493222219	0.186278013279542	-0.013833715309799	-0.139379755474006	-0.0132815877762881	1.33856034607857	-0.334184979844161	-0.0272468111125714	5.94555527247618	19.6047761526069	8.66909216743403	-7.17560310690654	-20.834591748113	-11.2584124340747	GOOD	GOOD
0.0164583425634906	0.0256580450735237	0.168763302643777	0.00419223700067821	0.987380621093551	0.922795936541371	-0.0692669780979724	0.190961363812266	0.0480979866893236	-0.000664593946987875	0.027582939684435	0.795485977112516	-0.305592333183807	-0.0272416035630252	5.94479369608392	19.7281541817292	8.6686145237037	-7.17560310690654	-20.834591748113	-11.2584124340747	GOOD	GOOD
0.0152405024534082	0.0278832351127555	0.16681344024678	0.00337587166424963	0.985448336311358	0.92367315661169	-0.0721552724700619	0.201013476038209	0.0687511727963547	-0.0399556990233036	0.00723597973426616	0.014767173092822	-0.274308154323068	-0.0921783689443164	5.94479369608392	19.7281541817292	8.6686145237037	-7.16740062211626	-21.0338817489433	-10.9865962652593	GOOD	GOOD
0.0123375280225215	0.0304997701933856	0.166153556106935	0.00321487433785207	0.983678800605414	0.922874099576873	-0.0755174984805904	0.196107180056239	-0.15605584704438	-0.0209141987512694	0.0680729568884279	-0.264849641048184	-0.0893827157287102	0.0495231306053847	5.94479369608392	19.7281541817292	8.6686145237037	-7.16021310690654	-21.208511748113	-10.7484144340747	GOOD	GOOD
0.0100224166768155	0.0333760701259264	0.166501928501721	0.000483727333496446	0.987161257819172	0.925407956707766	-0.0778294541094885	0.190417130431057	-0.0152335803978801	0.058366922754705	0.028173000356018	-0.379018500971589	0.107438093760098	0.351341041245498	5.94479369608392	19.7281541817292	8.6686145237037	-7.16021310690654	-21.208511748113	-10.7484144340747	GOOD	GOOD
0.0133683352635068	0.0364201927523983	0.164409696125131	-0.000196659408856848	0.984822517453385	0.925252104935797	-0.0738029822840995	0.192827149077558	-0.0120469797769776	0.0784322051646019	0.0270517108901708	-0.621376140965886	0.28985972229637	0.425494610374399	6.14844881688981	19.7332089358779	8.96536686582802	-7.16021310690654	-21.208511748113	-10.7484144340747	GOOD	GOOD
0.0136117420807973	0.0395767504210511	0.165819561709218	0.00205345652181292	0.987950859362577	0.921332372619422	-0.0680538976157331	0.18810950429742	0.0873299811784909	0.0392995246491796	0.0478488529587572	-0.772629552312174	0.557046159706938	0.363332746878852	6.25341369608392	19.7358141817292	9.1183145237037	-7.16021310690654	-21.208511748113	-10.7484144340747	GOOD	GOOD
0.0132525150266926	0.0427891222687186	0.168420353066702	0.000511939255718451	0.984375732370475	0.920912074467167	-0.0713567931448379	0.18645735164443	0.0501578416210887	-0.0980127119094739	0.0478015051576922	-0.896706098504211	0.74776534763102	0.443436817030723	6.25341369608392	19.7358141817292	9.1183145237037	-7.38425696015837	-21.2096781268165	-11.0424042686042	GOOD	GOOD
0.0134186726621193	0.0459695463765473	0.16717987790466	0.0010797646253189	0.985819003204081	0.919956386226659	-0.0735102697901662	0.188794405332974	-0.0535696917171698	-0.0424539181733228	0.00762521548765713	-0.873823951960052	0.588754708841604	0.410591306472274	6.25341369608392	19.7358141817292	9.1183145237037	-7.54438310690654	-21.210511748113	-11.2525214340747	GOOD	GOOD
0.0135239369298595	0.0489748273489652	0.167453861251518	0.00113331535414275	0.988008353237178	0.919131555903145	-0.0720378157824852	0.188355900577845	0.00570159649626757	0.0189995755119381	-0.0135410668590461	-0.747729974404176	0.411492440487051	0.262202547573903	6.25341369608392	19.7358141817292	9.1183145237037	-7.54438310690654	-21.210511748113	-11.2525214340747	GOOD	BAD
0.0140407822576136	0.0515612679789135	0.170046559934273	0.00158655193324497	0.99130385558087	0.918858270053782	-0.0700282680047856	0.184879499553491	0.00824085872801662	-0.0584541585663826	0.0264636431677805	-0.356022115004122	0.388005017115037	0.250944754560598	5.81236256022547	19.483130944197	8.53276250439149	-7.54438310690654	-21.210511748113	-11.2525214340747	GOOD	BAD
0.0136646001435123	0.0533596131667561	0.167244626134766	0.00523722921643281	0.990376115650244	0.916080021532548	-0.0707753650532217	0.186929795969506	0.187080479968576	0.131924316614011	0.0477676920476837	-0.178868192244912	0.423733573515202	0.0462297351510924	5.57692169608392	19.3482441817292	8.22018452370369	-7.54438310690654	-21.210511748113	-11.2525214340747	BAD	BAD
0.0138784699607849	0.0539739833451061	0.168024899948607	0.00410736173494343	0.985067471387909	0.914257393355948	-0.0675866808855466	0.186935958335409	0.0949894682756489	0.140927413366137	0.00787538706163234	-0.0843559653138025	0.592029848729198	-0.207380680496033	5.57692169608392	19.3482441817292	8.22018452370369	-7.3223286902699	-20.9731329667085	-11.8201285564774	BAD	BAD
0.0127881685275772	0.0531702821361382	0.168629338831594	0.00257515320571208	0.985826013053357	0.913449595643867	-0.0682219895402015	0.185828496761671	0.0265982331115453	-0.0369242106781718	-0.0137107665473342	-0.0161969605592799	0.489667199168989	-0.313323514991545	5.57692169608392	19.3482441817292	8.22018452370369	-7.19386310690653	-20.835801748113	-12.1485074340747	BAD	BAD
0.0126682290241583	0.0509702843205858	0.16937216781815	0.000700477871823665	0.984529519979491	0.916014365180004	-0.0708797902529094	0.186544257311094	0.0483191362596405	-0.0232028837459126	-0.0137308746276277	-0.0565771833776032	0.385596039375491	-0.29489033876278	5.57692169608392	19.3482441817292	8.22018452370369	-7.19386310690653	-20.835801748113	-12.1485074340747	GOOD	BAD
0.0143047179357336	0.0476181299326045	0.167241042308124	-0.000964047786213337	0.982666377845747	0.915622438193752	-0.0707737503957134	0.189757869475277	0.0086993572684057	0.0189472155531743	-0.0137093659698624	-0.118978484308189	0.346542565219655	-0.273457633508655	5.81366819858928	19.5927378201872	8.50877466951114	-7.19386310690653	-20.835801748113	-12.1485074340747	GOOD	BAD
0.0129063326842801	0.0435198391943293	0.165687202576594	0.000550840300906548	0.985936580874514	0.917605926901441	-0.0723743736428326	0.188565600030362	0.0658243508624542	-0.0954219955274217	-0.0136537207881632	-0.0144935606142773	0.248345177768879	-0.314208550500101	5.94479369608392	19.7281541817292	8.6686145237037	-7.19386310690653	-20.835801748113	-12.1485074340747	GOOD	GOOD
0.0133122796983018	0.0391387263508197	0.166621896648151	0.00283843217732926	0.987862446903002	0.915976858758678	-0.072295933743633	0.182392220720504	0.0310099607425605	0.0688671351123651	-0.0529100880406408	-0.0808369811561446	0.32921020796099	-0.250357764278849	5.94479369608392	19.7281541817292	8.6686145237037	-6.92243676473837	-21.0902229181487	-11.5420463802984	GOOD	GOOD
0.0126489076283985	0.0348445162697324	0.165278676384273	0.00291196344106653	0.987251986661686	0.917251646357816	-0.06845423272538	0.183521781929445	-0.0526242847086538	0.0453441385164971	-0.153350764100906	-0.13946863575277	0.223045535343703	-0.253732393942556	5.94479369608392	19.7281541817292	8.6686145237037	-6.79690310690653	-21.207891748113	-11.2615604340747	GOOD	GOOD
0.014082714111466	0.0308520395447942	0.166693909455783	0.00225920455680595	0.9844205535287	0.919157513107064	-0.0690095167562477	0.185302772509525	0.00359696518341799	0.0350843324355105	0.0368129225382635	-0.226402539859217	0.0293587318781264	-0.229127984769325	5.94479369608392	19.7281541817292	8.6686145237037	-6.79690310690653	-21.207891748113	-11.2615604340747	GOOD	GOOD
0.0122450141906556	0.0272957469465487	0.164714387399758	0.00269047240299648	0.986719954431532	0.923694344477642	-0.0722634686151186	0.187733512563792	-0.0299226390763457	0.0404957254470988	0.131535950478768	-0.174328276207877	-0.104899112201802	-0.210745003198927	5.94131602981971	20.1967657408933	8.38164194991209	-6.79690310690653	-21.207891748113	-11.2615604340747	GOOD	GOOD
0.0131439684014051	0.0243263671530649	0.167085652781837	0.00243854379965651	0.987904009803441	0.920118253458134	-0.0736639956807699	0.190790775197428	-0.0747691488879464	-0.13163332554258	0.109140706231035	-0.138722102713389	0.0722170906859682	-0.0779992963956057	5.93931869608392	20.4659041817292	8.21682452370369	-6.79690310690653	-21.207891748113	-11.2615604340747	GOOD	GOOD
0.0125947272815743	0.0221166760929866	0.16835862373279	0.00116832141976801	0.987963741873047	0.91992285037053	-0.0738267045373558	0.193705281193796	-0.113686165383955	-0.106066953465254	-0.0846142914271564	-0.00213158315999565	0.0669248413691706	-0.20656635072986	5.93931869608392	20.4659041817292	8.21682452370369	-7.34186695581344	-20.9341833208326	-10.8823793735696	GOOD	GOOD
0.0126826206068716	0.0207791355822169	0.169782017084451	0.00216720385728564	0.9871021471633	0.921471786297721	-0.0772634458370765	0.191800489845879	-0.13634288793886	-0.00306148415730241	0.0344862862620697	-0.0633782634705517	-0.10220037256582	-0.162243607094204	5.93931869608392	20.4659041817292	8.21682452370369	-7.53892310690654	-20.835211748113	-10.7452694340747	GOOD	GOOD
0.0119770042548739	0.0203032610186606	0.168279372668425	0.00458275161660006	0.987331633456145	0.922272387139478	-0.0756739779879239	0.190319703544998	-0.0975666196938394	-0.0557639097574311	0.0548614403325815	-0.0759637396196434	-0.108146798759244	-0.118879729580105	5.93931869608392	20.4659041817292	8.21682452370369	-7.53892310690654	-20.835211748113	-10.7452694340747	GOOD	GOOD
0.0116770809725187	0.0205665012527736	0.166349341904841	0.00365167982052561	0.987265117549937	0.920711664670065	-0.0740708778793791	0.187885764874599	0.00254433348156863	-0.0626715257535199	0.0633854021088052	0.0492312245832814	-0.200876896402346	-0.180284576860567	5.71126908982398	20.0023367909148	8.49942931657859	-7.53892310690654	-20.835211748113	-10.7452694340747	GOOD	GOOD
0.0118284415889055	0.0213665653707923	0.166191305092704	-0.0010749888847034	0.988369895429193	0.919310862372672	-0.0739204593495774	0.188110324101189	0.00999767349694801	0.0337524054045617	0.109102691719948	0.0769174057930786	-0.18701629052489	-0.145704703590779	5.57551069608392	19.7263741817292	8.66766452370369	-7.53892310690654	-20.835211748113	-10.7452694340747	GOOD	GOOD
0.0121679462438579	0.0224553381924686	0.167385548714924	0.000680891593426026	0.985364319136625	0.91930364695468	-0.0744531785920333	0.189585467843352	0.0252964413713579	-0.0327965588338335	0.0325584335089296	0.0143615190398473	-0.11447636381746	-0.152778592302355	5.57551069608392	19.7263741817292	8.66766452370369	-7.53627106240555	-21.0355106171692	-10.7445353096594	GOOD	GOOD
0.010790590141816	0.0235937593371159	0.166599410456788	0.00214750070608471	0.985421997990634	0.92036330596402	-0.0719284919440586	0.188998221291441	-0.0664348203452471	-0.062932293904504	-0.0899043855936831	-0.0818745747155719	-0.0689897170511603	-0.109793006813721	5.57551069608392	19.7263741817292	8.66766452370369	-7.53396310690654	-21.209821748113	-10.7438964340747	GOOD	GOOD
0.0116523498102327	0.0245990380570243	0.165992187717409	-0.000813071763405441	0.985358073302901	0.919276960953561	-0.0703772911704807	0.187927932873299	-0.0598430991810139	0.0332470471913001	-0.0221309077910867	-0.103866295736234	0.00460084491983343	0.108795540405948	6.22408420014276	19.7256731318499	8.39083667711062	-7.53396310690654	-21.209821748113	-10.7438964340747	GOOD	GOOD
0.0125761966296538	0.0253507320235371	0.165591552555906	-0.000188346765918183	0.989841655755354	0.91894763899281	-0.0747715623268725	0.184587295382649	0.0250989987051985	0.0783297246626158	-0.0282573642442953	0.0635814700933094	-0.0211867297171708	0.113974219598353	6.62092569608392	19.7252441817292	8.22145452370369	-7.53396310690654	-21.209821748113	-10.7438964340747	GOOD	GOOD
0.012153234084652	0.0257754243863809	0.16551337208303	-0.00158772484520622	0.986873745158698	0.919451797941654	-0.0727857019799098	0.187930891900659	0.0865313735093729	0.0783289881403042	0.000684201691881749	0.2068222683784	-0.0211572923657709	0.10433198133181	6.62092569608392	19.7252441817292	8.22145452370369	-7.53396310690654	-21.209821748113	-10.7438964340747	GOOD	GOOD
0.0118436625015877	0.0258485187380748	0.167169348535218	0.00212382326569846	0.983606098594251	0.919249455550054	-0.0698655012363713	0.184644081547176	-0.0415083392807953	-0.0312756555016103	0.0476211147838324	0.3415651540781	-0.0211653470391482	0.0846740228577639	6.62092569608392	19.7252441817292	8.22145452370369	-7.53715678753099	-21.4293492710364	-11.0406004776265	GOOD	GOOD
0.0127610347846673	0.0256145846481987	0.166918991781701	-0.000475910633678044	0.983358681472371	0.921539068613595	-0.0724562966391845	0.186727502140726	0.0149796697949526	-0.0996533440044622	-0.0276955361974489	0.418358085910569	0.0823603201112381	0.070138366242403	6.62092569608392	19.7252441817292	8.22145452370369	-7.53942310690654	-21.585131748113	-11.2511494340747	GOOD	GOOD
0.0110085556164637	0.0251920801564419	0.16439389776939	-0.00156052604189526	0.985951622301057	0.918822693703572	-0.073109137232575	0.188991676390625	0.0723502024541805	-0.0995439898104747	-0.150115256372503	0.56773506095558	-0.0228161064911647	0.205206761619373	5.9789953141248	19.9498660046163	8.2189200901848	-7.53942310690654	-21.585131748113	-11.2511494340747	GOOD	GOOD
0.0124129741492827	0.0247493882909967	0.165336280970098	0.00161658514536604	0.987561323446771	0.917899344300682	-0.0717485198762698	0.188208721631886	0.0484473929235424	-0.026981162034777	-0.122719527956824	0.626809047760485	0.00533456996814491	0.314595059763729	5.57233169608392	20.0921641817292	8.21731452370369	-7.53942310690654	-21.585131748113	-11.2511494340747	GOOD	GOOD
0.0109527496769937	0.024458319033365	0.16517883938756	0.000789205425742427	0.986185883431013	0.920845515818483	-0.0722317619934611	0.186618973013675	-0.0265431700617171	-0.0891498796497386	-0.14960175939852	0.447543284499362	0.312272448729034	0.261570759042047	5.57233169608392	20.0921641817292	8.21731452370369	-7.53942310690654	-21.585131748113	-11.2511494340747	GOOD	GOOD
0.0113838167461963	0.0244288900704974	0.166297597549306	0.000538594545542656	0.986301573423023	0.919153462403377	-0.073402368736002	0.184735464561131	-0.0747314786019812	0.0214108906854233	-0.160304069044094	0.236290048319047	0.184531397251495	0.138192024309113	5.57233169608392	20.0921641817292	8.21731452370369	-7.54257362773514	-21.3471784995627	-11.2520209087877	GOOD	GOOD
0.0105176293688159	0.0246720364407671	0.167629492354395	0.0017033278437475	0.985704248200274	0.916593438570203	-0.0731533738683933	0.183483669922035	-0.0374598111642784	0.0301578214675205	-0.0247067004059915	0.00854195072157068	-0.00123847643987194	0.172146926629297	5.57233169608392	20.0921641817292	8.21731452370369	-7.54438310690654	-21.210511748113	-11.2525214340747	GOOD	GOOD
0.0114166288738577	0.0251256788348814	0.16703976406568	0.00354780126156448	0.987008737725585	0.91701348888564	-0.0712161208943523	0.184272566662254	0.0612970673733294	-0.0400400119792909	0.0479186978360747	-0.282174754527491	-0.0598332857587618	0.175103050137756	5.98164560228631	20.0978640074777	8.48942082368388	-7.54438310690654	-21.210511748113	-11.2525214340747	GOOD	GOOD
0.0106936960093918	0.0256944994463681	0.169009758359436	0.00217916741213005	0.988035486482116	0.917839181583909	-0.0710150807151407	0.184291241794442	0.0730552297591799	-0.0756762150559425	0.158654833179036	-0.305969686699124	-0.156974137919567	0.235028017583538	6.25023369608392	20.1016041817292	8.66797452370369	-7.54438310690654	-21.210511748113	-11.2525214340747	GOOD	GOOD
0.0104530968571402	0.0262622513817403	0.167051998018197	4.55654946841138e-05	0.986377788116072	0.915377648099837	-0.0720278656666735	0.183971072016904	0.0484342214725934	0.00772335392436056	0.0475818519205344	-0.0132541666848209	-0.117195114685432	0.110774284720218	6.25023369608392	20.1016041817292	8.66797452370369	-7.54438310690654	-21.210511748113	-11.2525214340747	GOOD	GOOD
0.0102078817855688	0.0267049589856536	0.163842982182444	0.00109716341413568	0.987468129697864	0.916403618652259	-0.0716209802210878	0.179349830549874	0.0114679483968194	0.149925373460295	-0.0382145875547379	0.107185699800446	-0.0794275626805869	-0.0519730088390116	6.25023369608392	20.1016041817292	8.66797452370369	-7.2842956766349	-20.9522075707058	-10.9077130319487	GOOD	GOOD
0.0103521697075719	0.0269417481574692	0.165862560055867	0.00352688804448554	0.987107204999143	0.91760896200343	-0.0740970195882886	0.1895562400437	0.0234999725268721	0.162029873981249	-0.0502095627576586	0.0208956673385992	-0.119727454099109	-0.132615386530458	6.25023369608392	20.1016041817292	8.66797452370369	-7.16517310690654	-20.833901748113	-10.7497874340747	GOOD	GOOD
0.0101236603650416	0.0269967100720569	0.166736909951927	0.00219949416757837	0.98101679921503	0.921109060045856	-0.0752707608953778	0.193890061657208	0.0116328467700827	0.0672996672402557	-0.0383810194746828	-0.278920258735757	-0.0553324148683682	-0.150970823424096	6.24970672719766	20.0979243312014	8.4006673232307	-7.16517310690654	-20.833901748113	-10.7497874340747	GOOD	GOOD
0.010710784821051	0.0270199570068407	0.165864157567906	0.00206545928216667	0.982577557598133	0.926662361892477	-0.074445611790008	0.187917198034577	-0.0132810653048537	0.0543986821198865	0.0592915774607479	-0.697906454849246	-0.145808455883669	-0.107178282916435	6.24934869608392	20.0954241817292	8.21905452370369	-7.16517310690654	-20.833901748113	-10.7497874340747	GOOD	GOOD
0.0109574438551964	0.02726742265143	0.16596411567954	0.00276276317138121	0.985354942585161	0.920812520496305	-0.0672121625581865	0.190491995903175	-0.0132150155202167	0.113609137175379	0.0364272907318425	-0.73006478423552	-0.0686862843779749	0.0429526346987748	6.24934869608392	20.0954241817292	8.21905452370369	-7.16517310690654	-20.833901748113	-10.7497874340747	GOOD	GOOD
0.010191742388158	0.0280317704485801	0.1641465594059	0.00227184229455809	0.984107000460832	0.920859830940714	-0.0719826809876955	0.181472515219848	0.095910807422016	0.0326503631183882	0.0225109096214458	-0.193935050204075	-0.0636604973252729	0.0930385236545593	6.24934869608392	20.0954241817292	8.21905452370369	-7.99453235918212	-21.1130513968575	-11.1131957723818	GOOD	GOOD
0.0108611447325136	0.0295264656325099	0.168500944592342	0.00151766875875222	0.987186806802537	0.91648081177058	-0.0711078406221178	0.165087594000543	-0.00970620896245966	-0.0403034179208127	-0.0246504123799201	0.0228187432211071	-0.355754758892667	0.0927972110765656	6.24934869608392	20.0954241817292	8.21905452370369	-8.29187310690654	-21.213131748113	-11.2434844340747	GOOD	GOOD
0.0105288825048693	0.0317993289405139	0.171071717881441	0.00340770395650643	0.987790552344734	0.9149328450065	-0.0666349700747227	0.173232719900523	0.00834567605685427	-0.110047812047652	-0.0390668964595268	0.329642010750631	-0.48361077489871	-0.185011375382742	5.85310334211014	19.8750682998072	8.21887246964635	-8.29187310690654	-21.213131748113	-11.2434844340747	GOOD	GOOD
0.0104751383940626	0.0347147480490208	0.17034854076376	0.00273385825388924	0.986388562635112	0.918417768508631	-0.0714200130629267	0.197445334876473	0.00180887042830706	-0.124240014426481	0.0222644579264068	0.604208069851786	-0.515611331642633	-0.203929658376499	5.57462569608392	19.7202041817292	8.21874452370369	-8.29187310690654	-21.213131748113	-11.2434844340747	GOOD	GOOD
0.011025935205387	0.0379846407765657	0.166271425394349	0.00196193245166838	0.983008424807114	0.922805297520345	-0.0769894208925345	0.202679427011071	-0.110701124985987	-0.0995332174005488	-0.0239109423751116	-0.145889830715058	-0.415898875854772	-0.16051065851327	5.57462569608392	19.7202041817292	8.21874452370369	-7.89559285943088	-21.0142311157656	-10.981272117857	GOOD	GOOD
0.0118445046544442	0.0412595013785229	0.164948633862696	-0.000264122376248271	0.983960883872563	0.923312585449776	-0.076915009023708	0.184882086834539	-0.100352262941015	-0.0648174394300851	-0.0748678749785698	-1.48390547160694	0.0917859463744551	-0.464402880787984	5.57462569608392	19.7202041817292	8.21874452370369	-7.53892310690654	-20.835211748113	-10.7452694340747	GOOD	GOOD
0.0120520404963733	0.0442600495929468	0.164212226218471	-0.0003228873462377	0.989202714510692	0.923894981264312	-0.0773063917974217	0.183615321809101	0.0327371476484957	-0.0055470030045419	-0.00354793720681934	-1.95436682229203	0.292386203147777	-0.24390080850632	5.57462569608392	19.7202041817292	8.21874452370369	-7.53892310690654	-20.835211748113	-10.7452694340747	GOOD	GOOD
0.0116749377090757	0.0468515881078169	0.166159979710765	-0.00029546865418889	0.987577104089832	0.919609794082263	-0.0704377790026407	0.190053320060635	0.1458210581178	-0.0150622590605381	0.0478834424864584	-1.66088594930311	-0.335633224146965	0.303987276594958	5.78898938571456	19.724808013861	8.47926351252536	-7.53892310690654	-20.835211748113	-10.7452694340747	GOOD	BAD
0.0113245121231488	0.0490098669067761	0.165786732047251	0.00204489456097627	0.984953486345409	0.912751376259761	-0.0622815818076901	0.178378514591645	-0.00610607918565043	0.062845727415795	0.0832680342474876	-1.38887700804076	-0.673837996110231	0.51968131625167	5.94479369608392	19.7281541817292	8.6686145237037	-7.53892310690654	-20.835211748113	-10.7452694340747	GOOD	BAD
0.0107661397751605	0.0507371700896142	0.167092737477969	0.0028339053172463	0.985512069536252	0.914363272283385	-0.0685437477385775	0.176265274436988	0.0055752128805581	0.00132934478330986	0.0738388514311476	-1.19958280207904	-0.597456033203452	0.483847642647068	5.94479369608392	19.7281541817292	8.6686145237037	-7.53606310059983	-21.0512171841122	-10.7444777428127	BAD	BAD
0.0109213712040175	0.0519997144108996	0.169567520664533	0.00411511119149777	0.985644701143131	0.91318496188467	-0.0762360717460557	0.184648797893009	0.00394662585111386	-0.0653583710304316	0.0125792644616679	-0.792633911791903	-0.800868835766701	0.457509942915095	5.94479369608392	19.7281541817292	8.6686145237037	-7.53396310690654	-21.209821748113	-10.7438964340747	BAD	BAD
0.00935866391439862	0.0527056385622135	0.168733129983075	0.00125171742244486	0.983473501331211	0.91197956642966	-0.0772891481130177	0.188217061052091	-0.00425860093571714	-0.0740399855701931	0.021540412069339	-0.339816117947469	-0.874409407864704	0.384277193696854	5.94479369608392	19.7281541817292	8.6686145237037	-7.53396310690654	-21.209821748113	-10.7438964340747	BAD	BAD
0.0105898491549729	0.0527323632808145	0.167835547391153	0.000213590857297199	0.983676555611763	0.917221979628415	-0.0769431407373638	0.19050985933554	0.0835734621152838	-0.065543984249778	-0.0222364501582813	0.449005858432479	-0.544670557908999	0.371558393815275	6.11948645044808	19.7224583798645	8.19326047830572	-7.53396310690654	-21.209821748113	-10.7438964340747	BAD	BAD
0.0109141730573132	0.052021092538227	0.165417239486829	0.00152488436585043	0.986603432530357	0.919121208366731	-0.0707398806146472	0.192143155613088	0.0398808772245903	-0.0738505945125007	-0.0748922414170422	1.16755342272776	-0.289922077918448	0.357363548871064	6.25088469608392	19.7181741817292	7.83571452370369	-7.53396310690654	-21.209821748113	-10.7438964340747	BAD	BAD
0.0099257109882476	0.0506814562059015	0.165419187315351	-0.00109656745758745	0.989477093491741	0.920702684037442	-0.0691519129755133	0.194577660908374	0.0217072798248672	-0.099442204178752	-0.0400979244693783	1.35565357959167	-0.172423332074274	0.371759802765052	6.25088469608392	19.7181741817292	7.83571452370369	-7.54049880230523	-21.2102545340847	-11.0629192816908	BAD	BAD
0.00919656585125614	0.048974527480013	0.164204753786409	-0.00113383036018958	0.989644487441048	0.925733732172481	-0.0731167095440715	0.191887841893073	-0.0213028256424489	0.00138078708473038	-0.013571808396678	1.1960939338817	0.0558266163254064	0.0832778470166827	6.25088469608392	19.7181741817292	7.83571452370369	-7.54438310690654	-21.210511748113	-11.2525214340747	BAD	BAD
0.01090552155448	0.047172452857563	0.164213223043647	-0.00178360411564544	0.986611787411387	0.928841593126446	-0.0734347564933604	0.195499719267841	-0.0400104649515036	-0.0552221018854784	-0.0136041335582005	1.02461738388064	0.348727771507786	-0.0149085352969599	6.25088469608392	19.7181741817292	7.83571452370369	-7.54438310690654	-21.210511748113	-11.2525214340747	GOOD	BAD
0.010134424801941	0.0454388589840807	0.164574319350665	0.000831329936044255	0.982224736284624	0.928070135446646	-0.0749716175774503	0.192686853345636	0.0214962447805123	-0.0586104406510653	-0.0135797814251789	0.817041785581475	0.717603363396946	0.0280061498532004	5.86931346376601	19.9284802671412	8.05029994629046	-7.54438310690654	-21.210511748113	-11.2525214340747	GOOD	BAD
0.0100627416051219	0.0437897052594872	0.1645312340468	0.00455951914644234	0.983401706641281	0.928333352653878	-0.0747966311743533	0.188271347672285	0.0139266953567945	-0.0805152576973668	0.0551877348735766	0.400804688183417	0.739773295262244	0.0279450536688221	5.57233169608392	20.0921641817292	8.21731452370369	-7.54438310690654	-21.210511748113	-11.2525214340747	GOOD	GOOD
0.00965492788844253	0.0421151865296305	0.166551084014744	0.00282310395875685	0.985655061492028	0.928063376481779	-0.0701729576917674	0.18512965681678	0.021327699040005	-0.0258986214101027	0.00619581559014793	0.235538216231914	0.523707362206748	0.0279098345781586	5.57233169608392	20.0921641817292	8.21731452370369	-7.54438310690654	-21.210511748113	-11.2525214340747	GOOD	GOOD
0.00968769790408391	0.0402649824992679	0.164113665954457	-0.00025036786072336	0.986772673234882	0.923017250847225	-0.069337534232839	0.1823022796661	0.0142503719392988	0.0127252643297828	-0.0407139525133855	0.405412261429131	0.607634251307139	0.0698202508563378	5.57233169608392	20.0921641817292	8.21731452370369	-7.54438310690654	-21.210511748113	-11.2525214340747	GOOD	GOOD
0.00981168325984428	0.0381479921280473	0.163204042127748	-0.000518782581414999	0.98623225571566	0.919239997309683	-0.0722329802299036	0.183872433816312	-0.115550125774382	-0.00685415529132564	-0.0135034306805107	0.352560072984215	0.679329688302698	0.0463436958321496	5.57233169608392	20.0921641817292	8.21731452370369	-7.54438310690654	-21.210511748113	-11.2525214340747	GOOD	GOOD
0.00913323522295175	0.0357746425479737	0.166604762470739	0.000947668076023235	0.986816438331188	0.917929534049252	-0.0784671812767657	0.186807202672927	-0.0610133828349854	-0.11215786579523	-0.0135014053566677	0.251964086381787	0.47322761693687	-0.101382050524208	5.77748554794276	20.0965702166168	8.46663513433783	-7.54438310690654	-21.210511748113	-11.2525214340747	GOOD	GOOD
0.00639672568670888	0.0332586602167886	0.16812138051757	-0.000809762843903363	0.984554337617345	0.918966931165277	-0.0749756522782822	0.183920171509317	0.116976399663275	-0.119572575075062	0.0203849444191346	0.100153345705709	0.387874190952844	-0.198399871567754	5.94249969608392	20.1001141817292	8.66717452370369	-7.54438310690654	-21.210511748113	-11.2525214340747	GOOD	GOOD
0.00858395221986887	0.0308077389140728	0.167588969324014	-0.00169557067644425	0.984717852480228	0.918441599328221	-0.0735037161931887	0.184915681704083	0.070296015868587	0.0256216365098816	0.115415381708678	0.182757515743206	0.260852347715457	-0.171084494105347	5.94249969608392	20.1001141817292	8.66717452370369	-7.26839904224667	-20.9364199293541	-10.8866382222324	GOOD	GOOD
0.00961741225380758	0.0286571189762307	0.168221774643401	-0.00055580505359932	0.985738867567872	0.916192810988811	-0.0730393345532175	0.180184669518825	0.0888211923853685	-0.0189017589145489	0.136808630462622	0.0962627766807313	-0.0863476169626538	-0.244199327305259	5.94249969608392	20.1001141817292	8.66717452370369	-7.16517310690654	-20.833901748113	-10.7497874340747	GOOD	GOOD
0.00921775877665868	0.0269600943418015	0.170158780187094	0.000202345044899806	0.984692068022444	0.913536095918331	-0.0719842977020731	0.184261772771494	0.0371189370731666	0.0634239125258419	0.0755816219228346	-0.0635625630119114	-0.470350909257812	-0.16648415993828	5.94249969608392	20.1001141817292	8.66717452370369	-7.16517310690654	-20.833901748113	-10.7497874340747	GOOD	GOOD
0.0101490405356454	0.0257414627916659	0.168663868591085	-0.00122009060469711	0.987284074984365	0.91342959550638	-0.0724064082842658	0.186356967647498	-0.00703910500003026	0.0355557355356244	0.0143180495337125	-0.169508238114483	-0.420537937753292	-0.0618161152648773	5.94201647969383	20.0967453171791	8.42206642237589	-7.16517310690654	-20.833901748113	-10.7497874340747	GOOD	GOOD
0.00973394617838392	0.0249227490030891	0.166139832949797	-0.00118693751610504	0.986377280368686	0.916195143572733	-0.0763431687985492	0.185842967455793	0.0153016865811273	0.0300557021014638	-0.0469634625380718	-0.263862891264304	-0.0414818736735197	-0.0316847230983428	5.94161469608392	20.0939441817292	8.2182645237037	-7.16517310690654	-20.833901748113	-10.7497874340747	GOOD	GOOD
0.00910387587618753	0.0243643910186241	0.165136062173494	0.0017171839505288	0.981883009970466	0.918364753260913	-0.0750238715075673	0.186480567299398	0.0206062864656437	0.106074455127731	-0.00831396837033448	-0.323253336450932	0.159581951227916	-0.0316748451400536	5.94161469608392	20.0939441817292	8.2182645237037	-7.36541016011759	-21.0327659041474	-11.0152497760725	GOOD	GOOD
0.00929398619910555	0.0239325290366856	0.165222184604486	0.00121117540531428	0.982463598074876	0.920599141506065	-0.072117377277857	0.187654862286263	0.0154775128543996	0.0467245168992741	-0.0186327547461412	-0.156315359137519	0.307774661987763	-0.0972679069281184	5.94161469608392	20.0939441817292	8.2182645237037	-7.54438310690654	-21.210511748113	-11.2525214340747	GOOD	GOOD
0.0097347210627123	0.0235791165359189	0.16436954145309	0.00147910138292382	0.985776931553478	0.919798222467333	-0.071464818627785	0.187123230432753	-0.0460107137544013	-0.012639571484759	-0.0419230641106227	-0.114891274620494	0.419585705749328	-0.0532600341758392	5.94161469608392	20.0939441817292	8.2182645237037	-7.54438310690654	-21.210511748113	-11.2525214340747	GOOD	GOOD
0.00929051292446405	0.02339331490101	0.163253643031959	0.00329856008392373	0.9887391517313	0.920521014510283	-0.0762980401112088	0.183656290275953	0.0580147826567911	-0.103847235804768	-0.0136669446582651	-0.336871696693999	0.509986284363459	0.0295009027168633	5.94531578249633	19.494006891509	8.22058173498165	-7.54438310690654	-21.210511748113	-11.2525214340747	GOOD	GOOD
0.00859068219688698	0.0235913305762512	0.166647260929839	0.00171674786686647	0.98741708166882	0.923514245172571	-0.0743228133669447	0.181028238660178	0.0398308175121265	-0.158703347775048	0.0520279542705594	-0.164176290188882	0.593541202350566	0.0988685482689706	5.94849869608392	18.9780641817292	8.22257452370369	-7.54438310690654	-21.210511748113	-11.2525214340747	GOOD	GOOD
0.00946687566690901	0.0244064689452358	0.168278753669222	-0.000887750829283283	0.983875219537245	0.92297885971868	-0.0688372989372679	0.192648929509873	0.0571369685116314	-0.126850404005036	0.0761370029085615	0.551091768351102	0.684847956729961	0.257209308404938	5.94849869608392	18.9780641817292	8.22257452370369	-7.54966657170759	-21.2108647506901	-11.5100669060699	GOOD	GOOD
0.00928494388132226	0.0259441826814823	0.165315204322164	0.000523103129365868	0.981972024498143	0.916554205704824	-0.0708310930693079	0.195557134722345	0.073411249136612	-0.0358026527034756	0.0476171862652713	0.587321724318026	0.459521793314957	0.226292414479884	5.94849869608392	18.9780641817292	8.22257452370369	-7.55351310690654	-21.211121748113	-11.6975684340747	GOOD	GOOD
0.00975329319635945	0.0281441001617258	0.167608794510736	0.000511383589460538	0.983882323087433	0.916771501791312	-0.0778108755111288	0.178943681561058	0.019696351115065	0.0513434052172282	-0.0174201120526706	0.357413750597289	0.302763216427448	0.0778247065781852	5.94849869608392	18.9780641817292	8.22257452370369	-7.55351310690654	-21.211121748113	-11.6975684340747	GOOD	GOOD
0.00982097996151938	0.0308354398547077	0.170285528785601	-0.0013001849071991	0.987629183866125	0.917770593590671	-0.079740525056072	0.180450963498165	-0.049211134098549	0.0478019082598963	-0.0424255593250066	0.243973128528018	0.078351537883435	-0.0824336532924225	5.94653768977489	19.3750766573938	8.45865745327938	-7.55351310690654	-21.211121748113	-11.6975684340747	GOOD	GOOD
0.0110972473892648	0.0337656961395414	0.166259092831568	-0.00233957627898919	0.98699159478099	0.915457008841006	-0.0736310345258915	0.193372997098247	-0.168604114759292	-0.0428530950400882	0.0188410209235099	0.324315391291698	-0.511416733784496	-0.0406951140153258	5.94479369608392	19.7281541817292	8.6686145237037	-7.55351310690654	-21.211121748113	-11.6975684340747	GOOD	GOOD
0.0113032557937295	0.0366014507336321	0.165297999183261	0.00133281854637623	0.985942367081372	0.918106937971754	-0.0723159087855149	0.197410701812017	-0.132834132964023	-0.0677089203866002	-0.0812186030235786	0.41831933304739	-0.776042951849035	-0.00937592150529771	5.94479369608392	19.7281541817292	8.6686145237037	-7.54777081507889	-21.210738090061	-11.4176571798559	GOOD	GOOD
0.0112385727203263	0.0389769494021062	0.165356137251485	0.00343766526383877	0.987438137895446	0.920989117326578	-0.0726934953959317	0.192454521676327	-0.0744134139363822	-0.0706390352446351	-0.133162493357259	0.615575195445127	-0.70096784183607	-0.109866336432454	5.94479369608392	19.7281541817292	8.6686145237037	-7.54438310690654	-21.210511748113	-11.2525214340747	GOOD	GOOD
0.0124980332735868	0.0405809232250075	0.165251262716359	0.0010858151007903	0.983021984118249	0.920280141364833	-0.0730058315525411	0.194984483933404	0.0543137732571622	-0.0678743710535279	0.0534933048439301	0.846950586143115	-0.620533141676775	-0.114183572803109	6.10275570554225	20.1144780626657	8.43292053089714	-7.54438310690654	-21.210511748113	-11.2525214340747	GOOD	GOOD
0.0125355360158723	0.0412029111320769	0.166640100983524	0.00366131481933463	0.983989961376675	0.920829558696348	-0.0717065238204946	0.19153572244078	0.0756118096384585	0.0223491027627803	0.0747224683281741	0.584567906911596	-0.484674272125136	-0.132897769449329	6.24705369608392	20.4673841817292	8.21761452370369	-7.54438310690654	-21.210511748113	-11.2525214340747	GOOD	GOOD
0.0120958897488668	0.0407366171754846	0.166169678354537	0.00115105135541851	0.989803493335917	0.922231585073859	-0.0738374934804818	0.197209410273622	0.0191402977549305	-0.0750009975274948	0.0185037101083562	0.0421798463862204	-0.424671724721092	-0.153510221619755	6.24705369608392	20.4673841817292	8.21761452370369	-7.54438310690654	-21.210511748113	-11.2525214340747	GOOD	GOOD
0.0119037230156116	0.0392103418979277	0.166203922725295	2.69824405303867e-05	0.988250608173861	0.922528248031689	-0.0758904238007155	0.19148637657741	0.0487068602216975	-0.0330046552270195	-0.0155404958097486	-0.268240187926224	-0.345250914046407	-0.111844036337122	6.24705369608392	20.4673841817292	8.21761452370369	-7.3063063876025	-20.9560049368314	-11.8610841620854	GOOD	GOOD
0.0127810964045274	0.0368124240699351	0.166894929578768	0.00579230809152592	0.986688463242949	0.921883661853984	-0.0759014558007489	0.194335379609153	-0.0466859735256069	0.108153492365048	-0.042963020314322	-0.498000410356968	-0.14761414229091	-0.0080438397304038	6.24705369608392	20.4673841817292	8.21761452370369	-7.19386310690653	-20.835801748113	-12.1485074340747	GOOD	GOOD
0.011328405838039	0.0338382379717258	0.167880568070295	0.00341586248087058	0.984152141371622	0.922225032828962	-0.0757133589551722	0.190709189400629	-0.0726457366004276	0.0183352366794451	-0.0448319173351172	-0.617516632019488	0.249221208885584	0.0724229082789173	6.43917293575004	20.2832497771947	8.68085537452674	-7.19386310690653	-20.835801748113	-12.1485074340747	GOOD	GOOD
0.0116901300510825	0.0306219421366716	0.167611735983789	-0.00206813725290145	0.983995843936075	0.921516522169815	-0.0784787227855809	0.190346128197791	-0.0128892530974106	-0.00880999251056831	-0.0746008551844253	-0.679156742666026	0.429607317771258	0.177183051534532	6.62040069608392	20.1095541817292	9.11783452370369	-7.19386310690653	-20.835801748113	-12.1485074340747	GOOD	GOOD
0.0122011796918772	0.0275041044095115	0.168411898617009	0.000968304829415524	0.988114027248032	0.919601813414781	-0.0743624107726149	0.18742190134297	-0.0443735462098871	0.0505145534895506	-0.0745654727666414	-0.785283090952106	0.52941568161051	0.168606176210902	6.62040069608392	20.1095541817292	9.11783452370369	-7.19386310690653	-20.835801748113	-12.1485074340747	GOOD	GOOD
0.0119198361529187	0.0247676948869293	0.169818991248886	0.00277984659894105	0.987313959914071	0.915470670872098	-0.0720231720758322	0.188001041017615	-0.0744525518262152	0.0795259610338698	-0.0432689085502272	-0.773846508927954	0.603621912094725	0.240262871495824	6.62040069608392	20.1095541817292	9.11783452370369	-7.44196117726189	-21.1086439717952	-11.1238638624784	GOOD	GOOD
0.0121469365223069	0.0225554743629452	0.168840879925422	0.00137428099618064	0.986651760245558	0.916261921605019	-0.0679304639570348	0.188510146130324	-0.0118657627935418	0.0493813429813068	-0.0442966650239464	-0.572979463703857	0.361307240555897	0.18279348189882	6.62040069608392	20.1095541817292	9.11783452370369	-7.53396310690654	-21.209821748113	-10.7438964340747	GOOD	GOOD
0.011902195681266	0.0208758065815043	0.167867560134134	0.00331459817994386	0.986628882946178	0.915554627377699	-0.0688600244711687	0.18635115237012	-0.0135725359603259	-0.0099119942626501	-0.0123488421216245	-0.396352155500796	0.165962768193404	0.0411735526436386	6.27767062329904	20.1079038514013	9.11694861018411	-7.53396310690654	-21.209821748113	-10.7438964340747	GOOD	GOOD
0.0118658401703625	0.0196941726460574	0.168114044351682	0.00231101659768325	0.984699346325786	0.915858148862977	-0.0714050973578501	0.186414456782964	-0.0743550205610635	-0.0692055536158802	0.0791324657872955	-0.163681206316806	0.155197274410441	0.0300112268648052	5.94338469608392	20.1062941817292	9.11608452370369	-7.53396310690654	-21.209821748113	-10.7438964340747	GOOD	GOOD
0.0113843622608956	0.0190131916796433	0.168848060085601	0.000638848175741673	0.984681927809735	0.916573907903683	-0.0726116020415414	0.187545352282418	-0.0123853404546369	-0.0986086844384353	0.047733012019334	0.0204605252174236	0.241958357288062	-0.00535688415280033	5.94338469608392	20.1062941817292	9.11608452370369	-7.53396310690654	-21.209821748113	-10.7438964340747	GOOD	GOOD
0.0117217210675049	0.0188884037606204	0.170557664735343	0.000398215585052137	0.98515360206186	0.915601277638944	-0.0759189754514446	0.183933580906209	0.0179671176767532	0.0204060339928855	-0.0441195676169938	0.115784126621149	0.3001754177483	-0.0607248638299295	5.94338469608392	20.1062941817292	9.11608452370369	-7.35145141419384	-20.8126072571816	-11.2533434754395	GOOD	GOOD
0.0117706233841397	0.0193854397195419	0.171524543777537	0.00113029794446717	0.984913618575135	0.916201473020624	-0.0752509904029412	0.185422465341189	0.048791290504175	0.198155908399854	-0.0134879683342561	0.140380354440772	0.295718921865719	-0.196595274134298	5.94338469608392	20.1062941817292	9.11608452370369	-7.18970310690653	-20.460581748113	-11.7048334340747	GOOD	GOOD
0.011021486068499	0.0205178848373111	0.171027059618228	0.00475831379345421	0.985915194717278	0.917378375247789	-0.0731700226445203	0.189748253992467	0.110400931235376	0.257485322546027	0.0479281213171107	0.145911850358126	0.172963902624276	-0.302932812608249	5.76023398407585	19.9171462166485	8.89283296942516	-7.18970310690653	-20.460581748113	-11.7048334340747	GOOD	GOOD
0.01221096263576	0.0222040541645425	0.169584258974078	0.00381548979867006	0.986651445612054	0.918434351033365	-0.0759700079412545	0.187412035544135	0.0187003070057324	0.168957402976289	-0.0129203953565271	0.0695687562961144	0.126958127076199	-0.24105289917624	5.57551069608392	19.7263741817292	8.66766452370369	-7.18970310690653	-20.460581748113	-11.7048334340747	GOOD	GOOD
0.0114313906996267	0.0242405199820798	0.168355649646701	-8.51727831124857e-05	0.983731228692344	0.917926427285055	-0.0740713630208582	0.186167063098306	-0.0439633201023079	0.0203619645046576	-0.0443624239850759	-0.0474789184058573	0.119215967552246	-0.109665265199085	5.57551069608392	19.7263741817292	8.66766452370369	-7.18970310690653	-20.460581748113	-11.7048334340747	GOOD	GOOD
0.0120035499351396	0.0263071393873366	0.170519201186939	0.00133929987825381	0.984395081927993	0.918183515849633	-0.0727463430803379	0.184301159396459	-0.012869212245021	-0.0689836640603605	-0.0435714658384685	-0.00222274998345427	0.0604831085949563	0.00454476650148382	5.57551069608392	19.7263741817292	8.66766452370369	-7.38661712484492	-21.1128373058961	-11.1463373637859	GOOD	GOOD
0.0115877398089247	0.0280495341907786	0.169140568122102	0.00235683376731128	0.984029947095178	0.919563066853504	-0.0700382374037003	0.186792473034117	-0.0430606802707537	-0.157400919759158	-0.0143927801680035	0.0497284910417643	-0.032454499128385	-0.0416696796169618	5.57551069608392	19.7263741817292	8.66766452370369	-7.52899310690654	-21.584441748113	-10.7425244340747	GOOD	GOOD
0.0104154169225228	0.0292008625200615	0.166143986940461	0.00253597176278888	0.983205805253793	0.922029437105308	-0.0694832468105968	0.189447993475496	-0.0442331939061218	-0.101575108275445	-0.0119947593826262	0.0496972516678227	-0.0799554100700771	-0.164638210577288	5.9080267547974	19.5459045812842	8.66922599275743	-7.52899310690654	-21.584441748113	-10.7425244340747	GOOD	GOOD
0.0104707914284444	0.0296525044960781	0.168311151454189	0.00237258937562993	0.98449375150121	0.919829776406236	-0.0714488814057254	0.187470551988885	-0.0729434231561452	0.0486613404186471	0.0152024910023875	0.0118279503977221	-0.150691882548691	-0.138667645884318	6.25482369608392	19.3576841817292	8.6708545237037	-7.52899310690654	-21.584441748113	-10.7425244340747	GOOD	GOOD
0.0101352154078769	0.0294581234115064	0.168388903494697	0.00110785770298003	0.981343762656857	0.921205363238167	-0.0712299430756927	0.190219548360569	-0.106017433589735	0.108026626270703	0.13921928081884	-0.0123265104337902	-0.195760322093011	-0.0910197187614804	6.25482369608392	19.3576841817292	8.6708545237037	-7.52899310690654	-21.584441748113	-10.7425244340747	GOOD	GOOD
0.0116136708721898	0.0287909869837209	0.16853053570143	0.00184119787041272	0.982662430570481	0.921006200549877	-0.0727215522902673	0.192257966213733	-0.0445653619532778	0.0233866360008869	0.111119165134993	-0.0513756428104569	-0.158916749513701	-0.0908752939583286	6.25482369608392	19.3576841817292	8.6708545237037	-7.30613360969474	-21.1115613780282	-11.0678605791201	GOOD	GOOD
0.010188754653727	0.0278679922470313	0.169140712742761	0.00162319129109852	0.98589955415791	0.921704038360276	-0.0728093744261604	0.187138992336714	-0.0723947628874172	-0.0988920809640529	0.0774887178420433	-0.0345101828973371	-0.211543866866294	-0.0516566335960483	6.25482369608392	19.3576841817292	8.6708545237037	-7.17560310690654	-20.834591748113	-11.2584124340747	GOOD	GOOD
0.00993337989569081	0.0268768767074506	0.167952162028395	0.00111634092678031	0.987455126546365	0.919464588515477	-0.0729686984053353	0.189400795206499	-0.0964539142635398	-0.0987870557349583	0.109139819034514	-0.0525104127952575	-0.177438203328384	-0.0692921470496876	6.25040348694907	20.0740854844741	8.6680810591485	-7.17560310690654	-20.834591748113	-11.2584124340747	GOOD	GOOD
0.00884125877880746	0.0259413703911977	0.167399131915707	0.00430122349834623	0.986590342359087	0.919843192324988	-0.0732958541247322	0.188581435497956	0.0154620083223504	0.0746521040990983	0.0195565702054561	0.00768249095277088	-0.213414920203692	-0.130803193116309	6.24793869608392	20.4735641817292	8.6665345237037	-7.17560310690654	-20.834591748113	-11.2584124340747	GOOD	GOOD
0.00809914118548884	0.0251332124657055	0.167147287892108	0.00229989326366018	0.987327651575859	0.921334635559406	-0.074569567529438	0.187388306273041	0.0039419175528488	0.0955079367638944	-0.102951691261394	0.0911996630755244	-0.135750510579543	-0.110561287004652	6.24793869608392	20.4735641817292	8.6665345237037	-7.17560310690654	-20.834591748113	-11.2584124340747	GOOD	GOOD
0.00875262401653542	0.0245084140994362	0.164308300088446	0.0039218422444601	0.986830608868922	0.919125975281484	-0.072902213370573	0.185142882568347	0.0319368041179073	-0.00705281501128336	-0.0917515786347395	0.111523477193444	-0.11770158127011	-0.00754465106151109	6.24793869608392	20.4735641817292	8.6665345237037	-7.16173908858436	-21.3443055140698	-10.9101988198609	GOOD	GOOD
0.00631430695328119	0.0241198182457858	0.163921796401676	0.00639012371493097	0.982950832490791	0.920786132379291	-0.0771629086182734	0.184467863743781	-0.0405021225755352	0.0895884287719137	-0.0749396501917777	0.0687539986128413	-0.055858781944275	-0.0108587325571378	6.24793869608392	20.4735641817292	8.6665345237037	-7.15524310690654	-21.583131748113	-10.7470434340747	GOOD	GOOD
0.0058631540063518	0.0239949265192556	0.165629998132639	0.00236845965142413	0.986470485349744	0.923660338467361	-0.0727323398152761	0.186860213860596	-0.118894984348237	0.0527274990901169	-0.0749120173713272	0.179792447878179	0.061388447582648	0.0557252957805384	6.25291764552126	19.6666055618105	8.66965857040948	-7.15524310690654	-21.583131748113	-10.7470434340747	GOOD	GOOD
0.00450862344409246	0.0241218406932925	0.165473463516197	0.00272105955913844	0.988351651448075	0.920238927779609	-0.0712848896815761	0.190185340253028	0.0418109393251004	-0.0658613840312114	0.0579344358280708	0.279290417690232	0.0134955588859719	0.0921652711284344	6.25482369608392	19.3576841817292	8.6708545237037	-7.15524310690654	-21.583131748113	-10.7470434340747	GOOD	GOOD
0.00575465756842504	0.02446069358309	0.167621494847936	0.00284545072099218	0.980673563367057	0.917511867302751	-0.0708524114568756	0.192582705692723	0.0217144445544108	-0.184361453135184	0.0208810928076629	0.118347231324928	-0.0199583226006139	0.0920953230341889	6.25482369608392	19.3576841817292	8.6708545237037	-7.15524310690654	-21.583131748113	-10.7470434340747	GOOD	GOOD
0.00564713805023914	0.024955564735224	0.16543859652661	0.00221586213925749	0.982214346319447	0.915625457744156	-0.0693755675358124	0.189298384631247	-0.0128259795477186	-0.0470212648403819	-0.0575367466520037	0.0492448953035629	-0.147319201112957	0.0919278173179117	6.25482369608392	19.3576841817292	8.6708545237037	-7.16650887852027	-21.3095856455466	-11.1201277496537	GOOD	GOOD
0.00635956477852834	0.0255454287513195	0.166662909539627	0.00173473608141113	0.98571188731889	0.915440541324954	-0.0728850282060194	0.18173445565334	0.0754918947444449	0.0199604865460117	-0.0308811820133114	0.0491955954216808	-0.064896268664167	0.0918048497157679	6.25482369608392	19.3576841817292	8.6708545237037	-7.17064310690654	-21.209201748113	-11.2570394340747	GOOD	GOOD
0.00550964651475316	0.0261864164384362	0.167628468392841	0.00194776388513345	0.985703013951931	0.919371981911412	-0.0721712201790873	0.182202120154266	0.110409807957837	-0.0225021794088851	0.0303502793114633	0.0864365839279632	-0.0547199496963302	-0.018258849392519	6.25154287723531	19.8894198588228	8.66879597070064	-7.17064310690654	-21.209201748113	-11.2570394340747	GOOD	GOOD
0.00536474908454217	0.0268678549120569	0.165893280209459	0.0017333092518718	0.985779262433307	0.921167943749966	-0.0710695963251833	0.185659259365855	-0.0653172555634371	-0.0817159046160666	0.0477898635893644	0.11102030578298	-0.137129191896193	-0.0600102439551989	6.25023369608392	20.1016041817292	8.66797452370369	-7.17064310690654	-21.209201748113	-11.2570394340747	GOOD	GOOD
0.00548243347558025	0.0276046976198543	0.16691793056355	0.00228920736825318	0.984195837014914	0.920464847631015	-0.0710731601330531	0.186808662460404	0.0831058674228454	-0.183198772988639	0.0477381120191483	0.0785235376750394	-0.193687625132068	0.0015541849250778	6.25023369608392	20.1016041817292	8.66797452370369	-7.17064310690654	-21.209201748113	-11.2570394340747	GOOD	GOOD
0.00565967341715796	0.028414617811851	0.164857984781196	0.000839664838461211	0.983493560839692	0.922032805705025	-0.0721098793542453	0.186565666740763	-0.0465401493758614	-0.175332845984263	0.0476564527753017	0.0158298555090726	-0.131826022498046	0.0954900691917154	6.25023369608392	20.1016041817292	8.66797452370369	-7.16800009058727	-21.4084224268901	-11.2563103444622	GOOD	GOOD
0.00552120696499232	0.0292955632482393	0.166525570848668	-0.00192183100956702	0.989971029709886	0.922846348923385	-0.070336857528337	0.186301283345019	-0.0486643540736774	-0.158073819803956	0.00417493939788425	0.0873624677235511	-0.0459173305630285	0.152540591632623	6.25023369608392	20.1016041817292	8.66797452370369	-7.16567310690654	-21.583821748113	-11.2556684340747	GOOD	GOOD
0.00520168119109721	0.0302069418077877	0.1672831569066	0.00168884551009023	0.985164045130851	0.922641471538532	-0.0686908102518158	0.185899247322078	0.0307714753836267	-0.116067741616748	-0.0137253602626646	0.103988648720622	0.108763851628382	0.0515449380949754	5.51174057467366	20.1024024274263	8.98317561224207	-7.16567310690654	-21.583821748113	-11.2556684340747	GOOD	GOOD
0.00631998579266637	0.0310460311424073	0.165756286220478	0.000115876671469886	0.981345846070552	0.922333283532605	-0.0715170587859995	0.183945907490498	0.0488270770779194	-0.0148585712062668	0.0295681889349506	0.0831923294753479	0.147398122926061	0.00383920494791156	5.20481969608392	20.1027341817292	9.1141745237037	-7.16567310690654	-21.583821748113	-11.2556684340747	GOOD	GOOD
0.00536936849772936	0.031632837594764	0.165539167884766	-0.00131695358032924	0.983431157519254	0.92051030133758	-0.0718490518497522	0.183306963220077	0.00548734637151459	-0.0215755330904264	0.090790816693915	0.110231920642791	0.0631660823704764	-0.00432903927519844	5.20481969608392	20.1027341817292	9.1141745237037	-7.16567310690654	-21.583821748113	-11.2556684340747	GOOD	GOOD
0.00554434185543878	0.03174215030145	0.163967251036296	0.00174042170132942	0.984476062516355	0.922617865605254	-0.0708206182926862	0.187848396539897	-0.0128358550617505	-0.164109884009768	0.0228360633700614	0.182229676297206	0.105732958422537	0.00512802808544911	5.20481969608392	20.1027341817292	9.1141745237037	-6.73027045830737	-21.1457647022337	-10.9664532230522	GOOD	GOOD
0.00427978571650154	0.0311832685804696	0.166666018281663	-0.000683567510863788	0.985792719074699	0.92172712589853	-0.072009290255486	0.190645604247412	0.116471291508344	0.0322661586831156	0.0291548560278688	0.123824720246081	0.0167224521693711	-0.00546975409243641	5.20481969608392	20.1027341817292	9.1141745237037	-6.41769310690654	-20.831281748113	-10.7588244340747	GOOD	GOOD
0.00541517906670357	0.0298755057431208	0.167432602353291	0.00110833694027851	0.984358432048498	0.920120429031945	-0.0725186599077629	0.189201135424223	0.0858589518072903	0.056170711832294	0.0475777308743395	0.159727570954786	-0.00802701600327664	-0.177160531827391	5.93181094077871	20.621555641118	8.80050263665311	-6.41769310690654	-20.831281748113	-10.7588244340747	GOOD	GOOD
0.00520271827213924	0.0278866821594553	0.16746597871825	0.0032476878251935	0.983504086412755	0.922263901019578	-0.0716790406215398	0.186768905670279	0.0488086703670415	0.020370587034229	0.0475797806291895	0.119708750259514	0.00264403267533221	-0.274109641482278	6.24564369608392	20.8455241817292	8.66509452370369	-6.41769310690654	-20.831281748113	-10.7588244340747	GOOD	GOOD
0.00533810327110168	0.0254298158299438	0.165907562352559	0.00218877819500603	0.979462703385333	0.922856033372282	-0.0734485244079468	0.190880964484961	0.0488405683709465	-0.0208636678962375	0.00485142420679833	0.124613831046381	-0.0560009586115232	-0.236078538578238	6.24564369608392	20.8455241817292	8.66509452370369	-6.41769310690654	-20.831281748113	-10.7588244340747	GOOD	GOOD
0.00506491464411384	0.0228050634033516	0.168252995412301	-0.00276988233919275	0.986022015675919	0.921886269251114	-0.0759579013036676	0.188751037921806	0.0487433720821614	-0.0388926429771013	0.0286879838778695	0.0147090015117637	0.0688249759845908	-0.0587695820169927	6.24564369608392	20.8455241817292	8.66509452370369	-6.89037488650113	-20.832938549984	-10.7531097323539	GOOD	GOOD
0.00477372129496952	0.0203020123182876	0.166912397205754	-0.00135440508483532	0.989754969648521	0.919026777264105	-0.075781345277909	0.189485152219584	0.0486585414651981	-0.0388840299453319	0.0899730710258499	-0.195482913654653	0.00502698316769067	0.0308623094895556	6.24564369608392	20.8455241817292	8.66509452370369	-7.16517310690654	-20.833901748113	-10.7497874340747	GOOD	GOOD
0.0049678146995899	0.0181233715974806	0.164338068225002	0.00347950836059735	0.987479211109704	0.918198841073938	-0.0752140000539686	0.183094238653712	-0.121289810504076	-0.0798181317724599	-0.0603669962451076	-0.463482614947152	-0.0779387906687453	0.110367450721913	6.24783808986993	20.5931067908536	8.9758634675809	-7.16517310690654	-20.833901748113	-10.7497874340747	GOOD	GOOD
0.00567191729533985	0.0163750480106368	0.165741264424254	0.00231794042054833	0.985409207956538	0.912356196380994	-0.0717553993854399	0.183816532583418	-0.070408560704026	0.0244027975564644	-0.0519070499958432	-0.693577967606738	-0.154743108888222	0.192981903102861	6.24882369608392	20.4797341817292	9.11544452370369	-7.16517310690654	-20.833901748113	-10.7497874340747	GOOD	GOOD
0.00439229599562716	0.0151088603384157	0.167330809939309	0.00144729390217614	0.986934304441199	0.915793160572181	-0.070573980138981	0.185434011420261	-0.0551308489933629	-0.00168184715818597	-0.0136000808197802	-0.588660245618233	-0.349837160529066	0.0491628894096483	6.24882369608392	20.4797341817292	9.11544452370369	-7.16517310690654	-20.833901748113	-10.7497874340747	GOOD	GOOD
0.00454309106368322	0.0143597776396451	0.166658183034262	-0.00338879703803208	0.987798607707293	0.918307552127994	-0.0698631043671109	0.185610483649253	0.094288745533246	-0.0795615318501146	0.0704745279245608	-0.591354789005258	-0.385756997644034	0.135720553670154	6.24882369608392	20.4797341817292	9.11544452370369	-7.16890919888166	-21.0902372724752	-11.0962481519105	GOOD	GOOD
0.00396024881686897	0.0141402090084709	0.166842976222902	-0.000374726119734452	0.985842978197705	0.92244508600024	-0.0687356354452603	0.192903318613696	0.00344413498680449	0.0640383699174006	0.0253119545900019	-0.415323443907907	-0.32675435008229	0.0438091791317922	6.24882369608392	20.4797341817292	9.11544452370369	-7.17064310690654	-21.209201748113	-11.2570394340747	GOOD	GOOD
0.00427248824530829	0.0144221542347236	0.165146610452065	0.000754253818661976	0.983953457191086	0.922716915849305	-0.0725233500379192	0.191518998257712	-0.032624469937745	-0.0226806301380452	-0.0135187243421227	-0.189277103248382	-0.104626371011594	0.0117678048940074	6.04216095802234	19.9715733842524	9.11686252002614	-7.17064310690654	-21.209201748113	-11.2570394340747	GOOD	GOOD
0.00384849783953134	0.0151440659932526	0.16785165492363	0.00443548617076564	0.985489910297668	0.922414606288476	-0.0797801447223654	0.188472818445049	-0.0966948118508432	-0.138681788550933	0.0282356933943542	-0.178114830864493	-0.0184497898180155	-0.187402699545749	5.94567869608392	19.7343341817292	9.11752452370369	-7.17064310690654	-21.209201748113	-11.2570394340747	GOOD	GOOD
0.0046669653867805	0.0162263984270727	0.168240685257482	0.00415162709749901	0.984443558263311	0.925732777894304	-0.0770833302776147	0.192958708868076	-0.136083323545456	-0.0770523845670819	-0.0353228267698498	-0.553777135193931	-0.102337755439339	-0.0982337329647905	5.94567869608392	19.7343341817292	9.11752452370369	-7.17064310690654	-21.209201748113	-11.2570394340747	GOOD	GOOD
0.00414606477068093	0.0175687096718498	0.167299812724463	0.00108571153187935	0.985121197782122	0.926918764453328	-0.0737752094110572	0.194885602093538	0.0306636884939873	0.0415330148621489	-0.0331981296048741	-0.690045374432755	-0.134270491372016	-0.0753279099309714	5.94567869608392	19.7343341817292	9.11752452370369	-7.15631443273611	-21.2082562754951	-10.5580702905321	GOOD	GOOD
0.00431632929016818	0.0190315498994587	0.16614412446909	0.00210570890842624	0.98330575386456	0.924303177000085	-0.0653791610094148	0.199033189416038	-0.0144081374132326	0.0398662517404166	-0.0961785965529483	-0.597175808856823	0.0382993176771869	0.0443377773239752	5.94567869608392	19.7343341817292	9.11752452370369	-7.15109310690654	-21.207911748113	-10.3033680340747	GOOD	GOOD
0.00438409090856212	0.0204224215908046	0.167945548428494	0.00338691726217217	0.980093843300365	0.919779203248473	-0.0744754484100247	0.172972187112331	-0.0329795212356787	0.0604948260867157	-0.0534361193656897	0.181342476978474	0.0628715060611899	0.238206367285859	6.15230505150036	19.7311760340776	8.81576991269109	-7.15109310690654	-21.207911748113	-10.3033680340747	GOOD	GOOD
0.00473732493509117	0.0215286604108609	0.169744641967409	0.000942425877854931	0.984966766479523	0.914341045531923	-0.0731480109527604	0.163485497317026	-0.0956214560112067	-0.0399257053229946	0.0690910821899758	0.641252823403087	-0.198482710056569	0.11578315874092	6.25252869608392	19.7296441817292	8.66940452370369	-7.15109310690654	-21.207911748113	-10.3033680340747	GOOD	GOOD
0.0048480395405489	0.0222191757181941	0.165163744853666	-2.28920692356711e-05	0.983296512483366	0.915483633225359	-0.0696653794315465	0.18536626047712	-0.053383266070414	-0.0586342979967987	0.109358195376482	0.545517853626627	-0.332896245567704	-0.25132654573699	6.25252869608392	19.7296441817292	8.66940452370369	-7.15109310690654	-21.207911748113	-10.3033680340747	GOOD	GOOD
0.0048613094194582	0.0225072659808907	0.163718149101338	0.00305141149762074	0.982720296923728	0.920280650506183	-0.0780076519256462	0.201337076631042	-0.0538754447460033	-0.0390697456134004	0.0682743330502302	0.254752008729631	-0.466137954993066	-0.0384724387830704	6.25252869608392	19.7296441817292	8.66940452370369	-7.15595888105894	-21.2082318648336	-10.5408126908441	GOOD	GOOD
0.00710753438557093	0.0224947101251766	0.163912861002865	-3.45309699536596e-05	0.988011788042918	0.921929460919772	-0.0768946279940695	0.197164731863661	-0.0332010259701399	-0.0390704594340465	0.0479320367642612	-0.855927962250407	-0.371136595129385	-0.0568759584800028	6.25252869608392	19.7296441817292	8.66940452370369	-7.16021310690654	-21.208511748113	-10.7484144340747	GOOD	GOOD
0.00610895657711741	0.0222971702359761	0.164726081181387	0.000934653147963026	0.989629927085527	0.92352841516543	-0.0798743706153712	0.177347174289328	-0.0127163089783604	0.000491919386980946	-0.0336595732589303	-1.92577450875558	0.0922606742055655	-0.301030467604095	6.25370641552118	19.7378616026615	9.26680104480632	-7.16021310690654	-21.208511748113	-10.7484144340747	GOOD	GOOD
0.00605187903033632	0.0220119243246411	0.165845701816068	0.00417257629080819	0.989011616333856	0.923879786170311	-0.0811954970478851	0.178564598367494	-0.0126555177910631	0.0992107893673834	-0.0747352337367961	-1.82299467768525	-0.217317470997757	0.0701410217373673	6.25429869608392	19.7419941817292	9.5672345237037	-7.16021310690654	-21.208511748113	-10.7484144340747	GOOD	GOOD
0.00647484153697907	0.0216936070618645	0.163905416100028	0.00466048579107998	0.986940737867848	0.917754986838632	-0.069230450849241	0.185304137597333	0.0281138470070029	-0.018148334926841	-0.155980650169784	-1.19551664067541	-0.996146680913473	0.580695391716123	6.25429869608392	19.7419941817292	9.5672345237037	-7.16021310690654	-21.208511748113	-10.7484144340747	GOOD	GOOD
0.0067119992705408	0.0213552834583019	0.16405279021032	0.00129369483685404	0.986882872021329	0.912290790320073	-0.0634436578889	0.176208505566724	0.0489211624131693	-0.0199418263282579	-0.197333350037021	-0.966327876081381	-1.05454459082067	0.655027180701193	6.25429869608392	19.7419941817292	9.5672345237037	-7.38739710067451	-20.990978140882	-11.043518934177	GOOD	GOOD
0.0059502143118871	0.0210085981106602	0.164396868818705	-3.30450041355332e-05	0.986404079527379	0.911340167374828	-0.0727423267635999	0.178146358943434	-0.0321787368132388	0.0594971502366291	-0.035582750447109	-0.843802739759276	-1.12539714841235	0.433429691670913	6.04649081677189	20.4719273933879	9.26818598091488	-7.54935310690654	-20.835901748113	-11.2538944340747	GOOD	GOOD
0.00584874735578972	0.0206943115379396	0.165178102599496	0.000774068898037207	0.984321552932853	0.913945799286224	-0.0752182140007867	0.190506046578593	-0.0337569059125887	0.196751517854065	0.0885161786805577	-0.405784753941329	-1.42905595734977	0.370643561285514	5.93879469608392	20.8502141817292	9.11320452370369	-7.54935310690654	-20.835901748113	-11.2538944340747	GOOD	GOOD
0.00669137056404003	0.0204628221490008	0.165668498545211	0.00396989045476738	0.984790521012549	0.917183762767704	-0.0746644739019904	0.191600491849602	-0.0126148854915968	0.179998986799	-0.0513143235597082	0.271497624889605	-1.44784905248071	0.319375882062435	5.93879469608392	20.8502141817292	9.11320452370369	-7.54935310690654	-20.835901748113	-11.2538944340747	GOOD	GOOD
0.00653966585117267	0.0203226277001468	0.167921248406346	-0.00117601454498252	0.985709794711357	0.921461148196401	-0.0751079270236247	0.189736123277904	-0.0528548710147916	0.21662992699409	-0.0156037007218058	1.1759682348521	-0.821650377148735	0.347988750388753	5.93879469608392	20.8502141817292	9.11320452370369	-7.54935310690654	-20.835901748113	-11.2538944340747	GOOD	GOOD
0.00715579015663826	0.0202148679927831	0.16815635598795	-0.000276701878461196	0.988095286056479	0.921594347769976	-0.0713736499863938	0.19262219578691	0.00606830825649781	0.102884345498919	0.0081649855597085	1.70344841338028	-0.0672217335026039	0.277243309511541	5.93879469608392	20.8502141817292	9.11320452370369	-7.0751168824264	-20.8342395199787	-11.2596278522617	GOOD	GOOD
0.0069218999700925	0.0200384959211285	0.167316307038738	0.00271507060631754	0.987420766383948	0.924931873455165	-0.0724992130713083	0.191800641375496	0.129006974062671	0.0974420373958342	0.146337977832118	1.67215249622596	0.240849877518574	0.170731428304428	5.70014037844941	20.6071696635755	9.11352317253415	-6.80186310690654	-20.833281748113	-11.2629314340747	GOOD	GOOD
0.00729217250551074	0.0196916453053044	0.168096172364393	0.00337154730431859	0.988605750654218	0.924847346862357	-0.0739305754074007	0.194036433462141	-0.0276550775627339	0.0234290900971275	0.0729768159415685	1.32045236896781	0.281847786456551	0.0292180387865697	5.57180569608392	20.4764741817292	9.11369452370369	-6.80186310690654	-20.833281748113	-11.2629314340747	GOOD	GOOD
0.00678847455678922	0.0191130587572462	0.165784770779554	0.00133575306026996	0.989162006965298	0.928014612247506	-0.0746591059810029	0.190700691565729	-0.0561854290058958	-0.0775345250061236	-0.0528794154284344	0.922367728109346	0.320030879620296	-0.195916296243207	5.57180569608392	20.4764741817292	9.11369452370369	-6.80186310690654	-20.833281748113	-11.2629314340747	GOOD	GOOD
0.00698221086848511	0.0183290480225589	0.16420704522221	0.00201170475424417	0.982898650408343	0.929303375265272	-0.077702057998755	0.184791503727997	-0.0126620252191113	-0.0218627682190588	-0.0744766506525941	0.713145230085499	0.5347341688227	-0.195218832909337	5.57180569608392	20.4764741817292	9.11369452370369	-6.80186310690654	-20.833281748113	-11.2629314340747	GOOD	GOOD
0.00679001223656624	0.0174606762882592	0.166075181372665	0.00117973393914928	0.97930499114434	0.927430160992024	-0.074319356018279	0.183320200046694	0.0270384849083894	0.0201866935391712	0.0834634826655826	0.629597752890553	0.429889241793118	-0.197095900165241	5.57180569608392	20.4764741817292	9.11369452370369	-7.05062171053945	-20.8337062625339	-10.911581388927	GOOD	GOOD
0.00709094464594706	0.0166682742507563	0.167434956854292	0.00294926918928532	0.982251600350331	0.925485565371721	-0.0772509875644894	0.181602109242296	0.12811302350249	-0.0561202556807092	-0.0260131197787757	0.824298231398118	0.418434602226948	-0.216193011966978	6.00935730255975	20.0010147199089	9.11666028763533	-7.16517310690654	-20.833901748113	-10.7497874340747	GOOD	GOOD
0.00667482994181461	0.0161023606510647	0.166052011617818	0.00481681552036242	0.984322004947166	0.921382222043791	-0.0753789846366235	0.176880472535066	0.0145066136313833	-0.0606388902842741	0.0213574775169287	0.786931931602983	0.412338151307556	0.0417571218355617	6.25341369608392	19.7358141817292	9.1183145237037	-7.16517310690654	-20.833901748113	-10.7497874340747	GOOD	GOOD
0.00712817366908318	0.0158914598260145	0.166448822201609	0.00406044384590017	0.990054706014487	0.920992600153213	-0.0747171422654594	0.178290156251155	0.0833154163973278	0.0745555966773871	-0.00785454828892711	0.819594950190742	0.353026811385205	-0.111702503271172	6.25341369608392	19.7358141817292	9.1183145237037	-7.16517310690654	-20.833901748113	-10.7497874340747	GOOD	GOOD
0.00709312940770755	0.0161271866111788	0.167485400284459	0.000755234651925043	0.992237165287001	0.918919970757936	-0.0720102834261964	0.180652603629252	0.133034029961529	-0.0503250348536787	-0.0351511829798449	0.808934127546305	0.209755279720259	-0.0391156407929143	6.25341369608392	19.7358141817292	9.1183145237037	-7.16517310690654	-20.833901748113	-10.7497874340747	GOOD	GOOD
0.00738810561500402	0.0168556239939251	0.167948634148128	-0.000206850127163573	0.986157700159679	0.916520701205598	-0.0697715256513324	0.181123379581721	-0.00670171511581325	0.0685147631276415	-0.0128052901266537	0.745385872884265	0.119041047853039	-0.0167437474501646	6.25341369608392	19.7358141817292	9.1183145237037	-6.90178915138281	-20.5581034514362	-11.1279632521363	GOOD	GOOD
0.00705039354893747	0.0180965289323015	0.16840954609284	0.00230293818227611	0.982698089226616	0.917094153151516	-0.0675952314869517	0.184393035749679	0.0821802143551265	0.122951115158136	0.0649879853744672	0.543588494101331	-0.198901844336836	-0.123631049157086	6.25430757175406	19.4960970135373	8.83464529862464	-6.80683310690654	-20.458671748113	-11.2643044340747	GOOD	GOOD
0.00698201987108551	0.019853015230095	0.168904444267769	0.00262665728861448	0.984970858072523	0.913414203245129	-0.0720248261551107	0.185143260743842	0.0554971150948151	0.0793489885195959	0.0322684279457141	0.29286926510057	-0.267141316200639	-0.191409819367254	6.25482369608392	19.3576841817292	8.6708545237037	-6.80683310690654	-20.458671748113	-11.2643044340747	GOOD	GOOD
0.00687314800895944	0.0220963367242108	0.168789782375508	0.00117249921598602	0.986686377347105	0.910446170489851	-0.0728098659370581	0.182485834043161	-0.0124248098235469	0.154121508316533	-0.0128568222115231	0.0742756778169765	-0.273735579050753	-0.152600414842646	6.25482369608392	19.3576841817292	8.6708545237037	-6.80683310690654	-20.458671748113	-11.2643044340747	GOOD	GOOD
0.00703473574360332	0.0247594479705158	0.164638544951351	0.00153259799949884	0.989327628634689	0.91146634510425	-0.0722116574537114	0.180914012569153	-0.0124070984403773	-0.100809008409478	0.0257517965049689	-0.0483896124335366	-0.301520559377822	0.0346757472173422	6.25482369608392	19.3576841817292	8.6708545237037	-6.99241879309417	-20.8524675796002	-10.9933728599976	GOOD	GOOD
0.00717125949296913	0.0277369152271071	0.165645323826947	-0.00157333797217524	0.985564326444741	0.914014191815834	-0.0725665730106199	0.189293130273967	-0.0124108485577432	0.0954658401682912	0.0485025125909862	0.0547839980774312	-0.363234630287271	0.215645298629738	6.25482369608392	19.3576841817292	8.6708545237037	-7.16021310690654	-21.208511748113	-10.7484144340747	GOOD	GOOD
0.00663833180826336	0.0308718017372247	0.165805441942742	0.000203100440482401	0.985239796670851	0.917288361344499	-0.0706358067818427	0.193651422237356	-0.0124387944117402	0.0567862942814453	0.0484850368811624	0.00102366490735535	-0.353466201006174	0.272179432135756	6.06238265421302	19.3573025628001	8.71047407580144	-7.16021310690654	-21.208511748113	-10.7484144340747	GOOD	GOOD
0.00651918433347152	0.0339396207645285	0.163497443443602	0.00104130617555029	0.986288215493628	0.918765066960417	-0.0694045839651323	0.192764260873283	-0.012432855423247	-0.0617515978868393	0.0101001895172888	-0.139674236510171	-0.0748128585141779	0.102732454028551	5.94721569608392	19.3570741817292	8.7341845237037	-7.16021310690654	-21.208511748113	-10.7484144340747	GOOD	GOOD
0.00799358245370992	0.0366505018914369	0.166383780259168	0.00195302961647602	0.98320612647368	0.918578754169993	-0.0711795441347575	0.193309938579136	-0.0124340609957992	-0.150176925820653	-0.0130385444578777	-0.0344924342436967	0.171419305869479	-0.0673958578533506	5.94721569608392	19.3570741817292	8.7341845237037	-7.16021310690654	-21.208511748113	-10.7484144340747	GOOD	GOOD
0.00637646526649619	0.0387128080728748	0.168886012081028	0.00336376860903111	0.982762704350747	0.920152130914466	-0.0752111026906637	0.17581684738267	-0.0124450760994729	-0.0331607591461924	0.101186989625348	-0.203250106916607	0.388599739418198	0.0817236938973982	5.94721569608392	19.3570741817292	8.7341845237037	-7.16621889408201	-21.2089090628926	-11.0412901293882	GOOD	GOOD
0.0078076197316082	0.0399479539335219	0.167266531151543	0.00414121012306766	0.984413334555667	0.923372940354101	-0.0730461058175495	0.176992453006586	0.0256269152701851	0.00592708815992348	0.0950916481950409	-0.0603948652792987	0.681106802242676	0.0323632660887583	5.94721569608392	19.3570741817292	8.7341845237037	-7.17064310690654	-21.209201748113	-11.2570394340747	GOOD	GOOD
0.00785032913775531	0.0403586917066625	0.165577981404996	0.00150831774472795	0.987937864391741	0.92461307071007	-0.0692109754662432	0.194859176463352	0.0870376247928266	-0.0393245856587566	0.048311674505887	0.649683511778951	0.834850273533371	0.23283274525195	6.13424623435362	19.8166173331523	8.69331800112472	-7.17064310690654	-21.209201748113	-11.2570394340747	GOOD	GOOD
0.00811401498620645	0.0401295639594836	0.167611364996613	0.000853292692463757	0.989177587850117	0.918733408777581	-0.069904944825604	0.186640684233207	0.110605767286647	0.0703500640625076	0.0105219526926147	0.636350150174962	0.751776924213086	0.343374430994691	6.25023369608392	20.1016041817292	8.66797452370369	-7.17064310690654	-21.209201748113	-11.2570394340747	GOOD	GOOD
0.00805108435263553	0.0396239934806367	0.167896086491929	-0.00018424821753818	0.984334126085893	0.917402962220859	-0.0749303316994804	0.170516142352461	0.0728146015370606	-0.00704818050862797	-0.163734049807989	0.301588699049153	0.432068224892128	0.233486014236888	6.25023369608392	20.1016041817292	8.66797452370369	-7.17064310690654	-21.209201748113	-11.2570394340747	GOOD	GOOD
0.00804820211639479	0.0393550540086524	0.166547952959587	-0.000719196539475894	0.983903149672904	0.91800891772708	-0.076622355410941	0.170557938108493	0.0113387206156741	-0.171416248191502	-0.108257100088579	0.346164978283391	0.0576357386992757	0.0954278371289657	6.25023369608392	20.1016041817292	8.66797452370369	-7.40776449724669	-20.9754677167593	-11.2550702577323	GOOD	GOOD
0.00702389326677384	0.0398492514101281	0.165004284365175	-0.0006476893058237	0.989257712268838	0.916956757840771	-0.0749825217966055	0.184935660650389	0.0250623127591107	-0.0723528843352616	-0.12543055146685	0.415189623540463	-0.293963356008152	0.0657709436890139	6.25023369608392	20.1016041817292	8.66797452370369	-7.54935310690654	-20.835901748113	-11.2538944340747	GOOD	GOOD
0.00754955345889679	0.0414320283973299	0.166310756171993	0.00241744813242109	0.989669877444282	0.917282536037622	-0.0740159090443944	0.191606598565355	0.123973077224639	0.0563356615933527	-0.1596970392307	0.534664218661104	-0.53257659676794	-0.0302690324317653	6.06480295605744	19.8779889139138	8.94168662555361	-7.54935310690654	-20.835901748113	-11.2538944340747	GOOD	GOOD
0.00749965881588836	0.0440440604945294	0.166140664976352	0.00332804254299588	0.984826047621873	0.914744356514119	-0.0748216153825914	0.190034543877534	0.0972766603668942	0.0434778897410849	0.013304817169233	0.843473487266127	-0.555350302743021	-0.13488866470849	5.94567869608392	19.7343341817292	9.11752452370369	-7.54935310690654	-20.835901748113	-11.2538944340747	GOOD	BAD
0.00810156094948172	0.0471752301029005	0.166979391740872	0.00256677669307916	0.989864376448001	0.913490359989879	-0.0714318015741304	0.18769283391126	-0.0256985937344615	-0.0877340882401406	-0.0389484959929919	0.970034615334188	-0.612051054499209	-0.0338258957018536	5.94567869608392	19.7343341817292	9.11752452370369	-7.54935310690654	-20.835901748113	-11.2538944340747	GOOD	BAD
0.00784753308534736	0.0499953445768064	0.166367677222796	0.0028571730869979	0.990547042789323	0.917971629852386	-0.0727248786996668	0.189095244847518	0.0373981427899454	0.0573453863004291	-0.172735153939532	0.592000142182664	-0.767706483285006	-0.137624776561314	5.94567869608392	19.7343341817292	9.11752452370369	-7.53894367918298	-21.0888122883594	-10.9089439909194	BAD	BAD
0.00772392219605794	0.051663328794812	0.165494556583092	-0.000167437323746185	0.985503599913493	0.921384666879432	-0.0716181448102517	0.193149213585803	0.184687822310003	0.0552497894079625	-0.160022595085149	-0.0139144256715155	-0.663813791975043	-0.0908000515482246	5.94567869608392	19.7343341817292	9.11752452370369	-7.53396310690654	-21.209821748113	-10.7438964340747	BAD	BAD
0.00811526952343192	0.0516314586616129	0.168037365782128	-0.00169549416618996	0.985971560983797	0.922722526174937	-0.0784609276949776	0.187973224598613	0.159555871372782	-0.00345899038526008	-0.09875529560567	-0.423555015609151	-0.590222537899878	0.051641767632745	5.9446913880876	19.7274416542077	8.61654533718217	-7.53396310690654	-21.209821748113	-10.7438964340747	BAD	BAD
0.00793847835740757	0.0498093833532176	0.165506348506663	-0.00102779461400878	0.986474281642094	0.923039316307516	-0.0816323568136804	0.185464107953482	0.147224933322808	0.0558275736657147	-0.111004795919583	-0.648138913295164	-0.507516514134779	0.131710922714087	5.94403569608392	19.7228641817292	8.2838345237037	-7.53396310690654	-21.209821748113	-10.7438964340747	BAD	BAD
0.00838933981074714	0.0465977272864079	0.165681555017261	0.00148558357116667	0.988231516173708	0.922678412079971	-0.0766718396100111	0.191581483266094	0.135074884215227	-0.0623589635053876	-0.0255422488877548	-0.790561673317957	-0.389701673047595	0.324140827191801	5.94403569608392	19.7228641817292	8.2838345237037	-7.53396310690654	-21.209821748113	-10.7438964340747	GOOD	BAD
0.00827624608879845	0.0427794713795578	0.168511057085802	0.00248023449486569	0.98891989247531	0.921786623951692	-0.0785736627557965	0.184076645974361	0.000236910835867354	-0.0518333619180259	0.0485553408031832	-0.77972936436571	0.0229677805533359	0.215741991493096	5.94403569608392	19.7228641817292	8.2838345237037	-7.27357660121238	-20.9371774001623	-11.1177468173868	GOOD	BAD
0.00753678229819803	0.0392425304554674	0.166779053807328	0.00150599188941758	0.986318200192853	0.921133944659459	-0.0757589261924768	0.185425119238468	-0.0744748920218435	-0.0150187352546323	-0.0607926988770028	-0.625045842919771	0.165556459668413	0.193732223751602	5.94403569608392	19.7228641817292	8.2838345237037	-7.17560310690654	-20.834591748113	-11.2584124340747	GOOD	GOOD
0.00752462243053585	0.0366575698505277	0.165476455691302	0.00254491145576313	0.984960253322888	0.916597125755172	-0.0746252560850226	0.182957393470859	-0.0745021972840169	-0.0742327037965814	-0.0990689432212194	-0.390353682721051	0.0785475968908826	0.118490204563797	6.12545556823549	19.9472646101405	8.51143440903379	-7.17560310690654	-20.834591748113	-11.2584124340747	GOOD	GOOD
0.0077932877406504	0.035296982509805	0.166260649551972	0.0015294111496923	0.98637618728773	0.916907452658516	-0.075343043798754	0.184097656952142	-0.110893947259081	0.076991061013226	-0.00150118618272522	-0.327006165375263	-0.0212493284829078	0.161218395611384	6.25023369608392	20.1016041817292	8.66797452370369	-7.17560310690654	-20.834591748113	-11.2584124340747	GOOD	GOOD
0.00793919695623889	0.035044694750567	0.164084106710346	-0.000154560970531077	0.986505484054517	0.91734512532371	-0.0764965432196484	0.186522613340691	-0.0998049462689654	0.12843968462027	0.0487725797172948	-0.262500280628657	-0.0370094113494582	0.177619508627267	6.25023369608392	20.1016041817292	8.66797452370369	-7.17560310690654	-20.834591748113	-11.2584124340747	GOOD	GOOD
0.00783231012405711	0.0355500155192319	0.163132723929944	-7.16658087957961e-05	0.984492277275759	0.917137068355559	-0.0754089451456135	0.186485060092096	-0.00210966580440934	0.0796027603015135	0.0127389401716679	-0.104433681361666	0.113464634303382	0.11590393354101	6.25023369608392	20.1016041817292	8.66797452370369	-7.17560310690654	-20.834591748113	-11.2584124340747	GOOD	GOOD
0.00806507920512593	0.0364359862244125	0.166307302685635	-0.000427734575495519	0.985174733945401	0.916815037156345	-0.0753751851002822	0.186840848012387	0.120824043929136	0.0794977265735185	0.0592642665941535	-0.0164969438521721	0.191899400664202	-0.0112582162936138	6.25023369608392	20.1016041817292	8.66797452370369	-7.17560310690654	-20.834591748113	-11.2584124340747	GOOD	GOOD
0.00875669472066012	0.0374291609035374	0.167831896251332	0.000593557454214611	0.984683154863702	0.917454129548908	-0.0761563540000577	0.183756799694632	0.0279382569503075	0.0446616116849298	0.00253731118538508	-0.0503402542252501	0.260046472025767	-0.0624933225959854	6.25425551683707	19.4497654656461	8.67049217765373	-7.17560310690654	-20.834591748113	-11.2584124340747	GOOD	GOOD
0.00856270290055374	0.0383649855076144	0.167906738990861	0.00273265539207207	0.985188701261516	0.915040351034253	-0.0765714438440877	0.184795951854204	-0.00277345817353429	-0.0492611259614711	-0.0740020927243556	-0.181753245400839	0.176805027191865	-0.0687792402519295	6.25711869608392	18.9857141817292	8.67228452370369	-7.17560310690654	-20.834591748113	-11.2584124340747	GOOD	GOOD
0.00894464108761007	0.0391430701782872	0.168683517639356	0.00241820968548649	0.986675538129743	0.915822426598047	-0.0744657195363364	0.186877261111073	0.0128746584097917	-0.0643747423391691	-0.00274198826053184	-0.228567112849792	0.0153407803089565	0.008089028810391	6.25711869608392	18.9857141817292	8.67228452370369	-7.17560310690654	-20.834591748113	-11.2584124340747	GOOD	GOOD
0.00921173088757081	0.0396970725758931	0.167955703913107	0.00469207639632013	0.986905699611589	0.916833454932938	-0.0740024190359342	0.183336113143223	-0.0129343336375375	-0.1083532718481	-0.0223393526443531	-0.273101666152509	-0.177281661008038	-0.0184026838136371	6.25711869608392	18.9857141817292	8.67228452370369	-7.16144729749556	-21.0502036114057	-10.7068242453592	GOOD	GOOD
0.00957331163722064	0.0399884012526822	0.167972519414151	0.00301764957362231	0.983812727983671	0.917649617684861	-0.0766603416820854	0.184266412411408	-0.155181925299941	-0.0554998496982265	-0.00309561626505543	-0.288902753312131	-0.026984488836674	-0.0955555214841388	6.25711869608392	18.9857141817292	8.67228452370369	-7.15109310690654	-21.207911748113	-10.3033680340747	GOOD	GOOD
0.00968337848071573	0.0400091039768833	0.169716648736822	0.000713780370478029	0.982923140286222	0.917291188562922	-0.0762045286364142	0.18310128234631	-0.0819425991197689	0.0539987011683911	-0.0218930260816279	-0.115228339324359	0.16435889118776	-0.168259819407479	5.86335154920194	19.626322343372	8.6687953850404	-7.15109310690654	-21.207911748113	-10.3033680340747	GOOD	GOOD
0.00968843871803862	0.0397809938014675	0.167741386837541	0.000282904750883786	0.981176659576573	0.915217779164675	-0.0740936117053928	0.185425285244849	0.119377982298608	0.181435606975328	0.0669023120514435	0.0220838498147389	0.199441946943335	-0.217092731337428	5.57321669608392	20.0983341817292	8.66622452370369	-7.15109310690654	-21.207911748113	-10.3033680340747	GOOD	GOOD
0.00965938184885453	0.0393238868623775	0.164257739631092	0.00215043352747409	0.979429424594437	0.917040410413159	-0.0738971577661652	0.184379380107993	0.0659268005960482	0.189233850615935	0.0308501346505835	0.046313749035801	0.11453349656788	-0.216801211434251	5.57321669608392	20.0983341817292	8.66622452370369	-7.15109310690654	-21.207911748113	-10.3033680340747	GOOD	GOOD
0.00949651504692064	0.0385698901694696	0.163790149459628	0.0037349162680359	0.984633535335391	0.920596620793007	-0.0729403339596828	0.177745558454561	-0.0130740783514685	0.00269611078466304	-0.00394873893557328	0.20161071014166	-0.134244799286755	-0.33125678380332	5.57321669608392	20.0983341817292	8.66622452370369	-7.39457159057739	-20.9739318320051	-10.5807923767094	GOOD	GOOD
0.00997172558736587	0.0373246456652167	0.168105462884461	0.00437086871360491	0.98863014416777	0.921892022411386	-0.0716194122315027	0.182314299318879	-0.0832691844622155	-0.065402983143328	0.0486013567392321	0.332961556196266	-0.205066557106907	-0.398925921123279	5.78351815005417	20.0993478665944	8.66676553528904	-7.53892310690654	-20.835211748113	-10.7452694340747	GOOD	GOOD
0.010483960503049	0.0353870318657697	0.167163527727154	0.00334202451018558	0.986358673522592	0.915985370043847	-0.0745473101656867	0.187873235811574	-0.101355926742095	-0.0398176723269762	0.0136841195237087	0.395095210675589	-0.183850802128968	-0.359006068216384	5.94249969608392	20.1001141817292	8.66717452370369	-7.53892310690654	-20.835211748113	-10.7452694340747	GOOD	GOOD
0.0101205568768258	0.0327328723745451	0.164767493367162	0.00207516952073402	0.985023401340472	0.919494635505028	-0.0784316090813865	0.185749583344746	-0.0747286765010176	0.027495569500129	0.0913195394271876	0.416543966507938	-0.298142905039222	-0.457494041468843	5.94249969608392	20.1001141817292	8.66717452370369	-7.53892310690654	-20.835211748113	-10.7452694340747	GOOD	GOOD
0.00997003226440272	0.0296005050186623	0.167117091591645	0.00181040345868094	0.985428204226551	0.921319384848145	-0.073741372636308	0.187569705415951	-0.0746550903941709	-0.0550165020573435	0.17113151792347	0.374699778399225	-0.279869693451541	-0.438129193275087	5.94249969608392	20.1001141817292	8.66717452370369	-7.53892310690654	-20.835211748113	-10.7452694340747	GOOD	GOOD
0.0100551148676852	0.0264203711983396	0.167777298695199	0.00269367081438594	0.985706129753664	0.921142649254892	-0.071500586824986	0.187914249615173	-0.00533427322411637	-0.0916364255289469	0.0674881622675468	0.395637701080709	-0.20169816419614	-0.397208665597132	5.94249969608392	20.1001141817292	8.66717452370369	-7.28214668986683	-21.0883200274849	-10.7474018357318	GOOD	GOOD
0.0102121440827509	0.0236609004895404	0.16658503647593	0.00380988166154685	0.98512057671066	0.920434389224156	-0.0714744443372504	0.186308807482549	-0.055231191130933	0.0602112628174492	0.0213567367438888	0.244725959751698	-0.222669286410723	-0.35483425168966	6.11645538803538	19.892245352693	8.66842576533931	-7.16021310690654	-21.208511748113	-10.7484144340747	GOOD	GOOD
0.0101828594154097	0.0217282551016309	0.164520799280862	-0.000597185292372531	0.980656530250954	0.9227267008448	-0.0743325071013284	0.184764216265326	0.00147444323556299	0.20473225341723	-0.0547455824460314	0.296796481161282	0.0430175887859381	-0.250267613407969	6.25252869608392	19.7296441817292	8.66940452370369	-7.16021310690654	-21.208511748113	-10.7484144340747	GOOD	GOOD
0.0107484223073605	0.020942393383422	0.162970924227387	-0.00288362918594588	0.980625874241895	0.919056878687111	-0.0729546181640096	0.185417716157082	0.0756621638690263	0.223783829144861	-0.0331921680090516	0.264782041489576	-0.204081468753594	-0.126845724818248	6.25252869608392	19.7296441817292	8.66940452370369	-7.16021310690654	-21.208511748113	-10.7484144340747	GOOD	GOOD
0.010716551014977	0.0215153734927085	0.166024694844507	-0.000722760784756502	0.98702599198417	0.917797923898894	-0.0763632587013883	0.183700272748946	0.0484382763656216	0.0653951535256992	0.0140990402483048	0.317300368999875	-0.356193684521704	0.0402456160683834	6.25252869608392	19.7296441817292	8.66940452370369	-7.16021310690654	-21.208511748113	-10.7484144340747	GOOD	GOOD
0.0103822288515141	0.0235035017639429	0.167529045565942	0.00148952594257896	0.986774941360867	0.921273801619847	-0.0745789408706121	0.186750756502424	0.0143160315353796	0.0587195278015618	0.0208823066815411	0.261525017912351	-0.271237001971189	-0.0415168909982155	6.25252869608392	19.7296441817292	8.66940452370369	-7.42533787781168	-21.7554490950295	-10.7431217035731	GOOD	GOOD
0.0102221816251314	0.0267628939211395	0.165032695778121	0.00443776455937289	0.986422465483988	0.921757322674977	-0.0750556765792512	0.187460217393504	-0.0131485132212609	0.105214737867753	0.0142850657202436	0.136131111745441	-0.196549161488811	-0.0910777606749955	6.08201075375878	19.7258965710898	8.45628266025038	-7.52403310690654	-21.959051748113	-10.7411514340747	GOOD	GOOD
0.0105528354683082	0.030959039517894	0.164814290982427	0.00221246012918482	0.987816378082635	0.918818472939861	-0.0702141139264095	0.181220890559512	-0.0131986065763964	0.0786320434232852	0.0544148711936343	0.196289250645461	-0.224609337680806	0.000222121846149372	5.94403569608392	19.7228641817292	8.2838345237037	-7.52403310690654	-21.959051748113	-10.7411514340747	GOOD	GOOD
0.0103550654456851	0.0356084730789934	0.167291184823134	0.00183864494394545	0.986832371633061	0.919430251445239	-0.0698444571932037	0.180629044244452	-0.0131231024745034	0.0134053500289563	0.0421065644450492	0.227093071169336	-0.274160237406618	-0.00609179200018339	5.94403569608392	19.7228641817292	8.2838345237037	-7.52403310690654	-21.959051748113	-10.7411514340747	GOOD	GOOD
0.0103942223590608	0.0400849339611173	0.16805297051269	0.00588837704913195	0.985637528349041	0.920479058582714	-0.074342737635538	0.183460804432221	-0.0805126315302792	0.0249193860216477	-0.0131574607675541	0.387377819242945	-0.236460962827319	-0.0616017758786985	5.94403569608392	19.7228641817292	8.2838345237037	-7.52403310690654	-21.959051748113	-10.7411514340747	GOOD	GOOD
0.0106476308044587	0.0436995573897466	0.167604428254362	0.00424527394898753	0.9823221150565	0.920461337756917	-0.0719741781681373	0.185111345854936	-0.203416904342194	0.0137105651989685	-0.0131391575155297	0.47040594105129	-0.118924417204783	-0.0585934030255011	5.94403569608392	19.7228641817292	8.2838345237037	-7.32675694498864	-21.5617170125979	-10.5095746954482	GOOD	GOOD
0.0110235296125933	0.0459716727467824	0.168659110882149	0.00292817861529694	0.979841165620354	0.921769334081169	-0.0718930100786009	0.184614303248702	-0.0916245608413761	-0.040254833145208	0.0202575955983105	0.278147612536468	-0.25165976297039	-0.0626439164445336	6.11321231673433	19.5240794206409	8.49450783066575	-7.15109310690654	-21.207911748113	-10.3033680340747	GOOD	GOOD
0.0119616831188904	0.046870610769658	0.168508150810557	0.00324089700177558	0.984354828029054	0.923236280570513	-0.0774628702886909	0.18425328575779	0.0487556887765176	-0.0080569823964899	0.0148744952022348	0.163588582631505	-0.316303391954576	-0.124111286364987	6.25482369608392	19.3576841817292	8.6708545237037	-7.15109310690654	-21.207911748113	-10.3033680340747	GOOD	GOOD
0.0141841743806861	0.0468058743168783	0.166572565376576	0.00335414358507113	0.986518337703772	0.922331218860429	-0.0766472173628487	0.181859197021989	0.0154828033129449	0.0832914211410278	0.0532659746425903	0.336290981853483	-0.140267770645925	-0.0152142659731606	6.25482369608392	19.3576841817292	8.6708545237037	-7.15109310690654	-21.207911748113	-10.3033680340747	GOOD	GOOD
0.0118290310712913	0.0464445432276375	0.16541896219964	0.00140050734797985	0.985471392224918	0.918924210531817	-0.0738006966234564	0.180868658765708	0.0869203402096002	0.00963724078474187	0.0765326006206305	0.401815603143723	-0.129548493468187	-0.0118447815127522	6.25482369608392	19.3576841817292	8.6708545237037	-7.15109310690654	-21.207911748113	-10.3033680340747	GOOD	GOOD
0.0158676157099908	0.0464853120538814	0.166509075429409	-4.56847094070961e-05	0.985115025898607	0.918484215968474	-0.0736420651457845	0.185121471393465	0.138808628695395	0.0280846174380075	0.0483389863943944	0.383868630972456	0.05572077762238	-0.0553236665729174	6.25482369608392	19.3576841817292	8.6708545237037	-7.16241626915881	-21.2086589030647	-10.855724862594	GOOD	GOOD
0.0146522427068863	0.0474495843366357	0.168159397135996	-0.00014784308210737	0.985732743283663	0.920660426861042	-0.0725231314195821	0.186906810753508	0.0773175267773351	0.0103831642448895	0.0483880397311448	0.263483852571109	0.0556396700259644	-0.0655183907118024	6.25359265758336	19.5572036068579	8.67007674338743	-7.17064310690654	-21.209201748113	-11.2570394340747	GOOD	GOOD
0.0147932008938423	0.0495086750769231	0.169660006747187	-0.00107645248547855	0.986578645525032	0.922333702078123	-0.0704513470270722	0.189516404831702	0.0158666786027957	-0.0680262860732577	-0.0172606853630125	0.235491966764176	-0.0288067590603235	-0.126962607890921	6.25252869608392	19.7296441817292	8.66940452370369	-7.17064310690654	-21.209201748113	-11.2570394340747	GOOD	BAD
0.0151732447863605	0.0523719689420794	0.167951829607018	0.00282894786030234	0.985886289145891	0.921738582974697	-0.0719364022916661	0.18809064600024	-0.0128170262929694	0.0227891200969292	-0.0416531582785105	0.246923054952249	0.100382587631675	-0.262680600052565	6.25252869608392	19.7296441817292	8.66940452370369	-7.17064310690654	-21.209201748113	-11.2570394340747	GOOD	BAD
0.0151444064455038	0.0553341643001326	0.164910949649097	0.00283162172266801	0.988023453707384	0.919707838256282	-0.0705444805130366	0.183800000634569	-0.0455565389136936	-0.0480539917003581	0.0196128346422128	0.222430075963929	0.132292478732733	-0.145034197040742	6.25252869608392	19.7296441817292	8.66940452370369	-7.17064310690654	-21.209201748113	-11.2570394340747	BAD	BAD
0.0161738178211798	0.057540983242846	0.165261613327598	-9.20718349478979e-05	0.986156908554135	0.92024270859193	-0.0755846480337858	0.181491349458284	-0.00915097343803108	-0.00208775711075176	-0.0166533908936591	0.183288225256324	0.0735689483096817	-0.105609322554559	6.25252869608392	19.7296441817292	8.66940452370369	-7.39622461957702	-21.4454155246289	-10.9331519721194	BAD	BAD
0.0128775545710182	0.0583615441919734	0.165125664415599	0.000650019318012805	0.981498991932484	0.919376817769562	-0.0742634775758084	0.180379179652343	0.113789156433107	0.137529343247072	-0.00956863745396662	0.239399956623253	0.0148782852062907	-0.111687499697228	6.089569466384	19.7255995064019	8.43195145651409	-7.52899310690654	-21.584441748113	-10.7425244340747	BAD	BAD
0.0156784645920639	0.0576320920811129	0.163938698908874	0.00391185835608162	0.981898926305062	0.918436705633736	-0.0681621731206259	0.182991348342732	-0.0225995201773246	-0.0187603340899933	0.048331014896892	0.122931363016933	-0.0812697200343836	0.0290913766417885	5.94390869608392	19.7219841817292	8.21970452370369	-7.52899310690654	-21.584441748113	-10.7425244340747	BAD	BAD
0.0160040134834301	0.0556054772275254	0.162425626894826	0.00643299899398378	0.983079620745181	0.915278083191511	-0.0716404484114695	0.183827044020495	-0.100645629454361	-0.159345430312374	0.0161555800152378	0.117642154482825	-0.236564188544807	0.0931054848993984	5.94390869608392	19.7219841817292	8.21970452370369	-7.52899310690654	-21.584441748113	-10.7425244340747	GOOD	BAD
0.0160702012920252	0.0527167327841197	0.163582770052837	0.00389901843291463	0.985833216589735	0.913921895290295	-0.0703921640430088	0.183218460687205	-0.109401903140181	-0.252447426384184	-0.012928935061145	-0.0477780169793421	-0.178811976197282	-0.0294802444540273	5.94390869608392	19.7219841817292	8.21970452370369	-7.52899310690654	-21.584441748113	-10.7425244340747	GOOD	BAD
0.0158347011943708	0.0494340589130501	0.165431637922035	0.0033615750760652	0.988105975310577	0.919837397075341	-0.0760267207659488	0.187129846408601	-0.0690651943623824	-0.0896944881367078	0.0830541733492726	-0.233954860173354	-0.160526713775777	0.0346046338837981	5.94390869608392	19.7219841817292	8.21970452370369	-7.52616368991741	-21.3292364974739	-10.440759698568	GOOD	GOOD
0.0155541223752875	0.0462285723282589	0.168473970086021	0.00499993621484557	0.98636480181287	0.91883065786879	-0.0766296935112768	0.190787500403189	0.0169440408188368	0.137690668351383	0.139237107612298	-0.315911819556145	-0.0187838986330992	0.00900462607260021	5.94436856914312	19.7251903023792	8.45297188529349	-7.52483310690653	-21.209221748113	-10.2988495340747	GOOD	GOOD
0.0171663875611375	0.0435454801711249	0.171503568309865	0.00325478063308975	0.982175908516516	0.921982122281727	-0.0783042167398663	0.19180132430355	-0.012573315052303	0.137592429870367	0.0779436567865182	-0.291295721072487	0.0937305247150004	-0.0714211515564064	5.94479369608392	19.7281541817292	8.6686145237037	-7.52483310690653	-21.209221748113	-10.2988495340747	GOOD	GOOD
0.0171534920281083	0.0418057639948795	0.166737220146077	0.00209942207179293	0.983622682689206	0.922958871594481	-0.0727411126813501	0.196845354682494	-0.0125375507183507	0.0455523201138547	0.0166994111319334	-0.360274618130049	-0.0126381903126425	0.0402971416914205	5.94479369608392	19.7281541817292	8.6686145237037	-7.52483310690653	-21.209221748113	-10.2988495340747	GOOD	GOOD
0.0172613239842239	0.0414036303885418	0.163279873406092	0.00155503037017527	0.986635549030889	0.925721619864472	-0.0737494015181205	0.198054144403696	0.0508760814114081	-0.0406839495604636	-0.10765444985214	-0.351062993563544	-0.0630568930430713	0.137145522947056	5.94479369608392	19.7281541817292	8.6686145237037	-7.52483310690653	-21.209221748113	-10.2988495340747	GOOD	GOOD
0.0180963565736397	0.0425856634256494	0.164473139586068	-0.000127746250836609	0.984664931836959	0.923961914831196	-0.0674121789839048	0.193024259323947	0.110616851438856	0.0201984143227255	-0.0395814829129282	-0.197660393681629	0.106590789203885	0.109426395463668	5.94479369608392	19.7281541817292	8.6686145237037	-7.539111697619	-21.2101639159912	-10.9953759143341	GOOD	GOOD
0.0192189168895465	0.0453048356038929	0.165691143728706	0.000161816571410218	0.981501458363664	0.919262990478249	-0.0674372652214863	0.189115654084426	0.110545956242881	0.108378616473572	0.172560476544483	0.310964586466668	0.426727671662757	-0.0426438669267167	6.10213263262036	19.7289159898285	8.6690184353805	-7.54438310690654	-21.210511748113	-11.2525214340747	GOOD	GOOD
0.0200253064922545	0.0492052164430479	0.166153671970885	-0.000124802277572219	0.982810987602286	0.916586984594562	-0.0650802978430153	0.167643827555896	0.0163187656390939	0.0163149850542946	0.20120585887787	1.17707201888942	-0.00602555871337362	0.165873126920511	6.25252869608392	19.7296441817292	8.66940452370369	-7.54438310690654	-21.210511748113	-11.2525214340747	GOOD	BAD
0.0206830960755508	0.0537093575775068	0.16765589710243	0.00115525438054686	0.984181034713037	0.913999857295793	-0.064660958786651	0.161451635202738	-0.0117412439658234	0.0808544757651852	0.108803737437556	0.539347248702825	-0.650046506199678	0.0248905762528728	6.25252869608392	19.7296441817292	8.66940452370369	-7.54438310690654	-21.210511748113	-11.2525214340747	GOOD	BAD
0.0174350596665662	0.0581110609311141	0.168331596927479	0.00133451308108628	0.982511345409746	0.913769313535554	-0.0751911409605163	0.190062044971888	0.111293187000286	0.0757643775932703	-0.0136463659522515	-0.682481906986827	-0.570723805683766	-0.368479222014308	6.25252869608392	19.7296441817292	8.66940452370369	-7.54438310690654	-21.210511748113	-11.2525214340747	BAD	BAD
0.0194900914293176	0.0616962462344931	0.166407361307738	-0.000338898001600889	0.984460909360969	0.917496395200397	-0.0795853117076052	0.204912802124272	0.109926844004432	-0.0400608290782537	-0.0432236448935521	-1.22405145955919	-0.0208784462796354	-0.326273877575186	6.25252869608392	19.7296441817292	8.66940452370369	-7.54438310690654	-21.210511748113	-11.2525214340747	BAD	BAD
0.0238487988881117	0.0639333480884624	0.165951213158151	-0.00157140197285155	0.988318052335942	0.921102262916278	-0.0745849491511575	0.184827348209012	0.0179503935258694	-0.0111126455318073	-0.0129579316986931	-2.03960468961231	0.263772091130224	-0.343307094446698	6.25170125265137	19.7238712035228	8.24979910078272	-7.54438310690654	-21.210511748113	-11.2525214340747	BAD	BAD
0.0258826510725538	0.0646418711086335	0.166191796948088	0.000635675633608703	0.990020493421745	0.924195037414351	-0.0760089502918039	0.169164503341343	-0.0744530411491232	-0.0704304343883308	0.0176567226579973	-2.12803137592922	-0.263692539885801	-0.119156071084177	6.25088469608392	19.7181741817292	7.83571452370369	-7.54438310690654	-21.210511748113	-11.2525214340747	GOOD	BAD
0.0282196170779598	0.0640312562799362	0.165445677761642	0.00353138500269143	0.989086477856736	0.921438970914342	-0.0760735383476104	0.177985502171753	-0.074191265476667	-0.0109386758425632	0.0174499224707155	-1.73625434864297	-0.921079791130501	0.428068011127828	6.25088469608392	19.7181741817292	7.83571452370369	-7.54438310690654	-21.210511748113	-11.2525214340747	GOOD	BAD
0.0316060855676872	0.0625893226480474	0.165197970367595	0.00256078943793975	0.987627605395911	0.913810755539952	-0.072336367074495	0.180616795513893	-0.0125187965093159	0.0486099751455757	-0.0743539112715022	-1.62527057929533	-0.616745841392554	0.641519616017724	6.25088469608392	19.7181741817292	7.83571452370369	-7.54438310690654	-21.210511748113	-11.2525214340747	GOOD	GOOD
0.0331707047085089	0.0608707650359877	0.165676248573983	0.000877973438409809	0.98375280062656	0.913174923043239	-0.0719757663955249	0.176295031021547	-0.0125031079254018	0.0483231378986866	-0.0444542226415701	-1.29959487791001	0.0782702162214421	0.569817856780862	6.25088469608392	19.7181741817292	7.83571452370369	-7.54438310690654	-21.210511748113	-11.2525214340747	GOOD	GOOD
0.0344137181250021	0.0592989449043853	0.167350254430635	0.00253737632297788	0.98226968220287	0.913371725570406	-0.0717226176616496	0.185682634902719	-0.0124683051777063	0.107603122026398	0.0178094413810831	-0.625606543986175	0.0371035292750459	0.409893598292806	5.91504312357056	19.9032759935321	8.02458281265253	-7.54438310690654	-21.210511748113	-11.2525214340747	GOOD	GOOD
0.0358285592285563	0.0580895232313111	0.170277327713756	0.00573810363454263	0.986148252935759	0.912797577205562	-0.071843767638583	0.189288601413212	-0.0428168906186652	0.0790002115136618	-0.0131482643200125	0.16263262168477	-0.315826349551389	0.334520638178775	5.57233169608392	20.0921641817292	8.21731452370369	-7.54438310690654	-21.210511748113	-11.2525214340747	GOOD	GOOD
0.0385290345389277	0.0573248178423754	0.168164009703733	0.00357632295960354	0.985251157374653	0.918297131911556	-0.0738524482043789	0.191092198237876	-0.0740328420936366	0.0188302220125789	-0.0130637287747146	0.899505485125556	-0.230688809530657	0.296753725859223	5.57233169608392	20.0921641817292	8.21731452370369	-7.54438310690654	-21.210511748113	-11.2525214340747	GOOD	GOOD
0.0401453760506869	0.0571014610248313	0.165888732380354	0.00325853366345025	0.984432435012415	0.923319820725712	-0.0717193171694826	0.192327471351501	0.0466209448464781	-0.0393194865897	-0.0129997948411888	1.31691279217215	0.170841866440836	0.272583003789041	5.57233169608392	20.0921641817292	8.21731452370369	-7.54438310690654	-21.210511748113	-11.2525214340747	GOOD	GOOD
0.0435492527808938	0.0576254684798342	0.167369598452614	0.00333826293470505	0.984767231014489	0.924125914277663	-0.0735349240599935	0.190334548006327	0.0819864847664787	-0.0998199113085177	0.0170354771364745	1.44797565674704	0.785961248988688	0.195221298402214	5.57233169608392	20.0921641817292	8.21731452370369	-7.7738631743572	-21.2109033523237	-10.9284095774967	GOOD	GOOD
0.0467451103328133	0.0592001559715539	0.166919686792425	-0.000289535186558397	0.984151720183443	0.924230656658152	-0.0734733173182854	0.187464593562795	-0.0126401900457137	-0.0708500634287421	0.0485020675334549	1.23057056139643	1.22742574524702	0.0327934856459351	5.90262150164131	20.099759824935	8.65503475167692	-7.90770310690654	-21.211131748113	-10.7393774340747	GOOD	GOOD
0.0500140293263851	0.0621378419391779	0.165863351063271	0.000535394134713643	0.98684531399175	0.926359574382535	-0.0766631007367099	0.187733192824858	-0.0127265774213871	-0.078672972394327	-0.110123422816554	0.773263812345766	1.21629935823342	0.00700023579322046	6.25111869608392	20.1077741817292	9.1168845237037	-7.90770310690654	-21.211131748113	-10.7393774340747	GOOD	GOOD
0.0516148039578649	0.0666479211056546	0.166042572850452	0.00136818984022159	0.986301182781829	0.926795106688706	-0.0809591640314049	0.18783374321933	-0.0579369388786169	-0.0560534529039021	-0.0169073604118226	0.518064112239875	0.962059957689344	-0.133062101808387	6.25111869608392	20.1077741817292	9.1168845237037	-7.90770310690654	-21.211131748113	-10.7393774340747	GOOD	GOOD
0.053782388934532	0.0727590978954913	0.165451678627378	0.00146273919292694	0.984500927959678	0.929729484389787	-0.0793046126076535	0.189132736972871	0.0156991571803703	-0.0401170529117349	0.00363420646030594	0.143049137358883	0.628878446994771	0.0302485240402275	6.25111869608392	20.1077741817292	9.1168845237037	-7.90770310690654	-21.211131748113	-10.7393774340747	GOOD	GOOD
0.0549078594111722	0.0803356390364131	0.165199370017335	0.000529154626913388	0.985739862116375	0.926586185349802	-0.075714469695052	0.185112474155556	-0.0411481263721407	0.00329884039886111	-0.0128162829117059	-0.0195621145926815	0.55336666338982	0.233416237703547	6.25111869608392	20.1077741817292	9.1168845237037	-7.91108500376519	-20.9557098968588	-10.7403135922172	GOOD	GOOD
0.059579812041465	0.0891500717068486	0.164135038451738	0.00295717082756213	0.987834914756318	0.924391123057842	-0.0769779201364447	0.180811739274274	-0.0295803481259733	0.278748213622334	0.0319534332940878	-0.0622823925328734	0.811946390926044	0.229800545470707	6.0303578274641	19.5649458510704	9.1183992579776	-7.91266310690654	-20.836521748113	-10.7407504340747	GOOD	BAD
0.0639894003513624	0.0988656084168215	0.167287536659362	0.00296572656704937	0.990455191304067	0.921952707248391	-0.0749746946335008	0.179315564644022	-0.0128070917895161	0.159759174860133	0.00407043516416544	0.0055531320278531	0.918081093314303	0.1251909093864	5.94797469608392	19.3623741817292	9.1189645237037	-7.91266310690654	-20.836521748113	-10.7407504340747	GOOD	BAD
0.0681483906774717	0.108904344462461	0.166859846862943	0.000105098321000017	0.989116836072563	0.915009980636478	-0.0747833599343979	0.177045575657674	0.0318541892777259	-0.0936662654477587	0.0762735091083078	-0.0458087320757644	0.958165084660829	0.175497294702158	5.94797469608392	19.3623741817292	9.1189645237037	-7.91266310690654	-20.836521748113	-10.7407504340747	BAD	BAD
0.0715414225095894	0.118399793851011	0.163723782515008	-0.00119207364301447	0.98797080684277	0.915447501486389	-0.0745065518791889	0.178300616114526	0.0487705911464194	-0.0730773250852816	0.0212418892245925	0.0526635915132409	0.722412260753409	0.0344540502657843	5.94797469608392	19.3623741817292	9.1189645237037	-7.91266310690654	-20.836521748113	-10.7407504340747	BAD	BAD
0.0737078051260057	0.126419590736002	0.165568473091434	0.00113431477046703	0.98435501064517	0.916876017727787	-0.0721013397747974	0.180552031252635	-0.0846187565777223	-0.0830290848225024	-0.0126875853257509	0.0135757008675787	0.412531221626849	-0.0778970417809719	5.94797469608392	19.3623741817292	9.1189645237037	-8.18264566739956	-21.111731477872	-10.7364376533819	BAD	BAD
0.0766675627683427	0.132355550758622	0.166309855959957	0.00208024230325455	0.987199265496593	0.913432864873083	-0.0771149910986035	0.17777521994876	-0.0916190707067203	-0.0139910084651619	0.0315382148266853	-0.157429556392591	0.0330712945378878	-0.139301167263561	6.43430996394202	19.3558272527806	8.47358425714956	-8.28144310690654	-21.212441748113	-10.7348594340747	BAD	BAD
0.0799756860246292	0.136186787373178	0.164073809719087	-0.00106450679603259	0.984281591597904	0.914251230081562	-0.0776600122521055	0.179244232661674	0.0583669989825131	0.0192929923470143	-0.0835918373535169	-0.242436662671376	0.0330883713244473	-0.0814768104097217	6.62322069608392	19.3532841817292	8.22289452370369	-8.28144310690654	-21.212441748113	-10.7348594340747	BAD	BAD
0.0840304680105292	0.138491195908915	0.166390272129016	0.000845339735719591	0.985293916375426	0.915381145670401	-0.0774456491033848	0.181701998390618	0.0662325254761473	-0.0657911283335107	0.0404199522102294	-0.266874641511469	0.161788019866094	-0.00158946204282935	6.62322069608392	19.3532841817292	8.22289452370369	-8.28144310690654	-21.212441748113	-10.7348594340747	BAD	BAD
0.0874842119375757	0.140264734659518	0.168325655152732	0.001395138531308	0.985346857558757	0.917695725104716	-0.0763677395058044	0.1839154520487	-0.0393309293463384	0.0279602892215685	0.065999596416976	-0.234221782854809	0.18785571957423	-0.00363500726042468	6.62322069608392	19.3532841817292	8.22289452370369	-8.28144310690654	-21.212441748113	-10.7348594340747	BAD	BAD
0.0907913942962874	0.142604238137969	0.168605082698026	0.000427797739638776	0.984921807579319	0.917958935877874	-0.0747693172692481	0.187377027509567	-0.118368728158578	-0.0908227168107215	0.00473265722997294	-0.270160164767582	0.252526357587562	-0.13008816834162	6.62322069608392	19.3532841817292	8.22289452370369	-7.89171724623198	-21.0119918367928	-11.0111661205411	BAD	BAD
0.0923539134272432	0.146353145738934	0.166143340202183	0.00394118012783412	0.980145193657207	0.915829084822429	-0.074499656089013	0.183462512938871	0.0393126413773664	0.0101718949224377	-0.0127461374921322	-0.0926148766560478	0.365040090638037	-0.248647296745908	6.35933584359025	19.6212039185579	8.54075200508162	-7.54935310690654	-20.835901748113	-11.2538944340747	BAD	BAD
0.0937940886185299	0.151872393222794	0.163110769353969	0.00201946933874357	0.984035034817631	0.919412719336315	-0.0753254434005506	0.186007511271902	0.153964932231494	-0.00577469095731816	0.0744592340791745	0.13999810845634	0.487311535055784	-0.175398670971786	6.25252869608392	19.7296441817292	8.66940452370369	-7.54935310690654	-20.835901748113	-11.2538944340747	BAD	BAD
0.0997113205789898	0.159042073824187	0.165379197939784	0.000278631310120074	0.984674949817393	0.923861623797812	-0.079924535562014	0.181606106669202	0.128145960554213	-0.0822042692216018	0.0664457467766991	-0.110992603650677	0.564603317766957	-0.12776022833913	6.25252869608392	19.7296441817292	8.66940452370369	-7.54935310690654	-20.835901748113	-11.2538944340747	BAD	BAD
0.102083960180146	0.167454922826655	0.16355165867094	0.000130819584776572	0.982950697343049	0.923243349286343	-0.0803899023543201	0.179940573852718	0.0230963443215995	-0.05749334420683	-0.0382869844582346	-0.433635587476513	0.763159132989516	-0.119493549210401	6.25252869608392	19.7296441817292	8.66940452370369	-7.54935310690654	-20.835901748113	-11.2538944340747	BAD	BAD
0.101161189637498	0.176637068911984	0.165342037145458	0.00355908017170535	0.982550246138862	0.921493901959376	-0.0747145595709025	0.19547350658728	0.0303420069817164	0.0437503647092448	-0.0310313920493049	0.389910961081497	0.944605251898883	0.155329385359417	6.25252869608392	19.7296441817292	8.66940452370369	-7.33144833318373	-20.8351379882372	-11.2565285311119	BAD	BAD
0.105754077274283	0.186172373069467	0.164257071848087	0.000888401260980307	0.984913458228142	0.918656839073356	-0.0687132907870567	0.192130403688178	-0.0381707051331994	0.120513287030847	-0.0128809374323198	0.630807839342242	0.795628377854867	0.369099421983049	6.25252869608392	19.7296441817292	8.66940452370369	-7.17560310690654	-20.834591748113	-11.2584124340747	BAD	BAD
0.106379968770133	0.195731835837079	0.164629322539553	-0.000496717040856659	0.987261510668562	0.920202732489219	-0.0705034176169483	0.178925066289215	-0.161171419903438	-0.0703157651762446	0.0301966094936906	0.315671667922099	0.676615110730746	0.246497452619067	6.25252869608392	19.7296441817292	8.66940452370369	-7.17560310690654	-20.834591748113	-11.2584124340747	BAD	BAD
0.109852410633385	0.205047482279751	0.165525693957984	0.00508636695108419	0.986535204415151	0.919628997795794	-0.0758147937906633	0.169872542789537	-0.0254154517712462	-0.117310465907438	-0.0804038216337913	0.176800811728678	0.497884501853485	5.71773305678702e-05	6.25252869608392	19.7296441817292	8.66940452370369	-7.17560310690654	-20.834591748113	-11.2584124340747	BAD	BAD
0.115360728714548	0.213872699703678	0.166703421382145	0.00233554321997003	0.986596442085098	0.917370159612446	-0.0766608746502563	0.17342251823774	0.048489100319928	-0.22396515313798	-0.0499097726743371	0.10469538499549	0.168136008626607	-0.0562287401025374	6.25252869608392	19.7296441817292	8.66940452370369	-7.17560310690654	-20.834591748113	-11.2584124340747	BAD	BAD
0.113946155123107	0.222004333456454	0.16308459489485	-0.000886788522653299	0.986537639941062	0.917986319117336	-0.0743395206038782	0.182818427131381	0.00563186000097071	-0.153491367456579	0.0298485550413921	0.104574875189113	-0.183585071519624	-0.18756542734472	5.7798050857701	19.9908512088645	8.97998634728262	-7.41857124477419	-20.3609659931245	-11.257289668988	BAD	BAD
0.123033960814039	0.229389821583529	0.162638248869828	0.00204418312203322	0.98272061371527	0.91761582153221	-0.0736205976776605	0.186760481727902	-0.0558276236731314	-0.0168942616580476	0.0058421802235057	0.499939128423528	-0.199711721742835	-0.315668388887341	5.57410169608392	20.1045141817292	9.11513452370369	-7.55928310690653	-20.086671748113	-11.2566394340747	BAD	BAD
0.122683263334033	0.236199587733682	0.166621506651428	0.00118310339696227	0.984759985434103	0.918002033403632	-0.0697261448551351	0.189231870117882	0.010864010930145	-0.145346552902855	0.029660718751223	0.882758729472121	-0.474131380773488	-0.297844292223887	5.57410169608392	20.1045141817292	9.11513452370369	-7.55928310690653	-20.086671748113	-11.2566394340747	BAD	BAD
0.12724632059262	0.24274349525345	0.168798921955034	-0.000856432255052949	0.985355296708951	0.919512079203882	-0.0694218773270228	0.193087836044747	-0.0366203051198694	-0.0948246122900679	0.0908350140263876	0.887773704668995	-0.61984982276342	-0.235841080325464	5.57410169608392	20.1045141817292	9.11513452370369	-7.55928310690653	-20.086671748113	-11.2566394340747	BAD	BAD
0.128512352387354	0.249288547060426	0.167768880186314	-0.00131039611473965	0.988251544898985	0.922692610016383	-0.0755580384100313	0.19216046427441	-0.074676783412734	-0.039864531311838	0.151972761601044	0.431560107840018	-0.367009569130793	-0.336296516784708	5.57410169608392	20.1045141817292	9.11513452370369	-7.55928310690653	-20.086671748113	-11.2566394340747	BAD	BAD
0.135167952636522	0.255968774193564	0.16684748743184	-0.000653374047474192	0.992076657190332	0.923355929910844	-0.0755316179593921	0.194613717871729	-0.0746963817351356	-0.0803328091882382	0.0452370937075707	-0.194121603350082	-0.0542637131446328	-0.149226012610262	6.03668188363583	19.8443588253577	8.50433439767247	-7.8049424338958	-21.1020153596799	-11.551042860851	BAD	BAD
0.137570363661395	0.262849402608521	0.166992421311909	-0.00264417309346564	0.983278142538968	0.921007399240499	-0.0775953870825761	0.189031523517588	0.00887563128413401	-0.219936549889376	0.0284223023003684	-0.606477421858285	0.119308461074557	-0.0725209967875242	6.25164369608392	19.7234641817292	8.22049452370369	-7.92229310690654	-21.587041748113	-11.6916784340747	BAD	BAD
0.141210939243925	0.269991820279869	0.167148766486736	-0.000454940549421792	0.985177663923477	0.923110853018654	-0.076025945986597	0.187406809707788	0.00680393440727823	-0.0763279569349891	0.0896268282660205	-0.832013045901681	0.196038574233579	-0.0488634027890517	6.25164369608392	19.7234641817292	8.22049452370369	-7.92229310690654	-21.587041748113	-11.6916784340747	BAD	BAD
0.146999300216043	0.277438917331184	0.166492121679367	0.00471081564140971	0.990000461996841	0.922345454474883	-0.0747015305151219	0.186472602716893	-0.0132065201932872	0.0196720644298569	0.0266416163748957	-0.712205843400171	0.295458050268859	0.0127939760167959	6.25164369608392	19.7234641817292	8.22049452370369	-7.92229310690654	-21.587041748113	-11.6916784340747	BAD	BAD
0.151743008174065	0.285211061400362	0.165507785865413	0.00317795909106911	0.985887620906051	0.920392383658032	-0.0722763280832015	0.185151051148449	0.0282520010234792	-0.0202671097257249	0.0281182730489775	-0.505643342343756	0.578676678374798	-0.0130320092921216	6.25164369608392	19.7234641817292	8.22049452370369	-7.92229310690654	-21.587041748113	-11.6916784340747	BAD	BAD
0.155423627266922	0.293376346968546	0.167481575325609	0.00160069964813334	0.985113017203264	0.916851967833165	-0.0745709301205307	0.188360007623844	0.00702696427224894	0.0400497641979306	0.0481876627617681	-0.362497161645493	0.718570659850881	-0.0745047912075064	6.04712248314727	19.4768264561526	8.52239355142225	-7.91890532756858	-20.7690820557275	-11.0013595076726	BAD	BAD
0.16004721846053	0.302143849637468	0.168267101589236	0.0016046327212435	0.983309256650656	0.917800440912149	-0.0739600429695059	0.188259472551298	-0.0543763823486492	-0.00058265790241124	0.0892563601600073	-0.32811054657946	0.562404686198564	-0.135931050799363	5.94708969608392	19.3561941817292	8.67005452370369	-7.91763310690654	-20.461911748113	-10.7421224340747	BAD	BAD
0.163276088665341	0.311869168594164	0.169101411124101	-0.000662146263953844	0.985561584834355	0.913282781543834	-0.0736379980414344	0.184354021601779	-0.0746712809976288	-0.0793870144091833	-0.0954650475798982	-0.179669449433749	0.327348238442057	-0.224626631457453	5.94708969608392	19.3561941817292	8.67005452370369	-7.91763310690654	-20.461911748113	-10.7421224340747	BAD	BAD
0.170452055375486	0.322916952672613	0.166329566993636	0.000464160848135207	0.984128049429413	0.91393332058698	-0.072828726788336	0.183262762671037	0.00743662202464224	-0.0198649419368976	-0.115460731496917	-0.1111398547597	0.121947216556811	-0.335233073763346	5.94708969608392	19.3561941817292	8.67005452370369	-7.91763310690654	-20.461911748113	-10.7421224340747	BAD	BAD
0.174327579878387	0.335460010599377	0.167916319576852	0.0019276609518394	0.979300143910582	0.917548159880385	-0.0743490002179404	0.184627891835001	0.0484126279384077	-0.0592506889613163	0.00704909531054705	0.146761623617222	0.0659613356710141	-0.363411759098054	5.94708969608392	19.3561941817292	8.67005452370369	-7.72706795588479	-20.6554315179366	-11.0069370003522	BAD	BAD
0.177682904665789	0.349400535630659	0.163438302088498	-0.00146774076671506	0.98216270011441	0.91581424416367	-0.0772153222620463	0.182781633604632	-0.0741386235113036	-0.099095855284838	0.0481422739156587	0.448103319523103	0.0325560850098524	-0.269240885604547	5.94556703985004	19.6028697970403	8.66909954766851	-7.54935310690654	-20.835901748113	-11.2538944340747	BAD	BAD
0.189185927307352	0.36449032099603	0.162878945839505	0.0018679742968358	0.980639393297499	0.916774004206879	-0.0771523930461428	0.184319046388895	-0.0141176765910143	-0.216908996319371	-0.0330194465080766	0.34375405781915	-0.0535392594546919	-0.276730313960406	5.94479369608392	19.7281541817292	8.6686145237037	-7.54935310690654	-20.835901748113	-11.2538944340747	BAD	BAD
0.195432036491825	0.380476343973218	0.164545004430325	0.001618401673601	0.986329091797676	0.918049543591732	-0.0756462718773157	0.187231986103073	0.00774830700854997	-0.120418309689063	0.00642122848037889	0.296650367273881	-0.17563054445763	-0.365958045146959	5.94479369608392	19.7281541817292	8.6686145237037	-7.54935310690654	-20.835901748113	-11.2538944340747	BAD	BAD
0.200732512003784	0.397108266678598	0.161844851628834	-0.000836268090254521	0.988359658462593	0.918911254982087	-0.0723053012137075	0.186224788221032	-0.0132654921601814	0.0385408708710487	0.00778659376068544	0.317680569886425	-0.221739209137297	-0.528979800278492	5.94479369608392	19.7281541817292	8.6686145237037	-7.54935310690654	-20.835901748113	-11.2538944340747	BAD	BAD
0.201986893446352	0.414068591169428	0.165133947654822	0.00250016314470442	0.989607840947341	0.923340123545514	-0.0725424105554433	0.188876956287568	-0.0536850283022516	0.118052588604818	0.0271204525766069	0.360184978838002	-0.261691437018187	-0.636084803989619	5.94479369608392	19.7281541817292	8.6686145237037	-7.75876357558667	-21.0493666415081	-11.2505486819149	BAD	BAD
0.208764250108807	0.430970349303183	0.166994774951472	0.00196756603458203	0.986635032216732	0.927621851488031	-0.0725376391701324	0.195431387111363	-0.074803627352989	0.060612614386205	-0.0321740870573458	0.556243773468128	-0.0432681663549489	-0.811372434399518	6.38810155056949	19.7302953638327	8.66976041626673	-7.91813310690654	-21.211821748113	-11.2480024340747	BAD	BAD
0.216703196381783	0.447459675576722	0.167928277557598	-0.00158479318848618	0.982839260113787	0.930267445921356	-0.0721127924865075	0.19373152245313	-0.034523202404286	0.058381090700052	-0.0745684998010461	0.659964973324869	0.357337357630323	-0.831479336128522	6.62181069608392	19.7314241817292	8.67036452370369	-7.91813310690654	-21.211821748113	-11.2480024340747	BAD	BAD
0.221722193207065	0.463309199515921	0.166682889551406	0.0022892686248193	0.98236118550704	0.928600175192984	-0.0706758773787872	0.190895755193671	0.0670746499550584	0.117607395126091	-0.0345649567692293	0.807133492769792	0.673529542107215	-0.718619172647291	6.62181069608392	19.7314241817292	8.67036452370369	-7.91813310690654	-21.211821748113	-11.2480024340747	BAD	BAD
0.223849260494222	0.478378516453801	0.166300152692363	0.00247104604735067	0.983163233333334	0.922930629790843	-0.0708131344438386	0.185290021261596	0.149938718666094	0.253989026663792	0.0266755617439051	0.830352408983146	0.859621532003023	-0.656074423615792	6.62181069608392	19.7314241817292	8.67036452370369	-7.91813310690654	-21.211821748113	-11.2480024340747	BAD	BAD
0.241393371516261	0.492518754037719	0.166031164761832	0.00268115899583652	0.988215412964251	0.91770428150968	-0.0738723088114376	0.177634582362207	0.0117161749473211	0.00832178445810947	0.00830666916478794	0.895578970763193	0.832285347371317	-0.518363581906472	6.62181069608392	19.7314241817292	8.67036452370369	-7.45579363678805	-20.746676062411	-10.9409004612232	BAD	BAD
0.238953839243465	0.505657365831933	0.165379776099917	0.00258948056137183	0.989519037518063	0.918184277596472	-0.0730496417541081	0.180095499121505	0.00479136844927657	-0.120263405291268	0.0660979376866888	1.12087368326488	0.495436829773098	-0.33305596341571	6.62386765811386	19.4948153323794	8.96167045143459	-7.17014310690654	-20.459291748113	-10.7511614340747	BAD	BAD
0.257222476340067	0.51807137156138	0.164557839161137	0.00207474832672565	0.984148233678912	0.91883639263608	-0.0721029975342684	0.1820518360495	-0.0311570901788341	-0.0609128766511501	-0.00932267858333972	1.29057052449003	0.322190663885221	-0.342454211940434	6.62499069608392	19.3656341817292	9.12071452370369	-7.17014310690654	-20.459291748113	-10.7511614340747	BAD	BAD
0.262319108126416	0.530528500678729	0.165467047035016	0.00301428381116863	0.985314551795812	0.919506612085264	-0.0748248097571964	0.185828796024238	0.0440505179210958	-0.00159303383901136	0.00432159045091793	1.09303977081994	0.246569387718487	-0.425713428000452	6.62499069608392	19.3656341817292	9.12071452370369	-7.17014310690654	-20.459291748113	-10.7511614340747	BAD	BAD
0.272639172076741	0.544063102053854	0.164940502104699	0.000726767767807109	0.989852018379414	0.920584771801937	-0.0726139200171034	0.180951487114197	-0.0482058558488521	0.0958229810978563	0.0480506088918449	0.716577798713383	0.358128563075581	-0.366482647575474	6.62499069608392	19.3656341817292	9.12071452370369	-7.17014310690654	-20.459291748113	-10.7511614340747	BAD	BAD
0.270071234388791	0.559515250691636	0.166422430631746	0.000100795660456317	0.988745549921042	0.920848147382221	-0.0697807521343277	0.177874510857082	-0.0181598866418503	0.0623530240426333	0.0480342413318712	0.712859867037831	0.70825276980232	-0.324426485224497	6.62499069608392	19.3656341817292	9.12071452370369	-7.17657998956177	-20.960954174947	-11.3867785305373	BAD	BAD
0.281090374799488	0.577195122925601	0.167333660281785	-0.000609912049357509	0.987030027858984	0.915561447004504	-0.069705189343046	0.178573687222665	0.00906817121584935	0.0194900379556134	0.0479947971944389	0.815491465211147	0.487761080657735	-0.36535646367377	6.19163403225235	19.3556683051165	8.5464029526298	-7.17977310690654	-21.209811748113	-11.7020864340747	BAD	BAD
0.291322282047188	0.596842938826622	0.166820574304346	0.000851115761583849	0.982247400466463	0.916167954792178	-0.0735714522763165	0.18261128476327	-0.0131850339015345	-0.0183572138325007	-0.0692058517442322	0.962274691649783	0.119614169054327	-0.0908790711335272	5.94620469608392	19.3500241817292	8.22114452370369	-7.17977310690654	-21.209811748113	-11.7020864340747	BAD	BAD
0.296543175195857	0.61774374638917	0.166327919131196	0.00331476191986659	0.983020169760308	0.921940049322332	-0.0731066513259046	0.181002414809087	-0.0913839390537652	-0.228457574607327	0.0198424643804031	0.889185006804606	0.0291041170708666	-0.128155552815317	5.94620469608392	19.3500241817292	8.22114452370369	-7.17977310690654	-21.209811748113	-11.7020864340747	BAD	BAD
0.303423798584471	0.638917470426721	0.166479626755928	0.00156348588188493	0.98617176046018	0.916971339441687	-0.0719929191593039	0.185762818010015	-0.0582211429131747	0.0393965733957876	-0.00721109406873619	0.700410575775449	0.152395747472793	-0.201409140707161	5.94620469608392	19.3500241817292	8.22114452370369	-7.17977310690654	-21.209811748113	-11.7020864340747	BAD	BAD
0.324362602535565	0.659368775153676	0.165735484368341	0.0022830265347843	0.986893050141997	0.913798445482211	-0.0708781601167311	0.189380691662257	0.0647659667532984	0.144440274355448	0.0028246713987203	0.778870467540529	-0.00546862384067231	-0.20113678738341	5.94620469608392	19.3500241817292	8.22114452370369	-7.43832948316826	-21.4796334612746	-11.3779028204438	BAD	BAD
0.327524673615509	0.678338687382205	0.163652391864683	0.0050536667209343	0.986932580661237	0.915378046619142	-0.0710964591754347	0.182749250850214	0.110087824971673	0.0039629611862481	0.12522039463452	0.784927006064596	-0.129268261488679	-0.156501193050757	5.47850289089594	19.8204101984441	8.50098302683609	-7.53942310690654	-21.585131748113	-11.2511494340747	BAD	BAD
0.325602092206851	0.695496007964014	0.162129000446745	0.00198396878938279	0.981736349663936	0.914938718161843	-0.0720548216159674	0.179414000643943	0.0326882044890697	-0.077271297881884	0.170502564899449	0.904376415283194	-0.144963047840296	-0.0948225909806412	5.20393469608392	20.0965541817292	8.66526452370369	-7.53942310690654	-21.585131748113	-11.2511494340747	BAD	BAD
0.336687318242174	0.710950180717813	0.162699369666156	0.00146564952976288	0.985042495546778	0.917508702180731	-0.0705717584061508	0.184650658444097	0.0255256515526533	-0.0248594339072617	-0.0217974970185466	0.840345445557636	-0.0406083257385626	-0.0422432262140364	5.20393469608392	20.0965541817292	8.66526452370369	-7.53942310690654	-21.585131748113	-11.2511494340747	BAD	BAD
0.341589954744756	0.725086855693936	0.165082336179394	0.0031660991298531	0.989145228453896	0.918977176398268	-0.0694093160897827	0.187589919485717	0.0485313546280945	-0.128906667019936	0.0937895822674957	0.733351538271969	0.147372024968421	-0.0177569542347946	5.20393469608392	20.0965541817292	8.66526452370369	-7.53942310690654	-21.585131748113	-11.2511494340747	BAD	BAD
0.347412875643882	0.738359176467647	0.165869044463617	0.00232413803369768	0.987200801768572	0.916255197265127	-0.0699763243250208	0.190393504007558	-0.105045965317216	-0.0328362505087094	0.117070322340799	0.702050996328817	0.200911954149814	-0.0177725591074332	5.20393469608392	20.0965541817292	8.66526452370369	-7.53658789380063	-21.3902445996185	-10.9877482704092	BAD	BAD
0.362806978934312	0.751169849131942	0.165071689601897	0.000686964725080435	0.98380455813729	0.916709003780267	-0.071939648263923	0.185688000797692	-0.0446318572061014	0.042095178341432	0.0858843796389312	0.766691817168621	0.359794715555962	-0.0822963488123266	5.66629288716365	19.3973272481172	8.11094126976391	-7.53396310690654	-21.209821748113	-10.7438964340747	BAD	BAD
0.3709683169771	0.763906270906471	0.165909126000882	0.000741496431441044	0.983419122076744	0.917384871498531	-0.0716950929349127	0.181780464325364	0.163080246162206	0.13010229544337	0.0710206318814	0.857382407698442	0.394032993116966	-0.172464340566131	5.94761369608392	18.9718841817292	7.77366452370369	-7.53396310690654	-21.209821748113	-10.7438964340747	BAD	BAD
0.374772546690356	0.776935948227959	0.167556234377996	0.00111611914394176	0.984564905339546	0.918440567308792	-0.0692926350942367	0.184483508888397	0.156983384664799	0.124276098036261	0.0476478775361386	0.816776022254065	0.228088341932517	-0.200345382875986	5.94761369608392	18.9718841817292	7.77366452370369	-7.53396310690654	-21.209821748113	-10.7438964340747	BAD	BAD
0.377701019266157	0.790434018077415	0.165719977084535	0.00230418744724707	0.987644158265785	0.919567263915785	-0.0670413424038262	0.184522884278138	0.0339169747617104	-0.067549953855224	0.00976115282316849	0.863832511312716	0.104313207727589	-0.234219621874257	5.94761369608392	18.9718841817292	7.77366452370369	-7.53396310690654	-21.209821748113	-10.7438964340747	BAD	BAD
0.380733718937096	0.804310159292615	0.165423845391863	-0.0011304268656015	0.984216257565793	0.921510385190409	-0.0695923854508848	0.189927945806001	0.0245081247663258	-0.158489292890985	0.0995448910771362	0.97973469050636	0.192730765591554	-0.156658398551384	5.94761369608392	18.9718841817292	7.77366452370369	-7.31542648434026	-21.635822349525	-10.7449063001918	BAD	BAD
0.39316287799874	0.818386202118558	0.164968467785693	0.00101868311591975	0.984045458089898	0.920329097419411	-0.0712160250723056	0.191535184911888	0.0481468199857531	-0.304074380861899	0.132736313076985	1.04093096456789	0.283661948239797	-0.148331891793112	6.36138904506398	19.4380371437927	8.32399677886119	-7.15028310690654	-21.957741748113	-10.7456694340747	BAD	BAD
0.396414190624934	0.832553470923198	0.166892451973311	0.00135262670136657	0.982945109985302	0.918918552252527	-0.072108856643262	0.188289897298176	0.0480895489920222	-0.213848442371538	0.0339257560087504	0.883120355177321	0.395680004479364	-0.414906565622715	6.62181069608392	19.7314241817292	8.67036452370369	-7.15028310690654	-21.957741748113	-10.7456694340747	BAD	BAD
0.413689342292714	0.846727182613811	0.165937341342598	0.00142977632171057	0.987575496038893	0.918973507795491	-0.073038017488278	0.19103269502871	0.085657326991656	-0.0622702585970038	0.0986488957718136	0.606594875547796	0.246820166759348	-0.418349992083692	6.62181069608392	19.7314241817292	8.67036452370369	-7.15028310690654	-21.957741748113	-10.7456694340747	BAD	BAD
0.411488623596779	0.86075643341158	0.167207280327841	0.000795762521544785	0.989943628682127	0.922358755039397	-0.0692077062974588	0.187427943902542	0.072143822687087	-0.183559598577215	0.0582248315813399	0.544435430070641	-0.234471835916651	-0.320296153121467	6.62181069608392	19.7314241817292	8.67036452370369	-7.15028310690654	-21.957741748113	-10.7456694340747	BAD	BAD
0.417233458484965	0.874444936326898	0.166446477096838	0.00259868173284803	0.990299168023355	0.924251642128554	-0.0693364596549454	0.189726226757185	-0.0640962184468326	-0.0961145698673673	-0.0138362151859053	0.414449350443007	-0.330216336485697	-0.357701281164844	6.39763758298574	19.7303436304396	8.66978175446886	-7.61409171854093	-21.4946025471357	-10.4659181957726	BAD	BAD
0.425765984529554	0.887636477408356	0.165304405685501	0.00508781543273115	0.990402708288258	0.92388555970232	-0.0686892518803374	0.191161185497653	-0.0620788572147665	-0.0872923625914458	-0.0509979852162319	0.202925692114769	-0.190724601345627	-0.380513268660441	6.25252869608392	19.7296441817292	8.66940452370369	-7.89857310690654	-21.210531748113	-10.2943301340747	BAD	BAD
0.432038359521508	0.900222317082734	0.166577741684698	0.00166911790144175	0.988910669587532	0.925472287731949	-0.0699059215991086	0.192156969565147	0.0608251601028807	-0.0500649398815912	-0.112197394077246	0.0548775920451638	-0.0362349177822581	-0.263103291841074	6.25252869608392	19.7296441817292	8.66940452370369	-7.89857310690654	-21.210531748113	-10.2943301340747	BAD	BAD
0.441056659143694	0.912014328570558	0.165683493699679	0.000627666693847999	0.986288626305796	0.925412847430128	-0.0709894223498556	0.191955572678371	0.0354330332246858	-0.0152310060501306	-0.0994849727699575	-0.150651923864891	-0.0866400895062606	-0.355443244196478	6.25252869608392	19.7296441817292	8.66940452370369	-7.89857310690654	-21.210531748113	-10.2943301340747	BAD	BAD
0.445201213423796	0.92262524848244	0.164708722296201	0.00188054396218148	0.986120445486911	0.925217009135262	-0.0705021196769064	0.192079024905293	-0.0505358949759645	-0.0388842484367144	-0.0381485860530896	-0.196267602575303	-0.0325474776798699	-0.319756566888109	6.25252869608392	19.7296441817292	8.66940452370369	-7.89857310690654	-21.210531748113	-10.2943301340747	BAD	BAD
0.443203613106906	0.931536705652757	0.168806157501832	5.65752453156924e-05	0.988013437099076	0.923420639118257	-0.0693969757440083	0.19357982055888	-0.00144632957659674	-0.00332077974477361	-0.0136186691159275	-0.506880494145928	0.221107626873528	-0.257326809262006	6.06691393842456	19.9514450431649	8.66806941985993	-7.65749411102868	-20.9589489072041	-10.5966017694031	BAD	BAD
0.450067458709951	0.938322945139812	0.169499437946142	-0.000723097186885655	0.985599058635153	0.920840424569373	-0.0696495062724449	0.197677137382636	-0.062331431460185	0.0559951960109368	-0.0502358976059877	-1.04862196256361	0.198042815545591	-0.174192707596695	5.94249969608392	20.1001141817292	8.66717452370369	-7.53892310690654	-20.835211748113	-10.7452694340747	BAD	BAD
0.459748563813647	0.942812913376036	0.168407182302447	0.00255120088817287	0.986662869371456	0.921402326791827	-0.0682861112786276	0.199061092462415	-0.100090635570397	0.00924346131730718	-0.0383900404250574	-1.26804656609064	0.102154436170781	-0.0509741729416344	5.94249969608392	20.1001141817292	8.66717452370369	-7.53892310690654	-20.835211748113	-10.7452694340747	BAD	BAD
0.470276464140699	0.945051629454073	0.168031969098099	0.00249624045231324	0.987957444882823	0.918954664757119	-0.067261834573373	0.203004888404911	-0.00195241994619225	-0.0387752458488074	0.022897430356154	-1.11205109295824	0.246721334533449	-0.0559208184968252	5.94249969608392	20.1001141817292	8.66717452370369	-7.53892310690654	-20.835211748113	-10.7452694340747	BAD	BAD
0.467456039520293	0.945150696946094	0.167626312537908	0.000829362635244968	0.984198946509476	0.919560890641307	-0.0720796029643335	0.179313098942216	-0.0247608931639716	-0.0738700928247575	0.0478132440646954	-0.684686745056756	-0.0551866751638414	0.185794695588433	5.94249969608392	20.1001141817292	8.66717452370369	-7.53892310690654	-20.835211748113	-10.7452694340747	BAD	BAD
0.47575114001099	0.943264469556031	0.167910890626039	-0.000225843392541791	0.982585197354855	0.912189209794245	-0.0665274070500411	0.173370954037959	-0.0750086680982823	-0.1330638212865	0.0115937865226451	-0.139151160962069	-0.206118155554963	0.15949465387509	5.7266905244822	19.6562678839427	8.40330596045794	-7.26990195650815	-21.3747748382664	-11.113141171897	BAD	BAD
0.47233630141564	0.939774840720602	0.169551709381328	-0.000245325176280676	0.984398058749637	0.911625737662559	-0.0629532412600485	0.186321471095606	0.0337277711523599	-0.087405349898276	-0.0135205049904591	-0.390690924649457	-0.121100475173481	-0.0252899512084362	5.57692169608392	19.3482441817292	8.22018452370369	-7.16567310690654	-21.583821748113	-11.2556684340747	BAD	BAD
0.491906441188165	0.935449370188769	0.168289209280432	-0.000422994799608444	0.989378189719522	0.912558304411665	-0.0768906008363005	0.204760395627101	0.0735505466152868	-0.108192001023414	0.0224585725773207	-0.494369284704251	-0.0897581621284876	0.106121026362091	5.57692169608392	19.3482441817292	8.22018452370369	-7.16567310690654	-21.583821748113	-11.2556684340747	BAD	BAD
0.484879671817965	0.931319695199546	0.169227877344949	0.00173630087184301	0.98737730753598	0.91847196548162	-0.0766597072245543	0.19363335210913	0.0840934587163222	-0.0182117838428074	0.0118434394966004	-1.59303378456911	0.188978394795454	-0.0871251281813448	5.57692169608392	19.3482441817292	8.22018452370369	-7.16567310690654	-21.583821748113	-11.2556684340747	BAD	BAD
0.499800242948197	0.928330487521721	0.169332449763649	0.00213253343443063	0.985945026695177	0.921399112118757	-0.0768904897810364	0.176202341940798	0.109562609212283	-0.0236862455622922	-0.0136043521947893	-2.39568210183655	0.314815455247251	-0.226260755131314	5.57692169608392	19.3482441817292	8.22018452370369	-7.16567310690654	-21.583821748113	-11.2556684340747	BAD	BAD
0.497721623730188	0.927072550082257	0.167551858575862	0.00168018902120434	0.986233775229255	0.918713397750271	-0.0757386118352337	0.182686434057191	0.0736988843799647	-0.0287729769074588	0.0578948594484706	-2.0984404656946	0.167121546723779	0.0578262885151865	5.57527996132822	19.7885260057333	8.74120243845963	-7.17042987105446	-21.5841343503571	-11.4875395856344	BAD	BAD
0.507427021693842	0.927810507759863	0.166036018509207	-0.000457232633550657	0.989347400915904	0.914682241365213	-0.0677971389421603	0.187503793689936	0.0836888089601766	0.124217675942401	0.0735585815955207	-1.57253399161959	0.114389166625467	0.291236648661804	5.57410169608392	20.1045141817292	9.11513452370369	-7.17480310690654	-21.584421748113	-11.7007154340747	BAD	BAD
0.503187992078654	0.930615990604651	0.166059438090841	0.00164424308449078	0.989968423106226	0.911185909698169	-0.0658821781936437	0.177878252791505	0.109462651574486	0.16442268968294	0.0478516074675831	-1.26238312620725	0.0473031041285057	0.389810091914123	5.57410169608392	20.1045141817292	9.11513452370369	-7.17480310690654	-21.584421748113	-11.7007154340747	BAD	BAD
0.516470543444922	0.935320845298441	0.16664837944152	0.00394757703683093	0.986121539324836	0.907774449167552	-0.0724334194182007	0.181258886290912	0.0738807521921785	0.00224956365215523	0.047840270273714	-0.942382221452202	-0.32032359432802	0.238230766363498	5.57410169608392	20.1045141817292	9.11513452370369	-7.17480310690654	-21.584421748113	-11.7007154340747	BAD	BAD
0.512911578607656	0.941399677494766	0.165245533926014	0.00492796337419374	0.986731640196266	0.908112610066773	-0.077384399894507	0.186328190665285	0.0478235296579307	-0.0639240107197129	0.0477691839852308	-0.739614630524311	-0.716945640848581	0.0806536207438767	5.57410169608392	20.1045141817292	9.11513452370369	-7.17480310690654	-21.584421748113	-11.7007154340747	BAD	BAD
0.516781038207497	0.948058938922251	0.163638817717998	0.0048386870027569	0.983380327846103	0.912333883335278	-0.0780259664518607	0.185722657147675	0.0124801517136874	-0.0046441797897424	0.0829006148591545	-0.322487314882575	-0.777009724099697	0.00276952437985569	6.17547047979475	19.8903662842551	8.8598434133562	-7.16362954408849	-21.5836848413627	-11.1559345547386	BAD	BAD
0.524016190463648	0.954497845234533	0.163783203061694	0.00484526288812988	0.983823140558979	0.916733881673853	-0.0745170207134658	0.18758318946192	-0.049008328958831	-0.0473110325812001	0.00365757702964344	0.473585833322053	-0.692546060301738	-0.00483759501092317	6.62181069608392	19.7314241817292	8.67036452370369	-7.15524310690654	-21.583131748113	-10.7470434340747	BAD	BAD
0.520680391745507	0.960103110353769	0.16531672120964	0.00353604889288465	0.983868844429013	0.917944660940299	-0.0698569030837495	0.189287456264437	-0.00511373062903906	-0.0642667074392684	-0.0400373200537922	1.01877638631961	-0.701755615168009	0.226399916178212	6.62181069608392	19.7314241817292	8.67036452370369	-7.15524310690654	-21.583131748113	-10.7470434340747	BAD	BAD
0.524997059674173	0.964448773483246	0.165876720906138	0.00235652729898462	0.982944188555735	0.919887434604583	-0.0681655649611296	0.191331920059966	0.0477271501908253	-0.00497222572005189	0.0213055969967553	1.25554504934985	-0.515358697516551	0.20409826101763	6.62181069608392	19.7314241817292	8.67036452370369	-7.15524310690654	-21.583131748113	-10.7470434340747	BAD	BAD
0.522540074458673	0.967123164313489	0.165139408714281	0.00145966901546999	0.987828181988452	0.925068898122775	-0.0694172574838894	0.194655030054815	0.0825953864544141	0.0207251764037657	0.0130371296261538	1.29009091610059	-0.269660253842361	0.106712384673206	6.62181069608392	19.7314241817292	8.67036452370369	-7.15524310690654	-21.583131748113	-10.7470434340747	BAD	BAD
0.524790569753752	0.967605340349684	0.166938348949287	-0.00293987167962645	0.987694456479497	0.927645881831947	-0.0700171024018988	0.193830860372869	0.0047358488596968	0.054316652658493	0.0558725545246746	1.07199388580007	-0.129633604492159	-0.0827799649512532	6.03053760229128	19.7320632949962	8.92273508198075	-7.39719090794254	-21.3514552573332	-11.0613243884152	BAD	BAD
0.530974731240036	0.96560384043729	0.165321108997837	-0.00103430316602976	0.986227935754586	0.929118521409737	-0.0725962293549003	0.195829471117381	0.0633644426317232	0.0465729058592568	0.0745478065618946	0.758076951814867	0.0975860324687949	-0.159361854252919	5.57639569608392	19.7325541817292	9.11657452370369	-7.54438310690654	-21.210511748113	-11.2525214340747	BAD	BAD
0.525162287269349	0.96157216309509	0.1638515183943	0.0014657209099828	0.984716725495507	0.928230385561861	-0.0738521409670655	0.189726330303799	0.101450837299275	0.0207003000193812	0.0823427901121705	0.444615740921664	0.278591522442481	-0.0585025011346005	5.57639569608392	19.7325541817292	9.11657452370369	-7.54438310690654	-21.210511748113	-11.2525214340747	BAD	BAD
0.530674520839118	0.956555286141715	0.169342344629516	0.00145413127628397	0.984077166307581	0.923495702265979	-0.0724491467646679	0.186894284478954	0.0474863214699671	0.0872752084657271	0.0403919636496302	0.373634740035477	0.357556437248453	0.0249708235451913	5.57639569608392	19.7325541817292	9.11657452370369	-7.54438310690654	-21.210511748113	-11.2525214340747	BAD	BAD
0.530262506078489	0.951589357863404	0.169446999656061	0.00290631986414472	0.986566344711952	0.922473557599714	-0.0731071459760805	0.190594069861534	0.0819262569217655	0.0398459497850056	-0.0135825151590714	0.394742663304133	0.223608109731625	0.0865158930536015	5.57639569608392	19.7325541817292	9.11657452370369	-7.54438310690654	-21.210511748113	-11.2525214340747	BAD	BAD
0.528275052152657	0.947375409531454	0.170206184876814	-0.000234562719958431	0.98916079662406	0.9200047216836	-0.0737763146845182	0.188185191197779	0.0404513639218538	0.0274458699629851	-0.0136039538772464	0.477486907581083	0.339822009992769	-0.0568250439708106	5.57511739452811	19.9398240364371	9.11577210250039	-7.5407130234871	-20.9582439262603	-10.9115585852326	BAD	BAD
0.530207659838531	0.944208148913842	0.170022769848398	-0.000276715052170228	0.986736258039988	0.915844392000359	-0.0718120405412718	0.184735826490495	-0.0825405172272169	0.0800419489833485	0.122691680642539	0.47532858576405	0.236577443911403	-0.136740012110212	5.57410169608392	20.1045141817292	9.11513452370369	-7.53892310690654	-20.835211748113	-10.7452694340747	BAD	BAD
0.527811827518851	0.941981019616525	0.166819807730989	0.000202778037977075	0.984228879675236	0.913886684382718	-0.0692227154124161	0.184048574004628	-0.0349511374274712	0.0799933555718094	0.0958150991187997	0.412244967517439	0.184246183895259	-0.178824877470073	5.57410169608392	20.1045141817292	9.11513452370369	-7.53892310690654	-20.835211748113	-10.7452694340747	BAD	BAD
0.526019257509915	0.940238560523628	0.165367216322802	0.00162763708138633	0.98687386676806	0.913974577176163	-0.0715580826864818	0.185347056978235	-0.0545203825363348	-0.0184323649728245	-0.0136872987980822	0.349266369864157	-0.00170020063839649	-0.197337389612113	5.57410169608392	20.1045141817292	9.11513452370369	-7.53892310690654	-20.835211748113	-10.7452694340747	BAD	BAD
0.523602487818593	0.938272290973226	0.165791442733503	0.00348328398271516	0.989908328653144	0.911300918274704	-0.0694242381642458	0.184280262324492	-0.035550385878653	-0.000109579490671384	0.0200750076305252	0.198219321177519	-0.294653352854853	-0.197021085584163	5.57410169608392	20.1045141817292	9.11513452370369	-7.53892310690654	-20.835211748113	-10.7452694340747	BAD	BAD
0.516369960523085	0.935311777459523	0.167460195755492	0.00225612592720338	0.986769231224776	0.911971140936435	-0.071183357928445	0.184932637185136	-0.0202152962120959	-0.0831024958338885	-0.0534025549668189	-0.078963610032087	-0.293955418634719	-0.152696100027191	5.94709150443085	19.9020720898222	9.11688056615627	-7.54645764299229	-20.8357101977678	-11.1126954567609	BAD	BAD
0.515520961294494	0.930763722064625	0.168893861178151	0.00346715523729627	0.982172841664386	0.911640338601705	-0.0717422026960304	0.190744607682834	-0.00837895955948472	-0.0545471371675214	-0.0691772132374194	-0.119454251746738	-0.303923324832032	-0.448065385206475	6.25341369608392	19.7358141817292	9.1183145237037	-7.54935310690654	-20.835901748113	-11.2538944340747	BAD	BAD
0.508790410252522	0.924418390986232	0.170894702988065	0.00130348593941186	0.982630643903334	0.915564119291738	-0.0710496001989724	0.188721931531922	0.0809245313812985	0.0797515203613317	0.0867979349802954	-0.148635114184576	-0.319057439224388	-0.199724926963707	6.25341369608392	19.7358141817292	9.1183145237037	-7.54935310690654	-20.835901748113	-11.2538944340747	BAD	BAD
0.515465209928364	0.916548395420221	0.169090570687621	-0.000995246127755465	0.981827874580931	0.917302328740429	-0.0694019452569859	0.184771949632766	0.108854730067945	0.0797463347810914	0.103583011180411	-0.276159344533625	-0.144147180045374	-0.0373952236325078	6.25341369608392	19.7358141817292	9.1183145237037	-7.54935310690654	-20.835901748113	-11.2538944340747	BAD	BAD
0.510084999897349	0.907812943348492	0.166386394798199	-7.99353317270524e-05	0.982976235315619	0.918464490356252	-0.0676647834969987	0.184062771931616	-0.0247893178999673	0.015134737100297	0.0143395242998643	-0.286288712448015	0.0309310383470306	-0.0131147096095679	6.25341369608392	19.7358141817292	9.1183145237037	-7.54935310690654	-20.835901748113	-11.2538944340747	BAD	BAD
0.505421050886019	0.899084777827195	0.164846474828833	0.00328322438549173	0.985979245935677	0.919705481537568	-0.0692363373257104	0.185456444281168	-0.0707914953759366	-0.0713775016569293	-0.0137368540310565	-0.16091731777279	0.269433788060051	-0.0768030868052088	5.68654434857244	19.726408447991	8.63125004147873	-7.54893499392921	-21.2277938153558	-11.4850602143417	BAD	BAD
0.498883403698592	0.891326440051647	0.165559525128344	0.00412810988393447	0.985123147948782	0.922060122811714	-0.0715623510965235	0.186609619172098	-0.113838016959836	0.125476438301533	-0.046780466087442	-0.233471119733161	0.404412827774555	-0.134897272827916	5.20534469608392	19.7184241817292	8.2177945237037	-7.54855310690654	-21.585731748113	-11.6961974340747	BAD	BAD
0.499925402396039	0.885403071373382	0.165832166999111	0.0009998996763122	0.984755031164995	0.923347022544156	-0.075149767260764	0.180661257310336	-0.0334584848264721	0.125356969292506	-0.0420837069465002	-0.214305765427132	0.534343182233155	-0.0685223639759481	5.20534469608392	19.7184241817292	8.2177945237037	-7.54855310690654	-21.585731748113	-11.6961974340747	BAD	BAD
0.501613591898074	0.881817096273127	0.164715089460091	0.000948364109904122	0.986729691306907	0.924023952928064	-0.0735233644923351	0.187694700535834	0.0429215005497333	-0.0394735828964438	-0.0137356978218051	0.515166238151041	0.698354889668186	0.0883537467308751	5.20534469608392	19.7184241817292	8.2177945237037	-7.54855310690654	-21.585731748113	-11.6961974340747	BAD	BAD
0.49856791955219	0.880637350940453	0.164952724218886	0.00414931717372291	0.984522191029276	0.921823308625766	-0.0666146240341216	0.192295193005252	-0.0142273569927656	-0.0077910615199134	-0.0464861602057273	0.94276951545053	0.396907587804972	0.169913643806973	5.20534469608392	19.7184241817292	8.2177945237037	-7.54855310690654	-21.585731748113	-11.6961974340747	BAD	BAD
0.499504725649937	0.881712484938174	0.167011392352675	0.00157282873347451	0.985936103699579	0.919981236159883	-0.0701212478781177	0.181198913112227	0.0513711397275276	-0.0117455412766541	-0.075045311666472	0.6390587614123	0.209424363511929	-0.00503649723126502	5.40199429922633	19.719372067739	8.21830041792241	-7.54332003995681	-21.5853878444799	-11.4411080605982	BAD	BAD
0.497761809376434	0.884761338938583	0.166819756491273	0.000289862739363857	0.990286297288846	0.92213278770495	-0.0746247741170963	0.177551327725676	0.0108709831518766	-0.00799404813309005	-0.0424841679067756	0.417226795582081	0.0556218931446411	-0.170733285172512	5.57462569608392	19.7202041817292	8.21874452370369	-7.53942310690654	-21.585131748113	-11.2511494340747	BAD	BAD
0.494553664839646	0.889219414116481	0.164702084124191	0.00127398906701459	0.990505865276958	0.921600036217157	-0.0726243757839192	0.178889249110253	-0.0105622805079596	0.0512981908029754	-0.0137052900328031	0.501052060677433	-0.296043204231704	-0.159815236956099	5.57462569608392	19.7202041817292	8.21874452370369	-7.53942310690654	-21.585131748113	-11.2511494340747	BAD	BAD
0.488863123236278	0.89438325851579	0.162949295439268	0.00294023949948605	0.989793532837122	0.920214249976113	-0.0736835411018304	0.187495499348067	0.144850836914952	0.141934516650845	0.0186009234793273	0.687964048078035	-0.717311952657613	-0.208401360572317	5.57462569608392	19.7202041817292	8.21874452370369	-7.53942310690654	-21.585131748113	-11.2511494340747	BAD	BAD
0.490313164297655	0.899832355220691	0.164098261888843	0.00546571911921828	0.990883421279353	0.920654869355478	-0.0740548200550051	0.190654236716121	0.134828496966477	0.166785381158332	0.0152902487500945	0.836787647449088	-0.793750558249889	-0.256473266261722	5.57462569608392	19.7202041817292	8.21874452370369	-7.53942310690654	-21.585131748113	-11.2511494340747	BAD	BAD
0.486608420575537	0.905451105725283	0.167194258566893	0.00522406587634392	0.989957456479544	0.918874678225412	-0.070318198567023	0.193168655408148	0.014939440162856	0.138629551145123	-0.0459328210614793	1.0380582254635	-0.870235423165906	-0.332115400702472	5.76819199436314	19.7211372006089	8.21924772489721	-7.30945641917035	-21.3507064080168	-11.2548223658789	BAD	BAD
0.481754276311906	0.911145099538174	0.166835590238039	0.00347312724948559	0.985337816152333	0.920003494762918	-0.0654032020457131	0.194402780216913	-0.0787021866807283	0.014510723879201	-0.0751151140631298	0.933880633288295	-0.846298332638715	-0.261819221159035	5.94390869608392	19.7219841817292	8.21970452370369	-7.17064310690654	-21.209201748113	-11.2570394340747	BAD	BAD
0.508024347507587	0.91673534266418	0.165189050213609	0.000306910369648766	0.987793681740351	0.922073258703926	-0.0679170379675785	0.192700875576089	-0.137538673248768	-0.129875536080474	-0.0431581029503591	0.424853163428247	-0.596681071575144	-0.194586731794028	5.94390869608392	19.7219841817292	8.21970452370369	-7.17064310690654	-21.209201748113	-11.2570394340747	BAD	BAD
0.503685318331702	0.921917760864145	0.165232723359882	0.000945747987464934	0.98944335401369	0.922176216253337	-0.071954493189096	0.19332518417586	-0.00960960318265194	-0.127479754702544	0.0181812012230908	-0.0790515592728168	-0.416099434925958	-0.194360003865313	5.94390869608392	19.7219841817292	8.21970452370369	-7.17064310690654	-21.209201748113	-11.2570394340747	BAD	BAD
0.499245690376245	0.926250531305716	0.164923317639696	0.00304540190339534	0.98640412794478	0.920992753361564	-0.0708931879112228	0.189326450646992	0.0769588506595684	-0.191052910916996	-0.0156866273115979	-0.31420796424123	-0.374268106472112	0.00511038079788191	5.94390869608392	19.7219841817292	8.21970452370369	-7.17064310690654	-21.209201748113	-11.2570394340747	BAD	BAD
0.497354942375624	0.929317448601268	0.165208353860416	0.00354852158005815	0.9834420194523	0.920862486140049	-0.0721766831861562	0.192871163469717	0.0154057764194569	-0.0932178878005928	-0.0115105756297122	-0.479859128915377	-0.296740468187089	0.191521918386209	5.94515837333462	19.530518354235	8.25353146034948	-7.17064310690654	-21.209201748113	-11.2570394340747	BAD	BAD
0.499246687405007	0.930856676610084	0.167653260382879	0.00402773194878421	0.983581340906502	0.922909712615981	-0.0686688016748647	0.188866583139576	0.0172329024254788	0.0791778750944078	0.0163767359766424	-0.750221052679838	0.0945415850868166	0.273398142733039	5.94633069608392	19.3509041817292	8.2852645237037	-7.17064310690654	-21.209201748113	-11.2570394340747	BAD	BAD
0.503493572883613	0.930753818328789	0.167098915741658	0.00253083382370447	0.987906402203976	0.919832067332609	-0.0678066434801023	0.187111308195285	-0.0476256845562044	-0.0121952018919623	0.0180593933251336	-0.892544967698516	0.42344046873655	0.376367800371959	5.94633069608392	19.3509041817292	8.2852645237037	-7.17064310690654	-21.209201748113	-11.2570394340747	BAD	BAD
0.500617110261768	0.92907082863267	0.167193397273074	0.00185719913744827	0.987558713692198	0.91836276811119	-0.0688031110565251	0.189867433435429	-0.0431723090781621	0.0527552563773737	0.0792591219943053	-0.825119728495704	0.456037689212718	0.329903963177141	5.94633069608392	19.3509041817292	8.2852645237037	-7.17064310690654	-21.209201748113	-11.2570394340747	BAD	BAD
0.49836497660494	0.926122821343093	0.168842468259824	0.00134033588404741	0.985414089265539	0.921264500073936	-0.0695924031450091	0.18934900936142	-0.0155426877611512	-0.0441484158874512	0.0779529900390951	-0.699041185611658	0.396986709368432	0.292216522180278	5.9443788301505	19.7326210901021	8.47984482091903	-7.17064310690654	-21.209201748113	-11.2570394340747	BAD	BAD
0.497798201189249	0.922558643898731	0.167371284435643	0.00137608667287354	0.986406005794547	0.921342624186305	-0.0653913809522789	0.192309532644241	-0.107174907824195	-0.156517514908581	0.0789550533059547	-0.52887607977245	0.172321182375798	0.204795381484347	5.94249969608392	20.1001141817292	8.66717452370369	-7.43402693410434	-21.4776921276305	-11.2528327776882	BAD	BAD
0.491473682285768	0.919320692628836	0.167895091010468	-0.000864328775701033	0.983657280180411	0.918718869234983	-0.0632162377360152	0.18644098515043	-0.0439639285777466	-0.0996620439863398	-0.0461263702812276	-0.340557473678755	0.0892268608354064	0.390412313348606	5.94249969608392	20.1001141817292	8.66717452370369	-7.53942310690654	-21.585131748113	-11.2511494340747	BAD	BAD
0.492800906332066	0.917267009806615	0.168095795377859	-0.00152458901355813	0.981039379534164	0.916484438574344	-0.0667825834010368	0.181617883472371	0.109332194097167	-0.0384888270103432	-0.135667900432767	-0.325255650858938	0.259503331172801	0.259278411862375	5.94249969608392	20.1001141817292	8.66717452370369	-7.53942310690654	-21.585131748113	-11.2511494340747	BAD	BAD
0.484383277397413	0.916733803767738	0.165422448865789	0.00257123159815252	0.984490049429074	0.916930565527036	-0.0691178341972128	0.178744260974065	0.108324624341651	0.0791618648879537	-0.0440005647958177	-0.381069725970333	0.321499972058964	0.138338562403589	5.94249969608392	20.1001141817292	8.66717452370369	-7.53942310690654	-21.585131748113	-11.2511494340747	BAD	BAD
0.476743244833507	0.917471502091035	0.167872186898041	0.00305557891951356	0.984948294410523	0.918634650049846	-0.0693174687583443	0.176292452152149	-0.0454586259998185	0.0494499099927791	-0.0442504148747687	-0.318289540104653	0.233136256312816	0.107535874562066	5.75860339982278	19.912834994166	8.667420060178	-7.53942310690654	-21.585131748113	-11.2511494340747	BAD	BAD
0.477135780656446	0.91880644609774	0.169312616161846	0.00500121825383967	0.983269612953941	0.920231069833698	-0.0708513815590869	0.184452100471014	-0.0760806298943999	0.0495571423902645	-0.044202762486435	-0.321454427755271	0.114540299788404	0.0470292610389668	5.57551069608392	19.7263741817292	8.66766452370369	-7.53661284479537	-21.3919596834716	-10.9900663046468	BAD	BAD
0.472962318196194	0.919824053164651	0.168574415338891	0.00573876836061403	0.984246637409635	0.9222204952228	-0.069776483846359	0.190065682105525	-0.014441435575677	0.0200895295842439	0.0475734025563408	-0.508662662662673	0.182254063206668	-0.0489463335532331	5.57551069608392	19.7263741817292	8.66766452370369	-7.53396310690654	-21.209821748113	-10.7438964340747	BAD	BAD
0.469426383860406	0.91961565498718	0.170053997659639	0.00186740594443304	0.983487318156892	0.9218172097807	-0.0679078208373306	0.187110975110574	0.0466061228514715	-0.0101579817532225	0.0786991435242509	-0.530027677579172	0.350873120621539	-0.103130955512381	5.57551069608392	19.7263741817292	8.66766452370369	-7.53396310690654	-21.209821748113	-10.7438964340747	BAD	BAD
0.467649111135666	0.917565621861721	0.17030926747236	0.00135516371106608	0.986325958567933	0.92144806548861	-0.069226144043452	0.18581229989449	0.10859431402669	-0.0389377511161919	0.0477467420734142	-0.572952759602181	0.250918584418864	-0.174396964644778	5.57551069608392	19.7263741817292	8.66766452370369	-7.53396310690654	-21.209821748113	-10.7438964340747	BAD	BAD
0.46329830449896	0.913565898007687	0.168892480501779	0.0023347649097453	0.990988978200762	0.920002606381414	-0.069276580142324	0.186285144009521	0.108545370637179	-0.0989189051586681	0.0477635505708073	-0.656674432647407	0.0161277353292221	-0.223655994686015	6.09217596020805	19.5455897491696	8.66970439056694	-7.53396310690654	-21.209821748113	-10.7438964340747	BAD	BAD
0.460920621083229	0.907979915800802	0.165730436580318	0.00159985319352184	0.99076861142274	0.918514874433964	-0.0709114252408281	0.187061582812604	0.138685892852533	-0.0405272086915332	0.0477525117381373	-0.585906069884991	-0.0543895060261496	-0.0586147250831034	6.62410569608392	19.3594641817292	8.67180452370369	-7.53396310690654	-21.209821748113	-10.7438964340747	BAD	BAD
0.450104457633983	0.901324497754996	0.163994724281858	0.00181248158057714	0.988628294462135	0.917379927082643	-0.0708604437142572	0.185757530549383	0.109654078042045	0.0489732318989947	0.0177170759205191	-0.46010705293249	-0.129120963826318	-0.0227029228913183	6.62410569608392	19.3594641817292	8.67180452370369	-7.53396310690654	-21.209821748113	-10.7438964340747	BAD	BAD
0.443903131246266	0.893900218470076	0.163257576705071	0.000661691658585507	0.984528201237147	0.919453404931495	-0.0708544462039613	0.190833304086514	0.0467426912238162	0.137164469464059	-0.0135492539094894	-0.406860420840931	-0.30471614440173	0.103858020529151	6.62410569608392	19.3594641817292	8.67180452370369	-7.53396310690654	-21.209821748113	-10.7438964340747	BAD	BAD
0.437001233786914	0.885727098169297	0.163469295789583	0.00221052130500558	0.986063326914408	0.921477058355852	-0.0712525771651117	0.190412678305007	0.106580963379204	0.111323091536644	0.0759250392520885	-0.369439688935485	-0.238499785945684	0.0850839331531115	6.62410569608392	19.3594641817292	8.67180452370369	-7.53396310690654	-21.209821748113	-10.7438964340747	BAD	BAD
0.431971385384507	0.876919029529453	0.166097773829818	0.00408128341093232	0.985608118215073	0.918549339422255	-0.0732487196626226	0.189902155944931	0.0902813624667056	0.0196419971437893	0.170458437110994	-0.34387877274161	-0.10926791972708	0.0601321040109715	6.183326123173	19.8338202988232	8.37889052557328	-7.53396310690654	-21.209821748113	-10.7438964340747	BAD	BAD
0.425077625596666	0.867956454461556	0.16963644164896	0.00306424359649351	0.985845742242221	0.917565738813836	-0.0733377786026811	0.193987773135547	0.00149848040499861	0.150145704632012	0.0804742886538887	-0.419612208928957	-0.121931775974486	-0.00434545298543212	5.94161469608392	20.0939441817292	8.2182645237037	-7.54037519835784	-21.2102463491784	-11.0568858788365	BAD	BAD
0.421435578938203	0.859386343328968	0.165134208086761	0.0019113176623548	0.985192524687653	0.920856273294871	-0.0732562350942188	0.192428650718322	-0.12311786281189	0.128122741180206	0.0835917676942503	-0.311830170916278	-0.144077438843188	0.00152158713136953	5.94161469608392	20.0939441817292	8.2182645237037	-7.54438310690654	-21.210511748113	-11.2525214340747	BAD	BAD
0.414627727762892	0.851391663361112	0.163162707040734	0.00140923341775508	0.984302476496043	0.922448446001562	-0.072507097651231	0.188181062667845	-0.0422359935644763	0.002815396619307	-0.00868746889629061	-0.297293015371342	0.00362821722273077	0.00841107778439161	5.94161469608392	20.0939441817292	8.2182645237037	-7.54438310690654	-21.210511748113	-11.2525214340747	BAD	BAD
0.408641644262431	0.843748640835432	0.163177706214622	0.000169035531117564	0.989047404802535	0.920538037645419	-0.0727424009235436	0.185548865548741	-0.0879833411984566	0.00330520880566114	-0.0750065235530165	-0.301979050117508	0.0507668215065272	0.0255196546613516	5.94161469608392	20.0939441817292	8.2182645237037	-7.54438310690654	-21.210511748113	-11.2525214340747	BAD	BAD
0.401001431164569	0.836024160196568	0.166316844720609	6.36656312561901e-06	0.988629991848421	0.916949235935779	-0.0726761666142464	0.186165348679258	0.0407729290033678	-0.153123356909895	-0.0304053510749068	-0.320259025987994	0.0680878528735061	0.0870864402094021	5.94494894083523	19.5535495509248	8.22035659884177	-7.54438310690654	-21.210511748113	-11.2525214340747	BAD	BAD
0.392801821711404	0.827663984162431	0.166224419605461	0.000842912191804039	0.986440462604635	0.915913178921719	-0.0707464666856384	0.187201906295233	0.108185037636996	-0.0459265344144874	-0.0136228181256231	-0.341248281682499	0.0106855185880796	0.107963772636727	5.94620469608392	19.3500241817292	8.22114452370369	-7.53413837632739	-21.4594274144847	-10.9130294352979	BAD	BAD
0.380655881311657	0.818001099010437	0.167093926937717	-0.00063949929404007	0.984486998602354	0.916702082461848	-0.0682822495084409	0.187410245139775	-0.0253967402013421	0.0195170869266305	0.0307656040079835	-0.173553481809951	-0.0672901638866706	0.148943198995353	5.94620469608392	19.3500241817292	8.22114452370369	-7.52899310690654	-21.584441748113	-10.7425244340747	BAD	BAD
0.374533225729514	0.80639095382574	0.167288013517945	0.000788019369047586	0.987107885480312	0.920450882065668	-0.0737879829492044	0.18856994525297	-0.165407311957218	-0.0661382369507357	-0.129282498201709	-0.00808425546800899	-0.205340590887165	0.252104392967233	5.94620469608392	19.3500241817292	8.22114452370369	-7.52899310690654	-21.584441748113	-10.7425244340747	BAD	BAD
0.371565167711727	0.792431695844083	0.167843795957467	0.00299794696119162	0.986947613846254	0.922006286400228	-0.0729807547172721	0.192190784500549	-0.02235932558785	0.114538802123742	0.0672442724915289	0.0740406506283359	-0.300145199015196	0.332569751267652	5.94620469608392	19.3500241817292	8.22114452370369	-7.52899310690654	-21.584441748113	-10.7425244340747	BAD	BAD
0.363206628396347	0.776160754972743	0.166696888731731	0.00388746544802096	0.982943178880547	0.920575887219483	-0.0672802681153881	0.195008536160479	0.0466192501213629	0.112451497761096	0.0823292827337764	-0.0818897805755647	-0.0717467249634811	0.221712307725412	5.94354439054441	19.8886121931014	8.54140797303957	-7.52899310690654	-21.584441748113	-10.7425244340747	BAD	BAD
0.355706934971877	0.758058467993639	0.166483951297202	0.000898235464287703	0.977385889242057	0.919901277405372	-0.066534161977326	0.185603937695516	0.0465444427687289	0.0788335206190243	-0.0840901932197656	-0.154652955723477	0.0308506905508088	0.167707124889057	5.94249969608392	20.1001141817292	8.66717452370369	-7.52245408275973	-21.5840048582193	-10.4237758702994	BAD	BAD
NaN	0.738736000382757	0.168729386006754	1.37671256242317e-05	0.980907671033566	0.919883681031607	-0.067275331035992	0.182676027529415	0.0904667297866872	-0.00603117812137093	-0.1361944324386	-0.0871164093037414	-0.0532793320154773	0.167421949735394	5.94249969608392	20.1001141817292	8.66717452370369	-7.51986310690653	-21.583831748113	-10.2974772340747	BAD	BAD
0.338034116880733	0.718652009161467	0.169575236465404	0.00153724177248369	0.985062591167064	0.9199047909273	-0.0677790293079095	0.184122509903662	0.107979891735149	-0.166867091193702	-0.00481358744081067	0.0067578272300866	-0.170329729113791	0.167093433296442	5.94249969608392	20.1001141817292	8.66717452370369	-7.51986310690653	-21.583831748113	-10.2974772340747	BAD	BAD
0.332246124636856	0.698174175338877	0.168532264067325	0.00381485383594083	0.986269611857254	0.91904060350046	-0.0693583479138629	0.182752067684837	0.107913501315552	-0.17565865478239	0.0480587133247935	0.0682388019873581	-0.200688157322195	0.276018698220919	5.94249969608392	20.1001141817292	8.66717452370369	-7.51986310690653	-21.583831748113	-10.2974772340747	BAD	BAD
NaN	0.67777811794759	0.167096645782838	0.00278607706746535	0.990530253484287	0.916733533446499	-0.0693934543285329	0.183804255989079	-0.0668612145126033	-0.200601712039646	0.00456961215918323	0.0931675905913902	-0.171096169771689	0.256754281809501	6.1641417835643	19.5732454972603	8.66978605173846	-7.70915559541169	-21.5844952392029	-10.2951881898145	BAD	BAD
NaN	0.658063940997462	0.165986935668238	0.00173396322304991	0.990498442236359	0.919151826411507	-0.0714552211112416	0.188357169808499	0.0361123014393612	-0.133640247416824	-0.100146649169205	0.0611406909033179	-0.232190710472778	0.103243588689496	6.25482369608392	19.3576841817292	8.6708545237037	-7.89360310690654	-21.585141748113	-10.2929577340747	BAD	BAD
0.308585804095492	0.639545950814779	0.168103694738283	0.00297142103580038	0.990134651990592	0.921978298963595	-0.0735185085257341	0.193903762071468	0.0210394105795652	0.0270327992274691	0.0373697927380893	0.0963392944133163	-0.316052765010439	0.0762470616561629	6.25482369608392	19.3576841817292	8.6708545237037	-7.89360310690654	-21.585141748113	-10.2929577340747	BAD	BAD
NaN	0.622441669971091	0.169779438055369	0.00457402896214964	0.988919468664482	0.921846967166554	-0.075162982877712	0.192180538827385	-0.0585370168033167	0.0794279227530534	0.1094015406033	0.121618780324618	-0.191100287218481	0.170377601061938	6.25482369608392	19.3576841817292	8.6708545237037	-7.89360310690654	-21.585141748113	-10.2929577340747	BAD	BAD
NaN	0.606663604806645	0.169394525696287	0.00125121472529083	0.988655876682608	0.920628298268645	-0.0761029039520732	0.18763258926581	0.00986084860380643	-0.0458096815444141	0.023158403721785	-0.110186733414933	0.0436362112144958	0.32664780808035	6.25482369608392	19.3576841817292	8.6708545237037	-7.89360310690654	-21.585141748113	-10.2929577340747	BAD	BAD
0.282997549912688	0.591936311254844	0.169436102626082	0.000688269728220488	0.985737481792984	0.920380153862717	-0.0733122263156484	0.185653929885431	0.00323660703767635	0.0262091018960513	-0.0993178020694995	-0.485199575832715	0.0195872599732357	0.341329437221369	6.25197289375703	19.6098802517844	8.04019252899114	-7.48801882866194	-21.1668570355278	-10.5473170330536	BAD	BAD
0.272140410783706	0.577824303217212	0.168542663034789	0.00112100586397465	0.982411550887766	0.920873638853581	-0.0728734973473654	0.182742887622772	-0.0151680059709237	0.037888732596829	-0.0500978271529351	-0.544072559436953	0.0152505928180595	0.425111823787786	6.25075869608392	19.7172941817292	7.77158452370369	-7.16517310690654	-20.833901748113	-10.7497874340747	BAD	BAD
NaN	0.563648640525123	0.168798684899507	-0.0015886880480078	0.983201360685787	0.919555339063589	-0.0697993068589752	0.181851690071541	-0.0581843672686847	0.0201526807206881	0.0295453015813323	-0.463039697504467	-0.177117525066539	0.424744320028394	6.25075869608392	19.7172941817292	7.77158452370369	-7.16517310690654	-20.833901748113	-10.7497874340747	BAD	BAD
NaN	0.548522278134823	0.16774999452065	-0.00107536896596554	0.98697868559557	0.920656547734653	-0.0689163644745925	0.183476394101995	-0.0338654110729435	0.0201148307519598	0.00530387234294897	-0.462411596250005	-0.441351329129913	0.275261081468795	6.25075869608392	19.7172941817292	7.77158452370369	-7.16517310690654	-20.833901748113	-10.7497874340747	BAD	BAD
NaN	0.531646397767629	0.165789283855254	0.0033612413317682	0.987346830191642	0.920733554221074	-0.0696454703353513	0.18583195713388	0.027607274629029	-0.145007946287584	0.0293414407755164	-0.520849680149348	-0.433340621600085	0.195366236239775	6.25075869608392	19.7172941817292	7.77158452370369	-7.16517310690654	-20.833901748113	-10.7497874340747	BAD	BAD
0.243426388843246	0.512674893302481	0.165212105530373	0.00195836140349728	0.989914020387906	0.920614529487518	-0.0691179143596711	0.18597870066012	0.0463214843515157	-0.0527665595633139	-0.0370181456051786	-0.466906254261264	-0.289330175979338	0.221239314543713	5.78419959264054	19.4657086786658	8.39383711604683	-7.33402849413498	-21.190916946016	-10.5344585159536	BAD	BAD
NaN	0.491820777573645	0.168892413738272	0.00332010263283024	0.985551222704393	0.922228613362806	-0.07234191241296	0.184971837141912	0.00363530969381244	0.0611136058738632	0.0102553182695052	-0.412957925089256	-0.161968379880693	0.13440289473148	5.57780669608392	19.3544141817292	8.66910452370369	-7.51986310690653	-21.583831748113	-10.2974772340747	BAD	BAD
NaN	0.469623780435793	0.166184551015375	0.00316634991484983	0.987369433049404	0.921871217245128	-0.0721393722795659	0.192288929085931	0.154611563082122	0.120329321518317	0.0904223038880948	-0.498674343478826	-0.139589746009078	0.0409085201479703	5.57780669608392	19.3544141817292	8.66910452370369	-7.51986310690653	-21.583831748113	-10.2974772340747	BAD	BAD
NaN	0.446676434071857	0.164890424404698	0.00289393916211182	0.986658703129467	0.921516946584974	-0.070594423002927	0.195533689631819	0.0190407030126101	-0.0247733919151974	0.0671938512539596	-0.67883015463927	0.00844612070589611	-0.0757456220833558	5.57780669608392	19.3544141817292	8.66910452370369	-7.51986310690653	-21.583831748113	-10.2974772340747	BAD	BAD
NaN	0.423611427271113	0.164861334377996	0.00371072207686888	0.987787103858077	0.91842840878306	-0.0720759942327807	0.20030135612888	0.049914629431578	-0.0986875328719439	0.00600981372967921	-0.927951695389571	-0.170145142549639	-0.0633355183822719	5.57780669608392	19.3544141817292	8.66910452370369	-7.51986310690653	-21.583831748113	-10.2974772340747	BAD	BAD
0.205527260880461	0.401213194857639	0.163689291791347	0.00633706316893125	0.985897492552579	0.920809051397041	-0.0693613266793515	0.197531802865925	0.0233763207417217	0.0639782188148902	-0.0131598849979684	-0.89206802007938	-0.12248368486299	0.219931081858945	6.29132798115663	19.8674231284513	8.6689812322362	-7.5419802130277	-21.3388609718153	-11.2177139547198	BAD	BAD
NaN	0.380287739089215	0.167235898317058	0.00311148146298377	0.986126663648097	0.920941959778193	-0.0716361689834233	0.185194900819805	-0.0154595121692665	0.017155471929866	-0.0132294749373715	-0.248780185999146	-0.0616443782955577	0.263648603979184	6.61951569608392	20.1033841817292	8.66892452370369	-7.55351310690654	-21.211121748113	-11.6975684340747	BAD	BAD
0.163258234111052	0.361315571720792	0.166432725383529	0.00177205432622482	0.984248143048518	0.915118175286675	-0.0696783199033223	0.164676345629452	-0.0154331223236	0.00115980218151532	-0.0549713766655171	0.375059245482672	-0.395463854738234	0.429287772644707	6.61951569608392	20.1033841817292	8.66892452370369	-7.55351310690654	-21.211121748113	-11.6975684340747	BAD	BAD
NaN	0.34425067167485	0.166499925142094	0.00306989349349818	0.983351661696724	0.914676217671427	-0.0685626899061427	0.174652323977366	-0.0154338302614012	-0.0202584204180353	-0.0329117196664858	0.576508863713601	-0.544425811961271	0.0659034420747846	6.61951569608392	20.1033841817292	8.66892452370369	-7.55351310690654	-21.211121748113	-11.6975684340747	BAD	BAD
0.146861836086207	0.328586710330518	0.167791217055898	0.00255815243656824	0.984150597383691	0.919520835090102	-0.0778172361197591	0.196461670119906	0.0262628675229283	-0.159825694360944	-0.0131715086645586	-0.0527041192762738	-0.462612293296122	-0.100786938030817	6.61951569608392	20.1033841817292	8.66892452370369	-7.55351310690654	-21.211121748113	-11.6975684340747	BAD	BAD
NaN	0.3135462521455	0.166440900345789	0.00666658379077941	0.982878967627482	0.920250267440157	-0.0800105034440074	0.208301292579055	0.0877535423187411	-0.0971134085744291	0.0282599949861831	-0.815149773321368	-0.550002073430791	-0.125471269388047	6.16259434591184	20.1011772430231	8.66774344029827	-7.53967238926099	-21.210201393487	-11.0224019441274	BAD	BAD
0.130179658261128	0.298225798203672	0.167955946933352	0.00463430459975808	0.983692919253893	0.920235238015549	-0.0762896201282232	0.18382563081849	-0.0995061140020129	-0.119097161618974	-0.11700261399718	-1.9015949764532	-0.26683062721951	-0.274294275875176	5.94249969608392	20.1001141817292	8.66717452370369	-7.53396310690654	-21.209821748113	-10.7438964340747	BAD	BAD
NaN	0.281660242168889	0.165165741192002	0.00256121753940783	0.986429100031826	0.92140706695597	-0.0746879716132607	0.168712295262362	-0.0760162792794213	-0.0781538196538386	-0.114780798615478	-1.88773474599643	-0.177906614195558	-0.0148898805571192	5.94249969608392	20.1001141817292	8.66717452370369	-7.53396310690654	-21.209821748113	-10.7438964340747	BAD	BAD
NaN	0.262957032940488	0.166527391233234	-3.42024546293973e-05	0.988322552984508	0.917165168103654	-0.068349948319711	0.17458224838014	0.0671898855727376	0.000599339096782805	-0.0744234463848277	-1.45834394126818	-0.63862988105139	0.424936124651791	5.94249969608392	20.1001141817292	8.66717452370369	-7.53396310690654	-21.209821748113	-10.7438964340747	BAD	BAD
NaN	0.241594277929174	0.168771441452993	0.00193581451317647	0.986868722389892	0.915442164972482	-0.0654972394631952	0.180265663017281	0.149020451158195	-0.0591379767338304	-0.115352161653417	-1.19206735624714	-0.917652899300935	0.709754033495434	5.94249969608392	20.1001141817292	8.66717452370369	-7.53396310690654	-21.209821748113	-10.7438964340747	BAD	BAD
0.108299051583041	0.217737395508916	0.169402665061343	0.00613475762343893	0.986912487258708	0.91401393255346	-0.0711778004223146	0.179901670308255	0.0463370659899804	-0.0194833152178594	-0.0947642410134413	-1.1284953502968	-1.03471392666554	0.553249586782727	6.14855155076644	19.8490679668061	8.36945164229702	-7.34149169957547	-21.3995437091152	-10.7454957885288	BAD	BAD
NaN	0.192202794484128	0.166644947701726	0.00290251590446353	0.982869748621524	0.913419742768729	-0.072470121889772	0.178919256453942	-0.0971547585334212	0.0200361737981031	0.0072491111753681	-0.838381184612665	-1.23618786989537	0.342749734401938	6.25164369608392	19.7234641817292	8.22049452370369	-7.15524310690654	-21.583131748113	-10.7470434340747	BAD	BAD
0.0945098255930239	0.166045635551385	0.167451220054033	0.00095286240195969	0.983788644541425	0.914836753561199	-0.0735269900809303	0.185259160665318	-0.138356218134859	-0.216438532680258	0.0889924671204092	-0.176603079764545	-1.47435287218118	0.406690904168637	6.25164369608392	19.7234641817292	8.22049452370369	-7.15524310690654	-21.583131748113	-10.7470434340747	BAD	BAD
NaN	0.140387024103069	0.166337223302776	0.00175401736449376	0.983508743783037	0.921548923748089	-0.0751045191938461	0.188468749080689	-0.0568021504290755	-0.0611625039727839	-0.134015395925605	0.607060520114934	-1.41797968242733	0.365271732887782	6.25164369608392	19.7234641817292	8.22049452370369	-7.15524310690654	-21.583131748113	-10.7470434340747	BAD	BAD
0.0801125967343027	0.116587955095933	0.168415614751046	-0.00047288683297125	0.985050142089047	0.927300454917222	-0.0749993594693622	0.186984925688057	-0.0556920742363519	-0.0774910572657969	-0.17741199545617	1.35106473597565	-1.00605135710463	0.280358638749264	6.25164369608392	19.7234641817292	8.22049452370369	-7.15524310690654	-21.583131748113	-10.7470434340747	GOOD	BAD
NaN	0.096158662578662	0.168142372433123	0.000443957037918788	0.985101512636424	0.926371805582544	-0.0756109785216897	0.191931686413157	-0.0359998286565813	-0.00171654125710505	-0.0548764779383498	1.7259994244058	-0.49751734227117	0.21182845546729	5.80424725591997	19.9662908467792	8.21840016841522	-7.57850866512698	-21.5849802400353	-11.0260417369301	BAD	GOOD
NaN	0.0803313983231549	0.16775225683254	0.002241788104484	0.97937133333621	0.924837370810711	-0.0754850165477231	0.192613364657519	0.0254335802149619	-0.0375945667729192	-0.0532523138254514	1.42665982432972	0.0229965422609386	0.0537555280979551	5.57233169608392	20.0921641817292	8.21731452370369	-7.91316310690654	-21.586441748113	-11.2466314340747	BAD	GOOD
0.0675758550733029	0.0697502926725129	0.166821856168064	0.00161643913761849	0.981470876233115	0.927632009433609	-0.0739604811844529	0.191657496630255	0.16752987439433	-0.0208283156359641	-0.0341078039771322	0.835527494768226	0.256722501653765	0.0805468591821085	5.57233169608392	20.0921641817292	8.21731452370369	-7.91316310690654	-21.586441748113	-11.2466314340747	GOOD	GOOD
NaN	0.0644424498517662	0.168708752989608	0.00302254286142245	0.985561630523967	0.930037485868177	-0.0761238456358809	0.1906971694066	0.190861362721635	-0.135098208910993	0.0270989122797754	0.563324958736009	0.383282401412443	0.0499004831641021	5.57233169608392	20.0921641817292	8.21731452370369	-7.91316310690654	-21.586441748113	-11.2466314340747	BAD	GOOD
0.0565300073845592	0.0639371250378701	0.165608860161169	0.00528335743954386	0.986440266805894	0.929206491805745	-0.07616291703602	0.185772014527498	0.0890968870271067	-0.139999076839267	0.0883753041571986	0.277895716341789	0.489126800522261	0.0110805556883472	5.57233169608392	20.0921641817292	8.21731452370369	-7.91316310690654	-21.586441748113	-11.2466314340747	GOOD	GOOD
0.0544677057685933	0.0674265526598294	0.16388533602211	0.00216652532372811	0.98736216920949	0.928185181390948	-0.0754787826043362	0.182993953820361	0.0060727152187993	0.17158792449016	0.0698680593785704	0.0282694378730109	0.511646068089703	-0.00167838497473085	6.01343841438526	19.8484273088016	7.92750515947076	-7.69171472875675	-21.1295937622508	-11.2510523668981	GOOD	GOOD
NaN	0.0739279729944445	0.162328691140876	0.0023264470967618	0.986938251319985	0.926254244036389	-0.0745458067758199	0.180164868235696	-0.0155639471587713	0.0858769727740376	0.0484062714826604	0.133054626756658	0.439114951537452	0.12519904805681	6.25075869608392	19.7172941817292	7.77158452370369	-7.54935310690654	-20.835901748113	-11.2538944340747	BAD	GOOD
0.0500674464728618	0.0823991617622515	0.166650659704355	0.00228250691401103	0.985464221199144	0.923824444971956	-0.0755059138646092	0.182150419262902	-0.0156102452974	-0.116094779589604	0.00873379904677632	0.3052010600005	0.430898874155172	0.256183190607882	6.25075869608392	19.7172941817292	7.77158452370369	-7.54935310690654	-20.835901748113	-11.2538944340747	GOOD	GOOD
NaN	0.0918224134854496	0.170210280857408	0.00317504745248625	0.988065229428229	0.918552572425379	-0.0738791618890846	0.184071963018347	0.0241732546523354	-0.119644723263617	0.0267150116340957	0.627710950681349	0.451876722074065	0.122649624917761	6.25075869608392	19.7172941817292	7.77158452370369	-7.54935310690654	-20.835901748113	-11.2538944340747	BAD	BAD
NaN	0.101306095121628	0.169936452251952	0.00184919260855187	0.988524929213869	0.915401401445876	-0.0716891441294492	0.181478783514384	0.00646983970469308	-0.0221541448113781	0.00907523336684715	0.582334380872137	0.262980196386696	-0.0445526798020015	6.25042086061671	19.964596178687	8.34840801789596	-7.54935310690654	-20.835901748113	-11.2538944340747	BAD	BAD
0.0511612028024641	0.110216112051845	0.169913516641346	-0.00154093185747825	0.988110731217946	0.915042359388298	-0.0700760276117534	0.182072373651517	0.103065714938013	-0.0179222899798885	-0.0520870781577518	0.432238627057523	-0.106817680265745	-0.20783724870682	6.25023369608392	20.1016041817292	8.66797452370369	-7.53318490584336	-21.0820645874647	-10.6241490030975	BAD	BAD
NaN	0.1182598001883	0.168817521847039	0.00251874629643841	0.986471678486313	0.915108036480627	-0.0736576125581257	0.183619065773789	-0.0279603011132402	-0.00125062029756685	0.0437709837049506	0.369074562829411	-0.283798645717673	-0.269924773492738	6.25023369608392	20.1016041817292	8.66797452370369	-7.52483310690653	-21.209221748113	-10.2988495340747	BAD	BAD
NaN	0.125382788367488	0.164383293819051	0.002991031082023	0.986382404985727	0.914535703964762	-0.0780925416080713	0.186458955596795	-0.0994376683149311	0.0959337348845631	-0.00757750954346437	0.179860239610947	-0.420857226142493	-0.269555578520295	6.25023369608392	20.1016041817292	8.66797452370369	-7.52483310690653	-21.209221748113	-10.2988495340747	BAD	BAD
0.0574123549846949	0.131487566663425	0.165682193174002	0.00344631932710569	0.986905200466313	0.914884855609828	-0.0771695172921444	0.186714715773274	-0.116365569132375	0.13879198849853	0.043027296630283	0.0575921079047542	-0.276084409576113	-0.143096941076669	6.25023369608392	20.1016041817292	8.66797452370369	-7.52483310690653	-21.209221748113	-10.2988495340747	BAD	BAD
NaN	0.136180855825514	0.167947715083511	-0.00164904908201398	0.984688050710227	0.914450233205906	-0.0742166432470655	0.185327132205711	-0.0996327999455817	0.101078391034241	0.0319472554541324	-0.00491716915499138	-0.307421142231565	-0.0861915939536007	6.05477762885042	20.1006578139564	8.66746640677873	-7.52483310690653	-21.209221748113	-10.2988495340747	BAD	BAD
NaN	0.138858286378209	0.166267873907034	-0.00273601800452482	0.982222380910715	0.917242147550233	-0.0729472598341155	0.18421160645985	-0.0771608155718106	0.0794307064403901	0.0261332260623072	-0.28704421674091	-0.44170743044041	0.0868787905054794	5.94249969608392	20.1001141817292	8.66717452370369	-7.26257105261158	-21.4745492859832	-10.6168891264242	BAD	BAD
0.0720885088928316	0.139072563354167	0.163967567620819	0.000822031268284661	0.985845810624329	0.919246885141685	-0.0721166727142988	0.18843288815802	-0.038186365973098	-0.070725647667546	0.00988030578067617	-0.26099021860393	-0.474954382109865	0.113713151352562	5.94249969608392	20.1001141817292	8.66717452370369	-7.15524310690654	-21.583131748113	-10.7470434340747	BAD	BAD
NaN	0.136773540046582	0.166010515328967	0.00146805323146458	0.985588215542197	0.919167729004411	-0.0711514579909156	0.190208738019124	-0.0543115654478638	-0.00836511346475756	0.0646406306294475	-0.0280357897022439	-0.220493404951246	0.0964347678352883	5.94249969608392	20.1001141817292	8.66717452370369	-7.15524310690654	-21.583131748113	-10.7470434340747	BAD	BAD
0.0748947047579211	0.132344616332447	0.167312722661041	0.00142093830758353	0.983056925716676	0.921596232371367	-0.0742338435948641	0.181857538467492	-0.0383207071785274	0.0420650866465763	0.187020156338703	-0.0710406684215217	0.148415553783818	0.0962237558490209	5.94249969608392	20.1001141817292	8.66717452370369	-7.15524310690654	-21.583131748113	-10.7470434340747	BAD	BAD
NaN	0.126531757372342	0.165311313557636	0.00189590526998371	0.986177723654364	0.923432324283854	-0.0792391749715162	0.179157986054985	-0.0154601586417577	-0.0544191121311257	-0.036864902865462	-0.332331282247074	0.482687317741933	0.126534304277197	6.13638394546735	19.8638925422011	8.38703252995776	-7.15524310690654	-21.583131748113	-10.7470434340747	BAD	BAD
NaN	0.120331058497394	0.164834083113583	0.000861250015600386	0.985913147637909	0.924574615343056	-0.0785745282644759	0.19553827151576	-0.015447980514538	-0.0614590593591138	-0.0818612430217682	0.145156550822967	0.745481446084854	0.250132568043288	6.25164369608392	19.7234641817292	8.22049452370369	-7.35086353244566	-21.2018024406974	-10.7461389547301	BAD	BAD
NaN	0.114856609920233	0.164291451799805	0.0019472803733713	0.987799091076697	0.923688687195745	-0.0704912671735484	0.200457917838166	-0.0922540730463957	-0.0391451106884633	-0.0894744709500462	0.492298571640283	0.677357712115077	0.27603126798665	6.25164369608392	19.7234641817292	8.22049452370369	-7.53892310690654	-20.835211748113	-10.7452694340747	BAD	GOOD
0.0923390964357023	0.111067623337075	0.16432127348262	0.00485491267328042	0.984409667397405	0.921064756499373	-0.0715523637446446	0.177000708113568	0.0530137068005611	-0.112954730783884	-0.0974603136344098	0.355368966640546	0.540178068264261	0.249396014599674	6.25164369608392	19.7234641817292	8.22049452370369	-7.53892310690654	-20.835211748113	-10.7452694340747	GOOD	GOOD
0.103385303568782	0.109511732949409	0.166524015034148	0.00235015069156876	0.987087646406737	0.917434372845503	-0.0754830813259539	0.166339954654732	0.0928719136544464	-0.194554613139202	-0.036216266523831	0.371070736075189	0.347476246319439	0.211925525534889	6.25164369608392	19.7234641817292	8.22049452370369	-7.53892310690654	-20.835211748113	-10.7452694340747	GOOD	GOOD
NaN	0.110275113632348	0.168553645008551	-0.000452325448435255	0.988326681979637	0.91879627198212	-0.0728015809312788	0.177955456707244	-0.0682651886702888	-0.143393884324555	-0.088841594620007	0.319295910335987	-0.158696942144501	0.0215256898182262	6.25077121717949	19.9574494107522	8.49738591388509	-7.53892310690654	-20.835211748113	-10.7452694340747	BAD	GOOD
NaN	0.113091741459321	0.167290929245996	7.24976017453247e-05	0.985069175210196	0.920016910160324	-0.0707929939617618	0.187341389645646	-0.138662671807831	-0.0247268475263229	-0.0977388800487834	0.242693023756722	-0.549370369721126	-0.122360090194612	6.25023369608392	20.1016041817292	8.66797452370369	-7.74550027904913	-21.0457884891289	-10.7419689495086	BAD	BAD
NaN	0.117569178480969	0.165869037158096	0.00271342830265746	0.986673701668199	0.918608702648747	-0.0764968958665442	0.188583162995194	-0.0248895064313261	-0.125379242478975	-0.0364336306851268	0.372561454812411	-0.650713866514529	-0.14909814894478	6.25023369608392	20.1016041817292	8.66797452370369	-7.90770310690654	-21.211131748113	-10.7393774340747	BAD	BAD
0.0787765406611463	0.123319586463754	0.166578274908183	0.0016404370558839	0.9856598613037	0.916055362984253	-0.075209952449921	0.189900002608183	-0.0672321769279302	-0.143734193855693	-0.0504389456110538	0.783235528402242	-0.616216047541514	-0.11358613339398	6.25023369608392	20.1016041817292	8.66797452370369	-7.90770310690654	-21.211131748113	-10.7393774340747	BAD	BAD
NaN	0.129892158353788	0.165960769474642	0.000732219532198886	0.987230996476961	0.917287877258077	-0.0703133020741532	0.187229292934245	-0.0255223620316361	-0.170584918089935	-0.0365598346194266	0.854275991438455	-0.693838671795782	-0.051891082073582	6.25023369608392	20.1016041817292	8.66797452370369	-7.90770310690654	-21.211131748113	-10.7393774340747	BAD	BAD
NaN	0.136678560564911	0.166989576834307	0.000520380168115754	0.987220322579846	0.92128066366826	-0.0713451652528688	0.189901847455059	0.083701571534579	-0.0354136631500505	-0.0127595599998213	0.256627101596059	-0.833832240186319	-0.0268834770061978	6.06486460230099	19.8811781279043	9.21642091616988	-7.90770310690654	-21.211131748113	-10.7393774340747	BAD	BAD
NaN	0.142884763255431	0.167240232749482	0.00191450034131817	0.988860380723003	0.922794398712983	-0.0734992466125406	0.191725351494671	0.0701678897264211	0.0440808812636335	-0.0127158935503561	-0.354302914956582	-0.772872044475919	0.0104384486755447	5.94656369608392	19.7405041817292	9.56643452370369	-7.90770310690654	-21.211131748113	-10.7393774340747	BAD	BAD
NaN	0.147677495963255	0.167541676031688	0.00423305472617807	0.987837581582163	0.922081722793273	-0.0742610281405697	0.191189153850334	0.0460949021733226	-0.0152090538724503	-0.0499046687461266	-0.676219852153291	-0.416096081455998	0.0720494322036223	5.94656369608392	19.7405041817292	9.56643452370369	-7.90770310690654	-21.211131748113	-10.7393774340747	BAD	BAD
NaN	0.150440271630521	0.16753485149916	0.00381999691195133	0.98944855546552	0.92183227962812	-0.074867504279846	0.190024984007404	0.046082712824034	-0.00256433649485375	-0.0740213148348291	-0.847307412530918	-0.0199212827501289	0.133528314975531	5.94656369608392	19.7405041817292	9.56643452370369	-7.90770310690654	-21.211131748113	-10.7393774340747	BAD	BAD
NaN	0.150917998693609	0.166274089562089	0.00334182328323596	0.990281553322929	0.923209273216886	-0.0736170081062519	0.186375843858383	0.0831780459452007	0.0567192281051218	-0.0740398704531783	-0.812535910227713	0.183087055148137	0.31207445813531	5.94656369608392	19.7405041817292	9.56643452370369	-7.90770310690654	-21.211131748113	-10.7393774340747	BAD	BAD
NaN	0.149295517400277	0.167734041887934	0.00208139535671822	0.986094548700049	0.920702238516551	-0.0711965986983196	0.186465958753577	0.107470642728162	-0.0270687762448686	-0.0370761228083831	-0.726823750132544	0.262304746761403	0.359570192590675	6.13215186044548	19.5100271134074	9.02724991253481	-7.90770310690654	-21.211131748113	-10.7393774340747	BAD	BAD
NaN	0.146187481763334	0.171133914777979	0.000839125007522322	0.98423462682962	0.919062941562153	-0.0726587343585703	0.190787751658147	-0.00349212993960291	-0.0979949399441335	0.0241840315603144	-0.458874392567334	0.51225534570922	0.378194066444872	6.25482369608392	19.3576841817292	8.6708545237037	-7.40756431559149	-21.2090032447783	-10.4511639366083	BAD	BAD
NaN	0.142461548545016	0.166373634484311	-0.000245063217510622	0.983862707632706	0.916019957355487	-0.0685953863207608	0.186567145075385	-0.0403966063413654	-0.169077211203525	0.0487191833725074	-0.415392389168138	0.512679681939704	0.0712437635254659	6.25482369608392	19.3576841817292	8.6708545237037	-7.15109310690654	-21.207911748113	-10.3033680340747	BAD	BAD
NaN	0.139029972387973	0.164868266918485	0.00377494886539742	0.985824471211364	0.915287137802278	-0.0746213864523896	0.182449269306535	-0.0156817397188854	-0.0755293877476693	-0.0241662423354186	-0.244667253428941	0.29670673470244	-0.0892309041943413	6.25482369608392	19.3576841817292	8.6708545237037	-7.15109310690654	-21.207911748113	-10.3033680340747	BAD	BAD
NaN	0.136654075294472	0.166922396652922	0.00521828061897608	0.984258968833653	0.912917462061155	-0.0746644304210222	0.184007032964526	-0.0519556921136059	-0.084128522599128	-0.0740329834300195	-0.188310677980076	0.142126321995753	-0.0891278427911696	6.25482369608392	19.3576841817292	8.6708545237037	-7.15109310690654	-21.207911748113	-10.3033680340747	BAD	BAD
NaN	0.135791856678137	0.168274085861507	0.00374447547611786	0.984330720902413	0.914732439231721	-0.0724725493494981	0.181217844996733	-0.11335512394332	-0.0523688939291467	0.0341777960220378	-0.120329188952976	0.187348635166395	-0.089043217547119	5.85202648471031	20.0085001226514	8.40322614352927	-7.15109310690654	-21.207911748113	-10.3033680340747	BAD	BAD
NaN	0.136599519707744	0.168789837287765	0.00411577505633548	0.984506756445828	0.916704626375653	-0.0705665341168019	0.180687066675848	0.00581043125041551	0.0209506885928585	0.0379285730596335	0.0489426147977626	0.221611237647681	-0.00218956991098196	5.57003569608392	20.4641241817292	8.21586452370369	-7.16110872509418	-20.9418647766386	-10.6209224560886	BAD	BAD
NaN	0.139037454461286	0.166035572615984	0.00195223386858868	0.984914567716757	0.916642333762753	-0.0729975260054576	0.177925922610001	0.0356072133440964	-0.11805762235824	-0.0487049544881337	-0.120724446814056	0.137625822813678	0.0330608971458583	5.57003569608392	20.4641241817292	8.21586452370369	-7.16517310690654	-20.833901748113	-10.7497874340747	BAD	BAD
NaN	0.142954630008168	0.167330416782397	0.00269181162745871	0.983378657407287	0.918034035947668	-0.0735729046432829	0.18760295514792	0.0203546359560399	-0.11277372930443	-0.0384020974694762	-0.161542017874992	-0.14943541529736	-0.100636408405443	5.57003569608392	20.4641241817292	8.21586452370369	-7.16517310690654	-20.833901748113	-10.7497874340747	BAD	GOOD
NaN	0.14811159588583	0.167020616429727	0.00253499187977614	0.984659818168347	0.920005502136092	-0.0727209426554326	0.189040034826743	0.0817808666912174	-0.00391013541147318	-0.0128218832637517	-0.108002267369394	-0.311497702293488	-0.22191750624207	5.57003569608392	20.4641241817292	8.21586452370369	-7.16517310690654	-20.833901748113	-10.7497874340747	BAD	GOOD
0.117845729652188	0.154141467624417	0.167178321374279	0.00280079265951124	0.988294509188695	0.921667032954143	-0.0710464567424784	0.184886235795939	0.107456708212147	-0.0479725963985272	-0.119491554277411	-0.144729625573803	-0.212805702121556	-0.210148410788267	6.39274338077156	20.2559714750064	8.4791403536187	-7.16517310690654	-20.833901748113	-10.7497874340747	GOOD	GOOD
NaN	0.160491494375405	0.168877222958179	0.00487255197246827	0.986803983084917	0.92161067830234	-0.0683442651340502	0.185010559983213	0.0361574856093231	-0.0635703220547621	-0.125805246029289	-0.0478952589806996	-0.00853248437027055	-0.211492088795419	6.98879769608392	20.1051641817292	8.66988452370369	-6.97143514460744	-21.0248771411055	-10.7513973980761	BAD	BAD
NaN	0.166475080283733	0.164872648655544	0.00379293225093549	0.986092925245929	0.922394858462365	-0.0671523124234247	0.18386443533735	-0.0158224244553824	-0.0042252611000233	-0.10937845458296	0.103334665576414	-0.0426305335242093	-0.23894348124908	6.98879769608392	20.1051641817292	8.66988452370369	-6.78647310690653	-21.207201748113	-10.7529344340747	BAD	BAD
0.124149545434091	0.171484620372687	0.162359146109786	0.00115493630977134	0.988291536825771	0.919931143602104	-0.07050469336289	0.181872364987845	-0.0512408909043473	0.0550513363211691	-0.100067850065602	0.136106087026301	-0.125805998183024	-0.209487931321611	6.98879769608392	20.1051641817292	8.66988452370369	-6.78647310690653	-21.207201748113	-10.7529344340747	BAD	BAD
NaN	0.175176619975893	0.164700678144268	0.00430503360849299	0.985177525657728	0.91812099242882	-0.0719468685675441	0.182461881534124	-0.14797728657898	0.080264189855103	0.0314588028017673	0.231947871147105	-0.188488365269938	-0.275310981610502	6.98879769608392	20.1051641817292	8.66988452370369	-6.78647310690653	-21.207201748113	-10.7529344340747	BAD	BAD
NaN	0.177474477467057	0.166972817147827	0.0065894369046888	0.983195030750174	0.92001387726737	-0.0724263110818258	0.183320305166915	-0.0948915661139042	0.114187332782907	0.145011985589238	0.390862312274184	-0.337444672707098	-0.330799718664319	6.17853832480564	20.3138212120886	8.6669700799307	-6.78647310690653	-21.207201748113	-10.7529344340747	BAD	BAD
NaN	0.178465277849659	0.167891219662752	0.00375751354575825	0.983991196691749	0.921831613772595	-0.0720822519565618	0.184928783228289	-0.0507286682005483	0.207269905679059	0.171258738582646	0.473557425500252	-0.480197390546157	-0.296179405855864	5.57092069608392	20.4702941817292	8.66478452370369	-7.41687424361829	-21.2094113540523	-10.7453121369453	BAD	BAD
NaN	0.178357368747028	0.166458075202914	0.00180567298752133	0.986179863676217	0.921784704402898	-0.0713736945249003	0.186192577360364	-0.0422433905313542	0.0222021502039468	0.0317955708643814	0.366655161601031	-0.397631906415631	-0.234295662623419	5.57092069608392	20.4702941817292	8.66478452370369	-7.90770310690654	-21.211131748113	-10.7393774340747	BAD	BAD
NaN	0.177552591928724	0.164387550433477	-0.00171018202543618	0.987279396832778	0.922693075320421	-0.0718075445056436	0.189593477785976	-0.0157392114909496	-0.0900083855849712	-0.074176652957177	0.286698506083468	-0.23034383538082	-0.172465060400466	5.57092069608392	20.4702941817292	8.66478452370369	-7.90770310690654	-21.211131748113	-10.7393774340747	BAD	BAD
NaN	0.17662664525404	0.163458904632443	-0.000400313451462295	0.983869732910122	0.923043327871698	-0.0706611922952476	0.190770073181302	-0.0158134669647231	-0.0384824320562273	-0.0741957554271543	0.249653645567638	-0.215937161435898	-0.146821815146663	5.57092069608392	20.4702941817292	8.66478452370369	-7.90770310690654	-21.211131748113	-10.7393774340747	BAD	BAD
NaN	0.176171247371074	0.166251138322913	0.00283979223499014	0.984023629591569	0.921868570323837	-0.0730827289746513	0.188109762494873	0.0188145954239535	0.0284438485001759	-0.00513711529786083	0.186875888533948	-0.1344585850585	-0.109938901804823	5.57171524371756	20.2573655518875	8.41280987478599	-7.90770310690654	-21.211131748113	-10.7393774340747	BAD	BAD
NaN	0.17665935288151	0.167501285944659	0.0022393956393923	0.984283440023413	0.919980789285243	-0.074906161571158	0.184685385381831	0.0111597492716754	0.113658376359235	0.0139967187168936	0.162061034308085	-0.171696205686226	-0.0482161271727845	5.57233169608392	20.0921641817292	8.21731452370369	-7.22734115021096	-21.2091472569898	-11.0592130909284	BAD	BAD
NaN	0.178296990900648	0.168821620039756	0.000792724311602712	0.981360479297214	0.919920359198107	-0.0735018916754184	0.184011359795446	-0.050267483199815	0.106402058767014	-0.0816607470441028	0.123342915047613	-0.0944240873649116	-0.0245051154449835	5.57233169608392	20.0921641817292	8.21731452370369	-6.79690310690653	-21.207891748113	-11.2615604340747	BAD	BAD
NaN	0.180987378543235	0.168643169496161	-0.000120081573669235	0.98304841131356	0.920128496533957	-0.0709207068579751	0.184126061431493	-0.00857987200522881	0.0801999861314692	-0.135630617304979	0.060652700185232	-0.116750044261537	0.014012642166966	5.57233169608392	20.0921641817292	8.21731452370369	-6.79690310690653	-21.207891748113	-11.2615604340747	BAD	BAD
NaN	0.184551832246295	0.166601880956891	-0.00115294631312709	0.983513225296168	0.918343216958315	-0.0713925356066427	0.179317737702786	0.080045912402894	0.0801409523193625	-0.101409239289941	0.157126296593546	-0.0687405296599311	-0.0420002151263482	5.57233169608392	20.0921641817292	8.21731452370369	-6.79690310690653	-21.207891748113	-11.2615604340747	BAD	BAD
NaN	0.188941293544933	0.166441269463069	-0.00179836422215446	0.983080597905982	0.918158525032791	-0.0719849407197535	0.183636681644643	0.0731563545949658	0.113055682145579	-0.108190968500102	0.263709341429426	0.0313560009263551	0.0338034450091305	5.57409647070167	19.8891012979835	8.46731963509242	-6.79690310690653	-21.207891748113	-11.2615604340747	BAD	BAD
NaN	0.194268098128393	0.167470347797586	-0.00152633367634094	0.984207476144671	0.915963631604847	-0.0744392104355115	0.185366107254612	0.0116687191712142	-0.0577210231659131	0.000328718093404068	0.284892465744306	0.128393423171048	0.0567862531497699	5.57551069608392	19.7263741817292	8.66766452370369	-7.28210287024444	-21.4574539206395	-10.9175642800993	BAD	BAD
NaN	0.20072063585648	0.169193642426287	0.00030293738410292	0.984967477887605	0.919241909472696	-0.0727854470917036	0.187958440997527	0.0521037987830877	-0.0857072311780064	0.0421630733774631	0.326205304720161	0.0503541757490243	0.0361036664243877	5.57551069608392	19.7263741817292	8.66766452370369	-7.52899310690654	-21.584441748113	-10.7425244340747	BAD	BAD
NaN	0.208425048255676	0.167663239111526	-0.000267318978437609	0.986203120117484	0.918075677950552	-0.0690297411167972	0.186171649953114	0.0056831235139883	0.0860846507542023	-0.0127747232405842	0.388261660739011	-0.00662022265486886	0.0359015261970088	5.57551069608392	19.7263741817292	8.66766452370369	-7.52899310690654	-21.584441748113	-10.7425244340747	BAD	BAD
NaN	0.21735266212071	0.167817245923587	0.00326063837960569	0.98689181131951	0.921986660264742	-0.0702872755223757	0.189760757867819	-0.0774102102888034	-0.0233950475039561	-0.0800233658436131	0.321560822604041	-0.00662444737315458	-0.00645147955168195	5.57551069608392	19.7263741817292	8.66766452370369	-7.52899310690654	-21.584441748113	-10.7425244340747	BAD	BAD
NaN	0.227237860826535	0.169829509517758	0.00451377515177235	0.985040521874053	0.925418205742377	-0.0729664875022088	0.186619699077749	-0.0100206354234257	-0.0276085368010958	-0.0348037698358245	0.326618944519568	0.0749009867554742	0.0176200389074618	5.57551069608392	19.7263741817292	8.66766452370369	-7.52899310690654	-21.584441748113	-10.7425244340747	BAD	BAD
NaN	0.237495060195703	0.168192350885369	0.00156098635303814	0.982427117442293	0.923035916769084	-0.0726518233383298	0.183333915399931	0.0458097876104437	0.112397635891412	0.0151326950380174	0.300466869590853	0.109245161245524	-0.051237333918169	5.57551069608392	19.7263741817292	8.66766452370369	-7.7889505572241	-21.5849408299134	-10.4219950654899	BAD	BAD
NaN	0.247288774044428	0.167173168972196	0.00296031639571027	0.9841973738051	0.918002969844665	-0.0694979779594024	0.184431957928519	0.0457943831144712	0.0748281746349035	-0.0461402456057116	0.327200275450655	0.19311239317427	-0.0862315911299894	5.57551069608392	19.7263741817292	8.66766452370369	-7.89360310690654	-21.585141748113	-10.2929577340747	BAD	BAD
NaN	0.255744976607291	0.167610998075588	0.00451247165307987	0.984060534041815	0.919091112131787	-0.0730600336971762	0.186285710620662	-0.021000818318947	-0.0116001954476799	-0.140617916091555	0.207822831802983	0.224995081137328	-0.220277509746987	5.57551069608392	19.7263741817292	8.66766452370369	-7.89360310690654	-21.585141748113	-10.2929577340747	BAD	BAD
NaN	0.262205575855052	0.165763383320443	0.00424397889398098	0.982332290721086	0.917939724299328	-0.0738532730792144	0.181926103734214	0.022328138639225	-0.00677317381003809	-0.0311762751630498	0.0477235843078347	0.293753106026876	-0.123957284673586	5.57303172038587	20.1281518726436	8.66610908797158	-7.89360310690654	-21.585141748113	-10.2929577340747	BAD	BAD
NaN	0.266385306026252	0.166570294066899	0.00245601934328859	0.984096659037621	0.916762915226174	-0.0722827850634939	0.180112775450848	0.00783971350275016	-0.13930574015306	0.0438282417960084	-0.0275416749194642	0.194377394500991	0.00547582280499799	5.57092069608392	20.4702941817292	8.66478452370369	-7.89360310690654	-21.585141748113	-10.2929577340747	BAD	BAD
NaN	0.2682528229296	0.167562446728874	0.00111538700007467	0.986198329943681	0.918020853035088	-0.0718191839955254	0.182285407937038	-0.0113645534561136	-0.148765012269375	0.118874638415583	0.00422997523340713	-0.00941059150670267	0.0669865192583573	5.57092069608392	20.4702941817292	8.66478452370369	-7.71141892275556	-21.1999342787876	-10.5252912122703	BAD	BAD
NaN	0.267807667701763	0.165878314924818	0.00188711323815142	0.986888245336974	0.921988023382411	-0.069175648179596	0.181495843763662	0.0786670418216369	-0.00691911004176897	0.101212468740738	-0.0305634798842071	0.0861605578601706	0.0326778806664823	5.57092069608392	20.4702941817292	8.66478452370369	-7.53892310690654	-20.835211748113	-10.7452694340747	BAD	BAD
NaN	0.265036220921025	0.16417040315669	0.00100383316499015	0.988438061951606	0.922169595459981	-0.0674525364984424	0.183753250594142	0.0744202275336598	0.0523442177787109	0.0197813422264795	-0.221596304902291	0.162445434680276	-0.0254862314497773	5.57092069608392	20.4702941817292	8.66478452370369	-7.53892310690654	-20.835211748113	-10.7452694340747	BAD	BAD
NaN	0.260019839302781	0.166087203665624	0.00249244531804994	0.984649127160285	0.9194033001348	-0.0697233833046575	0.184253447716707	0.0128702821413222	-0.0146848310903714	-0.0168623294964014	-0.437654302950143	0.139739205656751	0.00765384236730069	5.76925030639844	20.0723938988931	8.42812129872384	-7.53892310690654	-20.835211748113	-10.7452694340747	BAD	BAD
NaN	0.253043686539675	0.16858769665981	0.00114551238991626	0.981626884215058	0.916547375920333	-0.0716711894178519	0.183375460429759	0.0166566191268595	-0.00367556425632372	-0.00928543147981953	-0.487575544788669	0.294424505052159	0.00174184005523802	5.94390869608392	19.7219841817292	8.21970452370369	-7.53892310690654	-20.835211748113	-10.7452694340747	BAD	BAD
NaN	0.244582513964237	0.168861021156255	3.2379521952204e-05	0.984258641032654	0.918499077460287	-0.0745071964456082	0.185451385096918	0.0130207779124567	0.0487228675198924	0.0159576416853534	-0.459410635933689	0.430211310890942	-0.0596977859834964	5.94390869608392	19.7219841817292	8.21970452370369	-7.54200211262439	-21.0468510971807	-11.0313192158314	BAD	BAD
0.103388733520984	0.235151468945357	0.168578918170857	0.00208953887424268	0.986443717775407	0.919545209948578	-0.074265353321772	0.188771436183675	0.0163780435036017	-0.010567758623307	0.0193561983396047	-0.494268250909682	0.321791430032063	0.0537677430626693	5.94390869608392	19.7219841817292	8.21970452370369	-7.54438310690654	-21.210511748113	-11.2525214340747	BAD	BAD
0.116114681107008	0.225183539388757	0.166860124867309	0.000551763157340294	0.989897841855859	0.921188078355347	-0.0691368170463641	0.192682360552493	-0.0515818521086941	-0.100989382194055	-0.0160508788376878	-0.411413600682791	0.290328076507877	0.15752519934123	5.94390869608392	19.7219841817292	8.21970452370369	-7.54438310690654	-21.210511748113	-11.2525214340747	BAD	BAD
0.141142999544972	0.215087265717155	0.165444452054599	0.00272155831539357	0.990703998472713	0.919368241629016	-0.0694203702067347	0.192665839282627	-0.0747470402337701	-0.188360731917904	-0.0421420261095721	-0.186444384366532	0.441510895764425	0.193501774819383	5.94270724159816	19.9167936893673	8.21895034128892	-7.54438310690654	-21.210511748113	-11.2525214340747	BAD	BAD
0.152472685168203	0.205410863697053	0.164435685145531	0.00392715782816284	0.988579666354721	0.918822201929525	-0.0732844593142331	0.173295428931368	-0.0160842918003202	-0.0616238968875048	0.0191164467134485	0.475143798302372	0.651568035771248	0.21803469185259	5.94161469608392	20.0939441817292	8.2182645237037	-7.54438310690654	-21.210511748113	-11.2525214340747	BAD	BAD
0.148557301967176	0.196816355842746	0.165505335568582	0.00409661777189297	0.987377347788531	0.91471413478232	-0.0661768373294048	0.156469618100628	-0.0160926520615207	0.142074852194829	0.0484103989710657	1.14598199600241	0.208167997838921	0.292553575295395	5.94161469608392	20.0939441817292	8.2182645237037	-7.54438310690654	-21.210511748113	-11.2525214340747	BAD	BAD
0.143834809043794	0.189757210291289	0.169143850762299	0.00622491226583593	0.985408043447114	0.912994093429157	-0.0656411542154229	0.172265182258363	0.0158779052299471	0.0757738842295925	0.080160046818975	-0.210012998883038	-0.489811326850172	-0.1933880022376	5.94161469608392	20.0939441817292	8.2182645237037	-7.54438310690654	-21.210511748113	-11.2525214340747	BAD	BAD
0.142239983663617	0.184216012965493	0.169774603354924	0.00545643259906706	0.988004040806886	0.916231750629267	-0.0775564193607328	0.203195200962737	0.0455540376817377	-0.100013778121378	0.0144382915074273	-0.825853342210197	-0.118479590432238	-0.397681735992599	5.94161469608392	20.0939441817292	8.2182645237037	-7.54438310690654	-21.210511748113	-11.2525214340747	BAD	BAD
0.137282345618169	0.17980672350171	0.167618579436708	0.0027591655713882	0.990981402691625	0.917349294587281	-0.078655310849634	0.206537675023719	-0.0814839130234735	-0.157365767466069	0.0203383386775995	-1.48125550812783	0.295774955813632	-0.173250384326466	5.94325304169949	19.9054287860952	8.45035919120084	-7.54438310690654	-21.210511748113	-11.2525214340747	BAD	BAD
0.137547162857863	0.176014611968253	0.165915120324973	0.00285212959450896	0.989043659583109	0.919573935733791	-0.0745363394158753	0.178543913180982	-0.0427380946034679	-0.0353169815649388	0.0464951539074959	-2.30619789075038	0.450505904576436	-0.205912344716716	5.94479369608392	19.7281541817292	8.6686145237037	-7.54438310690654	-21.210511748113	-11.2525214340747	GOOD	BAD
0.13384496064823	0.172255476530052	0.165202062993263	0.00276216346095479	0.988365185695473	0.921186739682503	-0.0742686743098278	0.172773868243557	0.0754876111454418	0.140942666474161	-0.0445969231644051	-2.16693400789796	-0.222027176303726	0.0145678118459516	5.94479369608392	19.7281541817292	8.6686145237037	-7.79599697103865	-20.9624922728403	-11.2504312404791	GOOD	BAD
0.123682862540901	0.167852158434679	0.166191941465472	0.00160508003666957	0.986349400446925	0.920399349324776	-0.072044033738453	0.17979393270185	-0.0174391854822861	0.229137955580722	-0.0431874644974767	-1.78930187650448	-0.66971418418265	0.527670842321398	5.94479369608392	19.7281541817292	8.6686145237037	-7.92309310690653	-20.837211748113	-11.2493754340747	BAD	BAD
0.0984483887623019	0.162188770201938	0.16664328690159	0.00183581735179876	0.984963512995974	0.91620575856693	-0.0678526660237683	0.181321118697085	-0.046387879347445	0.197807660905373	0.0181384635126243	-1.47446056184788	-0.269518457907908	0.580145526877015	5.94479369608392	19.7281541817292	8.6686145237037	-7.92309310690653	-20.837211748113	-11.2493754340747	BAD	BAD
0.130083304403854	0.155018041057283	0.167156703521141	-0.000121920659933961	0.984173805881051	0.913536640486115	-0.0728983261965731	0.177738469712962	0.0775660839250605	0.199644678256677	0.0483323047673051	-0.901819640476349	-0.229501180710166	0.564177798130445	6.10037128456569	19.7257762808331	8.44141090972145	-7.92309310690653	-20.837211748113	-11.2493754340747	GOOD	BAD
0.122754219458463	0.146647515616707	0.168608387120903	0.000660909054180626	0.984705194827878	0.912861740876434	-0.078161909925368	0.181926785330542	0.137471459507287	0.16803694440199	0.0792987024017948	-0.387503547635425	-0.340880050894344	0.410249212845616	6.25164369608392	19.7234641817292	8.22049452370369	-7.92309310690653	-20.837211748113	-11.2493754340747	GOOD	BAD
0.111600330864294	0.1378262583021	0.165400655918798	0.00304818304432053	0.984463981756586	0.917278035253224	-0.0756874252856034	0.18848055791596	0.0139265634624594	-0.00989768851659579	-0.0139872692553346	0.360430568823746	-0.523455714565285	0.250599200969103	6.25164369608392	19.7234641817292	8.22049452370369	-7.91208782299864	-21.1045993867642	-10.8846793468452	GOOD	GOOD
0.107048251261255	0.129393935877518	0.164211277002391	0.00353121729365508	0.983044182889542	0.921906117667266	-0.0732088287095892	0.191531461172842	-0.0468739455210096	0.0208394647747875	-0.0741387787060817	1.01085565026133	-0.252425223614026	0.215475165328562	6.25164369608392	19.7234641817292	8.22049452370369	-7.90770310690654	-21.211131748113	-10.7393774340747	GOOD	GOOD
0.111302343567786	0.121929254735565	0.167893969050686	0.00111325098924183	0.989778389748121	0.924697792105606	-0.0705924324794023	0.18784669851463	0.0145807187643267	0.109329356875138	0.0177445398074612	1.48120336444271	0.387115573525852	0.260032975264462	6.25164369608392	19.7234641817292	8.22049452370369	-7.90770310690654	-21.211131748113	-10.7393774340747	GOOD	GOOD
0.114004102749376	0.11565314774051	0.167417846227697	-0.000346365271955179	0.990020029735232	0.924468789991598	-0.071261082430403	0.186591734775006	0.0760739796156978	0.0499914628699944	0.0178556327751344	1.59400268471362	0.674556382320795	0.0942718827741468	5.91222328002207	20.0958467063794	8.44202530296651	-7.90770310690654	-21.211131748113	-10.7393774340747	GOOD	GOOD
0.111239559681754	0.110593523361253	0.165438769525796	0.00158954214425534	0.98542910942216	0.925921172261564	-0.0739740427549754	0.190114787239454	0.0457087864782761	0.0792467251460351	-0.0434179531286968	1.43555965504797	0.802371771560659	-0.152059596816241	5.57092069608392	20.4702941817292	8.66478452370369	-7.90770310690654	-21.211131748113	-10.7393774340747	GOOD	GOOD
0.0972673139156866	0.106760731921214	0.165676529380153	0.00231850052807236	0.986169733424743	0.926888708542417	-0.0744257998447302	0.193923786827667	0.075184277236409	0.0801901239905196	-0.013591172253194	1.02546925820442	0.798741788952155	-0.303913274259116	5.57092069608392	20.4702941817292	8.66478452370369	-7.90770310690654	-21.211131748113	-10.7393774340747	GOOD	GOOD
0.105033707109058	0.104217284976942	0.166184863548133	-7.05828955952291e-05	0.987811061003128	0.927158624981229	-0.072190698301057	0.190392785625331	0.107597290214618	-0.0677500575979417	0.0483181142084267	0.55661882923045	0.680471385106793	-0.237084149924361	5.57092069608392	20.4702941817292	8.66478452370369	-7.90770310690654	-21.211131748113	-10.7393774340747	GOOD	GOOD
0.116686919358885	0.103133830338691	0.164987052089964	0.000566792284400629	0.988592972934988	0.927240917318901	-0.0730491113882078	0.185945859880411	0.0149056770377367	-0.011747529212314	-0.102687092702238	0.217807915650511	0.562453802346684	-0.149984850727847	5.57092069608392	20.4702941817292	8.66478452370369	-7.90770310690654	-21.211131748113	-10.7393774340747	GOOD	GOOD
0.101489371135128	0.103787418103134	0.164689890954024	0.00211061541236165	0.986193309733376	0.926301325668704	-0.0738061712750782	0.181330491158025	0.013847287196034	0.0224830353150516	-0.0777424276422365	0.0350001199343357	0.634481256953621	-0.0832442716609332	5.7539266525292	20.1031370955292	8.44640674454012	-7.90770310690654	-21.211131748113	-10.7393774340747	GOOD	GOOD
0.0761453379750004	0.106399665991158	0.164029698371528	-0.000580897290751296	0.987067256995713	0.923579517501577	-0.0739757506010445	0.179676627096339	0.0452798186679011	-0.0113261095434223	0.139758855574381	0.0474218183243192	0.706951129115605	-0.0954291428286858	5.94390869608392	19.7219841817292	8.21970452370369	-7.48970022491474	-21.417783360293	-10.7436360127278	GOOD	GOOD
0.107232291816183	0.110973420239887	0.164192177851208	-0.000379003039576734	0.988587432944014	0.918897833292568	-0.0727484178116348	0.178039868762808	0.105336205171602	0.108616481196903	0.0812851520865175	0.102293711876912	0.614654259876442	-0.0805740247337785	5.94390869608392	19.7219841817292	8.21970452370369	-7.15524310690654	-21.583131748113	-10.7470434340747	GOOD	GOOD
0.103453629914522	0.117384933112787	0.166404957966138	0.00227483675481157	0.986211798169359	0.91690800210297	-0.0698581732400435	0.173608958369972	0.0488424519677826	-0.00523372837213269	0.0166443928802039	0.244564743116151	0.496700908265451	-0.0275551839436275	5.94390869608392	19.7219841817292	8.21970452370369	-7.15524310690654	-21.583131748113	-10.7470434340747	GOOD	GOOD
0.108310554926155	0.125683860062052	0.167599582297127	0.000504957969543328	0.984912502892524	0.914679157565405	-0.0714502420774295	0.177034322259226	-0.0778600227739551	0.0144187756218397	-0.0112035085911763	0.421809760385156	0.276936315527485	-0.0989517708945839	5.94390869608392	19.7219841817292	8.21970452370369	-7.15524310690654	-21.583131748113	-10.7470434340747	GOOD	BAD
0.110975068567607	0.136286038661946	0.165469129612967	-0.00138539576034556	0.982290553968175	0.912226333951176	-0.0704451093840246	0.18210265614101	0.0805801372776954	0.121833477254657	0.0438295145674534	0.288164238448446	0.0527188662989443	-0.113026777098925	5.94390869608392	19.7219841817292	8.21970452370369	-7.15524310690654	-21.583131748113	-10.7470434340747	GOOD	BAD
0.0816756949532066	0.149910990675808	0.167426286645157	0.00107853439549006	0.983407066206686	0.912846096318394	-0.0696870066173766	0.186292602134423	0.168412382463503	0.114139601073681	0.0735879082088002	0.0877212591879824	-0.228595481890447	-0.198994095293307	5.94390869608392	19.7219841817292	8.21970452370369	-7.61742149439334	-21.3581825980944	-11.0505372835379	BAD	BAD
0.132308221066327	0.167403328222981	0.166643974105362	-0.000395178152014002	0.983862150666427	0.914557762955769	-0.0731190802579348	0.185618134935564	0.0896041046977654	0.0629069981335576	0.00884274674419058	0.00067319409683194	-0.186878195949664	-0.270812621424827	5.94390869608392	19.7219841817292	8.21970452370369	-7.91813310690654	-21.211821748113	-11.2480024340747	GOOD	BAD
0.14386059185852	0.189548255322419	0.166809185321414	0.000674445355959181	0.979475548907107	0.916617256534945	-0.07201991698634	0.18426035398517	0.000175906162296676	0.0631016552269872	0.031237348887149	-0.0619131596098437	-0.0389008511245944	-0.194155868726049	5.94390869608392	19.7219841817292	8.21970452370369	-7.91813310690654	-21.211821748113	-11.2480024340747	BAD	BAD
0.153143842639404	0.216794877641749	0.165509662671402	-0.000518551312856085	0.98377134267438	0.916589280091096	-0.0691764615448252	0.187566164927928	-0.01659287731708	-0.0500476878703028	0.0479137417794764	-0.242554798908646	0.0197009809348738	-0.187087115230838	5.94390869608392	19.7219841817292	8.21970452370369	-7.91813310690654	-21.211821748113	-11.2480024340747	BAD	BAD
0.165289537065375	0.248914179887554	0.165776240529349	0.00149134669214539	0.988019521075739	0.918932957621229	-0.0725152710256241	0.186729962645332	0.117171154294409	0.0730494496547679	0.00343250852297128	-0.172304042815498	0.265722482011351	-0.130230022709	5.94566198980449	19.4533581562006	8.26716362210203	-7.91813310690654	-21.211821748113	-11.2480024340747	BAD	BAD
NaN	0.28492196138738	0.16689181873361	-0.000235932479829323	0.988448292935035	0.917884997823408	-0.0699742915211542	0.186383557109439	0.123610692809297	-0.0758488760888262	0.0307908464097996	0.0373922352212761	0.312356401631765	-0.0469720204005222	5.94633069608392	19.3509041817292	8.2852645237037	-7.91813310690654	-21.211821748113	-11.2480024340747	BAD	BAD
NaN	0.323409131758309	0.168541974432388	0.00218988220918699	0.985189342323272	0.919443002538017	-0.0684156062219225	0.185937052487719	0.0621127096307384	-0.0726828593983082	0.0477637294218206	0.101136164193498	0.349473150893292	0.0146325356522375	5.94633069608392	19.3509041817292	8.2852645237037	-7.91813310690654	-21.211821748113	-11.2480024340747	BAD	BAD
NaN	0.36300624085054	0.164533229551604	0.00283192588322205	0.985392283373139	0.920905226107164	-0.0776408048898382	0.172212759386825	0.000659835321840559	-0.0821591169220642	0.0918498921780721	-0.317857669198792	0.426883286332659	0.117448387656587	5.94633069608392	19.3509041817292	8.2852645237037	-7.91813310690654	-21.211821748113	-11.2480024340747	BAD	BAD
NaN	0.402726009661746	0.165210368305621	0.000473941233535339	0.985908972984425	0.921657171146934	-0.0746484445881023	0.185209021181693	0.0716050777699157	-0.141293568773348	0.0211002196670844	-0.219851632379639	0.763561574929519	0.0730192186227555	5.94633069608392	19.3509041817292	8.2852645237037	-7.91813310690654	-21.211821748113	-11.2480024340747	BAD	BAD
NaN	0.442022490718367	0.167552554272053	0.002090962306425	0.983833999233826	0.922694719031894	-0.0680313765310846	0.200462429587064	-0.113905842247898	0.0544096187820171	-0.0135670072564675	0.562961831927151	0.66551405788293	0.246911164492808	5.94459765687545	19.6164269684666	8.23835368534403	-7.91813310690654	-21.211821748113	-11.2480024340747	BAD	BAD
NaN	0.480564748764818	0.167748253873741	0.00582790924432797	0.984773085613155	0.919378558115114	-0.066806605942517	0.184933634025257	0.0183648717914899	-0.15789330377274	0.0302206681825271	0.36287446776884	0.641179965141154	0.166672620398329	5.94390869608392	19.7219841817292	8.21970452370369	-7.64313258989787	-21.47514778154	-10.8907872638621	BAD	BAD
NaN	0.51813606659906	0.169331707530541	0.00521852796140553	0.981657644055795	0.921418883385705	-0.0734326809717149	0.17266051625371	0.0625702029950688	-0.149882781164408	0.00404913365234749	0.0296347858542663	0.549562491590331	0.0949646361397051	5.94390869608392	19.7219841817292	8.21970452370369	-7.52899310690654	-21.584441748113	-10.7425244340747	BAD	BAD
NaN	0.55485387650128	0.164858228502832	0.0051905184691693	0.985655210936133	0.917849340086874	-0.0729336798892882	0.174431826581439	0.00107249284636516	-0.140692826552	0.0299405631855349	0.0669008669650841	0.288720503842415	0.0948132663708483	5.94390869608392	19.7219841817292	8.21970452370369	-7.52899310690654	-21.584441748113	-10.7425244340747	BAD	BAD
NaN	0.591251718653695	0.164492267572038	0.00305997352965337	0.988219615328098	0.913890972730549	-0.0739849189148703	0.179307182902925	-0.0167433452994826	-0.115630122001326	0.0041556805028936	0.100640686956478	-0.218287563163492	-0.0399093658165371	5.94390869608392	19.7219841817292	8.21970452370369	-7.52899310690654	-21.584441748113	-10.7425244340747	BAD	BAD
NaN	0.627928631950042	0.168298492443205	0.00243147270551872	0.9869629191107	0.915741673868163	-0.0718493408015728	0.182328356724398	-0.0167335990578929	0.0697090716241254	-0.0137369340455158	0.322471924216965	-0.474547452910403	-0.0515383037463971	5.94128701798089	20.2527519356571	8.53531777182651	-7.52899310690654	-21.584441748113	-10.7425244340747	BAD	BAD
NaN	0.665049890733306	0.16752739925257	0.0011999516218077	0.988097211368185	0.917516905611142	-0.0703893221975352	0.185457182316524	-0.060165952681107	0.0133756684627444	-0.0137750803068413	0.628447218623974	-0.543961705512612	-0.0268847119024207	5.94020369608392	20.4720741817292	8.66573452370369	-7.34731450665923	-21.3942001464476	-11.0033765758529	BAD	BAD
NaN	0.702156859312253	0.167010543223956	0.000968987094496497	0.987786659031127	0.919287387587078	-0.0693555890898104	0.187609559883522	0.00846543323773705	0.0863987561976237	0.0294175267750173	0.84417576462217	-0.573369359698827	-0.152794153252761	5.94020369608392	20.4720741817292	8.66573452370369	-7.17064310690654	-21.209201748113	-11.2570394340747	BAD	BAD
NaN	0.738487339076964	0.166794571057428	0.00349824090367101	0.986023271873607	0.922508503835234	-0.0679502163362816	0.192914150702789	0.00167233304935806	0.0556817626969701	0.00450264566285132	0.739742405804133	-0.600712322370581	-0.238216120666936	5.94020369608392	20.4720741817292	8.66573452370369	-7.17064310690654	-21.209201748113	-11.2570394340747	BAD	BAD
NaN	0.773446806180055	0.16563215628597	0.00314313853538679	0.987146760524851	0.921904323515413	-0.070891815403625	0.199731383014717	-0.0598651763060298	0.103666865955475	0.0722495145711586	0.293234580654735	-0.475329363399152	-0.241873802643504	5.94020369608392	20.4720741817292	8.66573452370369	-7.17064310690654	-21.209201748113	-11.2570394340747	BAD	BAD
NaN	0.806754104051506	0.165553790374793	0.000865478338196994	0.989202331211148	0.920380462591594	-0.073631642864967	0.197213509972391	0.0938996346877904	-0.0268131883783245	-0.0197756016488735	-0.303715849602819	-0.240364941829358	-0.0697297787412795	5.68299169141879	20.2064453415556	8.35220425466463	-7.17064310690654	-21.209201748113	-11.2570394340747	BAD	BAD
NaN	0.838326746731673	0.164672604891508	0.00182478165572151	0.988110746075807	0.921919472920832	-0.0740589022121111	0.192412295152966	0.0390727652746974	-0.139675317998756	0.0532121412891771	-0.82514423344536	-0.102631860122755	0.0280703546144527	5.57233169608392	20.0921641817292	8.21731452370369	-7.37890932053671	-21.2099317442062	-11.2545217834267	BAD	BAD
NaN	0.868219510757666	0.166250716458719	0.00324070163960562	0.986373432489561	0.924122180834093	-0.0758908648004469	0.191497477302761	-0.102491991649381	-0.0749210293268433	0.066161740969559	-0.945752417325467	0.120648116184121	0.250756312411371	5.57233169608392	20.0921641817292	8.21731452370369	-7.54438310690654	-21.210511748113	-11.2525214340747	BAD	BAD
NaN	0.896653521043093	0.165779241693752	0.00286134811351698	0.98424958200733	0.923266033697913	-0.0743670843714157	0.192651634145536	-0.0116455392661168	0.00239326232810684	0.090050569472113	-0.783753254355626	0.472108742608897	0.391105287474081	5.57233169608392	20.0921641817292	8.21731452370369	-7.54438310690654	-21.210511748113	-11.2525214340747	BAD	BAD
NaN	0.923987932812585	0.163851180788542	0.00121215724058889	0.986520727464396	0.919671368045082	-0.0723272263877231	0.188737816716764	0.0021809619650485	0.102834397261863	0.0237924724434422	-0.631583719826639	0.686730776301554	0.30336943036946	5.57233169608392	20.0921641817292	8.21731452370369	-7.54438310690654	-21.210511748113	-11.2525214340747	BAD	BAD
NaN	0.950566114133691	0.165247105344169	0.00196370535731195	0.981839678340672	0.917441883158788	-0.0714610434357758	0.185982316465759	0.0257830060295358	-0.0247480509417006	0.0284526648384638	-0.616740973590728	0.629634893411869	0.241444616997895	6.04003193960495	20.0944162711064	8.21851655913814	-7.54438310690654	-21.210511748113	-11.2525214340747	BAD	BAD
NaN	0.976556362831199	0.166511314598259	0.00223154400219695	0.987817353396721	0.913719921433383	-0.0673676969979557	0.184742759907773	0.129675921526433	-0.139076391223872	-0.0793606296928756	-0.565612448893369	0.488290118477826	0.105493155411966	6.24934869608392	20.0954241817292	8.21905452370369	-7.77077629488959	-21.2112594018148	-11.2111287721816	BAD	BAD
NaN	1.00197521812832	0.168326352678247	0.00175567736179507	0.985058306572455	0.912501522458616	-0.0671839842602761	0.183032045729397	0.0832023153813183	-0.0757767989483642	-0.052124551394751	-0.401705279217337	0.370536434820534	0.0713191716023476	6.24934869608392	20.0954241817292	8.21905452370369	-7.91683310690654	-21.211741748113	-11.1844244340747	BAD	BAD
NaN	1.02682265866469	0.168743431659915	0.00459982533272528	0.985379036581442	0.915265308531513	-0.0727058742586801	0.181304731050861	0.00235587960024687	-0.0385977354311072	0.0282971533020512	-0.252563819582957	0.289305168677485	0.0945396664216087	6.24934869608392	20.0954241817292	8.21905452370369	-7.91683310690654	-21.211741748113	-11.1844244340747	BAD	BAD
NaN	1.05106641423596	0.167613229685224	0.00397376697618625	0.9898817713221	0.913784791943101	-0.0725147178004453	0.186748035086565	-0.143429453045397	-0.0792024484373234	0.131521456377503	-0.245812353040495	0.34126716354137	-0.0221773777849848	6.25100502151538	19.8415500631395	8.26391419265897	-7.91683310690654	-21.211741748113	-11.1844244340747	BAD	BAD
NaN	1.07449982879887	0.16716511694732	0.00139694500143688	0.990573429476775	0.915297727948967	-0.0714994415416113	0.18213067245713	-0.0756862283723251	-0.0168915356080633	0.00281424332088157	-0.147645580587015	0.457945906857226	-0.0487812195820433	6.25176969608392	19.7243441817292	8.28462452370369	-7.91683310690654	-21.211741748113	-11.1844244340747	BAD	BAD
NaN	1.09676755418514	0.167477912427447	0.00360130365980398	0.988308884045901	0.91576631975159	-0.0734434847125964	0.183063971305218	0.0248841792121021	-0.019623451126625	-0.0751280263874907	-0.245086046999254	0.42189843256271	-0.187660631860256	6.25176969608392	19.7243441817292	8.28462452370369	-8.16640706670886	-21.4596110756477	-11.515304745929	BAD	BAD
0.493298102186006	1.1176006192903	0.167953585403099	0.00302153795196748	0.98539988846758	0.916081599888502	-0.073622378262619	0.18328090373339	-0.0808989336914758	0.00171384671323489	-0.033436277749174	-0.246683878506267	0.2654951526122	-0.270817449920631	6.25176969608392	19.7243441817292	8.28462452370369	-8.29603310690653	-21.588351748113	-11.6871604340747	BAD	BAD
0.507729167041257	1.13697287760907	0.167107284158753	0.00109994820374358	0.980842539524352	0.918948277642982	-0.0759303363028515	0.186819119270993	0.151910248742413	-0.0194766347388622	0.0278003610678468	-0.331248284760572	0.246759138979814	-0.311944174400263	6.25176969608392	19.7243441817292	8.28462452370369	-8.29603310690653	-21.588351748113	-11.6871604340747	BAD	BAD
0.51665579007649	1.15497270935415	0.165330605563672	-0.000360707553367353	0.9820674093708	0.919675192155906	-0.0731597587134881	0.187209308423353	-0.000693735778846766	0.0817802267607843	0.00609554734721756	-0.305379495499955	0.225194796778508	-0.163372806970709	6.24902109221285	19.9674992710464	7.67657790203192	-8.29603310690653	-21.588351748113	-11.6871604340747	BAD	BAD
0.518078730379221	1.17153035126053	0.163704189839874	0.00308778360541829	0.982869483546621	0.91706763829022	-0.07066331010137	0.183366736248216	-0.0155995747471559	0.0592857690452904	-0.013785417123036	-0.26644791156085	0.166450384017957	-0.257276608844331	6.24770469608392	20.0839541817292	7.38536452370369	-8.29603310690653	-21.588351748113	-11.6871604340747	BAD	BAD
0.545957825400792	1.18632197245111	0.168153975350383	0.000756915921915981	0.983157985402187	0.915017148738199	-0.070755155142973	0.184805319690704	0.00300492648418295	-0.0992722076493015	0.0274605247954282	-0.134584787402237	0.148857663702654	-0.416810484979554	6.24770469608392	20.0839541817292	7.38536452370369	-8.02832584134847	-21.3216150010884	-11.3760575303225	BAD	BAD
0.493475801472595	1.19895459430087	0.168257829246646	0.000647342587830808	0.983473182827014	0.917792748790959	-0.0733166343761526	0.186188815261586	-0.0171964062184662	-0.0379573359361263	0.00631245244179264	0.0531685285634858	0.232006345984036	-0.408144180183051	6.24770469608392	20.0839541817292	7.38536452370369	-7.91813310690654	-21.211821748113	-11.2480024340747	BAD	BAD
0.529162299172679	1.2092420880956	0.166823677676132	0.00029857272679853	0.986070755067061	0.919033366507625	-0.0752992654708182	0.183813901820714	-0.0171359979545081	0.0603404924405958	-0.0138936755106742	0.105374866867665	0.0530890797198349	-0.212927831009415	6.24770469608392	20.0839541817292	7.38536452370369	-7.91813310690654	-21.211821748113	-11.2480024340747	BAD	BAD
0.539482098828313	1.21732241535726	0.16895104345538	-0.00130692937710312	0.987323329619939	0.91648318312586	-0.0710898280686829	0.186927937535991	-0.0582670139471362	0.0798352955567786	-0.0138761357032517	0.151068918520075	-0.19704463812162	-0.191462356241964	6.49481161199324	20.0886820820555	7.64294827975694	-7.91813310690654	-21.211821748113	-11.2480024340747	BAD	BAD
0.532322190342814	1.22355081826395	0.170067813875028	0.0033842811402535	0.988010349255988	0.918196740043368	-0.0705652666840403	0.185425098502719	0.0854249025333936	-0.0784685563916021	-0.0138908454389249	0.0930407577973121	-0.222627131483218	-0.17063417292709	6.61774569608392	20.0910341817292	7.7710945237037	-7.91813310690654	-21.211821748113	-11.2480024340747	BAD	BAD
0.505530001481043	1.22836648357091	0.167804459896346	0.000810048013396241	0.986067320089691	0.921001200709788	-0.0728101068896059	0.187577646197655	0.044917941570052	-0.078942047562396	0.0268812905324917	0.1377851637159	-0.228504146714775	-0.207902497094724	6.61774569608392	20.0910341817292	7.7710945237037	-8.11220366047272	-21.2127525299377	-11.4397287398649	BAD	BAD
0.552686948438072	1.2322881496797	0.166035829684836	0.000768767363220303	0.990715908371955	0.920241054436671	-0.0725401885695168	0.193357680153035	-0.0170953497995591	-0.196621042851901	0.0881201094401275	0.132635770764292	-0.166522019422803	-0.23593221267507	6.61774569608392	20.0910341817292	7.7710945237037	-8.29969310690654	-21.213651748113	-11.6249534340747	BAD	BAD
0.514389476906174	1.23595018780793	0.166987732271553	-0.000162546112746911	0.988198555835646	0.918082115073303	-0.0739980638349305	0.191149350911464	-0.0578587740249579	0.0372768240932232	-0.0129400442735578	0.0432443116490038	0.00938903089949574	-0.141898748614358	6.61774569608392	20.0910341817292	7.7710945237037	-8.29969310690654	-21.213651748113	-11.6249534340747	BAD	BAD
0.557813021565376	1.24004142248613	0.16440017610843	0.006675053243761	0.986131141224682	0.919698967196758	-0.0745937721256183	0.187461059674443	0.00247262463298438	-0.0366893629527219	0.0460182872421669	0.0433033399751125	0.0600661713890521	-0.0515048524740537	5.68426554010577	20.0865302575699	7.76868100065494	-8.29969310690654	-21.213651748113	-11.6249534340747	BAD	BAD
0.560117505437886	1.24510759661236	0.164348792662055	0.00633771789099286	0.98709478166159	0.9185046108298	-0.0720083036109051	0.186516122617566	0.0038845815210165	-0.0798696403251397	0.149059103524258	0.0432005007486397	0.0332625537779926	0.0101229371606124	5.20216469608392	20.0842041817292	7.76743452370369	-8.29969310690654	-21.213651748113	-11.6249534340747	BAD	BAD
0.561140839964768	1.25136594707976	0.16646816991073	0.00465783342210923	0.98739767197276	0.916906545997655	-0.0732606571170822	0.184776582229326	-0.0172217357288981	0.0387323768437313	0.0492618997811712	0.00847193275108898	0.0331753167756159	-0.0305612696177327	5.20216469608392	20.0842041817292	7.76743452370369	-8.07766547227932	-21.4217746895801	-11.1288663108136	BAD	BAD
0.561902965030044	1.25873253374002	0.166832563389735	-8.59999785875931e-05	0.986079643072161	0.916751233193968	-0.0744999253626064	0.186367819390823	0.0633547898786549	0.040726269703886	0.106350606524654	-0.0541093843661801	0.0331897910368029	-0.0495252890571501	5.20216469608392	20.0842041817292	7.76743452370369	-7.90273310690654	-21.585751748113	-10.7380064340747	BAD	BAD
0.575082664330948	1.26696073324491	0.167593287082698	-0.000229385631130635	0.980347306165182	0.915266127159527	-0.0751401657998601	0.184608636125253	0.10588560439171	-0.173654091516731	0.169878693662489	0.134459932660703	0.0332343090969671	0.0827573667048185	5.20216469608392	20.0842041817292	7.76743452370369	-7.90273310690654	-21.585751748113	-10.7380064340747	BAD	BAD
0.56603998805202	1.27567449096815	0.169049259625631	0.00301797019588446	0.982726709016096	0.915457795314755	-0.0720152459072602	0.183463985629736	-0.0144985921616962	0.0325069666745529	0.0500261642033787	0.217617399640694	0.170077656098964	0.0158690039714812	5.88245866195255	20.333680481931	8.06053239108936	-7.90273310690654	-21.585751748113	-10.7380064340747	BAD	BAD
0.571075456728785	1.28434806335805	0.167696346070418	0.00181998063340935	0.989512839984895	0.91666938952124	-0.0720513597192328	0.186169847045922	-0.0390228022725123	-0.0331163572805366	0.0654666597074808	0.203666039962819	0.0913454575567524	0.0617705022830697	6.24705369608392	20.4673841817292	8.21761452370369	-7.90273310690654	-21.585751748113	-10.7380064340747	BAD	BAD
0.571925685206148	1.29239491584218	0.168243511025112	-0.000309794408045941	0.98636358514187	0.915888953600056	-0.072930213771879	0.186727414286975	0.0223669290344654	-0.11958841992579	-0.0902241398975897	0.303616157461334	-0.0956906906960777	0.122110860750416	6.24705369608392	20.4673841817292	8.21761452370369	-7.23469177931644	-20.89870364199	-11.0588284202303	BAD	BAD
0.573813553976087	1.29932652318182	0.166578910844256	0.00105130958606622	0.986301697526453	0.918431690700475	-0.0708300452636515	0.18786457718798	0.0439902127067935	0.0548042832049322	-8.55649540979081e-05	0.428195538169527	0.00285599527369499	0.0604463896500819	6.24705369608392	20.4673841817292	8.21761452370369	-6.80683310690654	-20.458671748113	-11.2643044340747	BAD	BAD
0.537970316909672	1.30482400134146	0.163945044967235	0.000820475801769285	0.986295593604421	0.920167340925789	-0.0701987358087511	0.189079803472427	0.0836345385595435	-0.0141950132630304	-0.010120030684887	0.318721489205535	0.0911644883585731	-0.00119558292157907	6.24705369608392	20.4673841817292	8.21761452370369	-6.80683310690654	-20.458671748113	-11.2643044340747	BAD	BAD
0.583610311267438	1.30872645710085	0.166063257707072	0.000140301158415017	0.983859784260078	0.918801429366006	-0.0753633546952699	0.187924361311318	0.0263028926701914	-0.060390000798997	-0.0360533051057885	0.226552425534106	0.0168336376208096	-0.0628619936225676	6.05120027752958	20.231199186515	8.50671879698623	-6.80683310690654	-20.458671748113	-11.2643044340747	BAD	BAD
0.581118265567175	1.31099990336122	0.169188903660442	0.00170788591631067	0.985168976588091	0.918381295351116	-0.0746740770118139	0.185374586762358	0.0218841640724893	-0.0391726206361791	-0.0141640862161001	0.226314231044738	0.0127500305341251	0.0735624893737941	5.94249969608392	20.1001141817292	8.66717452370369	-6.80683310690654	-20.458671748113	-11.2643044340747	BAD	BAD
0.589414093123141	1.31167767023339	0.169764126269125	0.00133726274376979	0.987926363752193	0.917845250614621	-0.0721411967930353	0.182520580252552	-0.0742504949690793	-0.0391010768341041	0.0250638221542437	0.0219230309593267	0.109677285119004	0.11864416830776	5.94249969608392	20.1001141817292	8.66717452370369	-7.52990437528791	-21.2023154794455	-10.9170547193137	BAD	BAD
0.591494650450026	1.31084595433152	0.168025706131279	0.0012513760789826	0.985717591133027	0.916093741567303	-0.0675554804366227	0.177468369127777	-0.022945462417518	0.112469862029869	-0.0311297500638938	-0.166303225586091	-0.122909572426477	0.220254493794751	5.94249969608392	20.1001141817292	8.66717452370369	-7.90273310690654	-21.585751748113	-10.7380064340747	BAD	BAD
0.601033275837138	1.30878896686449	0.165598700554408	0.00313548647340241	0.988311480758237	0.91652439192453	-0.0711100199892517	0.180553748531746	0.122372654598578	0.0471734744792237	-0.0364323705471051	-0.206947137354982	-0.375075735597414	0.280357484254148	5.94249969608392	20.1001141817292	8.66717452370369	-7.90273310690654	-21.585751748113	-10.7380064340747	BAD	BAD
0.607507260998316	1.30624009980285	0.169349845451207	0.00280066993159131	0.98798651058579	0.918692746048975	-0.0737088101414888	0.178622512288626	0.0889329895036402	0.0737902946350163	-0.0140752306124219	-0.163974514375556	-0.470263438248313	0.153885181254319	5.94339403510417	19.8601025325272	8.3831504772953	-7.90273310690654	-21.585751748113	-10.7380064340747	BAD	BAD
0.610346085095023	1.30437534058657	0.168622039005031	0.000554909603552482	0.984843005521579	0.921813725732972	-0.0682705705230837	0.184184765501347	-0.0730159820756854	0.0259655959402931	-0.0528667432541503	-0.0579703705172345	-0.243974444582209	0.0116426213354627	5.94390869608392	19.7219841817292	8.21970452370369	-7.90273310690654	-21.585751748113	-10.7380064340747	BAD	BAD
0.613196363752951	1.30422335926293	0.164195987313702	-0.00127067801800234	0.983042618326335	0.918421842901782	-0.0718828949505969	0.187654300016757	-0.0630697740100951	-0.151892908739206	-0.114026894802746	-0.0207259435453888	0.190276085825297	-0.0681649192028315	5.94390869608392	19.7219841817292	8.21970452370369	-7.6444064625103	-21.0528239020253	-10.7431635941809	BAD	BAD
0.618606941986072	1.30606759548374	0.164593023611458	0.00185956071261257	0.984366463160212	0.921588664368063	-0.0746331093451479	0.192898512784387	-0.017712629422835	0.0068342135630426	-0.0207471080498349	-0.154489328117063	0.324681511367982	-0.261236599304282	5.94390869608392	19.7219841817292	8.21970452370369	-7.53892310690654	-20.835211748113	-10.7452694340747	BAD	BAD
0.629335196555745	1.30942777788196	0.164152833682489	0.000966625793821386	0.985131477403097	0.922060199458746	-0.0743974303171202	0.191756061239225	-0.0177483408213463	0.026891216372721	-0.0296507628567787	-0.387202182352899	0.112416617049467	-0.240049403758914	5.94390869608392	19.7219841817292	8.21970452370369	-7.53892310690654	-20.835211748113	-10.7452694340747	BAD	BAD
0.631228537500685	1.31314094796882	0.164168450846803	0.00219924785892369	0.987693312053852	0.922092861398837	-0.0728281999912675	0.19204917443755	0.0979405206605693	0.0350061622722923	-0.113706881737713	-0.746827904445362	0.0341318651488826	-0.0623788870055187	5.94287902901195	19.7148003123159	7.69754306512785	-7.53892310690654	-20.835211748113	-10.7452694340747	BAD	BAD
0.633975922202037	1.31559505191359	0.162884659276144	0.00279505033495064	0.987217434449302	0.921526858856854	-0.0704284341527367	0.196943648604111	0.128484240106978	-0.0319061347770113	-0.021622946804067	-0.730715052869204	0.0922601102001385	-0.0239056944406397	5.94226469608392	19.7105141817292	7.38600452370369	-7.53892310690654	-20.835211748113	-10.7452694340747	BAD	BAD
0.639473315916755	1.31538527827601	0.162100229349384	-0.00186443069704952	0.984996856033247	0.919726239475949	-0.0701672342508564	0.189014856289889	0.143700176793749	0.0492300209478028	-0.0671893981255856	-0.292132322874368	0.090878666356558	-0.0847043304494125	5.94226469608392	19.7105141817292	7.38600452370369	-7.35482064229286	-21.0264901535462	-11.2014856175389	BAD	BAD
0.636441371981334	1.31167611320638	0.161981384305073	-0.00183115671912102	0.985051926876371	0.91497208168958	-0.0714440382366833	0.163198689357059	0.0138195849849977	0.0281039882121664	-0.022223330917076	0.339121033749458	-0.207693544057893	0.201001607653978	5.94226469608392	19.7105141817292	7.38600452370369	-7.17846310690653	-21.209721748113	-11.6385094340747	BAD	BAD
0.65044476941283	1.30426679621647	0.16238448250394	-5.83506967265143e-05	0.983034324199379	0.909895032186692	-0.0691768021814615	0.164484378517544	-0.0794912765577955	-0.0762001443080047	-0.0665952898802351	0.49403643679866	-0.306607449221431	-0.021605254454467	5.94226469608392	19.7105141817292	7.38600452370369	-7.17846310690653	-21.209721748113	-11.6385094340747	BAD	BAD
0.644871101680334	1.29371688195216	0.166971389043005	0.000443502322124882	0.984234315817105	0.91492453240048	-0.0739149150515158	0.19255172808849	-0.117500300419718	-0.0620814814403578	-0.098734988794356	0.0892491925590028	-0.385523907829075	-0.285537261369374	5.9418630167549	19.9474617280743	7.90031473657476	-7.17846310690653	-21.209721748113	-11.6385094340747	BAD	BAD
0.646725939987773	1.28112816800273	0.169579973060384	0.000937491012948071	0.985591756228309	0.919203694445653	-0.0776589152733674	0.208376116338938	-0.102992839076432	-0.039410561114835	0.0381079866185592	-0.28604763653882	-0.353071235550487	-0.178858494049974	5.94161469608392	20.0939441817292	8.2182645237037	-7.17846310690653	-21.209721748113	-11.6385094340747	BAD	BAD
0.651807337737493	1.26771938529083	0.169267398861081	0.00142174949464693	0.983031691495704	0.919007453585718	-0.0793077719311092	0.191283941336952	-0.117122181951952	-0.039346772030473	-0.00436110127266264	-1.35514988963834	-0.0336797568664163	-0.308524745904916	5.94161469608392	20.0939441817292	8.2182645237037	-7.59338650844651	-21.2108997587708	-11.4194516207726	BAD	BAD
0.658932829795475	1.25462884605906	0.169663098615087	0.00220608521281159	0.980654250353174	0.922006426216085	-0.0785818233529496	0.176884628530628	0.0101263603003386	0.0335039587250769	-3.649904993187e-05	-1.88302668860748	0.159927191055233	-0.249147499175973	5.94161469608392	20.0939441817292	8.2182645237037	-7.91813310690654	-21.211821748113	-11.2480024340747	BAD	BAD
0.658698030103251	1.24282013335515	0.168259942909437	0.00583729753920269	0.985466852545583	0.92077906719339	-0.0736246750785279	0.184896782663634	-0.120582938251107	0.0430770092272475	0.0849776651319137	-1.56798221839802	-0.262335672912533	0.174408007134932	5.94161469608392	20.0939441817292	8.2182645237037	-7.91813310690654	-21.211821748113	-11.2480024340747	BAD	BAD
0.665215185038605	1.2330191243003	0.167138470872627	0.00553717910914181	0.988264970567987	0.915545411398557	-0.070087433150203	0.179175110319692	-0.113896880249144	0.128632799434798	0.0714098651052731	-1.29005564583619	-0.499253810795063	0.43996539784771	6.35544677111902	19.8652777833771	7.94637433847289	-7.91813310690654	-21.211821748113	-11.2480024340747	BAD	BAD
0.66232682594816	1.22566070873052	0.166538139882299	0.0028426898788356	0.984033729027544	0.913216801271826	-0.0703453239935945	0.174412163132487	0.0196815211952877	0.125829505333164	0.0848026162556898	-1.0756291155907	-0.357742194099947	0.391003002947296	6.62004069608392	19.7190741817292	7.77253452370369	-7.91813310690654	-21.211821748113	-11.2480024340747	BAD	BAD
0.668011008325132	1.22070760424261	0.164675444695855	0.0047237097942575	0.984828703614228	0.91488410358446	-0.0731073163579308	0.178017553982468	0.0437634939840897	-0.100837426477199	0.108774333849338	-0.811067888345715	-0.559128298827686	0.341814913635457	6.62004069608392	19.7190741817292	7.77253452370369	-7.68968964683305	-21.2110210499653	-11.2507645370742	BAD	BAD
0.670996710234259	1.21748191127178	0.166673257218582	0.00468695598581066	0.986912580594842	0.915773139708966	-0.0733704324588501	0.183310429664899	0.118205370513908	-0.0379780872755832	-0.076834847573187	-0.497483140497225	-1.00453526136623	0.341370844371647	6.62004069608392	19.7190741817292	7.77253452370369	-7.54438310690654	-21.210511748113	-11.2525214340747	BAD	BAD
0.664060125784276	1.21463926320734	0.168008307268104	0.00295791674188873	0.985134930205978	0.917819057687083	-0.0749880862738657	0.188843094226616	0.0924926808567742	0.0793273482911211	-0.0129402847442288	0.167439471744713	-0.702896886604011	0.494914667850608	6.62004069608392	19.7190741817292	7.77253452370369	-7.54438310690654	-21.210511748113	-11.2525214340747	BAD	BAD
0.674146281775274	1.21031970273943	0.167051673603318	-0.000349645093417724	0.985701655417185	0.921304470618661	-0.0759072131112815	0.191488141067999	-0.0305155947461718	-0.0278176427698575	0.0349270957442306	0.843985766338092	-0.349572409924586	0.427922920100976	6.39702483468381	19.9454940112317	8.04117005517558	-7.54438310690654	-21.210511748113	-11.2525214340747	BAD	BAD
0.670761402372192	1.20265452222674	0.167251161685513	0.00208300186848888	0.988625941033117	0.921830779957315	-0.0712946193064366	0.191790662122302	-0.00576803371304905	-0.027465631576841	0.0596915709343312	1.16351921937811	-0.0808817449776359	0.419319285106012	6.24934869608392	20.0954241817292	8.21905452370369	-7.54438310690654	-21.210511748113	-11.2525214340747	BAD	BAD
0.666117109341838	1.19034293786914	0.1673442753377	0.00209235278894939	0.987470072481995	0.921184456629267	-0.0699283438858556	0.195479476704389	0.0802826403792263	-0.0154699989319177	0.0353634086443744	1.30856469931115	0.309183520460058	0.259660263986357	6.24934869608392	20.0954241817292	8.21905452370369	-7.7912872284401	-20.7153143592851	-10.9148935258989	BAD	BAD
0.669863875921153	1.17291738600845	0.169485865012662	-0.00129499365515484	0.987312352148768	0.921677753565098	-0.0710567029038934	0.194172477118287	0.0315172293875653	-0.0747773620392919	-0.0139469309582651	1.01624233519948	0.407368993649758	0.0333408567150334	6.24934869608392	20.0954241817292	8.21905452370369	-7.91763310690654	-20.461911748113	-10.7421224340747	BAD	BAD
0.670635276222793	1.1509806551286	0.167852762030635	-0.000546609153272166	0.983984191973466	0.929004967477116	-0.0735875513595563	0.193119720699563	-0.0547880161157683	-0.0281257520618252	-0.0504525321700714	0.683603925850729	0.467009130513875	-0.0682768971068768	6.06763008247252	19.8732496169471	8.21944123500165	-7.91763310690654	-20.461911748113	-10.7421224340747	BAD	BAD
0.667702326542568	1.12637952016474	0.164228913401178	0.00435864358213037	0.986282767491878	0.928517076901986	-0.0776207648424387	0.183683368724072	0.066454054795503	0.0199353426336404	-0.0752679971714104	0.432841379609688	0.423020896252378	-0.129782173343171	5.94390869608392	19.7219841817292	8.21970452370369	-7.91763310690654	-20.461911748113	-10.7421224340747	BAD	BAD
0.665478204047601	1.10180219358007	0.166993782472872	0.00607189758008194	0.990116815584444	0.928521901490975	-0.0738466286512951	0.183524633988699	-0.0884052654622732	0.0199213757077217	-0.0389220086110958	0.225817462104966	0.590419220275034	0.108265329820441	5.94390869608392	19.7219841817292	8.21970452370369	-7.91763310690654	-20.461911748113	-10.7421224340747	BAD	BAD
0.664212144181494	1.07987265791694	0.167868743262344	0.00204717697211968	0.989411825334606	0.923356733306113	-0.076223910750108	0.181130336877423	-0.191739443771428	0.0199590124909276	-0.0138689275704835	0.0821874949535852	0.55221920429052	0.130375905480903	5.94390869608392	19.7219841817292	8.21970452370369	-7.91763310690654	-20.461911748113	-10.7421224340747	BAD	BAD
0.660551311047217	1.06221529599497	0.166954886627925	0.0022245712990996	0.98910768644263	0.922439734029556	-0.0773944764589513	0.18570576310465	-0.0686391787123104	0.0549207700684189	-0.0138299062042696	0.225263776044081	0.543313681035036	0.00718160601103311	5.94390869608392	19.7219841817292	8.21970452370369	-7.91763310690654	-20.461911748113	-10.7421224340747	BAD	BAD
0.656372625713705	1.04890075042107	0.166309613036556	0.000888965812216419	0.990433114678687	0.922551346201734	-0.0738970015728692	0.183256829771922	-0.0901182918289571	-0.0251054877585447	-0.0138034374501253	0.293867452235679	0.516092622366694	0.0625681009686411	5.94204392492708	19.9365472499109	7.95553349807185	-7.91763310690654	-20.461911748113	-10.7421224340747	BAD	BAD
0.654712618127934	1.03858698612383	0.166556169189305	0.00152145074936454	0.990106068559411	0.918785212652365	-0.0717072289862729	0.184753505488768	-0.0689396978151744	-0.0639715027527032	-0.0137569726693846	0.155701178613341	0.542962299011295	0.0499606451254836	5.94072969608392	20.0877641817292	7.76935452370369	-7.91763310690654	-20.461911748113	-10.7421224340747	BAD	BAD
0.65244556562334	1.02924505239007	0.169128890027975	0.00298121132478301	0.98647898045139	0.917525651513858	-0.0699061617125023	0.187080648633324	-0.161412988336091	-0.0738958220511188	0.05781187693335	0.182096245699345	0.48755009274251	-0.0391331597361251	5.94072969608392	20.0877641817292	7.76935452370369	-7.91763310690654	-20.461911748113	-10.7421224340747	BAD	BAD
0.643486547097259	1.01899669767868	0.166015450746011	0.000873001341082093	0.983892853846068	0.916777006649587	-0.0726497521467931	0.18310843204673	-0.0849666925686596	-0.0641508894805256	0.0732432984738634	0.104213248202134	0.292291443964791	0.00611133657844479	5.94072969608392	20.0877641817292	7.76935452370369	-7.72384560186286	-21.0374279994421	-11.002938045322	BAD	BAD
0.641878142552616	1.00664373279678	0.167558133916021	0.00191076013446933	0.985455290843072	0.916063612978465	-0.0724085964657566	0.183439028778341	0.0438265193049199	0.0639371063451385	0.0119257404136711	-0.0166844984155731	0.0899764153297887	-0.0957298647862702	5.94072969608392	20.0877641817292	7.76935452370369	-7.53942310690654	-21.585131748113	-11.2511494340747	BAD	BAD
0.643204549971705	0.991792599911212	0.171034596125692	0.00299358877136243	0.986031470701582	0.917108482207065	-0.0730511367391535	0.183168741074049	0.00804381127722677	0.104361443188271	0.0215394974573129	-0.148466819657247	0.0653291312995796	-0.237879785261625	6.1188005608636	20.0891350210025	7.80690510835552	-7.53942310690654	-21.585131748113	-11.2511494340747	BAD	BAD
0.632616339708204	0.974804638410329	0.169639343077961	0.00145913360425446	0.986807729977731	0.91562581389829	-0.07482554912188	0.179094133097529	-0.0535203483855493	0.079275948018491	0.0473226592727837	-0.196860868474693	0.0608508629067392	-0.20919676859601	6.24859069608392	20.0901341817292	7.83427452370369	-7.53942310690654	-21.585131748113	-11.2511494340747	BAD	BAD
0.634178591818704	0.956620350449872	0.165800970265264	0.000624098833509116	0.984501545988396	0.913110123102472	-0.073880917557487	0.183660322876948	-0.0441564688476898	0.11341546179039	0.0119328778313243	-0.13985221862051	-0.0619016629708019	-0.107955492833914	6.24859069608392	20.0901341817292	7.83427452370369	-7.53942310690654	-21.585131748113	-11.2511494340747	BAD	BAD
0.626663371901858	0.938361831490511	0.163996886342965	0.00200927780881605	0.982335158140278	0.915726267476368	-0.0734969792237567	0.18784442435582	0.0526859930817825	0.13863091232413	-0.0493914103518484	-0.139482792897328	-0.107026194423311	-0.0260149277487862	6.24859069608392	20.0901341817292	7.83427452370369	-7.54780158095905	-20.9527567125745	-11.2534665970128	BAD	BAD
0.623473739279254	0.921133389254335	0.163668459824299	0.0022077461638936	0.987253086082835	0.919437240212331	-0.0708658602450365	0.188563383701241	-0.000398537184039947	0.104665927526014	0.0297023394524512	-0.139126431987956	0.0181372554166368	0.00892596544495211	6.24859069608392	20.0901341817292	7.83427452370369	-7.55431310690653	-20.461291748113	-11.2552674340747	BAD	BAD
0.618435537300665	0.906195742742004	0.163253533735332	0.0013065674167425	0.9869046591829	0.920200864211757	-0.0719429300505889	0.187615697630894	-0.00926708759232628	0.0115918784481819	0.0384978852810266	-0.247070129971039	0.261525651554727	-0.0716130071316115	6.25164025263544	19.6689498220343	8.05532745802714	-7.55431310690653	-20.461291748113	-11.2552674340747	BAD	BAD
0.619247663448553	0.894897923621074	0.162125145524253	0.00302593891268586	0.983739492372999	0.922834355074153	-0.0779277326668117	0.173245964665416	0.00865583099392513	0.0281037559882969	-0.0491854464207135	-0.471020345535833	0.347868978904493	-0.0756133657206758	6.25393869608392	19.3515041817292	8.22193452370369	-7.55431310690653	-20.461291748113	-11.2552674340747	BAD	BAD
0.615673551648619	0.888239664454583	0.165705486690853	0.00367940746564821	0.985164990712706	0.925142364894294	-0.0747790462540025	0.180910156395746	-0.017930962090823	-0.0217073766381946	-0.0409014419117818	-0.0489070117489815	0.533597496002084	0.0842996531011282	6.25393869608392	19.3515041817292	8.22193452370369	-7.55431310690653	-20.461291748113	-11.2552674340747	BAD	BAD
0.612757407339841	0.886418081744789	0.169355102486612	0.00361190381682381	0.985034566507335	0.918833890523578	-0.0679864773130645	0.198400879536783	-0.0179092014937631	0.0018039979314415	0.020327286595866	0.826160628368531	0.493233632041687	0.268820546863939	6.25393869608392	19.3515041817292	8.22193452370369	-7.77730042978789	-20.9212958035309	-11.2508146747411	BAD	BAD
0.608662703547544	0.888538895672039	0.167376065583369	0.00156584218096946	0.984244551953001	0.918556906786478	-0.0672611537005042	0.191840165920092	-0.0872632141669827	0.0792310617100957	0.116129039894205	0.69779621223939	0.524823529585234	0.225255682096825	6.25393869608392	19.3515041817292	8.22193452370369	-7.91813310690654	-21.211821748113	-11.2480024340747	BAD	BAD
0.607471811079808	0.892690650562956	0.165953212327944	0.000199853584697319	0.983905452695031	0.924011524543441	-0.0748802561958924	0.178257506643747	-0.0372026074592871	-0.0542605004695803	0.100647391570534	0.377640575339427	0.391168493517325	0.0402091288128676	5.87306151325692	19.3462003463579	7.96873256942002	-7.91813310690654	-21.211821748113	-11.2480024340747	BAD	BAD
0.601044275856053	0.896461508757824	0.165077469764023	0.00225094394921492	0.98621921553957	0.920830854878477	-0.0780908066435671	0.178802456575146	0.0782638180705834	-0.0917633377032126	0.0811657054770142	0.274872487818001	0.150939823330039	-0.183815241046123	5.57603669608392	19.3420641817292	7.7712745237037	-7.91813310690654	-21.211821748113	-11.2480024340747	BAD	BAD
0.598980790601471	0.897788425174507	0.163960037951574	0.00298343986062847	0.989444261559699	0.917434198708044	-0.0748207027669859	0.185884715273576	0.00220739561243837	0.0269270342412916	0.00528135641181703	0.230420921782534	-0.176682043971167	-0.0714539435892156	5.57603669608392	19.3420641817292	7.7712745237037	-7.91813310690654	-21.211821748113	-11.2480024340747	BAD	BAD
0.591657917361173	0.895618459291554	0.164020351555153	0.00228501515863273	0.989752665966418	0.91746786467161	-0.0768704039928687	0.187853253921906	-0.0450619300863479	0.0794238504475681	-0.0418275188907437	0.394365837071072	-0.278706306153639	-0.0466693337529528	5.57603669608392	19.3420641817292	7.7712745237037	-7.42213356729119	-21.2100832381747	-11.253998966255	BAD	BAD
0.591416499739935	0.889935255755818	0.167475956944467	0.000199725470336818	0.986864172605252	0.919593875339158	-0.0750544663754966	0.189655943281448	0.016394360948654	0.0464337185310436	-0.0486870520948691	0.72730306238933	-0.258852384962795	-0.128631389251963	5.57603669608392	19.3420641817292	7.7712745237037	-7.17064310690654	-21.209201748113	-11.2570394340747	BAD	BAD
0.553075158067709	0.88152094360115	0.167104618210601	-0.00104271355666371	0.984378865861387	0.922110355458625	-0.0682808880072628	0.188751710605147	0.00969928505595212	-0.0128958976043992	-0.0760040714744948	0.974421090560765	-0.298141945992416	-0.106671020525612	5.7792255320341	19.5494129442717	7.80650327937149	-7.17064310690654	-21.209201748113	-11.2570394340747	BAD	BAD
0.579035859355181	0.871809856417404	0.167927595074653	0.00212152681988361	0.985043099743754	0.919905231542931	-0.0714210986160941	0.191127442515522	-0.119718684280964	-0.0721832659140587	-0.076002912242596	0.77424299806446	-0.27584324570371	-0.171854169738001	5.94315069608392	19.7166941817292	7.83492452370369	-7.17064310690654	-21.209201748113	-11.2570394340747	BAD	BAD
0.564585843620159	0.862636212042459	0.1705625657095	0.000252507298356858	0.986943440531278	0.922373002293261	-0.0754629442545641	0.189100417984088	-0.100798502701728	-0.0987845984394459	-0.0422363575198847	0.180394152474278	-0.33939570969029	-0.1660808680632	5.94315069608392	19.7166941817292	7.83492452370369	-7.17064310690654	-21.209201748113	-11.2570394340747	BAD	BAD
0.560972490501685	0.855731033948838	0.166567396332379	-0.00245686493297644	0.987011880232635	0.920471650811541	-0.0761902066682408	0.186990168528732	0.0161604637018571	-0.0010971312892137	0.052655959500966	-0.19823654709161	-0.0420596966700977	-0.104298838632472	5.94315069608392	19.7166941817292	7.83492452370369	-7.43353481496356	-20.9422340336125	-10.8917193259169	BAD	BAD
0.553745800021269	0.852195907376653	0.164590495513286	0.0013749741570343	0.988259048011045	0.921592165392427	-0.0748270510457679	0.193700843712848	0.0102856414867811	-0.0829939540071963	0.108002054193221	-0.403183152747699	-0.0769249952512777	0.0455433464547176	5.94315069608392	19.7166941817292	7.83492452370369	-7.53892310690654	-20.835211748113	-10.7452694340747	BAD	BAD
0.551867603072934	0.85221333527233	0.165936781814004	0.00534232404706603	0.986659898858311	0.9218222933813	-0.076410403820813	0.191729050393675	-0.017593797472851	0.0415419905113419	0.00759852350928123	-0.681097279173172	0.114590756547844	0.230079178541055	5.94183044293717	19.9190511974934	7.79916698597857	-7.53892310690654	-20.835211748113	-10.7452694340747	BAD	BAD
0.542455776188507	0.854997903573487	0.167756642331883	0.0038136838090156	0.987415940220305	0.919534792717919	-0.0783524145507272	0.18918459847826	0.0494815110819651	0.09607053999645	-0.00931088229181409	-0.762583245264112	0.310544076438391	0.387244757962275	5.94072969608392	20.0877641817292	7.76935452370369	-7.53892310690654	-20.835211748113	-10.7452694340747	BAD	BAD
0.537446456712241	0.858953167469257	0.16884530880737	0.000815143495174654	0.989200794091166	0.918857475774223	-0.0757222368758775	0.189635953308749	0.00548083385271855	-0.0393954442468262	0.046720315481765	-0.79282579141665	0.526750199859879	0.368702256288999	5.94072969608392	20.0877641817292	7.76935452370369	-7.7318985865405	-20.8361744330089	-10.9673064050248	BAD	BAD
0.530907683321219	0.862085949600642	0.168082504221669	0.00119586856428348	0.986489983907058	0.917741917862405	-0.0715858366948265	0.186736505372922	-0.0790737810553109	-0.00726829942931325	0.0136422179918291	-0.790719389525645	0.550648238438966	0.308971061417887	5.94072969608392	20.0877641817292	7.76935452370369	-7.92179310690653	-20.837121748113	-11.1857984340747	BAD	BAD
0.525075867562626	0.86258125952827	0.168153261839404	0.000520346645931518	0.984403321894142	0.917864832763298	-0.0741474708234156	0.182180150427133	-0.0457883070884965	0.0200418110800602	-0.0475579412748206	-0.629864777469097	0.315600473850129	0.274405922145659	5.94072969608392	20.0877641817292	7.76935452370369	-7.92179310690653	-20.837121748113	-11.1857984340747	BAD	BAD
0.512975055172395	0.859325610496069	0.169649979966978	-0.000294675507035279	0.983940331423289	0.919472577035777	-0.0716962823074233	0.184102836375835	0.0157344586204555	0.0518904246120798	-0.108809602054321	-0.378985892313074	0.142825777188976	0.216120011211254	6.30609930485834	19.8930353233223	8.01220158561954	-7.92179310690653	-20.837121748113	-11.1857984340747	BAD	BAD
0.515135068555417	0.852259973009377	0.167687456141887	0.000665359157996197	0.985775737635394	0.919460382465	-0.0685582906150762	0.187462121394203	0.0442554804777286	0.047566116618716	-0.0386793632371377	-0.195861101095117	0.151694585764447	0.0831828772303551	6.62092569608392	19.7252441817292	8.22145452370369	-7.92179310690653	-20.837121748113	-11.1857984340747	BAD	BAD
0.504343504190396	0.842383615703113	0.164928645104073	0.00162381877322779	0.984273221133645	0.91785823183344	-0.0709735927742798	0.185900561194749	0.0442062839068743	0.020015072426395	-0.0514370714634519	-0.0362869634974735	0.2363806133126	-0.0955334474883693	6.62092569608392	19.7252441817292	8.22145452370369	-7.91426036063738	-21.4601003731528	-11.2187557232886	BAD	BAD
0.499656508655207	0.831318380760675	0.165479507684884	0.00336831925713194	0.985959589049165	0.916301601170781	-0.0729536848567553	0.185298945558721	0.109698505756363	0.0832079754202797	-0.104569751310498	0.0116386330526476	0.19633706665835	-0.0809413295777888	6.62092569608392	19.7252441817292	8.22145452370369	-7.90820310690653	-21.961051748113	-11.2452574340747	BAD	BAD
0.487567157631684	0.820707408538842	0.165140653893422	0.0034713231343032	0.988529552236385	0.917853484172467	-0.0752243258348458	0.190702965953172	0.101921899477092	0.107236689682964	-0.0432817960310252	-0.0153083218160773	0.245430536913899	-0.132667438283282	6.62092569608392	19.7252441817292	8.22145452370369	-7.90820310690653	-21.961051748113	-11.2452574340747	BAD	BAD
0.480561462061632	0.811738138369369	0.164991882717055	0.00358626937067837	0.987138619827032	0.91904674822314	-0.0744987802827512	0.186388867398667	-0.0211057635109747	0.110737946094407	-0.0143902176276973	-0.232367531264375	0.251319202935849	-0.24597420194675	6.26051961040827	20.1168750942881	8.21900636783575	-7.90820310690653	-21.961051748113	-11.2452574340747	BAD	BAD
0.471831503816385	0.804882440320647	0.165434069124682	0.00296730537802153	0.988943659253731	0.918389119517301	-0.073240552596196	0.180168614506377	-0.0467082941039314	0.138720473733225	-0.0142963144582262	-0.312691439578525	0.168246010086942	-0.271069819561116	5.93931869608392	20.4659041817292	8.21682452370369	-7.90820310690653	-21.961051748113	-11.2452574340747	BAD	BAD
0.46481477616394	0.799873005844228	0.165979798966648	0.000318731680355308	0.988455714861448	0.918850968473363	-0.0720475863676406	0.179023771325756	-0.0175757463249877	0.0762602700103017	-0.0464322780574396	-0.411889679760466	0.0392107349906793	-0.233931692100452	5.93931869608392	20.4659041817292	8.21682452370369	-7.68511190707004	-21.7336412490552	-11.248821763348	BAD	BAD
0.461443815616292	0.795888869482319	0.166660486780036	0.00120387552195101	0.986392892472716	0.918204753747512	-0.0689143979627583	0.181087615537994	-0.0175242680404838	0.0198447156762371	-0.0754507809782576	-0.356837155552739	0.00602895039097666	-0.209608487940957	5.93931869608392	20.4659041817292	8.21682452370369	-7.53942310690654	-21.585131748113	-11.2511494340747	BAD	BAD
0.442953705022037	0.791870357182344	0.16767881350068	0.00254901892516324	0.987917930001584	0.920839692096576	-0.0707313210997788	0.181901423314658	-0.0496214756136996	-0.0112183779575818	0.0206628189410979	-0.183648488878829	-0.00793161574834466	-0.171291700868317	5.93931869608392	20.4659041817292	8.21682452370369	-7.53942310690654	-21.585131748113	-11.2511494340747	BAD	BAD
0.444028799964189	0.786867163814316	0.168621551029522	0.000826179253600137	0.989031811617989	0.921040545442555	-0.073361182523568	0.183007714935565	-0.0789793237552729	-0.0396455000866575	0.0128229364506301	-0.0976260706296312	-0.103311622709152	-0.187049788871137	6.10185556035038	20.0795314305694	8.21873442618303	-7.53942310690654	-21.585131748113	-11.2511494340747	BAD	BAD
0.432056231805402	0.780359531720064	0.164828650518861	0.00015188223324927	0.987557247634999	0.922790642955931	-0.0718181748918636	0.183902983680637	0.0488440377317159	-0.101221775700627	0.0200137033671813	0.00499910372038735	-0.220372129377003	-0.16981243670758	6.25164369608392	19.7234641817292	8.22049452370369	-7.53942310690654	-21.585131748113	-11.2511494340747	BAD	BAD
0.420187531910293	0.772404391659707	0.163577466785212	0.000112451426577564	0.987149422520033	0.922786699008784	-0.0739737642595077	0.18448525532633	0.0718675472992271	-0.219760740863991	0.0134522719878221	0.0489945832647211	-0.147327850502107	-0.108142618850533	6.25164369608392	19.7234641817292	8.22049452370369	-7.54592920533118	-21.0942390872175	-11.2529479476875	BAD	BAD
0.408830012122107	0.763490562739888	0.165185514016915	0.000650795529167802	0.986100922396897	0.92167440765663	-0.0744145478034821	0.189299450102105	0.046144268779619	-0.0322883260733689	-0.17027027458873	-0.0745608551503648	-0.0485198950983201	-0.0870508988689621	6.25164369608392	19.7234641817292	8.22049452370369	-7.54935310690654	-20.835901748113	-11.2538944340747	BAD	BAD
0.406132951208772	0.754339688994255	0.164953194558306	0.0025874535772177	0.985474368032773	0.921149723661185	-0.0756937412357615	0.184057655318042	0.0425688839704528	0.106388426247061	-0.0703424654800271	-0.0531152264168761	-0.0681341524189999	-0.128075407872707	6.25164369608392	19.7234641817292	8.22049452370369	-7.54935310690654	-20.835901748113	-11.2538944340747	BAD	BAD
0.391524097376856	0.745759338471227	0.164692409922338	0.00303273205926503	0.986174119493955	0.921698783665933	-0.0766571195357468	0.18670279118578	-0.0173437250363194	0.050159347015902	0.0772131653019587	-0.0977148203043442	-0.126673268951563	-0.189523865751717	6.09362430395446	19.7199963841302	8.02299397418277	-7.54935310690654	-20.835901748113	-11.2538944340747	BAD	BAD
0.381070726328247	0.738353237226343	0.165958788925858	0.00157391906709213	0.984926917506477	0.920633905980323	-0.0763235131254415	0.18558189608685	-0.0487917883781794	-0.0421897185961184	0.109905046385793	-0.00742912298267812	-0.0640874790072652	-0.123725993435791	5.94315069608392	19.7166941817292	7.83492452370369	-7.54935310690654	-20.835901748113	-11.2538944340747	BAD	BAD
0.375170802071849	0.732215652614536	0.163404969053229	0.000615577328358525	0.982504187851503	0.919604961505307	-0.0717068810242087	0.182918425425506	-0.0161578715564231	-0.067688512768815	0.138659254806341	0.00549685890281822	-0.0696645039991001	-0.043437382686279	5.94315069608392	19.7166941817292	7.83492452370369	-7.80951219454689	-21.1010978114184	-11.2497378709628	BAD	BAD
0.366459341585985	0.726853071963259	0.163062103182645	0.001104820839163	0.986244684040324	0.915966411793321	-0.0719723007311598	0.181834435147471	-0.0494188979910911	-0.0103735233640566	0.0774375401797216	-0.0571281051430822	0.162349816236229	-0.025440061579101	5.94315069608392	19.7166941817292	7.83492452370369	-7.91813310690654	-21.211821748113	-11.2480024340747	BAD	BAD
0.357985060485339	0.721316079451098	0.166419393028363	0.00257618304954638	0.988801625041287	0.913552840133265	-0.0739000536804228	0.182588447906575	-0.0470055771100236	-0.0996168028537106	0.0162237160474874	0.0151151487709296	-0.0333331515679261	-0.0253437897351082	5.94315069608392	19.7166941817292	7.83492452370369	-7.91813310690654	-21.211821748113	-11.2480024340747	BAD	BAD
0.347988949367515	0.714411079054262	0.16788719752934	0.00183068812759642	0.985904496355486	0.918873791997249	-0.0727975285825905	0.182603194190516	-0.0177454578308041	-0.0983012003196451	-0.0140592445222712	0.185664099479841	-0.144678708972271	0.0195160891224319	5.9435967946893	19.7198042703113	8.06120489086855	-7.91813310690654	-21.211821748113	-11.2480024340747	BAD	BAD
0.334561221735413	0.704962842828019	0.167121790592547	0.0025814895360449	0.984462881122617	0.916840114373501	-0.0697184210725428	0.184574138081276	-0.0169370519916291	-0.128775934916666	-0.0448324286448882	0.234595736261174	-0.179119231969052	0.035572519789164	5.94403569608392	19.7228641817292	8.2838345237037	-7.91813310690654	-21.211821748113	-11.2480024340747	BAD	BAD
0.32301622369232	0.692137747475388	0.165421397444485	0.00183218371520111	0.981803384741951	0.917086946372209	-0.0721366178997035	0.185389876734764	0.136843470567483	-0.0984141886727754	-0.0752816914457561	0.203011074713903	-0.0556648841591333	0.0354828772083102	5.94403569608392	19.7228641817292	8.2838345237037	-7.7263631339767	-21.0213666190154	-10.9937657478034	BAD	BAD
0.314618522700124	0.675566946196493	0.167627968212602	-0.00058268259267422	0.983940682682813	0.91922454061547	-0.0731703891395171	0.183877380302629	0.136856091499842	-0.0390333117939908	-0.0139341745304213	0.172047091822885	-0.0319455417106255	0.0354390886736491	5.94403569608392	19.7228641817292	8.2838345237037	-7.53892310690654	-20.835211748113	-10.7452694340747	BAD	BAD
0.306536795256193	0.65523046331534	0.169573438802701	0.000395273423892204	0.984208917723898	0.918240646294547	-0.0691158946633196	0.187852839666594	0.0136754284490554	-0.039448233775682	-0.043948639157694	0.204240085508828	-0.14434444276875	0.0353716072682937	5.75915692680833	19.906547245386	8.25074869268705	-7.53892310690654	-20.835211748113	-10.7452694340747	BAD	BAD
0.293235985030357	0.631494693375979	0.16666754148191	0.000869597316783307	0.981058774669714	0.918859700605571	-0.0703456845360696	0.19292839491041	-0.0172811036199927	0.0496185967713225	-0.0755439738049389	0.33283176005429	-0.175371811343666	0.0679926299729717	5.57233169608392	20.0921641817292	8.21731452370369	-7.53892310690654	-20.835211748113	-10.7452694340747	BAD	BAD
0.285722231780474	0.605300727416467	0.167559223727986	0.00159686242343564	0.981549770377725	0.921220801854581	-0.0768516480489537	0.192114739474969	-0.0173464128806156	0.108821965203224	0.0166974927992584	0.317140817594869	-0.107110989328962	0.06286839993523	5.57233169608392	20.0921641817292	8.21731452370369	-7.53892310690654	-20.835211748113	-10.7452694340747	BAD	BAD
0.270750291881864	0.578065516870738	0.170090986171674	0.00185726867279482	0.985114833843384	0.920332326731622	-0.0759841478436814	0.188642053969327	-0.0173542853365856	0.0802994308807461	0.0175503756758366	0.232534874782735	-0.0603068508455012	0.102930645423422	5.57233169608392	20.0921641817292	8.21731452370369	-7.74133133151483	-21.2527798987892	-10.7412286134943	BAD	BAD
0.2620665243507	0.551163715148521	0.166934435165561	0.000883151266439087	0.987858831992728	0.919422527386726	-0.0761752029713752	0.187543056241883	-0.0173606714263188	-0.0674148468618943	-0.0135267027427534	0.0570376190776975	-0.0859584838979544	0.156891105956809	5.57233169608392	20.0921641817292	8.21731452370369	-7.90273310690654	-21.585751748113	-10.7380064340747	BAD	BAD
0.254384482339996	0.525413671080761	0.165917490861207	0.00251096827482076	0.985947364836876	0.918564278034237	-0.0729339957915817	0.183257134158164	0.0428042898242795	-0.158052904990928	-0.0434766827727053	-0.0415412670920916	-0.186267873120097	0.121625897435656	5.75402731645122	19.9111516735611	8.21848319811755	-7.90273310690654	-21.585751748113	-10.7380064340747	BAD	BAD
0.246388514577395	0.501009061727951	0.166638325530136	0.00286541390582928	0.985665180020618	0.919777047337053	-0.0700963103723592	0.183027311491744	0.0156545529562191	-0.100181405018403	0.0148799206006069	-0.124190521683603	-0.293913982493468	-0.0472962770282949	5.94390869608392	19.7219841817292	8.21970452370369	-7.90273310690654	-21.585751748113	-10.7380064340747	BAD	BAD
0.233314330759017	0.477779212611337	0.167148051646907	0.00133523921018012	0.986626689730155	0.919956292813868	-0.0733074135017012	0.180461018670865	-0.0491334634862469	0.0183842617758746	0.0794315638168084	-0.0900761614304621	-0.248440393427294	-0.0390620928430775	5.94390869608392	19.7219841817292	8.21970452370369	-7.90273310690654	-21.585751748113	-10.7380064340747	BAD	BAD
0.2235651177681	0.455353253271658	0.167774556939902	0.00177324334018036	0.986564349295381	0.919880926950913	-0.0726449124908201	0.183598167002203	-0.0571273469321625	-0.0737737229048386	0.166593237498056	0.0224521135592719	-0.236531648486119	-0.0762143466712704	5.94390869608392	19.7219841817292	8.21970452370369	-7.91508387823384	-21.1316728498152	-11.0482127986559	BAD	BAD
0.214552254218441	0.433117109878188	0.165976422558136	0.000174097758214431	0.984258411250646	0.92079613606663	-0.0707553474660349	0.190466284235736	-0.0338373820739318	-0.0711051270918807	0.00718175808781935	0.00860163707155389	-0.259106315950354	-0.185625444631142	5.94390869608392	19.7219841817292	8.21970452370369	-7.92309310690653	-20.837211748113	-11.2493754340747	BAD	BAD
0.197765924757432	0.410264325096414	0.166960788791982	-0.000694242238053983	0.980636233958029	0.920154428394782	-0.075288501500624	0.192935748045097	0.0276201162725255	-0.0392566880779916	0.0595540618592703	-0.286773657883714	-0.0770281243886929	-0.246953011132541	5.94390869608392	19.7219841817292	8.21970452370369	-7.92309310690653	-20.837211748113	-11.2493754340747	BAD	BAD
0.195876307828802	0.386188735236779	0.165143006455669	0.000581205741908611	0.984559246862856	0.922727600963339	-0.075994722810881	0.193433493467012	-0.000761633491849951	0.0473792718383922	0.0196434037335574	-0.684691538960061	0.0313284299226984	-0.230546972391175	5.67525571437874	19.7251855742169	8.54637782183411	-7.92309310690653	-20.837211748113	-11.2493754340747	BAD	BAD
0.199611094382461	0.360958478310896	0.165625198072571	0.00181531681856853	0.982881167719232	0.927209740343919	-0.0699424706783798	0.189168047647439	-0.107054002948872	0.12270883753396	0.0310369993753153	-0.978907900087944	0.068763635235433	-0.0899285267133806	5.57551069608392	19.7263741817292	8.66766452370369	-7.92309310690653	-20.837211748113	-11.2493754340747	BAD	BAD
0.181082395622029	0.335317160661356	0.168273785747942	0.00349847128855839	0.983674753012961	0.922936283418529	-0.0636210159017654	0.19234524333694	-0.00645203942639379	0.00945701861003266	-0.0858338315527095	-0.699353507821303	0.0891482320678688	-0.0252595159507281	5.57551069608392	19.7263741817292	8.66766452370369	-7.91950679436695	-20.5907020235516	-10.9161945193053	BAD	BAD
0.180177359607237	0.310137948594552	0.168374424157168	0.00297601578027713	0.984464874204012	0.918522957660024	-0.0718521942767405	0.16966008530352	0.0441684925014278	-0.0824166284829622	0.0414449431836486	0.153091196873409	-0.181811833821859	0.13733646784516	5.57551069608392	19.7263741817292	8.66766452370369	-7.91763310690654	-20.461911748113	-10.7421224340747	BAD	BAD
0.17141341006708	0.285895320256979	0.164209356933838	0.00711676440798655	0.982430133132742	0.913447322427678	-0.0681399916564432	0.161040264183335	-0.0893091238917608	0.0299863622773883	0.020345758260343	0.440880789938151	-0.591651813110544	-0.0293501404099393	5.84007250560402	19.9919953831509	8.34290959833186	-7.91763310690654	-20.461911748113	-10.7421224340747	BAD	BAD
0.15535245780008	0.262636297096554	0.16377516046459	0.00746520174805567	0.982328444421916	0.913637695671117	-0.0697656223588082	0.182370888643053	-0.0517301278724741	0.122193621420701	-0.102211552183951	0.0800499665780223	-0.642311835592759	-0.189283970837325	5.94161469608392	20.0939441817292	8.2182645237037	-7.91763310690654	-20.461911748113	-10.7421224340747	BAD	BAD
0.149239185661328	0.240312207431491	0.167713425227667	0.00379739958861669	0.985326215233951	0.918544943434368	-0.0758302289533091	0.199792900122155	0.0269711144137502	-0.160228480617653	0.0400924592158954	-0.0318885835529086	-0.443321578333919	0.0892119457388687	5.94161469608392	20.0939441817292	8.2182645237037	-7.91763310690654	-20.461911748113	-10.7421224340747	BAD	BAD
0.147644494451687	0.218960475403931	0.166315459659778	0.00186755306575602	0.990571405828477	0.924333697905514	-0.0745167685316969	0.204576237690315	-0.132411358159106	0.0213929929180683	-0.0230600223704515	-1.10720101578483	-0.208235295815345	-0.040176627972914	5.94161469608392	20.0939441817292	8.2182645237037	-7.65370942857288	-20.9912440069223	-11.1030236571097	BAD	BAD
0.131553913563279	0.198572568698625	0.166241250999162	0.00298429528053466	0.987023584685389	0.919903532287392	-0.0760215168995812	0.181544081894249	0.0626350195837607	-0.0312665561307963	0.0127913350663978	-2.00277363695899	-0.0152143668410777	-0.103434748716964	5.94161469608392	20.0939441817292	8.2182645237037	-7.54438310690654	-21.210511748113	-11.2525214340747	BAD	BAD
0.1274601336137	0.179006734651661	0.164914996782504	0.00041272654683685	0.984249795260758	0.919285457122146	-0.0718389149405286	0.182885813826257	0.123631143566001	-0.0986964608431735	0.00381961611611876	-1.90528930618797	-0.303410869421724	0.046852962959832	5.94334402785763	19.8288799790913	8.26510148545579	-7.54438310690654	-21.210511748113	-11.2525214340747	BAD	BAD
0.11854939176511	0.160218083563561	0.164562875211817	0.00331162887309362	0.986075010512675	0.91946393674449	-0.0651572973882417	0.179522621742628	0.14989150768392	-0.0987853767518712	-0.14479207213134	-1.48209237660562	-0.857208220556114	0.41100250793005	5.94403569608392	19.7228641817292	8.2838345237037	-7.54438310690654	-21.210511748113	-11.2525214340747	BAD	BAD
0.107814215765455	0.142613339075209	0.166110663248975	-0.00121781188225269	0.987199580282658	0.916473386144262	-0.0681986292798622	0.180569428989474	0.0361606460692355	-0.0144457745819707	-0.0667443412845342	-1.32935926018637	-0.835107596786099	0.522446072920621	5.94403569608392	19.7228641817292	8.2838345237037	-7.54438310690654	-21.210511748113	-11.2525214340747	GOOD	BAD
0.0934952625490264	0.127050256253045	0.167368108764609	-0.00236067851894053	0.98697762604931	0.914071623938955	-0.0720966751692781	0.180332348459634	0.0701330974766748	0.061999315510862	-0.0570513455679003	-1.17713157360637	-0.805900965041069	0.397905736766283	5.94403569608392	19.7228641817292	8.2838345237037	-7.73879689604291	-21.2114866860166	-11.4762128115675	GOOD	BAD
0.082769721852868	0.1143412532046	0.164192900279569	0.000250921359183536	0.986538021991673	0.914367630001142	-0.0728182834839277	0.181196281349439	0.149412773049029	0.0372236888040115	-0.0315039459753645	-0.765338745180966	-0.950681497372135	0.37197856416886	5.94403569608392	19.7228641817292	8.2838345237037	-7.92725310690653	-21.212431748113	-11.6930494340747	GOOD	GOOD
0.0745458902148213	0.104810130540244	0.166212850255431	8.19568859801439e-05	0.98775115666563	0.916679029464424	-0.0748705932338053	0.184629734975612	0.0802940547247975	0.103702149962244	-0.0135358248802807	-0.136382170797445	-0.94416547726826	0.395277953944462	6.15794263215963	20.2484368937367	8.23708839869814	-7.92725310690653	-21.212431748113	-11.6930494340747	GOOD	GOOD
0.0753757779132476	0.0982961664036171	0.167635155807647	0.00205134350674923	0.987310070466815	0.919636999877461	-0.0758721344418382	0.183511265265606	0.0439820718992315	0.180418087914602	0.029653507198849	0.617946206197074	-0.638531552003595	0.304455197008356	6.24705369608392	20.4673841817292	8.21761452370369	-7.92725310690653	-21.212431748113	-11.6930494340747	GOOD	GOOD
0.0580976620008743	0.0943251060697356	0.167638925307772	0.00441766334921704	0.990306700650888	0.924449565175117	-0.0738165580826331	0.185298672065549	0.0439133288174787	0.197882425631544	0.0477822843301388	1.3279163472654	-0.327891938876028	0.242409997084367	6.24705369608392	20.4673841817292	8.21761452370369	-7.92725310690653	-21.212431748113	-11.6930494340747	GOOD	BAD
0.0591546961972769	0.0922433219266451	0.164924745149356	-0.00113565693494641	0.98898968830217	0.926246002294423	-0.0719224546919073	0.190132724012462	-0.0424375205233336	0.114559510191813	0.00473069845512513	1.70943656475966	-0.086869357040269	0.180467261705474	6.24705369608392	20.4673841817292	8.21761452370369	-7.50432316550793	-21.2105846975318	-11.4142686770409	GOOD	BAD
0.0509648203131458	0.0914712261691195	0.164761688274218	-0.00171076413230271	0.984101737181477	0.927367472127666	-0.0726749920340651	0.193658914432806	-0.0361820747733028	-0.0455346932311552	0.0292081094121643	1.61348520887277	0.107396685627816	-0.0544038623046529	6.24705369608392	20.4673841817292	8.21761452370369	-7.16934310690654	-21.209121748113	-11.1934614340747	BAD	BAD
0.0475498595924239	0.0917433311699727	0.166894698938136	0.00187940753108739	0.986240150722817	0.928867321871612	-0.0748245071259427	0.193173883822051	0.0252727549935509	0.0665988078281604	-0.037899064703221	1.19150989078078	0.325038478964621	-0.353196723603525	6.03337935997031	20.2025826922101	7.90493364363459	-7.16934310690654	-21.209121748113	-11.1934614340747	BAD	BAD
0.0409681795116066	0.0930828472133795	0.164245841313202	0.0016914434430226	0.987189278255696	0.9288669	-0.07563391	0.1919378	-0.0418936954660801	0.138488338745756	0.0531257829883161	0.871885245365485	0.48118131443157	-0.348094841388381	5.94072969608392	20.0877641817292	7.76935452370369	-7.16934310690654	-21.209121748113	-11.1934614340747	BAD	BAD
0.039718825171513	0.0957132538220384	0.165106699357977	0.00413971410611958	0.983215789368663	0.930009847942048	-0.0773192826342766	0.18699541457008	-0.0793265840568571	-0.0264510000760418	0.0663770876859892	0.646227734522566	0.400388304356586	-0.272393797367495	5.94072969608392	20.0877641817292	7.76935452370369	-7.16934310690654	-21.209121748113	-11.1934614340747	BAD	BAD
0.0371702009755398	0.0999910138805451	0.165827819517082	0.00614571398392539	0.988987138577308	0.929587445180782	-0.0755448520754511	0.187557552867018	-0.0793102559370359	-0.0167977501184646	0.090067718395992	0.621275311396798	0.40052115463064	-0.0125104855863313	5.94072969608392	20.0877641817292	7.76935452370369	-8.0731156868129	-21.21193797802	-10.9117648442811	BAD	BAD
0.0351410201995113	0.106242225396457	0.167044993785518	0.00242368621597156	0.990205614806215	0.927595282366531	-0.0736712107474206	0.187986999274012	-0.0367087770159907	0.101725180377776	-0.0606859167157704	0.822122565237098	0.589027787941217	0.041734838671443	5.94072969608392	20.0877641817292	7.76935452370369	-8.65518310690653	-21.213751748113	-10.7303404340747	BAD	BAD
0.0357263314475272	0.114597118329835	0.167657774675801	-0.000709196061258716	0.989941044166472	0.92338039021827	-0.0700172296462224	0.182894194232261	-0.0601569980423877	0.0155979728512923	-0.00949353417653076	0.876710018503854	0.421778220986498	-0.104642602874486	5.6861758444041	20.0871435810441	7.81291379623512	-8.65518310690653	-21.213751748113	-10.7303404340747	BAD	BAD
0.0349135282719157	0.124842070320158	0.166982006853542	0.000354447258803555	0.989590057178253	0.921367524646158	-0.0684987692337595	0.18308079008991	-0.0792629883087206	0.00105193601982523	0.0476480867138907	0.852579062693694	0.307333256808665	-0.26667477319568	5.57157369608392	20.0868641817292	7.83252452370369	-8.65518310690653	-21.213751748113	-10.7303404340747	BAD	BAD
0.0367334940513091	0.136374274099476	0.165339705295441	0.000439384943896977	0.989297543105634	0.919171482427224	-0.069824561910693	0.182904108784646	-0.0791744800665993	0.141763915674932	0.0897278806422132	0.731117634303789	0.139854265866749	-0.253510569874921	5.57157369608392	20.0868641817292	7.83252452370369	-8.65518310690653	-21.213751748113	-10.7303404340747	BAD	BAD
0.0357910304580563	0.148375655153551	0.168049996412758	0.0031346391900189	0.988978971259555	0.915090330010696	-0.0700766590074006	0.183360456506848	0.0473098771447482	0.0756892121031941	-0.0590047434649265	0.5834325448114	-0.153289012639774	-0.0899181768687019	5.57157369608392	20.0868641817292	7.83252452370369	-8.1749358282296	-21.2128231677434	-11.3224796715873	BAD	BAD
0.0388281317216698	0.160068168896476	0.168231169584647	0.00186562270169228	0.98219925221003	0.914896411939565	-0.0711991292853744	0.181742333449286	0.0635576353910497	-0.142644607447573	0.0311979604282492	0.374913082150433	-0.213393785649667	-0.108747157953637	5.57157369608392	20.0868641817292	7.83252452370369	-7.92595310690654	-21.212341748113	-11.6294724340747	BAD	BAD
0.038885847961694	0.170931390441944	0.16728536432682	0.00228274390300223	0.983425135821198	0.914917664089795	-0.074148232981026	0.181212923287144	0.00208540005210818	-0.13702244956696	0.0671900549925457	0.166424444946013	-0.311982592830295	-0.148924363669516	5.57521662948871	19.5837333905088	8.09658951317662	-7.92595310690654	-21.212341748113	-11.6294724340747	BAD	BAD
0.0398707470340772	0.180746079840631	0.168145757522108	0.00239771032192792	0.988719082513899	0.917694147341214	-0.0742612384229644	0.188120079066105	0.0243329072523479	0.0218553696423456	0.0475732120219228	-0.149202421023411	-0.527398003901913	-0.0648320922834055	5.57692169608392	19.3482441817292	8.22018452370369	-7.92595310690654	-21.212341748113	-11.6294724340747	BAD	BAD
0.0448040674888666	0.189422819775452	0.1643237458943	-0.000229398257423505	0.98665382357949	0.915288282337746	-0.072147061076863	0.18883248406311	0.0858300356255528	-0.0419246321883879	-0.0771955209561078	-0.264635870565251	-0.558621268715704	-0.0694437031596428	5.57692169608392	19.3482441817292	8.22018452370369	-7.92595310690654	-21.212341748113	-11.6294724340747	BAD	BAD
0.0445760733835562	0.196913709035623	0.166560182874729	0.000981884307718525	0.986575627507601	0.917775612723004	-0.0713480333001939	0.185082281972857	0.0639640190063245	0.0210989777492003	0.0294582602207361	-0.132608401391518	-0.293900741504356	0.041858634281924	5.57692169608392	19.3482441817292	8.22018452370369	-7.92687502433149	-21.2124055731655	-11.6745591603258	BAD	BAD
0.0460686666980535	0.203298630939526	0.167282832074786	0.00306658585102831	0.985417361865427	0.920586571031818	-0.071017877876932	0.191556365697141	-0.0805817171513687	0.0787476458193734	0.0260592482251156	-0.122940103056304	-0.108934767622997	0.0072307939665793	5.57692169608392	19.3482441817292	8.22018452370369	-7.92725310690653	-21.212431748113	-11.6930494340747	BAD	BAD
0.0492354085404886	0.208822612437387	0.166645222232587	0.00255912145868108	0.984144117081282	0.91959583664498	-0.0702156238680174	0.194907030545161	-0.0992227967379036	0.0387669132423505	-0.0139647279493134	-0.0047780763536476	0.17753493146059	0.0618503550444364	6.28091601093138	19.3516353073509	8.22200792656773	-7.92725310690653	-21.212431748113	-11.6930494340747	BAD	BAD
0.051631872572335	0.213833692355176	0.166970835574156	0.00306097384854373	0.984314027684254	0.921133053685434	-0.0758770145522007	0.176396103568858	0.00366424962680072	0.0192674296360607	-0.0139853609608524	-0.137577313440104	0.357269041978491	0.0496974613741381	6.62322069608392	19.3532841817292	8.22289452370369	-7.92725310690653	-21.212431748113	-11.6930494340747	BAD	BAD
0.0526333734914118	0.218699504554625	0.16615753670671	0.000613912411489578	0.983155910969981	0.919896426980491	-0.0783505989461556	0.177619483986578	0.0441973169666049	0.0193685418088368	-0.0550289809383207	0.0950646096320514	0.560868162308977	0.143242825612926	6.62322069608392	19.3532841817292	8.22289452370369	-7.92725310690653	-21.212431748113	-11.6930494340747	BAD	BAD
0.0520267678637849	0.223757298840298	0.165025319399364	0.00143362659149671	0.9841470405245	0.916638494008184	-0.074518652726301	0.193235474303577	-0.0792035919564545	0.0194182188240205	0.00663769920393944	0.734705832968095	0.646725308607716	0.340404029510441	6.62322069608392	19.3532841817292	8.22289452370369	-7.92472639491319	-21.4032647279171	-11.6923510223523	BAD	BAD
0.0612523232496935	0.22931059206609	0.164697102854617	0.00352957280889725	0.984974525871265	0.917208730970581	-0.0724583511633918	0.191192754886172	-0.0585971592731599	0.0588857130439581	0.00655240664928987	0.740786695152084	0.436702467154878	0.396267263385413	6.62322069608392	19.3532841817292	8.22289452370369	-7.92229310690654	-21.587041748113	-11.6916784340747	BAD	BAD
0.0620121645447095	0.235610197437278	0.168250731719574	0.00209655348850112	0.982366772234248	0.920192483241047	-0.0738864739575656	0.175191395213996	0.0233952923063309	-0.0790722809062992	-0.0138384410296539	0.418742344187288	0.269005024260456	0.240452101500182	6.37632220799493	19.599254417564	8.22129981689618	-7.92229310690654	-21.587041748113	-11.6916784340747	BAD	BAD
0.0607108267411965	0.242792146337205	0.168770974631323	0.00272844824300957	0.986207577275655	0.920899247656044	-0.0772937097703773	0.17210541339337	-0.0375517929985151	-0.119363264393477	-0.0544879023745548	0.476447354070725	0.143548578495051	0.0884564280329434	6.25164369608392	19.7234641817292	8.22049452370369	-7.92229310690654	-21.587041748113	-11.6916784340747	BAD	BAD
0.0591655907437056	0.250826470215016	0.165551808449937	0.0012857040772234	0.988180115695265	0.91719829353724	-0.0770537223345011	0.17775111311167	0.00239747002027701	-0.0600216392620486	-0.0345987250082772	0.577866635243451	-0.31410680118195	0.0992875327952197	6.25164369608392	19.7234641817292	8.22049452370369	-7.92229310690654	-21.587041748113	-11.6916784340747	BAD	BAD
0.0659074535154598	0.259536994149884	0.161324428701832	0.00268170263774479	0.985652792433101	0.915561489310009	-0.0748700711785079	0.188502223116851	0.00340084640882683	-0.000658139877923158	-0.0947493122417158	0.660752307152315	-0.6659978261991	0.0517747771357374	6.25164369608392	19.7234641817292	8.22049452370369	-7.92711796553588	-21.1676316762383	-11.6576284775782	BAD	BAD
0.0665032745403139	0.268685109926313	0.163351166628417	0.00273346348573342	0.983852045772183	0.919766263478367	-0.0750322739363894	0.196158602818627	-0.0175802042100045	0.097697341192934	-0.0152951593840141	0.97736674388711	-0.815426812643761	-0.0635003029017273	6.25164369608392	19.7234641817292	8.22049452370369	-7.93091310690654	-20.837731748113	-11.6308454340747	BAD	BAD
0.0634802273579644	0.278018077339996	0.163909901416963	0.00430033555125461	0.986712862794338	0.920016105711894	-0.0736374187357396	0.19003172381661	0.0632950436153302	0.0214216996299538	0.0073728670008368	1.21580806053591	-0.922918950944032	-0.125088980867521	6.25415865720131	19.2316254924166	7.96978618365421	-7.93091310690654	-20.837731748113	-11.6308454340747	BAD	BAD
0.0637178809228443	0.287198034019647	0.165810912816749	0.00166144481527966	0.988656150273955	0.920882447088198	-0.0722529900450277	0.192056396210218	0.145971009724103	-0.0397056972737941	-0.0538145367090997	0.812681808585558	-0.843438683478222	-0.0427574146306705	6.25547469608392	18.9742541817292	7.83859452370369	-7.93091310690654	-20.837731748113	-11.6308454340747	BAD	BAD
0.0661376818136701	0.295690533384031	0.166503412924977	0.00345776756870025	0.986624088538068	0.923701543976054	-0.0721548079808637	0.197359402955789	0.167216987859768	0.0765896144377405	-0.115017084000333	0.23536983434843	-0.701401255556915	0.0323635546376623	6.25547469608392	18.9742541817292	7.83859452370369	-7.93091310690654	-20.837731748113	-11.6308454340747	BAD	BAD
0.0668438833226595	0.302808928806015	0.166157416092363	0.00421222056371429	0.985457901476782	0.922958955396204	-0.0732017730510972	0.192060434041473	0.0869284496286798	0.0609636283025069	-0.0563552963619178	-0.227243982702052	-0.689592358197061	0.181088833591693	6.25547469608392	18.9742541817292	7.83859452370369	-8.14774162306273	-20.837792742379	-11.0851828013029	BAD	BAD
0.0674869403158639	0.307959488420228	0.165852095226449	0.000697811011851327	0.984794313029217	0.925904229305876	-0.0745855840437227	0.186533798752284	0.123965421008469	-0.01894445151311	0.145883813144836	-0.472684289716949	-0.567601687327687	0.275995005545251	6.25547469608392	18.9742541817292	7.83859452370369	-8.28640310690654	-20.837831748113	-10.7362324340747	BAD	BAD
0.0724668469505054	0.310884034483845	0.166958826595356	0.000429402981502978	0.987898674974539	0.927083302314705	-0.0748139741130228	0.186146750729221	0.0872195868805541	-0.0396739419626007	0.192017448369297	-0.63619414710543	-0.295971159971651	0.314053966338416	5.81568631218676	19.2166471233177	8.0859132289652	-8.28640310690654	-20.837831748113	-10.7362324340747	BAD	BAD
0.0688984131101023	0.311743250756867	0.166370499482116	0.0023650388537603	0.986352665112324	0.923535600243763	-0.0752823345845362	0.183625007979489	0.0438549825616402	-0.0780254267273811	-0.0278729647077482	-0.664437637414421	-0.039727145535485	0.297132379247377	5.57692169608392	19.3482441817292	8.22018452370369	-8.28640310690654	-20.837831748113	-10.7362324340747	BAD	BAD
0.0683183979127294	0.31106955664528	0.167873133339716	0.00399541712322153	0.986351196872921	0.921914755800714	-0.0721779692053637	0.183856596429931	-0.0752290362207469	0.0924363617836379	0.0614254760595625	-0.480278746244419	0.194836568075505	0.314409334571423	5.57692169608392	19.3482441817292	8.22018452370369	-8.28640310690654	-20.837831748113	-10.7362324340747	BAD	BAD
0.0705993817000808	0.309601893977832	0.168484474336246	0.000457764572326408	0.989212207031838	0.917433635201729	-0.0716862510008519	0.187463722631486	-0.14078852413945	0.0833886254001802	0.0519679197065865	-0.474836913943346	0.314093539848385	0.254758611637121	5.57692169608392	19.3482441817292	8.22018452370369	-8.28673340213196	-21.3332151331122	-11.0704119313522	BAD	BAD
0.0720345838723278	0.308014374481737	0.167537202956389	-0.0033538526563907	0.991457750347055	0.915087894172032	-0.0720207838231515	0.183945422339925	-0.0616743519441077	-0.0562923557958735	-0.05311287737607	-0.516162750775824	0.294564546497559	0.213040128240899	5.57692169608392	19.3482441817292	8.22018452370369	-8.28690310690654	-21.587741748113	-11.2421124340747	BAD	BAD
0.0749487147365022	0.306717553921575	0.169014515558976	0.00168147530612869	0.986309877873357	0.916821231070191	-0.0728872549000473	0.19037493607346	0.0218779496117254	0.0151601108220575	0.0426173558379507	-0.473333560543094	0.117272965188665	0.212802658005751	5.57398525845318	19.824164591808	8.21834845050103	-8.28690310690654	-21.587741748113	-11.2421124340747	BAD	BAD
0.0723827712380022	0.305898204224939	0.170070729288427	-0.000874440872708661	0.984817453907112	0.916919801735597	-0.0730083455338027	0.189534469441094	0.00480726889975137	0.0792680061700598	0.0697471576036064	-0.239214579364322	-0.077203790285238	0.0441571482399597	5.57233169608392	20.0921641817292	8.21731452370369	-8.28690310690654	-21.587741748113	-11.2421124340747	BAD	BAD
0.0776613162944812	0.305682581029826	0.170063042816701	-0.000504874985340557	0.98340739392946	0.918619826900135	-0.071783775991612	0.186301237231363	-0.0173923638191765	0.0791788477156739	0.0474800311558715	-0.0998074483006277	-0.0902651901275072	0.0113585784266068	5.57233169608392	20.0921641817292	8.21731452370369	-8.28690310690654	-21.587741748113	-11.2421124340747	BAD	BAD
0.0735393498525827	0.306183851274563	0.168525280486704	0.00283508953762799	0.988188475920745	0.916039160049796	-0.0720792798415786	0.186914318438999	0.0998920409932626	0.00374220188216361	0.0474012653742735	-0.169196503568691	0.092089762727655	-0.0571238381611743	5.57233169608392	20.0921641817292	8.21731452370369	-8.01732941375561	-21.320009288784	-10.8847175748283	BAD	BAD
0.0699388587934693	0.307385959416687	0.168251491638328	0.00292866779901462	0.988049868571131	0.915767530785258	-0.0772801608186857	0.187911534153609	0.0893965846138418	-0.00207307594366753	-0.107952397673538	-0.0709279768929429	0.0335284596178034	-0.0483762771267574	5.8061068531691	20.0932910133992	8.21791592262873	-7.90770310690654	-21.211131748113	-10.7393774340747	BAD	BAD
0.0672296171786543	0.309025364308863	0.166742937982002	0.00318140300584623	0.9834825496397	0.918304167193364	-0.0766564467343995	0.187817440602955	0.0053223728925957	0.0197203448779914	-0.159256133570251	-0.109483798441218	-0.100009709256913	-0.120398170016919	5.94161469608392	20.0939441817292	8.2182645237037	-7.90770310690654	-21.211131748113	-10.7393774340747	BAD	BAD
0.0725982575171051	0.310663987612565	0.168131174698688	0.00354321749786784	0.986321439084778	0.919669771992135	-0.0706242579652378	0.181748211745042	0.0214174261192315	0.0945061374661236	-0.0980493661126803	-0.280277390311577	-0.303165997681378	-0.153171233073241	5.94161469608392	20.0939441817292	8.2182645237037	-7.90770310690654	-21.211131748113	-10.7393774340747	BAD	BAD
0.0740424412845539	0.31193169235279	0.166801298181088	0.00628245797194036	0.984909214516422	0.919919300001228	-0.0714733470935021	0.180186575867336	-0.0332122113237161	0.138475710333757	-0.0753798631946653	-0.216488110530885	-0.258402286018354	-0.0798013234094271	5.94161469608392	20.0939441817292	8.2182645237037	-7.90770310690654	-21.211131748113	-10.7393774340747	BAD	BAD
0.0765012115272334	0.312660360595981	0.16853248223222	0.00304791026890999	0.982527786561196	0.921481295208358	-0.0739732686216472	0.183450609950542	-0.0017986509147917	-0.0103902118655623	0.00146401038328915	-0.23706739998571	-0.158860632841838	-0.124482441072858	5.94161469608392	20.0939441817292	8.2182645237037	-8.10659835596628	-21.0206803340556	-10.9977424290499	BAD	BAD
0.074143433457661	0.312821755072392	0.165367368195032	0.000138320528573451	0.982212488787036	0.924682882964496	-0.0741272438049466	0.182476749003441	0.0826627654308261	0.0494730985816938	0.0471919763664373	-0.166314483709349	-0.220816923864867	-0.181971709063034	5.94257482255757	19.8581318691085	7.97864545963474	-8.29683310690654	-20.838521748113	-11.2448574340747	BAD	BAD
0.0700920754496361	0.312470987362578	0.166834716813856	0.0016539156473835	0.987472470998441	0.923205217212646	-0.0739390414823085	0.182362685591253	0.105739526192866	0.0274965371864295	0.00885233281006235	0.113602403187081	-0.303809242120484	-0.152597608687318	5.94315069608392	19.7166941817292	7.83492452370369	-8.29683310690654	-20.838521748113	-11.2448574340747	BAD	BAD
0.0693229052052737	0.311700328169345	0.166248215099324	0.00497729597541989	0.988985284991786	0.920238191929455	-0.0734606574256551	0.187157896521655	-0.0474407878081815	-0.0763921401263374	-0.0143042440672281	0.397038794463139	-0.366197577932919	-0.185360698614228	5.94315069608392	19.7166941817292	7.83492452370369	-8.29683310690654	-20.838521748113	-11.2448574340747	BAD	BAD
0.0686031279413702	0.310503557729543	0.166321969944694	0.00554439521705655	0.986390441742092	0.920321322360531	-0.0754795607193178	0.188126366182411	-0.102398934175221	0.0116739414556949	-0.052350056245552	0.299661518453193	-0.418964319885097	-0.179412995162702	5.94315069608392	19.7166941817292	7.83492452370369	-8.29683310690654	-20.838521748113	-11.2448574340747	BAD	BAD
0.0683957448351619	0.308711116005868	0.165215282709683	0.0046866708174381	0.987264446542934	0.921620825769425	-0.0757166975989382	0.186325974324812	-0.078959674319972	0.0793745773914314	-0.0756344372679743	0.20907914562774	-0.418465521557244	-0.288719160265626	5.94315069608392	19.7166941817292	7.83492452370369	-7.87955863529125	-21.0476866678298	-11.4989939342622	BAD	BAD
0.0699370042925038	0.306134079026485	0.165243433818136	0.00390222856891718	0.98955944612854	0.922691191438715	-0.0741706582833029	0.181995414701759	-0.00300043567355494	0.0427997807443672	-0.0378018335800919	0.325629319123531	-0.484245534917456	-0.290891424486673	5.71399805959925	19.9449791171464	7.83344443659506	-7.55351310690654	-21.211121748113	-11.6975684340747	BAD	BAD
0.0691452639170973	0.302780986962147	0.164681073299961	0.00293160296038898	0.989103747390914	0.919782445051063	-0.0728151903816771	0.184056059607942	0.00631208897785572	0.129663966372986	-0.014238277518028	0.351867575818665	-0.499698434515368	-0.176785217521457	5.57157369608392	20.0868641817292	7.83252452370369	-7.55351310690654	-21.211121748113	-11.6975684340747	BAD	BAD
0.0702517854459908	0.298965648742323	0.165820496333799	0.00167189713834272	0.984775041569294	0.921610827066123	-0.0723868478250979	0.188408511973817	0.0203975208272522	0.161748352374603	-0.0142143964336834	0.168403405372376	-0.406272924393744	-0.187193278041952	5.57157369608392	20.0868641817292	7.83252452370369	-7.55351310690654	-21.211121748113	-11.6975684340747	BAD	BAD
0.0687138664126122	0.295217816094336	0.167437941007815	0.00141226318467574	0.984886660068495	0.923767905971724	-0.0738644194952262	0.181611283929662	0.00653983392058752	0.211338438619978	0.060838494680423	0.0789382723112343	-0.358356390195327	-0.0652449261656407	5.57157369608392	20.0868641817292	7.83252452370369	-7.55351310690654	-21.211121748113	-11.6975684340747	BAD	BAD
0.0667716684444118	0.292018494545302	0.170013110824631	0.00131388673509143	0.986966698519515	0.922511226064711	-0.0755512220149304	0.18190563059942	-0.0549214131118496	0.0400510101579963	0.0710033737361174	0.141315393030189	-0.286858999888027	0.0692000838498873	5.57157369608392	20.0868641817292	7.83252452370369	-7.77588741126679	-21.2115012264481	-11.3834925779791	BAD	BAD
0.0673943523612375	0.289558334362955	0.168859952162031	-0.000944092903135826	0.983498141149367	0.918633010999317	-0.07379690446772	0.18713904225694	-0.0789180595798947	0.00941224361085669	0.0471114248271177	0.165166813149788	-0.313707064964639	0.206588897874511	5.79753963409023	19.8611354942703	7.79496593705002	-7.91683310690654	-21.211741748113	-11.1844244340747	BAD	BAD
0.0626102849438147	0.287684790261544	0.166255789228869	-0.00140112283091502	0.982804637416973	0.91939574360246	-0.0741703538466364	0.188214144139125	0.0331593619525832	0.151169025295657	-0.0272904900357824	0.125828215655425	-0.24709672120179	0.159908105292726	5.94302369608392	19.7158041817292	7.7707845237037	-7.91683310690654	-21.211741748113	-11.1844244340747	BAD	BAD
0.0623520965481543	0.285982922840092	0.165967016339338	0.00210460864390163	0.983984695232114	0.917594746392438	-0.0755883035492514	0.189127032580963	-0.00599023369757265	0.0900357668232682	-0.0012579643518326	0.182347056295661	-0.443418909025077	0.131590302683179	5.94302369608392	19.7158041817292	7.7707845237037	-7.91683310690654	-21.211741748113	-11.1844244340747	BAD	BAD
0.0642386618612552	0.283907393377516	0.165883445386096	0.000507126812498166	0.986598098468837	0.920689855457423	-0.0712690353512141	0.187826946475819	-0.00467573003653951	-0.0521063955212963	0.0102621708517204	0.307046713189957	-0.36098510083858	0.193072140294801	5.94302369608392	19.7158041817292	7.7707845237037	-7.91683310690654	-21.211741748113	-11.1844244340747	BAD	BAD
0.0639845480339187	0.280968166910364	0.165103971079428	0.000238006178167083	0.986288989614431	0.921108122180268	-0.0701668820165841	0.185887519396004	-0.0669895667837644	-0.134918873036544	0.170513357839379	0.308526321804404	-0.393057583487309	0.173738091341825	5.94302369608392	19.7158041817292	7.7707845237037	-7.65997593987066	-21.4585720548227	-10.8917646204578	BAD	BAD
0.0657900114122194	0.27691794083024	0.163812222661991	0.00304272410764915	0.982650158517451	0.920291954980163	-0.0724470638149878	0.183415917049323	-0.103653368159977	-0.158540279340327	0.071838938647863	0.411867736589451	-0.431980553433081	0.15302586250666	5.94493224762154	19.49634175437	8.04099366249062	-7.52899310690654	-21.584441748113	-10.7425244340747	BAD	BAD
0.0677087739080387	0.271841644802662	0.164986033684956	0.00198530785490474	0.983980449022437	0.918144444463617	-0.0768838879545218	0.179108057640765	-0.00530310469362554	-0.0874470935810029	-0.0386659988590273	0.4298984654751	-0.452040820931856	-0.0134950938028924	5.94620469608392	19.3500241817292	8.22114452370369	-7.52899310690654	-21.584441748113	-10.7425244340747	BAD	BAD
0.0668057397575708	0.266132173531036	0.164724109634874	3.99846127295826e-05	0.986196196880749	0.918465338877826	-0.0779414553992544	0.183217188164528	0.0441260654701678	-0.00425578211012014	-0.0505754397232718	0.195416727384306	-0.309247090481106	-0.0487067351916744	5.94620469608392	19.3500241817292	8.22114452370369	-7.52899310690654	-21.584441748113	-10.7425244340747	BAD	BAD
0.0656944209949968	0.260344679867131	0.165190757517795	-6.03526749101135e-05	0.985811344541659	0.917315121292683	-0.0756046645204245	0.182754336742268	0.00739923721841516	-0.051014126996053	-0.111837446432375	0.273792910646556	-0.278238458660968	0.141430268478404	5.94620469608392	19.3500241817292	8.22114452370369	-7.52899310690654	-21.584441748113	-10.7425244340747	BAD	BAD
0.0629594271543689	0.254955973535811	0.165573798952382	0.00301893426708104	0.983148960755725	0.917276684848539	-0.0747413078016417	0.183199971404283	-0.0541126115462206	0.00665917613814829	-0.100177554172185	0.479355729052795	-0.336446071548148	0.0835881938360264	5.94620469608392	19.3500241817292	8.22114452370369	-7.53606861591965	-21.0505863988786	-10.7444803527293	BAD	BAD
0.0592254246743402	0.250197493119509	0.166911240888615	0.00327160211622102	0.984150370142278	0.915769935872712	-0.0726575944187664	0.183605375782818	-0.00617887592415187	0.0438482633513438	-0.111551075561412	0.576826415323419	-0.478447237156421	0.0749293704841223	5.94303805168845	19.7872981674891	7.99164716600134	-7.53892310690654	-20.835211748113	-10.7452694340747	BAD	BAD
0.0662407249073574	0.24606693421319	0.165521078707936	0.00207851772692666	0.98420859696513	0.919750022151089	-0.0732235533562373	0.184125191721689	0.0805167734205895	0.0896897612383986	-0.136593128318132	0.457274023510634	-0.313633664760166	-0.0868623417514111	5.94085569608392	20.0886541817292	7.8334845237037	-7.53892310690654	-20.835211748113	-10.7452694340747	BAD	BAD
0.0678985236086013	0.242423538252422	0.165159431170865	0.0009352170842088	0.983293660953699	0.920403991322288	-0.074838913355846	0.186483975511591	0.105785371642775	0.0334621961644757	0.00784425952843427	0.0853432018708378	-0.192615224290334	-0.106664815979907	5.94085569608392	20.0886541817292	7.8334845237037	-7.53892310690654	-20.835211748113	-10.7452694340747	BAD	BAD
0.0663303961967147	0.23903428663954	0.164150173069082	0.00241148817307187	0.982376504207362	0.919405074981986	-0.07258970502787	0.186128110744556	0.0696214657444496	-0.00490856404608865	0.000747294653213902	0.0855313999277231	-0.142499860718294	-0.0907661091485868	5.94085569608392	20.0886541817292	7.8334845237037	-7.76099706551382	-21.0615853109951	-10.7417213572697	BAD	BAD
0.0643688649921707	0.235597746903524	0.163021410852259	0.00457760089269286	0.983021791927148	0.918784794361274	-0.0733568292174327	0.186831768938233	0.00811242620631208	0.0544210640749311	-0.075231904366694	0.127520692886655	-0.178771262825246	-0.184391127557846	5.94085569608392	20.0886541817292	7.8334845237037	-7.90770310690654	-21.211131748113	-10.7393774340747	BAD	BAD
0.0694453647266401	0.23185430824919	0.163798437423203	0.00243508171533985	0.982586779987013	0.919921361106422	-0.0772761358132881	0.191409849640214	-0.0174383042656279	0.148349165155292	-0.00359547469526319	-0.129340690925293	-0.295831020573525	-0.0820703403667183	5.94085569608392	20.0886541817292	7.8334845237037	-7.90770310690654	-21.211131748113	-10.7393774340747	BAD	BAD
0.0634635374018773	0.227737401423236	0.165637838588986	0.00175219389057331	0.985788869680748	0.923401361062302	-0.076537973455553	0.19027458825498	-0.124911000743549	0.094159103846757	0.0117838137851242	-0.335890491441766	-0.350893450474852	0.0601084672317788	5.94085569608392	20.0886541817292	7.8334845237037	-7.90770310690654	-21.211131748113	-10.7393774340747	BAD	BAD
0.0646925502865362	0.223405545819955	0.164681474843329	0.00227746305202128	0.987149730520209	0.923779860438557	-0.0712767133428152	0.189404855821074	-0.0591112414985452	-0.0492290427986412	0.0573353559040983	-0.133914802968761	-0.193036576575166	0.0646339840227963	5.94085569608392	20.0886541817292	7.8334845237037	-7.90770310690654	-21.211131748113	-10.7393774340747	BAD	BAD
0.067867542611059	0.219057271077969	0.162952503417441	0.00291057926299765	0.983984865964561	0.92351997925198	-0.07532939055512	0.183264180084562	0.0443313882288102	-0.0303455089908954	0.0378490844803954	0.549610413144104	-0.0282135401590007	0.0249482289600413	5.94085569608392	20.0886541817292	7.8334845237037	-7.91044698063928	-21.0038973652454	-10.7401369781543	BAD	BAD
0.067283279674284	0.214661908651125	0.164143654227498	0.00436850359486689	0.983403044031328	0.920019094851791	-0.0758533248099994	0.156288775557991	0.0443083965626234	0.122517665641822	0.056950912941349	1.0335184727986	-0.329142461401392	0.107654635544378	5.94085569608392	20.0886541817292	7.8334845237037	-7.91266310690654	-20.836521748113	-10.7407504340747	BAD	BAD
0.0669496958066052	0.209924969391511	0.167147111719641	0.00471555702055853	0.986512014207741	0.914819298744284	-0.0707304131509091	0.158637135885127	0.00887407432739683	0.0954276000598946	0.0735817861460697	0.58900790150217	-0.681662818760575	-0.170564615877059	6.11700160772297	20.3065254320805	8.0544622212651	-7.91266310690654	-20.836521748113	-10.7407504340747	BAD	BAD
0.0697301182380306	0.204552468547749	0.164976573494686	0.00449970136537283	0.989205714735717	0.920047105151925	-0.0784267318440756	0.191408425240648	-0.0526211591012536	0.0197518496192373	0.0123287611010615	-0.431476300591912	-0.687228736305617	-0.420552692840321	6.24705369608392	20.4673841817292	8.21761452370369	-7.91266310690654	-20.836521748113	-10.7407504340747	BAD	BAD
0.0679568621153596	0.198502411870416	0.163400132423263	-0.000221987221161051	0.987016236477586	0.920923965999119	-0.0785861674318511	0.209135688675844	0.0267661765856503	-0.116116642666447	-0.0137630657925874	-1.0787022672136	-0.534788743565608	-0.430804028314961	6.24705369608392	20.4673841817292	8.21761452370369	-7.91266310690654	-20.836521748113	-10.7407504340747	BAD	BAD
0.06921313283307	0.191989458081355	0.166452903840935	-0.00125014334519094	0.985468500559141	0.914819159612144	-0.074884721039222	0.184226552938742	0.0356198678505665	-0.116164929383788	0.0213180265953832	-1.83827781466215	-0.428405040811137	-0.528764446521469	6.24705369608392	20.4673841817292	8.21761452370369	-8.35789596269966	-21.2903748180999	-10.7336375500519	BAD	BAD
0.0708293166544204	0.185324987969786	0.169487960045212	0.00394834645477333	0.984820221304211	0.916972865493625	-0.0744558489384427	0.163144548741031	0.0527435734726843	0.0617519887267879	-0.022086794310963	-2.06308662822377	-0.796475411087783	-0.239929096922082	6.24705369608392	20.4673841817292	8.21761452370369	-8.65022310690654	-21.588361748113	-10.7289674340747	BAD	BAD
0.0728213099545471	0.178779372358815	0.168321474722698	0.00398128239340929	0.982893237190325	0.918045996393299	-0.0714434962564905	0.175148659617146	0.00116235026693297	0.0376448467638211	-0.00541991330702151	-1.74796721453872	-1.80168505420975	0.238237069428395	5.86544447336054	20.0408255368452	8.00013469153573	-8.65022310690654	-21.588361748113	-10.7289674340747	BAD	BAD
0.0693419791839323	0.17257537697164	0.163894448242669	0.000701681810617659	0.982865786371219	0.916392260732402	-0.0720291790504828	0.181040187584069	-0.0787744779608318	-0.00592905482865237	0.0477519236538084	-1.35464742121556	-1.77972601139937	0.514163837919447	5.57386769608392	19.7149041817292	7.83396452370369	-8.65022310690654	-21.588361748113	-10.7289674340747	BAD	BAD
0.071408441146127	0.166934830175309	0.16617791088194	0.00156952590071775	0.985404904707696	0.915408077343607	-0.0738910158939619	0.178359233965196	-0.0439139273060801	0.0533902661399599	0.0477571899568165	-1.2339969371404	-0.86636991632405	0.619628518502099	5.57386769608392	19.7149041817292	7.83396452370369	-8.65022310690654	-21.588361748113	-10.7289674340747	BAD	BAD
0.0731310316252019	0.161992180020427	0.167376180676363	0.00360127762083515	0.98499184847353	0.913527603723846	-0.0758826156242218	0.181737653578249	-0.0515811162044432	0.11260344676386	-0.0212149602141441	-0.768830725622706	-0.551947419479792	0.600617269106986	5.57386769608392	19.7149041817292	7.83396452370369	-7.92033324557119	-21.340845481195	-10.7387290718113	BAD	BAD
0.0708218184707337	0.157643488282723	0.166758710051473	0.00511118406362866	0.985427034235051	0.912720950068661	-0.0748463424905571	0.187128665540617	-0.0439580505487417	0.0386637731545508	0.0282588367880472	0.146690207034071	-0.725335870964601	0.457330762561696	5.57386769608392	19.7149041817292	7.83396452370369	-7.53396310690654	-21.209821748113	-10.7438964340747	BAD	BAD
0.0741479729750348	0.153609293493423	0.167340351012277	0.00488187686532504	0.984745845444337	0.917026520194796	-0.0741753620478588	0.191637279536642	-0.0857691923409102	0.0267826842729391	0.0748417973096673	1.02161637028384	-0.997758051740259	0.354117211829912	5.95269175954622	19.719688555893	8.05000472762075	-7.53396310690654	-21.209821748113	-10.7438964340747	BAD	BAD
0.0745533774161894	0.14971211325812	0.169272868671158	0.00565780361795707	0.980066526690837	0.925338784238757	-0.0701984112708716	0.188119410719382	-0.00287294786074247	0.046102413505778	-0.0547909898883477	1.66361556259737	-0.733817056394783	0.33375770734691	6.25164369608392	19.7234641817292	8.22049452370369	-7.53396310690654	-21.209821748113	-10.7438964340747	BAD	BAD
0.0732082016650612	0.145994068062847	0.170187852456931	0.00587176718968773	0.980664686147277	0.925533901626452	-0.0700193672609143	0.18584111459919	0.00349560204305936	-0.0131187081144812	0.000138829207712209	2.0092060376044	-0.0847895490158784	0.333287208777313	6.25164369608392	19.7234641817292	8.22049452370369	-7.53396310690654	-21.209821748113	-10.7438964340747	BAD	BAD
0.0741168809461605	0.142554076916393	0.169572838237054	0.0031235284541776	0.985957420737057	0.92779428934419	-0.0754722774190027	0.179936893714562	-0.0786353747750014	-0.00653343443971785	0.143223369104972	1.86439149535737	0.659207836038262	0.161311535218373	6.25164369608392	19.7234641817292	8.22049452370369	-7.53396310690654	-21.209821748113	-10.7438964340747	BAD	BAD
0.0779197830121774	0.139456056144075	0.16581606288189	0.00132572339848282	0.986196337518442	0.925039973029917	-0.0750809696981421	0.178583413112215	0.0234125205366921	0.019918172033205	0.17058118808521	1.54952613508893	0.798606162314399	-0.128549100100741	6.25164369608392	19.7234641817292	8.22049452370369	-7.53396310690654	-21.209821748113	-10.7438964340747	BAD	BAD
0.074660505588324	0.136742516334667	0.165985930052874	0.00190962550617012	0.987932440562263	0.926213064382586	-0.0741240277225826	0.18214226525496	0.0722246638306802	-0.0128664372589042	0.10296768216008	1.01090643157678	0.638356266431793	-0.215492446658364	6.08173405855636	19.7192469961176	7.97290829114417	-7.53396310690654	-21.209821748113	-10.7438964340747	BAD	BAD
0.0734246605347779	0.134383479045367	0.167549778116878	0.000439699525055651	0.988080472602774	0.927724183079833	-0.0791076628817679	0.182856733241611	0.0783094093175895	0.123319677058221	0.0814210310360022	0.748046775255932	0.33405680134752	-0.125760035363585	5.94302369608392	19.7158041817292	7.7707845237037	-7.53396310690654	-21.209821748113	-10.7438964340747	BAD	BAD
0.0740281507687458	0.132280330389974	0.16666507155094	0.00187087350976066	0.988035135852905	0.928850376705308	-0.0750782138584596	0.179226368328378	0.0723368394695561	0.0297215312527641	-0.0252050048506306	0.391696051981394	-0.104239756228618	-0.093220764192702	5.94302369608392	19.7158041817292	7.7707845237037	-7.53396310690654	-21.209821748113	-10.7438964340747	BAD	BAD
0.0767956462072238	0.130284602969017	0.166668182636409	0.00186005748786853	0.988732446651835	0.92688851490786	-0.0728695957842557	0.184456190606271	0.0108610769011868	-0.0937210677801776	-0.102804150558731	0.392532212588266	-0.0476272130853456	-0.0195721650415714	5.94302369608392	19.7158041817292	7.7707845237037	-8.21088334541753	-21.2121944283518	-10.7357121965894	BAD	BAD
0.0766220283387476	0.128210363751648	0.169579544825526	0.000459061412554349	0.987032115233951	0.920025819779346	-0.0712471195939508	0.182065771299714	0.0499227574128294	-0.0719832049392677	-0.174895904413621	0.529404657447899	0.186795770060654	-0.0026681615406179	6.10968408992284	19.9227347282934	8.04944736748693	-8.65518310690653	-21.213751748113	-10.7303404340747	BAD	BAD
0.0760735616908539	0.125931025550019	0.173068085333653	0.0019263033058975	0.985840618101399	0.917058077973592	-0.0693423652344178	0.179875889210036	0.0394013151002347	-0.002447879310596	-0.192173727524628	0.588873556802952	0.451271823638726	-0.000309927463179024	6.24947569608392	20.0963041817292	8.2831845237037	-8.65518310690653	-21.213751748113	-10.7303404340747	BAD	BAD
0.0829013199802836	0.123442327305502	0.171333383207678	0.00206072290583968	0.987240068497553	0.918164242617971	-0.0704443784952459	0.18195362934023	-0.0169661432925527	0.143294028003197	-0.102706433082005	0.521976126342011	0.495374243832362	-0.00400280534915468	6.24947569608392	20.0963041817292	8.2831845237037	-8.65518310690653	-21.213751748113	-10.7303404340747	BAD	BAD
0.087571898847041	0.120859442498213	0.167267287070929	0.000553040279440674	0.987760398353813	0.914545035986291	-0.0723400483826266	0.177457212349167	0.0162058312692744	0.10177549339645	-0.00836083124586428	0.396313137080151	0.0977180609850143	-0.0655116721050569	6.24947569608392	20.0963041817292	8.2831845237037	-8.65518310690653	-21.213751748113	-10.7303404340747	GOOD	BAD
0.0869745547497859	0.118355813159577	0.166744467544284	-0.00294859121273573	0.985273636122677	0.913782846461564	-0.0741684861138047	0.180405083813609	-0.021554644681817	0.0195335779854224	-0.0176630061768688	0.167711596426382	-0.359468574306674	-0.126940387037538	6.24947569608392	20.0963041817292	8.2831845237037	-8.24331880638315	-21.4206163961846	-11.0169119976195	GOOD	BAD
0.0873608137823528	0.116069952470316	0.16607063527719	-0.00285759570137075	0.982896247955097	0.915408677117934	-0.0760724342087121	0.182667046938409	0.0862529413019205	0.114884618254745	-0.0415957511489091	0.0647634853589248	-0.382689028250106	-0.0849945642345773	5.88441211815685	20.4924509687149	8.24636940082221	-7.91316310690654	-21.586441748113	-11.2466314340747	GOOD	GOOD
0.0873502054812412	0.114090713300876	0.165242479140091	-0.00212888465317696	0.985627337436903	0.913853999023874	-0.071950198580367	0.179993667119213	0.0977186801776772	-0.0243006442212927	-0.0458302541612002	-0.050832514969836	-0.0476180365733209	-0.0670137200083043	5.56774169608392	20.8360841817292	8.21443452370369	-7.91316310690654	-21.586441748113	-11.2466314340747	GOOD	GOOD
0.0899160584807631	0.112465522202556	0.165457452178609	-0.00197021548325334	0.990334151034675	0.914361898874388	-0.0741296555534404	0.180811681815007	-0.0826131316091939	-0.12331998639082	-0.0417891707043072	0.0251692759118901	0.125040114563465	-0.0572756560858399	5.56774169608392	20.8360841817292	8.21443452370369	-7.91316310690654	-21.586441748113	-11.2466314340747	GOOD	GOOD
0.0922850636129947	0.111180322145025	0.163905685447134	0.00302147406099146	0.987641380503884	0.918826958100352	-0.0758199331781318	0.184505266662829	-0.0421106075327245	-0.0400438726106278	-0.0131400183078206	0.153599830207715	0.228402690476381	0.00431301525926591	5.56774169608392	20.8360841817292	8.21443452370369	-7.91316310690654	-21.586441748113	-11.2466314340747	GOOD	GOOD
0.086996342299086	0.110121553429222	0.165554545221125	0.00644631897155662	0.980956368812922	0.919443960496214	-0.0698293880218162	0.185221306901926	0.0120599984700328	-0.0400647694668889	-0.0456426446381179	0.153507130656154	0.509227163048286	0.0658632790281882	5.56774169608392	20.8360841817292	8.21443452370369	-8.13908305388325	-21.1333125778573	-10.9376899620541	GOOD	GOOD
0.0863226848396491	0.109050839211202	0.16680499028679	0.00440341834494114	0.982024624139082	0.921789685952284	-0.0699168467287563	0.185917085193944	-0.0169201666043212	0.147830013036307	-0.0421958768250216	0.267591679754873	0.68169281639007	0.0148322111913349	5.76571178739367	20.2451101038558	7.98039870261564	-8.28640310690654	-20.837831748113	-10.7362324340747	GOOD	GOOD
0.0885972947660642	0.107692387721436	0.167461253194009	0.00435651320419301	0.985197715783285	0.922675676884604	-0.0768915047633858	0.180057292450375	0.0478603884893365	0.128693894673108	-0.0131824453151353	-0.00972948427698891	0.848235281013078	0.0441664233917541	5.94302369608392	19.7158041817292	7.7707845237037	-8.28640310690654	-20.837831748113	-10.7362324340747	GOOD	GOOD
0.0873828301622465	0.105818161329233	0.168061272418556	0.00291788377604402	0.984950164458284	0.920444302590497	-0.0775823292143497	0.18404753537037	0.0416953021119994	-0.102509844794163	-0.0452523275261533	-0.611597776150165	1.30274675212043	0.128576866205087	5.94302369608392	19.7158041817292	7.7707845237037	-8.28640310690654	-20.837831748113	-10.7362324340747	GOOD	GOOD
0.0896232507931531	0.103217936300722	0.163844014904406	-0.000376381676698678	0.985951273692971	0.92182025189171	-0.0737427291759672	0.196135820912975	-0.0491079778459968	0.027146100116365	-0.0102840994093781	-0.157344651290115	1.25045722005208	0.268771357667329	5.94302369608392	19.7158041817292	7.7707845237037	-8.28640310690654	-20.837831748113	-10.7362324340747	GOOD	GOOD
0.0875561216914886	0.0997192593374942	0.163340767363987	0.000675699422949188	0.983106530114349	0.920036254177487	-0.0722985612665937	0.186083492067729	-0.0785289507889492	0.0115842805762568	-0.0155660296780448	-0.271136482838568	0.952893063738753	0.33319125061345	5.94302369608392	19.7158041817292	7.7707845237037	-8.04736308551383	-20.8373662687921	-11.0309700064326	GOOD	GOOD
0.0898851122185209	0.0953254650566476	0.166440589161347	-0.000184505653202496	0.984125641834154	0.920987494231853	-0.0743997137501332	0.170279824453057	-0.142460651309113	-0.159154598739972	-0.106194802786073	-0.198446820780877	0.910189746592835	0.292313910990671	5.94308962798203	19.7162662241648	7.80408272799566	-7.92179310690653	-20.837121748113	-11.1857984340747	GOOD	GOOD
0.0912507436365045	0.0903745499591547	0.163623544077809	0.000716074388535838	0.986837803503323	0.916418009429599	-0.0755984682681623	0.168983841298622	0.0214264087838764	-0.0976288083619628	-0.103981244401745	0.13497429048587	0.617114041483206	0.18946181927384	5.94315069608392	19.7166941817292	7.83492452370369	-7.92179310690653	-20.837121748113	-11.1857984340747	GOOD	GOOD
0.0919506104123198	0.0855791003370776	0.162072677293423	0.00377006553302079	0.985225691748376	0.917246330794984	-0.0740084861741176	0.17764690217192	0.0706534967683808	-0.040294689702574	-0.137604311444291	0.0896754003614152	0.108200372738538	0.0243554931171865	5.94315069608392	19.7166941817292	7.83492452370369	-7.92179310690653	-20.837121748113	-11.1857984340747	GOOD	GOOD
0.0906756281993223	0.0818480042187756	0.165480364879612	0.00426711803162093	0.986720470275895	0.91903135942272	-0.0752793547024806	0.183636330772875	-0.0150998514356715	0.0513130473905174	-0.102267449741469	0.158711956963528	-0.0984389476913969	0.0501679848955428	5.94315069608392	19.7166941817292	7.83492452370369	-7.92179310690653	-20.837121748113	-11.1857984340747	GOOD	GOOD
0.0890119744426229	0.0799995527052447	0.164623341242648	0.00624064572424022	0.984422203782968	0.920488467524478	-0.0775767693498165	0.189485438877769	-0.0498982172688141	0.0466014512986149	-0.0442475517551869	0.476386160701575	0.209342719241762	0.00222571032324494	5.94315069608392	19.7166941817292	7.83492452370369	-8.17705820756768	-21.3637336297276	-11.1807023937621	GOOD	GOOD
0.0936950662782762	0.0805259679477346	0.164737234186384	0.00343769363024298	0.982099362698687	0.918605802706168	-0.0750682259767032	0.189514975219448	-0.108457174680811	-0.13120010041815	-0.0114939584580183	0.410337851940009	0.223697947822069	-0.164281924597723	5.75302457043613	20.101614925055	8.25879703970207	-8.28560310690654	-21.587661748113	-11.1785354340747	GOOD	GOOD
0.0933608019196957	0.0834621431447174	0.167612405150986	0.00386981281526383	0.9817839833191	0.919321782186783	-0.0713340415315484	0.18875961945888	0.0471441434124289	-0.157845988389277	0.017303032830724	0.0704418944468535	0.0897110998159335	-0.216809028119533	5.57092069608392	20.4702941817292	8.66478452370369	-8.28560310690654	-21.587661748113	-11.1785354340747	GOOD	GOOD
0.0862091067435421	0.0883796145094335	0.166592357320985	0.00568360394709089	0.979898417152521	0.922537736835294	-0.0749591380448914	0.187590282724833	0.0118078250417159	-0.039272856244386	0.0183143004096746	-0.485941693747722	0.0575560555854946	-0.216591987471752	5.57092069608392	20.4702941817292	8.66478452370369	-8.28560310690654	-21.587661748113	-11.1785354340747	GOOD	GOOD
0.0877631736178523	0.0945209034043076	0.164708858080763	0.000836413447951063	0.986477392219635	0.923477716197271	-0.0762858675111774	0.188235361979711	-0.108695509469912	0.109347003984112	0.0485569277532702	-0.834993900678874	0.272774669760372	-0.0355069021324638	5.57092069608392	20.4702941817292	8.66478452370369	-8.28560310690654	-21.587661748113	-11.1785354340747	GOOD	GOOD
0.0896790337115668	0.10105647664109	0.164977595963496	-0.000343378495305943	0.988527729070146	0.924646959289718	-0.0787408904059472	0.184199192319257	-0.0160939461503392	-0.0719427140766221	0.0485825002811737	-1.08393544703635	0.382168006088694	0.137446267660051	5.57092069608392	20.4702941817292	8.66478452370369	-8.06123958726762	-21.135770253123	-10.9151606728661	GOOD	GOOD
0.0894539236873299	0.107357685570462	0.166668236547825	-0.0001042865885656	0.985904401693305	0.922388718880388	-0.0787356810921394	0.180114074851994	0.0140968985667613	-0.217592794590873	0.0177612031789534	-1.30091934440278	0.523618402793277	0.272601970866315	5.91092216509665	20.2762054214477	8.02203191802113	-7.91266310690654	-20.836521748113	-10.7407504340747	GOOD	GOOD
0.0902236231116423	0.113082804004397	0.167156121574509	-0.000341351450495216	0.987099709176183	0.918967904907051	-0.0750859662208439	0.179558013997679	-0.0165244490349566	-0.06959041113381	-0.0742161265479155	-1.19600272839463	0.908765210671825	0.33181594620637	6.24770469608392	20.0839541817292	7.38536452370369	-7.91266310690654	-20.836521748113	-10.7407504340747	GOOD	GOOD
0.090913000347729	0.118013966422184	0.167156811149299	-0.000583194967953507	0.987096886138699	0.918992104878446	-0.0727140189628295	0.180070805120129	0.0142068021869712	0.0192852514798858	-0.0130050211897206	-0.852310391526711	1.09535102972618	0.234136108425781	6.24770469608392	20.0839541817292	7.38536452370369	-7.91266310690654	-20.836521748113	-10.7407504340747	GOOD	GOOD
0.0921981843177922	0.121890169280893	0.166675163551134	-0.00131383814075167	0.986374059141032	0.920998496774651	-0.0714247400084418	0.178253785358903	-0.0775160744335549	0.108192052980644	0.109913796885283	-0.672834479172869	0.9454216655273	0.214432717199386	6.24770469608392	20.0839541817292	7.38536452370369	-7.91266310690654	-20.836521748113	-10.7407504340747	GOOD	GOOD
0.0901733904824875	0.124401152761565	0.167620667843636	-0.0013092091454459	0.984428909618988	0.921203508873953	-0.0691204666684777	0.175698537113438	-0.109596913911928	0.0496110553656169	0.049016083603254	-0.643676103498748	0.640448703875718	0.169037884500086	6.24770469608392	20.0839541817292	7.38536452370369	-8.11631747470165	-21.0441190959668	-10.7374971994072	GOOD	GOOD
0.0919075231275484	0.125281871058447	0.168860306357188	0.000853569429397499	0.986110942519884	0.921474050448792	-0.0702992426284245	0.178865995163491	-0.0773590718245566	-0.0989655396844277	-0.0734775839199105	-0.468894341146534	0.457908631103179	0.0527023739479714	6.09750514607246	19.9049928684873	7.79786993047851	-8.28144310690654	-21.212441748113	-10.7348594340747	GOOD	GOOD
0.0939379280204912	0.124469122319257	0.16861423587172	0.00090723275190727	0.989032005380713	0.918775310926764	-0.0736678764798979	0.181700902793253	-0.0485840169152346	-0.129855972780696	-0.105244662598817	-0.191134428576992	0.556873277677808	0.0260226679095325	5.94390869608392	19.7219841817292	8.21970452370369	-8.28144310690654	-21.212441748113	-10.7348594340747	GOOD	GOOD
0.093137030589206	0.122204583154889	0.167660789357465	0.000119949193555076	0.985485490075051	0.916098442055059	-0.0775555945651288	0.179472571759649	0.0148496474519083	0.0461087217424492	-0.0439475437534054	-0.157009213587593	0.799439588134748	-0.0449451646015883	5.94390869608392	19.7219841817292	8.21970452370369	-8.28144310690654	-21.212441748113	-10.7348594340747	GOOD	GOOD
0.0912533459324417	0.1190100961596	0.165216704667543	0.000642061683714404	0.985097210926516	0.916745311619119	-0.0813200166465423	0.181111096382694	0.0136501729652725	0.13904877092593	0.0773919655601066	-0.208445976080771	0.713446463905625	-0.131807917178157	5.94390869608392	19.7219841817292	8.21970452370369	-8.28144310690654	-21.212441748113	-10.7348594340747	GOOD	GOOD
0.0925495430003366	0.115564400930769	0.16614175037392	-0.000662077436651534	0.988337262797498	0.920063285694541	-0.0792531134449637	0.182412236979174	0.0451183428082693	0.00106157331401569	0.0516958289639094	-0.245501193731709	0.500873851519983	-0.119658060353628	5.94390869608392	19.7219841817292	8.21970452370369	-8.05925294924695	-20.9859497364329	-10.7384087648919	GOOD	GOOD
0.0935361421030367	0.11253727225759	0.165362262752295	-0.000119912728291014	0.986769772240064	0.921363147310226	-0.0759242956586439	0.183079220848476	-0.000219844289112852	-0.0843135848567622	-0.0126627094770507	-0.307764766815982	0.56072330881507	-0.207243367344411	5.94166154168014	19.9918708850486	7.93542808288222	-7.91266310690654	-20.836521748113	-10.7407504340747	GOOD	GOOD
0.0931636085521619	0.110501930782736	0.167583313154473	-0.00163607852388803	0.986003244628486	0.923090962186183	-0.0736461212706899	0.184458236249977	-0.0164769685681231	-0.0128337723053772	0.0774688238591859	-0.292841479729868	0.69965477231867	-0.391671481038152	5.94085569608392	20.0886541817292	7.8334845237037	-7.91266310690654	-20.836521748113	-10.7407504340747	GOOD	GOOD
0.0939744360619615	0.109834257782851	0.166474500441424	-0.00192884969031605	0.985167997103272	0.921240442342107	-0.0718050009947405	0.18153240991458	-0.016546448648541	0.105753616063148	0.110118903865255	-0.269058162976374	0.595747804567988	-0.383117888283991	5.94085569608392	20.0886541817292	7.8334845237037	-7.91266310690654	-20.836521748113	-10.7407504340747	GOOD	GOOD
0.0932916734435518	0.110589235453107	0.165677379168936	0.000326317965518497	0.983520603758013	0.92417695983595	-0.0728040366711314	0.182938350948885	-0.0616568535679563	0.180823845193835	-0.0244133408025274	-0.109606387912963	0.584270103100747	-0.377030125626109	5.94085569608392	20.0886541817292	7.8334845237037	-7.91266310690654	-20.836521748113	-10.7407504340747	GOOD	GOOD
0.0929211678454027	0.112560031934961	0.166036395481469	0.000756191775232803	0.984768045265265	0.92259056281175	-0.070806709651903	0.179548505257007	-0.0782711843800483	-0.106526489000428	0.105052294576672	0.0597878373408119	0.587043409156438	-0.43815533368718	5.94085569608392	20.0886541817292	7.8334845237037	-7.90942423702423	-21.0811413139619	-10.7398538678754	GOOD	GOOD
0.0940831820527325	0.11544379492293	0.165474464952074	-0.0011432364545598	0.986463919008531	0.919107581568415	-0.0725462545764031	0.177981754381308	0.100957815930193	-0.0461635670424088	0.12672990170755	0.225829993762265	0.643174758045834	-0.458817455773537	6.16646329709997	19.819056485951	7.83510729109083	-7.90770310690654	-21.211131748113	-10.7393774340747	GOOD	GOOD
0.0941744632438473	0.118931215680493	0.166953626818219	0.00207748846298767	0.984071959235575	0.918503293581016	-0.0751878494654369	0.179548562622415	-0.0107782918868701	-0.0246995981881384	-0.0235902818443836	0.288025694136479	0.408085043369654	-0.458222475697561	6.25088469608392	19.7181741817292	7.83571452370369	-7.90770310690654	-21.211131748113	-10.7393774340747	GOOD	GOOD
0.0956663122097582	0.122709800261146	0.165849332013559	0.00248174600419402	0.98266998023963	0.920211742887067	-0.0756744452599052	0.183280513925826	-0.122774822302614	0.0450765254515625	-0.0295734076216346	0.245275883188285	0.314436283290896	-0.457622383069116	6.25088469608392	19.7181741817292	7.83571452370369	-7.90770310690654	-21.211131748113	-10.7393774340747	GOOD	GOOD
0.0958088548036409	0.126557165311249	0.167636019502135	0.00138744135281709	0.980416059603649	0.920983877945025	-0.0753315012319787	0.18380345831082	-0.0952033142321782	0.0777457822912088	-0.0126793739291527	0.31111226345329	0.332357110838054	-0.41473212700099	6.25088469608392	19.7181741817292	7.83571452370369	-7.90770310690654	-21.211131748113	-10.7393774340747	GOOD	GOOD
0.095601672411052	0.130531461279621	0.1661282099504	0.00320989369299427	0.983128525934732	0.921685553426762	-0.0765395846083559	0.183665289530411	0.0106360263436302	-0.00789039206350803	0.119934362421848	0.34863614882433	0.250369976845411	-0.395454917965602	6.25088469608392	19.7181741817292	7.83571452370369	-8.17352209158117	-21.4759870598345	-11.0482859645635	GOOD	BAD
0.0960088206508957	0.134900337479531	0.163799563442612	0.00226586593860191	0.987617070826617	0.918479258350732	-0.0754243881392922	0.183521158912457	0.00069899306438124	-0.126445827343204	-0.0494669456500732	0.304162315993297	0.0915402246651686	-0.481911321735737	6.25244488934794	19.4499777508907	7.79062069441774	-8.28560310690654	-21.587661748113	-11.1785354340747	GOOD	BAD
0.0987854963552796	0.139784936797662	0.16777353243804	0.00543139180748927	0.985376211327186	0.918910583726412	-0.0789565433199309	0.185040529158978	0.0275849098287464	-0.0319285017827954	-0.0034828665253453	0.151778032964408	0.0415605307227654	-0.339943566717244	6.25305369608392	19.3453241817292	7.77302452370369	-8.28560310690654	-21.587661748113	-11.1785354340747	BAD	BAD
0.0941069454190172	0.144909992117875	0.162942665379925	0.00275151608736663	0.984354341779473	0.919208266143495	-0.0759516732974761	0.187535012822666	0.0450035260640532	0.103514804152803	0.00458573409681432	0.0548742175366142	-0.0435428941696082	-0.316886991566018	6.25305369608392	19.3453241817292	7.77302452370369	-8.28560310690654	-21.587661748113	-11.1785354340747	BAD	BAD
0.0915163649496334	0.149690516490604	0.166562743354124	0.00215412431127339	0.98031414668352	0.919647000321736	-0.0762713058293742	0.185874711081557	0.00104906504465481	-0.117302238875028	-0.056669124095339	0.148771593468216	-0.108859958554484	-0.260252973244336	6.25305369608392	19.3453241817292	7.77302452370369	-8.28560310690654	-21.587661748113	-11.1785354340747	BAD	BAD
0.0939171845200255	0.153586122242999	0.169081682181106	0.00257754354857189	0.984515523244473	0.920070075010348	-0.0766853602946496	0.188179389594054	-0.0603788595399385	-0.134284935553204	0.0133499278763159	0.255079183666521	-0.0444765317264568	-0.210573441377739	6.25305369608392	19.3453241817292	7.77302452370369	-8.10486424784082	-21.0209672315245	-11.1828840457764	BAD	BAD
0.0977688756924437	0.156414572415105	0.168395174463737	0.00360904952505351	0.986892269598686	0.919805406484314	-0.0747371512439386	0.18957499215827	0.053419609825185	-0.100174240872198	0.00492757633135349	0.317446450227812	0.131500108660255	-0.085115930277023	6.24978852489738	19.874530892143	7.77097578884155	-7.92675310690654	-20.462511748113	-11.1871694340747	BAD	BAD
0.0964771886088365	0.158399603992052	0.168825213685287	0.00161951302393539	0.989618842558031	0.918965705728054	-0.0732280809249465	0.182236880359149	-0.111759559795234	-0.0580220462827961	0.0307071885516245	0.31492216896929	0.0945297619312883	0.0654978305439724	6.24846369608392	20.0892541817292	7.77014452370369	-7.92675310690654	-20.462511748113	-11.1871694340747	BAD	BAD
0.09400869408428	0.160017400851784	0.169439861359163	0.00269781464977523	0.98766565529668	0.918269765507077	-0.0738311841011879	0.184324978616927	-0.0267591748476252	0.04327871533085	0.135291336846946	0.318217737254272	-0.109045825713317	-0.0356199720519982	6.24846369608392	20.0892541817292	7.77014452370369	-7.92675310690654	-20.462511748113	-11.1871694340747	BAD	BAD
0.0973954327981828	0.161775221196009	0.169231385693484	0.00183473578285404	0.985359358721205	0.918359824574524	-0.076077544077555	0.186442754823652	-0.0418627464097348	0.0779436615175456	0.0411004528795442	0.34672155278993	-0.158575420354104	-0.116156691917155	6.24846369608392	20.0892541817292	7.77014452370369	-7.92675310690654	-20.462511748113	-11.1871694340747	BAD	BAD
0.100899444696696	0.164034362200242	0.166339655181781	0.001111622029314	0.983917341568324	0.919382728005562	-0.0771495461200785	0.183868784882687	-0.0779926334388678	0.0779521622544023	0.0302219087695183	0.449104311025766	-0.0676622961148049	-0.0545534638765897	6.24846369608392	20.0892541817292	7.77014452370369	-7.92125866054896	-20.8774919945333	-11.1856490454404	BAD	BAD
0.0980097913837896	0.166959503544835	0.163813928016328	0.00246590707586204	0.983856201871403	0.922183593885592	-0.0754410918224469	0.181052509265267	-0.0779549289553066	0.0361848026002298	0.0051200981782157	0.391682538615869	0.0168768460534913	0.0413852253421812	5.77098488708307	20.3490749351466	7.81298633525534	-7.91683310690654	-21.211741748113	-11.1844244340747	BAD	BAD
0.0923339085419404	0.170569023012034	0.164625545874052	0.000321981490006549	0.987369598162696	0.923312391059141	-0.0749858575782488	0.180467519176149	0.00846155699241168	0.101790438411314	-0.013170051216998	0.283191604631935	0.208613094199945	0.0594377846867153	5.56927769608392	20.4588341817292	7.83108452370369	-7.91683310690654	-21.211741748113	-11.1844244340747	BAD	BAD
0.100367427204683	0.174797164442141	0.166904078302642	-0.000487787358599341	0.985068819817478	0.922832360153446	-0.0724630701075479	0.17746655452575	-0.0409386413947514	0.137244751627988	-0.0132439501411919	0.174287231277627	0.298027019846055	-0.00224319699765983	5.56927769608392	20.4588341817292	7.83108452370369	-7.91683310690654	-21.211741748113	-11.1844244340747	BAD	BAD
0.103287249725398	0.179513250333364	0.164240583059141	-0.00102998168197016	0.985505630614264	0.922155636867265	-0.0684769204390693	0.173217069388183	0.0509897810487423	0.054343237119416	0.0296268965905367	0.13358157047337	0.239092815952762	0.11714774221189	5.56927769608392	20.4588341817292	7.83108452370369	-7.91683310690654	-21.211741748113	-11.1844244340747	BAD	BAD
0.0987196069168504	0.184526980059064	0.163094250760204	0.00137522638690446	0.984391014984	0.92116557007569	-0.0664469776092843	0.175690269617751	-0.107612789000966	0.101097307720954	0.0908996491608194	0.158578437339619	0.320348232159324	0.215962513248614	5.56927769608392	20.4588341817292	7.83108452370369	-8.1482410285063	-21.2128961887186	-11.450688604514	BAD	BAD
0.0990411332040329	0.189630849231513	0.165621724210202	0.00188857507782218	0.987536202315354	0.920843251534679	-0.0677095094087912	0.180420570003122	-0.115460466433155	0.178379311121026	0.15216419467447	0.00621576042529021	0.281810348516373	0.140839171244932	6.29654910533453	20.466016196834	8.10022949787945	-8.29969310690654	-21.213651748113	-11.6249534340747	BAD	BAD
0.105589166947574	0.194637905958106	0.16497502315538	-9.02117643371605e-05	0.985603272212086	0.918443846518848	-0.0691848963765045	0.182080003554674	-0.120388842381815	0.196457358557306	0.128294633327499	-0.0506455623543713	0.214425823628751	0.0176042053817511	6.61633569608392	20.4691741817292	8.21857452370369	-8.29969310690654	-21.213651748113	-11.6249534340747	BAD	BAD
0.103069465732318	0.199344075523603	0.16623979501909	0.00218802702855426	0.985992477789399	0.920948506771085	-0.0680635277370584	0.17811029329481	-0.0966725070481176	0.237398423009042	0.0669613085332917	-0.0273930233128955	0.214091202509038	-0.0667468218257898	6.61633569608392	20.4691741817292	8.21857452370369	-8.29969310690654	-21.213651748113	-11.6249534340747	BAD	BAD
0.100732658152839	0.203470196059644	0.167795570978143	0.00621852159491948	0.985586509923458	0.92428421677053	-0.0726482287060863	0.179412537392879	0.0072477755346814	0.132805415133281	0.00563511767052862	-0.0672748609438634	0.251125626777601	-0.324629658215527	6.61633569608392	20.4691741817292	8.21857452370369	-8.29969310690654	-21.213651748113	-11.6249534340747	BAD	BAD
0.10908328119955	0.2067042994418	0.164765417706838	0.00373954547998441	0.987307997078593	0.922382252395932	-0.0750647711297651	0.189620471035364	0.0454526686958292	-0.0450380200095571	0.0709059202426954	-0.0486780741846115	0.423245983983267	-0.334430026276885	6.61633569608392	20.4691741817292	8.21857452370369	-8.29099058253026	-20.9675582408823	-11.0430033839453	BAD	BAD
0.105503338266294	0.20881595389908	0.16660840812685	0.0010815411056812	0.989657934881487	0.921965831920667	-0.0727857699079635	0.188555409190813	0.0454210214523829	0.0217242269269615	0.0670066576954489	-0.356496559102409	0.502700060974045	-0.392464030248614	5.64754198653193	19.9503454343541	7.95398936156106	-8.28640310690654	-20.837831748113	-10.7362324340747	BAD	BAD
0.104538138750257	0.2096888617331	0.165461824989722	-0.000374496741866876	0.986610804153014	0.923056201392576	-0.0714293023912785	0.184534766630962	0.0454098371651999	0.118269415606775	0.0057337129580969	-0.647326156555115	0.306229956935818	-0.206513835535226	5.20458569608392	19.7131241817292	7.8330145237037	-8.28640310690654	-20.837831748113	-10.7362324340747	BAD	BAD
0.110561724091698	0.209258044945733	0.16658896464349	0.000161459663853874	0.993527019985379	0.921338680380826	-0.0660090665453132	0.189320799714533	0.0033492921714082	-0.0252917437574469	0.028282854410998	-0.749274707710745	0.0923938935578384	-0.170883107552088	5.20458569608392	19.7131241817292	7.8330145237037	-8.28640310690654	-20.837831748113	-10.7362324340747	BAD	BAD
0.102517096908051	0.207474353234909	0.164009317434388	0.000613746553943502	0.991598679389114	0.919403698503995	-0.0666206846320565	0.188741745546065	-0.058212677936041	0.0207780099512821	0.0477547161699808	-0.165604604930361	0.279354847932125	-0.124340196424011	5.20458569608392	19.7131241817292	7.8330145237037	-8.28640310690654	-20.837831748113	-10.7362324340747	BAD	BAD
0.106678741132441	0.204334571819625	0.16559218524544	0.00161146030255714	0.987506907052634	0.918418286075216	-0.0714933966314244	0.161199074314854	-0.0359883759321895	-0.00316778375048603	0.0894559335526335	0.796966983144095	-0.146652705112164	0.256712922950577	5.91696593954793	19.4594450160124	7.53059719132849	-8.28290606686137	-21.1019499278149	-10.7352644026267	BAD	BAD
0.110983206957804	0.199955023773261	0.166180664781592	0.000432749166391703	0.991141223120342	0.915104509737107	-0.067918025044953	0.163114717434175	-0.0162658900960829	0.0393544113517582	-0.0573807347563581	0.158436269706206	-0.493250778873161	-0.166382025802248	6.25229469608392	19.3400341817292	7.38824452370369	-8.28144310690654	-21.212441748113	-10.7348594340747	BAD	BAD
0.107469810932352	0.194647110063003	0.165708730461309	0.000963250597201694	0.991208977858822	0.918772583254994	-0.0716808878703074	0.191095233619044	-0.0162062404090265	0.037313820677114	-0.0533226594356776	-0.705512926959098	-0.0373703123805668	-0.61293091476944	6.25229469608392	19.3400341817292	7.38824452370369	-8.28144310690654	-21.212441748113	-10.7348594340747	BAD	BAD
0.104676882477889	0.188888145741966	0.165682864738344	0.00355696228645931	0.987681436885806	0.921637515759982	-0.0688574015994892	0.200213177306509	0.0669389948666289	0.0180501587467764	0.0691485137107173	-0.937292277073243	0.452400253438137	-0.203296109324512	6.25229469608392	19.3400341817292	7.38824452370369	-8.28144310690654	-21.212441748113	-10.7348594340747	BAD	BAD
0.105985668749323	0.18317409000323	0.166013337084486	0.00221838974876001	0.987058791001515	0.921473506167845	-0.0669081647593119	0.183531002399095	0.0240446153090361	-0.101932766272615	0.0263488186087507	-2.33611550183397	0.256628010544845	-0.161860796991228	6.25229469608392	19.3400341817292	7.38824452370369	-8.28144310690654	-21.212441748113	-10.7348594340747	BAD	BAD
0.108595518289882	0.177886363858962	0.165521265730202	0.00110709893062767	0.986716072191683	0.923104814759816	-0.0686149837585013	0.179751835996133	-0.140284101180922	0.119085914518159	0.0686508481252113	-2.43206583590727	-0.162589323834996	-0.0241383014482659	6.25229469608392	19.3400341817292	7.38824452370369	-8.07292976945173	-21.2127982741349	-11.5828100473692	BAD	BAD
0.114616638773531	0.173256687319077	0.16520656503876	-0.000194094955696367	0.986710735458792	0.921252877005264	-0.069289833433856	0.179351770566907	-0.0771886079624803	0.0169478382527138	0.0267276396339581	-2.2159233308271	-0.249362819773646	0.379082033724294	6.25229469608392	19.3400341817292	7.38824452370369	-7.93638310690654	-21.213031748113	-12.1380974340747	BAD	BAD
0.10856976889318	0.169409574198556	0.167810479241341	-0.000176102590260979	0.986856716307271	0.917638793805992	-0.0691158172114714	0.178517328271113	0.0250295275264149	0.0183810233010458	-0.0547844707180592	-2.17800960544267	0.198814536384456	0.740427017103143	6.25229469608392	19.3400341817292	7.38824452370369	-7.93638310690654	-21.213031748113	-12.1380974340747	BAD	BAD
0.113471825720864	0.166423008031386	0.164885436169708	0.00110358119482115	0.988499386523719	0.914373807443006	-0.0719933179761244	0.178396959504594	0.00444202094110856	0.0378855911168473	0.00668930571389977	-1.88445582296455	0.439362687245749	0.859015298058211	6.25229469608392	19.3400341817292	7.38824452370369	-7.93638310690654	-21.213031748113	-12.1380974340747	BAD	BAD
0.106573202515239	0.164367477736883	0.165360773733072	0.00223576575786721	0.988671911671263	0.908705016147473	-0.0746092408801999	0.180085807261845	-0.057036518943378	0.175997986236945	0.0476118453277659	-1.41073275352338	0.0368687402540382	0.686880505862861	6.25229469608392	19.3400341817292	7.38824452370369	-7.93638310690654	-21.213031748113	-12.1380974340747	BAD	BAD
NaN	0.16332868108178	0.163752281220615	0.00126886030726265	0.986098193657148	0.908323643382832	-0.0770214618369368	0.182805957397927	0.0448776653664669	0.0980705252995404	0.0476417161885854	-0.805487550344717	-0.575605173240407	0.452102100008622	6.04566686191557	19.8359237407063	7.64099413896825	-8.12816822659049	-21.2127038247935	-11.3581746155067	BAD	BAD
NaN	0.163391075651825	0.164203777792102	0.000617891833524583	0.984306766733434	0.912839027746786	-0.0801000032845279	0.186874593576935	0.066431469248123	0.0180616107146331	-0.195822035154932	0.0585892395043283	-1.0296065362537	0.500878864203968	5.94072969608392	20.0877641817292	7.76935452370369	-8.28144310690654	-21.212441748113	-10.7348594340747	BAD	BAD
0.10647907460641	0.164570035566872	0.167769554867957	0.00223118027938604	0.987171387914423	0.915928775146431	-0.0806037949823039	0.19259667325442	-0.035632250492445	0.018069880374823	-0.1583374988253	0.987492327173737	-0.945457259341058	0.57964805627979	5.94072969608392	20.0877641817292	7.76935452370369	-8.28144310690654	-21.212441748113	-10.7348594340747	BAD	BAD
0.109305942229294	0.166765121426392	0.170381678247965	0.00210820918907245	0.988165706847162	0.917868154075044	-0.0784555520268015	0.192613345019645	-0.036974996302498	-0.0600252743591354	0.0462595547397113	1.68010751327134	-0.330180441815589	0.364651564279234	5.94072969608392	20.0877641817292	7.76935452370369	-8.28144310690654	-21.212441748113	-10.7348594340747	BAD	BAD
0.103692060865502	0.169725771062066	0.170728021348562	0.000975563862501012	0.987185451846106	0.916288458588263	-0.0749401323692754	0.191401357533233	-0.0159064231073949	-0.061499474098215	-0.0520217808771449	1.76097456513956	0.293545688939723	0.176522821277437	5.94072969608392	20.0877641817292	7.76935452370369	-8.28144310690654	-21.212441748113	-10.7348594340747	BAD	BAD
0.113768997329779	0.172980240395444	0.170238548029644	0.00286369251049984	0.988143091785026	0.916761215642371	-0.0751095950615929	0.188962009043925	-0.0158864827778609	-0.0409652446054881	-0.0559641313394742	1.4336133691875	0.433636254280088	0.00395909874399165	6.38464867281434	20.093945903161	8.06446623773469	-8.05788530119642	-20.9845556091615	-10.7384306121034	BAD	BAD
0.108148725866091	0.175800610281683	0.167845773501353	0.00212536210465656	0.987868238072433	0.919939090310861	-0.0771165355732954	0.189256137216746	-0.0158791915847443	-0.0797052079321959	0.0664699937766487	1.09482767723511	0.137050579474657	-0.279764400836813	6.61863069608392	20.0972041817292	8.2200145237037	-7.91266310690654	-20.836521748113	-10.7407504340747	BAD	BAD
0.107124775353329	0.177294649826605	0.167297381889098	-0.000781431413101396	0.985129457214328	0.922034983390714	-0.0788955283036127	0.19259772280505	-0.0158407976210634	-0.0615386072101606	-0.0108879842039097	0.780805491154591	-0.128019965815393	-0.32006311454505	6.61863069608392	20.0972041817292	8.2200145237037	-7.91266310690654	-20.836521748113	-10.7407504340747	BAD	BAD
0.107565012544995	0.176689548537748	0.165726872479856	0.000405293330299718	0.983654006424867	0.923859542562055	-0.0823706299313771	0.191310923294358	-0.0158451672771486	-0.117934240512381	0.044538569187285	0.545944288878419	-0.0452571403760609	-0.157747560733587	6.61863069608392	20.0972041817292	8.2200145237037	-7.91266310690654	-20.836521748113	-10.7407504340747	BAD	BAD
0.107790096899837	0.173636655457195	0.165339211389183	0.00410728890887679	0.987919687920144	0.921319596743116	-0.0789223743540615	0.186280700560068	0.0239660698374636	-0.0824241871082679	0.0294571776867026	0.5977595259858	0.00166295948937553	-0.209164941688269	6.61863069608392	20.0972041817292	8.2200145237037	-7.91266310690654	-20.836521748113	-10.7407504340747	BAD	BAD
0.107237182213365	0.168254739687223	0.166624116408272	0.00390843082317633	0.987162414432819	0.919201439702866	-0.075853275191489	0.18306536635527	-0.11374111846258	0.0745544832092319	-0.013640819043941	0.703380723293811	-0.0569539657439727	-0.193471606027531	6.38019036422445	19.8480401118718	7.68107214254577	-8.16076849550537	-21.0837211394208	-11.0290650328826	BAD	BAD
0.106636514056152	0.161048616409868	0.169043002788116	-6.88831593982865e-05	0.987585459960748	0.920066570800368	-0.0766892529215594	0.18782948745032	-0.12119099415071	-0.13076622234613	-0.0531828034950726	0.765091617290332	-0.231503381171524	-0.313890786066215	6.24999969608392	19.7119941817292	7.3868045237037	-8.29057310690654	-21.213051748113	-11.1799064340747	BAD	BAD
NaN	0.152885364752146	0.167246185051769	0.00288567208946107	0.987270019058177	0.919580237409462	-0.0781641092657091	0.18727306911501	0.0018112694806552	-0.0488590955935762	0.0435149205837722	0.700994060051477	-0.504901670989282	-0.477329541607922	6.24999969608392	19.7119941817292	7.3868045237037	-8.29057310690654	-21.213051748113	-11.1799064340747	BAD	BAD
0.10692078368021	0.144864652806711	0.167541423438468	0.00361431252208563	0.983926462744747	0.916385234407412	-0.0740193173200323	0.188814813187423	-0.0728680300575541	-0.0741766959376186	0.0302636252416779	0.702552978705778	-0.877030982712556	-0.558111441473983	6.24999969608392	19.7119941817292	7.3868045237037	-8.29057310690654	-21.213051748113	-11.1799064340747	GOOD	BAD
0.105198750971723	0.137996417073254	0.166101535214144	0.00225530238915079	0.984392663002433	0.913424749021218	-0.0715829485730216	0.188244067026747	-0.0601751200958061	-0.0831647875773392	-0.0529952847627872	0.548599252826988	-1.00326063416248	-0.619041176822539	6.24999969608392	19.7119941817292	7.3868045237037	-8.29057310690654	-21.213051748113	-11.1799064340747	GOOD	GOOD
0.108203104358019	0.132896298288492	0.167844034133898	-0.00101217108492823	0.989414586079549	0.914784106445488	-0.0728044615007017	0.189708112757347	0.0235175746657984	-0.0405159292242295	0.0815957869191152	0.297803917556132	-0.961073358320777	-0.593686659034473	5.81732452416632	19.9547238371178	7.91706573867811	-8.28412062496863	-21.2126206403384	-10.8653765623309	GOOD	GOOD
0.10441725994028	0.129704623515833	0.169904318503119	2.32829188762755e-05	0.987989316268313	0.913821412317776	-0.070905436199128	0.184884691131117	0.0457882683935741	-0.00279294725712256	0.0139949680973631	0.180360185281151	-0.984412009226741	-0.575102084964502	5.57233169608392	20.0921641817292	8.21731452370369	-8.28144310690654	-21.212441748113	-10.7348594340747	GOOD	GOOD
NaN	0.128148327455414	0.166356739178448	0.00128763122404182	0.986218699055653	0.917758627635175	-0.0730594438879544	0.183880016757489	0.0457817666206414	0.0564512634725484	0.00278329376920963	0.0725836901334159	-0.957463068768344	-0.48577990612975	5.57233169608392	20.0921641817292	8.21731452370369	-8.28144310690654	-21.212441748113	-10.7348594340747	BAD	GOOD
0.103796123820882	0.1276009437201	0.167605086702184	0.00265285511004983	0.984562146692289	0.91736042581816	-0.0760365689973056	0.182215431445421	-0.0712122777759225	0.115632938173159	0.00867513420020279	-0.0525148161642375	-0.854945086997943	-0.451936257027211	5.57233169608392	20.0921641817292	8.21731452370369	-8.28144310690654	-21.212441748113	-10.7348594340747	GOOD	GOOD
0.106293293208431	0.127170236954164	0.168330281327779	0.00201332191605275	0.982263001338998	0.919594309115218	-0.0772939710036659	0.189744109872937	-0.0610988881218703	-0.0503222080541229	0.0249512396254161	-0.195928463520928	-0.753944524329326	-0.415027812507525	5.57233169608392	20.0921641817292	8.21731452370369	-8.0605979145425	-21.435874363181	-11.0026809886675	GOOD	GOOD
0.103841088543026	0.125913773024275	0.164866202016842	0.00293875518174038	0.986459931967253	0.923776841521162	-0.0744556782321471	0.193430043218121	0.100646418329407	-0.0474355809189654	0.00888855177987854	-0.239021794029833	-0.470860592205057	-0.359086570420764	5.80357542198881	20.3276630689369	8.2170057677377	-7.91186310690654	-21.586351748113	-11.1830534340747	GOOD	GOOD
0.102884019575561	0.12322675723667	0.166307141072993	0.00127774700327425	0.985344917704052	0.926368400758118	-0.0722706268935876	0.188817887899251	0.0141628019282882	0.093151267365816	0.101776543173531	-0.400446611448077	-0.211538868266905	-0.328537940425323	5.93931869608392	20.4659041817292	8.21682452370369	-7.91186310690654	-21.586351748113	-11.1830534340747	GOOD	GOOD
0.107913326878741	0.119193522601427	0.167505514126261	0.00118058610032572	0.985122927488386	0.92624779552447	-0.0774309041588564	0.173205430584526	-0.0773334541693024	0.025574409178522	0.170050914222369	-0.742497670706719	-0.122092185791373	-0.16728810521193	5.93931869608392	20.4659041817292	8.21682452370369	-7.91186310690654	-21.586351748113	-11.1830534340747	GOOD	GOOD
0.104873903138111	0.114559104277936	0.169878718536303	0.00300459974212605	0.986091147221658	0.924443194965421	-0.0753464422863061	0.172795890718872	-0.0387466439552993	0.107472359255963	0.0549854047265715	-0.455184069595985	0.213488886971933	0.0425426331988066	5.93931869608392	20.4659041817292	8.21682452370369	-7.91186310690654	-21.586351748113	-11.1830534340747	GOOD	GOOD
0.103758694664176	0.110339390414915	0.167276457891527	0.0029346077746143	0.987130458240142	0.922817984829116	-0.0666182534676666	0.189426994069736	-0.0156903581071476	0.0114047753274116	0.0624471646135339	0.222446573149423	0.13694366937803	0.265733424118848	5.93931869608392	20.4659041817292	8.21682452370369	-7.91685756145613	-21.5866803306492	-11.4267778873565	GOOD	GOOD
0.111586117906469	0.107403028140309	0.16561346623098	0.0013572427314784	0.984842204041166	0.923312172718427	-0.0653062981319275	0.175521880179603	-0.0157096266127909	-0.0265779560049569	0.0323246051500533	0.232446720318872	0.100765558783462	0.335229210078939	6.36166667694301	20.2366726937785	8.21880783926258	-7.92098310690654	-21.586951748113	-11.6281004340747	GOOD	GOOD
0.102063663461867	0.106257535124977	0.166769577941089	-0.000574669484306238	0.982984535802444	0.921547168741648	-0.0669630565003227	0.15887257256461	0.175172970006511	-0.0185728000954436	0.0619884707597425	-0.170276425186044	0.247260300521032	0.211757701742932	6.61863069608392	20.0972041817292	8.2200145237037	-7.92098310690654	-21.586951748113	-11.6281004340747	GOOD	GOOD
0.104762876625552	0.107032566335991	0.16832744816738	0.00199506306174392	0.981505147276119	0.91887026438998	-0.0694839257414778	0.161902427525638	0.101580669106894	0.0322694661759573	0.0706926245296372	-0.187619094442657	-0.0126782666902272	0.158883241642148	6.61863069608392	20.0972041817292	8.2200145237037	-7.92098310690654	-21.586951748113	-11.6281004340747	GOOD	GOOD
0.105825718499688	0.109519858188244	0.166386133770736	0.00431998161276715	0.987782769574644	0.918081837193768	-0.0709394380379312	0.171792903105932	0.0979212234597384	0.00437884236462308	0.00942957710776723	-0.0101660072820624	-0.490902397178062	0.19449556998627	6.61863069608392	20.0972041817292	8.2200145237037	-7.92098310690654	-21.586951748113	-11.6281004340747	GOOD	GOOD
0.107743700673596	0.113243255697778	0.165013876805767	0.00330609778635232	0.98865864134746	0.919720254751545	-0.0722370325577926	0.179295197841489	0.0170961162877457	-0.00461414836652183	0.0236276810727476	0.225844985440743	-0.740171388711418	0.146508783174128	6.61863069608392	20.0972041817292	8.2200145237037	-7.91600897875028	-21.1383057153845	-11.0975965134669	GOOD	GOOD
0.104169301210907	0.117638083930509	0.167594909335047	0.000486348237512048	0.986677703962995	0.920111652286434	-0.0770842648366462	0.182971788882206	-0.0776705227962293	-0.0182345250800375	-0.0280856974188947	0.839148350217662	-0.833103817295728	0.0232462223579529	6.20349198328262	19.8598622856949	7.70811735876131	-7.91266310690654	-20.836521748113	-10.7407504340747	GOOD	GOOD
0.104430535426067	0.122327249379355	0.168499592834223	0.000663381381847294	0.985972441808229	0.923996391799867	-0.0734919465090689	0.181956195792565	-0.00223801975824048	-0.00486198863246771	-0.038006565386453	1.15355253207997	-0.913321250062021	0.0130323629549052	5.94226469608392	19.7105141817292	7.38600452370369	-7.91266310690654	-20.836521748113	-10.7407504340747	GOOD	GOOD
0.112021257347444	0.127331166700454	0.165141851697977	0.00159146183543142	0.985140975611241	0.924915859409927	-0.0676689640326414	0.186650567511819	0.0831092214813514	0.0181445407346491	-0.0142642662484449	0.724559363646692	-0.824899191814984	0.0362272797705507	5.94226469608392	19.7105141817292	7.38600452370369	-7.91266310690654	-20.836521748113	-10.7407504340747	GOOD	GOOD
NaN	0.133026198076369	0.16178020552851	-0.000490019708828842	0.987307367905078	0.923887631757767	-0.0713871419073858	0.1873939429167	0.0320619685391281	0.0180950060454806	0.0604431053992357	0.154507254914343	-0.83304531431854	0.0361599560289781	5.94226469608392	19.7105141817292	7.38600452370369	-7.91266310690654	-20.836521748113	-10.7407504340747	BAD	GOOD
0.107981550191299	0.139909308777951	0.163779376461871	-0.000926586436724445	0.985868066869923	0.924507641192174	-0.0729026670950131	0.183915372161258	0.0586023197249789	0.0180504409967671	0.0339173959822602	-0.145111820804213	-0.723578309683385	0.15461006656761	5.94226469608392	19.7105141817292	7.38600452370369	-8.40251445270001	-21.3245842981584	-11.3099964421656	GOOD	GOOD
NaN	0.148338169420825	0.164498564457207	0.00170441505713312	0.984867967830978	0.92510913980989	-0.0715302371794957	0.179440778623352	0.0696458077526126	0.0899648251132706	-0.0142911067489083	-0.373108297261606	-0.564661780374588	0.218698657723949	5.71830732926778	19.9415650180844	7.88927943729055	-8.66847310690654	-21.589571748113	-11.6190614340747	BAD	GOOD
NaN	0.158313505789305	0.164020910180193	0.00245679167162223	0.984866810245116	0.926281993615055	-0.0715335318222103	0.182442659737793	-0.0290518117188466	0.101007082584787	-0.0142812487233619	-0.41584207178778	-0.214175527586355	0.34056337544242	5.57233169608392	20.0921641817292	8.21731452370369	-8.66847310690654	-21.589571748113	-11.6190614340747	BAD	GOOD
NaN	0.169428970164199	0.166572225716759	0.00237314258674398	0.987675382558466	0.923115402266072	-0.0710710651018174	0.181615391754637	0.0333260269726767	0.113263610617622	-0.0880886909354812	-0.436767439282383	0.254757689282646	0.318150498788559	5.57233169608392	20.0921641817292	8.21731452370369	-8.66847310690654	-21.589571748113	-11.6190614340747	BAD	BAD
NaN	0.181060589281376	0.167227547005868	0.00373512049320646	0.984863036138651	0.921328570421703	-0.0684180779215008	0.179150626247398	-0.00410814227692471	0.0655342569542676	-0.0631352116045291	-0.413603424947702	0.52353128629937	0.278567723650881	5.57233169608392	20.0921641817292	8.21731452370369	-8.66847310690654	-21.589571748113	-11.6190614340747	BAD	BAD
NaN	0.192622229337812	0.165197818497548	0.00159776022466278	0.985621223608007	0.92164648328889	-0.0673460682165964	0.178385521724852	-0.00412321641284025	-0.0530400985260783	-0.0507426388868333	-0.437068818032115	0.374677015154903	0.108057348464713	5.57233169608392	20.0921641817292	8.21731452370369	-8.14358128328723	-21.3257221955106	-11.3155419200222	BAD	BAD
NaN	0.203702372090546	0.164823876181595	-0.00322042914755461	0.987435303921171	0.920755536443474	-0.0680368438505489	0.177210586642366	-0.0275368251534285	0.00471204683646825	0.0335290128106584	-0.235885959841644	0.0400234063173198	-0.0951519088414042	5.57233169608392	20.0921641817292	8.21731452370369	-7.91683310690654	-21.211741748113	-11.1844244340747	BAD	BAD
NaN	0.214061348740862	0.16976495178128	-6.66648277593928e-05	0.985428969008106	0.91756534455794	-0.0680506620277328	0.181318023671818	-0.0417887101353313	0.0427482375635323	0.0727566232115466	0.032655571481881	-0.0615093093753279	-0.323572374120043	5.57233169608392	20.0921641817292	8.21731452370369	-7.91683310690654	-21.211741748113	-11.1844244340747	BAD	BAD
NaN	0.223552406157326	0.171838446671781	0.00185882264201825	0.983586156424162	0.915718458068081	-0.0661551862948888	0.179980256739733	-0.0522175780094058	0.0527993979286063	0.0472481104216936	0.0120235966507409	0.0230901302984401	-0.258555802389329	5.57233169608392	20.0921641817292	8.21731452370369	-7.91683310690654	-21.211741748113	-11.1844244340747	BAD	BAD
NaN	0.232079351916333	0.170461599931293	-0.00020401446308774	0.981840218917029	0.917703308688228	-0.0698136811661995	0.183683053105046	-0.0419381977463237	-0.0609033647249728	-0.0242415036868915	-0.158807721018211	0.140178363278277	-0.433955556160617	5.57233169608392	20.0921641817292	8.21731452370369	-7.91683310690654	-21.211741748113	-11.1844244340747	BAD	BAD
NaN	0.239655678616615	0.167780530722069	0.00284047285430665	0.981920731860778	0.918470485274516	-0.0730349858308557	0.17930679181671	0.0195321655748901	-0.0566245549042406	-0.00414256449007821	-0.132984723436856	0.239690777819056	-0.440050733900447	5.57233169608392	20.0921641817292	8.21731452370369	-7.90541208836967	-21.6603253208865	-10.9161012057086	BAD	BAD
[truncated: 102,137 more rows]
