# Supplementary material for: Machine Learning to Improve Orientation Estimation in Sports Situations Challenging for Inertial Sensor Use
Source: Front Sports Act Living. 2021 Aug 3;3:670263. doi: 10.3389/fspor.2021.670263 (PMC8369156; doi:10.3389/fspor.2021.670263)
Supplement: Supplementary file 6 [file Data_Sheet_6.ZIP › RawData_TrainingSet_S4.csv]

HelicalAngle_mar	HelicalAngle_EFonly	acc_frame_x	acc_frame_y	acc_frame_z	acc_thorax_z	acc_thorax_y	acc_thorax_x	gyr_frame_x	gyr_frame_y	gyr_frame_z	gyr_thorax_z	gyr_thorax_y	gyr_thorax_x	mag_frame_x	mag_frame_y	mag_frame_z	mag_thorax_z	mag_thorax_y	mag_thorax_x	EFcorrect	EFcorrect_S5
0	-0.000255294154434846	0.169697009584465	0.00426955955473093	0.985038508616922	0.921134784847481	-0.101353658307743	-0.155093709802054	-0.0683211746925939	0.000610029515127411	0.0221649346291267	-0.690804113525689	1.30680071598064	-0.004158936	12.5584473554762	18.545689335136	-3.8759139323712	-21.7974913495866	-20.0973529378028	1.81330592561558	GOOD	GOOD
0.000418761081140428	0.00753802958322521	0.176954945303536	0.00176907745415187	0.986035373449113	0.922691932631555	-0.101546839984085	-0.15922425954775	-0.140231250965774	-0.0282413627702425	-0.089875866619784	-0.824694254569251	1.46809160905804	0.0742885286504296	12.5584473554762	18.545689335136	-3.8759139323712	-21.7974913495866	-20.0973529378028	1.81330592561558	GOOD	GOOD
0.000798242074997724	0.0149652477132121	0.175219932165588	-0.00393999927067689	0.989444787104781	0.923398083246852	-0.102799470749932	-0.156974558033044	-0.221444448215438	0.0301719229775988	-0.109630558180237	-1.08770458489991	1.4853837057902	0.1177673	12.5584473554762	18.545689335136	-3.8759139323712	-21.8133908194689	-19.6753117219981	1.3095612948477	GOOD	GOOD
0.00134142990297379	0.0215235755641613	0.175693592135671	1.41428072012349e-05	0.991256634576829	0.924634598354496	-0.100153706491728	-0.154953728448833	-0.0983692152890195	-0.127514791674808	0.0433560067433047	-1.222629	1.80133792961389	0.0827636491614598	12.5584473554762	18.545689335136	-3.8759139323712	-21.8256713495866	-19.3493329378028	0.920475925615584	GOOD	GOOD
0.00179970336383908	0.0269742472400193	0.172693570829649	0.000894695756462042	0.993222997766652	0.925013219791283	-0.099571233832284	-0.155406705384906	0.00426364943382644	0.021147901009554	0.0129256728240897	-1.1864571762735	1.97146782334291	0.199250982165742	12.4965547049845	18.6685469217858	-3.8765496252765	-21.8256713495866	-19.3493329378028	0.920475925615584	GOOD	GOOD
0.00219460735436531	0.0313762086191023	0.176097128350656	-0.00241508779044583	0.988646734522435	0.922639311865204	-0.0990644311014669	-0.157544760902261	0.0245908300774835	-0.18765321554759	-0.140541592365806	-1.160707	2.00250418025467	0.3006567	12.1845753554762	19.287829335136	-3.8797539323712	-21.8256713495866	-19.3493329378028	0.920475925615584	GOOD	GOOD
0.00231158585995243	0.0349304231797317	0.175645228425196	-0.00173877124964565	0.98872249466608	0.921731861120839	-0.100213546330581	-0.160772658532375	0.137634202500251	-0.017819674062464	-0.130488252521957	-1.08589387143289	2.24845486301963	0.227002098434332	12.1845753554762	19.287829335136	-3.8797539323712	-21.8256713495866	-19.3493329378028	0.920475925615584	GOOD	GOOD
0.00303182985169078	0.0377431411675159	0.171175066142926	-0.00546567553985095	0.9907537828599	0.924642332456012	-0.101715271490682	-0.160605444769891	0.169405797432511	-0.147995175663497	-0.0888425513064869	-0.998837759364529	2.47024634889603	0.103857282738642	12.1845753554762	19.287829335136	-3.8797539323712	-21.8058118127497	-19.5782641478456	1.74120782350781	GOOD	GOOD
0.0034606957254305	0.0397177552676499	0.180912288323514	0.000991044543790617	0.988118008714457	0.923036557224056	-0.100882092904435	-0.154423304775094	0.0660412513063799	-0.0387535282558906	-0.130510039217967	-0.704444805506465	2.64608049100487	0.0948482260758459	12.1845753554762	19.287829335136	-3.8797539323712	-21.7933313495866	-19.7221329378028	2.25698592561558	GOOD	GOOD
0.00451924611851695	0.0406508950850172	0.177316279800181	0.00207415758468036	0.986112403744205	0.920741247823159	-0.101616752431771	-0.152381863413639	0.0271980976638415	-0.00763962869542421	-0.0981529818534614	-0.620038514414365	2.82195950655254	0.0404330765733451	12.1271285291933	19.1704636313895	-3.86934446647408	-21.7933313495866	-19.7221329378028	2.25698592561558	GOOD	GOOD
0.00518455292781914	0.0404170566837751	0.18144498426003	-0.00168088600511302	0.992050026000081	0.923115626662423	-0.10386909151716	-0.151609196322874	-0.161132941653995	-0.0520585980482704	-0.191835002735201	-0.346109332504904	3.29699903676509	-0.161298915177564	11.8200093554762	18.543009335136	-3.8136939323712	-21.7933313495866	-19.7221329378028	2.25698592561558	GOOD	GOOD
0.00535046350694571	0.0390771745745445	0.176623979808313	-0.00533986492590336	0.988953436307503	0.922552589495556	-0.103755132498633	-0.155153723546557	-0.0190950153229129	0.184507343018428	-0.158834241539699	-0.00787792427996316	3.56197295891057	-0.367688470907636	11.8200093554762	18.543009335136	-3.8136939323712	-21.7933313495866	-19.7221329378028	2.25698592561558	GOOD	GOOD
0.00602565468495206	0.0368676159340965	0.175168751174804	0.0014075973294343	0.988097208170886	0.924819479972581	-0.107726012169179	-0.156953969067753	0.132908890169738	-0.121784061650557	-0.234404266750917	0.160005836041442	3.77480161247065	-0.390400210250995	11.8200093554762	18.543009335136	-3.8136939323712	-21.7993968282845	-19.722538188844	1.96131875206642	GOOD	GOOD
0.00630604095591516	0.0341175293291736	0.17568602667082	-0.000336965855837876	0.989717987039668	0.925553639162131	-0.109724442527745	-0.151166891955275	-0.15228984246426	0.0850638074440175	-0.0598363317099779	0.410356564274174	3.75479437142951	-0.452157505352525	11.8200093554762	18.543009335136	-3.8136939323712	-21.8024613495866	-19.7227429378028	1.81193592561558	GOOD	GOOD
0.00652101832139709	0.0311525700818878	0.173379436963631	-0.00279511769010142	0.989994430166242	0.926023706753375	-0.108526810590592	-0.155066157009032	0.00469863529845365	-0.13162392198734	0.0261050585827719	0.680676809633145	3.698097	-0.617015477353763	11.8203331144195	18.4873568296501	-3.82305144650304	-21.8024613495866	-19.7227429378028	1.81193592561558	GOOD	GOOD
0.00731546754935727	0.0282359808021872	0.18264782197685	-0.000568448958909086	0.989542636477797	0.926161104171468	-0.105418075992142	-0.149016002997006	-0.022587985317936	0.0794296027645423	-0.0691102574860138	0.887844899938009	3.698097	-0.759404381037628	11.8221783554762	18.170169335136	-3.8763839323712	-21.8024613495866	-19.7227429378028	1.81193592561558	GOOD	GOOD
0.00730527950393291	0.0255493270577525	0.176446877135043	-0.0013218897386135	0.978587223131766	0.927463808786486	-0.109705885372384	-0.14718623203116	-0.153007500925209	0.0780743269002652	-0.0345818893670621	1.29350030672147	3.94331364012532	-0.753746898812108	11.8221783554762	18.170169335136	-3.8763839323712	-21.8024613495866	-19.7227429378028	1.81193592561558	GOOD	GOOD
0.00762140539555579	0.0231970873149893	0.176449896434532	0.00301264425714446	0.984421706242437	0.928758565392125	-0.112321841262111	-0.148798779021481	-0.0305974976528188	-0.191856341668163	-0.121649624612522	1.57268992782703	4.17064211458909	-0.648634209206117	11.8221783554762	18.170169335136	-3.8763839323712	-22.3363270596312	-19.7246141961112	1.81839248100008	GOOD	GOOD
0.00838705046071264	0.021234392099342	0.174252244100031	-0.00336187550584671	0.984368391674109	0.926945011931426	-0.113897498381686	-0.14839439261276	-0.206131342508979	-0.0309421822411737	-0.0165780273419184	1.80515663998228	4.17836763107433	-0.6137902	11.8221783554762	18.170169335136	-3.8763839323712	-22.5499413495866	-19.7253629378028	1.82097592561558	GOOD	GOOD
0.0083234841591375	0.0197043423012874	0.175996341590318	-0.00370879774561757	0.985242466482705	0.921445041809967	-0.111293209390796	-0.148723188436649	-0.0208825991635076	-0.252111469331066	-0.0338157566581278	1.91892651316505	4.11975668893919	-0.524275172280216	11.8742163920923	18.1704201670346	-3.87625006141408	-22.5499413495866	-19.7253629378028	1.82097592561558	GOOD	GOOD
0.00907609818812093	0.0186526559213676	0.176219787184421	-0.00133279259883195	0.98932504824468	0.920823331978285	-0.106202291391395	-0.143845859592152	-0.145204668662267	-0.0727314945107743	-0.130659470528786	1.8893074192696	3.93158701182632	-0.491864	12.1914603554762	18.171949335136	-3.8754339323712	-22.5499413495866	-19.7253629378028	1.82097592561558	GOOD	GOOD
0.00917482408434126	0.0180872697838417	0.174940089143008	-0.00420792034234599	0.98169905985935	0.922279363930731	-0.10626037208482	-0.146129426813097	0.0500177068656928	-0.168889271414202	-0.0608867671943388	1.92016119635464	3.52208864431724	-0.491864	12.1914603554762	18.171949335136	-3.8754339323712	-22.5499413495866	-19.7253629378028	1.82097592561558	GOOD	GOOD
0.00942935948603102	0.0179156754172891	0.17509090582041	-0.00207222550588718	0.987827002336119	0.917812832421571	-0.103507602820308	-0.140339757484224	-0.0310935575749262	0.181588444078105	0.0366530299236638	1.935387	3.00884565585336	-0.4452822898771	12.1914603554762	18.171949335136	-3.8754339323712	-21.9927399482015	-19.7242855630707	1.13395468947963	GOOD	GOOD
0.0102622402809644	0.0179554148853899	0.175855592267114	-0.00625730980167833	0.996234377652781	0.916677822731794	-0.103602588894397	-0.142270970743494	0.120234281578867	0.106249929796296	-0.0246338787494717	1.83952524726819	2.6161087078303	-0.4309008	12.1914603554762	18.171949335136	-3.8754339323712	-21.8207113495866	-19.7239529378028	0.921845925615582	GOOD	GOOD
0.0105754492277452	0.0180378012523047	0.174766248325987	-0.00131240972371731	0.988808757299727	0.917986433520398	-0.103205272920659	-0.136302953673783	0.0423047553549094	-0.0243215155501498	-0.0695781979334944	1.86009206780052	2.12793286045119	-0.478698134229133	12.2398042589741	18.2708000059442	-3.87568844931896	-21.8207113495866	-19.7239529378028	0.921845925615582	GOOD	GOOD
0.00952927613678621	0.0181076177397817	0.173508866524357	-0.00392220311108599	0.98870207501378	0.920238464698885	-0.107159509780521	-0.142080627173611	-0.10991149089012	0.122503368325149	-0.0243907064748423	1.92263292972885	1.83081441875672	-0.346644317700475	12.5561523554762	18.917649335136	-3.8773539323712	-21.8207113495866	-19.7239529378028	0.921845925615582	GOOD	GOOD
0.00897272706394239	0.0182467558781758	0.17372494691154	0.00120279169651008	0.98526118251679	0.918538317935498	-0.10671971131499	-0.142179260683287	-0.040417662383611	0.0707521964683382	-0.0697799810214118	1.97521489963662	1.63369593755939	-0.583452710589761	12.5561523554762	18.917649335136	-3.8773539323712	-21.8207113495866	-19.7239529378028	0.921845925615582	GOOD	GOOD
0.00968712463040515	0.0186415954844057	0.174859340535803	0.0013824059517754	0.98478416226885	0.922580856214267	-0.106383661041817	-0.137924874256965	0.0668363419240585	0.06316394872279	-0.000704868165188825	2.10207551712714	1.45268276104436	-0.942004730811816	12.5561523554762	18.917649335136	-3.8773539323712	-22.0235432880725	-19.9356166520616	1.17616271788818	GOOD	GOOD
0.00980421197790239	0.0195234459486213	0.171424401198176	-0.000815393526061123	0.987315004008587	0.925485787295309	-0.1039954697063	-0.135934505981766	0.0512606244842917	0.00385958151883259	0.0907571299797754	2.25415364157074	1.37677	-0.996528196714459	12.5561523554762	18.917649335136	-3.8773539323712	-22.1803613495866	-20.0992629378028	1.37278592561558	GOOD	GOOD
0.0100166643160829	0.0211049454291413	0.173746530943143	-0.00389498970537449	0.987210673995137	0.926360560334312	-0.103338014493519	-0.135214528576253	-0.041119225475762	-0.00361413064730517	-0.0164412660396895	2.27076208601617	1.37677	-1.09659067684303	12.5107433043341	18.8248769366017	-3.86912695548659	-22.1803613495866	-20.0992629378028	1.37278592561558	GOOD	GOOD
0.0103533162179584	0.0235326635733685	0.172151747927676	-0.00142006818090852	0.987356250716219	0.928429067256946	-0.104292385190122	-0.138457752496617	0.0667299001871035	0.29348792127394	-0.0164783387119371	2.465736122684	1.44572873295483	-1.25964177262814	12.1915873554762	18.172829335136	-3.8113039323712	-22.1803613495866	-20.0992629378028	1.37278592561558	GOOD	GOOD
0.0105364511465045	0.0268347515195056	0.173309862009221	0.000959164018685961	0.991490218761664	0.926635625658993	-0.103998786579298	-0.141167694349991	0.0517097231242996	0.189166793213857	0.00579887363556045	2.69136499415951	1.56297347457376	-1.35806297672792	12.1915873554762	18.172829335136	-3.8113039323712	-22.1803613495866	-20.0992629378028	1.37278592561558	GOOD	GOOD
0.0110565935480365	0.03085112208564	0.174879620381546	-0.000430327018343216	0.993016238279862	0.925459102211023	-0.105360335475398	-0.136162103944867	-0.0419140682608722	0.146512775060324	0.16017422780593	2.77840752523046	1.68019642190819	-1.44375746046033	12.1915873554762	18.172829335136	-3.8113039323712	-22.1747532564153	-20.0988943884159	1.64615129089067	GOOD	GOOD
0.0115595704375283	0.0351908980983108	0.170805496282772	-0.000955686624524814	0.98888371048548	0.927753275621518	-0.103536985656699	-0.135991883875433	0.073762162035526	-0.146236195831977	0.0988288771895861	2.84094723503605	1.65251774878566	-1.58143781096394	12.1474079381462	18.2594583934184	-3.87221732752687	-22.1712313495866	-20.0986629378028	1.81782592561558	GOOD	GOOD
0.0116997537894298	0.039288260688899	0.172518376136654	0.00156195459834865	0.989923332504	0.92909189422813	-0.103773563183432	-0.130494752549259	0.128045699535823	0.0177158648161658	0.0303917737900565	2.864216	1.64570684938661	-1.49551491562348	11.8167033554762	18.907919335136	-4.3281839323712	-22.1712313495866	-20.0986629378028	1.81782592561558	GOOD	GOOD
0.0134307578187212	0.0425865209447394	0.172192201607361	0.000908990919176181	0.99125778874604	0.931298702201252	-0.105114001769601	-0.131591279683876	0.120862829604979	0.0700339556901155	-0.0500508646749467	2.864216	1.666936	-1.24922945542487	11.8167033554762	18.907919335136	-4.3281839323712	-22.1712313495866	-20.0986629378028	1.81782592561558	GOOD	GOOD
0.0137738468388362	0.0447436087109892	0.170054661043189	-0.000982172131490535	0.991788068456071	0.930223605759835	-0.103677400210998	-0.135403508908523	0.0731284874485563	0.0767577861851654	0.125628534114907	2.82370916017589	1.85675072956952	-1.28209715789917	11.8167033554762	18.907919335136	-4.3281839323712	-22.1712313495866	-20.0986629378028	1.81782592561558	GOOD	GOOD
0.0126319252901281	0.0456923404879097	0.173677193832649	-0.00182739324937723	0.991918824365135	0.930357799985053	-0.102544831649868	-0.131724430759773	0.107170338588354	0.102999726842308	-0.180462198359392	2.72004655330195	2.22688935156361	-1.42632166191424	11.8167033554762	18.907919335136	-4.3281839323712	-22.1772947776764	-20.0990614106236	1.52226535200279	GOOD	GOOD
0.0125267393950559	0.0455420209878775	0.17515074479068	0.00147105167643798	0.986243780714627	0.933017168748982	-0.103671686660481	-0.129999174747196	-0.0369017284753471	-0.101745393306541	-0.0234147341663593	2.6367084159655	2.40245401140586	-1.30289283512219	11.783355248576	18.8677039407519	-4.27895793324434	-22.1803613495866	-20.0992629378028	1.37278592561558	GOOD	GOOD
0.0129567887024473	0.0444541907358483	0.175997083624353	-3.07920810678381e-05	0.985935909233579	0.93169718380418	-0.106340587754844	-0.127569608598454	0.107747082171026	-0.0488699773953453	-0.0780832598077451	2.53181119215386	2.46106577609366	-1.223421	11.5121493554762	18.540649335136	-3.8786239323712	-22.1803613495866	-20.0992629378028	1.37278592561558	GOOD	GOOD
0.0129411814905963	0.042598139804507	0.168997095093441	-0.00189437140818924	0.9896265265395	0.928867327770813	-0.105568163661981	-0.132653479553584	-0.0636831312567107	-0.0615163641053462	-0.0649779260497174	2.40673134733724	2.35856868815134	-1.18111025774136	11.5121493554762	18.540649335136	-3.8786239323712	-22.1803613495866	-20.0992629378028	1.37278592561558	GOOD	GOOD
0.0128443447635974	0.0401703480577442	0.171603318971304	-0.00234194823357979	0.981632768801202	0.926006595969004	-0.102794607169927	-0.134344163183859	-0.092907921913584	-0.142883162746914	0.0254702562523424	2.28165452669923	2.42786740182864	-1.24829460928065	11.5121493554762	18.540649335136	-3.8786239323712	-22.1803613495866	-20.0992629378028	1.37278592561558	GOOD	GOOD
0.0130045579387742	0.0374083891688634	0.168596107650277	0.000917425609929934	0.991570377270067	0.926952677891763	-0.103365635356231	-0.127755069898031	0.10235200763568	0.0391993117245776	-0.120484947981031	2.20078593379881	2.60370419457642	-1.32791135943321	11.5121493554762	18.540649335136	-3.8786239323712	-21.9164886412336	-20.366227179321	1.05278011392711	GOOD	GOOD
0.0130072310323678	0.0345881499851984	0.172397416078515	-0.000760559661695796	0.993887911033999	0.933962075675957	-0.103088081010695	-0.13161082690973	-0.0937483086663418	-0.221165961405443	0.0322419836806367	2.09341514644229	2.77954389800392	-1.30121236442267	11.580409017462	18.5786921854808	-3.87210594221881	-21.8107813495866	-20.4731729378028	0.924585925615581	GOOD	GOOD
0.0126012869028984	0.0320007105766325	0.171442940666261	-0.000277149187073749	0.987756346599566	0.930615832041355	-0.100362796921667	-0.132141957485356	0.109310457901044	-0.167581939455931	-0.0840505034115766	1.83200966779486	2.74241869595182	-1.19490305544485	12.1869973554762	18.916759335136	-3.8141839323712	-21.8107813495866	-20.4731729378028	0.924585925615581	GOOD	GOOD
0.0125941386737528	0.0298893606296867	0.175184043212771	0.000506996053560223	0.987260831777693	0.926741743011348	-0.0977498166307204	-0.126752311922507	-0.0570440977796523	-0.161695477691577	-0.121257205061451	1.61144359361224	2.84103388042004	-1.162458	12.1869973554762	18.916759335136	-3.8141839323712	-21.8107813495866	-20.4731729378028	0.924585925615581	GOOD	GOOD
0.0122797283327099	0.028405322158526	0.177228174607031	0.00301924791703437	0.986791984605492	0.926189680151673	-0.100826184804651	-0.12376253206437	-0.0629486572426938	-0.102371054371993	0.0448183227534867	1.14375862486338	2.66690227840291	-0.978639269356281	12.1869973554762	18.916759335136	-3.8141839323712	-21.8107813495866	-20.4731729378028	0.924585925615581	GOOD	GOOD
0.0129480667866494	0.0276443922451937	0.175695159810283	-0.00197334727955665	0.98626587743527	0.927270934412441	-0.101227094494613	-0.128086077710933	-0.100958398348138	-0.0485729802775116	0.0505972194785295	0.722780942661178	2.72844572825974	-0.825477787906859	12.1869973554762	18.916759335136	-3.8141839323712	-21.8114000329289	-19.9004478383715	1.26241758276253	GOOD	GOOD
0.0127381713114693	0.0277065398642476	0.173435159774319	-7.00206495156038e-05	0.985768759435776	0.926415847716796	-0.102434011147415	-0.13702855954047	0.060568166492677	-0.0540322940846377	0.106105959934156	0.92250506409155	2.67975859026975	-0.466482288065797	12.1876273816272	18.8126465348023	-3.81975982229299	-21.8115913495866	-19.7233429378028	1.36688592561558	GOOD	GOOD
0.0108366579610091	0.0286787310841659	0.173107230930053	-0.0067984945863533	0.985222792722412	0.927556454349611	-0.0975355679068295	-0.135713097138282	0.00475567045841286	-0.0752008436424557	0.0835902680301535	1.34627644026256	2.38060011700926	-0.274378420066672	12.1937553554762	17.799989335136	-3.8739939323712	-21.8115913495866	-19.7233429378028	1.36688592561558	GOOD	GOOD
0.0111986290697109	0.0305317980789134	0.173994980788442	-0.00331937566282497	0.989038224485755	0.92018247723812	-0.094608916640127	-0.136931011804028	0.01023400484484	0.227141133579697	-0.133906968142059	1.83336306376213	1.93665274036331	-0.490049431892591	12.1937553554762	17.799989335136	-3.8739939323712	-21.8115913495866	-19.7233429378028	1.36688592561558	GOOD	GOOD
0.0112624382449018	0.0330204441253279	0.174100461574428	0.00048441843640227	0.98718572431107	0.917199235742381	-0.102556736896267	-0.152222174860211	0.0662822629476631	0.00568788523579288	-0.0672873642869747	3.13036515077783	-0.0255197209893891	-0.709690508859951	12.1937553554762	17.799989335136	-3.8739939323712	-21.8115913495866	-19.7233429378028	1.36688592561558	GOOD	GOOD
0.0115316011353204	0.0356677743839425	0.175689079461378	-0.00144615167667217	0.986293658908938	0.916739351646483	-0.105328217464539	-0.121263598700873	0.0715493390689226	-0.0534175062581208	0.0233709124847095	2.84998601891897	1.23079698789875	-0.865454161450884	12.1937553554762	17.799989335136	-3.8739939323712	-21.8092391915924	-19.5116938436566	1.61715102366685	GOOD	GOOD
0.0117277665464496	0.037861580947278	0.178303439616702	-0.00329298549177591	0.990962003310637	0.924832287817835	-0.104821573476204	-0.100793618546923	0.112097590768489	-0.077461614443904	-0.190346550015531	1.73015541817682	3.001699	-0.9186059	12.1933657712137	17.8631308437635	-3.87423837739868	-21.8074213495866	-19.3481229378028	1.81056592561558	GOOD	GOOD
0.0116344630560739	0.0390705945767464	0.177567438461336	-0.00398090384100522	0.98878340343795	0.932198986247374	-0.107989633467319	-0.113730887454266	-0.0518123402216277	0.233755478025751	-0.0781116870176528	1.440012	1.54435241278224	-0.954208772490961	12.1891653554762	18.543909335136	-3.8768739323712	-21.8074213495866	-19.3481229378028	1.81056592561558	GOOD	GOOD
0.011996271965259	0.0390812075911324	0.178742755399943	-0.00175045534062037	0.984360618581167	0.932589576651287	-0.10974037916284	-0.120921273312126	-0.00200182973728252	0.0896737926136187	-0.0448461276685714	1.14575875493896	0.885461565106264	-0.76229598339271	12.1891653554762	18.543909335136	-3.8768739323712	-21.8074213495866	-19.3481229378028	1.81056592561558	GOOD	GOOD
0.0121869472850043	0.0380762178214813	0.177349455043148	-0.00223665139804695	0.985800591534179	0.929157960733243	-0.105065729847327	-0.123512916236139	-0.0568891539724345	0.228744472442489	0.127428202348351	-0.0651285649072609	2.1260399252854	-0.319232826035387	12.1891653554762	18.543909335136	-3.8768739323712	-21.8074213495866	-19.3481229378028	1.81056592561558	GOOD	GOOD
0.0121776509535496	0.0365161178049596	0.181813802149144	-0.00176258019514387	0.988066256514499	0.926444761431534	-0.0986522620957635	-0.133176872299929	-0.0569336404084909	0.227656280914067	-0.0579985374420641	-1.22146691603568	2.0569872786603	0.210764941870479	12.1891653554762	18.543909335136	-3.8768739323712	-21.5891713089727	-19.3480615436594	1.26132777873783	GOOD	GOOD
0.0124895314043817	0.0349070940287504	0.177370432619281	0.00131165204900602	0.987927067359873	0.919764019454865	-0.0908133626760701	-0.144583914183795	-0.0167363949426678	0.287818962889664	0.00323179036892443	-1.18453748332535	1.39165970355558	0.34651250199377	12.1899146796239	18.4224633177213	-3.87640376820011	-21.4519313495866	-19.3480229378028	0.915955925615581	GOOD	GOOD
0.0123023516537212	0.0335992751677869	0.177719448250818	0.00195489091497368	0.988012600195799	0.91959213384899	-0.0880829586496074	-0.130573970673461	0.0862678638702258	0.131921203310302	0.00468330260015394	-0.425425186067264	1.18713125120517	0.339300157652296	12.1914603554762	18.171949335136	-3.8754339323712	-21.4519313495866	-19.3480229378028	0.915955925615581	GOOD	GOOD
0.012500484990708	0.0327481964079813	0.175447413838177	0.00166194199506803	0.984852957272702	0.917966616753995	-0.0960346502756354	-0.123792876332463	0.127851611084665	-0.0128683964506857	-0.0980104733768778	0.0514451232869499	1.144637	0.204609076577004	12.1914603554762	18.171949335136	-3.8754339323712	-21.4519313495866	-19.3480229378028	0.915955925615581	GOOD	GOOD
0.0126045025490279	0.0323792016452276	0.17427282973034	-0.00124960878114779	0.986845334938148	0.919180170292371	-0.104612433939463	-0.125081378803657	0.107940180620777	0.20698964412182	-0.100114756446182	0.423061051400723	0.347805985771877	0.1177673	12.1914603554762	18.171949335136	-3.8754339323712	-21.4519313495866	-19.3480229378028	0.915955925615581	GOOD	GOOD
0.0128763785574919	0.0324272121276514	0.17546178642836	-0.00415008706937762	0.98514768400512	0.92549690914662	-0.106624619787142	-0.117828311708176	0.0463938692932001	0.247059933637033	-0.0365109730892595	0.614210562032471	0.0415103631433796	-0.16551089800078	12.1914603554762	18.171949335136	-3.8754339323712	-21.4453396544516	-19.8453739696282	0.917774782077821	GOOD	GOOD
0.0125269512942101	0.0327494606325738	0.175094489540027	-0.0045884319162635	0.986266052348474	0.930000176705707	-0.103733040271204	-0.123002468691396	0.0632840409632718	0.209085917053388	-0.0392402196887593	0.551584472594775	0.1000398	-0.14467213096942	12.3096786648059	18.0541754854423	-3.87467354688098	-21.4420013495866	-20.0972529378028	0.918695925615584	GOOD	GOOD
0.012260093130385	0.0331487994852292	0.176261550918946	-0.0020439895282082	0.98696979354434	0.932265953225795	-0.0980190714827889	-0.133385943255728	0.130749199634062	0.109194354557447	-0.0137879515494044	0.55352340009726	-0.217404741953725	-0.190173902054132	12.5630373554762	17.801769335136	-3.8730439323712	-21.4420013495866	-20.0972529378028	0.918695925615584	GOOD	GOOD
0.0117790152345453	0.03342754998819	0.174241612818224	-0.00340385366181684	0.98554278040404	0.932126197377025	-0.0919799045317883	-0.132802270705823	0.0431143354576527	0.0684936693807042	-0.100930029929015	0.659022528028565	-0.323965124492568	-0.332597891607463	12.5630373554762	17.801769335136	-3.8730439323712	-21.4420013495866	-20.0972529378028	0.918695925615584	GOOD	GOOD
0.0120818899401574	0.0334695123914005	0.170408046465107	-0.00275329689240849	0.983759494965437	0.932164662895045	-0.0942625927541089	-0.136797957659487	0.0888395504201448	0.0683986290049889	0.0215707798113142	0.6969496	-0.265353895017741	-0.412838108031849	12.5630373554762	17.801769335136	-3.8730439323712	-21.4420013495866	-20.0972529378028	0.918695925615584	GOOD	GOOD
0.0120739638181053	0.0332939362553843	0.171298287826132	-0.00214648571653518	0.986747882939673	0.931107074675011	-0.1023214203156	-0.128946961954275	0.00425241405314948	0.0868847311027209	0.105869592060196	0.475984161909713	0.124600574407842	-0.4309008	12.5630373554762	17.801769335136	-3.8730439323712	-21.7022273570543	-20.0977525214933	1.23954998237953	GOOD	GOOD
0.0117465018095147	0.0330271857713898	0.174003532679254	-0.00140470867486195	0.992722367522434	0.932415858370505	-0.105913214405057	-0.12351454870277	0.00418915146661642	0.0724358555811113	0.0487484475874241	0.297720585587558	0.484118067269893	-0.16620487866302	12.5620509137396	17.9152380530073	-4.0127433147855	-21.8066213495866	-20.0979529378028	1.36826592561558	GOOD	GOOD
0.0118220672599834	0.0328181788153663	0.173536868375364	-0.00304206486846445	0.987610597413143	0.930874996261577	-0.100636301612243	-0.12284922611947	-0.0148284181467546	-0.0138512866284976	-0.0215015622724287	0.399779858961563	0.479155355870321	0.0243268581862811	12.5598573554762	18.167559335136	-4.3233939323712	-21.8066213495866	-20.0979529378028	1.36826592561558	GOOD	GOOD
0.0115694357522545	0.0327690339284052	0.170869573770105	-0.00357303899239312	0.984120437223471	0.931895189683601	-0.0996354772292901	-0.122836833470843	-0.00071720138650206	0.104710907305253	0.0681006867546125	0.357133168572909	0.491410501784949	-0.0338982319796967	12.5598573554762	18.167559335136	-4.3233939323712	-21.8066213495866	-20.0979529378028	1.36826592561558	GOOD	GOOD
0.0113489762356773	0.0329126952287448	0.167761175056542	-0.00295423142759925	0.986976384991193	0.932508816695881	-0.099624292783741	-0.123931010568711	0.0896253842078712	0.150785209886958	0.0579173979284306	0.51217591485754	0.637543994495645	0.0727774304753896	12.5598573554762	18.167559335136	-4.3233939323712	-21.8066213495866	-20.0979529378028	1.36826592561558	GOOD	GOOD
0.0114305793763542	0.0332291519303672	0.169116768942403	-0.00198090129121927	0.988344315847869	0.931358367575779	-0.0987581929131153	-0.1260934325013	0.0226779601821345	0.0681966997668345	0.153879592784491	0.667717806189096	0.857712330099465	0.0711937840508248	12.5598573554762	18.167559335136	-4.3233939323712	-21.8173855797475	-19.8122310016646	1.02721783275235	GOOD	GOOD
0.0117059499100788	0.0336866791291904	0.169862327661163	-0.00188903048486946	0.990848141269021	0.928766095408243	-0.0959822277080303	-0.12024280764491	0.0654952476567523	0.0502541222753858	-0.0171265230253717	0.649025436632902	0.95741892228558	-0.226288582479559	12.3369444254513	18.1664848581362	-4.32397040739076	-21.8207113495866	-19.7239529378028	0.921845925615582	GOOD	GOOD
0.0115334549139244	0.0342735705237905	0.17010565431549	-0.00164183226407291	0.992204832234673	0.928123588185213	-0.102019722647161	-0.127198117616681	0.0469871471368899	0.00884773059176119	0.0564509998523056	0.683568385827934	1.10701442448749	-0.452341920877739	11.8212933554762	18.163999335136	-4.3253039323712	-21.8207113495866	-19.7239529378028	0.921845925615582	GOOD	GOOD
0.0113592518032256	0.0349813935059232	0.166832074184576	0.000197775323401407	0.991433534165635	0.927782788786004	-0.10355225436727	-0.1246547315777	0.0222817889425516	-0.00890020947073202	0.173121943750267	0.451155175672805	1.46713950275899	-0.491864	11.8212933554762	18.163999335136	-4.3253039323712	-21.8207113495866	-19.7239529378028	0.921845925615582	GOOD	GOOD
0.0118555754624046	0.0357659906863795	0.167877813594722	-0.00277897714280898	0.984499471343408	0.925195395166265	-0.102890401802633	-0.12146860361522	0.0654442465521825	-0.0857846696240261	0.0439400970642677	0.3873402	1.73746967234351	-0.452659843947905	11.8212933554762	18.163999335136	-4.3253039323712	-21.8207113495866	-19.7239529378028	0.921845925615582	GOOD	GOOD
0.0119374580341851	0.0365363466818669	0.169871427555806	0.00121180145782015	0.986748836026758	0.927078920641272	-0.102230936436116	-0.122883574161581	0.0471699846113656	-0.0816049111916577	0.00763159326552428	0.3873402	1.67743291546197	-0.465273426576887	11.8212933554762	18.163999335136	-4.3253039323712	-21.6095360248316	-20.1459878448506	0.66991727017944	GOOD	GOOD
0.0117415459430119	0.0371577573349049	0.172428672305014	0.00116466068783839	0.989635113103591	0.927361348423783	-0.102815276549043	-0.12699716438449	-0.0143608939030187	0.0928110218319421	-0.0428266663566482	0.60053226261368	1.75067357776149	-0.456882091746991	11.9303399862414	18.0553626816923	-4.32459960483253	-21.4461713495866	-20.4724729378028	0.475025925615583	GOOD	GOOD
0.0116685151066826	0.0374581484900262	0.175921730996027	-0.00239078344768639	0.989795891396576	0.924254609742712	-0.10064952813951	-0.126030546007221	-0.0757758023519717	0.00890496123710595	0.0259534539611513	0.7588714	1.899069	-0.4309008	12.1928703554762	17.793819335136	-4.3229039323712	-21.4461713495866	-20.4724729378028	0.475025925615583	GOOD	GOOD
0.0122431910861882	0.037274545485075	0.174474499329722	-0.00189336555433634	0.985210144554458	0.923798541154587	-0.098924550916795	-0.125613506320534	-0.0657233911265513	0.0606679007063719	-0.0531280755329792	0.722104691185445	1.72677993815289	-0.4309008	12.1928703554762	17.793819335136	-4.3229039323712	-21.4461713495866	-20.4724729378028	0.475025925615583	GOOD	GOOD
0.0127062588899259	0.0365336600696553	0.176461033776516	-0.000238640569801194	0.984034446935995	0.924482055812444	-0.0991039271136087	-0.126601577137335	-0.00562606689503009	0.118583175244756	-0.0871875571898892	0.547414277943455	1.74904761327475	-0.4309008	12.1928703554762	17.793819335136	-4.3229039323712	-21.4461713495866	-20.4724729378028	0.475025925615583	GOOD	GOOD
0.0128544139318057	0.0353031783699791	0.175277427989193	-0.0015560584475002	0.981821321305352	0.928603313763655	-0.100261800207063	-0.124305582018548	-0.11022007644852	-0.0334427848746411	0.00858694543089387	0.525265020813871	1.80542049635822	-0.393487705778262	12.1928703554762	17.793819335136	-4.3229039323712	-21.67602679181	-20.0131057257212	0.749239650970051	GOOD	GOOD
0.0129173118117268	0.0337738387277465	0.174224515523516	-0.000453332761380964	0.980250299986004	0.928902510564479	-0.0985860041975303	-0.123984345505117	0.0654948217559162	0.00889417077313224	-0.0964049654850244	0.650346539970374	1.63822246763098	-0.293892957269432	12.1915616537347	18.0059259581326	-4.32372507856196	-21.8207113495866	-19.7239529378028	0.921845925615582	GOOD	GOOD
0.0128906448872174	0.0321924953496291	0.172607699344877	0.00212411740770829	0.979365923018316	0.92486723299182	-0.0990466685670623	-0.121630466040648	0.0130681338844318	-0.0248165744214145	-0.105464113112845	0.814655895802471	1.66118401073673	-0.2480115	12.1882803554762	18.537739335136	-4.3257839323712	-21.8207113495866	-19.7239529378028	0.921845925615582	GOOD	GOOD
0.0131102398670252	0.0308005522165729	0.173005653752547	-0.0028807707375112	0.985955808551594	0.925167264708827	-0.101973377295152	-0.123342448962463	-0.0845695411703264	-0.0261836320648208	-0.052061447685519	0.8827152	1.61292654710941	-0.2480115	12.1882803554762	18.537739335136	-4.3257839323712	-21.8207113495866	-19.7239529378028	0.921845925615582	GOOD	GOOD
0.013078000741955	0.0297950773973828	0.175614033422151	-0.00213407245427899	0.990494590841028	0.928066277759049	-0.103223576505303	-0.130945937958955	0.0557341638473823	0.153801280902265	-0.105752386843765	0.639907233005264	1.24745684583297	-0.208170036700694	12.1882803554762	18.537739335136	-4.3257839323712	-21.8207113495866	-19.7239529378028	0.921845925615582	GOOD	GOOD
0.0126517808638993	0.0292998134850332	0.17983509711707	-0.000135060891100965	0.992596439793483	0.934040135413309	-0.100543008981538	-0.115746737202755	0.0858024602856451	0.0682859198462352	-0.0515501802841669	0.346836489875345	1.74121611535592	0.0152051622279804	12.1882803554762	18.537739335136	-4.3257839323712	-21.8267693535409	-19.7243510541635	0.626543115114533	GOOD	GOOD
0.0120422363532513	0.0293777351075484	0.174306553098311	-0.00306092792461372	0.986710626044341	0.936449890391297	-0.101273133919857	-0.122113449397003	-0.0783665750349525	0.0518583055105339	-0.123040691393022	0.180088956693451	2.22950703382389	0.0356513150516142	11.9993632918187	18.7430213062424	-4.32706720453244	-21.8298413495866	-19.7245529378028	0.476795925615582	GOOD	GOOD
0.0125227693279386	0.0300785975948961	0.176291723034681	-0.00435543002848981	0.987203143564589	0.933291928040418	-0.0950511237315484	-0.129484215386443	0.137751766641487	0.0252912642796915	-0.0785604849287734	0.732154963909785	1.47236118851659	0.0375073871363313	11.5066743554762	19.278389335136	-4.3304139323712	-21.8298413495866	-19.7245529378028	0.476795925615582	GOOD	GOOD
0.0122027065851716	0.0314284147074058	0.17592371553365	-0.00118517585913466	0.986629701360803	0.926178999238292	-0.0998179751230548	-0.133860719275581	0.00388794761930853	0.0358090902803754	-0.0952937804172572	0.877687944041837	1.69049371952018	0.0990960712737772	11.5066743554762	19.278389335136	-4.3304139323712	-21.8298413495866	-19.7245529378028	0.476795925615582	GOOD	GOOD
0.0122058003721771	0.0333438955143841	0.177376597022875	0.00124243692732195	0.987702326131797	0.923092170050436	-0.106552600249386	-0.12946273203281	0.0709391509496835	-0.00192216702791664	-0.106346533294896	0.777212209550228	2.07963486555008	0.0748610200699835	11.5066743554762	19.278389335136	-4.3304139323712	-21.8298413495866	-19.7245529378028	0.476795925615582	GOOD	GOOD
0.01274329640194	0.0355823809601507	0.179952019711532	0.00085022433758815	0.985912668129678	0.925192120381582	-0.0991972952146408	-0.123519520826949	0.150169280880331	0.0795508138532316	0.0162178429427606	0.537876129977045	1.88266124825928	-0.0737399383153619	11.5066743554762	19.278389335136	-4.3304139323712	-21.8233244711736	-19.7241246653989	0.794466981222151	GOOD	GOOD
0.01242464548821	0.0378097745989288	0.176668922189017	0.000910648218299526	0.987715629565708	0.92765290976224	-0.0999650484104097	-0.117097421561437	-0.0697385129187028	-0.082380459086349	0.0233169813804472	0.583715783575771	1.3209652001368	-0.258457170745421	11.7901643667635	18.8781324378245	-4.44881332955237	-21.8207113495866	-19.7239529378028	0.921845925615582	GOOD	GOOD
0.0118147139431856	0.0397234569122949	0.177392623819785	-0.00343803206569803	0.986387133167954	0.928226769710602	-0.10087598605851	-0.114776801962001	0.11467944445552	-0.105686831065332	-0.119039137205654	0.953069889827389	1.144637	-0.3089746	12.5612673554762	17.789419335136	-4.7708639323712	-21.8207113495866	-19.7239529378028	0.921845925615582	GOOD	GOOD
0.0117547350611478	0.0411202462524148	0.175204680774898	-0.000934858669856017	0.990811484111822	0.928499651447413	-0.0973225711049316	-0.118866050010777	0.217189247627494	0.0527233590507808	0.138299537458925	1.11453374284434	1.05831618266575	-0.3089746	12.5612673554762	17.789419335136	-4.7708639323712	-21.8207113495866	-19.7239529378028	0.921845925615582	GOOD	GOOD
0.0117956053506886	0.0419092374416938	0.171041381162351	0.00135026314221152	0.990829830270183	0.924203260382826	-0.0944541224544403	-0.115887552845683	0.094166034689537	0.0560994806753996	0.196000513945567	1.17707235664813	1.11604759230519	-0.492761287962887	12.5612673554762	17.789419335136	-4.7708639323712	-21.8207113495866	-19.7239529378028	0.921845925615582	GOOD	GOOD
0.0118593932659436	0.0421189785747638	0.175675306830225	-0.00562242109143031	0.989537077239297	0.9235711670278	-0.0983280161656148	-0.114913345072163	0.00346158482618207	0.140497249385553	0.121629237994731	1.00317514675249	1.18895460063173	-0.5528271	12.5612673554762	17.789419335136	-4.7708639323712	-21.816923585743	-20.0100283840602	0.922892142644955	GOOD	GOOD
0.0116126968350588	0.0418823201611815	0.17362982023197	-0.00242933796987037	0.988719006400052	0.924267492288976	-0.106814648030433	-0.118202195758054	0.00347319165032871	0.0244265975406271	0.166726715440287	0.800918288638075	1.3373635686088	-0.364169067609555	12.3677112308768	17.9822477561745	-4.77211149860489	-21.8157513495866	-20.0985629378028	0.923215925615583	GOOD	GOOD
0.0117488145950201	0.0413759691106354	0.173966827529725	0.00196777496164231	0.987455049948956	0.928191577784843	-0.10618733414432	-0.11796674653115	0.0513511980901922	0.068349840781995	0.15070676851291	0.419212000272392	1.42224540193943	-0.213431589997284	11.8181133554762	18.529779335136	-4.7756539323712	-21.8157513495866	-20.0985629378028	0.923215925615583	GOOD	GOOD
0.0116842744791524	0.0407607241611866	0.174478901122734	-7.79525255906925e-05	0.988163725028391	0.931540668149954	-0.102724685472476	-0.115700414002004	0.156605512232064	0.0530776263249592	0.0735479041022445	0.276277292168169	1.434803	0.00647220909793905	11.8181133554762	18.529779335136	-4.7756539323712	-21.8157513495866	-20.0985629378028	0.923215925615583	GOOD	GOOD
0.0115963901121233	0.0401621621735567	0.17568428556027	-0.000794454271737377	0.989105441786239	0.932469399219282	-0.100800897086418	-0.119809583849747	0.0808275634902777	0.0240629491138459	0.0449263540877026	0.363011350566903	1.3415379172708	0.301739508166545	11.8181133554762	18.529779335136	-4.7756539323712	-21.8157513495866	-20.0985629378028	0.923215925615583	GOOD	GOOD
0.0116505498314832	0.0396663097459192	0.174211107526806	-0.00104570368139274	0.98739854065855	0.929090811040877	-0.0983919806928035	-0.114593518783823	0.110937277869885	0.0532196085317244	0.180825183668871	0.427640734141528	1.3565065883814	0.282266667117555	11.912861179848	18.4389694076558	-4.54719652825136	-21.5757384465264	-19.8539031121117	0.919382539859779	GOOD	GOOD
0.0117597819768985	0.0393175373606196	0.172507807051417	-0.00140797793489301	0.983917537621836	0.929469040196897	-0.0986028623618113	-0.113449361102216	0.064901503823363	-0.0210085368040028	-0.0030517910654316	0.378237205795658	1.50989908571883	0.204731049369175	12.1914603554762	18.171949335136	-3.8754339323712	-21.4469713495866	-19.7226429378028	0.917325925615582	GOOD	GOOD
0.0115053610558711	0.0391324523608117	0.173724675041635	-0.00116552918402137	0.984998336887693	0.93082633334515	-0.0981880797454492	-0.115095141455404	0.0340915555958924	-0.0800262685541011	-0.140711581577038	0.253158268597971	1.608903	0.214301077779146	12.1914603554762	18.171949335136	-3.8754339323712	-21.4469713495866	-19.7226429378028	0.917325925615582	GOOD	GOOD
0.0114505912132898	0.0391100965449946	0.173123770803013	-0.00347195936304669	0.98473220832063	0.927709142767588	-0.0955028577205825	-0.113290994769381	-0.0582900261521203	0.0828210663460297	-0.0644252291369672	0.128076761310887	1.57446207555999	0.16733383080747	12.1914603554762	18.171949335136	-3.8754339323712	-21.4469713495866	-19.7226429378028	0.917325925615582	GOOD	GOOD
0.0114172340980734	0.0392247922131648	0.173024461363828	-0.00298505754882232	0.988839465255418	0.928108648510729	-0.0986961393503887	-0.115096403362604	-0.0582603243942572	0.232418916473025	0.105399829543234	0.11509664639426	1.62090846803224	0.0809799365128785	12.1914603554762	18.171949335136	-3.8754339323712	-21.4524807253998	-19.7230049997402	0.648766483593384	GOOD	GOOD
0.0112655754565599	0.0394254966373525	0.172173267424579	-0.00324437857055275	0.992630141113128	0.92907230545916	-0.10007969682655	-0.115569202507159	-0.0129004779099674	0.00880011898837962	-0.094367329407445	0.367554243632576	1.56014102429693	0.131595218070452	12.1914603554762	18.171949335136	-3.8754339323712	-21.4561013495866	-19.7232429378028	0.472275925615582	GOOD	GOOD
0.011192678909803	0.0396565214181139	0.173397649043638	-0.00212920887121302	0.989475616901756	0.927746050514254	-0.0967424658249905	-0.114551327350608	0.111444183717464	-0.0346413969747572	-0.140563607833667	0.781388159620835	1.42048325788816	0.140727513010593	12.1914603554762	18.171949335136	-3.8754339323712	-21.4561013495866	-19.7232429378028	0.472275925615582	GOOD	GOOD
0.0109639121176175	0.0398844035156776	0.172381927588599	-0.00287992039516659	0.988389183404287	0.927191557155157	-0.0977320760759102	-0.116396561901413	0.0349688175089565	-0.111694892086358	-0.140488720419017	1.023073870251	1.30325937754744	0.0791562043506474	12.1914603554762	18.171949335136	-3.8754339323712	-21.4561013495866	-19.7232429378028	0.472275925615582	GOOD	GOOD
0.0109125913516849	0.04010453808771	0.176123988138472	-0.000827526858747305	0.987289499165173	0.9265937115406	-0.101645502291647	-0.119085330276263	-0.0435256968048025	0.0253680716146819	-0.110829723897935	1.02862836690015	1.3354033913854	0.0960396907291307	12.1914603554762	18.171949335136	-3.8754339323712	-21.4561013495866	-19.7232429378028	0.472275925615582	GOOD	GOOD
0.0109895976260252	0.0403203361977001	0.178999846296757	0.00131782920899932	0.987874938091839	0.927194677248343	-0.100175331953072	-0.117713838962772	-0.0409452689303818	-0.0814285312390663	-0.0322672583134572	0.844639255989427	1.2250186974059	0.0380609888189287	12.1914603554762	18.171949335136	-3.8754339323712	-21.6971757675178	-19.9689914943251	0.476126369853496	GOOD	GOOD
0.0109616496416797	0.0405176038451019	0.175960909419513	-0.000587809090959959	0.990058869592713	0.926687504738483	-0.0967364581296678	-0.117104138232337	-0.166867248314349	-0.019240495839194	-0.107988202314564	0.594484195022772	1.06760539633455	0.0363015617388308	12.2784164074556	18.2594329719737	-3.96691125837052	-21.8248713495866	-20.0991629378028	0.478165925615583	GOOD	GOOD
0.0110647979496414	0.0406642311957247	0.174361400115415	0.000481153262122074	0.991186218139001	0.928146880270915	-0.0967006330927355	-0.119062092808013	-0.0762867835518949	-0.0538414851950664	-0.172433942743597	0.427754619105507	0.950380886382038	0.0157354125077562	12.5576883554762	18.540399335136	-4.2607039323712	-21.8248713495866	-20.0991629378028	0.478165925615583	GOOD	GOOD
0.0108661353638862	0.0407390775332286	0.174349300590909	-0.00345371461051556	0.991712904514078	0.926109262391705	-0.097532656915321	-0.119516919570313	0.0649810179424828	0.0581864389100356	-0.0640814573722408	0.260345704225899	0.793485236521365	-0.0458349960215161	12.5576883554762	18.540399335136	-4.2607039323712	-21.8248713495866	-20.0991629378028	0.478165925615583	GOOD	GOOD
0.0110622392402867	0.0407602730696161	0.174570215952501	-0.00329469948470907	0.993567586037657	0.926767909103482	-0.0980248686306973	-0.118380968754577	0.050702244951556	-0.100152806472703	0.0115090356839978	0.2015745	0.698152640885141	0.14629998132414	12.5576883554762	18.540399335136	-4.2607039323712	-21.8248713495866	-20.0991629378028	0.478165925615583	GOOD	GOOD
0.0109180185414304	0.0407855677797604	0.172243042014534	-0.00110824933855975	0.993043877932322	0.927354524123691	-0.0998828153436743	-0.117647518571521	-0.0249513171339461	0.141462025267407	0.0491015611090153	0.158006224074847	0.557875115647435	-0.103455921686256	12.5576883554762	18.540399335136	-4.2607039323712	-21.8184545135974	-20.0987407775404	0.791303300284145	GOOD	GOOD
0.0106851680553708	0.0408746599271635	0.174818163808925	-0.00248662606531303	0.990155060404702	0.923675176525661	-0.0971679382032943	-0.119468033763654	-0.0632641417543788	0.173546163273284	-0.139674000601271	0.316392645108064	0.547682289229357	-0.117508858333691	12.3879670086187	18.6247949620862	-4.26147137360432	-21.8157513495866	-20.0985629378028	0.923215925615583	GOOD	GOOD
0.0108378456714279	0.0410262124296927	0.175809030250083	0.000749753020908014	0.987483827994579	0.927935157321483	-0.0981779892309874	-0.119663163741319	0.0706050646574789	0.060143834100712	-0.111706353655509	0.297734163716987	0.5643053	-0.153340666241645	11.8168283554762	18.908799335136	-4.2640539323712	-21.8157513495866	-20.0985629378028	0.923215925615583	GOOD	GOOD
0.0107664716991731	0.0411541810037385	0.175450752621655	-0.0020317033931724	0.989046075948131	0.931580767467836	-0.100519350392202	-0.117014757136376	-0.0918973416535818	-0.115700326245918	-0.00302064425426268	0.2634964	0.436603311165311	-0.1870483	11.8168283554762	18.908799335136	-4.2640539323712	-21.8157513495866	-20.0985629378028	0.923215925615583	GOOD	GOOD
0.0105270896529985	0.0411437111175607	0.175981416841847	-0.00149443492155448	0.986148217051572	0.934312245384766	-0.102811922543485	-0.116553100221219	0.0172625090081915	0.0415584496009559	0.0444474013917794	0.309534154103784	0.303912615014946	-0.232373278900515	11.8168283554762	18.908799335136	-4.2640539323712	-21.8157513495866	-20.0985629378028	0.923215925615583	GOOD	GOOD
0.0101887368347498	0.040927801230193	0.177096628066074	-0.00127036821828486	0.982705655948909	0.93065889172193	-0.101672531182445	-0.114439869526536	0.0513708257243163	-0.0241745139864139	0.0307949050301776	0.278763929260599	0.230414927269128	-0.2480115	11.8168283554762	18.908799335136	-4.2640539323712	-21.8194884067323	-19.8163171762437	0.922183714266883	GOOD	GOOD
0.00992778625461654	0.0405264631249323	0.174642497793248	0.00115231556905585	0.980739423311774	0.931406037370472	-0.0988330159698666	-0.114773759586335	-0.0236157549690143	0.0419121932480106	-0.0034224382358287	0.358041392640276	0.0831948906015868	-0.341092555988727	11.9805310244943	18.8286475642845	-4.17837711725092	-21.8207113495866	-19.7239529378028	0.921845925615582	GOOD	GOOD
0.00982857821616834	0.0400464743097494	0.174913711280168	-0.00235861494995166	0.987930546711845	0.926845396313875	-0.0986082950426348	-0.111716164933645	-0.0926077472642247	-0.0637243078926174	0.0443588900870556	0.19577475705846	-0.00287713192746251	-0.181338383058409	12.5584473554762	18.545689335136	-3.8759139323712	-21.8207113495866	-19.7239529378028	0.921845925615582	GOOD	GOOD
0.0096936193678469	0.0396443209154727	0.174271307088176	-0.00221165388151034	0.985538123625797	0.926061967129848	-0.100982303037597	-0.115303689634221	0.00361374927317947	-0.0841685003083877	0.0844205080096407	-0.00587100733701298	0.0748965827302526	-0.221598853683506	12.5584473554762	18.545689335136	-3.8759139323712	-21.8207113495866	-19.7239529378028	0.921845925615582	GOOD	GOOD
0.00965479097152662	0.0394585608768264	0.177991520013075	-0.000402619077490031	0.984226977772896	0.926211409013592	-0.0992631832408602	-0.119189664152519	0.0168454770975813	-0.00408959219218811	0.188677861658457	0.00301304224763161	0.146080775440236	-0.199645992084562	12.5584473554762	18.545689335136	-3.8759139323712	-21.8207113495866	-19.7239529378028	0.921845925615582	GOOD	GOOD
0.00948002773365625	0.0395444890970784	0.174263446184645	-0.00204930252564311	0.995692164372524	0.924707296290288	-0.1039882137689	-0.119667599892387	0.1045979311418	-0.0125728163189555	0.0311339246265124	-0.0637799911078006	-0.0284036423263942	-0.069513487963404	12.5584473554762	18.545689335136	-3.8759139323712	-21.3525819774936	-19.2411581726437	0.628261722530496	GOOD	GOOD
0.00931134070981587	0.0398616811662044	0.172725986549744	-0.00559886202750152	0.993287817574129	0.924403352774765	-0.104220962740876	-0.118142729652576	0.184259532433229	0.076944236814327	0.021940718181554	-0.0382775669423131	-0.164781199471603	-0.004158936	12.4804744287601	18.4662816132524	-3.87581194781909	-21.0922813495866	-18.9727029378028	0.465015925615582	GOOD	GOOD
0.00913468915287072	0.0403221568750099	0.177118563968818	-0.00145214865638453	0.989854937333879	0.925329161663473	-0.0998583153427827	-0.117830765889389	-0.0583245264533522	-0.0601146382894395	0.127967474502076	-0.0551801930595506	-0.156860625674439	0.135620884439525	12.1914603554762	18.171949335136	-3.8754339323712	-21.0922813495866	-18.9727029378028	0.465015925615582	GOOD	GOOD
0.00920391681824715	0.0408359945222386	0.176370195930744	-0.0014259450429096	0.992844334717705	0.925728771822071	-0.0973597852111075	-0.115869216336171	-0.0325561229567013	0.102296047102836	0.00837663407662771	-0.0358106894118916	-0.199781457498374	0.133034655915036	12.1914603554762	18.171949335136	-3.8754339323712	-21.0922813495866	-18.9727029378028	0.465015925615582	GOOD	GOOD
0.00888520825192502	0.0413197086179865	0.170891431414042	-0.00465639701691765	0.988247004651303	0.926962285054235	-0.100799673799851	-0.113011225128662	0.0647906706255715	0.00834439554719855	0.0798238803121594	0.01580884	-0.28259684312482	0.0568042	12.1914603554762	18.171949335136	-3.8754339323712	-21.0922813495866	-18.9727029378028	0.465015925615582	GOOD	GOOD
0.00944939816407208	0.0417044648154081	0.171630390176252	-1.02917214042627e-05	0.988589937327846	0.927743622966101	-0.100034673798352	-0.113090393686184	0.0140362377677856	0.0327694509398474	-0.00474195183176556	0.01580884	-0.341217442596103	0.0568042	12.1914603554762	18.171949335136	-3.8754339323712	-21.5404165614388	-19.2003796701725	0.471298702585065	GOOD	GOOD
0.00904307259620116	0.0419639879752748	0.170874606881579	0.00197662032036828	0.989074615517457	0.927120206607191	-0.098620142736136	-0.113624878788968	-0.131157266324037	0.151379299014862	0.0313896205282069	0.01580884	-0.257414201361229	0.0568042	12.1146874570575	18.3213338408084	-4.04666347887005	-21.8348013495866	-19.3499429378028	0.475425925615582	GOOD	GOOD
0.00895354146465684	0.0421269761939351	0.173189842106862	-0.00216017456430232	0.986617814100847	0.927670841106107	-0.100978625535118	-0.115483245298755	0.0397998401524167	0.185603779982167	-0.0173373214051927	-0.0227995909923038	-0.226309930294923	0.17083615088915	11.8159433554762	18.902629335136	-4.7129639323712	-21.8348013495866	-19.3499429378028	0.475425925615582	GOOD	GOOD
0.00921935930195724	0.0422445757599868	0.170283470342714	-0.00149289059358534	0.988090535945158	0.931297522854785	-0.0983549103097599	-0.11288931003296	-0.0460442207925853	-0.0392375097739135	-0.0419586045055019	-0.04611304	-0.32168340873915	0.201075553834394	11.8159433554762	18.902629335136	-4.7129639323712	-21.8348013495866	-19.3499429378028	0.475425925615582	GOOD	GOOD
0.00921264811725457	0.0423518720776154	0.170767828034159	-0.00032846832150126	0.988584514812517	0.929978969655037	-0.0999960105352288	-0.112035168927115	0.00313158357021721	-0.00359115656724954	-0.11549917151007	-0.04611304	-0.214861601018205	0.217956746797683	11.8159433554762	18.902629335136	-4.7129639323712	-21.8348013495866	-19.3499429378028	0.475425925615582	GOOD	GOOD
0.0092136798775439	0.0424702477354873	0.170353760783621	0.000822114079105711	0.986267851222334	0.927595327802834	-0.10332787453918	-0.117803141241454	-0.00904080444098607	-0.0158592260861656	-0.0293523374443414	0.115727296214035	-0.245850490707748	0.199859991088345	11.8159433554762	18.902629335136	-4.7129639323712	-22.0730459677469	-19.35040032147	0.769170784756991	GOOD	GOOD
0.00915920284441263	0.0426167883878446	0.172611578131544	0.0041695825228848	0.987369198753769	0.92690827987835	-0.103978819703371	-0.121436976116859	-0.0463328663282214	0.103745717780803	-0.0785183746119086	0.119418669985696	-0.267694274942705	0.0978466931824668	11.7562446428401	18.8306350642448	-4.6248411257336	-22.1994213495866	-19.3506429378028	0.924985925615584	GOOD	GOOD
0.00955771194354046	0.0427866761547352	0.16995758815186	-0.00101815215132618	0.986701702261173	0.926427404779952	-0.103349646843683	-0.119312124361071	-0.0207220889977465	0.00829135989146365	-0.0664419804145433	0.11942548324577	-0.130930295448776	0.138902615163311	11.5113893554762	18.535349335136	-4.2634039323712	-22.1994213495866	-19.3506429378028	0.924985925615584	GOOD	GOOD
0.00950503656385912	0.0429409425313248	0.173411358837479	-0.00011467493057952	0.991313739471522	0.926549875893246	-0.0997083370390711	-0.119289433027456	-0.108070236208787	0.0426818649670514	-0.00506237877833137	0.181965263857323	-0.07405973	0.0954154443045662	11.5113893554762	18.535349335136	-4.2634039323712	-22.1994213495866	-19.3506429378028	0.924985925615584	GOOD	GOOD
0.00929060865331529	0.0430163818544074	0.172631606789913	-0.00129062294708572	0.986955276182435	0.927043564842445	-0.0988486824986054	-0.117882889898947	-0.0465672231618404	0.163819947466003	0.0445808597570969	0.158642976564421	0.0466464830250882	0.0145374042154656	11.5113893554762	18.535349335136	-4.2634039323712	-22.1994213495866	-19.3506429378028	0.924985925615584	GOOD	GOOD
0.00943543892795727	0.0429420981136028	0.17150384831846	-0.00111006127506358	0.984171299032487	0.926573131474226	-0.102246924391643	-0.116053873117674	0.0266358284321	0.0564962296034344	0.021380129982947	0.00900778719616525	-0.0632139273154967	0.0387150717586723	11.5113893554762	18.535349335136	-4.2634039323712	-21.9365713479101	-19.3497216441515	0.921814143655553	GOOD	GOOD
0.00930066849462994	0.0426620168833895	0.172939783846108	-4.62679285233121e-05	0.987496463714337	0.925615766673259	-0.103908700829933	-0.115653412537867	0.114909083796138	-0.0138062389391965	-0.0781714848293171	-0.0902792753283317	-0.0493076973623449	-0.0301606349310842	11.6389744682642	18.3940337110535	-4.43103091169457	-21.8256713495866	-19.3493329378028	0.920475925615584	GOOD	GOOD
0.00961094740549274	0.0421532346948602	0.171294909389643	0.000136279263585371	0.988564080191807	0.92844984093275	-0.100136020120952	-0.116292645211343	0.00767515194665475	-0.088092960085651	-0.0668647936042264	-0.0632519611951178	0.0259440367430678	-0.06512207	12.1912263554762	17.782349335136	-5.1566039323712	-21.8256713495866	-19.3493329378028	0.920475925615584	GOOD	GOOD
0.00942696049566396	0.0414210903367079	0.175112572378036	-0.00383478437628692	0.989060314163502	0.931443633420476	-0.100738443646896	-0.118013027196185	-0.174802195010896	-0.0351714557135644	0.00558398734728177	0.0446889339005293	0.04200664	-0.0204240335194985	12.1912263554762	17.782349335136	-5.1566039323712	-21.8256713495866	-19.3493329378028	0.920475925615584	GOOD	GOOD
0.00952822009232442	0.0404747470463378	0.176987070676558	-0.00277532647071212	0.98638490101728	0.928060525348443	-0.0993684705866743	-0.120965845865588	0.104018773760223	-0.228709348180001	0.0832875061406414	0.07773072	0.0851364250598462	-0.140080863378278	12.1912263554762	17.782349335136	-5.1566039323712	-21.8256713495866	-19.3493329378028	0.920475925615584	GOOD	GOOD
0.00968387191322184	0.0393123420457314	0.173020879826078	-0.00481919560410586	0.987657684844787	0.92818955221577	-0.0986617616193255	-0.116017914145378	0.003392471829695	-0.228573108888636	0.00510004392545172	0.07773072	0.1000398	-0.0952195574201159	12.1912263554762	17.782349335136	-5.1566039323712	-21.5473296966441	-19.6309432618327	0.582914086589607	GOOD	GOOD
0.00975385435217884	0.0379599370086272	0.173555228081751	-0.00235941591057859	0.99216709866155	0.927553682789729	-0.0990354362388099	-0.116690006075206	0.00336890602317973	-0.217847597635635	0.0834719287179823	0.030476131853827	-0.0328211788105965	0.0279238076937828	12.1238870278012	17.9833680383754	-5.07699888943092	-21.4561013495866	-19.7232429378028	0.472275925615582	GOOD	GOOD
0.00966839414452727	0.036533601459611	0.175424281660786	0.00119610601581988	0.993542419038491	0.924512936396249	-0.0991386241139934	-0.122668222146118	0.0143087105697338	-0.126643755178773	0.00457916897267979	0.255164616808115	-0.163789404773659	-0.0374557010675124	11.8159433554762	18.902629335136	-4.7129639323712	-21.4561013495866	-19.7232429378028	0.472275925615582	GOOD	GOOD
0.00960803634470126	0.0352257473938926	0.173701402629691	-0.00174358151568521	0.988916716265761	0.92874120301056	-0.0976151177507652	-0.116291477517105	0.0540133005453014	0.058196262071069	0.116245435984979	0.0829716031970386	-0.00834930276382814	-0.0173835077963247	11.8159433554762	18.902629335136	-4.7129639323712	-21.4561013495866	-19.7232429378028	0.472275925615582	GOOD	GOOD
0.00977105464236588	0.0342220737652412	0.176504154093045	-0.0069750436745349	0.988630489967413	0.928977267062857	-0.104445615548327	-0.124176600475114	0.0247975891934756	-0.00108410933561933	0.11303605780112	0.114025218684207	-0.050041748618218	-0.004158936	11.8159433554762	18.902629335136	-4.7129639323712	-21.4561013495866	-19.7232429378028	0.472275925615582	GOOD	GOOD
0.00986800418442176	0.0336265203112514	0.174403797060173	-0.00989376535064408	0.984486916444853	0.929588501549065	-0.100749336070944	-0.121431729211232	0.115847691239668	0.0115926173858395	-0.118960958976946	0.25903435251705	-0.111354567199332	-0.0825144724320565	11.8159433554762	18.902629335136	-4.7129639323712	-21.6904168383191	-19.7236992171068	0.761190695560142	GOOD	GOOD
0.00977296452920661	0.0334312193607139	0.174743095223773	-0.00434581221969266	0.987413200849274	0.928721860018383	-0.0968486785537921	-0.117328228733044	0.0543488668489137	0.245172470960897	-0.00708792392612189	0.220755410455554	-0.0340028816340755	-0.0917377540426802	11.8168603384478	18.776029123489	-4.64651951764788	-21.8207113495866	-19.7239529378028	0.921845925615582	GOOD	GOOD
0.00983474325430101	0.033551740404617	0.178116638960718	-0.00297115683993088	0.986379449052473	0.926239902921176	-0.0959600269234132	-0.118099056015258	0.0243001631846374	-0.0702463179537947	0.0541123581509442	0.1396526	-0.0910951701389524	-0.135032940463245	11.8212933554762	18.163999335136	-4.3253039323712	-21.8207113495866	-19.7239529378028	0.921845925615582	GOOD	GOOD
0.00984852342890553	0.0338825930384872	0.176754677262563	-0.00280078663303845	0.98985371587515	0.930666290521046	-0.099392375038048	-0.116644161193307	0.116237745578008	-0.188702416307467	0.0843524637689334	0.24801952717422	-0.1901261	-0.222611348801299	11.8212933554762	18.163999335136	-4.3253039323712	-21.8207113495866	-19.7239529378028	0.921845925615582	GOOD	GOOD
0.00989390816623302	0.0343142318838704	0.175933280349455	0.00308763396296339	0.99265782593084	0.929628993633541	-0.101455031122106	-0.117530332401567	0.0547034177390347	-0.267684590285032	-0.0178084221701655	0.36215822940729	-0.155693440936257	-0.139498280161145	11.8212933554762	18.163999335136	-4.3253039323712	-21.8207113495866	-19.7239529378028	0.921845925615582	GOOD	GOOD
0.00994786967562966	0.0347430732904029	0.176018676160457	-0.00112465571772416	0.990032840563505	0.92946474480376	-0.0987243380128855	-0.116521443292709	0.023623252641734	-0.129442014291002	-0.0279499326921725	0.349983208208541	-0.167103869883548	-0.13867919879084	11.8813754390915	18.2869536823204	-4.31505856022309	-21.8177190208744	-19.9499521835462	0.922672435763918	GOOD	GOOD
0.0102372662031553	0.0351003719195733	0.17640535023861	0.00227760668599788	0.988546132064174	0.929810247882027	-0.0986792061819986	-0.115205182550482	0.0863667738050032	0.0690338323366165	-0.0791402396184777	0.363392967912926	-0.296895667693711	-0.1870483	12.1861123554762	18.910579335136	-4.2630939323712	-21.8157513495866	-20.0985629378028	0.923215925615583	GOOD	GOOD
0.0102114985099453	0.0353764119271151	0.176232724562796	0.00222982446549846	0.984977138451931	0.926843572236792	-0.101131071075024	-0.120101670842071	-0.0899927919780905	0.0210849829056582	-0.0691516767980223	0.464527200452084	-0.255716135896961	-0.1870483	12.1861123554762	18.910579335136	-4.2630939323712	-21.8157513495866	-20.0985629378028	0.923215925615583	GOOD	GOOD
0.0102262391278728	0.0356113785831921	0.174893489801917	-0.00209661802036089	0.986042131155458	0.927916309498801	-0.102944795024463	-0.121348516476272	0.0452543124561093	-0.189989746468875	-0.0176332206323134	0.707236358127036	-0.26362226331402	-0.264255099358593	12.1861123554762	18.910579335136	-4.2630939323712	-21.8157513495866	-20.0985629378028	0.923215925615583	GOOD	GOOD
0.0102232987443523	0.0358438004630601	0.171735548627377	-0.00129558292702756	0.990035615545768	0.929137839720678	-0.101885415396614	-0.122930285548498	-0.0485031309086572	0.000208325283249615	-0.00783342348397303	0.701308555197541	-0.231538397280551	-0.3089746	12.1861123554762	18.910579335136	-4.2630939323712	-21.8157513495866	-20.0985629378028	0.923215925615583	GOOD	GOOD
0.0100943339218256	0.0360610571107394	0.171240308456087	-0.000615514780704203	0.991297560581917	0.9297843756044	-0.100716099026988	-0.120198125621462	0.00338076768823767	-0.0219640115728455	0.043852208371768	0.715918004392082	-0.152220875811393	-0.269155669237394	12.2445633705365	18.794553122039	-4.26249514993641	-21.8222307411065	-19.6091925236463	0.921426254974005	GOOD	GOOD
0.0102538067063	0.036198601479654	0.177006721103041	0.00204114107229517	0.989250960358107	0.92817816708439	-0.101521765400568	-0.121859902841003	0.00342249304537806	0.100746122969972	0.0438430192500046	0.799934411923896	0.098812543715226	-0.288438691384917	12.5599833554762	18.168439335136	-4.2592639323712	-21.8256713495866	-19.3493329378028	0.920475925615584	GOOD	GOOD
0.0102388920817264	0.0361758520719418	0.174669926014959	-0.00311552381856009	0.988988670773751	0.928859868957727	-0.100729466172436	-0.117963816427606	0.00339890226089826	-0.0680222220765744	0.0343884399355456	0.945838914506433	0.0207850130118712	-0.350011068528459	12.5599833554762	18.168439335136	-4.2592639323712	-21.8256713495866	-19.3493329378028	0.920475925615584	GOOD	GOOD
0.0102861452133518	0.0359361307314379	0.172851747211135	0.000385638714763367	0.987437394374649	0.929328769547402	-0.101411623344651	-0.118439581518489	0.0220081319204278	-0.150658661914768	-0.00833294928535216	1.006559	0.08450956673316	-0.453225255547537	12.5599833554762	18.168439335136	-4.2592639323712	-21.8256713495866	-19.3493329378028	0.920475925615584	GOOD	GOOD
0.0103744308550782	0.0354800835575115	0.172451162008113	0.000894061568347139	0.985317536359731	0.930524312094983	-0.101669861750055	-0.118981488684409	0.0988331335639481	-0.0320753584372808	0.0437391196231376	1.13530904907843	0.158073	-0.491864	12.5599833554762	18.168439335136	-4.2592639323712	-21.8256713495866	-19.3493329378028	0.920475925615584	GOOD	GOOD
0.0103935167963473	0.0348902496599687	0.175101694598526	-0.00336477568762156	0.986424801182493	0.930436134822114	-0.0984864167378681	-0.114406832555353	-0.0491524139898643	0.0688388993588613	0.0527703795682876	1.2358577432682	0.117273523301751	-0.406145321110093	12.5048503325825	18.222321410477	-4.32606698888439	-21.5559372107692	-19.8751482402875	0.919224520066297	GOOD	GOOD
0.0106020313839017	0.0343284213380089	0.175611630248206	-0.00405094286404295	0.994073717729493	0.928438462641959	-0.102732199537006	-0.117570624851652	0.0304410162263456	0.0427301847351781	0.0870700074013111	1.21009741450946	0.141416452371403	-0.326472080386002	12.1875223554762	18.532449335136	-4.7105639323712	-21.4420013495866	-20.0972529378028	0.918695925615584	GOOD	GOOD
0.0104764831483613	0.0339920883278236	0.173423490508395	-0.00301656850311462	0.986180181110536	0.930847845234572	-0.101723593665126	-0.122635837612109	0.161329130259928	-0.066334502767018	-0.0354097616587879	1.28185457302604	0.2419806510959	-0.397118464624464	12.1875223554762	18.532449335136	-4.7105639323712	-21.4420013495866	-20.0972529378028	0.918695925615584	GOOD	GOOD
0.0103353778986139	0.0340511845662637	0.172939804270016	-0.00163588892373419	0.987989084711325	0.928838750946612	-0.100194048221567	-0.121313125013718	-0.0054861953054147	0.16198348137471	-0.113845700466284	1.27078481800621	0.231606353953653	-0.341540008610655	12.1875223554762	18.532449335136	-4.7105639323712	-21.4420013495866	-20.0972529378028	0.918695925615584	GOOD	GOOD
0.0102988051302949	0.0346077706492991	0.172787627831215	-0.00052968086775928	0.986479357453899	0.929105605353873	-0.0986273959584479	-0.120023511981732	-0.0407422973385158	-0.0074269479448888	0.0351079303387615	1.16224708067475	0.129884262789403	-0.399549591218188	12.1875223554762	18.532449335136	-4.7105639323712	-21.4420013495866	-20.0972529378028	0.918695925615584	GOOD	GOOD
0.010485672037771	0.0357008982950316	0.174527361242184	0.000463081667953737	0.987311291253029	0.92927446345844	-0.0985246744962046	-0.116275218502062	0.0477710218014243	-0.067904679641066	-0.000365349593104577	1.17703889561102	0.143746887257733	-0.293159669171342	12.1876462681404	18.5333132234274	-4.64771010856369	-21.7272227575975	-19.8161060137437	0.921068314607776	GOOD	GOOD
0.0106214188309708	0.0373332044845538	0.175166584173401	-0.00343829364260904	0.98793787672325	0.930616771257101	-0.0971365029602656	-0.116905707927737	-0.0326235552998886	0.15456142371246	0.0881566295660772	1.14506435387984	0.335243333445565	-0.294540286142044	12.1884073554762	18.538619335136	-4.2616539323712	-21.8207113495866	-19.7239529378028	0.921845925615582	GOOD	GOOD
0.0105674894515213	0.0394805469008032	0.175233913817213	-0.00156849161499366	0.991136150938532	0.92773543318847	-0.0982504685541427	-0.113379469583894	0.109801713867785	-0.0662855548653558	-0.03433876206199	1.36979976026624	0.345333102407931	-0.403250726571171	12.1884073554762	18.538619335136	-4.2616539323712	-21.8207113495866	-19.7239529378028	0.921845925615582	GOOD	GOOD
0.0106442811908594	0.0420824116437369	0.168751286068391	-0.000269144641631712	0.984783104046164	0.929400271857978	-0.100154914423551	-0.117513743098192	-0.0132475749066209	-0.136662781931865	-0.1319313600707	1.14905058531216	0.286724360074339	-0.287672564780682	12.1884073554762	18.538619335136	-4.2616539323712	-21.8207113495866	-19.7239529378028	0.921845925615582	GOOD	GOOD
0.0106107717545094	0.0450188300604608	0.175715671039675	-1.61056467753531e-05	0.98468530423809	0.929360379175805	-0.100946190160455	-0.119373555060497	-0.111624989142925	0.0608541320462015	-0.0624692242830869	1.068481	0.504285418642098	-0.344717658436123	12.1884073554762	18.538619335136	-4.2616539323712	-21.8207113495866	-19.7239529378028	0.921845925615582	GOOD	BAD
0.0109618239294551	0.0480515971869952	0.174157908218316	-0.00128606227634688	0.990099050113818	0.93265477410531	-0.0990488103642862	-0.119462959457009	-0.0582199987308711	0.0016826572655838	0.0438764226166571	1.068481	0.517697752345029	-0.418898305109571	12.2858357335077	18.4893003906343	-4.32031975035836	-21.5318697121427	-19.4225264304611	0.559687582812971	GOOD	BAD
0.0110270078985308	0.0507830271855336	0.172429030878972	-0.00129346843684578	0.991372388599584	0.927512817880631	-0.100848483978365	-0.120078813960973	-0.0501506361843783	-0.0112749542437508	0.067682861767616	1.02820180646749	0.619520823465231	-0.4309008	12.9283810554762	18.164039335136	-4.7072239323712	-21.4610613495866	-19.3486329378028	0.470905925615583	BAD	BAD
0.0109286097036893	0.05274963813362	0.174433461956281	-0.00109490183837642	0.983000037050941	0.926266706337469	-0.100972015169897	-0.116545226650069	0.0113352923813671	0.23941851825789	0.188415186668705	0.90010223826899	0.514086208893009	-0.256220104365151	12.9283810554762	18.164039335136	-4.7072239323712	-21.4610613495866	-19.3486329378028	0.470905925615583	BAD	BAD
0.0109150670275314	0.0536041713670944	0.171406666839103	0.000222789742425268	0.983942691603206	0.926874463160704	-0.100986982916837	-0.116200448887001	0.072791718741091	0.157455686071203	-0.0479645649486272	0.856896473207004	0.35636980879904	-0.303806012878755	12.9283810554762	18.164039335136	-4.7072239323712	-21.4610613495866	-19.3486329378028	0.470905925615583	BAD	BAD
0.0111022717720474	0.0532254501841337	0.173186336566241	0.000166510007507855	0.98822318925831	0.92795149201147	-0.0978294074810681	-0.116519162979366	0.103481369755327	-0.0501513663621989	0.135682892288608	0.7725491498213	0.3321725	-0.322440504870292	12.9283810554762	18.164039335136	-4.7072239323712	-21.4610613495866	-19.3486329378028	0.470905925615583	BAD	BAD
0.0110818171028187	0.0517344768393535	0.168708879501702	-0.00336970221915811	0.994387767663415	0.927075541900398	-0.0967414571578779	-0.115797251777484	-0.0279006842671258	-0.0721482865727659	-0.0488857761998153	0.6969496	0.297178358844052	-0.211250499362118	12.8373941570907	18.1642539135856	-4.66000680778971	-21.6774490241001	-20.0271019136393	0.47610984265906	BAD	BAD
0.0112392234165993	0.0494570781982509	0.175781857053737	-0.00377831832904748	0.992423812394731	0.927551528924577	-0.0997812046533685	-0.116355998737982	0.150516227605321	-0.213882681052377	0.128904461985956	0.658992824998386	0.238566313337225	-0.33652456729931	12.1905753554762	18.165779335136	-4.3243439323712	-21.8199113495866	-20.4737829378028	0.479535925615583	GOOD	BAD
0.0113074442603764	0.0468082814616861	0.174468855676191	-0.00138073894353612	0.98783513339461	0.929892024967271	-0.101940672052734	-0.120210492242457	-0.112644089356842	-0.102423930286176	-0.125835476574368	0.596453919882515	0.179954856189264	-0.392924297103929	12.1905753554762	18.165779335136	-4.3243439323712	-21.8199113495866	-20.4737829378028	0.479535925615583	GOOD	BAD
0.0115555472582043	0.0441409293976783	0.173850896692086	-0.00513596178162757	0.98799706766736	0.930540561202952	-0.0972320778326649	-0.122288487279982	-0.065769786440386	-0.064149754177408	0.0112051974630961	0.494722765564056	0.23153357394925	-0.3699377	12.1905753554762	18.165779335136	-4.3243439323712	-21.8199113495866	-20.4737829378028	0.479535925615583	GOOD	GOOD
0.0113625483303354	0.0416752312056288	0.169447452377087	-0.00141614632222598	0.98657696957605	0.928698623021737	-0.0989254085114678	-0.12076158821661	-0.0985836136962772	-0.148084290697163	0.191858338412027	0.528882753592448	0.311449617833318	-0.3699377	12.1905753554762	18.165779335136	-4.3243439323712	-21.8199113495866	-20.4737829378028	0.479535925615583	GOOD	GOOD
0.0114524161748856	0.0395319383575477	0.172376080973144	-0.00220682246515939	0.988486745575185	0.930595647542151	-0.103420496646021	-0.119393552578659	0.0363516504757582	0.00931410061280223	-0.072034569149193	0.5731058	0.2563956537683	-0.330136384247643	12.1479565386149	18.2090486577158	-4.2730070971956	-21.5856269684161	-19.7392000439086	0.473901609858299	GOOD	GOOD
0.0117361003301641	0.0377939111007369	0.175133693738024	-0.00220719280836921	0.989856665115733	0.930539616190066	-0.103181959650277	-0.115226236019049	-0.174659171306649	-0.010985561918884	-0.017699573267333	0.5731058	0.0622363033969087	-0.268565024472187	11.8198833554762	18.542129335136	-3.8778239323712	-21.4610613495866	-19.3486329378028	0.470905925615583	GOOD	GOOD
0.0114925391201638	0.0365301356018699	0.176268009523742	-0.00531682606876176	0.987622345081092	0.927704780425882	-0.0999489267609227	-0.115121667997209	-0.126942269180842	-0.162371245887185	-0.0176346010888229	0.406457981467208	-0.133163305851792	-0.2480115	11.8198833554762	18.542129335136	-3.8778239323712	-21.4610613495866	-19.3486329378028	0.470905925615583	GOOD	GOOD
0.0120252044272351	0.0357790817631473	0.174973160072708	-0.00257792201669447	0.990667343951146	0.928058523685647	-0.0986691990232972	-0.115383984574298	-0.154416026246229	-0.0964687365248889	-0.017539817173095	0.367698154974855	-0.110876766709874	-0.206386238908155	11.8198833554762	18.542129335136	-3.8778239323712	-21.4610613495866	-19.3486329378028	0.470905925615583	GOOD	GOOD
0.011816382834507	0.0355403052499104	0.175126159322458	-0.00112433416082077	0.990681371667942	0.925633782599384	-0.0970362322648861	-0.11335155348743	0.0380926487339381	0.00918533950684991	-0.0108121304569769	0.344441481114151	-0.194673737509092	-0.14481382577828	11.8198833554762	18.542129335136	-3.8778239323712	-21.4610613495866	-19.3486329378028	0.470905925615583	GOOD	GOOD
0.0118549035369136	0.0357958812285207	0.176580514014569	-0.000132828007013083	0.990631855771865	0.924958211747082	-0.100007264121593	-0.119099946365659	-0.141940232693442	0.0155291173686928	0.030782865991794	0.412486939152577	-0.00335700653531776	-0.211805806037359	11.859548058706	18.5018592158442	-3.92560236645173	-21.717401369478	-19.3491250746447	0.786977297060591	GOOD	GOOD
0.0121276936710167	0.0365175262125076	0.177173435755403	-0.00211636412214377	0.990328977146394	0.925642180555963	-0.102635021453364	-0.118105802641321	0.168599014675558	0.0622953802938524	-0.0788315170544138	0.316787555710329	-0.0241152560913479	-0.117588129872782	12.1905753554762	18.165779335136	-4.3243439323712	-21.8256713495866	-19.3493329378028	0.920475925615584	GOOD	GOOD
0.0120983623496266	0.0376465447453224	0.171363970873746	0.00266614723287284	0.991759133856377	0.926533082957388	-0.102731202930165	-0.113466894753363	0.00323695185755749	-0.0154876637514447	-0.0787234168576883	0.218720224352504	-0.199952393604857	-0.0210391850109111	12.1905753554762	18.165779335136	-4.3243439323712	-21.8256713495866	-19.3493329378028	0.920475925615584	GOOD	GOOD
0.0122239382221985	0.0390999855247808	0.174245448207178	-0.000653019740445172	0.991946154011275	0.929664794114037	-0.105020932461087	-0.11658260105504	-0.00934199162247366	-0.198022987095053	-0.0661895843316676	0.246967352931495	-0.205617121663353	-0.0488489499676758	12.1905753554762	18.165779335136	-4.3243439323712	-21.8256713495866	-19.3493329378028	0.920475925615584	GOOD	GOOD
0.0120914507085088	0.0407901816125567	0.176467401775177	0.000371635375866815	0.989816487382966	0.932114644570993	-0.103708392290482	-0.118833614229758	-0.10756429252195	0.0745895820718287	0.0501634210974251	0.30950731786385	-0.319490386233614	-0.0198235608909949	12.1905753554762	18.165779335136	-4.3243439323712	-21.8256713495866	-19.3493329378028	0.920475925615584	GOOD	GOOD
0.012235391746885	0.0425876544894825	0.176613348130932	-0.00219715726644501	0.986591021710989	0.931154600668081	-0.10190412497554	-0.115407561501859	0.0153949383718699	0.110414934754853	0.0872104826550552	0.372048077442106	-0.451628547789013	0.087656613087378	12.1537062944956	18.2390761099325	-4.31839649818036	-21.5404944296709	-19.6304509625552	0.918103844026636	GOOD	GOOD
0.0122441302972754	0.0442682452432186	0.173986400380516	-0.00153603934553184	0.988714185977842	0.928115106792874	-0.103096178267707	-0.1123805086041	0.126388507605273	-0.0443310655369579	-0.0727867764671421	0.292847468765718	-0.613129894556715	0.0712524981002792	11.8168283554762	18.908799335136	-4.2640539323712	-21.4469713495866	-19.7226429378028	0.917325925615582	GOOD	GOOD
0.0123631774460837	0.0455481877634089	0.173956209377621	0.000702760143056724	0.983881144818569	0.928013488196824	-0.100913400524066	-0.113992004616158	0.126307254244052	0.0205525038339406	-0.0115379029629341	0.359225439316903	-0.56467442888552	0.103927584430874	11.8168283554762	18.908799335136	-4.2640539323712	-21.4469713495866	-19.7226429378028	0.917325925615582	GOOD	GOOD
0.012433274276356	0.0461918903756794	0.173589337919457	0.00114025516926441	0.983812250833465	0.926355615502765	-0.0998243154563631	-0.109332502023386	0.120478619405143	0.127935687339236	0.0325290179281762	0.0964539698442062	-0.5383253	0.0700369379180194	11.8168283554762	18.908799335136	-4.2640539323712	-21.4469713495866	-19.7226429378028	0.917325925615582	GOOD	GOOD
0.0121349794287874	0.0461034560713854	0.170566077805388	0.00126056964660924	0.987340839845269	0.928539935055973	-0.101980418500111	-0.111755438814889	0.059101076471627	0.116914962837646	-0.0673769312143072	0.064908084721287	-0.676372690621113	0.00846516485699239	11.8168283554762	18.908799335136	-4.2640539323712	-21.4469713495866	-19.7226429378028	0.917325925615582	GOOD	GOOD
0.0123322447350642	0.0453617190154981	0.175202891246012	0.00273189007804906	0.986981300347458	0.931179988132558	-0.100978193005558	-0.112755279626367	0.00871005731756479	0.0251470098450437	0.0496299906075956	0.0280126146052623	-0.991999718009004	0.093737662937753	11.817311215516	18.8421348657521	-4.22906508159873	-21.754384028473	-19.7241765085101	0.563617075536355	GOOD	GOOD
0.0122936262654608	0.0441773132664493	0.173054436778469	0.0038341105385436	0.983522839073765	0.929070853773072	-0.0999553774598316	-0.116779440373486	0.0538510981752218	0.171506862017789	0.0945190834181574	-0.0244591790201116	-0.985145541826608	0.197056406975625	11.8221783554762	18.170169335136	-3.8763839323712	-21.8298413495866	-19.7245529378028	0.476795925615582	GOOD	GOOD
0.0122591565123923	0.0427836899091922	0.174041145610816	0.00128933342883948	0.984480227412464	0.926581529423881	-0.100470298387774	-0.118402703565482	-0.0583535172515638	0.0245001716551665	-0.0119332926390984	-0.0815854015202391	-0.844823409252518	0.2396936	11.8221783554762	18.170169335136	-3.8763839323712	-21.8298413495866	-19.7245529378028	0.476795925615582	GOOD	GOOD
0.0124015351520832	0.0413417041250746	0.174855209317452	-0.00142613247824992	0.9900854493797	0.926401206533419	-0.102563409050607	-0.112708431509937	-0.0442968488404313	0.160027432778643	0.0509672283346096	-0.216303424029754	-0.736634915820716	0.2396936	11.8221783554762	18.170169335136	-3.8763839323712	-21.8298413495866	-19.7245529378028	0.476795925615582	GOOD	GOOD
0.0122197823305279	0.0399210663984884	0.172995477314759	0.00258892757789074	0.988793537803503	0.927329972697718	-0.0980962747177382	-0.111940769443425	0.0854011949793611	0.0484761059233766	0.0643756416745625	-0.257097009742196	-0.609229053227235	0.2396936	11.8221783554762	18.170169335136	-3.8763839323712	-21.8298413495866	-19.7245529378028	0.476795925615582	GOOD	GOOD
0.012259546540251	0.0385504510996215	0.173313382291754	-0.00113043463880855	0.985856975179445	0.930020102646205	-0.0948725418176411	-0.113180509783632	0.105913598285811	0.206775131459345	0.00290017436278766	-0.306518684754575	-0.573301562008166	0.0927248840345975	11.9439974821272	18.2942300795072	-3.87654658492308	-21.8273281112352	-19.4984097017754	0.744199664650431	GOOD	GOOD
0.0124096090988913	0.0372801820850976	0.175596607908944	0.00114827392091086	0.983585784586191	0.928631694282777	-0.0973755685874109	-0.111765053905178	-0.0166503439698782	0.00965758804547169	0.0641120531385379	-0.507477867092259	-0.489689508986005	0.0331925217000814	12.1891653554762	18.543909335136	-3.8768739323712	-21.8256713495866	-19.3493329378028	0.920475925615584	GOOD	GOOD
0.0121603554179985	0.0362218296301105	0.171854460483134	-0.000304579693975155	0.987311524859246	0.930039159249502	-0.095331127278223	-0.113271224463176	-0.16133321336317	-0.150798942520145	0.0243408229753202	-0.796189340331698	-0.313855173854735	0.0947630878858218	12.1891653554762	18.543909335136	-3.8768739323712	-21.8256713495866	-19.3493329378028	0.920475925615584	GOOD	GOOD
0.0124281436937039	0.0355686489540373	0.171907383211781	-0.00307557732078816	0.987782225093214	0.931451068137531	-0.0990929034578316	-0.118293220887317	-0.0796668980152337	-0.0691584942378847	-0.060021241582768	-1.10888758479626	-0.174732264521008	0.156334422348181	12.1891653554762	18.543909335136	-3.8768739323712	-21.8256713495866	-19.3493329378028	0.920475925615584	GOOD	GOOD
0.00974153515812664	0.0355771574433955	0.170699087150901	-0.00243890298167486	0.989656510758386	0.929526069863871	-0.103701322613125	-0.125136829996394	0.0232890812797173	-0.209574292481028	0.105044882935084	-1.30221026233014	-0.430426566114899	0.41377725785244	12.1891653554762	18.543909335136	-3.8768739323712	-21.8256713495866	-19.3493329378028	0.920475925615584	GOOD	GOOD
0.00977485148168855	0.0364892657758086	0.173869527588971	-0.000673332819114202	0.992554480527784	0.926714856355433	-0.102204454553919	-0.126084714348052	0.044846617045267	-0.130999644797005	0.0850786828379163	-0.982657378998268	-0.672129019768611	0.703701374773984	11.9700505841827	18.4186376761356	-4.14705563762958	-21.5784479179443	-19.5930376625623	0.918419538476229	GOOD	GOOD
0.00994156552440477	0.0384364064952673	0.172942990522834	0.00115258102238584	0.986358423599472	0.926602026018582	-0.0968428539684622	-0.125128144722331	0.0429578673573932	-0.0507310503492271	0.0633105565638008	-0.337613861973269	-0.866317006800794	0.707530846954368	11.5127993554762	18.157219335136	-4.7108739323712	-21.4469713495866	-19.7226429378028	0.917325925615582	GOOD	GOOD
0.010168413702703	0.0413640375540955	0.174516848036892	-0.00076093419049319	0.986640908603106	0.923844392190946	-0.0964417509084382	-0.155529640827775	0.086949729706181	-0.0506614290801064	0.0458859238087959	0.600353927992472	-2.42857331975496	0.461311809393788	11.5127993554762	18.157219335136	-4.7108739323712	-21.4469713495866	-19.7226429378028	0.917325925615582	GOOD	GOOD
0.00996824593416795	0.0449617416885605	0.171236182938848	-0.00244198695784919	0.986836068027726	0.925748393341085	-0.0970164640001872	-0.120736040650185	0.0228592008500875	-0.0506328094932575	-0.000815220699394513	1.36750470490615	-1.68346621603503	0.195091770913277	11.5127993554762	18.157219335136	-4.7108739323712	-21.4469713495866	-19.7226429378028	0.917325925615582	GOOD	BAD
0.0107150261236036	0.0486732172155071	0.171342846006171	-0.000857737256600262	0.987705744449311	0.932274340474002	-0.105640831369522	-0.0912861352165336	0.0648110639297241	-0.0506945675458748	0.166345342956855	-0.28104479546879	1.2089735054658	0.1177673	11.5127993554762	18.157219335136	-4.7108739323712	-21.4469713495866	-19.7226429378028	0.917325925615582	GOOD	BAD
0.0107592173894851	0.0518864850015676	0.173162384027702	0.000829482225891369	0.989999395772531	0.934556850657005	-0.105925860455649	-0.107974457477667	0.064814127908393	-0.0319366019584082	0.108248779020792	0.0762937498349135	-0.625156996879489	0.0749197388231212	11.9598488183935	18.1613222505225	-4.56804197950013	-21.7195554152137	-19.4606929049039	0.606739074158508	BAD	BAD
0.010891435241796	0.0541327595743579	0.174260268369812	-0.000743426979646364	0.988612330912543	0.943297182840069	-0.106007874229877	-0.117727123942276	-0.0125321120379662	-0.0471650774788551	-0.0177582457207237	0.175851091373974	-1.27727839507569	-0.0301077847032867	12.9292660554762	18.170219335136	-4.2583139323712	-21.8348013495866	-19.3499429378028	0.475425925615582	BAD	BAD
0.0106885308829431	0.0551111377191237	0.175496110816477	-0.00167689755284531	0.99267184067267	0.932626305341111	-0.102609092998478	-0.120533512672579	-0.085339115493463	-0.132248308347269	-0.0177359793148405	-0.476532082165235	0.0719571814886135	0.331465326078014	12.9292660554762	18.170219335136	-4.2583139323712	-21.8348013495866	-19.3499429378028	0.475425925615582	BAD	BAD
0.0104905447908633	0.0546736573634284	0.173112504744517	4.75227036875424e-05	0.990253029879674	0.923829623936893	-0.0995632412568047	-0.13435846396324	0.0690475086866632	0.0232899772649688	0.00134020164289297	-1.57283116416246	0.251119713831728	0.617563295377253	12.9292660554762	18.170219335136	-4.2583139323712	-21.8348013495866	-19.3499429378028	0.475425925615582	BAD	BAD
0.010529143188574	0.0528961307249156	0.171297885015018	-0.00159679377133355	0.989543724927015	0.91610223670124	-0.0976947755195991	-0.135424329316879	-0.0393734813373149	0.0770011445115228	0.0246855342366636	-1.71979760308642	-0.18676420179936	0.711716367988284	12.9292660554762	18.170219335136	-4.2583139323712	-21.8348013495866	-19.3499429378028	0.475425925615582	BAD	BAD
0.0102676815244279	0.0501481759072495	0.173092090312297	-0.00240893749991263	0.988707209660966	0.912016204850365	-0.0972616332081933	-0.134136736974241	-0.0157432007770667	-0.151045957076307	-0.0554300632236552	-1.18998556261568	-0.874065634384617	0.7273986	12.8150955239842	18.2839604109533	-4.25904828098864	-21.2615549475563	-19.6294943661023	0.804649124165937	BAD	BAD
0.0103591573256777	0.0470183318279749	0.172694420905889	-0.000966889780628887	0.987589504128083	0.914467675344496	-0.0976675764785674	-0.126463053719511	-0.0771844651124794	-0.0735541110186599	-0.12168222601898	-0.800724316695357	-1.54750430549395	0.680902108569771	12.5576883554762	18.540399335136	-4.2607039323712	-21.0732313495866	-19.7213329378028	0.912805925615583	GOOD	BAD
0.0106385231238346	0.0440819517385821	0.176123122120052	0.00220242328418321	0.991616694260354	0.918908218525542	-0.101914657783017	-0.11974262310005	-0.0637535867058548	0.0631194538500164	-0.0604760367635074	-0.5837208119721	-2.10254563455019	0.6664355	12.5576883554762	18.540399335136	-4.2607039323712	-21.0732313495866	-19.7213329378028	0.912805925615583	GOOD	BAD
0.0102624799066204	0.0417022115538159	0.175291045618324	2.8108710427892e-05	0.988068820248208	0.922985614347816	-0.101958324055476	-0.116964532833588	0.0462542063569441	0.133215738289198	-0.0363358523991366	-0.299175662608098	-2.44838227135887	0.475586986876339	12.5576883554762	18.540399335136	-4.2607039323712	-21.0732313495866	-19.7213329378028	0.912805925615583	GOOD	GOOD
0.0101148960275851	0.0399993024320422	0.175376816705647	0.000128795102213997	0.985075349011552	0.92998989718044	-0.101146823077178	-0.118503736345756	-0.0337165133212288	-0.0268449160211125	-0.0606664417293127	0.0135280749223837	-2.55745268817436	0.519225781477842	12.3352264533123	18.6527244104226	-4.14604933439607	-21.0732313495866	-19.7213329378028	0.912805925615583	GOOD	GOOD
0.00995108330765802	0.0389144478944707	0.176253115523338	0.00129468669237009	0.986142051770384	0.927687837969246	-0.103382803496351	-0.122505818676418	-0.0645693684006776	-0.0388875572020167	-0.0543905166338382	0.375917629267012	-2.66264029199465	0.299867559973433	11.8175883554762	18.914089335136	-3.8792639323712	-21.3771717944919	-19.4217184474739	0.915334080887437	GOOD	GOOD
0.0100043035268517	0.0382826228824828	0.176509235254762	0.00120114662106204	0.990213446890115	0.929245808628809	-0.102044865904339	-0.122094864848257	0.0283625020132037	0.0747049248928182	-0.12211568961528	0.368756292246032	-2.49692798963502	0.279323209841889	11.8175883554762	18.914089335136	-3.8792639323712	-21.4519313495866	-19.3480229378028	0.915955925615581	GOOD	GOOD
0.00950745968948871	0.0379005616564956	0.178454938535945	-0.000387462057473598	0.988896963218726	0.933405013242992	-0.101258980176446	-0.120618073585278	-0.0217756436712589	-0.0329038166236198	-0.0425816456326167	0.3254183	-2.22925525728521	0.230849030980914	11.8175883554762	18.914089335136	-3.8792639323712	-21.4519313495866	-19.3480229378028	0.915955925615581	GOOD	GOOD
0.00975451567583091	0.0375792752896741	0.178112168571272	-0.00232583817514684	0.988375654805484	0.935538367233496	-0.103996409135761	-0.119522699203923	0.0649579458508386	-0.00853460841391531	-0.0283851448279181	0.217207188264179	-1.86858519294484	0.107706729342472	11.8175883554762	18.914089335136	-3.8792639323712	-21.4519313495866	-19.3480229378028	0.915955925615581	GOOD	GOOD
0.0097343103741414	0.0371799955182037	0.174012272291718	-0.00300393527308042	0.99326671032094	0.930605069770709	-0.10442341457547	-0.122503294521114	0.0830081658401775	-0.0330915649486062	-0.129766927981159	0.1396526	-1.73337402870131	0.129046533240472	11.9263596360064	18.8060215341444	-3.85979826726976	-21.4435829089683	-19.5696269318162	1.18046343880356	GOOD	GOOD
0.00965283439681239	0.0366391805739425	0.172997749321346	-0.00100825097653264	0.989928039806816	0.92952958568799	-0.103126030214697	-0.125686637707963	0.0548767203453788	-0.00833617958471171	0.0437776214041385	0.0276852170269925	-1.7920004983707	0.215475071089259	12.1892923554762	18.544789335136	-3.8127439323712	-21.4378413495866	-19.7220329378028	1.36237592561558	GOOD	GOOD
0.0103520476727004	0.0359612569000221	0.171709078220887	-0.00228952836984311	0.989095196580522	0.929294989206943	-0.103534689840391	-0.12538227689204	-0.119789026315175	0.0010389480724456	0.0437171476022881	0.0297849038624356	-1.815055	0.277054981320141	12.1892923554762	18.544789335136	-3.8127439323712	-21.4378413495866	-19.7220329378028	1.36237592561558	GOOD	GOOD
0.00955791529662571	0.0351776559383857	0.174483622303956	-0.00487302525742984	0.988013366269825	0.929046144268217	-0.101194725042942	-0.124768546470974	-0.0666792353832362	0.0934631346360605	0.00837513083975167	0.15486409004595	-1.74276584887951	0.414565333664781	12.1892923554762	18.544789335136	-3.8127439323712	-21.4378413495866	-19.7220329378028	1.36237592561558	GOOD	GOOD
0.00931333470060418	0.0343161691012585	0.175850777307599	-0.000724075617513377	0.986046670699792	0.928677364587246	-0.0998790626225936	-0.122299592438395	0.0649362539445677	-0.00809690181447291	-0.11411832921356	0.35830910490626	-1.51537435102809	0.406392207354139	12.1892923554762	18.544789335136	-3.8127439323712	-21.4378413495866	-19.7220329378028	1.36237592561558	GOOD	GOOD
0.00936548325607274	0.0334051318672518	0.178510731602464	-0.00252363251116563	0.987387052790606	0.925371970682019	-0.0998388972430895	-0.116832038917894	0.0299722677737657	-0.0505016137971665	-0.184281923937896	0.489063433467609	-1.37152122811597	0.204879182502582	12.2942252975911	18.5450451616802	-3.83070011325294	-21.2034816051888	-19.7215830000033	1.07340658772329	GOOD	GOOD
0.00881161620655013	0.0324894174019676	0.176700220098266	-0.000284514584198972	0.990703013142961	0.925733864640353	-0.101247041059861	-0.116831091521548	-0.00598752231751088	-0.084014717693195	-0.0883341789342234	0.268673890338663	-1.31291005989623	0.0381822618879203	12.5584473554762	18.545689335136	-3.8759139323712	-21.0732313495866	-19.7213329378028	0.912805925615583	GOOD	GOOD
0.0092368386928433	0.0316287877989495	0.176164882016357	-0.00433980367359439	0.986344748515835	0.925407682746986	-0.099813066968552	-0.119878653151015	0.0745958997936921	-0.119058621937937	0.0265470849952443	0.0986164438242914	-1.21583841259849	0.0362418523781462	12.5584473554762	18.545689335136	-3.8759139323712	-21.0732313495866	-19.7213329378028	0.912805925615583	GOOD	GOOD
0.00902964399399577	0.0308782531325277	0.173010250563696	-0.00171801519305165	0.988051878793797	0.924730856135695	-0.0986717443383467	-0.120172859942071	-0.00667749566545897	0.0588245662681433	-0.0518197258718781	-0.0888893590448398	-1.09861208111891	0.0978142458061774	12.5584473554762	18.545689335136	-3.8759139323712	-21.0732313495866	-19.7213329378028	0.912805925615583	GOOD	GOOD
0.00865401326205917	0.0302784519516673	0.171525297460076	-0.00126822808934383	0.988896906321726	0.919719595630491	-0.0977389051935279	-0.12077324776292	0.0923174721780719	0.154114883916609	-0.106228835362691	-0.254500516641694	-1.10024104589061	0.0761499800211295	12.5584473554762	18.545689335136	-3.8759139323712	-21.0732313495866	-19.7213329378028	0.912805925615583	GOOD	GOOD
0.0089666731965895	0.0298712070798595	0.169550386146698	-0.0030607904837844	0.990441427304933	0.92311436418101	-0.0978781010120141	-0.123600716695699	0.0372272331149073	0.0681962618386147	-0.0684218336155086	-0.336690301960184	-1.118657	0.0990298651061317	12.3546757253532	18.5447071223512	-3.87644090608443	-21.3320997482862	-19.7222403001464	0.9159366720225	GOOD	GOOD
0.00872986228245881	0.0297067845079788	0.174618667082689	-0.00101902585976821	0.991864544585637	0.924616652133748	-0.100834046982221	-0.129788087166085	0.0925603583323668	0.0356231604971175	-0.100830908600809	-0.312215931065962	-1.0778828152759	0.246266019343833	11.8198833554762	18.542129335136	-3.8778239323712	-21.4469713495866	-19.7226429378028	0.917325925615582	GOOD	GOOD
0.00883387045552441	0.0298105238700561	0.175357780753463	-0.00176470284414776	0.988339872480605	0.924212586649624	-0.100983702552195	-0.126790811021389	0.019835623607068	-0.0181246667501926	0.132837405400185	-0.161427059677451	-0.977916947417919	0.213774122903824	11.8198833554762	18.542129335136	-3.8778239323712	-21.4469713495866	-19.7226429378028	0.917325925615582	GOOD	GOOD
0.00899061996432239	0.0301394870800828	0.176178962002795	-0.00498729480736252	0.990464655933095	0.927786100096899	-0.103689043991014	-0.125507465573883	0.047930081202211	0.116539815841215	0.0102887412936742	-0.1080349	-0.776823629010411	-0.0415224729736534	11.8198833554762	18.542129335136	-3.8778239323712	-21.4469713495866	-19.7226429378028	0.917325925615582	GOOD	GOOD
0.00908472444093075	0.0305793089152767	0.174536388120564	-0.00309389370987017	0.988857986544356	0.928738810065411	-0.0981567334491379	-0.121782693579468	-0.0301167100538331	0.166347539752466	-0.0791242256262581	-0.0626770625083554	-0.882462284066155	0.0525370517691048	11.8198833554762	18.542129335136	-3.8778239323712	-21.4469713495866	-19.7226429378028	0.917325925615582	GOOD	GOOD
0.00889103527679664	0.0309861225301575	0.172827700569853	-0.00300580227156779	0.989092339371809	0.926799028267406	-0.0964567522480843	-0.119238002729792	-0.0871249121892075	-0.00307704813958516	-0.111856891071263	-0.000140137631958857	-0.987643537271086	0.0272451300702313	12.0170324120323	18.5400131637234	-4.10035366932065	-21.7281310644851	-19.4454849415822	0.919664592375366	GOOD	GOOD
0.00922471253338113	0.0312352265551623	0.174959880415842	-0.00254657183734997	0.987700956625681	0.927995809589168	-0.101011900228246	-0.126944988110267	0.0194919950494758	0.14329638071358	-0.136353681027348	0.01580884	-1.04625593909169	-0.0500285538544735	12.5568033554762	18.534219335136	-4.7096139323712	-21.8256713495866	-19.3493329378028	0.920475925615584	GOOD	GOOD
0.00863849758177383	0.0312406381397666	0.174425364836301	0.000272847202676438	0.985784660126159	0.932325034302315	-0.100192339016492	-0.124820878615654	0.0809884629044431	0.155385349763862	-0.00475654105088667	0.0630186975234623	-0.97213374537196	-0.158079841092753	12.5568033554762	18.534219335136	-4.7096139323712	-21.8256713495866	-19.3493329378028	0.920475925615584	GOOD	GOOD
0.00945460942681939	0.0309542156370609	0.173129177712586	-0.000165964359121007	0.987389643962824	0.933091035092194	-0.103931097261514	-0.131973826949164	0.110143089340626	0.052287308885612	-0.140183715593259	0.12555713426782	-0.899734650922326	-0.0928765082828641	12.5568033554762	18.534219335136	-4.7096139323712	-21.8256713495866	-19.3493329378028	0.920475925615584	GOOD	GOOD
0.00902735750149118	0.0303741249016642	0.173858879834256	0.000358367024722646	0.985398645769527	0.932726799104994	-0.104988821464538	-0.120208181512017	0.0486224641528527	-0.00705447621513036	-0.124121206729422	-0.247904125288723	-0.38709934283198	0.0302669704801789	12.5568033554762	18.534219335136	-4.7096139323712	-21.8256713495866	-19.3493329378028	0.920475925615584	GOOD	GOOD
0.00915021224894749	0.0295626588678435	0.174324515858218	-0.0029724309945466	0.986541610034123	0.930568925992769	-0.0983396259913551	-0.122920575114536	0.0510391669050904	-0.0355446221356949	-0.0787329445952	-0.748211209966859	0.809382064522435	0.105105647874329	12.3662915564339	18.340201890992	-4.70936215717879	-21.2295084012037	-19.6440708794307	0.914398936335246	GOOD	GOOD
0.00915625610341243	0.0286408489376875	0.171003924037457	-0.00151586755781594	0.985482729239724	0.931839268709999	-0.0941525664389111	-0.135451425379865	0.140150576563453	0.0543878834111664	-0.0628600782099526	0.242269220857264	-0.683337943128939	0.0199093325919528	11.8228293554762	17.786739335136	-4.7086439323712	-21.0732313495866	-19.7213329378028	0.912805925615583	GOOD	GOOD
0.0100820463253839	0.0277457077531663	0.168526996346122	0.00125613998753567	0.985191042118754	0.927069188645371	-0.101885312241679	-0.132606590492739	0.00292660491105377	0.14088527255682	-0.0172534933882488	0.430668652537219	-0.17542051547311	0.0354753932484573	11.8228293554762	17.786739335136	-4.7086439323712	-21.0732313495866	-19.7213329378028	0.912805925615583	GOOD	GOOD
0.0115101074935489	0.0269887555390496	0.173719388992502	0.00184456488697942	0.987453037948768	0.920311552360864	-0.105837943683512	-0.133180621190417	0.00282222786532035	-0.00675178637016507	-0.00157727521228871	0.280963951128235	0.132780961089898	0.0218944737849922	11.8228293554762	17.786739335136	-4.7086439323712	-21.0732313495866	-19.7213329378028	0.912805925615583	GOOD	GOOD
0.0116292575473426	0.026445189088505	0.1730093	-0.001774646	0.9877808	0.919993036822833	-0.107986813119279	-0.131974209396117	-0.0283305206205339	-0.0509707335456585	0.02858624866361	-0.0870361374755365	-0.21889096254302	0.0668765453896635	11.8228293554762	17.786739335136	-4.7086439323712	-21.0732313495866	-19.7213329378028	0.912805925615583	GOOD	GOOD
0.0119992763391459	0.0261571333363725	0.172757635761161	-0.000678529667767172	0.987185151091326	0.92354065565269	-0.103469839236896	-0.127100020329799	-0.151291075412782	-0.0210752196732951	-0.00187996035320366	-0.220410206909347	-0.570570053312897	0.153894366611846	11.9146669568998	17.9756206566552	-4.59635465495211	-21.5078415633297	-19.94451964433	1.18271357086766	GOOD	GOOD
0.0115559262832978	0.0261435731603494	0.173473302893433	0.0013834342579266	0.985993720116616	0.924099163768271	-0.100854460512827	-0.127994214265654	-0.228099540599977	0.0381921180770636	0.0440129715845638	-0.244581324619135	-1.06211541467895	0.215465018456385	12.1884073554762	18.538619335136	-4.2616539323712	-21.8066213495866	-20.0979529378028	1.36826592561558	GOOD	GOOD
0.0125589423319317	0.026414239199999	0.176914612838248	-0.00200388920554006	0.987877471367656	0.924863520416497	-0.100479663264426	-0.131881120833655	-0.166522448182626	-0.0656759383164904	-0.0167904493008589	-0.255870661238326	-1.61268793163073	0.277036230793335	12.1884073554762	18.538619335136	-4.2616539323712	-21.8066213495866	-20.0979529378028	1.36826592561558	GOOD	GOOD
0.0125327761654401	0.0269611856825273	0.173376461543826	-0.000451810524388134	0.987322916600158	0.923753740126187	-0.0956409110707198	-0.129359288809359	-0.120127677197589	-0.0956173439634581	-0.171154139419555	-0.424613344122186	-1.6705507362103	0.224756540747178	12.1884073554762	18.538619335136	-4.2616539323712	-21.8066213495866	-20.0979529378028	1.36826592561558	GOOD	GOOD
0.0132132642162468	0.0277393188045825	0.174145630481144	0.00163726553691342	0.98572264877149	0.92052162388003	-0.096392549906103	-0.127287453143248	-0.0748726466759572	-0.00722642101991539	-0.0785902229132301	-0.619817386199413	-1.54621736382071	0.255846996156097	12.1884073554762	18.538619335136	-4.2616539323712	-21.8066213495866	-20.0979529378028	1.36826592561558	GOOD	GOOD
0.0137402366076625	0.0286737627897936	0.179776119695918	0.000663060700708038	0.989588508952554	0.922503781935384	-0.100999610844322	-0.123258982721431	0.0496878654400907	0.0986484999903738	-0.0786606200417793	-0.904032901426113	-1.71131464553504	0.261489170822504	12.0994816451659	18.4493372933643	-4.15249554193612	-21.5814195090093	-19.8572095232111	0.792610906960935	GOOD	GOOD
0.0135401370094431	0.0296758568874178	0.172615363830532	0.00105125868277916	0.988680490827378	0.924907244354909	-0.103472879284229	-0.12438289988015	0.0178630140377837	0.0230341841107384	-0.0194896819158384	-1.27926611410367	-1.89078199591064	0.478343084278884	11.8223043554762	18.171049335136	-3.8122539323712	-21.4561013495866	-19.7232429378028	0.472275925615582	GOOD	GOOD
0.0135741171121538	0.0306458618486033	0.174344638723567	-0.000859576445967903	0.986582546813102	0.927505245521883	-0.105526283357679	-0.127568990662907	0.0351464387599517	0.0822798797976265	0.107834279723108	-1.44941268034098	-1.81579475807295	0.807388275801627	11.8223043554762	18.171049335136	-3.8122539323712	-21.4561013495866	-19.7232429378028	0.472275925615582	GOOD	GOOD
0.0142670644327956	0.0314739173780093	0.174779127669646	0.00149202686646672	0.987364955574884	0.930335321139819	-0.106333975434617	-0.12470576025365	-0.0290705451951289	0.0850071504412597	-0.0351134549825368	-1.63685680678297	-1.63996106882809	0.992268808608167	11.8223043554762	18.171049335136	-3.8122539323712	-21.4561013495866	-19.7232429378028	0.472275925615582	GOOD	GOOD
0.0146864455456291	0.0320331467876853	0.176273941007699	-0.00481601659250861	0.992318921351816	0.930061690142629	-0.100048218145424	-0.123156462966583	0.0357046328175853	-0.0368533065599549	0.0471791190924216	-1.718004	-1.50372353865425	1.032214	11.8223043554762	18.171049335136	-3.8122539323712	-21.4561013495866	-19.7232429378028	0.472275925615582	GOOD	GOOD
0.0145561979917229	0.0321704715391092	0.172089461722703	-0.00394796811541412	0.991272962817659	0.931986693604282	-0.103463330880045	-0.125403552646796	-0.0439516761173261	-0.00545626293916997	-0.125879503738285	-1.718004	-1.466856	1.07442198001362	11.9079616072621	18.2558111234253	-4.02294115439148	-21.4371377721286	-19.7219897769705	1.39666551332269	GOOD	GOOD
0.014945406857756	0.0317392972637841	0.171826351192454	-0.00480226588097597	0.986124307476019	0.932619855443309	-0.0994512736226205	-0.127221832048302	0.00317468749856641	-0.0094930728148362	-0.0645800718820022	-1.76149271737468	-1.38534116729417	0.921916138624022	12.1875223554762	18.532449335136	-4.7105639323712	-21.4287113495866	-19.7214329378028	1.80741592561558	GOOD	GOOD
0.015044358921126	0.0306810082160774	0.175043163584482	-0.00437743686144322	0.988375739389902	0.931353851982866	-0.0961969951475374	-0.13065087110036	0.0316331739406538	0.168366326339374	0.0108939577197858	-1.779926	-1.22677955080204	0.805901227309016	12.1875223554762	18.532449335136	-4.7105639323712	-21.4287113495866	-19.7214329378028	1.80741592561558	GOOD	GOOD
0.0151610908305833	0.0290853353241553	0.172708054935121	-0.00144146731275102	0.98830364102743	0.927443253086715	-0.0981766602886209	-0.13328160167068	0.0696489701260487	0.23699047200596	0.119267142058349	-1.82428622848048	-1.09354161527703	0.875708438121829	12.1875223554762	18.532449335136	-4.7105639323712	-21.4287113495866	-19.7214329378028	1.80741592561558	GOOD	GOOD
0.0148310755953936	0.0271814820849596	0.173964235891139	-0.000648878160462647	0.990445365858081	0.923549880989684	-0.0983142119068609	-0.137624453385782	-0.120046248571587	0.0353946442429005	0.124433394614331	-1.841848	-1.060624	0.9102881	12.1875223554762	18.532449335136	-4.7105639323712	-21.4287113495866	-19.7214329378028	1.80741592561558	GOOD	GOOD
0.015227402439691	0.0252859360652063	0.171230117497556	-0.00145145416357544	0.986670101999966	0.925184453081695	-0.100558388870442	-0.133500698030148	-0.0920658967707308	0.126978788669191	0.0240250025396643	-1.88729834296033	-0.975431948205727	0.820794993335423	12.2715487859036	18.535448620541	-4.52148888982572	-21.4317721023101	-19.9968346235066	1.48176504771743	GOOD	GOOD
0.0165117313874844	0.023741558410996	0.173822699030474	-0.00162489629277586	0.987451322196886	0.925360899976832	-0.097515745748898	-0.129595738671934	-0.0521165171261894	0.0736313721527442	0.124973881117672	-2.04203014501884	-0.858172317270207	0.697615168935965	12.5584473554762	18.545689335136	-3.8759139323712	-21.4328813495866	-20.0966429378028	1.36374592561558	GOOD	GOOD
0.0169432535994032	0.0228602871906552	0.174967966963725	-0.0060241504064059	0.986382273192894	0.924353034343186	-0.0986924026984024	-0.133715704132351	-0.174355819665723	-0.110419914510024	-0.00393759788705151	-1.99611114976477	-1.0911609501961	0.6664355	12.5584473554762	18.545689335136	-3.8759139323712	-21.4328813495866	-20.0966429378028	1.36374592561558	GOOD	GOOD
0.0166341571418973	0.0228617663493932	0.174865373788654	-0.0048963391878235	0.988594283476874	0.922630949809161	-0.0995479243877649	-0.134151163219359	0.0238699769914385	-0.0971737652698287	0.0572910018453139	-1.6817207309467	-0.910553104505318	0.573244234087673	12.5584473554762	18.545689335136	-3.8759139323712	-21.4328813495866	-20.0966429378028	1.36374592561558	GOOD	GOOD
0.0148722209255036	0.0238178079905287	0.174824386813191	-0.00321547319502587	0.993954994971837	0.927543460386017	-0.10327743961045	-0.130589607597631	-0.0792566454358556	-0.0509517344300718	0.0510226520668162	-1.59416	-0.78355566355898	0.355692403752613	12.5584473554762	18.545689335136	-3.8759139323712	-21.4328813495866	-20.0966429378028	1.36374592561558	GOOD	GOOD
0.0176722294731809	0.0256461048248057	0.17521206318722	-0.00534819087175418	0.990153496415105	0.927511773987799	-0.0998056110560794	-0.129911491349432	0.0648965028551976	-0.0638855778189139	-0.100292011135042	-1.73984956682342	-0.72494465649593	0.348467936718074	12.4772103822016	18.6253019398554	-3.96038982454482	-21.1397627186194	-20.0956233947386	1.36020105280763	GOOD	GOOD
0.0151556484986606	0.0281643467796859	0.172632285733016	-0.000701774885857746	0.989795573309861	0.925965577528619	-0.101666304976158	-0.128895257172974	0.0248369071595046	-0.0974855580319374	0.0169865185534164	-1.63238177814708	-0.620239326494247	0.410039703146118	12.1861123554762	18.910579335136	-4.2630939323712	-21.0591313495866	-20.0953429378028	1.35922592561558	GOOD	GOOD
0.0150441379473429	0.0311709552852519	0.172795242256472	-0.000945361633666927	0.987442323301867	0.92562289125348	-0.102731248226159	-0.134810235027142	-0.0934253183099902	-0.0891952900105678	-0.0265525197076722	-1.5144826374678	-0.335001222911178	0.0695870124568996	12.1861123554762	18.910579335136	-4.2630939323712	-21.0591313495866	-20.0953429378028	1.35922592561558	GOOD	GOOD
0.0149737481353285	0.0344857668706652	0.171614275048304	-0.00282076786497641	0.985523730534785	0.927821458176383	-0.104224784001005	-0.137211438309989	-0.022932454747013	-0.178461643520594	0.126906359678518	-1.43538091425684	-0.0919012214112376	0.0114934566137947	12.1861123554762	18.910579335136	-4.2630939323712	-21.0591313495866	-20.0953429378028	1.35922592561558	GOOD	GOOD
0.0154780485185138	0.0378871607056506	0.170407519730621	-0.00242924420527783	0.989725082231333	0.930617535560118	-0.102180556733707	-0.136630515055761	-0.106807435813379	0.00853432750054615	0.0209945370755999	-1.26617695796464	0.0172950750075341	0.0477594249448444	12.3437363405192	18.6751550138626	-4.27533887326388	-21.0591313495866	-20.0953429378028	1.35922592561558	GOOD	GOOD
0.0155270819611234	0.0410078825660915	0.171777717055719	-0.00479973301818185	0.990709549064932	0.926583519148711	-0.0996857311716531	-0.135334508362956	-0.0582338525184724	0.00855305825105354	0.127441698894128	-1.12453536789088	-0.0596933133485286	-0.0397704481486254	12.9314347554762	17.797379335136	-4.3209939323712	-21.0673678408617	-19.8768656256176	1.0984504337685	GOOD	GOOD
0.0151318621393387	0.0433552852501284	0.173250455826373	0.000892280772770041	0.994384269148295	0.922278985250762	-0.102120005107698	-0.137776835015277	-0.0453715744281965	0.0209154543727141	-0.0308329368312567	-0.951628278184357	0.00582236483255733	-0.101341638457919	12.9314347554762	17.797379335136	-4.3209939323712	-21.0732313495866	-19.7213329378028	0.912805925615583	GOOD	GOOD
0.0151290832492569	0.0444912690571356	0.175854647109725	-0.00240386316350301	0.992669759216003	0.921387510091295	-0.103881773051058	-0.140732513889619	-0.00926124840149606	0.0679476829365087	-0.0667797048216866	-0.738878741676365	0.0649826868903311	-0.0892581283063433	12.9314347554762	17.797379335136	-4.3209939323712	-21.0732313495866	-19.7213329378028	0.912805925615583	GOOD	GOOD
0.0144945357852618	0.0442135219009096	0.17633693758713	0.00141148628881259	0.989545612701572	0.922444939044037	-0.105094795118274	-0.137014511612126	-0.0706885425708346	0.0314179173423083	-0.0305988587565027	-0.6653318	0.00637061702967688	-0.06512207	12.9314347554762	17.797379335136	-4.3209939323712	-21.0732313495866	-19.7213329378028	0.912805925615583	GOOD	GOOD
0.015408114880695	0.0426041153135078	0.178260385041593	-0.00330892820549428	0.990051988869989	0.921131026294946	-0.107408444129091	-0.133853073607458	-0.0946180570577776	-0.0980675473193308	-0.0544457991577186	-0.549403471100953	-0.0884585718431826	0.0109668761234697	12.704994542915	18.0229681304797	-4.32245446818128	-21.0732313495866	-19.7213329378028	0.912805925615583	GOOD	GOOD
0.0153494685563059	0.0399410177240052	0.173220947674054	-0.00351895407495394	0.988054496795449	0.921401249122994	-0.107705319008316	-0.133500560824818	0.015956676810771	-0.0626422269113336	0.0309325141398759	-0.636605197689916	-0.0585044336077638	-0.0204995768675048	11.8167033554762	18.907919335136	-4.3281839323712	-21.538215777609	-19.9601178070836	1.20157698547064	GOOD	GOOD
0.0153578888305496	0.0365519364508494	0.176422160478283	-0.00263444148399337	0.987657977818446	0.925130804130715	-0.107932839913743	-0.132612605709488	0.065114129050151	-0.0981433959361338	-0.0302992145827165	-0.567743616033854	-0.202892641541222	-0.06512207	11.8167033554762	18.907919335136	-4.3281839323712	-21.8066213495866	-20.0979529378028	1.36826592561558	GOOD	GOOD
0.0154899061476341	0.032735884465187	0.171810304332992	-0.00216617634974136	0.983120188776226	0.923506493487881	-0.109867079514467	-0.135272802625616	0.0650245231122131	-0.0506071883992475	-0.0793690812823268	-0.317588473370477	-0.344143893611048	0.0544802691463263	11.8167033554762	18.907919335136	-4.3281839323712	-21.8066213495866	-20.0979529378028	1.36826592561558	GOOD	GOOD
0.0155682356742711	0.0287985078028497	0.176525913702081	-0.000711177222854566	0.989709615210521	0.924397221207313	-0.109081586542686	-0.135331645682603	0.0286709414500109	-0.0389560931950784	-0.0794239898532463	-0.149654149439571	-0.402756121285389	-0.00365982231480357	11.8167033554762	18.907919335136	-4.3281839323712	-21.8066213495866	-20.0979529378028	1.36826592561558	GOOD	GOOD
0.0159174513067925	0.0251189182866572	0.175329560733202	0.00300155245286713	0.990321177418334	0.922982865745108	-0.105618622471411	-0.14026866622033	-0.107726207011877	0.0203363771081852	-0.0913177843676933	0.0171584506608485	-0.500479732870702	0.140302890018067	11.8889612327274	18.9094712026016	-4.24036775416248	-21.8066213495866	-20.0979529378028	1.36826592561558	GOOD	GOOD
0.016631692851787	0.0221472968054163	0.177291091003491	0.00047821789345767	0.991873399252199	0.922351560859971	-0.105663823968323	-0.14308761472222	-0.0342968499008754	0.0451853614230428	-0.10505815319248	0.0353827751499013	-0.498636796468215	0.0312322744942842	12.1868703554762	18.915869335136	-3.8783139323712	-21.5640513152323	-19.5850810049508	1.0589342493947	GOOD	GOOD
0.0168910130733446	0.0202976833858055	0.178004546377187	0.000258851199530048	0.987907001999692	0.921993041062148	-0.106617768482865	-0.143439461152654	0.0885518230058257	-0.0733309606275818	0.0434057620938008	0.144756128508482	-0.560858307296935	0.0195117741370328	12.1868703554762	18.915869335136	-3.8783139323712	-21.4519313495866	-19.3480229378028	0.915955925615581	GOOD	GOOD
0.016842117741645	0.0198158794203435	0.173613927631012	0.000658140204585638	0.984781210384836	0.924122843923082	-0.107096395284378	-0.141585053606482	0.152872526357062	-0.090260433471966	0.0433861411676413	0.245183095952856	-0.5963584	-0.0719959490370977	12.1868703554762	18.915869335136	-3.8783139323712	-21.4519313495866	-19.3480229378028	0.915955925615581	GOOD	GOOD
0.0171606462761634	0.0207387590607128	0.170558659175683	-0.00577648932929794	0.986939484260978	0.920590459531452	-0.106586510237303	-0.142403413007553	-0.019957893157134	0.190358600557774	0.0317873485097388	0.175045750200246	-0.637806371153656	-0.082544639533292	12.1868703554762	18.915869335136	-3.8783139323712	-21.4519313495866	-19.3480229378028	0.915955925615581	GOOD	GOOD
0.0171754161289412	0.0229306137465415	0.172517648921957	0.00155961868781272	0.989754431489189	0.920103858032303	-0.101025778235838	-0.143310049114225	-0.108503057556303	-0.0395596974247761	-0.00656173838549161	0.274182609332854	-0.570337329366456	-0.153420054287841	12.1874645791131	18.8475186678681	-3.79416027989125	-21.4519313495866	-19.3480229378028	0.915955925615581	GOOD	GOOD
0.0177717475156255	0.0261117246225178	0.172617583148304	-0.000806876272065422	0.989819394120268	0.918834368379112	-0.0969275444838538	-0.139099215061114	-0.0470915319106902	0.0197111877555024	0.00921652723364879	0.370880497747466	-0.453110963414132	-0.142290039877192	12.1900503554762	18.550089335136	-3.4279639323712	-21.1604888386521	-19.6212135824993	1.56713493772822	GOOD	GOOD
0.017875807813852	0.0298883108963613	0.173109090053274	-0.00142833689240595	0.990471504264808	0.922221879242792	-0.100085728060368	-0.139100629081665	-0.00821958803594287	0.0571254578722504	-0.106972032958638	0.3873402	-0.335888734145765	-0.0807198259632997	12.1900503554762	18.550089335136	-3.4279639323712	-21.0549713495866	-19.7201229378028	1.80289592561558	GOOD	GOOD
0.0181807301694645	0.0338217973030492	0.174317917116882	-0.00410853556930961	0.991271622493925	0.925400156759942	-0.100640301789367	-0.143265354500605	-0.0473507368394024	0.0301555344726934	0.0210890424971132	0.574127878291757	-0.393721234327257	-0.157069856725478	12.1900503554762	18.550089335136	-3.4279639323712	-21.0549713495866	-19.7201229378028	1.80289592561558	GOOD	GOOD
0.0184579244649404	0.0374789236334983	0.176578803275844	-0.00282831497526747	0.990385561051046	0.923805361596823	-0.100829896699758	-0.139290089596658	0.0252739805186072	0.105853494187233	-0.0792519601333937	0.776961346418175	-0.555279097897679	-0.280205721790021	12.1900503554762	18.550089335136	-3.4279639323712	-21.0549713495866	-19.7201229378028	1.80289592561558	GOOD	GOOD
0.0179832747706888	0.0404342406370768	0.171023183740194	0.000260016840831581	0.992845141437589	0.925512119708279	-0.104384749620509	-0.130720716954087	0.104165224245316	-0.0233521100235163	-0.068272973579636	0.581149913742574	-0.416683408578295	-0.35616116384706	12.0686380433521	18.6147976349245	-3.50866188650998	-21.0549713495866	-19.7201229378028	1.80289592561558	GOOD	GOOD
0.0181036335950018	0.0423177817848743	0.173534077043383	-0.00302736769541864	0.988533082485566	0.92610521844897	-0.103033197459472	-0.13579761029986	0.0138448391013328	-0.159166525263666	-0.00699048622664529	0.462638681536393	-0.409722275075089	-0.322144156718565	11.5098533554762	18.912609335136	-3.8800639323712	-21.0621290408812	-19.7205933227729	1.45399571381582	GOOD	GOOD
0.0182619098560378	0.0429168743316988	0.175064557464397	-0.000165111999559323	0.986128305533911	0.927211131901202	-0.100440708977296	-0.137725327086711	0.0753864817651832	-0.0894072986680439	0.0327340271146625	0.547588869896433	-0.376182932482258	-0.405778974578029	11.5098533554762	18.912609335136	-3.8800639323712	-21.0641013495866	-19.7207229378028	1.35785592561558	GOOD	GOOD
0.018584410659048	0.0422226229141412	0.171489508164857	-0.00144473406754124	0.989393273953705	0.925650333860094	-0.0996763203640097	-0.134598261385723	0.104745421061712	-0.0016978930869933	0.00340859034938165	0.413808651709875	-0.214932364387174	-0.313277811586063	11.5098533554762	18.912609335136	-3.8800639323712	-21.0641013495866	-19.7207229378028	1.35785592561558	GOOD	GOOD
0.0188973094904958	0.0404110356994363	0.173909760905735	2.48905988251363e-06	0.988293291351309	0.922645548847087	-0.0997825891494253	-0.138552015206553	0.0134391333373083	-0.0610338638062941	0.0837397511193903	0.290500599398954	-0.099368050552719	-0.31676556838329	11.5098533554762	18.912609335136	-3.8800639323712	-21.0641013495866	-19.7207229378028	1.35785592561558	GOOD	GOOD
0.0187217163210658	0.0378185862915277	0.175777033557846	-0.00195022554116685	0.990257517565954	0.923688832656064	-0.0999902469231403	-0.137450998814971	0.0224641130253704	-0.0900104835663269	-0.0283813572101519	0.227961551773244	-0.00745323307111899	-0.3699377	11.6258264894678	18.7865885322067	-3.87927615347458	-21.0641013495866	-19.7207229378028	1.35785592561558	GOOD	GOOD
0.0188613238887501	0.0348803190143645	0.175139863741187	-0.00579048444324617	0.988375637071278	0.924706710888526	-0.101379261410986	-0.139290748723983	-0.150802675993062	0.0186211995895393	-0.0690005092378406	0.237726940214699	0.109770745120123	-0.263159676402498	12.1914603554762	18.171949335136	-3.8754339323712	-21.0558750535165	-19.9390846832386	1.61849347647636	GOOD	GOOD
0.0188323400742719	0.0319880792726432	0.176165891871255	0.00236008514173753	0.989501015243478	0.923217883022432	-0.100677342645157	-0.139465199347008	0.00284649052670325	0.0481951700730323	0.0127920643057013	0.189953795208689	0.123610938173933	-0.15084636522286	12.1914603554762	18.171949335136	-3.8754339323712	-21.0500113495866	-20.0947329378028	1.80427592561558	GOOD	GOOD
0.0196272169729055	0.02936442580357	0.176355491852877	-0.000636606603551369	0.990919754214114	0.92587788758281	-0.100356007156772	-0.137329073406478	0.0130063680414083	-0.0507608741392683	0.145865163759416	0.1396526	0.205160906537659	-0.236513576067541	12.1914603554762	18.171949335136	-3.8754339323712	-21.0500113495866	-20.0947329378028	1.80427592561558	GOOD	GOOD
0.0196623559213531	0.0270699650701182	0.171466332697263	0.00202673081955316	0.992582789290799	0.926521558331998	-0.102109659308916	-0.138346655550242	0.0440841977675291	-0.0507686585596435	0.033316330581997	0.0636405401578886	0.416616378119131	-0.3089746	12.1914603554762	18.171949335136	-3.8754339323712	-21.0500113495866	-20.0947329378028	1.80427592561558	GOOD	GOOD
0.0194269832269169	0.0251011539116709	0.172963123250134	-0.000571148921253972	0.993316273205413	0.923756341782406	-0.101991003631017	-0.138088240750535	-0.0589663095507646	-0.031499784621094	-0.00801926116389714	0.01580884	0.470074586589691	-0.270949596557418	12.1909653236902	18.2314034147258	-3.93805796656859	-21.0500113495866	-20.0947329378028	1.80427592561558	GOOD	GOOD
0.0192310886817746	0.0234654559997366	0.170543282038408	0.000563810618958841	0.986927306395859	0.92454207901936	-0.101772740818431	-0.134374753365376	-0.0293725521049502	0.0394345913532023	0.0237133655703696	0.133531156374309	0.374685986823113	-0.2480115	12.1884073554762	18.538619335136	-4.2616539323712	-21.3015704951679	-19.8589342616658	1.24220321256306	GOOD	GOOD
0.0191451461677547	0.0221914372536802	0.172769995611945	-0.000297203730708708	0.987466818942145	0.926602080112258	-0.104435745152281	-0.133445519468453	0.115889228471587	-0.0818688637021007	-0.079322925156324	0.2015745	0.481655904820738	-0.287269079094497	12.1884073554762	18.538619335136	-4.2616539323712	-21.4469713495866	-19.7226429378028	0.917325925615582	GOOD	GOOD
0.0189346514680782	0.0213030100037053	0.171932760585511	-0.00183439545369383	0.988118115005698	0.927134514466379	-0.104550654579076	-0.132393638990149	0.0349455904121689	0.067979283145134	-0.0599995831348475	0.242076859030574	0.5643053	-0.348849819652769	12.1884073554762	18.538619335136	-4.2616539323712	-21.4469713495866	-19.7226429378028	0.917325925615582	GOOD	GOOD
0.0183338523139988	0.0208130698775782	0.173812664508771	0.00194915718319531	0.986803488507954	0.927472795203667	-0.103258105497801	-0.128979614470521	-0.101570082032841	0.0218713963741802	0.0339046534866321	0.304615641771522	0.525768349719484	-0.329455149431599	12.1884073554762	18.538619335136	-4.2616539323712	-21.4469713495866	-19.7226429378028	0.917325925615582	GOOD	GOOD
0.0187980294440287	0.0207474671538764	0.173001369371077	-0.00367641501863053	0.984260076945065	0.926985939730556	-0.106182707808023	-0.132612054849775	0.00259101622485601	-0.219613515802249	-0.0179143780510513	0.241944097506144	0.780084089536375	-0.22679284640776	12.245101191148	18.5978631092161	-4.13350953061313	-21.4469713495866	-19.7226429378028	0.917325925615582	GOOD	GOOD
0.017991804305141	0.0211529752869018	0.172630451061604	-0.000879198364157223	0.986707714020787	0.924870628367138	-0.101419902338676	-0.139115783887127	-0.00673989943657551	-0.124027282872654	-0.0365506999869262	0.243928420352088	0.833116218094186	-0.228746479758832	12.5570373554762	18.923829335136	-3.4284439323712	-21.1913371685878	-19.7217469117497	0.914234293737501	GOOD	GOOD
0.0166111872041166	0.022060148740506	0.170648618030855	-0.00100720294000765	0.988697017056979	0.924118016269705	-0.102894150353402	-0.139448557712963	-0.0310912366191638	0.136656869953174	-0.131256120512197	0.349440083098674	0.756164862744573	-0.29031796465235	12.5570373554762	18.923829335136	-3.4284439323712	-21.0732313495866	-19.7213329378028	0.912805925615583	GOOD	GOOD
0.0169939144135461	0.0234370870295105	0.171201779694035	-5.97975134221189e-06	0.988364913632457	0.923561716153231	-0.107970253478011	-0.133400985943304	0.107555630729545	0.169441229598544	-0.0790593196215702	0.47452153568682	0.534138882020064	-0.223143042243312	12.5570373554762	18.923829335136	-3.4284439323712	-21.0732313495866	-19.7213329378028	0.912805925615583	GOOD	GOOD
0.0166116206513435	0.0251795768952976	0.17176009125805	-0.00372046412002734	0.988593651291026	0.924319673654439	-0.107527924776065	-0.132493458705953	-0.00639181298375724	0.0595655862414267	-0.0610083119307293	0.466976467149461	0.572532508179105	-0.100002430518534	12.5570373554762	18.923829335136	-3.4284439323712	-21.0732313495866	-19.7213329378028	0.912805925615583	GOOD	GOOD
0.016481668005698	0.0271150560984452	0.170733780915858	-0.00393584259205181	0.98784145439708	0.925329241076448	-0.101859592193855	-0.136061806063804	-0.050074552719967	0.00891701585026998	0.0436015626105238	0.449262	0.580328097710463	-0.153384822561406	12.4494533792583	18.8657469064972	-3.68035504966023	-21.0732313495866	-19.7213329378028	0.912805925615583	GOOD	GOOD
0.0159655113185244	0.0289811207939961	0.174904919085102	-0.00453556930429939	0.988574821198717	0.927345472000775	-0.0999392494585581	-0.137587313108083	0.0113732663401516	0.000295721268918015	0.0435277837745153	0.449262	0.5643053	-0.321263840121906	11.8173543554762	18.524489335136	-5.1604339323712	-21.3304645797439	-19.9963182843515	1.57033873940264	GOOD	GOOD
0.016312889484679	0.0304320787406664	0.177122599452981	-0.000582564623224948	0.990538452898234	0.926682371520648	-0.106500246259072	-0.132845087454115	0.0727872396747815	-0.0589394695577879	0.0348383839479148	0.541382362440338	0.5643053	-0.415284684406862	11.8173543554762	18.524489335136	-5.1604339323712	-21.4237513495866	-20.0960429378028	1.80879592561558	GOOD	GOOD
0.0154143744263473	0.0311491238569011	0.17557847116986	0.000251793849713198	0.989044625796138	0.926541831785692	-0.105451266050264	-0.132182802067145	0.116922009235927	-0.0848271729829218	-0.00920404911141415	0.619784845512982	0.476810104146385	-0.247075659848384	11.8173543554762	18.524489335136	-5.1604339323712	-21.4237513495866	-20.0960429378028	1.80879592561558	GOOD	GOOD
0.0157183211224513	0.0309890698174695	0.176069757186931	-0.00231370817674968	0.984920706784841	0.923982391515064	-0.103256339873316	-0.136506568245343	0.0725904273663725	0.0601198523326819	0.0264857740695912	0.729618879785267	0.536889818128486	-0.280174979547304	11.8173543554762	18.524489335136	-5.1604339323712	-21.4237513495866	-20.0960429378028	1.80879592561558	GOOD	GOOD
0.0152423466565643	0.0300464059663454	0.174114479145699	-0.00280638724750206	0.986338957916214	0.926904970773394	-0.1002377857109	-0.136600838614896	0.108668172067209	0.0252855394698739	-0.045530045263406	0.7588714	0.474495712359674	-0.403318369984698	11.8175797414426	18.5260618272495	-5.04613692496078	-21.4237513495866	-20.0960429378028	1.80879592561558	GOOD	GOOD
0.0145003064076133	0.0286081278846294	0.174846604777819	-0.00237059461132936	0.992082393320549	0.92574707772883	-0.102531126985147	-0.136691421817462	0.0190780016350382	0.103634449292498	0.149601098481319	0.710341168910134	0.539204104722227	-0.383121934867614	11.8189983554762	18.535959335136	-4.3267339323712	-21.1490368451371	-19.8023699035615	1.10657793850589	GOOD	GOOD
0.0149085662470638	0.0270357152710098	0.17436094940104	0.00236802429188639	0.988590060927379	0.928210581778554	-0.100281604429953	-0.133331994630335	0.125552568319955	-0.0185351352554627	0.0680838697059929	0.795246571090467	0.333995408711711	-0.3699377	11.8189983554762	18.535959335136	-4.3267339323712	-21.0732313495866	-19.7213329378028	0.912805925615583	GOOD	GOOD
0.0151799883593942	0.0256292950939811	0.176647316870078	-0.00230926410739321	0.987207537657799	0.925290198526386	-0.101413603988903	-0.131197903274921	0.125460716735169	0.155736192833907	0.211258152695298	0.780980924163718	0.2741394	-0.3699377	11.8189983554762	18.535959335136	-4.3267339323712	-21.0732313495866	-19.7213329378028	0.912805925615583	GOOD	GOOD
0.0137857425626286	0.0245535593299118	0.175082584165144	-0.00178457143634631	0.987307807194392	0.922918442706332	-0.101654678471428	-0.132391312933814	0.109313829091031	-0.0115482985381586	0.0647148158538848	0.7588714	0.306850236612706	-0.266850577623359	11.8189983554762	18.535959335136	-4.3267339323712	-21.0732313495866	-19.7213329378028	0.912805925615583	GOOD	GOOD
0.0142521110320625	0.0238434140703937	0.175858216258179	0.0037274313332329	0.990476843466261	0.92493957825129	-0.100720928020188	-0.131375658720275	0.0102259414252986	0.231215048986842	-0.193894476924113	0.687828156440811	0.3321725	-0.291963254806695	11.8191804742097	18.4871179323901	-4.38453144361237	-21.0679939025974	-19.7209830098003	1.16810995437132	GOOD	GOOD
0.0137791671858205	0.0234619318493262	0.175448718594667	-0.00164190937868375	0.988922665136203	0.925173185943243	-0.099947054539232	-0.130918398259975	0.0560281357352164	0.120154419467826	-0.124641099065269	0.526611382071529	0.3321725	-0.3699377	11.8204083554762	18.157819335136	-4.7742139323712	-21.0641013495866	-19.7207229378028	1.35785592561558	GOOD	GOOD
0.0133956124168555	0.0233659752408048	0.17495815558669	-0.000797542682735325	0.989592223081182	0.926428184843823	-0.0989184144853774	-0.134195270314084	0.00226421326285075	0.0533609892097818	-0.0329444467499978	0.449262	0.366633866845596	-0.3699377	11.8204083554762	18.157819335136	-4.7742139323712	-21.0641013495866	-19.7207229378028	1.35785592561558	GOOD	GOOD
0.0140775217338545	0.0235272044333149	0.172079175106684	-0.00056625046365544	0.98585805688005	0.928327974947215	-0.0985224695861771	-0.131409376633108	0.00992780586740937	-0.0357339646197864	-0.132532256930414	0.598858446226412	0.250003982300196	-0.3699377	11.8204083554762	18.157819335136	-4.7742139323712	-21.0641013495866	-19.7207229378028	1.35785592561558	GOOD	GOOD
0.0136369800488336	0.0239307187445744	0.175391375845535	0.000550780429418755	0.989185096353749	0.929693546753187	-0.0964191911874693	-0.130880520870202	0.05634325051408	0.0755391934826443	-0.0562839763622009	0.658933460358165	0.229330446398205	-0.482220252205461	11.8658474286518	18.1595496966594	-4.66414922395093	-21.0641013495866	-19.7207229378028	1.35785592561558	GOOD	GOOD
0.013543257306333	0.0245889312762662	0.171914425251999	-0.00377861861065492	0.988968621733811	0.929271827296234	-0.0975618058892141	-0.128185136004585	-0.0200522687805974	0.106035845091929	0.0681591671891923	0.519126157443325	0.310346976583545	-0.514791459787427	12.1914603554762	18.171949335136	-3.8754339323712	-21.0666968255923	-19.9548273865688	1.08103842700553	GOOD	GOOD
0.013182326520393	0.0255415644486947	0.174141178798949	-0.00379256390440362	0.990255765516318	0.929503156554635	-0.0987329202378307	-0.125985181312866	-0.13844111866164	-0.0576632609540271	-0.186866610443053	0.567008787874994	0.442524780697251	-0.414581540522912	12.1914603554762	18.171949335136	-3.8754339323712	-21.0682613495866	-20.0959429378028	0.914175925615581	GOOD	GOOD
0.0125154360631584	0.0268282228014763	0.171658096454908	-0.000695729942520377	0.987713036592478	0.926522989493141	-0.097303688681715	-0.130437069668572	0.165324491258651	-0.109875934648794	-0.0787298409380857	0.555296486917978	0.58099618687446	-0.3699377	12.1914603554762	18.171949335136	-3.8754339323712	-21.0682613495866	-20.0959429378028	0.914175925615581	GOOD	GOOD
0.0127919117483892	0.0284584740806986	0.172413842800151	-0.00011851325459192	0.99025774626399	0.92622302135924	-0.0988351900358362	-0.130980442501936	0.00216730790958656	-0.123611998592823	-0.0785528061168315	0.470701380107176	0.584398285416077	-0.409793387704645	12.1914603554762	18.171949335136	-3.8754339323712	-21.0682613495866	-20.0959429378028	0.914175925615581	GOOD	GOOD
0.01225850583475	0.0303808137882004	0.172213329894445	-0.0022071829301298	0.986977967285347	0.924213475259738	-0.104538168962646	-0.133282719045258	-0.0118863629827921	-0.201558191631057	-0.0715119920125518	0.408161717617138	0.718382208621781	-0.22858098315518	12.1913593676414	18.1712452730562	-3.92665929837301	-21.0682613495866	-20.0959429378028	0.914175925615581	GOOD	GOOD
0.0125354171848336	0.0324527442763715	0.17679313912762	-0.00219620127396855	0.98813148304877	0.924376053266932	-0.103557964595613	-0.132286838562478	-0.100207143419882	0.00225334823362432	-0.0240257121859847	0.34562099166439	0.600941872878744	-0.0850119525502147	12.1905753554762	18.165779335136	-4.3243439323712	-21.5780191286406	-20.0981123778691	0.620418918378899	GOOD	GOOD
0.0118812551847678	0.0344551599125481	0.172104367238224	-0.00555181029915376	0.987799123135313	0.922528064352201	-0.100726182400132	-0.125685619538661	0.0501004329838589	-0.0504831090915656	-0.0716609501739229	0.156074183360173	0.426917446934373	-0.106802591071945	12.1905753554762	18.165779335136	-4.3243439323712	-21.8248713495866	-20.0991629378028	0.478165925615583	GOOD	GOOD
0.0118964576524695	0.0361657362856362	0.173026434887381	-0.00426363514670804	0.991426627126022	0.925981761838419	-0.0993635779230056	-0.128594332230389	-0.0526728244761996	-0.0246458895461439	0.00964934755522039	0.07773072	0.470718578421761	-0.210662970727059	12.1905753554762	18.165779335136	-4.3243439323712	-21.8248713495866	-20.0991629378028	0.478165925615583	GOOD	GOOD
0.0119339732315068	0.0374299940116392	0.176111003548547	-0.00126052152122584	0.986144568430376	0.924673450803876	-0.104856000465348	-0.133432975740523	-0.0109687877296978	0.155061826947722	0.201770235088106	-0.0965520678534062	0.669609968360171	-0.29090756123145	12.1905753554762	18.165779335136	-4.3243439323712	-21.8248713495866	-20.0991629378028	0.478165925615583	GOOD	GOOD
0.0118087617380944	0.0381809411926854	0.169877495465336	-0.0054911300429351	0.988881831197245	0.924960478448944	-0.104523248630841	-0.13373979796167	-0.101409512202848	-0.0974295589337087	-0.00443684691833309	-0.0815794465902208	0.655577624311659	-0.352479072358201	12.1184234083453	18.2434273692943	-4.3722914454582	-21.8248713495866	-20.0991629378028	0.478165925615583	GOOD	GOOD
0.0115466822144764	0.038409971880566	0.17206511360063	-0.00712665711609162	0.989698789321726	0.927003368572313	-0.100557861869191	-0.13478803926337	0.063839001684568	0.00885644619976643	0.0989278500360705	-0.180529192365433	0.664330039296544	-0.281714447777075	11.5080833554762	18.900259335136	-4.7778839323712	-22.0856926783599	-19.8281753224256	1.1244957367276	GOOD	GOOD
0.0114155998384744	0.0381145413116298	0.172116244195229	0.000934758918898525	0.985975582472217	0.923632031339989	-0.0999155586729161	-0.131389898236096	0.0512054151016254	0.00277745995856564	0.0501857916037588	-0.322725484105196	0.722942507329255	-0.2480115	11.5080833554762	18.900259335136	-4.7778839323712	-22.1853313495866	-19.7246529378028	1.37140592561558	GOOD	GOOD
0.0115741663052815	0.0372986009173851	0.172903686711565	-0.000902122898272964	0.986870613401997	0.929102255508857	-0.0978396974856852	-0.127124561662196	-0.0469684715879134	-0.0623920612306642	0.105118946954952	-0.493849264926552	0.867857313014245	-0.2480115	11.5080833554762	18.900259335136	-4.7778839323712	-22.1853313495866	-19.7246529378028	1.37140592561558	GOOD	GOOD
0.0117182712044962	0.0360623760447964	0.171984508232934	-0.00139417032349892	0.987545883787252	0.928491312273799	-0.0992354045658621	-0.134139218952821	0.0698948842041586	-0.145645639540254	0.0989361805409478	-0.728123643554756	0.825046956033535	-0.0642656273606425	11.5080833554762	18.900259335136	-4.7778839323712	-22.1853313495866	-19.7246529378028	1.37140592561558	GOOD	GOOD
0.0118268669646906	0.0346679155349719	0.171924874576169	0.00157952099885516	0.989852490027166	0.925224679525006	-0.0988235753578278	-0.141113628865772	0.095282483971096	0.0685320529513117	0.049605816120897	-0.647412776471453	0.752151373813817	0.274976774081815	11.5381642026319	18.900404003938	-4.77780671051066	-22.1853313495866	-19.7246529378028	1.37140592561558	GOOD	GOOD
0.0116235098366448	0.0334622244090922	0.175414805596439	-0.00270912027076046	0.990896383933934	0.920374098693835	-0.0966827168222881	-0.139036749586592	-0.164839066147618	0.0457789008981276	0.104862297634379	-0.124541858382225	0.648645843829275	0.314474478989724	11.8158183554762	18.901739335136	-4.7770939323712	-21.8995195041294	-20.0138133553983	1.02480164233328	GOOD	GOOD
0.0116492784361806	0.0326810991961464	0.174734276112193	0.00160696247874442	0.992446507647536	0.919434767149814	-0.0915432747532928	-0.142454381167506	-0.00364823006241708	-0.152062580094272	0.0989941168815457	0.500926444190671	0.213151522045385	-0.17694967603261	11.8158183554762	18.901739335136	-4.7770939323712	-21.8157513495866	-20.0985629378028	0.923215925615583	GOOD	GOOD
0.0117293227263819	0.0322854266810148	0.172761000621784	-0.0029303883241675	0.986252570349422	0.920176205422344	-0.101967063136317	-0.172208196207086	-0.059431423499536	-0.0199312892382153	0.0433772231469166	1.96206609749676	-1.92673024244499	-0.357363137299306	11.8158183554762	18.901739335136	-4.7770939323712	-21.8157513495866	-20.0985629378028	0.923215925615583	GOOD	GOOD
0.0117241305984764	0.0319735251167355	0.174298604686292	-0.000799136542491333	0.987419708108172	0.924564500437247	-0.103206125890174	-0.129807271384177	0.00355987992062018	-0.0862587054750586	0.0433434578545567	1.66981973170872	-0.326291121899266	-0.526746271801593	11.8158183554762	18.901739335136	-4.7770939323712	-21.8157513495866	-20.0985629378028	0.923215925615583	GOOD	GOOD
0.0112008298055978	0.0313430510261106	0.173307482284381	-0.00129584367280697	0.984896451510634	0.931596929769996	-0.104596313871008	-0.10361100684624	0.0834319591191912	0.107034970859975	0.0641039378477287	1.316168	1.21436569361052	-0.648159764225466	11.8169404346593	18.7778897604565	-4.60247587487289	-21.8157513495866	-20.0985629378028	0.923215925615583	GOOD	GOOD
0.0117916252676807	0.0300933508604849	0.172367559298182	-0.000952241236853397	0.989277381395459	0.936696367471137	-0.108160879462304	-0.129084917909613	0.00197876220081891	-0.0498134134774983	0.0838868546457236	1.35169567422557	-0.00550501848052432	-0.604798329654584	11.8191243554762	18.536839335136	-4.2626139323712	-22.2393787883717	-20.0997161729243	1.1837437882871	GOOD	GOOD
0.0109587342595139	0.0281572775233788	0.172846815329077	0.00113012545876692	0.99068874277707	0.935367201319938	-0.107916373854247	-0.130263171472178	-0.0808187552783554	-0.029807653700661	0.0225958858985818	0.835919265446763	-0.305661001525466	-0.446071833858152	11.8191243554762	18.536839335136	-4.2626139323712	-22.5541013495866	-20.1005729378028	1.37729592561558	GOOD	GOOD
0.0107195661369581	0.0256990765868093	0.173317194765705	0.000979149412812027	0.98587675591843	0.928082904623037	-0.108278298616479	-0.126465792973156	-0.141371298322616	0.0295059887083097	0.00237435159219073	-0.543321448093491	1.13548110646537	-0.188971985693152	11.8191243554762	18.536839335136	-4.2626139323712	-22.5541013495866	-20.1005729378028	1.37729592561558	GOOD	GOOD
0.0108365173973638	0.0230620358755636	0.17494986394373	0.00114602347216077	0.988770392271856	0.921216622377758	-0.106302391807565	-0.140156748970985	0.0431123125226961	0.0492704292317562	0.0227780186322823	-1.5964231782742	0.989297442278394	0.192482531944164	11.8191243554762	18.536839335136	-4.2626139323712	-22.5541013495866	-20.1005729378028	1.37729592561558	GOOD	GOOD
0.0111174096941276	0.020689192634668	0.175434411965387	-0.00160386817566376	0.986480361854139	0.920900598803218	-0.0998240534125962	-0.149186747986501	-0.0590682104211289	0.00965045407271544	-0.0384490095119199	-1.30988860822662	0.22138518919058	0.47384614163576	11.9406241918365	18.6605745767278	-4.26277284743504	-22.5541013495866	-20.1005729378028	1.37729592561558	GOOD	GOOD
0.0107633532172756	0.0189584004694933	0.175300003763733	-0.00144094479519887	0.989184746751466	0.919036195178308	-0.0971099589007011	-0.140421849704146	-0.101446669235556	0.0486950421629275	-0.0390584362080276	-0.511549969433828	0.00581577649657584	0.50649117564453	12.1861123554762	18.910579335136	-4.2630939323712	-22.0936489073246	-20.0993194544834	1.09412094764806	GOOD	GOOD
0.0107902061056381	0.0180372337285875	0.17430157908718	0.000453736226145043	0.993330710355522	0.915988991102692	-0.0996046095144457	-0.141673593600985	0.0233734366853292	0.0114867920630582	0.0231140082821849	0.0819846609166285	-0.567562912791951	0.522171544552818	12.1861123554762	18.910579335136	-4.2630939323712	-21.8157513495866	-20.0985629378028	0.923215925615583	GOOD	GOOD
0.0106567583945459	0.0178706027593681	0.177194130830621	0.00455949606056609	0.987033608616483	0.915318954401903	-0.10167868957177	-0.140104159245218	-0.0193340465051585	-0.169863428894946	0.00183956993276176	0.183795006352146	-0.961220668815783	0.505275552202585	12.1861123554762	18.910579335136	-4.2630939323712	-21.8157513495866	-20.0985629378028	0.923215925615583	GOOD	GOOD
0.0106395330488605	0.0182493316838378	0.17706398952678	0.0027917146561263	0.986169858905029	0.922167077546306	-0.10520889245501	-0.128958834842706	0.123533379632947	-0.0496489367085238	0.0431482699487163	0.463393389091285	-0.964664565902426	0.204658930571592	12.1861123554762	18.910579335136	-4.2630939323712	-21.8157513495866	-20.0985629378028	0.923215925615583	GOOD	GOOD
0.0090033134054027	0.0188944084200183	0.175125593599543	0.000517711496048492	0.988886757890153	0.92952852064902	-0.101298089445752	-0.130203051454957	0.2482581181496	0.0269501616550693	0.0629167978677848	0.717198507521192	-1.17558930939745	0.218601343020286	12.1875936540972	18.6704992327203	-4.26216449009924	-21.8157513495866	-20.0985629378028	0.923215925615583	GOOD	GOOD
0.00914367950672	0.0195381496442242	0.174630107153207	-0.000798775836347274	0.989461619051909	0.930130576700121	-0.0984962114687972	-0.1316023947197	0.188875987155129	0.1114607205956	0.0650466258429364	0.842279997237052	-1.41001239244091	0.0953638664897254	12.1907023554762	18.166659335136	-4.2602139323712	-21.5640313343953	-20.0976806549402	0.920171712990395	GOOD	GOOD
0.00900526220655859	0.0199818743926526	0.173853821796265	-0.00157420377578932	0.984604377667028	0.927192976957002	-0.0975806199982913	-0.12697826767637	0.0241152445993934	-0.106735424801544	-0.0378717941101239	1.00967862625776	-1.2288760378136	-0.004158936	12.1907023554762	18.166659335136	-4.2602139323712	-21.4420013495866	-20.0972529378028	0.918695925615584	GOOD	GOOD
0.0091173941674044	0.02012496041797	0.172618870136745	-0.00322965823631368	0.983649590043076	0.929132606219908	-0.0990746089809721	-0.131542696566726	-0.059699266567747	-0.17145982532658	-0.118591926501101	0.853785736068027	-1.07841467465943	-0.004158936	12.1907023554762	18.166659335136	-4.2602139323712	-21.4420013495866	-20.0972529378028	0.918695925615584	GOOD	GOOD
0.00899229489425361	0.0199695745967608	0.174655060828818	-0.0027636379205295	0.988196089271266	0.929047542587868	-0.0982171600382908	-0.136356020684453	-0.0402166519841954	0.0439341930709145	-0.144133978635455	0.453980926418491	-0.693239620942597	-0.0899217471853025	12.1907023554762	18.166659335136	-4.2602139323712	-21.4420013495866	-20.0972529378028	0.918695925615584	GOOD	GOOD
0.00922785970889224	0.0196086709961734	0.173834445683547	-0.00207712659313306	0.988517828696737	0.930331580789355	-0.104105547845454	-0.132207990437	0.0406819638895406	0.228118980142536	-0.0182708801033381	0.281244523202832	-0.455525979448614	-0.1260852	12.3062126234939	18.2842954508705	-4.26036816177321	-21.4420013495866	-20.0972529378028	0.918695925615584	GOOD	GOOD
0.00912078742850909	0.0192111861212227	0.175007065522115	-0.00303880936645073	0.983487377703624	0.931000756906563	-0.103211569556924	-0.133954575075906	0.047904862659137	0.187193796916304	-0.0182660509283601	0.353081681798894	-0.4222589	0.138509368917147	12.5576883554762	18.540399335136	-4.2607039323712	-21.4389921172126	-19.825828858143	1.23964213227698	GOOD	GOOD
0.00899429762242751	0.0189852966220877	0.178200041989006	-0.00323939625679822	0.98318850684925	0.931588832255499	-0.0968332633795366	-0.137751602565171	-0.0446373857540288	0.0946592682917758	0.000794236993157796	0.160293641987793	-0.507374112301859	0.2396936	12.5576883554762	18.540399335136	-4.2607039323712	-21.4378413495866	-19.7220329378028	1.36237592561558	GOOD	GOOD
0.00894682324716585	0.0191017102707276	0.176686143050011	-0.00164573157126821	0.991014748694192	0.930769471956652	-0.0982714879060741	-0.139031734206532	0.0868494954305685	-0.0362336456627948	-0.0140357353083408	0.538159643914559	-0.408871089104565	0.330353618483099	12.5576883554762	18.540399335136	-4.2607039323712	-21.4378413495866	-19.7220329378028	1.36237592561558	GOOD	GOOD
0.00829208069663671	0.0196242797485943	0.173548500543456	0.000278251874752511	0.993122881585137	0.928949224908315	-0.0990639110187028	-0.137705046571133	0.0207665729070339	0.0545520222200001	-0.0655026017889423	0.743598669139848	-0.320506125323446	0.223839340236793	12.5576883554762	18.540399335136	-4.2607039323712	-21.4378413495866	-19.7220329378028	1.36237592561558	GOOD	GOOD
0.00846709352965062	0.0205021328138656	0.171613329694886	0.00161576718088136	0.987752861874749	0.929202667313072	-0.0960019512385284	-0.134225120839085	0.0444699726796326	-0.109795680775691	0.179543379404214	0.7588714	-0.3061925	0.085638412700891	12.4454679372853	18.4274980466424	-4.14264862115408	-21.4378413495866	-19.7220329378028	1.36237592561558	GOOD	GOOD
0.00939330966278648	0.0216198910333338	0.169583447497859	0.00116482542605075	0.986588633541115	0.926117405015874	-0.0989195720665395	-0.130372116412022	0.0206091477329188	-0.0194416497346517	0.181403902294815	0.710969620866588	0.0529563529122741	-0.084676306778587	12.1914603554762	18.171949335136	-3.8754339323712	-21.4340043677078	-20.0118256357084	1.36343573714258	GOOD	GOOD
0.00892717354292952	0.0228722922079724	0.169897328205662	-0.00205180720589111	0.987926745449009	0.925969173141316	-0.103090351760123	-0.128084512965156	0.0260991965499384	0.132929897537093	-0.072449043729408	0.64843122138631	0.249015841539552	-0.317153754435423	12.1914603554762	18.171949335136	-3.8754339323712	-21.4328813495866	-20.0966429378028	1.36374592561558	GOOD	GOOD
0.00768942111993149	0.0242178685306757	0.172043238765551	-0.00433592784946976	0.985730166405845	0.924160766180381	-0.098536640327071	-0.130220821984122	-0.0412319138345138	-0.00924020374100611	0.189847310553343	0.684164297416975	0.550444212960405	-0.32156193468933	12.1914603554762	18.171949335136	-3.8754339323712	-21.4328813495866	-20.0966429378028	1.36374592561558	GOOD	GOOD
0.00763506900283754	0.0256664526049318	0.17529566688711	0.000805986971182272	0.989536402210055	0.922146528070406	-0.10301134608117	-0.130996827857197	0.00173429094541705	-0.0506517035092507	0.0673219156216651	0.74670258099899	0.6223385	-0.406939967800662	12.1914603554762	18.171949335136	-3.8754339323712	-21.4328813495866	-20.0966429378028	1.36374592561558	GOOD	GOOD
0.0073722374670521	0.0272047311957073	0.174973365164453	-0.00182000018939547	0.991415961313144	0.921375235482827	-0.100311731562516	-0.134373203936925	0.0384733788509183	-0.0682527669680283	-0.0368737710671652	0.557386114185081	0.6223385	-0.391227690502473	12.1907764311372	18.2827957391153	-3.87586306136821	-21.4328813495866	-20.0966429378028	1.36374592561558	GOOD	GOOD
0.00757472004813244	0.0287190605128495	0.17538963944427	-0.00151393209115589	0.987896566588213	0.924022673037524	-0.102795617183559	-0.135751438530533	0.124918728155799	-0.0570409391012612	-0.043556754274449	0.591294053118568	0.589060392637982	-0.54472884696809	12.1891653554762	18.543909335136	-3.8768739323712	-21.4304901371823	-19.8814854303191	1.61816060364999	GOOD	GOOD
0.00679079965367819	0.0299885492062919	0.175427235394999	-0.0022209526986502	0.990495403754847	0.929006921285052	-0.105703834825681	-0.133770709063587	0.106749948264166	0.0858185647674808	0.024703325477926	0.588572799029831	0.632019061444895	-0.568054649351449	12.1891653554762	18.543909335136	-3.8768739323712	-21.4287113495866	-19.7214329378028	1.80741592561558	GOOD	GOOD
0.00695918500129547	0.0307789669803801	0.173160036151216	-0.000971943487497271	0.990342212775235	0.930442285727338	-0.103275889077539	-0.131956616724827	0.0091632295426005	0.127661327315655	-0.0364459899508932	0.621417279704936	0.577060944211878	-0.38333741692138	12.1891653554762	18.543909335136	-3.8768739323712	-21.4287113495866	-19.7214329378028	1.80741592561558	GOOD	GOOD
0.00674658416787338	0.0309758605730199	0.173815102746833	-0.003149766079215	0.994503546838529	0.9308690777115	-0.0983757351027715	-0.130879046528701	-0.103511011038907	0.110375458907196	-0.0619372388819689	0.659588076702371	0.576302533621576	-0.23540850629093	12.1891653554762	18.543909335136	-3.8768739323712	-21.4287113495866	-19.7214329378028	1.80741592561558	GOOD	GOOD
0.00726644524679235	0.0306707593581439	0.175181058538327	-0.00134528499643221	0.989429918243506	0.928185581464222	-0.0985058414850473	-0.128408069840654	-0.0419870195419076	0.137035635547247	-0.0362120591863997	0.673006902118004	0.51555618393632	-0.1870483	12.2961302044331	18.5444249233075	-3.87659586234612	-21.4287113495866	-19.7214329378028	1.80741592561558	GOOD	GOOD
0.00766910676332816	0.0301609477003412	0.176345730449255	-0.00128455243341043	0.988596844450814	0.928856178878645	-0.101784279878128	-0.132284378229271	0.0195308462550098	0.203097149271574	-0.0796519255202955	0.774141942184952	0.665272984702672	-0.263045518033256	12.5584473554762	18.545689335136	-3.8759139323712	-21.1983504525469	-19.954492743561	1.52805705759183	GOOD	GOOD
0.00767753739271613	0.0298369278171168	0.175107416722748	-0.0027351681732624	0.989353292495176	0.930476991406231	-0.100994396243861	-0.134449742803831	0.0105233601746038	0.0174049268671364	-0.0444272752385947	0.860007242040862	0.57593024222641	-0.347581352538783	12.5584473554762	18.545689335136	-3.8759139323712	-21.0591313495866	-20.0953429378028	1.35922592561558	GOOD	GOOD
0.00760011151770317	0.0299859097984992	0.17573008688397	-3.3964325811085e-05	0.991314983895066	0.92794916473888	-0.104585466402483	-0.141714248491579	-0.121288277356229	0.153045576494042	0.008299294564362	0.683551244764445	0.186919884343891	-0.409153731940311	12.5584473554762	18.545689335136	-3.8759139323712	-21.0591313495866	-20.0953429378028	1.35922592561558	GOOD	GOOD
0.0088530084711008	0.0306457201662351	0.176970927780092	-0.000981955568495798	0.988809018870522	0.931240563828841	-0.105433542025288	-0.1196537701086	-0.0864227652354871	0.0512099323691148	-0.0794321176321539	0.0472596388175119	1.10347163236782	-0.271607172582636	12.5584473554762	18.545689335136	-3.8759139323712	-21.0591313495866	-20.0953429378028	1.35922592561558	GOOD	GOOD
0.00885464615744307	0.0316243280084939	0.176999779905356	-0.00324140243686538	0.987744332554744	0.931240484003528	-0.10243070433641	-0.125994581106583	0.0366002570379693	0.00857183453784377	-0.0448701983345712	-0.0265410329437902	1.32053937496905	-0.146616646691407	12.4537662059567	18.6499769200219	-3.87659006345264	-21.0591313495866	-20.0953429378028	1.35922592561558	GOOD	GOOD
0.0090658415084573	0.0326283875061932	0.172812874731714	0.000261199425320401	0.989294357617112	0.931597608208979	-0.0997177770308327	-0.13598472948128	0.107806953162635	-0.0746109215350422	0.00887466037977533	0.702996534244172	0.441438214089668	-0.0440072461098473	12.1868703554762	18.915869335136	-3.8783139323712	-21.5662086397371	-19.3401528090166	1.66213537022837	GOOD	GOOD
0.00914580353376074	0.0333785967500178	0.172173907060369	-0.00323566435298448	0.992827300880169	0.925806806277953	-0.102357197019753	-0.132213896695512	0.029190886321923	-0.156044522089356	-0.0965563661567977	0.752745375768147	0.972244966101103	-0.0874535250558608	12.1868703554762	18.915869335136	-3.8783139323712	-21.8123913495866	-18.9735129378028	1.80919592561558	GOOD	GOOD
0.00915179144481421	0.0336840796765608	0.175515791859713	-0.00295328403907803	0.991175524398526	0.919614852527909	-0.104904081023987	-0.142211101958426	-0.0425985537518623	0.153954843439783	-0.123821561763064	0.763840688985117	1.25604613410497	-0.1260852	12.1868703554762	18.915869335136	-3.8783139323712	-21.8123913495866	-18.9735129378028	1.80919592561558	GOOD	GOOD
0.00911421511593239	0.033464907073748	0.177303452379657	-0.00104198230423116	0.987668251965858	0.921446826718377	-0.106078775699701	-0.13455482439354	-0.0150083017829507	0.100682866584684	-0.0287360478856656	0.646537928162789	0.916873953723245	-0.0403065213422481	12.1868703554762	18.915869335136	-3.8783139323712	-21.8123913495866	-18.9735129378028	1.80919592561558	GOOD	GOOD
0.0092088476663756	0.0327442391136252	0.178878044915225	0.00266033114346075	0.987139563544835	0.927675089579684	-0.104620497721169	-0.126415886420867	-0.0260223979481911	0.137910792536295	0.0376578127809202	0.52892520388835	0.71362589732658	-0.004158936	12.0877965501422	18.6103181598514	-3.87739262583727	-21.8123913495866	-18.9735129378028	1.80919592561558	GOOD	GOOD
0.00903690584025617	0.0316740857585624	0.179255126904879	0.00288324152018824	0.991937015660288	0.923625363077783	-0.10293753389989	-0.124887399658632	0.0802397972771843	0.0406527992167843	-0.0739602554172379	0.5111839	0.428460189600108	-0.004158936	11.8244733554762	17.798209335136	-3.8749439323712	-21.2704476213677	-20.0565756390708	1.16266745410643	GOOD	GOOD
0.00924762733254621	0.0305216671326416	0.175366417117815	-0.00148899894257107	0.988085760729049	0.924078542892624	-0.0975003033895794	-0.1288718442753	0.0917057078150959	0.0949765587509801	0.104848241764411	0.5111839	0.0767934339063288	-0.0935831186122455	11.8244733554762	17.798209335136	-3.8749439323712	-21.0633013495866	-20.4705529378028	0.915545925615582	GOOD	GOOD
0.00920798046395823	0.0295439900345866	0.173960697011157	-0.00376962546754908	0.986172700716887	0.924380802029492	-0.0956938889407959	-0.127511822499701	-0.0643503855538215	0.00823499921011791	0.0718995748992381	0.649283934940706	0.285970470542768	-0.0807646139978757	11.8244733554762	17.798209335136	-3.8749439323712	-21.0633013495866	-20.4705529378028	0.915545925615582	GOOD	GOOD
0.00883513849114344	0.0288669448385789	0.17630879115629	-0.000499553199169794	0.986226567699955	0.923129533249696	-0.101226115461244	-0.125185762739759	-0.16237906191592	-0.0868415601447831	-0.00148736120026543	0.603645190883017	0.521373027758863	-0.202911690472658	11.8244733554762	17.798209335136	-3.8749439323712	-21.0633013495866	-20.4705529378028	0.915545925615582	GOOD	GOOD
0.00915741780178183	0.0284703016676047	0.172677527117629	0.000462256400314722	0.989117781958583	0.923529236838269	-0.101545185011388	-0.123987634051182	0.0145109985335738	-0.300835956377734	0.043553504996244	0.478568226237026	0.5643053	-0.201474547671123	11.921120205866	17.9958269311777	-3.87545540073697	-21.0633013495866	-20.4705529378028	0.915545925615582	GOOD	GOOD
0.00963739315566143	0.0282467313695022	0.173212855743841	-0.00261862997041741	0.992663583839589	0.9219002151393	-0.104476042552413	-0.125670157748282	-0.0402713478725984	-0.107333170856414	0.0435747708159824	0.0661665608765668	0.339907169486306	-0.0927573510201832	12.1891653554762	18.543909335136	-3.8768739323712	-21.3606290136526	-19.3122765863195	1.25897264046568	GOOD	GOOD
0.00968167525115279	0.0280712579216555	0.170618186243648	-0.00112687230772866	0.988008636264823	0.924002781524046	-0.10616177621654	-0.130042923072378	0.138247282894153	0.0677434927076591	0.027498352108716	-0.191623417512589	0.228681951942789	0.125887826652131	12.1891653554762	18.543909335136	-3.8768739323712	-21.4477713495866	-18.9728029378028	1.35962592561558	GOOD	GOOD
0.00948300332369237	0.0278384394522376	0.172579186287379	0.00273670758455098	0.984885133170063	0.929711094264738	-0.102432291418089	-0.130676341907568	0.017836058015488	0.0522717465974713	-0.0497058862208556	-0.379243668882919	0.400253470066191	0.420535987178618	12.1891653554762	18.543909335136	-3.8768739323712	-21.4477713495866	-18.9728029378028	1.35962592561558	GOOD	GOOD
0.00956444290942046	0.0274701054701072	0.170928793659025	0.00377369234778857	0.983914349264015	0.930108291012811	-0.102384843160078	-0.127796908895929	-0.000265853326142228	0.0236149764759394	-0.0929841682366458	-0.537016943742297	0.187194773156235	0.444371320505163	12.1889367368017	18.5423154625689	-3.99283914049152	-21.4477713495866	-18.9728029378028	1.35962592561558	GOOD	GOOD
0.00952952507343182	0.0269332844274759	0.173494410204889	0.000999631386041873	0.98988063517116	0.931525780369591	-0.102626670160681	-0.12626850933273	-0.182952045597932	0.0218685045644073	0.0592742043130907	-0.673161796779904	0.303492450709897	0.456918928472664	12.1882803554762	18.537739335136	-4.3257839323712	-21.4477713495866	-18.9728029378028	1.35962592561558	GOOD	GOOD
0.00948021284887284	0.0262713861379543	0.172885539985036	-0.000682707013356393	0.9910492341865	0.929594722948828	-0.0996298518467443	-0.12894055972371	-0.151445104079795	-0.140783014689299	0.0892086328190389	-0.762748511553163	0.47300636529504	0.343765206095457	12.1882803554762	18.537739335136	-4.3257839323712	-21.4420792846028	-19.4022758328525	1.3612022779525	GOOD	GOOD
0.00952740579200755	0.0256039062083876	0.171928256719877	-0.000324487451510362	0.989867470521785	0.924242071615258	-0.101839978176057	-0.133516657744283	-0.0439930283809226	-0.153938230636462	0.0279683450835634	-0.7891756	0.380550696282996	0.27524637610075	12.1882803554762	18.537739335136	-4.3257839323712	-21.4378413495866	-19.7220329378028	1.36237592561558	GOOD	GOOD
0.00974091445812953	0.0250795040111978	0.174230324888154	-0.000681703604197768	0.989953301561179	0.926546066501775	-0.100822862722161	-0.132181990873228	-0.0135460353749831	-0.00695899464885921	-0.0332809058772082	-0.715716499630877	0.504287158284928	0.228335041883681	12.1882803554762	18.537739335136	-4.3257839323712	-21.4378413495866	-19.7220329378028	1.36237592561558	GOOD	GOOD
0.00979018732019704	0.024823420509897	0.173852237794953	-0.00225538444656203	0.985229309812901	0.928371715130246	-0.101851708234193	-0.130940150547061	-0.0441977140637499	-0.154848636825343	-0.0485435444537955	-0.366573398755312	0.482340267944582	0.252263634659278	12.0970856482781	18.3512674489836	-4.32530381808895	-21.4378413495866	-19.7220329378028	1.36237592561558	GOOD	GOOD
0.00971618073882021	0.0249128639399866	0.174471433524143	-0.00238199972907503	0.98691613829458	0.927923565144767	-0.103770117504755	-0.130961677431619	0.0326177847334487	0.0235290966067506	0.0281757320491194	0.133733612348394	0.354628363880569	0.263283184502276	11.8235883554762	17.792029335136	-4.3238639323712	-21.4378413495866	-19.7220329378028	1.36237592561558	GOOD	GOOD
0.00984096290267497	0.0253683087284506	0.172996863952016	0.000303399660977202	0.986856798750584	0.928666790636836	-0.100350627046369	-0.131419285359102	0.0795017904937008	-0.0956982261432141	-0.0179540728287802	0.363996610208377	0.440639268234733	0.125750649169617	11.8235883554762	17.792029335136	-4.3238639323712	-21.6706934332659	-19.72284908825	1.36518572600994	GOOD	GOOD
0.0100002161554958	0.0261393151120246	0.172996495952618	-0.00359407119792404	0.983240713557003	0.927511058753631	-0.101916399839696	-0.131682684381529	-0.0596082939821306	-0.0946144132014045	-0.00294210192815913	0.230556003489036	0.469537565719882	0.0953933366799047	11.8235883554762	17.792029335136	-4.3238639323712	-21.8115913495866	-19.7233429378028	1.36688592561558	GOOD	GOOD
0.0103802474227631	0.0270888455023499	0.173495621063824	-0.00334690011968942	0.989003227227017	0.926691276628597	-0.103315991175432	-0.125958244806265	-0.044561192304962	-0.171155352231359	0.07325034831149	0.020161864267051	0.298923304765726	0.0785537744440288	11.8235883554762	17.792029335136	-4.3238639323712	-21.8115913495866	-19.7233429378028	1.36688592561558	GOOD	GOOD
0.010493983209959	0.0279994739294538	0.173654390611424	-0.00335907317333853	0.984871329934946	0.924413628416838	-0.100765610753927	-0.127189898895564	0.0168794074542121	-0.00580988240045041	0.151181069269809	-0.167480056438196	0.140276077916498	-0.022854374223772	11.8229059281887	17.975043265891	-4.107290066782	-21.8115913495866	-19.7233429378028	1.36688592561558	GOOD	GOOD
0.0104996305301421	0.0286249014896177	0.171102686480128	-0.000866636563208845	0.984256934010334	0.926427001675166	-0.097948266823629	-0.126928440338128	0.0783899284897309	0.00628196239884346	0.0898663095739137	-0.149731687473312	0.177027973931416	-0.06512207	11.8207683554762	18.548299335136	-3.4289139323712	-21.8115913495866	-19.7233429378028	1.36688592561558	GOOD	GOOD
0.0106187187744319	0.0287867168231545	0.175910736075585	0.00229997236613235	0.986838344391731	0.928389087519784	-0.100984258878817	-0.13219927600881	0.125123916826694	0.101630828546706	0.0431953946358897	-0.0663425610906267	0.137958035768646	-0.06512207	11.8207683554762	18.548299335136	-3.4289139323712	-21.5666292838152	-19.2180001066114	1.361997726513	GOOD	GOOD
0.0108937286127879	0.0284607378431685	0.175007878771397	-0.00096224192917091	0.988531370908675	0.925878260459457	-0.100271464073717	-0.131686157555156	0.0666642719868145	-0.127396304073219	0.0286064668851747	-0.00380386229048078	0.179344141917657	-0.06512207	11.8207683554762	18.548299335136	-3.4289139323712	-21.4477713495866	-18.9728029378028	1.35962592561558	GOOD	GOOD
0.01076156206046	0.0277914067108271	0.173190568044428	0.000706741654518234	0.992163211145765	0.925623273732737	-0.099693483911454	-0.134330662598016	-0.121229282196261	-0.0333633749368615	-0.00379448161819296	0.273371460617882	0.175874917572477	-0.0228596226143496	11.8207683554762	18.548299335136	-3.4289139323712	-21.4477713495866	-18.9728029378028	1.35962592561558	GOOD	GOOD
0.0112139872704286	0.0270454494689025	0.177135240325278	-0.0024701841945775	0.9877378516839	0.923686791342493	-0.102051998402354	-0.136283316771965	-0.135571314603347	-0.114081403204095	0.0431088581550593	0.430884003912316	-0.00516421333602314	-0.218507251175243	11.9073790280507	18.4603666939584	-3.53324150760338	-21.4477713495866	-18.9728029378028	1.35962592561558	GOOD	GOOD
0.0109913186765002	0.026524078664271	0.177457789117094	-0.00276515289861452	0.993816990820872	0.924058256470533	-0.0994733877342419	-0.133140702632064	-0.125555291505772	0.0818261658977522	0.0431272420438335	0.493423850274319	0.00871721408317026	-0.222018434166884	12.1914603554762	18.171949335136	-3.8754339323712	-21.4477713495866	-18.9728029378028	1.35962592561558	GOOD	GOOD
0.0111354487221302	0.0264510433729518	0.175168568525347	-0.00106019968358774	0.993549091612131	0.926114577005038	-0.101966268147145	-0.127798935039567	0.0636501221212475	0.0453473048385914	0.0855050816830292	0.5111839	-0.0419302940832664	-0.231135696718834	12.1914603554762	18.171949335136	-3.8754339323712	-21.9775661432039	-19.7874368301821	1.36914298083611	GOOD	GOOD
0.0112854616096974	0.0269232098991063	0.173660086763655	-0.00153958267360839	0.993492960952113	0.929584347694395	-0.105204416566541	-0.125248882092454	0.0354658226237772	-0.160908567660046	0.185009977989508	0.601978664667396	-0.159152554589918	-0.337400396624537	12.1914603554762	18.171949335136	-3.8754339323712	-22.1803613495866	-20.0992629378028	1.37278592561558	GOOD	GOOD
0.0114211066933137	0.0279525081542207	0.177842803500824	-0.00442532114108989	0.987332800818764	0.930974853896679	-0.107240776239187	-0.129571372826719	-0.0874408581813797	0.0412048477757815	0.0569122023976783	0.589012249537625	-0.103874768902558	-0.3699377	12.1914603554762	18.171949335136	-3.8754339323712	-22.1803613495866	-20.0992629378028	1.37278592561558	GOOD	GOOD
0.0113047164467661	0.0294932394466676	0.178991564175608	3.34953142652731e-05	0.985032067694195	0.928156426312404	-0.104874800746895	-0.126749219492181	-0.127125648030883	-0.117519355175027	0.0904251143966392	0.433209680106621	0.0133473831205631	-0.278117673615437	12.1911426876317	18.2571428945223	-3.77462057747997	-22.1803613495866	-20.0992629378028	1.37278592561558	GOOD	GOOD
0.0113680253055458	0.0314042533511024	0.178075881096251	0.00213302765834369	0.986551279608747	0.923756738686448	-0.102074052562224	-0.131826505399419	0.00858243879337076	-0.281120367525972	0.0290193588535607	0.3873402	-0.135124822713355	-0.108455691324706	12.1900503554762	18.550089335136	-3.4279639323712	-22.1803613495866	-20.0992629378028	1.37278592561558	GOOD	GOOD
0.0115064560458928	0.033425839760288	0.178596763837006	0.00498731377913182	0.984805816144616	0.924258781291345	-0.103384992998775	-0.130193413389272	-0.155387416885688	-0.0372470528023791	-0.00498947730333382	0.435206870498662	-0.0106832966975838	-0.253624482781526	12.1900503554762	18.550089335136	-3.4279639323712	-21.8843959200638	-20.0977864732838	1.71331584703374	GOOD	GOOD
0.0112861180835413	0.0352361459229918	0.177864425037975	0.00192049015967677	0.987792374901265	0.92012142467142	-0.104737351957354	-0.132105036885211	-0.0188083870591865	0.0220589313743307	0.0562984684380725	0.352292217805014	-0.00343342513355324	-0.118037743932261	12.1900503554762	18.550089335136	-3.4279639323712	-21.7974913495866	-20.0973529378028	1.81330592561558	GOOD	GOOD
0.0113340487867519	0.0365474542847523	0.176715363945358	-0.00245773738849174	0.988812385459356	0.919207119970009	-0.102265366484241	-0.131731253174982	0.0849047585294457	0.0683422573468291	0.0504677719402224	0.3254183	-0.0620466022536163	-0.0167785773252196	12.1900503554762	18.550089335136	-3.4279639323712	-21.7974913495866	-20.0973529378028	1.81330592561558	GOOD	GOOD
0.0114243083118264	0.037171951821579	0.173386348660487	-0.00270364131841958	0.991140255734972	0.924854470548329	-0.103095795757228	-0.126097406457431	-0.032747849896329	0.0554174431336312	-0.114726130477774	0.375138559066621	-0.120657528950892	-0.102059766451023	12.1102075108025	18.4676315956276	-3.52528889433779	-21.7974913495866	-20.0973529378028	1.81330592561558	GOOD	GOOD
0.01163044188116	0.0370678586581043	0.175881076134064	-0.00047846769123823	0.986259460070637	0.923298990448518	-0.100331273653777	-0.126883256262477	0.0371169653474698	-0.00391199242643224	-0.0318528041842955	0.347069375179742	-0.169834713977914	-0.0864379099665128	11.8221783554762	18.170169335136	-3.8763839323712	-21.7974913495866	-20.0973529378028	1.81330592561558	GOOD	GOOD
0.011560143438682	0.0363800034039628	0.174602941377148	0.000864343017052804	0.98893889455064	0.924519061102832	-0.0997011732517814	-0.1299885102958	-0.019938105648705	-0.0631116829528571	-0.0669044992645708	0.431843871391298	-0.1901261	-0.100047997857752	11.8221783554762	18.170169335136	-3.8763839323712	-21.3830193274321	-19.4523506900729	1.5508020130963	GOOD	GOOD
0.0116111818989115	0.0353982200890103	0.176396730962724	0.000705650409342281	0.991983477169755	0.926296137012025	-0.101316876645924	-0.134565867883548	0.0860351755389687	-0.0845058042039685	0.00738152815340276	0.438998362897639	-0.0886476273281612	-0.1260852	11.8221783554762	18.170169335136	-3.8763839323712	-21.0740313495866	-18.9715029378028	1.35510592561558	GOOD	GOOD
0.01187806723526	0.0344081783031085	0.174469554928542	-0.00263651295072986	0.986846009144889	0.926107894266114	-0.101364528346895	-0.133062867424327	-0.0465307461251499	-0.0283869875560437	0.103968350672003	0.3873402	-0.0848653696775485	-0.0899280371957166	11.8221783554762	18.170169335136	-3.8763839323712	-21.0740313495866	-18.9715029378028	1.35510592561558	GOOD	GOOD
0.011570536773998	0.0335486742159689	0.17405193400522	-0.00255829805114844	0.984522338860176	0.926412376848448	-0.101558394522852	-0.132266546128485	0.014950837272367	-0.13176347839832	0.0655290847167499	0.424694515826291	0.0079411136980782	-0.101898068303978	11.8212191466807	18.32563221252	-3.87698578887037	-21.0740313495866	-18.9715029378028	1.35510592561558	GOOD	GOOD
0.0117506490120111	0.0327977797589963	0.172740431834512	-0.00391815725673294	0.989531845368026	0.927780008764248	-0.0983698357264851	-0.129813187070049	0.0508894528403474	-0.0154560270374839	-0.067320371044708	0.449262	0.0288662250718386	-0.0139347583391182	11.8175883554762	18.914089335136	-3.8792639323712	-21.0740313495866	-18.9715029378028	1.35510592561558	GOOD	GOOD
0.0118681774830316	0.0320844611498092	0.172527101584724	-0.00538741096085399	0.991792340371521	0.929431664863534	-0.0979017941178073	-0.130584199850744	-0.0232293805079746	-0.1096701722538	-0.0186846227433244	0.449262	0.0924705752933586	-0.0191790509201883	11.8175883554762	18.914089335136	-3.8792639323712	-21.5362639502601	-19.6738756322362	1.08595633020911	GOOD	GOOD
0.0123313601038054	0.0313943253192023	0.168844654300475	-0.00572331487948676	0.988632670517911	0.928764011462195	-0.0984026728310793	-0.12966004432457	-0.0709446431415378	-0.073426890879483	-0.0187224147039592	0.449262	0.121329056235216	-0.06512207	11.8175883554762	18.914089335136	-3.8792639323712	-21.8157513495866	-20.0985629378028	0.923215925615583	GOOD	GOOD
0.0120056257174296	0.0307777041214063	0.170379561051182	0.00217666764655123	0.989299225661292	0.927453921323525	-0.10025820490485	-0.129028512831917	0.112598469148718	0.0804167250508647	-0.0311132332150142	0.528909716704208	0.174685634075483	-0.182743828286116	11.8175883554762	18.914089335136	-3.8792639323712	-21.8157513495866	-20.0985629378028	0.923215925615583	GOOD	GOOD
0.0122952181829814	0.0303179276649756	0.173620559747659	-0.00332707874439874	0.992408274659692	0.930280756187805	-0.0995299309041397	-0.128926558141801	0.0387115633831146	0.139693883249569	-0.0554365448480551	0.653991240324484	0.17820328572057	-0.128561902392013	11.8178964621916	18.8384166408876	-3.95616022750737	-21.8157513495866	-20.0985629378028	0.923215925615583	GOOD	GOOD
0.0127260650254765	0.0301069522755643	0.174286628726518	-0.00371065374484669	0.988920416662988	0.928430822044354	-0.100797132440661	-0.129241097254342	-0.0474215663243631	0.139884562516452	0.0426189527625411	0.450592056568091	0.23503511107647	-0.06512207	11.8191243554762	18.536839335136	-4.2626139323712	-21.8157513495866	-20.0985629378028	0.923215925615583	GOOD	GOOD
0.0126957830241564	0.0301919193516522	0.174576460229866	-0.00303824472470212	0.985918093707486	0.928874129205547	-0.101233982315567	-0.13476127832814	0.0505281673905895	-0.0504106998482205	0.0304610014169298	0.408773144942544	0.313199441423465	-0.147186333229207	11.8191243554762	18.536839335136	-4.2626139323712	-21.561393401203	-19.8451338189521	1.21879909783159	GOOD	GOOD
0.0128147975243053	0.0305151264678887	0.171145153008069	5.34327656878936e-05	0.986830495867095	0.927688376615779	-0.10325743887202	-0.134682768192631	0.212122340426151	-0.0386726973977678	-0.0308022790522508	0.449262	0.3321725	-0.270327161938707	11.8191243554762	18.536839335136	-4.2626139323712	-21.4378413495866	-19.7220329378028	1.36237592561558	GOOD	GOOD
0.0128734834748956	0.0309211326872661	0.17173149348674	0.000674850921638609	0.988687336967705	0.926608882512486	-0.102343476775759	-0.133098064759757	0.0156782277901622	0.0206456792941014	-0.0680850992487266	0.363437672618758	0.211520642175092	-0.182231295817721	11.8191243554762	18.536839335136	-4.2626139323712	-21.4378413495866	-19.7220329378028	1.36237592561558	GOOD	GOOD
0.0128998463759541	0.0312266973819737	0.171970434584799	-0.0035142183232952	0.988439100111227	0.92632492190204	-0.103878299423652	-0.129261388416582	-0.123669862866295	0.0342094575812451	-0.018608436478292	0.281891431648448	0.402833196082949	-0.168938097407904	11.8195655470512	18.4653336191397	-4.26233710628497	-21.4378413495866	-19.7220329378028	1.36237592561558	GOOD	GOOD
0.0131208878469384	0.0312915477311182	0.169612472655943	-0.00432916914614053	0.988210554067464	0.923456533079501	-0.104966935937169	-0.124941079992176	0.124951107432585	-0.0870872452762947	-0.0185649972554146	0.395928200799268	0.299413603768511	-0.230508802689873	11.8214193554762	18.164879335136	-4.2611739323712	-21.4378413495866	-19.7220329378028	1.36237592561558	GOOD	GOOD
0.013369166378393	0.0310576016947222	0.17161383002299	-0.00210764436491452	0.985100361240475	0.926145255407087	-0.101746590257509	-0.127268277336924	0.10163691017801	0.00905448651335559	-0.0185812421498464	0.359740751247059	0.2161062	-0.115808649493163	11.8214193554762	18.164879335136	-4.2611739323712	-21.7080090425852	-19.7229798800847	1.36563600934916	GOOD	GOOD
0.0134142600976487	0.0305431217576131	0.178763709840282	0.000309459958874323	0.989648168535991	0.926900240815132	-0.101227516110136	-0.128244938858137	-0.0328451349475546	0.0201158660387505	-0.0414893177853765	0.280039602091508	0.173577287749841	-0.154474198379319	11.8214193554762	18.164879335136	-4.2611739323712	-21.8115913495866	-19.7233429378028	1.36688592561558	GOOD	GOOD
0.0135348378966783	0.0297933883010088	0.172843446757836	-0.00084000000749081	0.987486728707851	0.926997825246194	-0.101835368897434	-0.129560675794211	-0.12585763559901	0.0793469556923794	-0.129741901921826	0.30949174325268	0.201179832220126	0.0846507509101531	11.8214193554762	18.164879335136	-4.2611739323712	-21.8115913495866	-19.7233429378028	1.36688592561558	GOOD	GOOD
0.0137194269696187	0.0288386120117939	0.175517779718938	0.000699236410525096	0.988989446601097	0.92828321707579	-0.104162950249413	-0.12686051991652	0.0909543895872136	0.0729413920179106	-0.0909760803072319	0.185577993375139	0.128733983466787	-0.0507280111894811	11.8215821604419	18.1660143708854	-4.17859042368358	-21.8115913495866	-19.7233429378028	1.36688592561558	GOOD	GOOD
0.0137115954904105	0.0277170710183374	0.172272805821319	-0.00147110783404539	0.990996357326479	0.926449194392269	-0.104200050702239	-0.123203583890591	-0.0485268734299818	-0.180172122957528	-0.129726928781577	0.1396526	0.365636371047345	-0.0795842231499348	11.8223043554762	18.171049335136	-3.8122539323712	-21.8115913495866	-19.7233429378028	1.36688592561558	GOOD	GOOD
0.0139726961743989	0.0265396074436351	0.174559138665302	-0.00181427795286357	0.986886762107164	0.923769449767935	-0.101689835398066	-0.130130104933462	-0.00931349153372581	-0.196387758188176	-0.0684389372619485	0.1396526	0.268863201298561	-0.06512207	11.8223043554762	18.171049335136	-3.8122539323712	-21.8186386392281	-19.7238143025705	1.02299055477775	GOOD	GOOD
0.013808929419661	0.0254969781608621	0.17137083277577	-0.000277156246673146	0.991592048483384	0.924368713448911	-0.101035241877904	-0.128275013718761	-0.0376651306111521	-0.0398649211834289	-0.00715974355648489	0.0911855783180062	0.306952729185626	-0.112838666193659	11.8223043554762	18.171049335136	-3.8122539323712	-21.8207113495866	-19.7239529378028	0.921845925615582	GOOD	GOOD
0.0141545477308909	0.02478681493633	0.175661138307269	-0.00190586856175719	0.990380797177062	0.923070656320191	-0.0994669264387	-0.133182313180151	0.0307119326306701	-0.0122284406620618	0.0213503286502565	0.274149974654004	0.286151547931021	-0.0777406986084681	11.8223043554762	18.171049335136	-3.8122539323712	-21.8207113495866	-19.7239529378028	0.921845925615582	GOOD	GOOD
0.0141793043735599	0.0245324823208672	0.177303216795105	-0.000814133589557338	0.986969426580272	0.923589043753665	-0.0978133324792892	-0.132579988766299	-0.153716647241571	-0.088959951668923	-0.0687280387355742	0.3254183	0.162290132137396	-0.10428747564776	11.8221486305132	18.1699636594052	-3.89124607970839	-21.8207113495866	-19.7239529378028	0.921845925615582	GOOD	GOOD
0.0141802858034003	0.0247337707214763	0.171283060131962	-0.00357506606124945	0.987856156876723	0.924694723988897	-0.0990343115497907	-0.130872027513888	-0.262987838947243	0.0399930496762037	-0.0286942658699327	0.220826234398694	0.132714358658858	-0.0574367907252513	11.8214193554762	18.164879335136	-4.2611739323712	-21.6051432217957	-19.7228719160321	1.16987848845869	GOOD	GOOD
0.0142235648981126	0.0252641763703945	0.176244858179546	-0.00398573887700336	0.988559338962295	0.924324410517554	-0.101920207890408	-0.130788262461364	-0.0275833946692917	0.156321769099113	-0.0899392915346085	0.175135481445358	0.191327553808826	0.0657080121567383	11.8214193554762	18.164879335136	-4.2611739323712	-21.4378413495866	-19.7220329378028	1.36237592561558	GOOD	GOOD
0.0144446672955966	0.0259239345927242	0.173257588661053	0.00153807570938526	0.99048269833373	0.926533875777494	-0.0995502800043305	-0.128157060042005	0.0936567506998123	0.0393315616109301	-0.0987142742187056	0.273774510979446	0.182273277583437	0.0466852145190757	11.8214193554762	18.164879335136	-4.2611739323712	-21.4378413495866	-19.7220329378028	1.36237592561558	GOOD	GOOD
0.0145148173357655	0.0265233361225015	0.17397907359063	0.00130252387490934	0.991353076016881	0.925970419544599	-0.0997223244273137	-0.127860760245386	-0.0386481140656237	0.146823898386918	0.0735457409998865	0.288700676338288	0.0892495154773228	-0.112606235567388	11.8214193554762	18.164879335136	-4.2611739323712	-21.4378413495866	-19.7220329378028	1.36237592561558	GOOD	GOOD
0.0146011302941115	0.0269556118411343	0.171700763233964	0.00177562296277909	0.988543618827106	0.924824484413834	-0.10385798430173	-0.128537103672566	0.0533113960601967	-0.0405410165798823	-0.0587925401292789	0.2634964	0.111986743010796	-0.113535094837729	11.9448260057582	18.2278205499826	-4.26109515528615	-21.4378413495866	-19.7220329378028	1.36237592561558	GOOD	GOOD
0.0146295166921056	0.0272174521875447	0.173143421978107	-0.000234053839749106	0.983433522547404	0.931125671357835	-0.101417167351408	-0.131406213119059	0.022457704717215	-0.0010795734284713	0.0534782348920312	0.2634964	0.264779795200243	-0.13985150491594	12.5576883554762	18.540399335136	-4.2607039323712	-21.6755450557001	-19.493602513987	1.09153234020042	GOOD	GOOD
0.0147641706147584	0.0273725116920458	0.176177902174052	-0.00160992212718567	0.987852076905192	0.931509237936039	-0.0971576774180034	-0.13036625137801	0.0949172011167975	-0.0409063555862015	0.0743977213800421	0.18635766537882	0.3321725	-0.149076141582829	12.5576883554762	18.540399335136	-4.2607039323712	-21.8256713495866	-19.3493329378028	0.920475925615584	GOOD	GOOD
0.0147157883513271	0.027514185887164	0.174705173161735	0.000445665437982276	0.986487134127112	0.927975576327554	-0.0991849692058943	-0.130084902115978	-0.0195330907384558	-0.0106647455438926	-0.0495467941253591	0.218026803680686	0.258720265518632	-0.1260852	12.5576883554762	18.540399335136	-4.2607039323712	-21.8256713495866	-19.3493329378028	0.920475925615584	GOOD	GOOD
0.0149348289435133	0.0277654853639375	0.173357548484242	-0.00487427583350131	0.989060816008339	0.92803247005982	-0.101265200039945	-0.131943391283123	0.176739557251346	-0.10058260009485	0.0650367830920934	0.303302365438979	0.2161062	-0.0868955716805853	12.5570719083797	18.6609548896014	-4.19925070589815	-21.8256713495866	-19.3493329378028	0.920475925615584	GOOD	GOOD
0.0150608509025352	0.0282733296260755	0.172354914417501	-0.00057440872698942	0.986091048670268	0.925382604780234	-0.101481739716159	-0.131181349215161	0.105342248780625	-0.0222989234588996	-0.12141184135719	0.244572540381918	0.253990519901909	-0.14471603176247	12.5538573554762	19.289609335136	-3.8787939323712	-21.8256713495866	-19.3493329378028	0.920475925615584	GOOD	GOOD
0.0147800913514515	0.029153941656486	0.171997544409646	0.000417987411086733	0.987248202474162	0.922395726919456	-0.100884272436309	-0.130470357340178	0.0308937796429714	0.118190939141872	-0.027856389238961	0.160533796365047	0.2741394	-0.0658325720280062	12.5538573554762	19.289609335136	-3.8787939323712	-21.8256713495866	-19.3493329378028	0.920475925615584	GOOD	GOOD
0.0150408068292842	0.0304249543303058	0.174612277948746	-0.000721856227238876	0.986512554093085	0.925747691826066	-0.102842938830956	-0.1256915899703	0.138461524810492	0.04982530706522	-0.0700488862839362	0.222967720991677	0.23509793745174	-0.127196580918445	12.5538573554762	19.289609335136	-3.8787939323712	-21.8256713495866	-19.3493329378028	0.920475925615584	GOOD	GOOD
0.0149888508933036	0.0319749310106407	0.175877927675217	0.00021663476856198	0.985776434006626	0.925628853060267	-0.0999792215618806	-0.12523531472923	-0.121607816891088	-0.0137480101685404	-0.027703779391006	0.348047291702598	0.176485655343302	-0.22866922023213	12.5538573554762	19.289609335136	-3.8787939323712	-21.8256713495866	-19.3493329378028	0.920475925615584	GOOD	GOOD
0.0151195969453944	0.0335596275869673	0.176801810636347	0.0023502672239766	0.990560152778392	0.928698293388831	-0.0980604484372117	-0.128138332620005	-0.102795016178782	0.141964134896629	-0.0795685893102149	0.129974395131274	0.198273539806674	-0.121321022636441	12.6114744259639	19.0621103847102	-3.93646686507478	-21.8256713495866	-19.3493329378028	0.920475925615584	GOOD	GOOD
0.0152971802044496	0.0348339852159863	0.168962000342064	-0.00230428202231949	0.99053789434498	0.930167111889412	-0.0987276007473941	-0.127702366033663	0.0202095475378856	-0.082714762330859	-0.0610440579863742	0.23336415582845	0.297663270489835	-0.10795943356454	12.9315611554762	17.798259335136	-4.2568639323712	-21.8256713495866	-19.3493329378028	0.920475925615584	GOOD	GOOD
0.015298183897405	0.0354825837699992	0.173896968120317	-0.00437144865796045	0.993708909442935	0.932469755742499	-0.098312822207726	-0.125429201490242	0.106293879367553	0.0419428034225043	0.0431932966778228	0.3254183	0.249473031156297	-0.0826477985316184	12.9315611554762	17.798259335136	-4.2568639323712	-21.815639079054	-19.6158222490175	1.23855162792123	GOOD	GOOD
0.0152839449497376	0.0353702912279491	0.175272520806811	-0.000470515506794511	0.986615773221876	0.929653453399865	-0.104038523568646	-0.125881072949364	0.0106050462289159	-0.0656931395942315	0.0523257900466307	0.235950652327421	0.341879736712958	-0.109163256041268	12.9315611554762	17.798259335136	-4.2568639323712	-21.8115913495866	-19.7233429378028	1.36688592561558	GOOD	GOOD
0.0155179012841576	0.0345564720230557	0.171771439989029	-0.00385050150443708	0.988038105659735	0.928511776087862	-0.104551673155789	-0.127691725393729	0.0810763281682861	0.143832166067237	0.0866813256262554	0.2015745	0.305198259174965	-0.170734827977808	12.9315611554762	17.798259335136	-4.2568639323712	-21.8115913495866	-19.7233429378028	1.36688592561558	GOOD	GOOD
0.0154172405885228	0.033219817488367	0.17307438085893	-0.00128318426892196	0.987027018123623	0.928234031593541	-0.10208911405204	-0.128863547048003	0.150566248833145	-0.135484202204232	-0.00922714411559156	0.109597641661296	0.31723968503374	-0.0964955763631553	12.824584427979	17.8522737792475	-4.20173072190951	-21.8115913495866	-19.7233429378028	1.36688592561558	GOOD	GOOD
0.0155731317318333	0.031605285726459	0.173628445068219	0.00162301117967318	0.989265189841703	0.925567761311057	-0.102255660532065	-0.126191120721013	-0.0513224274136723	-0.228435783465139	0.043239812450441	0.217564274846843	0.550592518572263	-0.111011553905155	12.1914603554762	18.171949335136	-3.8754339323712	-21.8115913495866	-19.7233429378028	1.36688592561558	GOOD	GOOD
0.0154434667435361	0.0299795743075821	0.174144267791111	0.00162241813739316	0.994936046093898	0.926183229715204	-0.1013609071094	-0.127794337160993	-0.024618691345244	0.0858363784969397	0.0345892717030169	0.2634964	0.489548563886801	0.0134089271650329	12.1914603554762	18.171949335136	-3.8754339323712	-21.8078006115121	-20.0090669599566	1.36793848467853	GOOD	GOOD
0.0156778559090206	0.0285901408003201	0.17252530394715	0.0012780234375717	0.993771681791826	0.92704768603078	-0.101401404385395	-0.125256625594748	-0.148833206429091	-0.152556315247132	-0.0095521310962689	0.167800044484051	0.224022434379555	0.00969687661341843	12.1914603554762	18.171949335136	-3.8754339323712	-21.8066213495866	-20.0979529378028	1.36826592561558	GOOD	GOOD
0.0156269336441823	0.0276642571415395	0.174851099647254	-0.000798734782309272	0.991254050808449	0.925678135154467	-0.106077923400641	-0.127376609158591	0.0546938581659302	-0.0422769226158477	0.0348116504044911	0.236582004931374	0.248915230975849	-0.004158936	12.1914603554762	18.171949335136	-3.8754339323712	-21.8066213495866	-20.0979529378028	1.36826592561558	GOOD	GOOD
0.01552940596354	0.0274193360960273	0.171263125852952	-0.00094405539543218	0.989162958646633	0.927091553374543	-0.103799982500475	-0.133897081494724	0.0184328209919747	0.0251012943980839	-0.00968864303912082	0.2634964	0.228138892324986	-0.004158936	12.2413382178621	18.2221298194137	-3.92790519082601	-21.8066213495866	-20.0979529378028	1.36826592561558	GOOD	GOOD
0.0157075562337483	0.0280262633775028	0.173454864782512	-0.00138300341663818	0.991591148431504	0.92752882720769	-0.0978293333560463	-0.132174427961635	0.124820813425817	0.095690582231836	0.0267437280854929	0.2634964	0.122949679895325	0.0447709317690359	12.5576883554762	18.540399335136	-4.2607039323712	-21.8066213495866	-20.0979529378028	1.36826592561558	GOOD	GOOD
0.0157290476478929	0.0295448276324825	0.178820261637351	0.00160915652913529	0.99040143602637	0.92721111763142	-0.0966015355285352	-0.130445580699359	0.108398286524937	-0.101992542814814	-0.0713020091911008	0.0622258193239283	0.024587508682745	-0.0224575019770699	12.5576883554762	18.540399335136	-4.2607039323712	-21.5728204540449	-19.8539718058531	1.0751193224304	GOOD	GOOD
0.0156435042256357	0.03189694009233	0.174903216084488	0.00333101356689576	0.98565580660854	0.927644918666815	-0.0999349662249274	-0.130570482326517	0.01773013365363	-0.058205983247374	-0.0100863994288841	0.0247956060145041	0.0504290205216439	-0.100027445976199	12.5576883554762	18.540399335136	-4.2607039323712	-21.4469713495866	-19.7226429378028	0.917325925615582	GOOD	GOOD
0.0159157259651329	0.0348859612308188	0.172123769082975	-0.00336948255520573	0.988100508307305	0.926637462438449	-0.099331191073053	-0.130117513397756	0.108609474977585	-0.109741091790519	0.0352997710287112	0.113800892195965	-0.00137507994771244	-0.0550618179952749	12.5576883554762	18.540399335136	-4.2607039323712	-21.4469713495866	-19.7226429378028	0.917325925615582	GOOD	GOOD
0.0157701814753659	0.038205886932533	0.175740095624115	0.00482851586879204	0.992777653055277	0.925066998964977	-0.100298716712386	-0.128950997226346	0.00135052992228218	-0.1172334305425	-0.0259425604594391	0.1396526	-0.0396775933079017	-0.0402769430843387	12.3768125595186	18.5402037345815	-4.21197893932379	-21.4469713495866	-19.7226429378028	0.917325925615582	GOOD	GOOD
0.015837045467824	0.041427245694392	0.174397446351773	-7.30806630001163e-05	0.986761122311548	0.929713998063205	-0.10214556494901	-0.126326809087221	0.00143804943714559	-0.176318382034047	-0.0717301963184357	0.1396526	0.0538954331780061	-0.101848157710509	11.1428663554762	18.538869335136	-3.8795739323712	-21.4469713495866	-19.7226429378028	0.917325925615582	GOOD	GOOD
0.0159829285806204	0.0440429057599434	0.174278008690842	-0.00158756210590732	0.98602169167016	0.932393941545928	-0.100432988440329	-0.125668293848422	0.00147725628401076	-0.213345260968194	-0.00283163258684761	0.291335453176503	0.1000398	-0.16341874817312	11.1428663554762	18.538869335136	-3.8795739323712	-21.6763442074013	-19.2642462877961	1.19095663000419	GOOD	GOOD
0.0157514010198701	0.0456098667241891	0.176397238877821	-0.000423440131822232	0.984259412226209	0.929910875359977	-0.101942847434106	-0.12593779425188	0.0166500631161441	-0.116595948752555	0.0894648409128156	0.348801779533795	0.13615800474823	-0.149106609245625	11.1428663554762	18.538869335136	-3.8795739323712	-21.8215213495866	-18.9741129378028	1.36414592561558	GOOD	GOOD
0.0158640547755125	0.0458914482652994	0.17611555713424	-0.00104163286505683	0.986744422432696	0.928876498773352	-0.0994121032298138	-0.127819161622988	0.0948059722934568	-0.13982095019688	-0.0256715110735185	0.3254183	0.121374797888404	-0.1260852	11.1428663554762	18.538869335136	-3.8795739323712	-21.8215213495866	-18.9741129378028	1.36414592561558	GOOD	GOOD
0.0159956836733239	0.044910218597046	0.174608877820024	0.000310033362633726	0.986340895227314	0.929058282708228	-0.102358473661704	-0.131906964604954	-0.121677968046918	0.0618443065007158	-0.0795997017844151	0.206095622622302	0.025487029303058	-0.165243560845109	11.187298011134	18.4947249229725	-3.87162243955474	-21.8215213495866	-18.9741129378028	1.36414592561558	GOOD	GOOD
0.0159945932072492	0.042896916372424	0.178989890201039	-0.00212106735895274	0.98617815205691	0.927806828507712	-0.101868771164837	-0.129038410425594	-0.114330786219453	0.00259382863819717	-0.0868573888015301	0.180044618368453	-0.0538819335160051	-0.10751510541527	11.5145693554762	18.169569335136	-3.8130539323712	-21.8215213495866	-18.9741129378028	1.36414592561558	GOOD	GOOD
0.0159764412176424	0.0401625177637967	0.176578013138528	-0.00155714147412001	0.98562485339954	0.925467943968034	-0.0977977843227814	-0.127856609684621	-0.0527911553174761	-0.056653525856267	-0.126628824332849	-0.00346996584244226	-0.07405973	-0.0247481238371534	11.5145693554762	18.169569335136	-3.8130539323712	-21.8149450261745	-19.4703041553277	1.36596054053492	GOOD	GOOD
0.0159028907726811	0.0369805540515907	0.177381493578973	-0.00314058501441219	0.987910209716562	0.928199992483341	-0.096258403389084	-0.130763244400941	-0.00535625440858288	-0.0749221464313459	-0.0393440331724548	-0.1080349	0.0429780135646731	-0.0861234009232001	11.5145693554762	18.169569335136	-3.8130539323712	-21.8115913495866	-19.7233429378028	1.36688592561558	GOOD	GOOD
0.0158917951949016	0.0335567169365172	0.173822077383194	0.00135823812675212	0.989480458464558	0.92700504024837	-0.10106538418127	-0.133604567215285	-0.0528315181248181	0.154269878027823	-0.188325413860431	-0.1080349	-0.0583304998716825	-0.1260852	11.5145693554762	18.169569335136	-3.8130539323712	-21.8115913495866	-19.7233429378028	1.36688592561558	GOOD	GOOD
0.0160146949761652	0.0300650702562173	0.175868536706567	0.00297832912613339	0.990663342595724	0.9273532264674	-0.102733138165115	-0.130411305179862	-0.00517982931424281	-0.115644475981592	-0.0727091761759522	-0.150915902339785	0.0286593193576189	-0.1260852	11.5900068350405	18.1692446607516	-3.86294444705097	-21.8115913495866	-19.7233429378028	1.36688592561558	GOOD	GOOD
0.0161610979864027	0.026698445162436	0.171582935069017	0.00135488768214268	0.986314551507243	0.927700264268598	-0.0969840499187343	-0.128172294421686	-0.0530815079566438	-0.142247608263173	-0.011430691530342	-0.300472050981501	-0.0630520620105853	-0.168916673088184	12.1907023554762	18.166659335136	-4.2602139323712	-21.8115913495866	-19.7233429378028	1.36688592561558	GOOD	GOOD
0.0159620430794565	0.0236922691504448	0.172615611396363	-0.00452842842799971	0.985451194796735	0.927556465208861	-0.0974389572839378	-0.128723674438703	0.00175498427934123	0.0691652657504766	0.0431443833742614	-0.443968562514896	-0.0493886387886132	-0.273928128337308	12.1907023554762	18.166659335136	-4.2602139323712	-21.8115913495866	-19.7233429378028	1.36688592561558	GOOD	GOOD
0.0161582658898389	0.0212971005394858	0.176752837203898	-0.00295458353671177	0.982938090196486	0.926889292315718	-0.101012539586413	-0.13011683808337	0.00828121286743864	0.0564552122015845	0.0365129596834859	-0.613785484006382	0.0259035662885181	-0.176833426820698	12.1907023554762	18.166659335136	-4.2602139323712	-21.8115913495866	-19.7233429378028	1.36688592561558	GOOD	GOOD
0.0159561573684626	0.0197309686511213	0.171694976223174	-0.000707585198337337	0.987263845362755	0.925400874053649	-0.100934128910116	-0.134315849020717	0.037483764173935	-0.0310745141066395	-0.0118363364184832	-0.387851902956533	-0.158035005108359	-0.147099330876001	12.1907023554762	18.166659335136	-4.2602139323712	-21.8114517452026	-19.8525769566712	1.29065503788705	GOOD	GOOD
0.016130284837409	0.0191571118152912	0.173198044249728	0.00026719653958955	0.986832238072762	0.923708737007302	-0.0995241763020735	-0.139527621617745	-0.163913113426608	0.0916061934825094	0.0492967308782391	-0.00525404899173038	-0.433858605079127	-0.176074263697292	12.1523510236731	18.2048663764756	-4.26046164132148	-21.8112592543652	-20.03076881419	1.18554553495899	GOOD	GOOD
0.0159831963160982	0.0196701338049678	0.174547231296365	0.000896442140549116	0.986880453513189	0.922016599960955	-0.0981142236940306	-0.144739394214773	0.00190513385619802	-0.209815751803242	0.0917581609083202	0.377343804973073	-0.709682205049894	-0.205049196518584	11.8191243554762	18.536839335136	-4.2626139323712	-21.8110667635278	-20.2089606717087	1.08043603203093	GOOD	GOOD
0.0161123194111941	0.0212396435538017	0.171253393471134	-0.00124796405316925	0.987698315967927	0.920324462914608	-0.0967042710859877	-0.149951166811801	0.0141989104892113	-0.0437253893256281	-0.024761443531299	0.759941658937876	-0.985505805020662	-0.234024129339875	11.8191243554762	18.536839335136	-4.2626139323712	-21.8108742726904	-20.3871525292275	0.975326529102876	GOOD	GOOD
0.0159974854810523	0.0236230994233143	0.173209116453652	-0.000900142523552936	0.990512623975796	0.919586864834018	-0.100774553799687	-0.15123375868546	0.11295513370299	0.00394077392478567	-0.0800286495333665	1.80724320355344	-2.37173024321199	-0.120623975285672	11.8191243554762	18.536839335136	-4.2626139323712	-21.8107813495866	-20.4731729378028	0.924585925615581	GOOD	GOOD
0.0159443210799382	0.0263599765582818	0.17494335812314	-0.00164076602523087	0.984756128953092	0.924939595678195	-0.0993482919515843	-0.108130383285729	0.017689968148691	-0.026743145494019	-0.0484400464452699	1.21415185362375	0.0789601245962458	-0.351298290825533	11.8191243554762	18.536839335136	-4.2626139323712	-21.8107813495866	-20.4731729378028	0.924585925615581	GOOD	GOOD
0.0161354448470959	0.0289479894127814	0.17562241493073	-0.000124942147844846	0.987800343965439	0.9299031068719	-0.11126360751861	-0.114532933919616	0.103730545272958	0.0261576236322166	0.165415137789048	0.453987050384441	1.37234142099077	-0.334290206007317	11.9453682803594	18.6635891281432	-4.41757785619386	-21.8107813495866	-20.4731729378028	0.924585925615581	GOOD	GOOD
0.0160289857103852	0.0310818542164218	0.174898035501647	0.000310548097128114	0.989258879617254	0.93461936146513	-0.107175145582159	-0.119569221925516	0.0632830794806576	-0.127437586842771	0.060125250922264	1.02095926702179	-0.462745877499185	-0.357886822649388	12.1852273554762	18.904409335136	-4.7120039323712	-21.8107813495866	-20.4731729378028	0.924585925615581	GOOD	GOOD
0.0161653757869471	0.0327296858127602	0.171572878067871	-0.00245582497307429	0.99003741357506	0.933343408350244	-0.10630537289641	-0.120570420263578	-0.0208512155724273	-0.0493559077686178	-0.141360428856594	0.468008375079043	0.111399077713505	-0.053003685627456	12.1852273554762	18.904409335136	-4.7120039323712	-21.8113077262931	-19.985897572578	1.21201360127397	GOOD	GOOD
0.0160893729323488	0.0340605592329515	0.174025719751547	-0.00336333770760058	0.989531460220901	0.927035707341689	-0.102966536630961	-0.125069588129472	-0.0993519851955709	-0.0897294456605405	-0.120478276325663	-0.489252198281233	1.01248214037031	0.15265510101663	12.1852273554762	18.904409335136	-4.7120039323712	-21.8115913495866	-19.7233429378028	1.36688592561558	GOOD	GOOD
0.016082316668215	0.0353349376001763	0.175927378752566	-0.00243426277166161	0.989538487059173	0.921690032598522	-0.100006438812557	-0.138684114933501	0.0215911083659367	-0.107875871945082	-0.0592314294134624	-0.985127340906248	0.889015662850667	0.462696755177348	12.1852273554762	18.904409335136	-4.7120039323712	-21.8115913495866	-19.7233429378028	1.36688592561558	GOOD	GOOD
0.0162916402271043	0.0367276668705897	0.174982609181407	-0.00483213451741617	0.988693640119885	0.9188336670844	-0.0976744491171966	-0.146242199086262	-0.0392563800290797	-0.00997204121998366	0.00205816235360785	-0.743494205169417	0.381761352727791	0.70253880514553	11.9569484505284	19.0305463947765	-4.56202711314595	-21.8115913495866	-19.7233429378028	1.36688592561558	GOOD	GOOD
0.0161040834651204	0.0381570948103735	0.175599665243807	-0.00273189928450923	0.986793282256195	0.920365168489087	-0.0955857340656331	-0.134620098878806	0.0221657174811776	-0.00961311527034919	0.0222635650633575	-0.243178037054249	-0.16831108003701	0.507130209780244	11.5067993554762	19.279279335136	-4.2662839323712	-21.8115913495866	-19.7233429378028	1.36688592561558	GOOD	GOOD
0.0163778242816739	0.0393349642106247	0.172687956651419	-0.00177628744690774	0.988589530262326	0.922512940579628	-0.0993829412276424	-0.129426194961765	0.0220385077223214	0.0495962921866156	-0.0185301907656352	0.105517445159894	-0.742002033289358	0.436261235852834	11.5067993554762	19.279279335136	-4.2662839323712	-21.8171744726806	-19.7237163703782	1.09443931358351	GOOD	GOOD
0.0164414461974572	0.0399863330088511	0.172507358475405	-0.000487732907266877	0.986030996390896	0.921833694032525	-0.101737069515511	-0.1285702555902	-0.0600781481046028	0.0296941536742561	-0.0185582680230029	0.163049865939637	-1.30561003022277	0.142192871662061	11.5067993554762	19.279279335136	-4.2662839323712	-21.8207113495866	-19.7239529378028	0.921845925615582	GOOD	GOOD
0.0164489746839639	0.0399797007917136	0.174758093306125	0.000993373660691967	0.984702618537548	0.927494134200356	-0.102435070078182	-0.124449536860439	-0.0397411192912092	0.0301267406692382	0.0421689709153336	0.374506759117748	-1.45152079971066	0.0504868415585273	11.5067993554762	19.279279335136	-4.2662839323712	-21.8207113495866	-19.7239529378028	0.921845925615582	GOOD	GOOD
0.0165402938414432	0.0393248904159408	0.175965093262009	-4.97861964261802e-06	0.992286125092648	0.93191299577498	-0.0966416535981929	-0.127097175590438	0.0218010565701533	-0.0689249719649128	0.0646048693249904	0.550960458683973	-1.52065902032366	0.000285282192408268	11.729457800241	19.282088124032	-4.13930367834196	-21.8207113495866	-19.7239529378028	0.921845925615582	GOOD	GOOD
0.0164673208183839	0.038127640182739	0.172380836136877	0.000525930895996517	0.991738113704708	0.92889714636968	-0.0947788225592847	-0.128493169298787	0.0229085659999421	-0.0698833640475082	-0.101263219776469	0.653909809418365	-1.62078762526647	-0.224227831699916	12.1845753554762	19.287829335136	-3.8797539323712	-21.8207113495866	-19.7239529378028	0.921845925615582	GOOD	GOOD
0.016550108542852	0.036508182012456	0.172482983316371	-0.00371604002107615	0.985197045883418	0.928373236864263	-0.098524649188616	-0.12902654604609	-0.0199273647618312	0.125965643814202	-0.018663960842988	0.614909944941199	-1.56406804401262	-0.268589924341508	12.1845753554762	19.287829335136	-3.8797539323712	-22.062251895238	-19.7244166490144	1.21965451456581	GOOD	GOOD
0.0163803950789312	0.0345378051835299	0.175912709999107	-0.00244738198604961	0.986234456172239	0.928045362641891	-0.0964352443857001	-0.126228444719208	0.0433049795745361	0.270212426375371	-0.038493222240272	0.5731058	-1.13468914980694	-0.0430613284575395	12.1845753554762	19.287829335136	-3.8797539323712	-22.1853313495866	-19.7246529378028	1.37140592561558	GOOD	GOOD
0.0166299542003584	0.0322744507946458	0.175652401881387	0.000331420110961251	0.989931067301739	0.928255981041722	-0.100946625777071	-0.13033668505357	0.0214968162155669	0.0120180365048917	-0.0602387904679996	0.319596348924554	-0.825763017065427	0.181596354527809	12.1845753554762	19.287829335136	-3.8797539323712	-22.1853313495866	-19.7246529378028	1.37140592561558	GOOD	GOOD
0.0163490100239032	0.0298440017729588	0.174085740526837	0.00112156301520945	0.987010364870692	0.930942173171666	-0.102822799676029	-0.131671104097652	0.0238386703761698	-0.108720434063212	0.0403074013784546	0.158706119128331	-0.730281756687025	0.281898205961988	12.0680226248645	18.9263228435165	-4.1455954963952	-22.1853313495866	-19.7246529378028	1.37140592561558	GOOD	GOOD
0.0165243650077241	0.0274554367341877	0.176241259097771	0.00227422922613195	0.986506301502929	0.931267803539192	-0.101665040502195	-0.134097356825037	-0.0206646407496617	-0.0897928207924909	0.126324718317531	0.0526799742792756	-0.834690946868666	0.386282737641402	11.8205343554762	18.158699335136	-4.7100839323712	-22.1853313495866	-19.7246529378028	1.37140592561558	GOOD	GOOD
0.0165878872911681	0.0253267040752709	0.175159527733079	0.000600944889586664	0.989893247267996	0.933408862562182	-0.102376519936791	-0.135080908846539	0.0632577574157643	-0.0304419921206588	0.0426306950528496	0.104019188201432	-0.721182883261706	0.466005262683551	11.8205343554762	18.158699335136	-4.7100839323712	-22.1924042029757	-19.1909979584728	1.36945430242462	GOOD	GOOD
0.0167350702232421	0.0235947506439307	0.174289241069148	-0.00248956172568294	0.992973244605783	0.93051231583441	-0.0990125066083638	-0.130668433308205	0.0438632068624413	0.0101429612710013	0.0232672254255868	0.452705781367777	-0.360998186618004	0.307428353240983	11.8205343554762	18.158699335136	-4.7100839323712	-22.1952613495866	-18.9754229378028	1.36866592561558	GOOD	GOOD
0.0165049522538906	0.0222924198698619	0.175916054133529	0.00017809947733103	0.986122911894754	0.927224813972988	-0.0979299696812054	-0.130417315216433	0.0210372536530475	-0.06435794429471	-0.0188072075537718	0.709125513441998	-0.460622189634091	0.195055715523348	11.8205343554762	18.158699335136	-4.7100839323712	-22.1952613495866	-18.9754229378028	1.36866592561558	GOOD	GOOD
0.0164985958762365	0.0213916587873694	0.17653162472543	0.000633286341800853	0.98839035603504	0.926625182268487	-0.10060821859138	-0.128844173404034	0.0248830178194478	-0.153343071620789	0.000286637578876656	0.804827976103495	-0.49525480034916	0.0882404587550202	12.0499104736302	18.3953507015694	-4.45042691626994	-22.1952613495866	-18.9754229378028	1.36866592561558	GOOD	GOOD
0.0165359445323919	0.0208507746156585	0.176505972601748	0.00118388140613666	0.987326288816687	0.926962333691366	-0.100720794008078	-0.132086723636359	0.016521353113638	-0.008250429011949	0.0424746844214772	0.634494709116134	-0.262043230265322	-0.0807563854457565	12.5561523554762	18.917649335136	-3.8773539323712	-22.1952613495866	-18.9754229378028	1.36866592561558	GOOD	GOOD
0.0166443317537081	0.0206376116527803	0.17363346003459	-0.00013028401706209	0.986315329184373	0.924972927540706	-0.106104751544938	-0.127632152152783	0.0725243588906551	-0.0491552880657067	0.0424539366265331	0.5731058	0.0752524651699115	-0.265473631953977	12.5561523554762	18.917649335136	-3.8773539323712	-21.9104168886256	-18.9744245264905	1.36522102551513	GOOD	GOOD
0.0169026011707916	0.0207408333270166	0.174007961629864	-0.000357191314421597	0.994685002596941	0.924154864837463	-0.10401065640668	-0.137262978366643	-0.126318510952283	-0.0309095723880893	0.0236019149822504	0.477485622796108	0.292495757062598	-0.167765134231723	12.5561523554762	18.917649335136	-3.8773539323712	-21.8215213495866	-18.9741129378028	1.36414592561558	GOOD	GOOD
0.0169014275358678	0.0211566640881488	0.173687990000101	-8.73494683088939e-05	0.989747547421265	0.925241107189886	-0.0983461170403574	-0.134901283112229	-0.0169961682202067	0.0464966411318622	-0.00023490578387823	0.255549004931101	0.241398639391107	0.0169500901957258	12.5561523554762	18.917649335136	-3.8773539323712	-21.8215213495866	-18.9741129378028	1.36414592561558	GOOD	GOOD
0.0168744424494063	0.0218447084370296	0.174184869140479	-0.00147497894061189	0.986532048409764	0.924084180347862	-0.0998305588168417	-0.129920407722862	0.0150277754527035	0.128999100876	0.0423713338524877	0.054440221577255	0.124176690460262	-0.0397665750142129	12.5578139031096	18.6937576882818	-3.74024818080794	-21.8215213495866	-18.9741129378028	1.36414592561558	GOOD	GOOD
0.0167521745352933	0.022701931519325	0.175868489670088	0.00023212401096896	0.987922778479585	0.923247543283564	-0.098194399982821	-0.131676321274285	0.205161655964763	0.0572081558302901	0.0238569161937757	0.264123860597558	0.425848907841516	-0.016228015293462	12.5616273554762	18.179899335136	-3.4255739323712	-21.8215213495866	-18.9741129378028	1.36414592561558	GOOD	GOOD
0.016941588573552	0.0235819018321647	0.174213768540626	0.000993092810134751	0.987079816417088	0.925388569238207	-0.0988614943645487	-0.130503712465765	0.155495823905496	-0.108629043096081	0.0364216182225521	0.365642248242329	0.430876337494756	-0.004158936	12.5616273554762	18.179899335136	-3.4255739323712	-21.5782168028242	-19.4603517640958	1.07389539141625	GOOD	GOOD
0.0169589551395664	0.0243426384633862	0.174197158245218	-0.00230636748216334	0.990101168185026	0.92718520471431	-0.102019652553624	-0.130681336708098	0.0136578306741168	-0.126430274433959	0.0551964228706039	0.351922923811442	0.423398768567112	-0.004158936	12.5616273554762	18.179899335136	-3.4255739323712	-21.4469713495866	-19.7226429378028	0.917325925615582	GOOD	GOOD
0.0169222174096145	0.0249004999795787	0.17151993099656	-0.000429372543044896	0.98566932298759	0.927046902767859	-0.103043087497666	-0.130966694683997	0.131500483939824	-0.0798325299058573	-0.111722802930714	0.43352664910432	0.61710421858538	0.0313192364344128	12.3409668071793	18.2859764501229	-3.67432943281554	-21.4469713495866	-19.7226429378028	0.917325925615582	GOOD	GOOD
0.0172821800067003	0.0252495019958898	0.175658752947453	0.0017754558415246	0.986922522711347	0.926898617727371	-0.0992905074909231	-0.128484265822212	0.0198352566411584	0.0762293716490569	0.0857596801030303	0.437845710363261	0.635305998073778	0.0568042	11.8191243554762	18.536839335136	-4.2626139323712	-21.4469713495866	-19.7226429378028	0.917325925615582	GOOD	GOOD
0.0172493667362938	0.025429011957424	0.175802967026575	0.0018324284391872	0.987575487834052	0.925870689207448	-0.097392827623412	-0.131115451068274	0.0089392320375683	0.00303100845446137	0.0605124843692193	0.573819745742882	0.634212708819167	0.0200857479493144	11.8191243554762	18.536839335136	-4.2626139323712	-21.4469713495866	-19.7226429378028	0.917325925615582	GOOD	GOOD
0.0171294500027928	0.0254835810406184	0.171876858750912	0.00127380707923522	0.986871400859417	0.929305065252514	-0.0990348437090251	-0.130329598510268	-0.103529926733839	0.076712483010814	0.0858819596644791	0.734863135633116	0.5382411807767	-0.0788120590483718	11.8191243554762	18.536839335136	-4.2626139323712	-21.4444242610292	-19.492902897296	1.18897659394797	GOOD	GOOD
0.0168788029229791	0.0254613207265702	0.171408587832604	0.000204681704946242	0.989965723983808	0.929510682255519	-0.104129951439806	-0.139285234670149	0.0116176314834827	-0.0149144862089005	0.042454100403865	0.56621846141749	0.339906335547029	-0.0881511897933087	11.8191243554762	18.536839335136	-4.2626139323712	-21.4428113495866	-19.3474229378028	1.36099592561558	GOOD	GOOD
0.0169467792485744	0.0254440816759927	0.170652296485643	-0.00211961663328004	0.990405164258203	0.927518102189617	-0.10314307914675	-0.127716354147625	0.0974547500895873	0.0179499217929644	0.0601158357619495	0.292668731928178	0.82448636556216	0.0119622926872867	12.0324374403882	18.5378675393029	-4.2620622835064	-21.4428113495866	-19.3474229378028	1.36099592561558	GOOD	GOOD
0.0168055510596369	0.0255799863921184	0.169736519257119	-0.00089403652546492	0.98774033644584	0.929022854258631	-0.102840178972949	-0.128849058919413	-0.121580026735524	-0.159889958218069	0.0509008953250909	0.0822729364340051	1.55460481981022	0.0176527365665194	12.5576883554762	18.540399335136	-4.2607039323712	-21.4428113495866	-19.3474229378028	1.36099592561558	GOOD	GOOD
0.016580429250935	0.0260824180998408	0.171617878996955	-0.0030287165573502	0.986947052972007	0.931246942828741	-0.101250294072853	-0.136318627615163	-0.0513129988453844	-0.269804688321497	-0.0452529996967675	0.661954486034924	0.723258745993478	0.0355998916897527	12.5576883554762	18.540399335136	-4.2607039323712	-21.4428113495866	-19.3474229378028	1.36099592561558	GOOD	GOOD
0.0166660143785347	0.0271637879121541	0.174035170732658	4.08876305292948e-05	0.983291883263337	0.927678071400843	-0.102776393760556	-0.143829387362397	0.107175214271254	-0.176610338621984	0.0598149220576854	0.760547458507048	0.77290502797178	0.218272505421131	12.5576883554762	18.540399335136	-4.2607039323712	-21.4422750035274	-19.8439270927897	1.06812449108952	GOOD	GOOD
0.016469601906066	0.028963205338967	0.170844889323402	-0.00247897425428262	0.986183850179164	0.92064050070159	-0.102089663541619	-0.140853195475767	0.0281734040458617	0.00130209322164132	0.0517824954844232	0.426933800498117	0.969588610074119	0.259682332927414	12.5576883554762	18.540399335136	-4.2607039323712	-21.4420013495866	-20.0972529378028	0.918695925615584	GOOD	GOOD
0.0164926448869617	0.0315413084607248	0.172505078276066	-0.0019127015864723	0.987859052196444	0.925388176064197	-0.105000778656762	-0.128291625133262	-0.0431474449171289	0.0959213464365289	-0.0459888121291445	0.198708269496692	0.674999206187449	0.156528165303738	12.3508051122329	18.5408844335168	-4.15334296819638	-21.4420013495866	-20.0972529378028	0.918695925615584	GOOD	GOOD
0.0163185792014563	0.034897617580117	0.175496184237435	-0.00184380703833778	0.986798226554062	0.927352800121527	-0.105531108621521	-0.122887777695494	-0.0503096475685614	0.0436561010564802	0.0764843428977341	0.0539456839365687	0.243007204402394	0.202147224834523	11.8198833554762	18.542129335136	-3.8778239323712	-21.4420013495866	-20.0972529378028	0.918695925615584	GOOD	GOOD
0.0161554511483766	0.0389498291838165	0.175426428193999	-0.00146775025207616	0.989351926627648	0.923553713934931	-0.101850796541082	-0.12975514312088	-0.0981955305296538	0.0965162429564973	0.113885584543168	0.146223063480489	-0.144408583210896	0.154096920095064	11.8198833554762	18.542129335136	-3.8778239323712	-21.4420013495866	-20.0972529378028	0.918695925615584	GOOD	GOOD
0.0158323669996366	0.0434742536216756	0.171847432920895	-0.00203517018309954	0.994549292270928	0.920740558470877	-0.0984442806202825	-0.136916700430864	0.0735143776434184	-0.054776929381169	-0.00228752570558273	0.245664778629057	-0.330802111597699	0.07435971617116	11.8198833554762	18.542129335136	-3.8778239323712	-21.4396089272579	-19.2961830744488	1.54954066810203	GOOD	GOOD
0.0155597054682768	0.0480610345384595	0.171589707887679	-0.000463819166031804	0.989116458768771	0.92026975073623	-0.100822737078062	-0.130985286030998	-0.0434358175610286	-0.178052980252192	0.0420793643667291	0.174082431257394	-0.280426935252255	0.276878046830083	11.8198833554762	18.542129335136	-3.8778239323712	-21.4386413495866	-18.9722029378028	1.80467592561558	GOOD	BAD
0.0153816892193046	0.0521751929984704	0.170695326165482	-0.00284552277258452	0.985008748066863	0.91854791024617	-0.100347557669798	-0.123788278363437	-0.0154334003061514	-0.0163386422555895	0.0252152855911035	0.00367758641086369	-0.460552322698414	0.227750209941553	11.8192589921969	18.6433224355197	-3.87821568972294	-21.4386413495866	-18.9722029378028	1.80467592561558	GOOD	BAD
0.0153818861073631	0.0553133853771879	0.175465083145343	0.00159189658429847	0.986559336218051	0.920849423500746	-0.106138125177809	-0.125963010347276	-0.0436069993992577	0.0541434826040872	-0.00291670459619664	-0.229879678741541	-0.5383253	0.223960805366424	11.8175883554762	18.914089335136	-3.8792639323712	-21.4386413495866	-18.9722029378028	1.80467592561558	BAD	BAD
0.0150489917424152	0.0571342949873797	0.177298892648622	-0.000470059058847281	0.989187154191888	0.922610057579762	-0.108001904679381	-0.126540243104476	-0.0317637313934594	-0.0051799997556229	0.0088672063535465	-0.573145532540381	-0.75649371697553	0.423040140377506	11.8175883554762	18.914089335136	-3.8792639323712	-21.4386413495866	-18.9722029378028	1.80467592561558	BAD	BAD
0.0151822950873823	0.057496752810278	0.17849742313901	-0.00236776483935264	0.987486134825271	0.928432400998553	-0.10854433118805	-0.126370730382599	-0.121824503062024	-0.0803078281684843	-0.0643759915377894	-0.806851895894061	-0.695858576824044	0.622874971939262	11.8175883554762	18.914089335136	-3.8792639323712	-21.7233717160666	-18.9732009224987	1.80811935372659	BAD	BAD
0.0150639202485633	0.0564329377784901	0.17807094583975	-0.00233732237304379	0.986007180588896	0.928218063672691	-0.105744360408238	-0.130019588778641	-0.138147978837697	-0.104122014788428	-0.0193827816394404	-0.994471893128765	-0.699181805023647	0.948744488789898	11.8175883554762	18.914089335136	-3.8792639323712	-21.8123913495866	-18.9735129378028	1.80919592561558	BAD	BAD
0.0148038345715387	0.0541028178007505	0.174112620554237	-0.00102733316297625	0.984420326860738	0.929137533261304	-0.100684748389799	-0.127627788434628	-0.167049012881336	0.0702622198261279	0.0130768526754505	-1.13367924288626	-0.394848776736511	0.936897250310667	11.9151276005282	18.9145594903458	-3.87901300683787	-21.8123913495866	-18.9735129378028	1.80919592561558	GOOD	BAD
0.0147601019376123	0.0507544784296362	0.171014603712279	0.000310379864978336	0.986003064772478	0.930703419901969	-0.102155572473953	-0.131685535042849	-0.121703782892932	0.085810830087885	0.087304236664708	-1.30784268616034	-0.536017972889732	0.813716554014771	12.1868703554762	18.915869335136	-3.8783139323712	-21.8123913495866	-18.9735129378028	1.80919592561558	GOOD	BAD
0.0145925638151019	0.0466864848025913	0.176399794576575	0.00123480657874931	0.986340624532476	0.933369599026305	-0.102062843564892	-0.129922722864473	-0.105579888256634	0.114122106454278	-0.00596467994075628	-1.44581030967497	-0.317059918654708	0.935061580884418	12.1868703554762	18.915869335136	-3.8783139323712	-21.8123913495866	-18.9735129378028	1.80919592561558	GOOD	GOOD
0.01418645072404	0.0422188776918275	0.176290643399213	-0.00140229455277482	0.987819806525989	0.930865980379287	-0.104166876804522	-0.124181718148731	-0.0759794341517427	0.0855961514764228	-0.157863430849793	-1.2691649829003	-0.285863104493894	0.812821701786429	12.1868703554762	18.915869335136	-3.8783139323712	-21.572277551539	-19.2164399095761	1.51800320878861	GOOD	GOOD
0.0141790112806979	0.0376929393434826	0.175695221954005	-0.00151595534801489	0.991379120140607	0.929137483821691	-0.104798776286254	-0.127262690385348	-0.0740160408021254	0.144812905598441	-0.140080012110955	-1.160707	-0.140193257869171	0.657646594997718	12.1868703554762	18.915869335136	-3.8783139323712	-21.4428113495866	-19.3474229378028	1.36099592561558	GOOD	GOOD
0.014056509921971	0.033471192872328	0.175211466388491	-0.00216104497456238	0.98859840443986	0.926224771520931	-0.102961889745135	-0.132357121074973	0.0316824779263686	0.112953377441661	-0.004874412234038	-0.98049648922361	-0.117362487144822	0.711924534671538	12.1870967226954	18.9174500689376	-3.76349075909339	-21.4428113495866	-19.3474229378028	1.36099592561558	GOOD	GOOD
0.0139530936901024	0.0298960014667606	0.176188841309642	-0.0047720135031523	0.987379794971946	0.924979126870106	-0.102192211115865	-0.138913121990463	-0.0755967185234727	-0.0627917448449593	-0.126207348631036	-0.777779108772769	-0.1901261	0.752270176938822	12.1877553554762	18.922049335136	-3.4294039323712	-21.4428113495866	-19.3474229378028	1.36099592561558	GOOD	GOOD
0.01354495098084	0.0272170552124358	0.177024236894947	-0.000176588829184363	0.988372604923964	0.925499651751042	-0.100577936590199	-0.144452873495904	-0.0749107125169892	0.0251612944936091	-0.0493933839550945	-0.652700023764889	-0.259997799732848	0.653999314453389	12.1877553554762	18.922049335136	-3.4294039323712	-21.4398194212794	-19.5729372764652	1.36182668236888	GOOD	GOOD
0.013340670617239	0.0255347185547614	0.176763108129197	0.00139337569012223	0.986463169798455	0.924739806289426	-0.105439315623792	-0.137561467943868	0.0940963566895286	-0.0634139805133086	0.0424237053586772	-0.489728333435306	-0.3061925	0.530858086104225	12.1877553554762	18.922049335136	-3.4294039323712	-21.4378413495866	-19.7220329378028	1.36237592561558	GOOD	GOOD
0.0132874269882176	0.0248156020648784	0.175193841940855	-0.000548605205242276	0.987542192334912	0.924171704623743	-0.104395378147159	-0.136082348971155	0.0636650124093865	0.0700291603682585	0.0577218390680259	-0.533178978807944	-0.161820317945043	0.369800239160439	12.1877553554762	18.922049335136	-3.4294039323712	-21.4378413495866	-19.7220329378028	1.36237592561558	GOOD	GOOD
0.0131375306530546	0.0249696568987521	0.175085908861231	-0.00431089062501049	0.985082977532501	0.926326660363778	-0.103281641902195	-0.134612690547454	-0.18446304679998	0.025987991315923	0.0430581208092194	-0.564279523281051	-0.184078847026751	0.377705849910817	12.2800443390224	18.7368908921681	-3.53953104349503	-21.4378413495866	-19.7220329378028	1.36237592561558	GOOD	GOOD
0.0129739948594662	0.0258926849880816	0.172158875500098	-0.00337612116479623	0.985331564621521	0.928550645774059	-0.104338105978414	-0.133150625812847	0.125746583753123	-0.0934198951416082	-0.0662664420313413	-0.740224978840186	-0.471666733394986	0.226923175590643	12.5607423554762	18.173729335136	-3.8744839323712	-21.4378413495866	-19.7220329378028	1.36237592561558	GOOD	GOOD
0.0124237446506679	0.0274336239622698	0.171411417157302	0.000289323179242689	0.988176589001682	0.926482901092208	-0.10213128532541	-0.134993800586211	-0.0599905507597739	-0.0196770254908733	0.150111019744437	-0.8510975	-0.67201889128017	0.395948597979717	12.5607423554762	18.173729335136	-3.8744839323712	-21.4378413495866	-19.7220329378028	1.36237592561558	GOOD	GOOD
0.0119964290540722	0.0293537294622611	0.172991325872583	-0.00162739715772635	0.987195537682875	0.925094578753028	-0.100952574404334	-0.136428251245899	-0.0151383567230662	0.0843369401633631	0.103665260775319	-0.810115432674937	-0.481974523785508	0.423466699598146	12.5607423554762	18.173729335136	-3.8744839323712	-21.6945207339511	-19.4753671137236	1.06991113446826	GOOD	GOOD
0.0132922869926933	0.0313532439262962	0.174704487119852	-0.00314181899959117	0.986502392837409	0.92534393441496	-0.0995880967787605	-0.142544222868594	0.109956121880164	0.100662689261106	0.118387397121455	-0.7891756	-0.481188032084962	0.402575688221964	12.5607423554762	18.173729335136	-3.8744839323712	-21.8256713495866	-19.3493329378028	0.920475925615584	GOOD	GOOD
0.0130946060903197	0.0331666266428157	0.175205590738329	0.000174316499368069	0.988242032370535	0.925551503162605	-0.0999804635416193	-0.138180004492586	0.0631143185934716	0.0105499585912893	0.164817744710858	-0.662519248230637	-0.696594996226871	0.381017932613766	12.5609539330812	18.1752044016026	-3.76716268642306	-21.8256713495866	-19.3493329378028	0.920475925615584	GOOD	GOOD
0.0129518265441447	0.0346398759386029	0.173517259178402	0.000285132222642188	0.983252891118266	0.922214834523251	-0.0995203772614518	-0.13377002179721	0.0338641153179053	0.0105597690322293	0.150139812049912	-0.517738809529758	-0.650021493480629	0.3616199	12.5616273554762	18.179899335136	-3.4255739323712	-21.8256713495866	-19.3493329378028	0.920475925615584	GOOD	GOOD
0.0126061118835946	0.0357196975870636	0.172170607614245	0.00133392598720748	0.988017948512163	0.92725074420634	-0.101064593891856	-0.132058496808034	-0.0745890307949523	0.0245709666936063	0.0888302527365026	-0.4795662	-0.5963584	0.3616199	12.5616273554762	18.179899335136	-3.4255739323712	-21.8256713495866	-19.3493329378028	0.920475925615584	GOOD	GOOD
0.0120944039253262	0.0363913379425758	0.176578554622885	0.00289298407557168	0.988754552706017	0.930365115899876	-0.102910344967199	-0.13429605186846	-0.0926723484259153	0.0699360931057508	0.0131674236291177	-0.435495937443101	-0.513753177695648	0.188068246914701	12.5616273554762	18.179899335136	-3.4255739323712	-21.5596778977058	-19.3484006013605	0.91725900903587	GOOD	GOOD
0.0115847152858823	0.0366276028669133	0.173169315169882	0.00121716529248537	0.98585298366807	0.924130941659856	-0.102332164492725	-0.137762433940764	0.0016024070545559	0.0423153859116524	-0.037907450576093	-0.50702082420352	-0.689701207152608	0.1177673	12.5616273554762	18.179899335136	-3.4255739323712	-21.4519313495866	-19.3480229378028	0.915955925615581	GOOD	GOOD
0.0113881311039299	0.0363686911741664	0.170351129072632	0.00239164343315849	0.991972052052471	0.92672273795832	-0.103688978220455	-0.135587112673477	0.00158109253023055	-0.0900365758948974	0.103261401540108	-0.5414881	-0.855381662028481	0.251584128937502	12.6467804336041	18.1790882955632	-3.51426145625919	-21.4519313495866	-19.3480229378028	0.915955925615581	GOOD	GOOD
0.0110256602251113	0.035551293152652	0.170832992886217	-0.000511423950666543	0.989750900620939	0.927832260795584	-0.103251145754368	-0.134783247030927	-0.0125674218903198	-0.172486042876595	0.0750880261386012	-0.633375393698045	-0.929582742926673	0.3006567	12.9301510554762	18.176389335136	-3.8093939323712	-21.4519313495866	-19.3480229378028	0.915955925615581	GOOD	GOOD
0.0107205471786743	0.0341972211633505	0.173952305097516	-0.00163556669065647	0.986415936940644	0.923616648240043	-0.106247248708214	-0.132038375600188	-0.0880629440929837	-0.0163986904336841	-0.00558762478150654	-0.479066029522052	-0.857273406955237	0.392347625908758	12.9301510554762	18.176389335136	-3.8093939323712	-21.4519313495866	-19.3480229378028	0.915955925615581	GOOD	GOOD
0.0102938230710822	0.032490106652763	0.170576923464682	0.00154673608619855	0.991373340182878	0.923749192093624	-0.106929112135717	-0.135500192665078	-0.155232714892913	-0.0544275942086245	0.0556197494938637	-0.559197972123025	-1.00537674963998	0.329674972392232	12.9301510554762	18.176389335136	-3.8093939323712	-21.722815274829	-19.3480991379562	1.59765011774792	GOOD	GOOD
0.0101149834773921	0.030724368299045	0.171884519048673	-0.000106551792953046	0.989029831872239	0.925660829843668	-0.104513630929966	-0.137953376924461	-0.0460552080039501	0.142761785450849	0.0755271470307358	-0.412205419394319	-0.971025474243879	0.535961782408103	12.9301510554762	18.176389335136	-3.8093939323712	-21.8074213495866	-19.3481229378028	1.81056592561558	GOOD	GOOD
0.0100589972872175	0.0291343871337315	0.176401635587647	0.000341082724109737	0.985957291833527	0.92570388394099	-0.101211202548013	-0.135198981396006	0.00166781765416622	0.122664561976383	-0.0333238103484201	-0.162045183686172	-0.989936321026287	0.319454656792884	12.6153624873453	18.0918309749199	-3.82417109991233	-21.8074213495866	-19.3481229378028	1.81056592561558	GOOD	GOOD
0.00859957908246508	0.0277723039225077	0.175458751332784	-0.00133216769243583	0.990351376592145	0.927970416198186	-0.104680133459805	-0.134459544115435	0.0152552134843306	-0.0687654750106303	-0.053838600974003	-0.1080349	-1.002591	0.2396936	11.5167393554762	17.796719335136	-3.8757439323712	-21.8074213495866	-19.3481229378028	1.81056592561558	GOOD	GOOD
0.00858607975309916	0.0265764837801449	0.173017608546284	-0.00291236779417342	0.991442760876634	0.92659095400708	-0.103072663906556	-0.135567580996754	0.0496719861589993	0.0439982275266214	0.0417491684421738	-0.207344203897692	-1.09566335135057	0.386351075015031	11.5167393554762	17.796719335136	-3.8757439323712	-21.8074213495866	-19.3481229378028	1.81056592561558	GOOD	GOOD
0.00921598876454526	0.0255348689918375	0.175986015933533	-0.0013397979101597	0.98633627751332	0.925482935962041	-0.104922993961317	-0.137446800799528	-0.0118037928659457	0.0159578111933912	0.0416968470894812	-0.151442022275509	-1.08096450575818	0.26420054601513	11.5167393554762	17.796719335136	-3.8757439323712	-21.5733086973118	-19.5913740698044	1.23040561068158	GOOD	GOOD
0.0088572249527918	0.0247032088536861	0.1742367357725	6.75569919261965e-05	0.984206111221027	0.925411361117808	-0.104889657331796	-0.13828859486521	-0.0200223148467824	0.196843357713165	0.0283956864678471	-0.0726270247455333	-1.09380816508552	0.213590141488895	11.5167393554762	17.796719335136	-3.8757439323712	-21.4469713495866	-19.7226429378028	0.917325925615582	GOOD	GOOD
0.00836374115898372	0.0240654856805841	0.173909061213463	0.00051579112582363	0.988767880907402	0.924801883804552	-0.105296229785387	-0.135492489138419	0.111571617727078	0.0105630469733394	-0.0328990996096141	-0.0100905804512978	-1.21993800450808	0.2396936	11.7414089138056	17.800449293798	-3.68270142237915	-21.4469713495866	-19.7226429378028	0.917325925615582	GOOD	GOOD
0.00842815403096185	0.0234678796633713	0.175125593606771	0.00150559219849076	0.988977437640994	0.923575403401964	-0.103158293774709	-0.136267178853206	0.0369119022420358	0.0105778715638688	-0.0550825600861743	-0.0574712957530931	-1.25841744114709	0.2396936	12.5648073554762	17.814119335136	-2.9752139323712	-21.4469713495866	-19.7226429378028	0.917325925615582	GOOD	GOOD
0.00850796618048655	0.0227257482814348	0.173700278944356	-0.00695771632319977	0.988843453362256	0.924966862433943	-0.105631254292662	-0.136853177298199	-0.0470109501776775	-0.0396061833803016	0.0674489182486169	-0.219811735618712	-1.1648850794209	0.2396936	12.5648073554762	17.814119335136	-2.9752139323712	-21.2165951442196	-19.7214876571219	1.18239665393147	GOOD	GOOD
0.00840141569963716	0.0217517029090452	0.174373052448899	-0.00747672821175034	0.986183743606157	0.925328346471123	-0.109061379791937	-0.132443502168868	0.00158581310494835	-0.164777029571128	0.151386516189114	-0.180172648392498	-1.15415424688486	0.276983111339517	12.5648073554762	17.814119335136	-2.9752139323712	-21.0641013495866	-19.7207229378028	1.35785592561558	GOOD	GOOD
0.00814302305584792	0.0205606465552052	0.180065889997526	0.0016298341911134	0.988984437802006	0.926614264357356	-0.109859525632067	-0.129932682784841	-0.0240336256234004	0.0576303491441098	0.077384063770949	-0.0310475624537359	-1.21276615661334	0.262759049641842	12.5630096730956	18.0433274734949	-3.16259246303108	-21.0641013495866	-19.7207229378028	1.35785592561558	GOOD	GOOD
0.00824759322296496	0.0192062019067289	0.174456729541043	-0.000115999635926882	0.992902279991171	0.925784948603578	-0.10590951161815	-0.133300973319138	-0.0834869257491954	-0.00165217106510438	-0.00720603743987516	0.01580884	-1.12475984837089	0.201188527546508	12.5561523554762	18.917649335136	-3.8773539323712	-21.0641013495866	-19.7207229378028	1.35785592561558	GOOD	GOOD
0.00857061983660558	0.017761249134461	0.171674895772412	0.000247710771182407	0.990922480981136	0.924643238544685	-0.102775475217325	-0.135346585035783	0.0506930010610881	-0.06083282164716	0.0414799742372774	-0.103376403696906	-1.13509070167274	0.217843771593277	12.5561523554762	18.917649335136	-3.8773539323712	-21.0641013495866	-19.7207229378028	1.35785592561558	GOOD	GOOD
0.00848154326855384	0.0163411584565176	0.176449906053177	-0.00177041858379683	0.993474837869892	0.923042020389844	-0.101190459648116	-0.134354743734981	0.00165551738516395	-0.168186235809754	0.0538124209637663	-0.089262247628939	-1.25231734376001	0.160248432954364	12.5561523554762	18.917649335136	-3.8773539323712	-21.5543853649589	-19.4783403863	1.3628470553355	GOOD	GOOD
0.00737685159479059	0.0151015694809612	0.178488240880179	-0.00359761557948512	0.991596167808382	0.923514137860959	-0.10594077727057	-0.138101061490736	0.00161888445551546	-0.285190386763315	0.0902722817258952	-0.0051488779551922	-1.13919037980133	0.1177673	12.5561523554762	18.917649335136	-3.8773539323712	-21.8165513495866	-19.3487329378028	1.36551592561558	GOOD	GOOD
0.00744415115876636	0.014184939505365	0.177980931670171	-0.00340389107308256	0.987057790288676	0.9225015702326	-0.104171376487494	-0.139199232906685	0.00167093051491733	0.165289906296781	0.0656948792721331	-0.0257731759487634	-1.02165345951327	0.158705539515461	12.5566107480245	18.843355787306	-3.87706631351736	-21.8165513495866	-19.3487329378028	1.36551592561558	GOOD	GOOD
0.00768549011462269	0.0136613471593085	0.175555610575993	-0.00342338759558229	0.99182055501015	0.922725963505194	-0.103622737991727	-0.135435869806062	0.0261011746815051	0.0702440978962235	0.139463324697119	-0.0883118707497025	-1.0816882604795	0.0956395318404931	12.5584473554762	18.545689335136	-3.8759139323712	-21.8165513495866	-19.3487329378028	1.36551592561558	GOOD	GOOD
0.00776344355516092	0.0135232337605828	0.178301526204225	-1.38255725686764e-05	0.990390385279823	0.925582980226512	-0.106368038145858	-0.136322723140814	0.100700517944539	0.0468603421606262	0.0168762939187224	-0.0652016560661842	-0.998227052445851	0.183314390151091	12.5584473554762	18.545689335136	-3.8759139323712	-21.8165513495866	-19.3487329378028	1.36551592561558	GOOD	GOOD
0.00798145735129465	0.0137299316530131	0.172791950197351	0.000662144623290335	0.989542445613726	0.924209242414463	-0.104888574512634	-0.137314358684066	0.0256793158491014	-0.0832298728916678	-0.0339559370673542	-0.133031984474007	-1.10747819845192	0.196907041324267	12.5584473554762	18.545689335136	-3.8759139323712	-21.5507561778173	-19.6107311359531	1.36331213686071	GOOD	GOOD
0.00777567776536563	0.0142453693512016	0.17490386579439	-0.0016574716387777	0.98946181163318	0.921386460306986	-0.103860723062925	-0.14308640973285	0.112993252106305	-0.22663023334321	0.151840147905001	-0.125878454147877	-1.17669	0.222126335819275	12.5584473554762	18.545689335136	-3.8759139323712	-21.4378413495866	-19.7220329378028	1.36237592561558	GOOD	GOOD
0.00823874101789083	0.0150366544404655	0.171035495464617	-0.00295826260845068	0.985594576832672	0.924913263197338	-0.103819284515806	-0.142351527303567	0.063342704857701	-0.158388533091486	0.0905550725738497	-0.197425013366355	-1.09291388122797	0.2396936	12.5588865847954	18.474501649928	-3.87564025135752	-21.4378413495866	-19.7220329378028	1.36237592561558	GOOD	GOOD
0.00830781626793495	0.0160580873732041	0.172562660070477	-0.00159401202755407	0.991425404415829	0.926865666900198	-0.100954507097234	-0.141453774491455	0.00483299589453443	0.0734540063131931	0.0642228975177852	-0.2318787	-1.18802582907232	0.373528050961457	12.5607423554762	18.173729335136	-3.8744839323712	-21.4378413495866	-19.7220329378028	1.36237592561558	GOOD	GOOD
0.00842014885610952	0.0172625939555165	0.172334264772678	-0.00108310104680491	0.993023073489925	0.925250425382719	-0.104986492813278	-0.140943523558838	-0.233059665884666	-0.111317815222346	0.140586100674809	-0.277808434902606	-1.19167780426791	0.106052919490444	12.5607423554762	18.173729335136	-3.8744839323712	-21.4378413495866	-19.7220329378028	1.36237592561558	GOOD	GOOD
0.00873217075162152	0.0186298943262456	0.179003445965558	-0.00241598084306947	0.985657547709301	0.925704084637043	-0.104176550281854	-0.141404525029597	-0.160065578521527	0.074505575601426	0.00665031362481349	-0.340334907036241	-1.13307813083221	0.133282694710169	12.5607423554762	18.173729335136	-3.8744839323712	-21.4378413495866	-19.7220329378028	1.36237592561558	GOOD	GOOD
0.00869010570212511	0.0201628593203074	0.175070319434586	-0.00223446912331492	0.98417505363058	0.922717833748275	-0.103009312659138	-0.140488733354799	-0.0369829123754825	-0.145113034574986	-0.0864509462672431	-0.30856005118944	-1.25125916802352	0.132298262839453	12.5607423554762	18.173729335136	-3.8744839323712	-21.4378413495866	-19.7220329378028	1.36237592561558	GOOD	GOOD
0.00881512370693702	0.0218425062686598	0.173849827740266	0.00175330125855783	0.990281113190705	0.922723007645389	-0.0987504900039277	-0.142277132802062	0.0408913009585092	-0.026442532069168	0.0962373388736228	-0.0548844092948915	-1.292757	0.0707239294051803	12.3687811980569	18.240899712852	-3.87524182336581	-21.4378413495866	-19.7220329378028	1.36237592561558	GOOD	GOOD
0.00921557104280783	0.0235827793553824	0.175449983976684	-1.80982689975174e-06	0.990696177489331	0.925743546823194	-0.102398262356114	-0.145680492622992	-0.0262896794746776	0.0814531328890233	-0.159918493385956	-0.177796835956347	-1.24739455747079	0.00915218991625217	11.5121493554762	18.540649335136	-3.8786239323712	-21.4378413495866	-19.7220329378028	1.36237592561558	GOOD	GOOD
0.00916741803579675	0.0252396001316418	0.174715537675581	-0.000533643627255182	0.982408695814451	0.925696721113022	-0.101463375866725	-0.146394529328879	0.124896600252982	0.0981082711206206	0.030056724301459	-0.280896630134442	-1.28066323370443	-0.197194807723197	11.5121493554762	18.540649335136	-3.8786239323712	-21.4378413495866	-19.7220329378028	1.36237592561558	GOOD	GOOD
0.00956628139629444	0.0266714710651176	0.172140155118634	-0.000301431849368014	0.985704069251258	0.920022002516643	-0.0990160622976873	-0.142812612279216	0.12483314774339	-0.0693184686311697	-0.0420791350602416	-0.343436687882404	-1.47883241047447	-0.00367333681455542	11.5121493554762	18.540649335136	-3.8786239323712	-21.7334528545699	-20.0233678175504	1.36709730899958	GOOD	GOOD
0.00958111078767939	0.0277887012708096	0.174726330986389	-0.00433816470841271	0.991533792789343	0.921875576327439	-0.101046423549204	-0.141392325258902	0.103038092599019	-0.1145260875555	-0.121268019151696	-0.395924875073425	-1.33650021699826	0.0963841791051105	11.5121493554762	18.540649335136	-3.8786239323712	-21.8066213495866	-20.0979529378028	1.36826592561558	GOOD	GOOD
0.00970236933679127	0.0285608218787332	0.172916324575385	-0.00198430495421504	0.991084225146177	0.924759311249729	-0.104876727565721	-0.140893918997779	-0.00917988465827842	0.129993865579531	-0.00949090424729893	-0.4176443	-1.234723	0.0480823844727981	11.6951406523683	18.4756474449357	-3.94509801819873	-21.8066213495866	-20.0979529378028	1.36826592561558	GOOD	GOOD
0.00976659290502941	0.028986125806868	0.16983306256302	0.00160748112404406	0.990486554979249	0.924229169130659	-0.10594473981279	-0.137068851671142	-0.0492601528382328	0.0889769404297623	0.0411681443625256	-0.309616478334361	-1.2009752093718	0.137648041565932	12.5599833554762	18.168439335136	-4.2592639323712	-21.8066213495866	-20.0979529378028	1.36826592561558	GOOD	GOOD
0.00995541530518987	0.0290360392846661	0.169623211982768	0.00110842258956992	0.989364196795382	0.921478555452217	-0.108217333651631	-0.140451972520086	-0.00890155406726044	-0.0971578811601683	0.0411429361844831	-0.305131424872168	-1.10803773294877	0.2396936	12.5599833554762	18.168439335136	-4.2592639323712	-21.8066213495866	-20.0979529378028	1.36826592561558	GOOD	GOOD
0.00992389592019625	0.028622239186421	0.174976055399405	-0.00185912967218238	0.989952801715592	0.922584625270449	-0.106658158221358	-0.142819264761272	-0.0390214253592489	-0.0176702898709686	0.0412190500771229	-0.318478424657637	-0.921003571017742	0.129691495668738	12.5599833554762	18.168439335136	-4.2592639323712	-21.3684940832824	-19.6461061885773	1.09349734240819	GOOD	GOOD
0.0103256885076521	0.0276367464285442	0.176590299456823	-0.00385557238212912	0.989988565313798	0.924723229811505	-0.104616960274788	-0.141055491534353	0.0735537180244931	0.130237727363332	0.0411576165260186	-0.2938006	-0.863974596505576	-0.0550203607146747	12.5599833554762	18.168439335136	-4.2592639323712	-21.0781913495866	-19.3467129378028	0.911435925615582	GOOD	GOOD
0.00988725637295775	0.0260543678721154	0.172663690901903	-0.000157467366906037	0.984490435755885	0.923600515093131	-0.106321503156757	-0.142203747552365	0.114522031293344	0.130207799401253	0.030815328181999	-0.255321822294482	-0.814399784885158	-0.0503192172229804	12.5593446961846	18.29333882036	-4.19559638601987	-21.0781913495866	-19.3467129378028	0.911435925615582	GOOD	GOOD
0.00866503185196949	0.0240094031989929	0.173563982722666	-0.00209123629657081	0.98462955205309	0.918652794900913	-0.104851380055584	-0.142425506458115	0.0428461183165061	0.130171887576256	-0.0204212554051534	-0.270976337283767	-0.770458	0.072825584024466	12.5561523554762	18.917649335136	-3.8773539323712	-21.0781913495866	-19.3467129378028	0.911435925615582	GOOD	GOOD
0.00877731842169393	0.0217646970281047	0.173733751423599	-0.00363113041770549	0.98363721890746	0.919408694458693	-0.1030850964327	-0.143582331804872	-0.0298451570241948	0.081532392926685	-0.000377232487031108	-0.174605181895368	-0.807694645612994	0.156883962080224	12.5561523554762	18.917649335136	-3.8773539323712	-21.0781913495866	-19.3467129378028	0.911435925615582	GOOD	GOOD
0.0086437237853795	0.0196104617302427	0.172434423978297	-0.00323073003064552	0.984394097517322	0.922483054134256	-0.107301731558897	-0.143941981249586	0.104745428552497	-0.128526486567739	0.0823160651751727	-0.229100894321982	-0.790670186423831	0.138999966187515	12.5561523554762	18.917649335136	-3.8773539323712	-21.3033974290615	-19.8350613332563	1.49625745437344	GOOD	GOOD
0.00903113541325981	0.0177938977623556	0.171864436810227	-0.00323235261228788	0.983046207664169	0.922766612308368	-0.105125771443486	-0.148336273574816	-0.0183116640241233	0.0611599267767513	-0.0303979183810502	-0.334770675212547	-0.924046985935716	0.198438883858796	12.5561523554762	18.917649335136	-3.8773539323712	-21.4237513495866	-20.0960429378028	1.80879592561558	GOOD	GOOD
0.00879648049535082	0.0165171275070159	0.171608283124081	-0.00223739649262809	0.988982163688961	0.922915056721193	-0.103804710950428	-0.147841740931217	-0.112055279333272	-0.0169409626682609	-0.0526989821411764	-0.397310391567939	-0.963614535959685	0.198749557766873	12.5570193687507	18.8008202861461	-3.80581068906022	-21.4237513495866	-20.0960429378028	1.80879592561558	GOOD	GOOD
0.0088380036054424	0.0159637661987388	0.174308971155932	0.00277673593601144	0.989937960293072	0.921786287133846	-0.103675439527214	-0.14345395009046	-0.0699501203155112	-0.138882218054741	0.0925542079988592	-0.333230665869045	-0.984113962188539	0.303390526291446	12.5616273554762	18.179899335136	-3.4255739323712	-21.4237513495866	-20.0960429378028	1.80879592561558	GOOD	GOOD
0.00836709553212485	0.0162888541352997	0.174543445223883	0.00121714820216446	0.988287401338262	0.921529201460513	-0.107380101138765	-0.146148872218961	-0.0837217743671949	0.0298350081949014	0.0502532175461658	-0.2938006	-0.96245646915984	0.235138121981471	12.5616273554762	18.179899335136	-3.4255739323712	-21.4237513495866	-20.0960429378028	1.80879592561558	GOOD	GOOD
0.00793097092347964	0.0175546430023418	0.179627148296046	0.00209351574530064	0.987897718483332	0.926131928969543	-0.106743192094654	-0.144584936289707	0.105559417049564	0.130134259185962	0.111467257332869	-0.163475819912331	-0.98527116848249	0.0931925442072825	12.5616273554762	18.179899335136	-3.4255739323712	-21.6859503632364	-20.0969619743199	1.81195993683076	GOOD	GOOD
0.00809391874986719	0.0196514298158107	0.176349812764372	0.0032213533672566	0.986758197856464	0.92521876333466	-0.105043001385908	-0.145155994026657	-0.00810615175440768	0.130118775971028	0.144699618283772	-0.0639765936561034	-1.08517365149191	0.143556540397686	12.5616273554762	18.179899335136	-3.4255739323712	-21.7974913495866	-20.0973529378028	1.81330592561558	GOOD	GOOD
0.0091858066654697	0.0222386182615397	0.178217783736458	-0.00345362291774619	0.991318899883911	0.925151083305008	-0.103384203234203	-0.142479420343545	-0.0787361856888077	0.0943833074090881	0.0496802733373773	0.0432396022980244	-0.825562536003271	0.0907612953293601	12.450486534355	18.2351652879031	-3.42607498634037	-21.7974913495866	-20.0973529378028	1.81330592561558	GOOD	GOOD
0.00882939266107339	0.0247640499687759	0.174542894575716	0.000584034673159256	0.990020946993136	0.925547707239709	-0.100728361882884	-0.139675809831688	-0.146849258828449	-0.0986679392756604	0.0927276790194099	0.168321095684534	-0.797326106955839	-0.0769774033612591	11.8207683554762	18.548299335136	-3.4289139323712	-21.7974913495866	-20.0973529378028	1.81330592561558	GOOD	GOOD
0.00863469924996738	0.0266350034136365	0.174750722039323	0.000171101676478274	0.991310203615156	0.924499176308857	-0.103915985402918	-0.140647231895871	0.0629639077824721	-0.0306467671314231	0.0314820384286368	0.155662652509885	-0.613348374155963	-0.261688116582963	11.8207683554762	18.548299335136	-3.4289139323712	-21.7974913495866	-20.0973529378028	1.81330592561558	GOOD	GOOD
0.00872458033381911	0.0274568071534792	0.174203042732306	-0.000181858946727212	0.989383728055636	0.924766875855351	-0.0997888356951971	-0.143585966438489	0.0540285588034221	0.0964473741592155	-0.0209363599192845	0.186182537373509	-0.451109592420474	-0.263165133153941	11.8207683554762	18.548299335136	-3.4289139323712	-21.8049530437226	-19.5343594738046	1.81124700900606	GOOD	GOOD
0.00852318253625185	0.0271472471967756	0.177957433960266	-0.00182417436571438	0.990035927096281	0.925081456645129	-0.104272741726644	-0.142694958532212	-0.025128490183521	0.223153349184743	-0.0120970186595949	0.107281464054432	-0.510630340433041	-0.108761877636613	11.8207683554762	18.548299335136	-3.4289139323712	-21.8074213495866	-19.3481229378028	1.81056592561558	GOOD	GOOD
0.0080089660640988	0.0259066049756515	0.175301938706071	0.000453392512488259	0.988832296558946	0.923550339361346	-0.103994409195301	-0.14506893559539	-0.139758597385303	0.0620837667318269	0.0491802229859609	0.22102473905258	-0.404030141715399	0.0289281617564259	11.8736029692772	18.4422992068382	-3.49196071392267	-21.8074213495866	-19.3481229378028	1.81056592561558	GOOD	GOOD
0.00810489285830756	0.0241314631180845	0.174392356010154	-0.000798325068204904	0.986466185578081	0.927017474426129	-0.107133893668278	-0.138910299019655	0.0987539304084463	-0.0221851248825915	0.0845443793303448	0.31187760832005	-0.3642257	-0.0384600000416116	12.1937553554762	17.799989335136	-3.8739939323712	-21.8074213495866	-19.3481229378028	1.81056592561558	GOOD	GOOD
0.00769081372908956	0.0222801254299884	0.174041863528027	-0.000866870895990221	0.986630730243314	0.925323721961859	-0.10359496740478	-0.13986122324636	-0.0175998022065242	-0.218107151222023	-0.0294170148198364	0.423417051973308	-0.272381202895709	-0.209844295588461	12.1937553554762	17.799989335136	-3.8739939323712	-21.8074213495866	-19.3481229378028	1.81056592561558	GOOD	GOOD
0.0080497385507874	0.0207157560360112	0.175249914358222	-0.00214062889365014	0.983100413059821	0.921887947379131	-0.107832753532349	-0.144967078553884	0.230882798823177	-0.134442894713164	-0.0737690577976314	0.498880275130398	-0.294661543702106	-0.199161435153322	12.1937553554762	17.799989335136	-3.8739939323712	-21.5039594568696	-19.6472577881374	1.80804181755913	GOOD	GOOD
0.00794447881535949	0.0196083240399724	0.179607613504408	-0.00697891297016673	0.987338931818811	0.920526461989903	-0.106648029962062	-0.14847714508464	0.0911774251063752	0.07869823872823	-0.0290976477194361	0.551372061295176	-0.38152118345691	-0.226614251863074	12.1937553554762	17.799989335136	-3.8739939323712	-21.4287113495866	-19.7214329378028	1.80741592561558	GOOD	GOOD
0.00815284548976457	0.0189121637429789	0.174963356111721	-0.00244464813562344	0.988571230834522	0.920443948781871	-0.105284483044308	-0.148422527733643	-0.121831062170819	0.0902350170319469	-0.0410786235528842	0.608478340783236	-0.289654329805499	-0.2480115	12.1437875669716	17.8991759406074	-3.87450580977837	-21.4287113495866	-19.7214329378028	1.80741592561558	GOOD	GOOD
0.00777131342967364	0.0184054903912304	0.174825344779562	0.00214911088476792	0.990588575523968	0.922363564353474	-0.106104976174585	-0.148546886974529	-0.105520802873771	-0.182725432147485	0.192207868350261	0.347110397064641	-0.156396583872305	-0.2480115	11.8198833554762	18.542129335136	-3.8778239323712	-21.4287113495866	-19.7214329378028	1.80741592561558	GOOD	GOOD
0.0100111218732504	0.0178269359483161	0.174371819604977	-0.00117941657314419	0.990095099144017	0.923866390805672	-0.106110400526652	-0.149652338036211	-0.0066212787637916	-0.270255376123132	-0.0208268432913447	0.212895387381608	-0.269379169596842	-0.211957093596914	11.8198833554762	18.542129335136	-3.8778239323712	-21.4287113495866	-19.7214329378028	1.80741592561558	GOOD	GOOD
0.00803495436567973	0.0170640914481895	0.176619403439637	-0.00339105882523897	0.992587163547839	0.922629986449585	-0.106051811940374	-0.146361991388487	-0.0364430129005588	-0.151582576674768	-0.0208534722095215	0.0772464267057797	-0.32931500105562	-0.260394804288962	11.8198833554762	18.542129335136	-3.8778239323712	-21.6590382729998	-19.7225819255372	1.54240882268195	GOOD	GOOD
0.0085387534468091	0.0162314479690619	0.174552867336485	-0.00227073496190995	0.992056482475933	0.921043614830734	-0.103312391093679	-0.144278706472174	0.10102397635534	-0.0707224243871516	-0.00527731517579159	-0.0839818769935395	-0.270701805905645	-0.271692100790176	11.8198833554762	18.542129335136	-3.8778239323712	-21.8115913495866	-19.7233429378028	1.36688592561558	GOOD	GOOD
0.00976496322160749	0.0155939213344424	0.174860507865319	-0.0075248728445395	0.988317653676121	0.923046568082991	-0.102277410864904	-0.147153602968816	-0.0604468337214336	-0.196495071203187	0.0864445496048189	-0.185006641596082	-0.176021389593605	-0.0585616018635655	11.8661541667582	18.5423523680596	-3.8777048979457	-21.8115913495866	-19.7233429378028	1.36688592561558	GOOD	GOOD
0.0102048281368437	0.0154425397606437	0.174151275621271	0.00278061618326993	0.989034355581029	0.924226668059752	-0.10342332017519	-0.14761445814579	-0.0604580109575457	0.0333564570863227	-0.0132229926376337	-0.349189447866818	-0.1320929	0.0953023226517697	12.1891653554762	18.543909335136	-3.8768739323712	-21.8115913495866	-19.7233429378028	1.36688592561558	GOOD	GOOD
0.00884972456503821	0.0159847068155417	0.175135767416029	0.000482057317500126	0.987249090564713	0.923465840031454	-0.105674687245156	-0.146330891956834	-0.0453801275027093	0.138696373527027	0.0330867289437502	-0.377923750355437	0.0912636126028465	0.1177673	12.1891653554762	18.543909335136	-3.8768739323712	-21.8115913495866	-19.7233429378028	1.36688592561558	GOOD	GOOD
0.0105106495348669	0.0172740101376564	0.173061324773319	-0.000803900026719656	0.987171557913772	0.926652657165011	-0.107016066347899	-0.143852998508117	0.0479381081567928	-0.190623105569897	-0.00604464912067512	-0.436399087417317	0.17830110732498	0.236908596986532	12.1891653554762	18.543909335136	-3.8768739323712	-22.0458748895197	-19.9678410420395	1.66064585081139	GOOD	GOOD
0.0101866015526609	0.0192255525652178	0.17419125983578	-0.000455154765163256	0.989380158185581	0.925564570849527	-0.106195181200857	-0.148378643281897	-0.045826361872487	0.0425215225091988	0.0872803929285464	-0.356694649742826	0.196458089868009	0.260333676762742	12.1890603654509	18.5431773707783	-3.93012938128773	-22.1712313495866	-20.0986629378028	1.81782592561558	GOOD	GOOD
0.0104906600196566	0.0216804232945423	0.178583582361439	0.00156129851423705	0.98715613705401	0.923290627523854	-0.105293598619152	-0.160960240949331	0.062822803501587	-0.173645002145613	-0.0208765388938466	-0.252226537856997	-0.0955993960468342	0.362484652614609	12.1882803554762	18.537739335136	-4.3257839323712	-22.1712313495866	-20.0986629378028	1.81782592561558	GOOD	GOOD
0.0109334986626859	0.0244092006499463	0.17347262732837	-0.00252049709973594	0.990321849809988	0.919972642963608	-0.102557529807686	-0.157741209542962	0.0557461775846039	-0.225927824269439	-0.0138937705045374	0.147848704724619	-0.445870721592658	0.297967010296767	12.1882803554762	18.537739335136	-4.3257839323712	-22.1712313495866	-20.0986629378028	1.81782592561558	GOOD	GOOD
0.010461900742863	0.0270757739616036	0.176265258544213	-0.000904753098626164	0.994099951820209	0.918285856167834	-0.101092352682815	-0.185614240159755	0.00819368765257162	-0.198812175812198	0.0404070894008822	1.13878413944164	-2.10301821502313	-0.139619630641916	12.1882803554762	18.537739335136	-4.3257839323712	-22.1712313495866	-20.0986629378028	1.81782592561558	GOOD	GOOD
0.010623507247187	0.0292772941115149	0.171331518694582	-0.00183529227950585	0.987200171876161	0.919262256462534	-0.105049315194969	-0.161014892109577	0.0282877278850912	-0.00143844395080523	0.0265962388012657	1.80592057512416	-1.98763000870605	-0.137957452973534	12.1882803554762	18.537739335136	-4.3257839323712	-21.3883827954225	-19.8331876079574	1.80735531042408	GOOD	GOOD
0.0108192512959835	0.0306484403758213	0.173992116224112	-0.00231049286868351	0.99013776881997	0.924864637137952	-0.103556238735407	-0.111312242706129	-0.217851160795368	-0.087198002082472	-0.0755956559525081	1.31880916877757	0.876849779373061	-0.411997174882963	12.1882943614455	18.5378363843721	-4.31871146929025	-21.0549713495866	-19.7201229378028	1.80289592561558	GOOD	GOOD
0.0110240189125833	0.0309932475556337	0.177359977182843	-0.0025703837806697	0.989265470881693	0.930976843085484	-0.113091481717601	-0.133504978782614	0.00813140364575399	0.064985058253609	-0.00775014598821106	1.29177285273499	0.224913508407656	-0.332992275862051	12.1884073554762	18.538619335136	-4.2616539323712	-21.0549713495866	-19.7201229378028	1.80289592561558	GOOD	GOOD
0.0092133114519948	0.0303981459929246	0.173572179584284	-0.00118273029563134	0.986054126003517	0.928540519160373	-0.108148913678288	-0.1414243908993	0.0695793494318833	0.0374342521505115	0.108208144819972	1.01588932415497	-1.48305424234613	-0.292585580113902	12.1884073554762	18.538619335136	-4.2616539323712	-21.0549713495866	-19.7201229378028	1.80289592561558	GOOD	GOOD
0.0108638775364377	0.029182600036903	0.177437739773723	-0.000454860366032644	0.987617533008427	0.923437763534196	-0.106953454099395	-0.14462711892084	0.105070425421882	0.255835184094715	0.16290969195337	-0.723545991933045	0.449510153005035	-0.0830616171940565	12.1884073554762	18.538619335136	-4.2616539323712	-21.0549713495866	-19.7201229378028	1.80289592561558	GOOD	GOOD
0.0108978938194807	0.0277009921493107	0.170250224594567	-0.00163412197223033	0.986495048729095	0.916558877726247	-0.101550180148254	-0.149559523261985	-0.0410135601120546	0.296635391151921	0.143665279290995	-2.02870755991446	0.737635959706379	0.0874203810275843	12.1884073554762	18.538619335136	-4.2616539323712	-21.3388211659452	-20.0029287192199	1.47304848348948	GOOD	GOOD
0.0109778365286613	0.0261606923681597	0.176023137778245	-0.000456036086766417	0.98723304950702	0.917504679783895	-0.097130184553452	-0.164097526189229	0.105662383113794	0.165804286400292	-0.00881731145908033	-1.75689379458299	-0.230723657176086	0.581749439627096	12.2265949894405	18.501915331986	-4.17610675642983	-21.4328813495866	-20.0966429378028	1.36374592561558	GOOD	GOOD
0.00953210001573343	0.0245763638895835	0.176031939911301	-0.0013046236124606	0.982897804250077	0.918501147641527	-0.0990783178009514	-0.16024192643266	-0.0437293508351312	-0.00757775441976888	0.0519750929512755	-0.925705305381649	-0.4802921	0.7273986	12.5616273554762	18.179899335136	-3.4255739323712	-21.4328813495866	-20.0966429378028	1.36374592561558	GOOD	GOOD
0.0116001726731578	0.0228907153778411	0.173454611706814	-0.000916027072957665	0.986526274852445	0.913637949269773	-0.104114980741539	-0.158635432557224	0.0198981325039653	0.187223213555707	-0.116750891249676	-0.00180421079066515	-0.933552972599349	0.822627590739282	12.5616273554762	18.179899335136	-3.4255739323712	-21.4328813495866	-20.0966429378028	1.36374592561558	GOOD	GOOD
0.0118579038752794	0.0211280866195032	0.17802205984154	-0.00496216545040107	0.988225724735383	0.912011121784515	-0.108464996553542	-0.149789280822436	-0.0174739164090231	0.0299126162956578	0.0989034544425499	0.250574903122654	-1.42800891802963	0.656358101460762	12.5616273554762	18.179899335136	-3.4255739323712	-21.4328813495866	-20.0966429378028	1.36374592561558	GOOD	GOOD
0.0109496957101751	0.019442650385234	0.174228093066031	-0.00169814076542007	0.987386783913536	0.920938397933047	-0.110723549665919	-0.148674531694123	0.0629068344153187	-0.00656689517134099	0.0211161311121286	0.710114413389683	-1.43187364975835	0.361192946114673	12.5616273554762	18.179899335136	-3.4255739323712	-21.7323967718405	-20.0976927724557	1.36736825586813	GOOD	GOOD
0.0118975555451412	0.0180841657736309	0.170740101895983	0.00126369077326268	0.986615142238406	0.927865938320986	-0.107231645869731	-0.148326331043724	0.126441219853778	0.0507165301437637	0.0381240602289223	1.02175810092955	-1.44649168509722	0.221515528030592	12.2016773634061	18.04416467545	-3.86715182661538	-21.8066213495866	-20.0979529378028	1.36826592561558	GOOD	GOOD
0.0120897242968947	0.017328407719958	0.172884660480374	-0.0016499622268383	0.991490882688741	0.929524178358865	-0.101832401617659	-0.147883869915273	0.205386557942626	0.0523599907091454	-0.0826169490811047	1.41343094310539	-1.50001261997928	0.143899737242245	11.5150953554762	17.785259335136	-4.7094339323712	-21.8066213495866	-20.0979529378028	1.36826592561558	GOOD	GOOD
0.0116491707378403	0.0173641991167503	0.175317219921756	-0.00320094595409981	0.990483655811586	0.928289129305214	-0.0990638329727977	-0.148089437294157	0.0403846309579858	0.0899409467433566	-0.0408369761892963	1.5537831502331	-1.08631186663472	-0.0239926892024004	11.5150953554762	17.785259335136	-4.7094339323712	-21.8066213495866	-20.0979529378028	1.36826592561558	GOOD	GOOD
0.0115506848596856	0.0181648684754715	0.178059952220549	-0.000612349317502277	0.98872581831914	0.930275461933018	-0.102605942987326	-0.144122007905976	-0.122062624166186	0.0115640320154103	0.0192693755395393	1.31886196534412	-0.63319775982881	-0.234227839829567	11.5150953554762	17.785259335136	-4.7094339323712	-21.8066213495866	-20.0979529378028	1.36826592561558	GOOD	GOOD
0.011582053687271	0.019448831383425	0.178666425300187	-0.000144934449280331	0.988093649273309	0.932532129050503	-0.106060802297616	-0.141271773817638	-0.0597279476592882	0.0115306560608463	-0.0419973212186858	1.00616427478589	-0.259173880364248	-0.3089746	11.5150953554762	17.785259335136	-4.7094339323712	-21.7986304008566	-19.8719816547557	1.90263130976131	GOOD	GOOD
0.0122142997574958	0.0208153529543573	0.174960477633692	-0.00127942930435318	0.989718923762672	0.932277745977407	-0.105714988884378	-0.145673208232673	0.0420454648243875	0.0114853829251208	-0.0208583820185577	0.693469535640079	-0.0385875263006974	-0.197185274458245	11.7420804378668	17.9150307773449	-4.42954724587246	-21.7933313495866	-19.7221329378028	2.25698592561558	GOOD	GOOD
0.0120978055437708	0.0219712562289753	0.176420045108444	0.00115117236149501	0.989887566002229	0.928509781344961	-0.105153300136834	-0.150820841909087	-0.0194234388221991	0.0313102008800229	0.0809302454194092	0.688506284319587	-0.0881287745410707	-0.0882139540446781	12.1914603554762	18.171949335136	-3.8754339323712	-21.7933313495866	-19.7221329378028	2.25698592561558	GOOD	GOOD
0.0120496118599058	0.0228435846647043	0.179653523520638	0.00149478197919998	0.986969231601051	0.924308375572104	-0.105195125124597	-0.152542347079864	0.000943800151237281	0.0116677547038896	0.0196596073723154	0.719787635287781	-0.1320929	0.0503139332403134	12.1914603554762	18.171949335136	-3.8754339323712	-21.7933313495866	-19.7221329378028	2.25698592561558	GOOD	GOOD
0.0119145498565989	0.0235256412476013	0.177232256695996	-0.00466049991285948	0.987252395836804	0.923000598006302	-0.104552332963332	-0.156703162550142	0.1243151974272	-0.0680032316526651	-0.0415312444443844	0.895457471609091	-0.280926197886495	0.156854211051407	12.1914603554762	18.171949335136	-3.8754339323712	-21.7933313495866	-19.7221329378028	2.25698592561558	GOOD	GOOD
0.0118070449819227	0.024174879576168	0.176776611194285	-0.00405754126871682	0.987068105536148	0.923980838398414	-0.104220329516394	-0.153310303380259	0.124339606598102	-0.125150379375446	-0.0422582328854288	0.966238553276809	-0.250860741135223	0.1787305	12.1914603554762	18.171949335136	-3.8754339323712	-21.5526793234059	-19.9656044435911	1.96514699598217	GOOD	GOOD
0.0112603209053325	0.0249218721230087	0.172358267223604	0.00176762188310351	0.989933529300352	0.925132622339099	-0.100395108067203	-0.147987648151279	0.0235664728457885	-0.287410892668748	0.0400425685140398	0.780887813274107	-0.228492570275735	0.0578200192744855	12.1907092891226	18.2936777189604	-3.8759051896911	-21.4237513495866	-20.0960429378028	1.80879592561558	GOOD	GOOD
0.0125222766951403	0.0258036004097991	0.171390564251238	0.00164851257167756	0.988466400433986	0.922276067905586	-0.102102063235252	-0.141689848099559	-0.123433853059248	-0.0669837007837633	0.0200594266869173	0.904725477588689	-0.131322760332395	-0.126894221513738	12.1891653554762	18.543909335136	-3.8768739323712	-21.4237513495866	-20.0960429378028	1.80879592561558	GOOD	GOOD
0.0117423617229183	0.026771838287486	0.171354112632628	-0.00208208666303029	0.988598233197896	0.921638963819566	-0.102512325818038	-0.145386977525518	0.0609842362224105	-0.126264000692254	0.0184454643728562	0.880042936797902	0.0840346821544267	-0.477681636462993	12.1891653554762	18.543909335136	-3.8768739323712	-21.4237513495866	-20.0960429378028	1.80879592561558	GOOD	GOOD
0.0120901589781686	0.027753172369973	0.173678378506078	-0.00246260730100382	0.989190595673563	0.9255381722312	-0.105222233242788	-0.142749328492663	0.0866055526403831	-0.147221692751016	0.0618195012725016	0.649633644479458	0.358586532123373	-0.403153276080596	12.1891653554762	18.543909335136	-3.8768739323712	-21.4237513495866	-20.0960429378028	1.80879592561558	GOOD	GOOD
0.0123539347621605	0.0286758539815702	0.173328583520169	-0.000612006679632559	0.9904041836301	0.922560558846271	-0.104016149257528	-0.145225463238413	-0.0825572383567215	-0.0879132360337623	-0.0607792889353228	0.529697009265846	0.407556184604747	-0.266237951893186	12.1891653554762	18.543909335136	-3.8768739323712	-21.4272284328486	-19.833432018291	1.80782851132091	GOOD	GOOD
0.0121810450394164	0.0294488890844871	0.173823718556771	-0.000707599374138177	0.987828155391147	0.922326831687728	-0.102464397075905	-0.150425240482526	0.00115694118560314	-0.0665350526730392	-0.10493939852943	0.5111839	0.555248590955218	-0.204667591815197	12.0705232016299	18.6621054358388	-3.87763704404843	-21.4287113495866	-19.7214329378028	1.80741592561558	GOOD	GOOD
0.0122521591432104	0.0299507910380973	0.173632564827068	0.00105400765348731	0.986177041775577	0.926221257461242	-0.103335505788691	-0.148959293857103	-0.0183487984281922	-0.125732748868329	-0.00191663711471506	0.555827431205403	0.664178341975073	-0.1870483	11.8175883554762	18.914089335136	-3.8792639323712	-21.4287113495866	-19.7214329378028	1.80741592561558	GOOD	GOOD
0.0123062559325569	0.0300947066346616	0.173367043452475	-0.00164524240004407	0.987729690847788	0.926376781655824	-0.104787530774051	-0.151084577475558	-0.0408776025934714	-0.0723073014939963	0.00121130148750895	0.527845587959942	0.510700203879545	-0.142488898033664	11.8175883554762	18.914089335136	-3.8792639323712	-21.4287113495866	-19.7214329378028	1.80741592561558	GOOD	GOOD
0.0123782513916264	0.0299412246026578	0.171719604749006	0.000285688000520532	0.987462941278265	0.922311643574678	-0.104109315621358	-0.156117761461902	-0.0567775316365882	0.0934968576679364	-0.0634420472236982	0.557079853210363	0.4482389	-0.216455872733115	11.8175883554762	18.914089335136	-3.8792639323712	-21.4287113495866	-19.7214329378028	1.80741592561558	GOOD	GOOD
0.0127555292803233	0.0297362827338128	0.171951673208766	0.00116332259921424	0.985214729490928	0.924784643664827	-0.10773516253876	-0.153978183744719	-0.125677564699048	-0.0622799986759213	0.0170591888803133	0.619626787790817	0.4482389	-0.202210769032618	11.8175883554762	18.914089335136	-3.8792639323712	-21.154785366075	-19.7208995255314	1.46966829075231	GOOD	GOOD
0.0127663600299333	0.0298338808293296	0.174600259829441	-0.00239294083200618	0.989800541737448	0.926022456644516	-0.103940656568774	-0.145749338221976	0.0204316014665556	-0.0962778775950648	0.120486182128757	0.823568865799833	0.58076452825853	-0.233453842463339	11.8183018975977	18.7984426564909	-3.87881621966756	-21.0641013495866	-19.7207229378028	1.35785592561558	GOOD	GOOD
0.0127199719757486	0.0305738708678424	0.175790309026019	-0.00566942570214459	0.986458053858706	0.928618786936674	-0.10374928443403	-0.149153468653103	0.0247322079291653	0.0984162739777262	0.181612326764649	0.787209706374127	0.577584629296024	-0.295024842278447	11.8198833554762	18.542129335136	-3.8778239323712	-21.0641013495866	-19.7207229378028	1.35785592561558	GOOD	GOOD
0.0127525614598829	0.0321625685262329	0.174977418736915	0.000286357914648052	0.985705482480045	0.929773917726847	-0.104167025279381	-0.150449867957175	-0.0224592872927059	-0.0518812966416045	0.186153625362107	0.662132925877402	0.654968585730769	-0.356594925230781	11.8198833554762	18.542129335136	-3.8778239323712	-21.0641013495866	-19.7207229378028	1.35785592561558	GOOD	GOOD
0.0131322724496881	0.0345613898676438	0.174850015783495	0.00237168868938175	0.985392214513154	0.927639969067117	-0.108818665414089	-0.149666504890493	0.025132744574511	0.016948679784899	0.101096151840573	0.243127877328335	0.404905260362757	-0.273479771131492	11.8198833554762	18.542129335136	-3.8778239323712	-21.0641013495866	-19.7207229378028	1.35785592561558	GOOD	GOOD
0.0132553722165501	0.0374656457598219	0.176151672710227	0.00184533478325529	0.988178694689323	0.929186026364161	-0.10288378106277	-0.119666143404894	-0.0416575719021645	-0.0887053194615055	0.0263759260407041	-0.406017074460703	2.19181474607585	-0.0526583971619406	11.8198833554762	18.542129335136	-3.8778239323712	-21.3561946278258	-19.7212917269955	1.71800362909381	GOOD	GOOD
0.0135426285764545	0.0404808094277933	0.174929437223068	-0.00249002285348743	0.991025973151773	0.930437747922712	-0.103688964345119	-0.139802473240589	0.00127987244602636	0.0244213671730645	-0.14433306045486	0.101369632446687	1.0719735874893	-0.0437154519025304	11.8189589845624	18.6530750251455	-3.99468801684056	-21.4287113495866	-19.7214329378028	1.80741592561558	GOOD	GOOD
0.0134241698504408	0.0433378191435461	0.175619182849915	-0.000938444358474426	0.984244472169923	0.925797847067982	-0.105411457438966	-0.15713695342639	0.00136103771041981	0.0828888015189883	-0.0888960141579935	0.590704457041522	0.547505735912694	-0.0999351768981318	11.8168283554762	18.908799335136	-4.2640539323712	-21.4287113495866	-19.7214329378028	1.80741592561558	GOOD	GOOD
0.0134788379753996	0.0458776346711958	0.17437405681497	-0.0012843131003057	0.98816363982754	0.920957515238947	-0.105734583266939	-0.151685416727163	-0.0170645480533302	-0.16606386429849	0.0214455285579785	0.589016378353045	1.3359312553699	-0.267767899936877	11.8168283554762	18.908799335136	-4.2640539323712	-21.4287113495866	-19.7214329378028	1.80741592561558	GOOD	GOOD
0.0135971630955928	0.0478966055279284	0.172286759018133	-0.000859919105696664	0.989062539972345	0.918477113710026	-0.108947443236138	-0.149619460583154	-0.0235118880585946	-0.0953391456880582	0.051423312189793	0.730755964413367	1.55348318536589	-0.297880278619683	11.8168283554762	18.908799335136	-4.2640539323712	-21.6412675694446	-19.9432440939978	2.07391790465897	GOOD	GOOD
0.0138211695648256	0.049117202173991	0.171434955818149	-0.0012754752598249	0.98734462395233	0.920807122347206	-0.110219707738183	-0.150389879118891	0.00832718141630615	0.05390036159456	0.11486634022086	0.808290353435259	0.981421876450636	-0.21137521456548	11.8168283554762	18.908799335136	-4.2640539323712	-21.7883713495866	-20.0967529378028	2.25835592561558	GOOD	GOOD
0.0137859118506796	0.0492955072346717	0.17436296598331	-0.00282478605954957	0.988417507723281	0.920423734282283	-0.106684551686079	-0.149052907469422	-0.103614892242641	0.012055030235383	-0.144282820175847	0.6832112762152	0.964006356011002	-0.224292691586472	11.9259648835522	18.9126978353719	-4.01847784015203	-21.7883713495866	-20.0967529378028	2.25835592561558	GOOD	GOOD
0.0137282347201897	0.0483177509947234	0.176114566483851	0.000215342054907371	0.985363381209187	0.917821091673365	-0.104566169170271	-0.144609809047275	-0.0240698408315682	0.0293798315350201	-0.108316045135726	0.711925541941892	0.820327991956091	-0.2480115	12.1877553554762	18.922049335136	-3.4294039323712	-21.7883713495866	-20.0967529378028	2.25835592561558	GOOD	GOOD
0.0137840206030459	0.0462231314561542	0.175162939523689	-0.00265699302869138	0.987451660698735	0.920903660480929	-0.101266008142601	-0.145351725483535	0.0451954128449331	0.0368458275424753	-0.0393335733139261	0.680739596144033	0.585725910102136	-0.324933571476413	12.1877553554762	18.922049335136	-3.4294039323712	-21.7883713495866	-20.0967529378028	2.25835592561558	GOOD	GOOD
0.0137290784285943	0.0431932224805576	0.175050056311213	-0.000722464644783934	0.992482820014999	0.92244495232478	-0.0960973883444114	-0.137028530700197	0.0193779381905013	-0.0646453324698246	-0.0650736576916721	0.6350277	0.527113744763508	-0.409006931078724	12.1877553554762	18.922049335136	-3.4294039323712	-22.0369187477547	-19.8579018553769	1.97515685578993	GOOD	GOOD
0.0137915393594525	0.0395358755758123	0.176135658175941	0.00163889275490865	0.990346348058007	0.925004172590297	-0.100775065067784	-0.138345496890791	0.0454753136234873	-0.0897599688260549	-0.0213936811553881	0.55442646733885	0.657351038316527	-0.4309008	12.1877553554762	18.922049335136	-3.4294039323712	-22.1762013495866	-19.7240529378028	1.81645592561558	GOOD	GOOD
0.0136319458539516	0.0356357362043791	0.175139453318279	0.00308388726732168	0.986297972713012	0.922356910570448	-0.106556989022484	-0.145960946715221	0.00159649903927952	-0.0813990630577986	-0.0213916034848486	0.347510220280837	0.776753589467616	-0.350331090958669	12.1879419952126	18.812289712235	-3.66764154069438	-22.1762013495866	-19.7240529378028	1.81645592561558	GOOD	GOOD
0.0136566733287749	0.031850418581248	0.173489033772992	-0.000451004485329549	0.986480765623508	0.922837829580326	-0.107381125456015	-0.145683218426122	0.0191019949821043	-0.0985308909877838	-0.0039234781367942	-0.0688019011456726	0.835366750698303	-0.14539798613896	12.1884073554762	18.538619335136	-4.2616539323712	-22.1762013495866	-19.7240529378028	1.81645592561558	GOOD	GOOD
0.0137691936822438	0.0283954054504758	0.172018883056109	-0.0032326169653934	0.984929632014003	0.927183357218828	-0.113113266781507	-0.14638337294168	0.0631586463650625	0.105035530958277	0.00528942253379499	-0.358341006200372	0.696443897924055	-0.06512207	12.1884073554762	18.538619335136	-4.2616539323712	-22.1762013495866	-19.7240529378028	1.81645592561558	GOOD	GOOD
0.013970411593013	0.0253089198712021	0.174745956675879	-0.00158621644913975	0.988363485118427	0.927201812544699	-0.105890928729667	-0.139342340328941	0.0804189764904323	0.140011775726112	-0.048200539886014	-0.503221337907885	0.582237103270282	0.0612559202541692	12.1884073554762	18.538619335136	-4.2616539323712	-21.6528181842429	-20.2399593982153	1.81210948624243	GOOD	GOOD
0.0142815015996035	0.022531295646881	0.174765480690468	0.00191850651293486	0.991589133664248	0.927190502575758	-0.102031020376504	-0.143258030033707	0.0730016220158121	-0.0545263433496254	0.0400406993080726	-0.801976561408354	0.727058451256885	0.0750247797286699	12.1884073554762	18.538619335136	-4.2616539323712	-21.4187813495866	-20.4706529378028	1.81016592561558	GOOD	GOOD
0.014315485037278	0.0200255250652797	0.174084183448342	-9.94134091653954e-05	0.987550575381968	0.93173068869459	-0.105409141864738	-0.139014790303764	-0.0259347964327537	-0.143157815027858	0.0229817826947014	-0.648830498661831	0.83770431416825	0.143503692724376	12.2910283514155	18.5391139865607	-4.26138993301531	-21.4187813495866	-20.4706529378028	1.81016592561558	GOOD	GOOD
0.0146213940416768	0.0178471775498567	0.17691050267741	-0.000522110030799004	0.990142980414756	0.930212307692943	-0.106290183185526	-0.144982043125259	0.011966726698501	0.0384163265816143	-0.021316273227727	-0.5414881	0.77078026901694	0.0468559837467307	12.5576883554762	18.540399335136	-4.2607039323712	-21.4187813495866	-20.4706529378028	1.81016592561558	GOOD	GOOD
0.0146262176552947	0.0161228796029853	0.176764884484978	0.00124555787755447	0.989025766608499	0.929633585951525	-0.101190941250147	-0.144482346805378	-0.104761850309492	-0.0149949048555696	0.0123866530708908	-0.405683028294321	0.823255828853458	0.0849759324002671	12.5576883554762	18.540399335136	-4.2607039323712	-21.4187813495866	-20.4706529378028	1.81016592561558	GOOD	GOOD
0.015177355345817	0.0149787757076531	0.176400843833773	0.00313333640655407	0.988296048797672	0.926720165722368	-0.103404155469097	-0.139870819093808	-0.0599440633661497	0.0225136120336982	0.101385073746414	-0.172182442476805	0.8544712	0.0725927765198798	12.5576883554762	18.540399335136	-4.2607039323712	-21.6994108416426	-20.1940323326314	1.81249271023985	GOOD	GOOD
0.0151537148742514	0.01450310499995	0.174944612903275	0.000396737131724974	0.98505969668293	0.922968491139331	-0.103332084631686	-0.145215347469858	-0.0598951076799807	-0.0748047523047929	0.0514424286695849	0.124480499297902	0.8544712	0.148370355063172	12.5576883554762	18.540399335136	-4.2607039323712	-21.7974913495866	-20.0973529378028	1.81330592561558	GOOD	GOOD
0.0151680788997978	0.0147366966792017	0.172102245162863	-0.000845259651747411	0.986565737789786	0.922497016524054	-0.104327755412162	-0.1459250794409	-0.0267097006419225	0.0117681385460785	-0.033009775463442	0.295813878289193	0.986953059505869	0.132340337016308	12.5578929133174	18.5418250413019	-4.15699930560651	-21.7974913495866	-20.0973529378028	1.81330592561558	GOOD	GOOD
0.015494893162619	0.0156421034025632	0.175996364591864	-0.00211744121115706	0.986472849802759	0.923371999783568	-0.105520967755945	-0.146984111640688	0.0468106087024828	-0.0200835222471074	0.0686835674391017	0.373156137095853	0.894351153857996	-0.070227430788565	12.5584473554762	18.545689335136	-3.8759139323712	-21.7974913495866	-20.0973529378028	1.81330592561558	GOOD	GOOD
0.0158730375064462	0.0170675097228525	0.17846162188207	-0.00136561801933697	0.987595238678514	0.920902310862941	-0.102001041142466	-0.144691480803424	0.00178648838853947	-0.0754165694239317	0.0115103282834778	0.242270109977641	0.718511522595308	-0.173693140567296	12.5584473554762	18.545689335136	-3.8759139323712	-21.7974913495866	-20.0973529378028	1.81330592561558	GOOD	GOOD
0.0161711408628436	0.0187401923824055	0.176746072594085	-0.00133114164633539	0.987749636438343	0.925179848283296	-0.102421855382727	-0.144005031288214	-0.0145276678260595	0.074564228266919	0.0528865332227472	-0.04329140533248	0.726269355507202	-0.0424035647576544	12.5584473554762	18.545689335136	-3.8759139323712	-21.7981319676793	-19.5043224878377	2.16312294857293	GOOD	GOOD
0.0162693783227397	0.0203253803562458	0.174989174938791	-0.00521447727694739	0.991916051494246	0.926525476282769	-0.102823814802517	-0.142485844616316	-0.0597988755008531	0.186796353852941	-0.0341011737505851	-0.256809212935285	0.645450716774184	0.0446646556144926	12.5584473554762	18.545689335136	-3.8759139323712	-21.7983013495866	-19.3475229378028	2.25561592561558	GOOD	GOOD
0.0166699931168012	0.0215470655899912	0.175878760794907	-0.00680422824380419	0.990326421919253	0.924639114247075	-0.10441565562213	-0.143680387750794	-0.0276139266993486	0.0116438186075982	0.117563559095817	-0.133133866410615	0.509405843829385	-0.0618301089096703	12.4626051672748	18.4480835359704	-3.87578857575002	-21.7983013495866	-19.3475229378028	2.25561592561558	GOOD	GOOD
0.0168692218550622	0.0222855365797535	0.176243863370702	-0.00259020193653062	0.993007793108301	0.925524705724607	-0.103845376382677	-0.146444148643507	0.0633683499113617	0.104074510691928	0.146863290711661	0.165961136906034	0.4482389	-0.1260852	12.1914603554762	18.171949335136	-3.8754339323712	-21.7983013495866	-19.3475229378028	2.25561592561558	GOOD	GOOD
0.0174398618304911	0.022602246048645	0.170588900064731	-0.00168956907620507	0.9876852185603	0.921854164388755	-0.100321328911429	-0.145259639537187	0.0156353338884925	0.24535239048804	0.0696904409867194	0.217529805349497	0.41453453698922	-0.19689722270013	12.1914603554762	18.171949335136	-3.8754339323712	-21.7983013495866	-19.3475229378028	2.25561592561558	GOOD	GOOD
0.0175753690596873	0.0227040020338998	0.173538425479112	-0.00320401731600876	0.987863544758154	0.921372244188187	-0.102512382608551	-0.145478225559136	-0.105653437737471	-0.107262268713574	-0.0213478347374457	0.322545932251282	0.3902057	-0.211999147685434	12.1914603554762	18.171949335136	-3.8754339323712	-21.8032161632981	-19.7908190500053	1.73143804738199	GOOD	GOOD
0.0176221479691336	0.0228171333368238	0.177128653505544	-0.000920247252789248	0.987072161614685	0.92180158769349	-0.102654186018889	-0.146575093945649	-0.0598005992659868	-0.137430619166322	-0.0212682550880418	0.374873002595435	0.3902057	-0.26028557581014	12.0970837857	18.267766407086	-3.76175188383368	-21.8066213495866	-20.0979529378028	1.36826592561558	GOOD	GOOD
0.0178077918479931	0.0230102665334851	0.175843043790501	-0.00212173206582595	0.992610519538253	0.922502645801682	-0.104219437947997	-0.140254583050438	-0.0130141162326276	-0.13562471981367	-0.0212323776582889	0.2876061004723	0.354768109460451	-0.346201314636132	11.8207683554762	18.548299335136	-3.4289139323712	-21.8066213495866	-20.0979529378028	1.36826592561558	GOOD	GOOD
0.0179060636899901	0.0231448275790995	0.178014022679323	-0.000179783235075636	0.992725194238433	0.924274408093906	-0.105978503671758	-0.139960541195027	0.0940239090880489	0.100594837883912	-0.0212681584752299	0.340354823187591	0.296156707859515	-0.256435119315908	11.8207683554762	18.548299335136	-3.4289139323712	-21.8066213495866	-20.0979529378028	1.36826592561558	GOOD	GOOD
0.0180861524525082	0.0229863349005661	0.17531821112969	0.000417028760923182	0.988638251162553	0.924632281090586	-0.108503947930022	-0.144942061631805	0.00182764126270403	-0.0179127282903299	-0.0212703563893457	0.192105503891406	0.127760261817767	-0.1870483	11.8207683554762	18.548299335136	-3.4289139323712	-21.8066213495866	-20.0979529378028	1.36826592561558	GOOD	GOOD
0.0180785507724393	0.0223181898165164	0.171530832559699	0.00113016934968798	0.98806238444742	0.924368423344951	-0.111377416872354	-0.144136898227868	-0.0134899637114326	-0.062826697337067	-0.0365108644136917	0.1967739800455	0.00481753096522084	-0.1870483	11.8207683554762	18.548299335136	-3.4289139323712	-21.567632138009	-19.6166037760493	1.64880621907947	GOOD	GOOD
0.0179427312227255	0.0210305668344899	0.175064269314663	0.000306817711220549	0.988261797428698	0.925758587934003	-0.106093384969428	-0.138577610658105	0.000876442421558023	0.100373415555553	-0.082599721966897	0.303804920200341	0.0973048437079659	-0.147363917772946	11.9119367110303	18.4539968493352	-3.64966389279329	-21.4336813495866	-19.3468129378028	1.80604592561558	GOOD	GOOD
0.0180314158215055	0.0192180069066843	0.176920183738675	-0.00236449552183048	0.99066897632721	0.923323893101425	-0.102885698853328	-0.140432695126478	0.186441006908871	0.0735537711386783	-0.0525278358940338	0.284492891873461	0.196428289403088	-0.0857934619247591	12.1905753554762	18.165779335136	-4.3243439323712	-21.4336813495866	-19.3468129378028	1.80604592561558	GOOD	GOOD
0.0183749232009835	0.0171696180872736	0.177268092994576	-0.00237467894534318	0.98896886491489	0.923271220486805	-0.103176307497915	-0.144496622556556	0.141440111643345	-0.184062238002059	0.0400844408842848	0.180409879283072	0.293974813846532	-0.106022093769569	12.1905753554762	18.165779335136	-4.3243439323712	-21.4336813495866	-19.3468129378028	1.80604592561558	GOOD	GOOD
0.0180719864448738	0.0152246108327781	0.17789957506857	-0.00173931909275818	0.988706786438287	0.926766759646697	-0.104302035072813	-0.142230155387958	-0.0132672786649435	0.073200785558813	0.0400394342486368	0.223972781719849	0.0555855779735467	-0.1260852	12.1905753554762	18.165779335136	-4.3243439323712	-21.4336813495866	-19.3468129378028	1.80604592561558	GOOD	GOOD
0.0192306553301536	0.0136531697373682	0.176544926202171	-0.0024023479680298	0.989479590236897	0.923275213549698	-0.104457551537317	-0.144652727458874	-0.0452290803112769	-0.0642543721419359	0.0252600410693174	0.2634964	0.0863063690319616	-0.210316514991215	12.1905753554762	18.165779335136	-4.3243439323712	-21.4365552354534	-19.6060291529345	1.49954185289171	GOOD	GOOD
0.0190641495302957	0.0126236110935124	0.176085699044032	-0.000168525802019563	0.987527139102867	0.922161775962903	-0.102952966098673	-0.145381574147156	0.0162270072299989	0.099367931501263	-0.00675634726782877	0.350290124680573	0.0767299558224452	-0.0771117674137277	12.1902395222612	18.2558421816597	-4.21776571341486	-21.4378413495866	-19.7220329378028	1.36237592561558	GOOD	GOOD
0.0191610461175012	0.0121981670118859	0.173611706739576	-0.00117267946776926	0.988382488481786	0.926080786026055	-0.104736476932798	-0.142658470189793	0.0194789452814756	0.133713927157862	0.0399743004433538	0.213081658030146	0.04200664	0.038731169089112	12.1891653554762	18.543909335136	-3.8768739323712	-21.4378413495866	-19.7220329378028	1.36237592561558	GOOD	GOOD
0.0190512498843658	0.0123560066655635	0.174777135024067	-0.000455561202027132	0.987502578643103	0.925168159471448	-0.107169354815274	-0.139312517606744	-0.121605388087775	-0.0755228239290312	0.0255883660536726	0.271632846501852	0.000776021422464903	-0.0298202907948634	12.1891653554762	18.543909335136	-3.8768739323712	-21.4378413495866	-19.7220329378028	1.36237592561558	GOOD	GOOD
0.0198010981498019	0.0130428194724989	0.177030480625396	0.000554975042204342	0.985118440838035	0.925524075689561	-0.105244625157703	-0.142804081072167	-0.0929326584244658	-0.111002385755962	-0.00703379196868147	0.370028425909187	0.0675906272397123	-0.02120266372276	12.1891653554762	18.543909335136	-3.8768739323712	-21.4378413495866	-19.7220329378028	1.36237592561558	GOOD	GOOD
0.0197485178781303	0.0141972670319214	0.175142453263608	-0.000163377051786332	0.989345889439546	0.926326507106219	-0.100348731362427	-0.145856820968431	0.0157885909126634	0.0573671725262694	0.04009763703156	0.432568282990266	0.1000398	-0.0486868031469292	12.1891653554762	18.543909335136	-3.8768739323712	-21.7005320344092	-19.9961690919183	1.69173811248355	GOOD	GOOD
0.0196764907740066	0.0157625625241183	0.173405639133634	-0.00173267689338159	0.985096302708638	0.923677224803569	-0.106875741466559	-0.144358471317619	0.0348318478859352	-0.0566256521858202	0.0401302543514881	0.586803051885656	0.0570720084720236	-0.110259213328623	12.1896927891469	18.4584260113192	-3.87654299359741	-21.7974913495866	-20.0973529378028	1.81330592561558	GOOD	GOOD
0.0199563853736543	0.0177211837461686	0.176524975987704	-0.00288324345140202	0.985813605994698	0.925587150276861	-0.107066329109462	-0.14507617613862	-0.0319987097059855	-0.203951016649298	0.0820928647511299	0.449173202635072	0.216189501192969	-0.0803409784145637	12.1914603554762	18.171949335136	-3.8754339323712	-21.7974913495866	-20.0973529378028	1.81330592561558	GOOD	GOOD
0.0199950653815961	0.0200990535991123	0.176573978366967	-0.00241944075413523	0.98713395974655	0.924307456941675	-0.107312791295597	-0.148476498018341	0.0769489553887402	0.0845908958214869	0.16851275760965	0.481503642989039	0.141764335632458	-0.157827581927321	12.1914603554762	18.171949335136	-3.8754339323712	-21.7974913495866	-20.0973529378028	1.81330592561558	GOOD	GOOD
0.0198373167949886	0.0228979720871932	0.174923119233536	-0.00511549281864961	0.990739402052885	0.924806167791443	-0.108087826126948	-0.142008373612486	0.110702540482832	0.090448752996579	-0.0075889746910091	0.5111839	0.323554037812053	-0.14008854066522	12.1914603554762	18.171949335136	-3.8754339323712	-21.7974913495866	-20.0973529378028	1.81330592561558	GOOD	GOOD
0.0202811303437622	0.0260206742260933	0.173570093635408	-0.00608245148829753	0.987841886348835	0.922765813286696	-0.105518428396219	-0.147980142645077	0.0904261266023306	-0.0609289214267794	0.0399633232610959	0.414550987080405	0.344923484093616	-0.173653561843263	12.1914603554762	18.171949335136	-3.8754339323712	-22.0929916491721	-19.8060739595998	1.81576381144826	GOOD	GOOD
0.0203616243800531	0.0292262790108503	0.175238788446089	-0.00376183178947127	0.988340037145898	0.922588152587575	-0.105235045846247	-0.139270385182816	0.117835473469777	-0.12017630191459	0.0399452375708879	0.534146200956123	0.46975914706523	-0.1870483	12.0409566947321	18.2536360731932	-3.87614068771268	-22.1762013495866	-19.7240529378028	1.81645592561558	GOOD	GOOD
0.0202311892509704	0.0321370822479953	0.174899535471059	-0.00118450460563048	0.988425309751447	0.92382117800177	-0.104898846414754	-0.1428942909744	-0.0947747673190741	-0.153340874689549	-0.000559296775765699	0.5731058	0.5062721	-0.284617524036677	11.5121493554762	18.540649335136	-3.8786239323712	-22.1762013495866	-19.7240529378028	1.81645592561558	GOOD	GOOD
0.0201979638019544	0.0343528810555546	0.176930847967329	0.00303103437821958	0.987747836369051	0.923809183615017	-0.107302263624144	-0.145205905206658	0.00130118871075814	-0.10707840912608	-0.0904758870263566	0.5731058	0.5062721	-0.3089746	11.5121493554762	18.540649335136	-3.8786239323712	-22.1762013495866	-19.7240529378028	1.81645592561558	GOOD	GOOD
0.0201491564375307	0.0356105627288365	0.177470977944511	0.00381188399859847	0.990736569249318	0.92337108859315	-0.107027602388117	-0.143613540536669	0.0146696004765812	-0.0940893319472637	0.0879783837550403	0.608412585572041	0.473182583230337	-0.378494789125557	11.5121493554762	18.540649335136	-3.8786239323712	-22.1762013495866	-19.7240529378028	1.81645592561558	GOOD	GOOD
0.0203056214030944	0.0358608418550238	0.17285616159215	0.000610524207674404	0.994370785892161	0.922238820603498	-0.103231006142808	-0.145700053365305	0.0628470700171861	-0.0475718425211365	0.053101157844542	0.599089489626756	0.515601476091255	-0.253992030116541	11.5121493554762	18.540649335136	-3.8786239323712	-21.959290260862	-19.7232926404672	1.81383260961774	GOOD	GOOD
0.0204618203725682	0.0352605903819221	0.175232968681613	-0.00148822689579948	0.988566081430392	0.922771233618697	-0.103673595126889	-0.146919317878836	0.0365484481153409	-0.0349441369961599	0.0750223767237329	0.719374068143763	0.5643053	-0.234087888063999	11.6568560176161	18.5426644241986	-3.78242477591627	-21.8024613495866	-19.7227429378028	1.81193592561558	GOOD	GOOD
0.0205187967541461	0.0341181200088525	0.178074909959935	-0.00162345809962303	0.988255980249212	0.923362180560637	-0.107909166805067	-0.144301281520368	-0.0473176756447731	0.0369244044832716	-0.060435643616686	0.560504344042713	0.5643053	-0.3089746	12.1900503554762	18.550089335136	-3.4279639323712	-21.8024613495866	-19.7227429378028	1.81193592561558	GOOD	GOOD
0.0207251395245042	0.0327876439897014	0.171932037901885	0.000138832127319069	0.983676385565332	0.92583254154492	-0.106366542554216	-0.143431272335906	0.0270613070832762	0.0805375511714244	-0.153884920362433	0.46294378698379	0.599733166610475	-0.271758100221235	12.1900503554762	18.550089335136	-3.4279639323712	-21.8024613495866	-19.7227429378028	1.81193592561558	GOOD	GOOD
0.0206477821932113	0.0315675075878622	0.173903855546357	-0.00106346024860761	0.988753904308354	0.927864154062192	-0.106087873387522	-0.140945380158745	0.111531951461457	-0.0822659576928639	0.0272026571407292	0.549604583593938	0.658346299713436	-0.323663053844622	12.1900503554762	18.550089335136	-3.4279639323712	-21.8024613495866	-19.7227429378028	1.81193592561558	GOOD	GOOD
0.0207477199164198	0.0306786974079856	0.174859271768837	0.00142452412852984	0.995068325462542	0.923433769316583	-0.106630185070168	-0.142303811334922	0.0628194017156481	-0.000524742705355579	-0.0213849635222118	0.534070014117714	0.570618656304585	-0.331506345046092	12.1900503554762	18.550089335136	-3.4279639323712	-21.5668480209661	-19.721917109146	1.80908650154772	GOOD	GOOD
0.0208684121685392	0.0302949536474643	0.172895846296346	-4.41028160194606e-05	0.983428637010675	0.921915015822049	-0.104700244222243	-0.146180843649483	0.0500927491517119	-0.0353482877631487	-0.0214271759017824	0.471533367616664	0.617753463825603	-0.0747549756903811	12.1898687971721	18.5488215042663	-3.52005809996547	-21.4287113495866	-19.7214329378028	1.80741592561558	GOOD	GOOD
0.0210382077546429	0.0305476477891698	0.174356713290279	-0.00263900747848321	0.983735886713235	0.926419198694865	-0.102214955970899	-0.142687121467851	0.0011011567896127	-0.0123678712226666	0.0160065285066141	0.449262	0.604892733983955	-0.101775079042906	12.1891653554762	18.543909335136	-3.8768739323712	-21.4287113495866	-19.7214329378028	1.80741592561558	GOOD	GOOD
0.0211644325047267	0.0314969007349484	0.173613131391085	-0.00265106767024311	0.992219995555811	0.928777801738887	-0.103553849185369	-0.145617637991804	-0.0112616021435879	-0.0709824387653624	0.125438373578095	0.449262	0.5643053	-0.227302450742457	12.1891653554762	18.543909335136	-3.8768739323712	-21.4287113495866	-19.7214329378028	1.80741592561558	GOOD	GOOD
0.0210520876116283	0.0330973289220321	0.172151423714162	-0.00391352907630341	0.990087550015589	0.924353923913228	-0.102167833934594	-0.145096677804326	-0.0603706195045066	0.0474611082388845	0.00305634759755195	0.366253977262865	0.525407712273626	-0.2480115	12.1891653554762	18.543909335136	-3.8768739323712	-21.4287113495866	-19.7214329378028	1.80741592561558	GOOD	GOOD
0.0212439516899385	0.0351617873102129	0.173008695343496	-0.00312977670092978	0.987286518869395	0.923513955954002	-0.106865989703838	-0.143279799634463	-0.0602715215808248	-0.0239920729656371	0.0646238075380915	0.3254183	0.624702014931502	-0.289481204088528	12.1891653554762	18.543909335136	-3.8768739323712	-21.9405599734494	-19.4683826513028	1.81263338716788	GOOD	GOOD
0.021411644894762	0.0373343209633533	0.174959100486417	-0.00391324608326471	0.986280343375557	0.927894923109193	-0.105314756647194	-0.135163582462676	-0.0845447820255092	0.0828630080463314	-0.0587071749934481	0.368157025677788	0.6803716	-0.266897641648148	12.0553018703225	18.6152536524999	-3.96584768797143	-22.1811613495866	-19.3494329378028	1.81508592561558	GOOD	GOOD
0.0214300587506633	0.0391387064863618	0.17496403902428	-0.000703187108312838	0.990296833877182	0.922706477693177	-0.104439090443152	-0.136232211610591	-0.123392781659732	0.107353179058215	0.0279242517925176	0.517410119014838	0.639737808721206	-0.2480115	11.5089683554762	18.906429335136	-4.3289739323712	-22.1811613495866	-19.3494329378028	1.81508592561558	GOOD	GOOD
0.0214453035732354	0.0401402967765219	0.176091887512473	-0.000120526089451026	0.990218008798814	0.920749592346264	-0.103467634943971	-0.142311592666392	0.124447216535686	0.0346611324155536	-0.00956685023829307	0.5731058	0.745979998323464	-0.204716824308266	11.5089683554762	18.906429335136	-4.3289739323712	-22.1811613495866	-19.3494329378028	1.81508592561558	GOOD	GOOD
0.0215038977386026	0.040115585360762	0.178924085964496	0.00058129450164841	0.987793020495601	0.921914561381557	-0.104313603612363	-0.139510763840603	0.100758141146554	0.10758393259889	0.0163577791521727	0.528513561636578	0.671062544741801	-0.274851914429954	11.5089683554762	18.906429335136	-4.3289739323712	-22.1811613495866	-19.3494329378028	1.81508592561558	GOOD	GOOD
0.0216761431489989	0.0391144549900031	0.171696127756715	0.000345641597073831	0.986701148011984	0.924589262684239	-0.102980704979938	-0.146890652328436	0.0128830081689463	-0.0449403516271399	-0.0711593899242013	0.465973635194347	0.707080613517816	-0.3089746	11.5089683554762	18.906429335136	-4.3289739323712	-22.1739112824937	-19.8964588963141	1.8170864476533	GOOD	GOOD
0.0216525053261411	0.0374408836669004	0.175028467771625	-4.64272958577221e-05	0.991030284364503	0.923397193139753	-0.106303063267321	-0.146412640526186	0.0511637291669054	-0.262946722791633	-0.00994959279428561	0.449262	0.566608968929507	-0.3089746	11.6370405687261	18.836919383445	-4.32837251452451	-22.1712313495866	-20.0986629378028	1.81782592561558	GOOD	GOOD
0.0216628256252169	0.0355802794150086	0.1772470446567	-0.00397633823664463	0.994242664734664	0.927393688681167	-0.105104749030916	-0.14432746849513	-0.0103677797717297	-0.155460043512245	0.00534129085312874	0.402817074237844	0.462743848790566	-0.3089746	12.1882803554762	18.537739335136	-4.3257839323712	-22.1712313495866	-20.0986629378028	1.81782592561558	GOOD	GOOD
0.0217621115021081	0.0340428654438584	0.176605707816719	0.000788609289715005	0.991677205979878	0.924204782014123	-0.105807295616382	-0.140779941942135	-0.0261085511812258	-0.074046777286745	-0.09867192482847	0.293212469800798	0.4482389	-0.3089746	12.1882803554762	18.537739335136	-4.3257839323712	-22.1712313495866	-20.0986629378028	1.81782592561558	GOOD	GOOD
0.0218442199515337	0.0331894298137412	0.177026723192939	-0.000966475354956547	0.986859539263726	0.924921421361035	-0.104027552976168	-0.139707939652603	0.113053071816002	0.07114245334289	0.0560740662883427	0.454218039365828	0.403552805458915	-0.35591674432631	12.1882803554762	18.537739335136	-4.3257839323712	-22.1712313495866	-20.0986629378028	1.81782592561558	GOOD	GOOD
0.0220795770553944	0.033165757069538	0.174847838740425	-0.00115161326152418	0.993940885216283	0.928283321073124	-0.103344188681886	-0.135971038485144	0.0852131309934767	0.0603551981291788	-0.144157697278035	0.462866680194907	0.344922805250437	-0.179661322134955	12.1882803554762	18.537739335136	-4.3257839323712	-21.8834827316094	-19.8053352254889	1.81323000035082	GOOD	GOOD
0.0219108002947454	0.0339481510905602	0.17266513873427	0.00074173734260079	0.993371148490143	0.923231201220679	-0.10415048572152	-0.139446020284471	0.152572259529497	-0.0202895388873904	-0.122006906837038	0.400320757596605	0.286304776282013	-0.318819331003522	12.1217910851877	18.5385316540109	-4.24493492024985	-21.8024613495866	-19.7227429378028	1.81193592561558	GOOD	GOOD
0.0220857637019378	0.0354126216209881	0.174997382824218	-0.00278687620168632	0.984267513337935	0.923495960424424	-0.101514068656562	-0.143372681835954	-0.00991856007882767	-0.0918840515006212	-0.0324220029305215	0.308046961635442	0.311296144474364	-0.291872239803488	11.8198833554762	18.542129335136	-3.8778239323712	-21.8024613495866	-19.7227429378028	1.81193592561558	GOOD	GOOD
0.0221853609805858	0.0373836790257406	0.173610812164401	-0.000286868040832067	0.988620069663486	0.923454387649831	-0.101573157268116	-0.143583440203425	-0.0277995799076317	0.238937839670253	-0.0501959180830306	0.402278692342417	0.299655854429526	-0.213853084074573	11.8198833554762	18.542129335136	-3.8778239323712	-21.8024613495866	-19.7227429378028	1.81193592561558	GOOD	GOOD
0.0221374550894833	0.039662860009632	0.176323716368497	0.00186349609760295	0.989031653531793	0.920128263037818	-0.102093592299124	-0.140858218425681	0.124281076975717	0.179566034757004	0.0689401569305155	0.4405584590565	0.340329554333088	-0.22181432266669	11.8198833554762	18.542129335136	-3.8778239323712	-21.8024613495866	-19.7227429378028	1.81193592561558	GOOD	GOOD
0.0223798475209503	0.0420357565516004	0.175573618196897	-0.00043364285265967	0.984685205949441	0.920519738664527	-0.102039256888226	-0.139340975474079	0.0814134474549133	0.0994765438635112	-0.0722056602165336	0.315479541380491	0.255510150371153	-0.212637458638601	11.8198833554762	18.542129335136	-3.8778239323712	-22.0193248708324	-19.7235030684092	1.81455866633381	GOOD	GOOD
0.0222581771574077	0.0442506508230984	0.174758410209684	-0.0051486414894432	0.989475578472783	0.92067402254198	-0.10324946273885	-0.145699895358046	-0.111505706088071	-0.0272605431458528	-0.0320705254336086	0.336594777776021	0.12381910293651	-0.1870483	11.7665291578146	18.6058865945937	-3.87820942217142	-22.1762013495866	-19.7240529378028	1.81645592561558	GOOD	GOOD
0.0223183361064473	0.0459874531969311	0.17744607578317	-0.00289158626460574	0.985192203300257	0.921161137183724	-0.104429795043015	-0.145067374740824	-0.0604498347673696	0.0711444554611957	-0.082903927159804	0.313007676657302	0.1000398	-0.1870483	11.5098533554762	18.912609335136	-3.8800639323712	-22.1762013495866	-19.7240529378028	1.81645592561558	GOOD	GOOD
0.0224776882697635	0.0468848940833766	0.173437377847283	-0.00363262972788062	0.9899989962475	0.922171976196406	-0.104247523920258	-0.14102337610786	-0.0396064966780992	0.0410530339329778	-0.0621429347689811	0.2634964	-0.0416045284826964	-0.298645012783693	11.5098533554762	18.912609335136	-3.8800639323712	-22.1762013495866	-19.7240529378028	1.81645592561558	GOOD	GOOD
0.0222974323643306	0.0466567691880725	0.174936601929493	-0.0025715270507427	0.982679888112879	0.923159337569411	-0.102114457954566	-0.142997380077403	0.0421662593082199	-0.0673328403722771	0.0193587133652528	0.285440248030867	-0.193790218148097	-0.326729561945757	11.5098533554762	18.912609335136	-3.8800639323712	-22.0405200947224	-19.7233725292847	1.97257069879014	GOOD	GOOD
0.0225070890342878	0.045231716868055	0.173715165779573	0.000894959132914891	0.986752094984606	0.924770031994033	-0.099252380525232	-0.14683681065488	-0.040047959676234	0.11086416968224	-0.0726198628860779	0.321176841635792	-0.294267216624889	-0.256363067067646	11.6225809907701	18.7901152141003	-3.87929819940278	-21.8195567587537	-19.7222644518562	2.22681098503423	GOOD	GOOD
0.0223751358843832	0.042819586535207	0.179103333081001	0.00141477739169203	0.989304021493293	0.921160130376013	-0.102989824552436	-0.142996104514725	0.052621552989691	-0.00767560004376835	-0.0314938452296731	0.347702669351734	-0.185504582979719	-0.148024517708706	12.1914603554762	18.171949335136	-3.8754339323712	-21.7933313495866	-19.7221329378028	2.25698592561558	GOOD	GOOD
0.0222992989291104	0.0398256915188679	0.17530059296578	-0.00185902390352638	0.990948253777239	0.921493839269753	-0.104176173250088	-0.142998014534268	-0.00883958219514624	-0.0973480570968047	-0.0628340523905397	0.405927141290742	-0.210432829550604	-0.165716352351647	12.1914603554762	18.171949335136	-3.8754339323712	-21.7933313495866	-19.7221329378028	2.25698592561558	GOOD	GOOD
0.0224585762028802	0.0366710682911271	0.174841846227373	-0.000136881603042494	0.984959994499065	0.924195364930608	-0.100467052180544	-0.142045954366149	-0.0504655001663135	-0.0189128487881895	0.0596523939047879	0.326645259422406	-0.41995902372606	-0.14680889820814	12.1914603554762	18.171949335136	-3.8754339323712	-21.7933313495866	-19.7221329378028	2.25698592561558	GOOD	GOOD
0.0219944818520835	0.0336971951314613	0.176973948207703	-0.00183511348214973	0.985798929123899	0.92489753469232	-0.1030285539285	-0.142740791141353	0.00130629301703547	0.102346240812571	0.17236858952784	0.2634964	-0.46055807384039	-0.166931915200014	12.1914603554762	18.171949335136	-3.8754339323712	-21.7933313495866	-19.7221329378028	2.25698592561558	GOOD	GOOD
0.0225723500571886	0.0311790419309758	0.177093330512484	-0.00254882336816082	0.988691357999843	0.924284047107907	-0.105290072053653	-0.141943399366077	-0.0179738794981889	0.00842483538628049	0.16607207184888	0.2634964	-0.619572269997474	-0.228503393234009	12.3062207250209	18.3467718215771	-3.94630702208042	-21.7961601575864	-19.9772832593618	1.95528267240602	GOOD	GOOD
0.0226535153785465	0.0293196505950679	0.17531445289483	-0.00366478570974905	0.990988161973426	0.924821045168047	-0.105301414753989	-0.139851153596081	-0.112137437694528	0.271771292926357	-0.134642370912837	0.348939917164145	-0.672385971085752	-0.163890923057022	12.9222546554762	19.285219335136	-4.3267539323712	-21.7974913495866	-20.0973529378028	1.81330592561558	GOOD	GOOD
0.0223143201879264	0.0281918430687055	0.174703251962498	-0.00132214564747811	0.989973540204151	0.924390991722522	-0.102238713744869	-0.140528547594876	-0.0315738750475028	0.071100225915082	-0.0828695736379429	0.517356440309802	-0.573157485865469	-0.0834174673298086	12.9222546554762	19.285219335136	-4.3267539323712	-21.7974913495866	-20.0973529378028	1.81330592561558	GOOD	GOOD
0.0220287069717679	0.0276929978715838	0.176010510924517	-0.0031528185590889	0.98768537326201	0.927264868082005	-0.104017266251075	-0.137758581545265	0.0965445096620741	0.0981827045099961	-0.0641073926673936	0.485194775909087	-0.45593509486623	-0.238221778176429	12.9222546554762	19.285219335136	-4.3267539323712	-21.7974913495866	-20.0973529378028	1.81330592561558	GOOD	GOOD
0.0225729924225556	0.0275560388376875	0.176165439453231	0.00158206868283203	0.983447440262531	0.928589127345202	-0.10529948379246	-0.134326014102449	-0.0507515356233783	0.222255717085914	0.0307121616022253	0.538409021127809	-0.464033190731667	-0.26509126660974	12.9222546554762	19.285219335136	-4.3267539323712	-21.7974913495866	-20.0973529378028	1.81330592561558	GOOD	GOOD
0.0222248528857088	0.0274234446878658	0.175341478654215	-0.00411999961543473	0.990462849921723	0.927876965695927	-0.104958410627041	-0.133853834604864	-0.0076308849975412	0.0442560885539048	-0.0122398423521458	0.618315587237227	-0.522662709181815	-0.381540773826632	12.8678740947281	19.1740253665497	-4.32646763436974	-21.7944540927371	-19.823401131299	2.1372410503681	GOOD	GOOD
0.0222171309408182	0.026967762668943	0.177098010293365	-0.00319694863924436	0.984941548818649	0.927242046112462	-0.106958509827276	-0.13793997274799	-0.0782159606917295	-0.107368651153479	0.0128562064566071	0.497529056791916	-0.495370727325801	-0.385777596223637	12.5575623554762	18.539519335136	-4.3248339323712	-21.7933313495866	-19.7221329378028	2.25698592561558	GOOD	GOOD
0.0223746125513638	0.025994777395448	0.174810951858665	-0.000384055244134566	0.990327949811768	0.922338019185184	-0.105231641747828	-0.13778455738477	-0.15624289882219	-0.0900396055850034	-0.108262606038009	0.449262	-0.349690571275263	-0.187010747362838	12.5575623554762	18.539519335136	-4.3248339323712	-21.7933313495866	-19.7221329378028	2.25698592561558	GOOD	GOOD
0.0222475316185751	0.0244805899460656	0.171748705686839	-0.000458902164923359	0.98572884787822	0.918520565494397	-0.105893233828584	-0.13984140972792	-0.0250221668545104	-0.00562619786558048	0.092578110999816	0.449262	-0.262078661941786	-0.357790258759768	12.5575623554762	18.539519335136	-4.3248339323712	-21.7933313495866	-19.7221329378028	2.25698592561558	GOOD	GOOD
0.0223627404555552	0.0225782908031252	0.175918411708828	0.00073490807699316	0.987170127873251	0.920095771973201	-0.104876466552973	-0.135824723770797	-0.148023602983225	-0.115704601245168	0.0312429409185471	0.306202895745492	-0.2481593	-0.243108656458771	12.5575623554762	18.539519335136	-4.3248339323712	-21.7933313495866	-19.7221329378028	2.25698592561558	GOOD	GOOD
0.0225828400030713	0.0206222615313667	0.175653540693276	-0.00419560113025505	0.984815202804818	0.921500034266295	-0.103641210060007	-0.137000285253893	0.0372528175145912	-0.141482642298577	-0.0300094517871132	0.2634964	-0.157617223259859	-0.282161617990749	12.5580099836308	18.4880294286413	-4.26144105834541	-22.0958731155251	-19.4313939125462	1.91226476848941	GOOD	GOOD
0.0225883765317137	0.0190720597768471	0.173869669050387	-0.00122117493603553	0.993255736215583	0.919701120554472	-0.0999620124682074	-0.140682101740854	-0.0956713217264005	0.0114807514210012	-0.0741694463395446	0.116733200783882	0.0513023196911468	-0.3089746	12.5607423554762	18.173729335136	-3.8744839323712	-22.1811613495866	-19.3494329378028	1.81508592561558	GOOD	GOOD
0.022602743449223	0.0183750621164224	0.172617283434377	-0.00134030345294526	0.990312174696164	0.924912127513547	-0.0961808685666848	-0.148385870077687	0.0633883304748133	-0.0129863758329032	-0.0128843519049711	0.226348633749579	-0.132101307546179	-0.357746842201611	12.5607423554762	18.173729335136	-3.8744839323712	-22.1811613495866	-19.3494329378028	1.81508592561558	GOOD	GOOD
0.0226659593966661	0.0188422300401972	0.169889149785313	-0.00449903288380219	0.985324563699494	0.924588848229783	-0.099656690596392	-0.142085525338265	0.0632368639647564	-0.126440924961291	0.0316436893932643	0.143116805602558	-0.0396997936576934	-0.3699377	12.5607423554762	18.173729335136	-3.8744839323712	-22.1811613495866	-19.3494329378028	1.81508592561558	GOOD	GOOD
0.0228867671926872	0.0206132646465731	0.169417059469018	-0.00311432515083181	0.988205835197412	0.922577479731845	-0.103639564734021	-0.134460393885011	0.0548875778846554	0.114187221583693	-0.0213828311819987	-0.0281538052044833	0.00892830844838367	-0.335189349371431	12.5607423554762	18.173729335136	-3.8744839323712	-22.178334199735	-19.5629625501827	1.81586681176411	GOOD	GOOD
0.0228647224008098	0.0236855157442177	0.174665299522391	-0.00212480596905455	0.987832486600698	0.92254664168548	-0.103449401204398	-0.138391378693586	-0.00653412002178386	0.0270477655771326	-0.0294896183968606	-0.251684587597423	-0.049683671079122	-0.379687334958127	12.4625513992013	18.2218054580632	-3.92587272803014	-22.1762013495866	-19.7240529378028	1.81645592561558	GOOD	GOOD
0.0229992667318098	0.0279498357818076	0.176313229533514	-0.000389560879329926	0.98908401571029	0.924257207248338	-0.101802744220041	-0.141600496561015	-0.0438282580822789	0.0990063833167006	-0.0666240225704929	-0.574899557627146	0.0971176210808841	-0.107225474021579	11.8191243554762	18.536839335136	-4.2626139323712	-22.1762013495866	-19.7240529378028	1.81645592561558	GOOD	GOOD
0.0230318310189409	0.0332210578683007	0.178224203337513	0.00476896933441795	0.993598987368639	0.924913483635224	-0.0978144759520758	-0.150634011119291	0.063253849416721	-0.0846045041527077	0.0320994004574208	-0.430076411080189	0.1464775387097	0.154339348447895	11.8191243554762	18.536839335136	-4.2626139323712	-22.1762013495866	-19.7240529378028	1.81645592561558	GOOD	GOOD
0.0232470857262007	0.0392416056549064	0.173850308810864	-0.00130400195212467	0.98619582244931	0.922769336427784	-0.0943112087935971	-0.151990102633115	0.0631991847780505	0.0555029498050917	-0.00572823812259512	0.108015582747723	0.1000398	0.141549170945643	11.8191243554762	18.536839335136	-4.2626139323712	-22.1762013495866	-19.7240529378028	1.81645592561558	GOOD	GOOD
0.0234222687083189	0.0456114572026092	0.173314239769985	-0.00704108468314107	0.982766917155795	0.920783810416942	-0.0908663544403666	-0.152093809746551	0.0245908736618935	-0.055526474497786	0.0860072121846129	0.709248662045612	-0.223713450251692	-0.033387660670974	11.8191243554762	18.536839335136	-4.2626139323712	-22.6269217914631	-20.1896624710576	2.13903844202522	GOOD	GOOD
0.0232531388403492	0.0516955410503874	0.176104240736529	0.000418346537473206	0.988755008344055	0.921542403368896	-0.100306369147628	-0.176328280337244	-0.206412004483741	-0.100019327054696	-0.0137229770455371	1.80265419440118	-1.84776784015205	-0.356466638063259	11.8186491129849	18.6297801931096	-4.21523730489867	-22.9033313495866	-20.4752029378028	2.33686592561558	GOOD	GOOD
0.0234260029613357	0.0566238790416789	0.179836301117572	0.00201414246025169	0.988691923317419	0.923272581339416	-0.103830593296879	-0.141530656770048	0.0634318165689238	-0.0261077284809655	0.0399152103988554	2.10883003468625	-0.866196609446501	-0.452859648686363	11.8152933554762	19.286049335136	-3.8807039323712	-22.9033313495866	-20.4752029378028	2.33686592561558	GOOD	GOOD
0.0233496569023959	0.0594825207226966	0.173590895949742	0.00102059838140696	0.988466373999877	0.928968872508513	-0.106471526903033	-0.116657315168244	0.0485315459080294	0.122911898822678	0.0547551817514652	1.23283444884944	1.2893346870773	-0.549738391351476	11.8152933554762	19.286049335136	-3.8807039323712	-22.9033313495866	-20.4752029378028	2.33686592561558	GOOD	GOOD
0.023314437887543	0.0596894636666777	0.177066563918285	7.13537113044031e-06	0.989771905135416	0.937103586747009	-0.108022150708558	-0.125719250939066	-0.0523536248101332	0.0564917539454625	0.147865892866815	1.1476122326479	0.44416787234955	-0.694229962522606	11.8152933554762	19.286049335136	-3.8807039323712	-22.9033313495866	-20.4752029378028	2.33686592561558	GOOD	GOOD
0.0234923932358671	0.0573099474433446	0.171927522986116	-0.00112326745537863	0.98970119851092	0.938263440242981	-0.107975970157456	-0.128533723613869	0.00914309112294691	-0.0481277277640095	0.0108948516997248	0.652644364444282	-0.422790263835605	-0.368263127288596	11.8152933554762	19.286049335136	-3.8807039323712	-22.4196805708992	-19.7212536777631	1.98742008418836	GOOD	GOOD
0.0238208409104101	0.0530670537196679	0.178127806899487	7.39671591053872e-05	0.986678040799911	0.928048598738212	-0.105544444037605	-0.138213228105233	0.0706603756020375	-0.0342732778358833	-0.191268840421775	-0.179845666719443	0.94030826863223	0.020218677471302	11.8583109786212	19.2423751191545	-3.93252115283104	-22.1811613495866	-19.3494329378028	1.81508592561558	GOOD	GOOD
0.0238205757095482	0.0480669787781247	0.17626821135577	-0.000405417681607706	0.992937576936898	0.921496142953639	-0.103921415032016	-0.153001817885322	0.118020648223784	0.0638161553304674	-0.0756583653047986	-0.930426275522711	0.928082265369429	0.412258672693469	12.1859853554762	18.909699335136	-4.3272239323712	-22.1811613495866	-19.3494329378028	1.81508592561558	GOOD	GOOD
0.0237696660875547	0.0433822024688531	0.174521221747047	0.00182978393926803	0.991792515382065	0.919436716246792	-0.100994673090337	-0.162105481154649	0.0773169411618042	0.0112749408514025	-0.0282568066112204	-0.813918134170501	0.256701758804191	0.58718666747382	12.1859853554762	18.909699335136	-4.3272239323712	-22.1811613495866	-19.3494329378028	1.81508592561558	GOOD	GOOD
0.023983699610197	0.0396812325524128	0.171468092859141	-0.00415444646514255	0.992015532804082	0.917213602326491	-0.0964167452379017	-0.160926762829836	0.159188093930216	0.0177687780493123	-0.0758436302585763	-0.0937665061961437	-0.105987494299567	0.562186530958037	12.1859853554762	18.909699335136	-4.3272239323712	-22.1811613495866	-19.3494329378028	1.81508592561558	GOOD	GOOD
0.024098700111901	0.0370943575919528	0.174418843938225	-0.00339074101458383	0.986742900950512	0.916331245905934	-0.100725811756351	-0.149019788845264	-0.05978607913761	0.0510289507836345	-0.0279918993392129	0.1396526	-0.399033320619969	0.41283665620048	12.1859853554762	18.909699335136	-4.3272239323712	-22.1745953361596	-19.3490009632353	2.1355030611067	GOOD	GOOD
0.0241729805046921	0.0353484737280631	0.174169236661705	-0.00105884669737427	0.983029034727016	0.917761196989228	-0.105439656766603	-0.141098837616183	-0.0399236910767814	-0.0755641954815639	-0.0891675722367926	0.275247596086181	-1.24276930955557	0.272622866794718	12.1861372080145	18.8689748537099	-4.37541503541171	-22.1720413495866	-19.3488329378028	2.26013592561558	GOOD	GOOD
0.0241134568420047	0.0340380206073688	0.17557646609253	-0.00311716358698502	0.988112765621485	0.922659539549956	-0.105610376682607	-0.136873140590665	0.118418091957268	0.176787138794546	-0.13082425726417	0.462863193066338	-1.524889	0.149482348479405	12.1873953554762	18.531559335136	-4.7746939323712	-22.1720413495866	-19.3488329378028	2.26013592561558	GOOD	GOOD
0.0244542993013649	0.0328471569227525	0.172285707114075	-0.002163016838893	0.991423163349753	0.925550429811988	-0.0987593894788609	-0.136468269364573	0.044113340712894	0.0581161047287428	-0.0274649947315791	0.418317826496369	-1.43785515259983	0.254909685631525	12.1873953554762	18.531559335136	-4.7746939323712	-22.1720413495866	-19.3488329378028	2.26013592561558	GOOD	GOOD
0.0244301914486799	0.0316332946751645	0.170107339211261	-0.00143603432091614	0.99261625877384	0.926321742149451	-0.0972380439788906	-0.143263412377368	-0.10450184871707	-0.0645152547249415	-0.0656502200751338	0.434389791142275	-1.45291779250861	0.161693176745572	12.1873953554762	18.531559335136	-4.7746939323712	-22.1720413495866	-19.3488329378028	2.26013592561558	GOOD	GOOD
0.0244195928084521	0.0303982383277083	0.170767323234811	-0.00107639288713761	0.987537290611983	0.928333457830971	-0.0981969487140824	-0.142791952391555	-0.0197936262908627	-0.104421388188766	0.040281081837074	0.353926446936983	-1.64555324450398	0.0708375744270721	12.1873953554762	18.531559335136	-4.7746939323712	-21.8989990606698	-18.7715327496742	1.91194523036073	GOOD	GOOD
0.024513318258066	0.0291798079111558	0.171869426345975	0.000452326706991201	0.990761634432633	0.92237763105726	-0.0958290860218568	-0.144906844153028	0.00479329397646847	-0.051069101986754	0.040278670503554	0.228844947920619	-1.33695453500066	-0.0858128903814863	12.0575834338437	18.6608832091915	-4.77553238203821	-21.8173513495866	-18.5989029378028	1.80782592561558	GOOD	GOOD
0.0247681568602921	0.0279500048588499	0.172068473719149	-0.00114698457817149	0.991119349724747	0.920676082190378	-0.100531100976575	-0.139002968976573	0.146419754013895	-0.105034521353073	0.0401445199140902	0.00596182889334967	-0.959731136373771	-0.0779392145446074	11.8158183554762	18.901739335136	-4.7770939323712	-21.8173513495866	-18.5989029378028	1.80782592561558	GOOD	GOOD
0.0247112186756431	0.0266548753709931	0.17318307053099	-0.00294914276027957	0.987916987395653	0.924261766299399	-0.108489562489742	-0.142782989378678	0.058703150570329	-0.0504386107748084	0.0400313307187783	-0.04611304	-0.74728999518102	0.129896571326739	11.8158183554762	18.901739335136	-4.7770939323712	-21.8173513495866	-18.5989029378028	1.80782592561558	GOOD	GOOD
0.024817265404336	0.0253638706069093	0.174508985129617	-0.00416194790030585	0.987097413554971	0.927596733624351	-0.104419049218141	-0.144073528471333	-0.0981487786623611	-0.166919136512986	-0.00226852638257537	-0.12633436516246	-0.7124248	0.297199367758595	11.8158183554762	18.901739335136	-4.7770939323712	-21.8173513495866	-18.5989029378028	1.80782592561558	GOOD	GOOD
0.0245230859318048	0.0243482656216869	0.176083009371981	-0.00158264363447813	0.987627385750539	0.931702297160482	-0.104013316506195	-0.148216497694446	0.021122777571101	-0.0853890529084867	-0.0616775327824039	-0.0288541207039345	-0.679364434228949	0.292160899374309	11.8158183554762	18.901739335136	-4.7770939323712	-22.0298078884412	-19.0268125334355	1.55842562490998	GOOD	GOOD
0.0245098669528145	0.0239951988163224	0.174125931425973	-0.00163943511887362	0.990219609168199	0.928681538423055	-0.104420662728525	-0.152138604641467	-0.0598312329604046	0.111302266767216	0.0415053632031369	0.257194779851828	-0.587114172286933	0.275030649198729	11.9428295321282	18.7776137376219	-4.62319524167312	-22.1902913495866	-19.3500429378028	1.37003592561558	GOOD	GOOD
0.0247980740845624	0.0246100526394598	0.171894697744947	-0.00272380064841101	0.990491505260468	0.926394574476507	-0.0989645438019333	-0.147777565222092	-0.0388022529621211	0.0887094519422294	0.100335993891142	0.496871400651406	-0.572542803781772	0.0849860491857787	12.1882803554762	18.537739335136	-4.3257839323712	-22.1902913495866	-19.3500429378028	1.37003592561558	GOOD	GOOD
0.0248731616957044	0.0262361856974901	0.17252108659392	-6.73860286283764e-07	0.989118091426325	0.9245132658606	-0.0998145533944466	-0.144709797585801	0.0435597885364031	-0.0472927213391159	-0.0420126136343409	0.610235079449411	-0.422370670492509	-0.138230825801795	12.1882803554762	18.537739335136	-4.3257839323712	-22.1902913495866	-19.3500429378028	1.37003592561558	GOOD	GOOD
0.02516095452875	0.0285745671355303	0.173020181479194	0.00016882928153636	0.991014137062318	0.923253950710906	-0.104759422399382	-0.141774438993244	0.104359398431614	0.0305910130195489	-0.062015821634198	0.672774024345801	-0.200064943027842	-0.224210220424889	12.1882803554762	18.537739335136	-4.3257839323712	-22.1902913495866	-19.3500429378028	1.37003592561558	GOOD	GOOD
0.0255209644321985	0.0310059773534252	0.174625790395741	0.00114226723415792	0.988288094145595	0.918809133657612	-0.104243538160085	-0.140248983001737	0.0222093418280501	0.0510957034860902	-0.0418039483627849	0.543493513336958	-0.0601834145664821	-0.323551484697237	12.1882803554762	18.537739335136	-4.3257839323712	-21.7094113588836	-19.3472425492823	2.23101909358159	GOOD	GOOD
0.0257040808880457	0.0327650367324291	0.174790194480705	0.00162703540540208	0.989581184379124	0.919861696393174	-0.105093227762591	-0.138523246382827	-0.0392970708664501	0.14970858748853	-0.0212592145804471	0.410264155342746	0.16671759895763	-0.485119952626028	12.3112702782913	18.5383321668002	-4.32546753344931	-21.4141213495866	-19.3455229378028	2.75971592561558	GOOD	GOOD
0.0258057805836887	0.0332537017274533	0.173161954286648	0.00114465177815095	0.989107700594186	0.919985683375892	-0.107835131987076	-0.146576035713169	-0.0186875117199549	-0.00906168827890166	0.0608321267100755	0.268469126452659	0.199868759237065	-0.513816942883945	12.5575623554762	18.539519335136	-4.3248339323712	-21.4141213495866	-19.3455229378028	2.75971592561558	GOOD	GOOD
0.0258976515911901	0.0322725380971059	0.174141237651447	-0.00192922050047658	0.985846831786849	0.921214804007193	-0.102063534226404	-0.146028268478724	-0.0801233749805437	0.0899175772925295	-0.001001109594816	0.241815980570436	0.233501625098398	-0.41262717373215	12.5575623554762	18.539519335136	-4.3248339323712	-21.4141213495866	-19.3455229378028	2.75971592561558	GOOD	GOOD
0.025965767200884	0.030048083900608	0.17268624570292	-0.00305501099504218	0.984054562308588	0.921651620253616	-0.102362511242708	-0.14268923761787	-0.0607078016424646	0.0127864926610067	0.0200037697640796	0.181775715323196	0.197550780497273	-0.289482380120919	12.5575623554762	18.539519335136	-4.3248339323712	-21.4141213495866	-19.3455229378028	2.75971592561558	GOOD	GOOD
0.0261513983872647	0.0271691027775201	0.173434336656844	-0.00309867971651762	0.98405936535042	0.921142405397987	-0.102067128333446	-0.143480856978703	0.0835782085295245	-0.187843378109725	-0.0411928521890792	0.222607007361797	0.158073	-0.207176463228852	12.5575623554762	18.539519335136	-4.3248339323712	-21.9212570427557	-19.8499994021916	2.12880887374861	GOOD	GOOD
0.0266430660556569	0.0244432495248667	0.177559104075115	-0.000759981189635744	0.984980840131532	0.923395994076717	-0.099235880393328	-0.146205894076717	0.145087882026151	-0.0691692643429566	-0.0625273884788309	0.2634964	0.236976016372945	-0.104161716785724	12.5583075099923	18.4187491069012	-4.32436638443954	-22.1712313495866	-20.0986629378028	1.81782592561558	GOOD	GOOD
0.0265901233705115	0.022633606191342	0.175461063841543	-0.00257839391056107	0.987461626195852	0.923913666279918	-0.102853027899186	-0.141396332439309	0.12694548594472	-0.0273067928590773	-0.00118913547985027	0.434343876680107	0.194080246561316	-0.06512207	12.5598573554762	18.167559335136	-4.3233939323712	-22.1712313495866	-20.0986629378028	1.81782592561558	GOOD	GOOD
0.0272158637897646	0.0222329630426579	0.174473975143237	-0.00334492362078311	0.987220313243186	0.924604773545717	-0.100722214207265	-0.141361985602361	0.0215481035247392	-0.0695592677375932	0.0600731331209054	0.5111839	0.32050774807999	-0.06512207	12.5598573554762	18.167559335136	-4.3233939323712	-22.1712313495866	-20.0986629378028	1.81782592561558	GOOD	GOOD
0.0273337948127875	0.0233995315614648	0.175109665622084	-0.0047174037023467	0.988922149748763	0.925415989719966	-0.104796119899684	-0.144666123397041	0.0436331334551882	0.0490873584872437	0.0820701125827051	0.555132580095289	0.349017000336296	-0.108390269102055	12.5598573554762	18.167559335136	-4.3233939323712	-22.1712313495866	-20.0986629378028	1.81782592561558	GOOD	GOOD
0.0274786918267253	0.0259800922265025	0.175644474713459	-0.00273418641904706	0.987074105540187	0.927718087787253	-0.106493049196169	-0.141409130791334	0.0213071779399131	0.129946444075833	0.0403367490498814	0.617671197159823	0.290405885120358	-0.257711308813226	12.5598573554762	18.167559335136	-4.3233939323712	-22.1708714979254	-19.5589430222626	2.18190944235539	GOOD	GOOD
0.0274349213723305	0.0295557508537881	0.175365275615494	-0.00181435097537328	0.986744850043635	0.927400666538266	-0.103012625370953	-0.143571687719329	0.0438665364781785	0.167434101011203	0.0597441075042036	0.6350277	0.2741394	-0.264490798748312	12.2298811395893	18.0502491363862	-4.18178593304441	-22.1707313495866	-19.3487429378028	2.32370592561558	GOOD	GOOD
0.0275865801301027	0.0335338821408955	0.176811743270235	-0.00164860790077082	0.982892216238009	0.927327513700913	-0.103940549062048	-0.1489374161174	-0.0176096859470824	0.192517854029079	0.120946159206219	0.177027003370929	-0.112175009817004	-0.202920515418656	11.5167393554762	17.796719335136	-3.8757439323712	-22.1707313495866	-19.3487429378028	2.32370592561558	GOOD	GOOD
0.0277235687675976	0.0373288561589525	0.173185501322326	-0.0030726614513394	0.985256780673375	0.932411714451411	-0.101573459665963	-0.123981180284512	-0.0405456341385381	0.107518461534038	0.105361104216667	-0.0306093095355013	1.53546788674538	-0.0499499779431644	11.5167393554762	17.796719335136	-3.8757439323712	-22.1707313495866	-19.3487429378028	2.32370592561558	GOOD	GOOD
0.0278087511496153	0.0406064778180818	0.173880267554497	0.00108407290476459	0.988892598329946	0.933434194469706	-0.101758632993763	-0.144441449955002	-0.0366570480507738	0.059718142084104	-0.0402241202639647	0.424257079523558	0.58829350776851	-0.0967763882899543	11.5167393554762	17.796719335136	-3.8757439323712	-22.1707313495866	-19.3487429378028	2.32370592561558	GOOD	GOOD
0.0285903757977274	0.0433823907339798	0.175852916294725	-0.0017982363220457	0.98853693312476	0.929053135033771	-0.0995684685913835	-0.155454024341547	-0.121448729607019	-0.0978417342816834	-0.0634620929791587	0.8590135058295	0.189357384138642	-0.172998663445084	11.5167393554762	17.796719335136	-3.8757439323712	-22.174940726161	-19.6375584994389	1.93335743066505	GOOD	GOOD
0.0279339752194138	0.0457978119934354	0.174228759435512	-0.000798165769249078	0.984729785324398	0.921776106472135	-0.10528670294505	-0.159815856530126	-0.102419843080999	0.225606067059004	-0.0210667158115093	0.799837726574212	0.668459250208191	-0.139529201037739	11.514618784969	18.1403620048008	-3.87707429318898	-22.1762013495866	-19.7240529378028	1.81645592561558	GOOD	GOOD
0.0288801829065168	0.0477964152624439	0.175908837350358	-0.00123680342905569	0.983194119522209	0.916356948283439	-0.107295869965378	-0.147193589453014	-0.0786681729630574	0.271247303191351	-0.00226781377279323	0.661102159920884	0.842252699200358	-0.0779574478984044	11.5098533554762	18.912609335136	-3.8800639323712	-22.1762013495866	-19.7240529378028	1.81645592561558	GOOD	GOOD
0.028596695409828	0.0490686957186293	0.175467460290556	-0.00136041884717699	0.9840536081695	0.924830280732753	-0.110768127151172	-0.137168014368492	-0.121303819625454	0.152563072552337	0.0402842561227885	0.585524175909523	0.344129670492387	-0.06512207	11.5098533554762	18.912609335136	-3.8800639323712	-22.1762013495866	-19.7240529378028	1.81645592561558	GOOD	GOOD
0.0287008172157514	0.0492681699684259	0.173592044856412	0.000504293927800101	0.991718323779286	0.927376319531654	-0.101550246881901	-0.13565751671101	-0.121313742513348	0.0519691360114596	0.0402889944317869	0.5731058	0.0282147092749385	-0.144073107129641	11.5098533554762	18.912609335136	-3.8800639323712	-22.1762013495866	-19.7240529378028	1.81645592561558	GOOD	GOOD
0.0289604319930698	0.0482344835191965	0.171406926204295	-0.000719568219547563	0.989975242232321	0.924696964591964	-0.0996568918089651	-0.140689949613293	-0.102720616771471	-0.0073720288092472	0.0772408953006058	0.5731058	-0.173190502520928	-0.221760212909077	11.7147839797215	18.8013822095159	-3.87910159298761	-22.1710028074356	-19.7237056091378	2.06986350330483	GOOD	GOOD
0.0289754935437421	0.0460556919290138	0.171648834941167	-0.00216823653172697	0.988123151439595	0.919747992742577	-0.099328268548933	-0.142690196299562	0.0141881327633591	-0.0487891482222915	0.126098559081811	0.5731058	-0.0463400291443613	-0.2480115	12.1891653554762	18.543909335136	-3.8768739323712	-22.1670713495866	-19.7234429378028	2.26150592561558	GOOD	GOOD
0.0289101538266921	0.0429779975842316	0.17373571454887	-0.000657260230033645	0.988799647847953	0.920868618557981	-0.100214078143181	-0.143209996545037	0.0947010527883629	-0.0664495591294938	0.0401800718142063	0.609623410155048	0.305385549890401	-0.283963670712513	12.1891653554762	18.543909335136	-3.8768739323712	-22.1670713495866	-19.7234429378028	2.26150592561558	GOOD	GOOD
0.0288028909975576	0.039279490365412	0.17343244819223	-0.000750939402636002	0.991178678483179	0.921648313348608	-0.102407100580575	-0.142142718784286	-0.0665921616843841	-0.125759973116504	0.0401681436502564	0.486486776619601	0.239420062415447	-0.3089746	12.1891653554762	18.543909335136	-3.8768739323712	-22.1670713495866	-19.7234429378028	2.26150592561558	GOOD	GOOD
0.0292601406164447	0.0352420282129023	0.172082959544173	-0.000921032826648948	0.990612806951731	0.921639665055942	-0.104524212874121	-0.137422258518714	0.00889917550852402	-0.149990325419419	-0.0141212078976689	0.198578759956293	0.0292769429756706	-0.197471339464407	12.1891653554762	18.543909335136	-3.8768739323712	-22.1670713495866	-19.7234429378028	2.26150592561558	GOOD	GOOD
0.0290498418392057	0.0312147340590895	0.17902216973587	-0.000832103418967218	0.98722216494911	0.922262074643187	-0.108847694240791	-0.138440922607317	-0.103298725268106	-0.0732917836400509	-0.125863723758202	-0.229229072896593	0.019933793707942	0.0250183273787453	12.0815193278541	18.4342824917778	-3.87673020370088	-21.9467976927137	-19.7233809726693	1.70715344752504	GOOD	GOOD
0.0291375017104635	0.0276186416976229	0.17605563831401	-0.00281144606030921	0.982851011104653	0.924431673109389	-0.110360617857354	-0.138508454446121	-0.00585595569863118	0.0278841570444983	-0.118242989225389	-0.534610779932881	0.0785469598685961	0.156152506461499	11.8221783554762	18.170169335136	-3.8763839323712	-21.8115913495866	-19.7233429378028	1.36688592561558	GOOD	GOOD
0.029311411164515	0.0248223221212266	0.175709279864123	0.00115605740323944	0.98695681487969	0.928026287727443	-0.103845879878985	-0.145945856559934	0.0548722488607201	0.0361272644141761	-0.135148236224834	-0.76183311253232	0.0629212698814066	0.295708202097757	11.8221783554762	18.170169335136	-3.8763839323712	-21.8115913495866	-19.7233429378028	1.36688592561558	GOOD	GOOD
0.0292607817604896	0.0229877610810077	0.173883149438136	-0.00482833906975792	0.992168571060113	0.92783001471714	-0.100061173653574	-0.142275393102577	-0.0713975950084277	-0.000641533121120363	0.00722184569236712	-0.810873910151165	0.192796795481632	0.401220666938894	11.8221783554762	18.170169335136	-3.8763839323712	-21.8115913495866	-19.7233429378028	1.36688592561558	GOOD	GOOD
0.0294875617497844	0.0220019701277489	0.174142594634591	-0.00128445188024978	0.986493050014132	0.927665412579397	-0.100254299106712	-0.137725622875004	0.0633920670066224	0.0814718953752713	-0.032870241825537	-1.07505903902045	0.427242120119628	0.382374893012381	11.8221783554762	18.170169335136	-3.8763839323712	-21.8115913495866	-19.7233429378028	1.36688592561558	GOOD	GOOD
0.0294547656594456	0.0215364572244977	0.175538670694661	-0.000891157699493533	0.988001963033477	0.929009446158159	-0.104606366190716	-0.140735793052876	0.0633576749859037	-0.0330544373908091	0.0526754537176114	-1.09825382170888	0.545126839816782	0.320803448823803	11.9205150596703	18.1689975065614	-3.99595849462543	-21.8060141974965	-19.2209038004107	1.96098987605123	GOOD	GOOD
0.0295030991595225	0.0212128470220281	0.173940534295613	0.000684626810040711	0.9870598552111	0.924550187657708	-0.105448022196342	-0.13919929505022	0.0470803999761678	-0.00521205666996644	-0.0659535285332926	-1.036863	0.682609516848921	0.342082433503145	12.1905753554762	18.165779335136	-4.3243439323712	-21.8032613495866	-18.9729029378028	2.25423592561558	GOOD	GOOD
0.0295912985335182	0.0207788701192194	0.173916250152823	0.000832170641307687	0.9860947124139	0.923474302430696	-0.103784401117162	-0.144730574032884	-0.0143082175838732	-0.00179198073909519	-0.0208748903980216	-0.866087160436528	0.578353666831823	0.445685739319173	12.1905753554762	18.165779335136	-4.3243439323712	-21.8032613495866	-18.9729029378028	2.25423592561558	GOOD	GOOD
0.0295247726927541	0.0201798770500219	0.176214124466116	-0.00260413813624401	0.985460773382234	0.924663711149942	-0.10054625546371	-0.150163285929852	0.00487439718552907	0.0828185016457398	0.0112640352376251	-0.442680319046395	0.465680164721399	0.440904815190911	12.1905753554762	18.165779335136	-4.3243439323712	-21.8032613495866	-18.9729029378028	2.25423592561558	GOOD	GOOD
0.0295814428082431	0.0195109504389845	0.172557267306582	-0.00213465119966407	0.986346687936843	0.91972817640251	-0.098059799750458	-0.150730020358595	0.138667052506946	-0.017836615003924	0.0699009403698005	-0.118085927252416	0.489408851153361	0.336085963556895	12.1905753554762	18.165779335136	-4.3243439323712	-21.8032613495866	-18.9729029378028	2.25423592561558	GOOD	GOOD
0.0297061703291377	0.0189264226941026	0.1760722458552	-0.00251476615920499	0.98675506607859	0.919767516657632	-0.102734755557533	-0.15138770444456	-0.0139420546974247	0.0393146609005876	-0.0208391294423408	-0.00156638456594895	0.297526493987855	0.256799791748965	12.2857001998876	18.2640169820358	-4.20838829024736	-22.0781228467131	-19.5137125550585	1.61912724001296	GOOD	GOOD
0.0299333695042745	0.0185605872919445	0.175753721470612	-0.00442437557593865	0.985731253446739	0.922104008275893	-0.105508567739089	-0.145776439268765	-0.0438372503243664	-0.0335102229478902	-0.0207794711748144	-0.210018763237974	0.343093519281769	0.1507611562713	12.5584473554762	18.545689335136	-3.8759139323712	-22.1853313495866	-19.7246529378028	1.37140592561558	GOOD	GOOD
0.0299904037676783	0.0184826217979767	0.171608672237505	-0.00335046032091024	0.990667366345276	0.918709316480061	-0.10407907209606	-0.139228430882189	-0.0138945834363837	-0.00443553516649501	0.0105881906114802	-0.385364901998146	0.218577521526287	0.1177673	12.5584473554762	18.545689335136	-3.8759139323712	-22.1853313495866	-19.7246529378028	1.37140592561558	GOOD	GOOD
0.0301161854249393	0.0186947966600344	0.176896910977103	-0.00101276482838229	0.988359548592799	0.922119066566335	-0.1052592702424	-0.13489888109006	-0.0597774414926979	-0.0636605981357861	0.117572313846821	-0.46404457161669	0.158073	0.1177673	12.5584473554762	18.545689335136	-3.8759139323712	-22.1853313495866	-19.7246529378028	1.37140592561558	GOOD	GOOD
0.0301897474861078	0.0191392911626414	0.174567741971191	0.00210815651636881	0.987585646601937	0.92209378303037	-0.102095308783153	-0.144092676239617	0.00234497882544139	-0.062992511122012	0.11691350489882	-0.432549333923607	0.0699446237051117	0.1177673	12.5584473554762	18.545689335136	-3.8759139323712	-22.1853313495866	-19.7246529378028	1.37140592561558	GOOD	GOOD
0.0303604260968474	0.0196868253223754	0.172416236581237	0.000159932079940195	0.992888873208833	0.920864558420716	-0.104639310464168	-0.148861298635761	0.17109264101779	0.129784370393653	-0.0360939933210297	-0.560549260242659	0.04200664	0.1177673	12.5576503332544	18.6373694478809	-3.98878781841143	-22.1751076756576	-19.4355437477354	2.05508431018441	GOOD	GOOD
0.030581096433967	0.0201348416770639	0.173151369283152	-0.0015325542953414	0.992267413019435	0.922483224047734	-0.101931876015153	-0.150761016318138	0.0942331129065047	0.189334696409557	-0.0667815094288258	-0.313775215439152	-0.0484752534804741	0.212817420797853	12.5552673554762	18.911479335136	-4.3262639323712	-22.1720413495866	-19.3488329378028	2.26013592561558	GOOD	GOOD
0.0303271208805278	0.0202590028037399	0.172401848320072	-0.00190279860876921	0.988865696210921	0.922662856259495	-0.100517768279547	-0.145835887464335	-0.0135660304732636	-0.138276311205199	0.00958847912723401	-0.280775292289331	-0.119885588908519	-0.00100391637771526	12.5552673554762	18.911479335136	-4.3262639323712	-22.1720413495866	-19.3488329378028	2.26013592561558	GOOD	GOOD
0.0306340987176251	0.0199172843956229	0.173623526561168	-0.00127955860543652	0.98997437826249	0.925728101610479	-0.103874018771928	-0.145678416517821	-0.014501970685422	-0.0342401352566609	0.0717381310714507	-0.0957483660230908	-0.1320929	-0.113868499117089	12.5552673554762	18.911479335136	-4.3262639323712	-22.1720413495866	-19.3488329378028	2.26013592561558	GOOD	GOOD
0.0303943845835437	0.0191478861001909	0.173983633793776	-0.00214926579973025	0.987535529551216	0.927748992893647	-0.102826103233421	-0.146587309207327	0.124858639927965	0.0539486551860779	-0.0208794132458379	0.114294816585653	-0.0569257986382594	-0.244528366928123	12.5552673554762	18.911479335136	-4.3262639323712	-22.1720413495866	-19.3488329378028	2.26013592561558	GOOD	GOOD
0.0306827610581795	0.0181922737164441	0.174216189661657	0.000507391664551463	0.98917494816026	0.92647566406891	-0.101266485661728	-0.146056892393643	0.0651486775076724	0.159746137206049	-0.0209015944979749	0.236838251131958	-0.148223261108302	-0.27425687353113	12.4665921151333	18.8224485237969	-4.21741512450422	-21.9724245735062	-19.1354345630087	1.74988077555198	GOOD	GOOD
0.0301486844362307	0.0174022821524951	0.174499102823488	0.00202943477117511	0.993615537901216	0.922763222763902	-0.102586871310808	-0.146265040232437	-0.0770752135375195	-0.00171855823276269	0.00862088124930498	0.191734628578691	-0.281786863376181	-0.2480115	12.1891653554762	18.543909335136	-3.8768739323712	-21.8215213495866	-18.9741129378028	1.36414592561558	GOOD	GOOD
0.0302002276905124	0.0170747274831622	0.173224893435865	-0.000591925686940887	0.984980679824693	0.925174697533323	-0.103508708156551	-0.144647474906926	0.0337790580137881	-0.141994103964695	0.101782175572387	0.103154118440245	-0.203573344377452	-0.176144741235583	12.1891653554762	18.543909335136	-3.8768739323712	-21.8215213495866	-18.9741129378028	1.36414592561558	GOOD	GOOD
0.0293571644481216	0.0173321481956034	0.175120674716218	0.00151498645899491	0.986719678368219	0.927131686394802	-0.103889456917465	-0.141941047388685	-0.016181316629064	0.115153307144771	0.08720524561097	0.114848060938116	-0.0973065376251878	-0.162627827054354	12.1891653554762	18.543909335136	-3.8768739323712	-21.8215213495866	-18.9741129378028	1.36414592561558	GOOD	GOOD
0.0291405850340366	0.0180921637765784	0.177121423188929	1.00683011367681e-05	0.986894474977743	0.924693566515544	-0.099564007644704	-0.142808546152284	0.0666020273730419	0.0278709907072187	0.0260372383288107	0.101918213791428	-0.109424387043483	-0.03844776634492	12.1891653554762	18.543909335136	-3.8768739323712	-21.8215213495866	-18.9741129378028	1.36414592561558	GOOD	GOOD
0.0301672683861964	0.0190869478704664	0.172691620018009	-0.00269540162395534	0.987948889195513	0.926261556860289	-0.0986179241559751	-0.142142328814256	-0.0929622015955937	-0.066705162532487	-0.0209379656445508	0.00102655448870064	-0.1320929	0.132320762928809	12.1894951045667	18.4554781127258	-3.98152132636775	-22.2662173423072	-19.4389815631269	1.96211552565469	GOOD	GOOD
0.0298916374038392	0.0199430197177129	0.175611445872456	0.000211380666766916	0.986153148906947	0.924269882581672	-0.101149453059089	-0.143805916098238	0.0157919277132034	0.0283229870580978	0.00752477941938382	-0.0850820921456555	-0.168614716317844	0.1787305	12.1905753554762	18.165779335136	-4.3243439323712	-22.5395113495866	-19.7246729378028	2.32960592561558	GOOD	GOOD
0.0301487252704255	0.0203193598169688	0.172440388240855	-0.00129117719991215	0.986524510629649	0.921810056340603	-0.102219507776966	-0.143257667705139	0.0488390334700056	-0.0946902002691347	0.101740860818107	-0.147621735103436	-0.375629994335019	0.100782692635044	12.1905753554762	18.165779335136	-4.3243439323712	-22.5395113495866	-19.7246729378028	2.32960592561558	GOOD	GOOD
0.0298332608584303	0.0200265078274501	0.171094106736155	-0.000516520601722099	0.980417770134692	0.922973974666123	-0.104936976306465	-0.139615666117321	0.00133555816182893	-0.0216896950115981	0.0735988004214975	-0.1699568	-0.404930547737751	0.0963873510817835	12.1905753554762	18.165779335136	-4.3243439323712	-22.5395113495866	-19.7246729378028	2.32960592561558	GOOD	GOOD
0.0299498446027509	0.0190891867300077	0.172761607667953	0.00155567570231393	0.984800834798877	0.925842579464454	-0.104603297615761	-0.145899615538902	-0.040697317646813	0.0294557723457782	-0.0349747890949585	-0.210779389817168	-0.325966771908684	0.1177673	12.1905753554762	18.165779335136	-4.3243439323712	-22.5395113495866	-19.7246729378028	2.32960592561558	GOOD	GOOD
0.0288707853320526	0.0177439773126445	0.173012878216144	-0.000209322295876583	0.986700825291162	0.924677451523703	-0.102155305148638	-0.146870114339484	-0.127898806531631	-0.0277521079812964	0.000688050996903611	-0.107557428070123	-0.112002680553602	0.0361697391744829	12.1912926092842	18.0832748475791	-4.2227668089636	-22.2963708180974	-19.7242580107997	1.98618690677853	GOOD	GOOD
0.0287677972353768	0.0163335846591527	0.175995632584205	0.000392519843920637	0.992831509336998	0.925196311597771	-0.100369550111804	-0.145075949305284	0.104206228678246	0.208282879048186	0.23077888948781	-0.0881702833763882	-0.291939011468569	0.120059321023002	12.1937553554762	17.799989335136	-3.8739939323712	-22.1762013495866	-19.7240529378028	1.81645592561558	GOOD	GOOD
0.0299397153118378	0.0151478466117967	0.174462669776232	-0.000475599564666912	0.987248344576142	0.925419828369394	-0.104969457063552	-0.140052631762914	0.192733428466938	0.0566453227680575	0.0265881202136536	-0.150710075116141	-0.222283045532516	0.0106728156060942	12.1937553554762	17.799989335136	-3.8739939323712	-22.1762013495866	-19.7240529378028	1.81645592561558	GOOD	GOOD
0.0288800101954914	0.014346135093489	0.174165731146247	-0.00581496266494078	0.988273928221914	0.924456655534753	-0.105897563283953	-0.139166250087663	-0.0261402790074445	0.0104311328947606	-0.00761758447281222	0.00321928284390216	-0.213243232086952	0.105372724667161	12.1937553554762	17.799989335136	-3.8739939323712	-22.1762013495866	-19.7240529378028	1.81645592561558	GOOD	GOOD
0.0298601457540336	0.0139866834796124	0.173334916238022	-0.00362035328516987	0.987322552735213	0.924119745554739	-0.105284682081605	-0.142799214852998	-0.108611104462058	0.0105097571826882	0.0535774192109471	0.0338199509526655	-0.165852934551219	0.0490378003372434	12.1937553554762	17.799989335136	-3.8739939323712	-22.1762013495866	-19.7240529378028	1.81645592561558	GOOD	GOOD
0.028870798666091	0.0140626639322745	0.17478797845623	-0.000249986330210364	0.989134114115013	0.92305874716382	-0.106670762565424	-0.145809609456515	-0.0336865526064593	0.023324867456338	0.0480495105324828	-0.0287199225285231	-0.173825266355322	-0.091837566811048	12.191872087583	18.0401097994048	-4.07029333124159	-22.1833421310343	-19.1852727077897	1.81448555893214	GOOD	GOOD
0.0290024688216297	0.0144982818650167	0.175619716715074	-0.00103180891176328	0.989370164847049	0.924333619659942	-0.101508119104129	-0.147786001119485	0.0494353201290313	0.0312940386970361	-0.11744866380587	-0.18160812829274	-0.1901261	-0.0816194753770973	12.1851003554762	18.903519335136	-4.7761339323712	-22.1861313495866	-18.9748229378028	1.81371592561558	GOOD	GOOD
0.0291463702638538	0.0151578549718293	0.174265947197418	0.000273906945387311	0.990631603816205	0.92533217014399	-0.100816532936734	-0.149012788177982	-0.0120911779662796	-0.0702264863704042	-0.021193109223317	-0.0945142812458533	-0.233038750198337	-0.110201256959977	12.1851003554762	18.903519335136	-4.7761339323712	-22.1861313495866	-18.9748229378028	1.81371592561558	GOOD	GOOD
0.0289105272906674	0.0158960700978192	0.174323101900904	-0.00436965088358362	0.985131932305027	0.926690170077586	-0.107175983887401	-0.144370844519173	-0.0605133279364411	0.057065898748378	-0.0342719373556072	0.0466994028989011	-0.161175457435134	-0.0803974962185314	12.1851003554762	18.903519335136	-4.7761339323712	-22.1861313495866	-18.9748229378028	1.81371592561558	GOOD	GOOD
0.029003337808633	0.0166226177067408	0.177882420053041	-0.00371909496342035	0.980754624203257	0.924136379256365	-0.107714597525391	-0.140842958044357	-0.0215771004145933	0.0103729541577303	-0.095550114968496	0.0307079030103526	-0.1320929	-0.0188273145242724	12.1851003554762	18.903519335136	-4.7761339323712	-22.1861313495866	-18.9748229378028	1.81371592561558	GOOD	GOOD
0.02971710777959	0.0173359671943014	0.179324206764304	-0.00471674207064739	0.98662463706238	0.926143840756994	-0.105698743362353	-0.143570410324849	0.0726632056177524	0.0352681832391693	-0.118200097388218	0.0634497985799963	-0.26604025160486	0.0427443918234233	12.2630280307253	18.8273621062357	-4.68171152192418	-22.1855158520135	-19.5517211193832	1.47341501114855	GOOD	GOOD
0.0290092287801101	0.0180786499784382	0.177687355688902	-0.00167295136811	0.986075262072157	0.923602409211017	-0.106392659869991	-0.146809848194488	-0.0964962504470143	0.104518392137137	-0.0210896345053667	-0.0187889159166796	-0.3061925	-0.0382210090947399	12.5575623554762	18.539519335136	-4.3248339323712	-22.1853313495866	-19.7246529378028	1.37140592561558	GOOD	GOOD
0.0298311192943301	0.0188624844601888	0.177872890684117	-0.00351209330876672	0.991283226580815	0.922605194783399	-0.102909335961529	-0.144700304911629	0.00107719476457088	-0.0385489600933875	-0.00841535161940835	0.149392286074033	-0.3061925	-0.06512207	12.5575623554762	18.539519335136	-4.3248339323712	-22.1853313495866	-19.7246529378028	1.37140592561558	GOOD	GOOD
0.0292163613178473	0.0196615839123063	0.174783243102369	-0.00408350047135503	0.986690559233589	0.924130390239739	-0.104532049086747	-0.150580382556762	-0.0115951057958822	-0.178632316372381	0.0403261084019166	0.102585364462105	-0.398965125326807	-0.113850294690689	12.5575623554762	18.539519335136	-4.3248339323712	-22.1853313495866	-19.7246529378028	1.37140592561558	GOOD	GOOD
0.0291227022207443	0.0204532787170844	0.176302197135686	-0.00176178792118744	0.988051320204428	0.924254226761441	-0.105248606013775	-0.146631944213325	-0.0232051707952772	0.0223801338926588	0.0278596116425337	0.07773072	-0.309544098601239	-0.1260852	12.5575623554762	18.539519335136	-4.3248339323712	-22.1853313495866	-19.7246529378028	1.37140592561558	GOOD	GOOD
0.0290156570647074	0.0212206539287474	0.171258603144041	-0.00168389760508821	0.987307018015152	0.924918324196865	-0.104150179078182	-0.144655667227072	0.0993510870500674	0.0815197272631265	-0.00876436525800926	0.112979550029928	-0.281194511509935	-0.195491352152971	12.4829363446824	18.6138647781415	-4.32531393023382	-21.7546278603314	-19.7228199632114	1.61960320873019	GOOD	GOOD
0.0291099834024795	0.0219040905270884	0.175735411498015	-0.00166509369940116	0.987475935503475	0.923841882011832	-0.104994423566467	-0.147165416424303	0.000883393181566099	0.10529650994919	0.0157826351466141	0.103784910591711	-0.373422913319786	-0.212699117318218	12.1859853554762	18.909699335136	-4.3272239323712	-21.4287113495866	-19.7214329378028	1.80741592561558	GOOD	GOOD
0.0292362721393686	0.0223924737788838	0.174771771109109	-0.00236118487577988	0.988823415977971	0.924906288534185	-0.10505815753267	-0.147541550167087	-0.011295391872683	-0.00153734324303324	-0.0581775421568236	0.0412476827949296	-0.490642721509595	-0.1870483	12.1859853554762	18.909699335136	-4.3272239323712	-21.4287113495866	-19.7214329378028	1.80741592561558	GOOD	GOOD
0.0292338392327215	0.0226033841911859	0.17322711590106	0.000375244507494496	0.991286131289801	0.926511147369768	-0.104250408623834	-0.146081332672839	-0.0607769515230736	-0.0143447046886312	0.0282901708650888	0.12710183434858	-0.364485619414524	-0.1870483	12.1859853554762	18.909699335136	-4.3272239323712	-21.4287113495866	-19.7214329378028	1.80741592561558	GOOD	GOOD
0.0291822959954526	0.0225697845040322	0.170670406968233	-0.00237880561267614	0.990815086093614	0.925335308202487	-0.103692649927785	-0.144013235952161	-0.0488504365185066	0.0827375650595769	-0.00917332474695289	0.163859159791512	-0.283506113992905	-0.149916944911347	12.2584657919573	18.8402313212347	-4.15245799470732	-21.4287113495866	-19.7214329378028	1.80741592561558	GOOD	GOOD
0.0292017118664818	0.0224572697064089	0.173757959353891	-0.00117509830687582	0.988044435247287	0.924578300054176	-0.1036296695724	-0.143361784121255	0.000716977816742629	-0.0973156314594906	0.0520580612631769	0.331323549250566	-0.342119311434175	-0.0883445467886128	12.5593323554762	18.551869335136	-3.4270039323712	-21.4287113495866	-19.7214329378028	1.80741592561558	GOOD	GOOD
0.029124034839608	0.0224969449878926	0.17645784752941	-0.00264019431048129	0.990958201895413	0.925471074902449	-0.103473582757523	-0.145971748479769	0.0241807595187956	-0.0379726072098434	0.101585393167978	0.371359692364973	-0.510245828658538	-0.141818217468454	12.5593323554762	18.551869335136	-3.4270039323712	-21.4287113495866	-19.7214329378028	1.80741592561558	GOOD	GOOD
0.0290812269671331	0.0228653521339019	0.17356056677722	-0.00189158815311921	0.990381062063902	0.928211218332092	-0.104194054741756	-0.145290440889857	0.0771923393286909	0.0101412795543278	0.0783390453355155	0.167142560004748	-0.485106446247198	-0.1870483	12.5593323554762	18.551869335136	-3.4270039323712	-21.4287113495866	-19.7214329378028	1.80741592561558	GOOD	GOOD
0.0293202917433804	0.023595588425542	0.170340525282667	-0.000422349168792402	0.990834717662049	0.926248462435435	-0.102220572207912	-0.145572390817877	-0.110887335358262	0.0101693133241722	-0.0212665109581799	0.198288304443097	-0.4222589	-0.384866564882575	12.5593323554762	18.551869335136	-3.4270039323712	-21.4287113495866	-19.7214329378028	1.80741592561558	GOOD	GOOD
0.0293164493147189	0.0245531689520164	0.173860673665233	-0.000891914664258671	0.988967448893402	0.924541929789456	-0.102481426806317	-0.145454774235391	-0.0492631441798072	0.0433599177864619	-0.021196513244467	0.2634964	-0.384017693803432	-0.291004491379914	12.4902400701865	18.5492382376318	-3.59436258876636	-21.4287113495866	-19.7214329378028	1.80741592561558	GOOD	GOOD
0.0294013298207748	0.0254503159962934	0.175171868940794	-0.00119142732507956	0.987685814292622	0.924216617749914	-0.103304800719213	-0.146587099548857	0.0122493672748143	0.188239308020493	-0.00986957899732415	0.0978142488271372	-0.325406368841645	-0.105489904129019	12.1882803554762	18.537739335136	-4.3257839323712	-21.9250603378575	-19.4721346649279	2.15277052408245	GOOD	GOOD
0.0294443301876952	0.0259188966489944	0.173709803986765	-0.000446637450035164	0.987572124518427	0.925378305885777	-0.102636125157771	-0.145746085222514	0.0511731379667285	0.177279914891081	0.0401587481831353	0.268136536166791	-0.3061925	-0.147928982229972	12.1882803554762	18.537739335136	-4.3257839323712	-22.1707313495866	-19.3487429378028	2.32370592561558	GOOD	GOOD
0.0294455431103806	0.0256484543724915	0.172779363982283	8.02355755917906e-05	0.987716452648568	0.921610949945107	-0.101694847332938	-0.146906023565167	-0.0214462945228582	0.128765934673036	0.0179055370715931	0.301977920877393	-0.346193260771053	-0.103007751521778	12.1882803554762	18.537739335136	-4.3257839323712	-22.1707313495866	-19.3487429378028	2.32370592561558	GOOD	GOOD
0.029438903964274	0.0245049033303589	0.173534531594965	-0.00337519939265708	0.983701697358992	0.922339982198186	-0.100018140067596	-0.147436267012832	-0.0559582375435325	0.118095126639203	-0.0605684571182934	0.220196398917124	-0.404806457742298	-0.10775163393482	12.1882803554762	18.537739335136	-4.3257839323712	-22.1707313495866	-19.3487429378028	2.32370592561558	GOOD	GOOD
0.0294071382842914	0.0225747715040324	0.171623868871363	0.00155041757188229	0.988285456516207	0.925634973359556	-0.102162782753158	-0.145665680663078	0.203369224774228	0.04824462695572	0.0510087773974454	0.2015745	-0.298782590007237	-0.212558745114812	12.2542104860789	18.4708011116145	-4.40520059611553	-22.1707313495866	-19.3487429378028	2.32370592561558	GOOD	GOOD
0.029553467437964	0.020142845156387	0.172402490789125	-0.00255088088287596	0.992533157387084	0.924009154765385	-0.102245451478419	-0.148066532071461	0.000765682094567947	-0.0284804436159301	0.0798758393335348	0.2015745	-0.289897256408334	-0.028785532809225	12.5589723554762	18.161379335136	-4.7723039323712	-22.1716735123985	-19.3488076665456	2.2779858569501	GOOD	GOOD
0.029517161161981	0.0175891468531137	0.17399115952868	0.000314502377480289	0.991478895837011	0.92453954932461	-0.103994574932426	-0.14371323231066	0.000719363923582808	0.0382222778175089	-0.0212186890892892	0.291877355259335	-0.00998117098258512	-0.076552778844857	12.5589723554762	18.161379335136	-4.7723039323712	-22.1720413495866	-19.3488329378028	2.26013592561558	GOOD	GOOD
0.0294564915772677	0.0152505012837699	0.174400241103831	-0.000110726381484582	0.988441900877717	0.921819741611842	-0.105870565402447	-0.146978421466941	0.0113083649780992	-0.0781120812207151	-0.0317789279508009	0.3254183	0.0142495319481155	-0.171145983683418	12.5589723554762	18.161379335136	-4.7723039323712	-22.1720413495866	-19.3488329378028	2.26013592561558	GOOD	GOOD
0.0290225254741957	0.0133478735377145	0.175902836875543	0.00451626085604469	0.99002807043996	0.921741040733207	-0.104781830152851	-0.148475488084553	0.0517654597433807	0.048878007075538	-0.0719232415591087	0.0934766357669456	-0.01602655	-0.1870483	12.5589723554762	18.161379335136	-4.7723039323712	-22.1720413495866	-19.3488329378028	2.26013592561558	GOOD	GOOD
0.0295971761084945	0.0119793705371397	0.1734338680878	-0.000402518739848753	0.993603293163081	0.921738894551939	-0.105029943332919	-0.148725559725802	0.0111491250299774	-0.0496562480253288	-0.000203440872572274	0.203828564122199	0.0280264673325263	-0.1870483	12.55912237659	18.1624269402018	-4.69620678187505	-22.1720413495866	-19.3488329378028	2.26013592561558	GOOD	GOOD
0.0297417296553715	0.0111367766638648	0.173680878688861	-0.00104820436081564	0.992457381907003	0.921571763805323	-0.10078919832939	-0.147634601897052	0.0519475186502194	-0.0197777360891889	0.0708253987106509	0.120627172213341	-0.136522705720917	-0.140162615731082	12.5598573554762	18.167559335136	-4.3233939323712	-21.8912337620416	-18.7715438510285	2.30344298974426	GOOD	GOOD
0.0292632362938332	0.0107562995273271	0.176173689412936	-0.00240788581346246	0.986466984833605	0.922384241350002	-0.100992345859873	-0.142440719839666	0.000680148389389886	0.138329182095815	-0.0721651534727892	0.222449568858111	-0.0997057841615758	-0.031099793806293	12.5598573554762	18.167559335136	-4.3233939323712	-21.8069213495866	-18.5982129378028	2.31644592561558	GOOD	GOOD
0.0291108924529829	0.0107961141923916	0.172673766450479	-0.00299053702360381	0.984705605336022	0.920653169489701	-0.102554353601887	-0.147151071527719	0.000650030982880273	0.168267200740916	-0.0411830463790277	0.16578075345508	-0.0282701975021459	-0.10036160191922	12.5598573554762	18.167559335136	-4.3233939323712	-21.8069213495866	-18.5982129378028	2.31644592561558	GOOD	GOOD
0.0292774035790086	0.0112840980448857	0.173960082483671	-0.00176964765713354	0.985084542377494	0.92161606963612	-0.0989366776493846	-0.15024157901233	0.0207964602551434	0.0593353891170953	-0.123683460626514	0.1396526	-0.0623960774479283	-0.174795784854402	12.5598573554762	18.167559335136	-4.3233939323712	-21.8069213495866	-18.5982129378028	2.31644592561558	GOOD	GOOD
0.0293551982338377	0.0122901330576299	0.176665068775625	-0.00137072144028626	0.990764695449016	0.922382887942176	-0.101743100868214	-0.148207586541069	0.104065366526915	0.0193264010691816	-0.00114618960480233	0.0995777211135658	-0.07405973	-0.0686851444899124	12.6195098244387	18.1688404774739	-4.25089739104383	-21.80724494182	-19.0835430412449	1.98904824758854	GOOD	GOOD
0.0293175443197995	0.0138585951494685	0.178027305193571	0.00097974515034142	0.988673216347453	0.92478529620924	-0.102387734792158	-0.147982561165552	0.0204589980565231	0.040720626469939	0.101746263018581	0.1129616571244	-0.107078155206076	-0.0735298359274087	12.9300247554762	18.175509335136	-3.8735239323712	-21.8074213495866	-19.3481229378028	1.81056592561558	GOOD	GOOD
0.0294716055187358	0.0159922339077736	0.17784278807252	0.00169174340614902	0.988350761247493	0.922249747401966	-0.102236510150599	-0.145998254823823	0.094854815164988	-0.0997480484670779	0.0822954503664147	0.1396526	-0.0984960985275954	-0.020206116310324	12.9300247554762	18.175509335136	-3.8735239323712	-21.8074213495866	-19.3481229378028	1.81056592561558	GOOD	GOOD
0.0296377209497245	0.0186974447095197	0.173064538521399	-0.00300298811146039	0.98888773817191	0.921174469718261	-0.10256925134105	-0.147086056620291	-0.0510583591851278	-0.0590554312031147	-0.00195974750410558	0.1396526	-0.07405973	0.0209031261319215	12.9300247554762	18.175509335136	-3.8735239323712	-21.8074213495866	-19.3481229378028	1.81056592561558	GOOD	GOOD
0.0295864263976644	0.0220121657380787	0.175791954919278	-0.00199021397435462	0.990225456250735	0.922225581569413	-0.100578711708906	-0.150380313210421	0.000915108018126743	-0.0908334641875039	0.0920494858272309	0.17673536377211	-0.07405973	-0.0406675298404589	12.9300247554762	18.175509335136	-3.8735239323712	-21.8074213495866	-19.3481229378028	1.81056592561558	GOOD	GOOD
0.0296978039383043	0.0259755594842017	0.174978242262021	-0.00225817032088848	0.992127402297413	0.923824130393453	-0.101459489767052	-0.150308909000745	0.000919873673436761	0.000458150305669328	0.0400935842922334	0.126173658812392	-0.180058222846398	-0.0280053768157893	12.7599633767554	18.231671462471	-3.87418264479152	-21.5798741091402	-19.3473253595801	1.80781397632779	GOOD	GOOD
0.0296581711941385	0.0305628024586136	0.17545637497348	0.00191060790106935	0.98720359508214	0.92621429437724	-0.103074188082249	-0.148612859763484	-0.00838034755221075	-0.0497778536953372	0.0586585554967115	0.269327158276642	-0.176333628371366	0.0335670397155191	11.8198833554762	18.542129335136	-3.8778239323712	-21.4336813495866	-19.3468129378028	1.80604592561558	GOOD	GOOD
0.0296837731632559	0.0356504432060469	0.177724230383843	-0.0039406696683778	0.989185951708151	0.923604734592641	-0.104216321915652	-0.148181868075403	-0.0329699600977045	-0.0586435701962955	0.126009916216187	0.231542572449388	-0.0955895376789095	-0.0198884709374847	11.8198833554762	18.542129335136	-3.8778239323712	-21.4336813495866	-19.3468129378028	1.80604592561558	GOOD	GOOD
0.0294473774418023	0.0410350209029683	0.173979262455048	0.000600422026339757	0.989037274215832	0.922840191008467	-0.102594331767246	-0.148008991896069	0.105829456956265	-0.0827593534348171	-0.0735730119509145	0.17922750458235	-0.0369701451986562	-0.143046341030696	11.8198833554762	18.542129335136	-3.8778239323712	-21.4336813495866	-19.3468129378028	1.80604592561558	GOOD	GOOD
0.0295507702814187	0.0464203517747146	0.174465789020749	0.00251371695058296	0.987816801763083	0.922231387417745	-0.100412995491431	-0.149654391886381	0.00088147385259309	0.0777484434263762	-0.00333191839153297	0.2015745	-0.0536943150419293	-0.0683397682286946	11.8198833554762	18.542129335136	-3.8778239323712	-21.4336813495866	-19.3468129378028	1.80604592561558	GOOD	GOOD
0.0297063404368126	0.0513612333191705	0.1768940760611	-0.00106988592310521	0.987416496378225	0.923169982966841	-0.100542726383687	-0.148142700028339	-0.0170128603972898	0.0940455449409783	0.0658708122791705	0.2015745	-0.227046893816389	-0.0443367056790439	11.8730225674069	18.5962463721618	-3.87789488369603	-21.9068794405764	-19.841463114951	2.44233259543032	GOOD	GOOD
0.0297260534742574	0.0553063336662844	0.174253625111626	-0.00204453589278537	0.985627493659008	0.924374566194121	-0.0999339780322049	-0.142321452786891	-0.0959654630299991	-0.0752051211623324	-0.135197583350539	0.2015745	-0.0344050155870147	0.0572390563756617	12.1868703554762	18.915869335136	-3.8783139323712	-22.1516813495866	-20.0973629378028	2.77150592561558	GOOD	GOOD
0.0296753088440244	0.057786429763124	0.175573227721862	0.0017732726550651	0.987935634562765	0.925855645790386	-0.102366060242818	-0.146368722549016	0.0535538042332153	0.0947888468191149	-0.0565597111542717	0.159529159651507	0.0606349373633796	-0.00641567577709109	12.1868703554762	18.915869335136	-3.8783139323712	-22.1516813495866	-20.0973629378028	2.77150592561558	GOOD	GOOD
0.0298966091672473	0.0585819949702964	0.173234236850878	-0.000591262002654084	0.991191674271755	0.925123123308386	-0.10308729642355	-0.148980794437234	0.009249751570682	-0.109177447152358	0.101448046998975	0.224979093296348	0.00202265535562787	-0.107124738710661	12.1868703554762	18.915869335136	-3.8783139323712	-22.1516813495866	-20.0973629378028	2.77150592561558	GOOD	GOOD
0.0296680167262203	0.0577495352437254	0.171748750265019	-0.00179565931589764	0.987469242293576	0.922794091642056	-0.102464352497301	-0.150471650144921	0.0706366270531546	-0.100912669882192	0.0930090843617022	0.2634964	-0.01602655	-0.0410823623403184	12.1868703554762	18.915869335136	-3.8783139323712	-22.1516813495866	-20.0973629378028	2.77150592561558	GOOD	GOOD
0.0299259623374422	0.0555611714307555	0.173177922322078	0.000940296260982357	0.983274037502998	0.922740092764189	-0.0996039509349651	-0.146717019533662	0.115302337613021	-0.0254541962780989	0.0318175562799967	0.219756468452039	0.0659595357632223	-0.0472216215459727	12.1371086239991	18.8141195759899	-3.87805058647452	-22.1651377470161	-19.5685583055898	2.45519228945169	GOOD	GOOD
0.0298754377805449	0.0524072921054483	0.173877533137468	-0.000904590976996869	0.988138694830958	0.920246108793858	-0.100241350523322	-0.146248845603071	0.0537897799145911	0.104374717699347	-0.0129125896539929	0.379001045038692	0.1000398	-0.0214522108413795	11.8221783554762	18.170169335136	-3.8763839323712	-22.1707313495866	-19.3487429378028	2.32370592561558	GOOD	GOOD
0.0299129139172856	0.0486700152328968	0.170486053192242	-0.00443687169906549	0.987540950128701	0.9244987057449	-0.104045115884989	-0.146921793191134	0.000506757262205283	-0.0576597925085769	0.032003664672266	0.539211344105353	0.142190059248624	0.0843976567194944	11.8221783554762	18.170169335136	-3.8763839323712	-22.1707313495866	-19.3487429378028	2.32370592561558	GOOD	GOOD
0.0298386557754268	0.0446322494227449	0.172890660036224	-0.00274595191603006	0.989033269495492	0.923232738579223	-0.102383846540956	-0.148289323946185	0.00056046806224113	-0.0701538231273191	-0.0292106714874162	0.527512266657418	0.0726125174467822	0.0728797378851885	11.8221783554762	18.170169335136	-3.8763839323712	-22.1707313495866	-19.3487429378028	2.32370592561558	GOOD	GOOD
0.0298475969549864	0.0404757521090777	0.172292183122086	-0.00293655214060965	0.987647123122799	0.922097695339667	-0.103555587249681	-0.147734768771474	0.0244554472343216	0.156763188431849	-0.0824875847826412	0.418763641293649	0.04200664	-0.0341851471892427	11.8221783554762	18.170169335136	-3.8763839323712	-22.1707313495866	-19.3487429378028	2.32370592561558	GOOD	GOOD
0.0296575376076624	0.0363282666196185	0.173737375518081	-0.00413467102981989	0.986474146024431	0.923644664668925	-0.10723475479017	-0.145646687295848	0.13790728433428	-0.0499755944491112	-0.0903576388073035	0.3873402	0.261443808554712	-0.019018860231692	11.8222917227311	18.1709597034555	-3.81887919294131	-21.6095806759306	-19.6305887702128	1.93326297084099	GOOD	GOOD
0.0299285918975223	0.032290960894888	0.171719076560567	-0.00322797603415507	0.984567068656432	0.927796124785578	-0.104383559758498	-0.147617840253399	-0.16092464723784	-0.0273339908785072	-0.143840999034937	0.482229822179142	0.287707267348808	-0.144289622103077	11.8230633554762	18.176339335136	-3.4274739323712	-21.4287113495866	-19.7214329378028	1.80741592561558	GOOD	GOOD
0.0300363464335625	0.028436692595488	0.170375856435131	0.00027726480110515	0.986302127537598	0.926306826289554	-0.104789671839008	-0.146158915860929	-0.00716516784938888	0.113530166808587	-0.143742387746265	0.5111839	0.364228623911443	-0.139729497158558	11.8230633554762	18.176339335136	-3.4274739323712	-21.4287113495866	-19.7214329378028	1.80741592561558	GOOD	GOOD
0.0300164681705636	0.0248270868006772	0.175811899109145	7.11619188999057e-05	0.989594950839745	0.924771147715928	-0.104480583499774	-0.146247278097829	-0.0761775904442458	0.0022560468402469	-0.136124456162174	0.316456474552991	0.344581049476855	0.161483466190649	11.8230633554762	18.176339335136	-3.4274739323712	-21.4287113495866	-19.7214329378028	1.80741592561558	GOOD	GOOD
0.0299977311386368	0.0215715383052478	0.174701380631953	-0.00705971558398415	0.992252694689851	0.925743965627867	-0.105041754469857	-0.145325974963733	-0.161713679443785	-0.0353806206061772	-0.0822780122768476	0.2634964	0.239767737523553	0.191158574972685	11.8230633554762	18.176339335136	-3.4274739323712	-21.4287113495866	-19.7214329378028	1.80741592561558	GOOD	GOOD
0.0301615321188175	0.0188924698157149	0.173078872973786	-0.0031157394471926	0.99334472975361	0.924499236047883	-0.104352439491309	-0.141280313550075	0.00793434322363033	0.0546598781564219	-0.104401028928559	0.2634964	0.328382573258757	0.139415470386197	11.8670583387834	18.220510730032	-3.4814789514594	-21.6756297944604	-19.7226646924772	1.52331912630438	GOOD	GOOD
0.0302438887957057	0.0171268476759515	0.176747159876181	-0.00195915969238626	0.991058947281948	0.923861770474212	-0.103262677439544	-0.144646980247425	0.0767341645498724	-0.0428687457238151	-0.24448482346233	0.123283167320229	0.455909626145921	0.152277904192247	12.1891653554762	18.543909335136	-3.8768739323712	-21.8115913495866	-19.7233429378028	1.36688592561558	GOOD	GOOD
0.0303517133973915	0.0166157135594825	0.175209603441957	-0.000561793732530975	0.987265292425335	0.925750366820278	-0.104195620251308	-0.146921136062225	0.156500302558327	0.00954870223825572	-0.0750582988854768	0.0514934571866422	0.405941206003443	0.0733341601094654	12.1891653554762	18.543909335136	-3.8768739323712	-21.8115913495866	-19.7233429378028	1.36688592561558	GOOD	GOOD
0.03012906962505	0.0175495411429626	0.173241299280403	-0.00519178444422471	0.990426989784126	0.925837075129236	-0.102951445707136	-0.146031276994039	-0.0611375455935167	-0.0109244463157217	-0.00680022388297936	0.0414171338821549	0.3321725	-0.0399102732740416	12.1891653554762	18.543909335136	-3.8768739323712	-21.8115913495866	-19.7233429378028	1.36688592561558	GOOD	GOOD
0.0302253100010407	0.0198885611901047	0.170825743647485	0.0015474503388447	0.987476422840935	0.927951110605782	-0.102778243366914	-0.144437273655114	-0.0332710777868002	-0.12144554870658	0.101768025741146	-0.168844533993879	0.436006797012987	-0.0287632032214517	12.1891653554762	18.543909335136	-3.8768739323712	-21.8115913495866	-19.7233429378028	1.36688592561558	GOOD	GOOD
0.0305908474179248	0.0233765954911318	0.169455495030934	-0.00270016551319189	0.978058140682154	0.928465466710521	-0.102016538291435	-0.140731651867817	0.178215511804244	0.213825012265804	0.0948751514144155	-0.331348879424814	0.400701195592371	-0.0411258973939578	12.1886521182214	18.6270917879873	-3.8771959635899	-22.0356920318508	-19.4966105566425	1.63866644294876	GOOD	GOOD
0.0301830086690839	0.0276227452622964	0.172727076295363	-0.00177919323866132	0.985574499188175	0.927533723141623	-0.104174692431779	-0.141035220648775	0.0894501208289261	-0.0433818389213717	0.0335947754534382	-0.546558336568768	0.403713093238336	0.0476066269078519	12.1845753554762	19.287829335136	-3.8797539323712	-22.1811613495866	-19.3494329378028	1.81508592561558	GOOD	GOOD
0.0301984731528676	0.0322389978114131	0.174770119375175	0.00232384032994281	0.987644121517693	0.925383397263482	-0.107118481856854	-0.146708310054725	-0.171227111643725	0.0223195737048586	-0.0209737919932978	-0.742900181448659	0.520935981231136	0.308685702771393	12.1845753554762	19.287829335136	-3.8797539323712	-22.1811613495866	-19.3494329378028	1.81508592561558	GOOD	GOOD
0.0302576738765485	0.0369368946246311	0.177169348596829	0.00369986061903275	0.989407963004153	0.922159696896873	-0.103344999825825	-0.150207568054275	-0.0350602464991885	0.128135188530645	-0.0275335511824765	-0.63156790529905	0.268885405236705	0.500166678246367	12.1845753554762	19.287829335136	-3.8797539323712	-22.1811613495866	-19.3494329378028	1.81508592561558	GOOD	GOOD
0.0303569184102227	0.0414806248067001	0.174749562984762	4.82366944440105e-05	0.982819880687134	0.923886236126227	-0.0989762559429386	-0.148474771297277	0.165463350872769	0.121770552654862	-0.088739659780961	-0.221337202817454	0.175051170359962	0.662706925770001	12.1845753554762	19.287829335136	-3.8797539323712	-22.1811613495866	-19.3494329378028	1.81508592561558	GOOD	GOOD
0.0303832890829495	0.0455586693058863	0.169116796919841	-0.00483375113716576	0.985783610675389	0.917290259134197	-0.100428388470997	-0.166196670344147	8.08176033346195e-05	0.0685283635240071	-0.124503046691897	0.441503497071195	-0.583633790160671	0.487365346506858	12.1467657273935	19.2100675364819	-3.92598262717536	-21.9290592589114	-19.3481204871134	2.14589568413468	GOOD	GOOD
0.0301660563743517	0.0486925768601634	0.169548797776256	-0.00129381213478862	0.985826650386899	0.91971345516516	-0.108856134387993	-0.166397426632206	8.46537415409419e-05	0.0564704786205178	0.0343094787872946	1.48070998368521	-1.96909113565621	0.3616199	11.8189983554762	18.535959335136	-4.3267339323712	-21.7969913495866	-19.3474329378028	2.31919592561558	GOOD	GOOD
0.0302366469805863	0.0502627846887453	0.173193941464479	0.00249388192829301	0.989421109990146	0.924349704292698	-0.104890676288536	-0.119730282334856	-0.01221024705455	-0.0323595360665787	-0.0269655848699948	0.617412462703588	0.489511512150626	0.0318585364614426	11.8189983554762	18.535959335136	-4.3267339323712	-21.7969913495866	-19.3474329378028	2.31919592561558	GOOD	GOOD
0.0300401894690251	0.0497310441177121	0.170957610395816	-0.00256158998467033	0.986998582233554	0.928827881313986	-0.108006081023152	-0.125318657402806	-0.110926021012056	0.133793265510591	-0.0761577985055683	0.143264574288497	0.903639512529851	-0.1260852	11.8189983554762	18.535959335136	-4.3267339323712	-21.7969913495866	-19.3474329378028	2.31919592561558	GOOD	GOOD
0.0302104502330766	0.0469561181195002	0.174627076074678	-0.000565542129474332	0.992408440497195	0.938077565106511	-0.109994490682349	-0.133734400872361	0.00609596786168696	0.169984219287644	-0.0267792645328632	0.503296683799922	-0.64246074816304	0.0436579437236372	11.8192203301055	18.499983002622	-4.32659562138213	-21.7969913495866	-19.3474329378028	2.31919592561558	GOOD	GOOD
0.0301887445336638	0.0423171343182711	0.175770262047308	0.00131029635482315	0.985584321225171	0.93577894899278	-0.108863930760555	-0.137320391646892	0.0441638230568329	0.0203800997341344	-0.076349103562746	-0.108246744997765	0.315512772052342	0.246902507624953	11.8212933554762	18.163999335136	-4.3253039323712	-21.5369548780135	-19.6115082076202	1.9578364561313	GOOD	GOOD
0.0299470668746445	0.036550437846992	0.174451685765114	-0.00199345224171795	0.983380780508257	0.92676400127023	-0.109308188977373	-0.147287657884946	-0.117321407417448	0.122257079891913	-0.0150911968887088	-1.08272587498812	1.20338453475415	0.693526892966577	11.8212933554762	18.163999335136	-4.3253039323712	-21.4287113495866	-19.7214329378028	1.80741592561558	GOOD	GOOD
0.0300366736739219	0.0304662760559499	0.174166624729589	-0.00406220495056131	0.987795580131418	0.917520630388486	-0.102515435217143	-0.162414288701275	-0.0614777628448665	0.0574117259344757	0.0291991673937749	-1.346473	0.560334179787867	1.02636735190172	11.8212933554762	18.163999335136	-4.3253039323712	-21.4287113495866	-19.7214329378028	1.80741592561558	GOOD	GOOD
0.0305922201225297	0.0247369335389424	0.171200148322738	-0.00292720600285461	0.98835038839435	0.917561896472967	-0.0987653310275006	-0.163757515864569	-0.0503776326254123	-0.0505230258876166	-0.0656854211296898	-1.07303211009311	0.146005112787269	1.00344172504335	11.8212933554762	18.163999335136	-4.3253039323712	-21.4287113495866	-19.7214329378028	1.80741592561558	GOOD	GOOD
0.0305941126540869	0.0198323252203637	0.172656153485725	-0.00480231109066613	0.989261797688341	0.915586143759948	-0.0980838271471865	-0.159349016578186	0.0471051333910467	-0.0505319588141926	0.0727872214007172	-0.743983715923575	-0.419448283625248	0.9712512	11.8212933554762	18.163999335136	-4.3253039323712	-21.4287113495866	-19.7214329378028	1.80741592561558	GOOD	GOOD
0.0302016635121163	0.0160464286841042	0.173829747716105	-0.00238212115942331	0.988401281337884	0.916949205011278	-0.0995252284276801	-0.146654658803869	-0.0614457887964868	-0.0105097985203861	-0.102114750814121	-0.524900732231787	-1.03506495410709	0.740823207823217	11.9452980633132	18.2920618910096	-4.17414420525055	-21.7181527059362	-19.7228768183676	1.47439356688	GOOD	GOOD
0.0303104728738683	0.0135217182096473	0.173134824916824	0.00258396846368468	0.985238092802783	0.917030715507734	-0.104875359118566	-0.142649214508494	0.000546733741343085	0.0482463206093395	-0.000102787701440982	-0.432139242649522	-1.48783024546012	0.573050228714694	12.1891653554762	18.543909335136	-3.8768739323712	-21.8115913495866	-19.7233429378028	1.36688592561558	GOOD	GOOD
0.0302059659241223	0.0122569366022053	0.170721564610302	0.00015831840557444	0.986040299640748	0.921294034621406	-0.104370712856039	-0.14704894472802	0.0410893529940728	-0.0308356460104427	0.0816157675380301	-0.177326186898869	-1.62796808279658	0.497189780238211	12.1891653554762	18.543909335136	-3.8768739323712	-21.8115913495866	-19.7233429378028	1.36688592561558	GOOD	GOOD
0.0300321879382399	0.0121235612381948	0.173161656617036	-0.000152615611235113	0.988770403923372	0.925589842188448	-0.0995521775750755	-0.148275345773785	-0.123023409137561	-0.0704174304715605	0.122569341324023	-0.0593470939632	-1.5496950530053	0.531480053989787	12.1891653554762	18.543909335136	-3.8768739323712	-21.8115913495866	-19.7233429378028	1.36688592561558	GOOD	GOOD
0.0300088152665951	0.0128663149385267	0.176424848184896	-0.00225017355297346	0.986940601787975	0.927209485453258	-0.098411156766048	-0.145583745978522	-0.102665343205793	0.00891014603703584	0.0811507029945279	0.299017199300973	-1.709721204368	0.49596830250543	12.1891653554762	18.543909335136	-3.8768739323712	-21.8115913495866	-19.7233429378028	1.36688592561558	GOOD	GOOD
0.02970476506599	0.0140923171173632	0.174955212798498	-0.00207961446140211	0.98858315341543	0.929019432720086	-0.0990416821608486	-0.1424465964678	-0.020903545048835	0.00894231618010839	0.0624271694969494	0.307464074086646	-1.38272250415484	0.28694772974687	12.1891653554762	18.543909335136	-3.8768739323712	-21.3235905422102	-19.7212661190566	1.6481013732963	GOOD	GOOD
0.0293279336278533	0.0153361669427328	0.17544628441076	-0.00195921852639815	0.986014475067571	0.928824060148353	-0.102141688195892	-0.142509712055893	0.0013273850566794	0.00895032846974539	-0.0632472675833271	0.193377845562207	-1.04525996201642	0.109697606113115	12.1891653554762	18.543909335136	-3.8768739323712	-21.0549713495866	-19.7201229378028	1.80289592561558	GOOD	GOOD
0.0295401950481041	0.016212684418064	0.174456246722267	-0.000108855830880837	0.986110881640038	0.929971808004214	-0.106168473584945	-0.145595558326528	-0.0828957956878148	0.0475518021271921	0.0819511904939508	0.1396526	-0.810812210526837	0.127053106284603	12.1891653554762	18.543909335136	-3.8768739323712	-21.0549713495866	-19.7201229378028	1.80289592561558	GOOD	GOOD
0.0290804240253113	0.016540571065878	0.173851641861002	-0.00277041761391633	0.989602211745578	0.928543392665836	-0.105907932988137	-0.147003292253254	0.000200108614800106	0.0508006134296723	0.0603713494656593	-0.0418258660615859	-0.746441131922239	0.214464201477924	12.1891653554762	18.543909335136	-3.8768739323712	-21.0549713495866	-19.7201229378028	1.80289592561558	GOOD	GOOD
0.0287714515617424	0.0163616630106196	0.173599874062691	0.000136716853636161	0.984908278990314	0.929387261749353	-0.104091966674918	-0.14897869528723	-0.039437600376654	-0.090674335434034	0.0820357586053936	0.0146070712708571	-0.874241921632614	0.385058570892604	12.1896603620628	18.4224121101662	-4.00033250419341	-21.0549713495866	-19.7201229378028	1.80289592561558	GOOD	GOOD
0.0282980742514151	0.0158746954023424	0.174510240797565	0.000558797987327546	0.986094774272858	0.932210562179602	-0.103346119439007	-0.15122497142713	-0.0637297117054974	0.00659895176311386	0.0207834891366216	0.1396526	-0.803863440908238	0.557444805598306	12.1907023554762	18.166659335136	-4.2602139323712	-21.2814926352347	-19.7209169199407	1.80563546703777	GOOD	GOOD
0.0283239082929997	0.0153184396884758	0.172644589718984	-0.00305608959281218	0.988822942872089	0.930116560709503	-0.105875987686683	-0.151533329890964	0.0421927471563441	0.0897758840876291	-0.0209652796594579	0.292242475639703	-0.676672995020768	0.530358752993815	12.1907023554762	18.166659335136	-4.2602139323712	-21.4287113495866	-19.7214329378028	1.80741592561558	GOOD	GOOD
0.0282295340093845	0.0148626419780103	0.173717728178333	-0.00309608480273397	0.985625871421013	0.927196618139384	-0.103654770022806	-0.149763972860052	-0.0192402192340989	0.00882097677215134	-0.0209582346321723	0.581166052966689	-0.545399482549515	0.369051210782922	12.1907023554762	18.166659335136	-4.2602139323712	-21.4287113495866	-19.7214329378028	1.80741592561558	GOOD	GOOD
0.0279273815353755	0.014563896770851	0.172132777748684	-0.000707211792453272	0.987923106371075	0.926194104327947	-0.105031589167652	-0.147967160276782	0.0163497156650336	0.00880892900659117	-0.00157489964634883	0.618181506659918	-0.443381374437448	0.261882476735689	12.1907023554762	18.166659335136	-4.2602139323712	-21.4287113495866	-19.7214329378028	1.80741592561558	GOOD	GOOD
0.0278918326630347	0.0143788274857108	0.174317348966824	-0.000809136195123921	0.988628682124319	0.928858459483086	-0.105858465634381	-0.148418908229582	0.127034459093281	0.0461137943766623	0.0404781470530501	0.533104818591612	-0.347281066494592	0.0821670906563868	12.3056310245205	18.404202950516	-3.99926638695258	-21.4287113495866	-19.7214329378028	1.80741592561558	GOOD	GOOD
0.0276833816096453	0.0142085826361928	0.17400057810619	-0.0055315691579866	0.98831070679764	0.924348609441798	-0.107769749533408	-0.149875430630619	0.0194140466483693	0.072075810823893	0.0595650024093362	0.5111839	-0.153920831093349	-0.0441488010929801	12.5570373554762	18.923829335136	-3.4284439323712	-21.9157807090595	-19.9688837465002	1.81424455249716	GOOD	GOOD
0.0274622078996958	0.0139660514988441	0.174462666129116	-0.00494883069788213	0.990796167773943	0.922462644364851	-0.108478738621836	-0.150689848254274	0.0235391993326003	-0.0505055624387539	0.120723628029404	0.42871264248791	-0.0354136839595033	-0.06512207	12.5570373554762	18.923829335136	-3.4284439323712	-22.1712313495866	-20.0986629378028	1.81782592561558	GOOD	GOOD
0.0273638005301023	0.0136345365140277	0.175010316511765	-0.00467181237423021	0.989037361421228	0.922683620376742	-0.104494984741622	-0.155316465621413	-0.0424354646368561	-0.087163980875412	0.106098369924736	0.345488689143693	0.0624198818290779	-0.0239185658369248	12.5570373554762	18.923829335136	-3.4284439323712	-22.1712313495866	-20.0986629378028	1.81782592561558	GOOD	GOOD
0.0273448730921952	0.0132765812900588	0.172912163103725	0.000873775885337635	0.984716342350528	0.921571555367881	-0.107451305717866	-0.154585245943353	-0.0187971359716255	-0.150969517523998	0.0164576850271685	0.240483584858318	0.060239423127103	0.0794606729183112	12.5570373554762	18.923829335136	-3.4284439323712	-22.1712313495866	-20.0986629378028	1.81782592561558	GOOD	GOOD
0.0265728825295504	0.0130007007915922	0.171593004067971	0.00118413026894275	0.985101533021786	0.921867590893548	-0.109962545276287	-0.15027062639505	-0.0238528584767612	-0.0916382897914212	0.0639706226411621	0.2015745	0.00162712182031835	0.0753491492014699	12.5579381140522	18.6928639513321	-3.68247252709969	-22.1712313495866	-20.0986629378028	1.81782592561558	GOOD	GOOD
0.0265281106230726	0.0129237344952697	0.174573170062277	-0.00316064755123874	0.985988442778088	0.92315372603173	-0.105310823070511	-0.147842863197585	0.042919504314369	-0.0503313326164836	-0.07712659548767	0.288978580608454	-0.0979416124522907	0.18588034155922	12.5599833554762	18.168439335136	-4.2592639323712	-21.9080320309182	-19.5685378842416	2.12680087994979	GOOD	GOOD
0.0266317277588193	0.0131402973331166	0.175779309912343	-0.00108665935920866	0.987367146533733	0.92426918428042	-0.107428865232889	-0.152298131819089	0.0373390276552071	-0.0322624179031518	-0.149500055327344	0.281098277890643	-0.1320929	0.196059830043733	12.5599833554762	18.168439335136	-4.2592639323712	-21.7983013495866	-19.3475229378028	2.25561592561558	GOOD	GOOD
0.0264009886881914	0.0137015039511165	0.174691588770503	-0.0013283722345798	0.983567505661731	0.923495537768853	-0.106647572742914	-0.149995876359672	0.104725515051508	0.0270337924599034	-0.0210348355082453	0.353408807775544	-0.174225850885871	0.1787305	12.5599833554762	18.168439335136	-4.2592639323712	-21.7983013495866	-19.3475229378028	2.25561592561558	GOOD	GOOD
0.026145048011077	0.0146130989680283	0.172271671744982	0.000548401697285239	0.987758775956137	0.926670105079463	-0.10461247269137	-0.148399363933588	0.0615665141912592	0.0862641356678552	-0.00270190743333826	0.3873402	-0.104687968244015	0.1787305	12.5599833554762	18.168439335136	-4.2592639323712	-21.7983013495866	-19.3475229378028	2.25561592561558	GOOD	GOOD
0.0261044226092846	0.0158506636363342	0.172016075340379	0.00128853836135482	0.989073969042354	0.927624791611564	-0.109619201869137	-0.152469817035469	0.00648604806496629	0.110284819561137	0.0402042827685082	0.433538366110861	-0.0307627572120396	0.224213406188661	12.5588440456831	18.3912485990573	-4.1456868498654	-21.7983013495866	-19.3475229378028	2.25561592561558	GOOD	GOOD
0.0260614548292716	0.0173831179648659	0.175153022957281	-0.000905501641658356	0.987853656300451	0.927101069745846	-0.107797266247802	-0.153040258339355	-0.141568540673546	0.0686672701728096	-0.0142651108774144	0.40244573282347	-0.01602655	0.193602162452812	12.5561523554762	18.917649335136	-3.8773539323712	-21.5226286892649	-19.3469861389744	1.91571641955225	GOOD	GOOD
0.0260312085692668	0.0191842703251114	0.175727932395898	0.000721134773431106	0.9830065036736	0.926880191619481	-0.106168585167191	-0.161244354664077	-0.166734852008644	0.0686905778920986	-0.125835273510529	0.339907278011788	-0.0604806655821744	-0.054762001342532	12.5561523554762	18.917649335136	-3.8773539323712	-21.4336813495866	-19.3468129378028	1.80604592561558	GOOD	GOOD
0.0256852479826186	0.0212165890337547	0.176979315975124	-0.0015779069563365	0.982800214048092	0.928210072064368	-0.105472374804079	-0.139934454667634	-0.141182223991423	0.138037951851476	-0.0465362178020017	-0.0589903023873177	0.376274870368841	0.157757321133804	12.5561523554762	18.917649335136	-3.8773539323712	-21.4336813495866	-19.3468129378028	1.80604592561558	GOOD	GOOD
0.0256320822709428	0.0234204483867114	0.171806909876719	-0.00341935877825267	0.984583643302825	0.930761441120793	-0.102890975053284	-0.143971081735378	-0.148888294181913	0.271583267312637	0.0224770377555228	-0.267296689153238	1.28170066944463	0.287609938132694	12.5561523554762	18.917649335136	-3.8773539323712	-21.4336813495866	-19.3468129378028	1.80604592561558	GOOD	GOOD
0.0254622030823465	0.0257171325435753	0.172189348491416	-0.00158346635701568	0.985872643088469	0.928627765906793	-0.103409541510186	-0.149246054571388	-0.0258732818677659	0.170050431836581	-0.0919775048128836	0.593354895748208	0.0609081733874066	0.3006567	12.4500898681037	18.8096351710631	-3.87721520812773	-21.4336813495866	-19.3468129378028	1.80604592561558	GOOD	GOOD
0.0250953193770575	0.0279800737211646	0.176564586678972	-0.00272053965108813	0.989683280602214	0.926982678272995	-0.106814099480613	-0.154859070844052	0.0794521824970018	0.144748220133528	-0.195865193045276	0.661098377072438	0.554387683735647	0.222045566568355	12.1891653554762	18.543909335136	-3.8768739323712	-21.6719656780875	-19.105736869645	2.09501354613299	GOOD	GOOD
0.0250509625900742	0.0300057018388046	0.174730040960553	0.00142073312918233	0.986489948592241	0.921849210060368	-0.110558606942437	-0.152454044682644	0.0881718242484035	0.102183137433907	-0.0208987357279235	0.25773344456654	0.864367042339903	0.0752340226188619	12.1891653554762	18.543909335136	-3.8768739323712	-21.8032613495866	-18.9729029378028	2.25423592561558	GOOD	GOOD
0.0248893186431622	0.0315576086948292	0.175701061265311	0.000656926561825193	0.985501900092843	0.923115202442763	-0.11263586724131	-0.146050477125932	0.0525506702133074	-0.0593718263351115	-0.0209027024172285	-0.198144766620394	0.571307074744139	0.0309478905971109	12.1891653554762	18.543909335136	-3.8768739323712	-21.8032613495866	-18.9729029378028	2.25423592561558	GOOD	GOOD
0.0248296849598769	0.0324653591244259	0.17488548515763	0.0014411973919454	0.986100417974141	0.924354649082059	-0.111066790037634	-0.142781279679269	0.0804631808202456	0.0681568742118274	-0.0209069690811725	-0.174342160206214	0.142257676585547	0.271090507285681	12.1891653554762	18.543909335136	-3.8768739323712	-21.8032613495866	-18.9729029378028	2.25423592561558	GOOD	GOOD
0.0246758578074173	0.0327086299779064	0.172273319277476	-0.00165670762309131	0.983784339519236	0.918825754851289	-0.105049484868994	-0.148189550046435	-0.167399912409967	0.101477329532974	-0.0208584994208622	-0.156794081391838	-0.35067380802699	0.422583	12.0852747040062	18.5416780971294	-4.00313113106881	-21.8032613495866	-18.9729029378028	2.25423592561558	GOOD	GOOD
0.0244529232162064	0.0324322512167621	0.174231461424746	5.62344647564467e-05	0.991745723381337	0.919052023029143	-0.0988843587820556	-0.156316249626999	-0.140208097713753	0.137130395422148	-0.0550837222037001	-0.194366148224921	-0.468011778623119	0.274856112877148	11.8189983554762	18.535959335136	-4.3267339323712	-21.5793682053996	-19.1994192145033	1.98272050732136	GOOD	GOOD
0.0248277058966607	0.0318679709985148	0.172152436905623	-0.00328697951874537	0.988795069201404	0.919128742199929	-0.0945876512066395	-0.154538383409828	-0.167533635841258	-0.00784556750243535	-0.126480909538038	-0.208086376860577	-0.457993936551934	0.0661128831802718	11.8189983554762	18.535959335136	-4.3267339323712	-21.4336813495866	-19.3468129378028	1.80604592561558	GOOD	GOOD
0.0248536778145436	0.0312202263900413	0.174416968472638	-0.00320781945549613	0.985753611590132	0.918141119223533	-0.0965538890508071	-0.143252728598946	-0.123011386558121	-0.0507055614312047	-0.0651573505487521	-0.38686779823626	-0.589233909773944	0.0339884128742649	11.8189983554762	18.535959335136	-4.3267339323712	-21.4336813495866	-19.3468129378028	1.80604592561558	GOOD	GOOD
0.0246295533417879	0.0306223397301872	0.173277447274517	0.000119233279671472	0.989774977727253	0.920721538764138	-0.106518644813138	-0.147455602532864	-0.0891949986529119	-0.0506302848944048	-0.020804956847219	-0.715751680323895	-0.6543916	0.173068484557315	11.8189983554762	18.535959335136	-4.3267339323712	-21.4336813495866	-19.3468129378028	1.80604592561558	GOOD	GOOD
0.0242456938762823	0.0301679841843111	0.173445269445352	-0.000626044902922788	0.987306027167967	0.92028978105056	-0.110792725151623	-0.150009648595952	0.033878400786497	-0.066785258691071	-0.0376068071173226	-0.931061564838064	-0.766805073283936	0.357782513936706	11.9205777955729	18.4366849608654	-4.2036534535153	-21.4336813495866	-19.3468129378028	1.80604592561558	GOOD	GOOD
0.0242584129750583	0.0299260671410021	0.17334419871674	0.000480196780950975	0.98731790364308	0.923458480651148	-0.111569494620246	-0.14599979406594	0.123443197885886	-0.0776762421549325	-0.0489507468802408	-1.21854684868751	-0.447979736454996	0.542499746366808	12.1914603554762	18.171949335136	-3.8754339323712	-21.6694963166149	-19.5929023954007	2.10171783227965	GOOD	GOOD
0.0240543545167434	0.0299274688266372	0.17624654609943	-0.00166857477695231	0.987280288175698	0.92624729526181	-0.1071975137534	-0.143963145612044	0.0736532177554831	0.0409250903265443	0.0404603827406496	-1.42890800748985	-0.36404717279039	0.808370299053838	12.1914603554762	18.171949335136	-3.8754339323712	-21.7933313495866	-19.7221329378028	2.25698592561558	GOOD	GOOD
0.0239848000683479	0.0301822329552658	0.174081376251148	-0.00144250596660964	0.988590376895568	0.924558187313907	-0.107373243698036	-0.148181797586316	-0.0283286420182092	0.0641020787479898	0.0568451317092783	-1.42846484805983	-0.461482366526283	0.8690843057144	12.1914603554762	18.171949335136	-3.8754339323712	-21.7933313495866	-19.7221329378028	2.25698592561558	GOOD	GOOD
0.0238263482413633	0.0307155533922153	0.173139936083245	0.000944121962673557	0.990491319241076	0.929935931324131	-0.103910477606914	-0.14604931037459	0.0782003151622363	-0.0624783007705231	0.0527927500649486	-1.32343815661688	-0.360859972078875	0.807504282619671	12.1914603554762	18.171949335136	-3.8754339323712	-21.7933313495866	-19.7221329378028	2.25698592561558	GOOD	GOOD
0.0234169720975447	0.031582098812709	0.174012586092529	-0.00199935528479724	0.987884484602269	0.930086249649843	-0.103094428412348	-0.149426126796312	0.107143584152854	0.06831111607044	-0.0498995182237449	-1.32764413009765	-0.346579313048397	0.618658434209978	12.0120395362762	18.1680550953509	-4.09630315749608	-21.7933313495866	-19.7221329378028	2.25698592561558	GOOD	GOOD
0.0235464357091228	0.0328646399863117	0.17533819083211	-0.00128284639900836	0.993202405607134	0.924384774439934	-0.101684093257662	-0.151679557737334	0.0294573248748731	0.0527674679753933	0.0565179010591389	-1.12792209568245	-0.40519081204561	0.458442595982034	11.5127993554762	18.157219335136	-4.7108739323712	-21.7962678560365	-19.9869973488943	1.9437962184756	GOOD	GOOD
0.0232022638922741	0.0346550525756208	0.17395418953233	-0.00154057481174801	0.991125121485708	0.923305827086649	-0.108145301803632	-0.15215819885254	-0.0613166852635795	0.0244875098858479	0.117797993594125	-0.903882634659108	-0.339172684982668	0.553504507109644	11.5127993554762	18.157219335136	-4.7108739323712	-21.7974913495866	-20.0973529378028	1.81330592561558	GOOD	GOOD
0.0232127843333216	0.0369962413777558	0.172068057638637	-0.000879643218412389	0.987777013751242	0.92391400189886	-0.108541626033246	-0.155103783844083	-0.0453210228886379	0.00672451129244794	0.163080063763536	-0.940987196152185	-0.348314808220024	0.649721321104612	11.5127993554762	18.157219335136	-4.7108739323712	-21.7974913495866	-20.0973529378028	1.81330592561558	GOOD	GOOD
0.0230319339288082	0.0397959264674385	0.174687835902153	0.00195856647054184	0.986981161943998	0.921566908425835	-0.108739231088389	-0.152246108479624	-0.0156226076748491	-0.108000526203863	0.147184537856882	-0.883818265497158	-0.321525449475466	0.621579458238522	11.5127993554762	18.157219335136	-4.7108739323712	-21.7974913495866	-20.0973529378028	1.81330592561558	GOOD	GOOD
0.0225018383425539	0.0427464955816585	0.173981606197739	-0.00165815352936105	0.987505545026826	0.923543564326259	-0.105128720242474	-0.150068421285042	-0.045568306159078	0.0378798221101319	0.101616186794182	-0.804917909707554	-0.26291299146813	0.6054724	11.5909959556422	18.2528248169524	-4.71104034079875	-21.7974913495866	-20.0973529378028	1.81330592561558	GOOD	GOOD
0.0224794499967347	0.045300601551045	0.175584783880463	-0.00261014578470162	0.985116000027315	0.919764738149804	-0.108569626289044	-0.153136575468342	-0.0154102918945913	-0.0354138780326973	0.0391855298713367	-0.7891756	-0.46744625388227	0.69761560422255	11.8182393554762	18.530659335136	-4.7115239323712	-21.7902212335277	-19.5301629685173	2.53195160793283	GOOD	GOOD
0.0226625261692778	0.0467743720823133	0.178836108298517	-0.000643686759783442	0.988484729579458	0.919695174142753	-0.108243675760035	-0.15418640466076	-0.0457463260952998	-0.00614082824060067	-0.0818066972825118	-0.694346937912912	-0.716072053310731	0.493997690699146	11.8182393554762	18.530659335136	-4.7115239323712	-21.7878713495866	-19.3468329378028	2.76423592561558	GOOD	GOOD
0.0224353908425854	0.046570921638401	0.174445317456138	0.00344414370547276	0.986854078800964	0.920629979836577	-0.109993821861172	-0.14639655996065	0.000286642843974723	-0.0206160468793693	0.039984410016352	-0.809431376261084	-0.860491407987316	0.422583	11.8182393554762	18.530659335136	-4.7115239323712	-21.7878713495866	-19.3468329378028	2.76423592561558	GOOD	GOOD
0.0221621695413325	0.0444009441132503	0.173835729796041	0.00017517291131722	0.983318960671905	0.921465025551824	-0.109460465365453	-0.149797005335027	0.0156046365104826	0.0980582451037411	-0.0827184453534268	-0.705148376354657	-0.704146389800379	0.374686585216736	11.8182393554762	18.530659335136	-4.7115239323712	-21.7878713495866	-19.3468329378028	2.76423592561558	GOOD	GOOD
0.0217248525414605	0.0404098134749182	0.172379851115627	-0.00335937478047438	0.982432397536099	0.921192786476238	-0.104106596054942	-0.151604166285687	0.0465716624848492	0.113765035816432	0.0862840941611836	-0.616063871950678	-0.931435149794455	0.410124962416748	11.9100909961148	18.5339404053184	-4.50484127367645	-21.7878713495866	-19.3468329378028	2.76423592561558	GOOD	GOOD
0.02166364956212	0.0351772798780955	0.17479637991625	3.8945843552289e-05	0.985487689595147	0.923263459802089	-0.10679770861176	-0.158605539405622	-0.0149949219773005	-0.0512744860652898	0.0400896453230294	-0.523594175618352	-0.890385844213311	0.344003016071273	12.1891653554762	18.543909335136	-3.8768739323712	-22.0349421016632	-19.8313780221459	2.15428645130211	GOOD	GOOD
0.0213761567368707	0.0295399446640713	0.177991951047782	0.003323121302537	0.985987445803764	0.925046471195865	-0.106022791067065	-0.155565419501299	-0.031257189011914	0.0697594721513573	0.0400919733384502	-0.4795662	-0.8284912	0.19721691548318	12.1891653554762	18.543909335136	-3.8768739323712	-22.1712313495866	-20.0986629378028	1.81782592561558	GOOD	GOOD
0.0209790590006732	0.0243011037012684	0.174466256109434	0.00433170399794246	0.985912734827599	0.922383371804071	-0.104317965102758	-0.153044924489897	0.0468913050758316	-0.0664737842526463	0.0103480900608714	-0.408284086239754	-0.661477278486416	0.0826781099930943	12.1891653554762	18.543909335136	-3.8768739323712	-22.1712313495866	-20.0986629378028	1.81782592561558	GOOD	GOOD
0.0206220186643852	0.0200376555429661	0.172114735893645	0.000181036364718028	0.984883028345297	0.920672320269001	-0.105866720267123	-0.155950295168501	0.015089771643369	0.0398240321407595	-0.0382049917173634	-0.319464286241873	-0.504344143648794	0.0925009500112732	12.1891653554762	18.543909335136	-3.8768739323712	-22.1712313495866	-20.0986629378028	1.81782592561558	GOOD	GOOD
0.0203338685454557	0.0170878583468471	0.174561014348699	-0.00128299256882559	0.986905050669844	0.922198282882426	-0.103462103555514	-0.156509656851927	0.047060694377644	-0.0644863610261072	0.0574426320991173	-0.2938006	-0.583972018705442	0.154072169456969	12.1899275078495	18.4562402418583	-3.76893829673973	-22.1771448737078	-19.6524806943634	1.81619419791244	GOOD	GOOD
0.0200204509154405	0.0156085671720207	0.175842540333084	-0.000932703682096487	0.989434153873876	0.922672566448949	-0.101884132332824	-0.156187636074137	-0.0144505726544177	-0.123748553969995	-0.0532724241985763	-0.368786244609374	-0.86522151271738	0.0679934802670227	12.1923453554762	18.178119335136	-3.4265239323712	-22.1811613495866	-19.3494329378028	1.81508592561558	GOOD	GOOD
0.0196989926359503	0.0156101796117007	0.173875635279763	-0.000634569378038103	0.990517207403816	0.922632564246074	-0.109195717375838	-0.151126799326749	-0.0321777640432004	-0.0706485038992886	0.0546523683176774	-0.341423286119929	-0.752570525457191	0.0708819528502265	12.1923453554762	18.178119335136	-3.4265239323712	-22.1811613495866	-19.3494329378028	1.81508592561558	GOOD	GOOD
0.0193719742493212	0.0169764735261369	0.17418333022143	-0.00220073663461489	0.987710771120336	0.923583595476382	-0.11105795683383	-0.150139831947832	0.06189118058639	0.191096002725574	0.0726221326125151	-0.410033515356946	-0.741603117504052	0.1177673	12.1923453554762	18.178119335136	-3.4265239323712	-22.1811613495866	-19.3494329378028	1.81508592561558	GOOD	GOOD
0.0189488075543168	0.0194836730708569	0.17607794080016	0.00103401597339134	0.990359875007161	0.923153385489312	-0.11019335717256	-0.153824570814592	0.0331176018666945	-0.00464554587962162	-0.0213525738723365	-0.361449915075266	-0.8284912	0.1177673	12.1913983649983	18.2618971249718	-3.63601732897786	-22.1811613495866	-19.3494329378028	1.81508592561558	GOOD	GOOD
0.0181990775327104	0.0228053628049764	0.173375676668431	-2.11430315206116e-05	0.98835338338392	0.921978607359292	-0.109617516938647	-0.154269695893137	-0.0471499597522666	-0.0639794495602043	0.00693770953827576	-0.253811546755018	-0.94092454219623	0.235876950294045	12.1882803554762	18.537739335136	-4.3257839323712	-22.4093735271153	-19.8336847384703	2.14824677304684	GOOD	GOOD
0.0183413532839888	0.0265343160502872	0.16991885980211	-0.00137966137518629	0.985825306060826	0.920696816795799	-0.109145646293751	-0.151210929849832	0.0283958404472758	-0.0959342082450368	0.0730403268468899	-0.353699209579764	-0.964534058657269	0.220700498124496	12.1882803554762	18.537739335136	-4.3257839323712	-22.5345413495866	-20.0992829378028	2.33097592561558	GOOD	GOOD
0.0178497341358676	0.0302584097350385	0.176476419276918	0.00141340005184465	0.988414631742843	0.921137433917203	-0.106556905589321	-0.150472874636147	0.0810930772745058	-0.0365987707008684	-0.0214805158645696	-0.129078282940167	-1.02182732349021	0.259901345617223	12.1882803554762	18.537739335136	-4.3257839323712	-22.5345413495866	-20.0992829378028	2.33097592561558	GOOD	GOOD
0.017573361098077	0.0336274014455841	0.178038990355806	0.000449953864527705	0.990600330028081	0.923639479697683	-0.108516101255979	-0.149562431350442	-0.0754661771495007	-0.00415008446323413	-0.0214702541979591	-0.0260327408337329	-0.982196054307162	0.3006567	12.1882803554762	18.537739335136	-4.3257839323712	-22.5345413495866	-20.0992829378028	2.33097592561558	GOOD	GOOD
0.0173924543696711	0.0363479615034614	0.176565657009871	-0.000195734260957867	0.986662020630936	0.922603644178194	-0.111421806973008	-0.151632661012099	-0.081582646790883	0.0166588190618569	-0.00763504590944299	-0.04611304	-1.14351726306348	0.258855714246645	12.1055203603231	18.5387255439779	-4.22515019369033	-22.5345413495866	-20.0992829378028	2.33097592561558	GOOD	GOOD
0.017043480628947	0.0381598456455784	0.174799634663247	0.000603880327206669	0.991509024834647	0.924655894296897	-0.109252941525254	-0.156830973649162	0.034287445259567	0.207106067761895	0.0535560283697301	-0.218418358431359	-1.27509469589722	0.366921694558807	11.8198833554762	18.542129335136	-3.8778239323712	-22.0180098694086	-19.8368606535676	2.32373414744606	GOOD	GOOD
0.0169061505369506	0.0388710807084579	0.17349245058386	0.00189200196516249	0.991157739013785	0.924647683942981	-0.108114509423327	-0.151771826801864	-0.0477623031834524	0.0948184412953258	0.0468684436281299	-0.250105403857372	-1.21085430756507	0.293527073011204	11.8198833554762	18.542129335136	-3.8778239323712	-21.7920313495866	-19.7220529378028	2.32056592561558	GOOD	GOOD
0.0165808858434803	0.0384397076046265	0.176569960482361	0.000618015420754311	0.986699802271426	0.924297252997738	-0.105257448588366	-0.160578486663464	0.00015450140869506	0.135065700190949	-0.103816687781072	-0.187568909204882	-1.25974469451385	0.283317297063913	11.8198833554762	18.542129335136	-3.8778239323712	-21.7920313495866	-19.7220529378028	2.32056592561558	GOOD	GOOD
0.0165300445809729	0.03702305047868	0.175870125032664	-0.00127859141226949	0.988546460542601	0.927291349460696	-0.106237801403725	-0.159348373015916	-0.0266419185794359	0.0144228241771001	0.0398521848446908	-0.125032004627266	-1.20854953503967	0.256427521102267	11.8198833554762	18.542129335136	-3.8778239323712	-21.7920313495866	-19.7220529378028	2.32056592561558	GOOD	GOOD
0.0160801159500355	0.0349742824067454	0.176224279344817	-0.00138097328929453	0.986053783825485	0.922289484521829	-0.10535197092561	-0.155618485564284	-0.0563676556711872	0.182417697199992	0.039840668231567	-0.0624920916166791	-1.13400740295092	0.1051805718135	11.8995673845915	18.5411797810196	-3.97471738612478	-21.7920313495866	-19.7220529378028	2.32056592561558	GOOD	GOOD
0.0159653447591363	0.0328054447598216	0.172361621527021	-0.000945976921301872	0.991423424381991	0.921546372794877	-0.102934339245344	-0.152536950060372	0.145233664018094	-0.0629770111194621	0.0266475527481028	-0.138436404942931	-1.03213181959958	0.193145060616585	12.1882803554762	18.537739335136	-4.3257839323712	-21.7961016844391	-20.0018325477168	1.9424124352746	GOOD	GOOD
0.0157671704476814	0.0310715356976427	0.173901887139897	0.0013864801967892	0.988570582889627	0.921044816529335	-0.107503680244343	-0.148142189098164	-0.0130252925994964	-0.0842955948418054	-0.0346526372385575	-0.0764002235496311	-0.783387737166144	0.00942353606116763	12.1882803554762	18.537739335136	-4.3257839323712	-21.7974913495866	-20.0973529378028	1.81330592561558	GOOD	GOOD
0.0158135480237657	0.0301942095994805	0.174306158979622	-0.000259561440367346	0.987687077795037	0.920688833732214	-0.107316492884954	-0.147694368165798	-0.0615562754298767	-0.0284245454185828	-0.0569394458060592	0.0486798056439008	-0.623584923532722	0.121528262870049	12.1882803554762	18.537739335136	-4.3257839323712	-21.7974913495866	-20.0973529378028	1.81330592561558	GOOD	GOOD
0.0154791739468694	0.0303472946264049	0.170993042358514	0.00223162154732361	0.988464932345377	0.92178919884848	-0.109684584858027	-0.154699681505694	-0.0615958542046277	-0.119126747583243	0.0399794396420465	0.173756676627161	-0.866344923943442	0.1787305	12.1882803554762	18.537739335136	-4.3257839323712	-21.7974913495866	-20.0973529378028	1.81330592561558	GOOD	GOOD
0.0153502579757243	0.0314208781073398	0.174989475437193	-0.000619480945007136	0.991717581527184	0.924778699926341	-0.107851065012761	-0.153988133772347	-0.0360828493908298	0.0563339188953496	0.0271833631209603	-0.138843650381929	-0.80782617635902	0.130852252047595	12.1882803554762	18.537739335136	-4.3257839323712	-21.7974913495866	-20.0973529378028	1.81330592561558	GOOD	GOOD
0.0152334950516305	0.0330275563896612	0.175469207115972	0.00654943510066006	0.989237593304477	0.922362241100162	-0.106356281595116	-0.156652314617305	0.0486544801481099	-0.0520478371313993	-0.00868941318407327	-0.133378619775518	-0.67814373225816	0.0692798485431394	12.1882803554762	18.537739335136	-4.3257839323712	-21.785887085421	-19.7983701453079	2.57073271160387	GOOD	GOOD
0.015014796502151	0.034615615507749	0.170583310949896	0.00266781218925981	0.991093631032895	0.92390127265116	-0.108054515170352	-0.161079159534876	0.0124105980177891	-0.275330260339304	0.0148717447198542	-0.1080349	-0.794596236061124	0.0568042	12.1882803554762	18.537739335136	-4.3257839323712	-21.7829013495866	-19.7214429378028	2.76561592561558	GOOD	GOOD
0.0145392108783031	0.0356853704115818	0.17388584317316	0.00123932303072302	0.985393812203314	0.923591544042213	-0.112037094860536	-0.159183894043748	0.0614204986166723	-0.16761013510853	-0.0826315361341602	-0.148422724330981	-0.639233935671209	0.0170417181085579	12.1882803554762	18.537739335136	-4.3257839323712	-21.7829013495866	-19.7214429378028	2.76561592561558	GOOD	GOOD
0.0143934717540407	0.0359641691986324	0.178248272034428	0.00125059570089649	0.987885055347853	0.923903585637241	-0.109708802797145	-0.157905582335083	0.0117341744397601	0.0450980079624297	-0.0578170805090458	-0.134335349501594	-0.5383253	0.0659808591311411	12.1882803554762	18.537739335136	-4.3257839323712	-21.7829013495866	-19.7214429378028	2.76561592561558	GOOD	GOOD
0.0143736740491679	0.0354731166140973	0.174470411139443	0.000849515561953323	0.990220818669554	0.924812997097289	-0.108889430221097	-0.156410273551918	-0.135609052386407	-0.0615499364608851	0.0524230905938229	-0.1080349	-0.606277881209427	0.1177673	12.1887392899532	18.4633579547192	-4.32549597348368	-21.7829013495866	-19.7214429378028	2.76561592561558	GOOD	GOOD
0.0135334483568649	0.0345100761849172	0.175149870817542	0.0032978797203849	0.98937820984703	0.922071053373325	-0.107336820343657	-0.158304281871109	0.0371020940811775	-0.109045741439685	0.0771033517168269	-0.1080349	-0.723522768902675	0.0814566160903527	12.1905753554762	18.165779335136	-4.3243439323712	-22.0109453884968	-19.7225805670616	2.50322858667257	GOOD	GOOD
0.0137119387499332	0.0335322527465955	0.170762447747768	-0.00461464639876552	0.98630307484923	0.92131282955001	-0.109310426376357	-0.157858911894644	-0.0494674930430499	-0.0856242789831027	-0.0213388830167152	-0.1080349	-0.735314109966632	0.130640632927625	12.1905753554762	18.165779335136	-4.3243439323712	-22.1657713495866	-19.7233529378028	2.32508592561558	GOOD	GOOD
0.0132054204265948	0.0329685177969436	0.173683145107738	-0.000695085898461955	0.9880836963629	0.918468222386936	-0.108442299891547	-0.157880651864697	0.0240762743015135	0.0445447251344659	-0.0333188701762792	-0.222384412304718	-0.7124248	0.216256807351593	12.1905753554762	18.165779335136	-4.3243439323712	-22.1657713495866	-19.7233529378028	2.32508592561558	GOOD	GOOD
0.0132692402904874	0.033073780386602	0.174278715287208	-0.00141055912155165	0.98738712814624	0.918618003165726	-0.106489223889029	-0.159249216967771	0.12320746862304	0.14202190013324	-0.0589551650622845	-0.2938006	-0.639819240173674	0.163422368454501	12.1905753554762	18.165779335136	-4.3243439323712	-22.1657713495866	-19.7233529378028	2.32508592561558	GOOD	GOOD
0.0131926127043737	0.0338701931609889	0.173479194823341	0.00192258660877781	0.98725938758682	0.921359236634361	-0.107279904275342	-0.15611027164812	0.0995689024642252	-0.0154873032338295	0.00478428096806065	-0.254448272608076	-0.5963584	0.079024304871837	12.1195534064979	18.2378853166462	-4.23879387826215	-22.1657713495866	-19.7233529378028	2.32508592561558	GOOD	GOOD
0.0132582618128075	0.0351654601002366	0.173105962086672	3.21320038920483e-05	0.9848015037418	0.919796809641324	-0.106037545521836	-0.161592191471408	-0.0233770930942076	0.083425751549274	-0.132372560995164	-0.2318787	-0.671278356294251	0.17485788181215	11.8198833554762	18.542129335136	-3.8778239323712	-22.162563253335	-19.9651672270972	2.32597024993445	GOOD	GOOD
0.0133462621971993	0.0366605102690494	0.172097261816538	-0.00404862290385385	0.985466975531529	0.921818573379978	-0.109281805144119	-0.162624815377207	-0.0884116662679405	-0.0754831928112221	-0.0595704560388313	-0.19129168987469	-0.674386657178089	0.0798592708254363	11.8198833554762	18.542129335136	-3.8778239323712	-22.1608013495866	-20.0979729378028	2.32645592561558	GOOD	GOOD
0.0133759872401526	0.0380936491159762	0.174203156445852	-0.00119511154661107	0.989568896961974	0.918565634380971	-0.105346920077362	-0.163728499586407	0.050035196660828	0.0801379015934784	0.051413428533135	-0.0463423143505785	-0.577157317192203	0.117541630164188	11.8198833554762	18.542129335136	-3.8778239323712	-22.1608013495866	-20.0979729378028	2.32645592561558	GOOD	GOOD
0.0131575535350745	0.0393126658850706	0.172914544713746	-0.00116329406056502	0.987266724956469	0.917774944442325	-0.10523288663321	-0.162567089879756	-4.05072351121842e-05	0.106479498206091	0.0672200337129834	-0.151485942117941	-0.616719580026099	0.0140259590810259	11.8198833554762	18.542129335136	-3.8778239323712	-22.1608013495866	-20.0979729378028	2.32645592561558	GOOD	GOOD
0.0134696440391253	0.0402624965392125	0.172617488062587	-0.00265781156744764	0.988339259278774	0.918274259821276	-0.108311133164884	-0.162710761382581	0.0225668201986252	-0.0230415152347961	-0.0828270653647193	-0.2318787	-0.733942109190684	0.0602280960175844	11.8198833554762	18.542129335136	-3.8778239323712	-22.1608013495866	-20.0979729378028	2.32645592561558	GOOD	GOOD
0.0135586511571002	0.0409565847276684	0.173081448855167	-0.000936688745198523	0.984839092644584	0.919860571040295	-0.110086592718053	-0.160694929396366	0.100747706359165	-0.10381454521956	-0.0716867073203273	-0.404112405075582	-0.73010362986266	-0.00940792609755843	11.8198833554762	18.542129335136	-3.8778239323712	-22.424143772798	-19.8383924498706	2.32864633155447	GOOD	GOOD
0.0131472275851365	0.0414525643334057	0.173560153246058	0.00344865943222159	0.987124077162916	0.917120766179689	-0.109168066685287	-0.163886772914418	-0.0333409858969773	0.166456202849009	0.000576430627502206	-0.348540659989837	-0.753357197432667	0.106873792889125	11.8198833554762	18.542129335136	-3.8778239323712	-22.5395113495866	-19.7246729378028	2.32960592561558	GOOD	GOOD
0.0133411446773284	0.0418143653381017	0.174251518528194	-0.00353744242178352	0.987981399293295	0.922658740104799	-0.107154995316516	-0.160920641647969	-0.141007751553475	0.0796543280963271	0.0903015905713647	-0.2938006	-0.770458	0.135123079220036	11.8198833554762	18.542129335136	-3.8778239323712	-22.5395113495866	-19.7246729378028	2.32960592561558	GOOD	GOOD
0.0138731794486941	0.0420740069746458	0.174237976363143	-0.00239695715055091	0.986628400679882	0.919706069664025	-0.105539012141201	-0.165917528119149	0.0723419799580179	0.149215753452703	0.0289946776433858	-0.203976509104619	-0.812549565599165	0.1177673	11.8198833554762	18.542129335136	-3.8778239323712	-22.5395113495866	-19.7246729378028	2.32960592561558	GOOD	GOOD
0.0137674247515444	0.0422079083754959	0.169640652371955	-0.00090205457209565	0.98671822034655	0.91691317301833	-0.10700633650206	-0.161137404842285	0.112284295412743	0.205200264263452	-0.021553167128164	-0.261009845973397	-0.743156292195437	0.1177673	11.8842052896777	18.5404357272134	-4.02351970318693	-22.5395113495866	-19.7246729378028	2.32960592561558	GOOD	GOOD
0.0138276383212367	0.0421202690665092	0.174569448300624	-0.00170611215187355	0.99118289643574	0.919547705321696	-0.105448405852947	-0.1602455927942	0.0721408495559646	0.0297381371927209	-0.0215001842434709	-0.2938006	-0.625937026574318	0.1177673	12.1875223554762	18.532449335136	-4.7105639323712	-21.6935188924617	-20.0004334534356	2.65215489418048	GOOD	GOOD
0.0140154554415716	0.0416561706223008	0.174566242215426	-0.00354434210743925	0.992482510641709	0.920535798496755	-0.107957262835223	-0.16455818045944	0.0912406111778599	0.137998612299233	-0.0108692212275393	-0.24704091914618	-0.5963584	0.1177673	12.1875223554762	18.532449335136	-4.7105639323712	-21.4041913495866	-20.0947429378028	2.76246592561558	GOOD	GOOD
0.0143939121148267	0.0406701505073324	0.172440694627233	-0.00282943704850033	0.987124017237111	0.919828567114666	-0.110528503870723	-0.164314479484511	-0.0513239950159125	0.166871729867949	0.0295301174720496	-0.0897430949534761	-0.418745800526108	-0.0688125158260653	12.1875223554762	18.532449335136	-4.7105639323712	-21.4041913495866	-20.0947429378028	2.76246592561558	GOOD	GOOD
0.0142175913284609	0.0391155335461733	0.172444091838878	-0.00257734551274543	0.986649588062117	0.919598541111005	-0.109121828429119	-0.162336795338455	0.0101298594721239	0.0382060309457444	-0.0110379107174107	-0.04611304	-0.3642257	-0.0788332397729293	12.1875223554762	18.532449335136	-4.7105639323712	-21.4041913495866	-20.0947429378028	2.76246592561558	GOOD	GOOD
0.0145439419607063	0.0371072768733272	0.174143449254945	-0.000316967245771968	0.988758964208436	0.915376605809624	-0.105991519189203	-0.158769120540369	0.0613533489758577	-0.0702740140168845	0.0707450348532929	0.00251896548045711	-0.136336090652187	-0.113001095511916	12.2497097158412	18.4716729825878	-4.63521334336266	-21.4041913495866	-20.0947429378028	2.76246592561558	GOOD	GOOD
0.0148310702671271	0.0349195269983877	0.171906013356283	-0.00525652391576677	0.990900733758188	0.921202871711186	-0.107861272107365	-0.161869522834526	0.0205453886876063	0.0981884627790672	0.18341396703965	0.114320811234822	-0.212547868860084	0.0678881618031252	12.5599833554762	18.168439335136	-4.2592639323712	-21.4197504230301	-20.0957770275511	2.00386564080904	GOOD	GOOD
0.0149338236904635	0.0328858496900449	0.169046016891683	-0.00487863344322655	0.989786595300351	0.918315173496572	-0.112478861520415	-0.165641665706882	-0.164914152755022	-0.060306089535862	-0.00139125726072493	0.1396526	-0.107937917234328	-0.127733966433616	12.5599833554762	18.168439335136	-4.2592639323712	-21.4237513495866	-20.0960429378028	1.80879592561558	GOOD	GOOD
0.0147770983681534	0.0312771148823426	0.171935718013085	-0.00120232438609473	0.989899962044303	0.921941625859496	-0.111480716092301	-0.164740930371971	-0.0518785254316477	-0.110058669620148	0.0812939451569637	0.0992600188679616	-0.0362038068351964	-0.147281145598186	12.5599833554762	18.168439335136	-4.2592639323712	-21.4237513495866	-20.0960429378028	1.80879592561558	GOOD	GOOD
0.0119072891137285	0.0302567150166329	0.17626756035764	-0.00290629677021199	0.988003108832557	0.921634068520822	-0.105196657794129	-0.160161554013256	0.0195086431511925	-0.109910298029031	-0.0117407136380234	0.113358122436638	0.05075344054295	-0.0910094244210434	12.5599833554762	18.168439335136	-4.2592639323712	-21.4237513495866	-20.0960429378028	1.80879592561558	GOOD	GOOD
0.0123283971325925	0.0298647152577541	0.175363529550707	-0.00166464529350762	0.98710798329977	0.920714011995227	-0.106120426639174	-0.160615114149283	0.122887225382367	-0.100473647804577	0.0301069320096203	0.248387628187001	0.1000398	-0.06512207	12.5011693199332	18.2279912067424	-4.19861450582965	-21.4237513495866	-20.0960429378028	1.80879592561558	GOOD	GOOD
[truncated: 84,196 more rows]
