# Supplementary material for: Machine Learning to Improve Orientation Estimation in Sports Situations Challenging for Inertial Sensor Use
Source: Front Sports Act Living. 2021 Aug 3;3:670263. doi: 10.3389/fspor.2021.670263 (PMC8369156; doi:10.3389/fspor.2021.670263)
Supplement: Supplementary file 7 [file Data_Sheet_7.ZIP › RawData_TrainingSet_S5.csv]

HelicalAngle_mar	HelicalAngle_EFonly	acc_frame_x	acc_frame_y	acc_frame_z	acc_thorax_z	acc_thorax_y	acc_thorax_x	gyr_frame_x	gyr_frame_y	gyr_frame_z	gyr_thorax_z	gyr_thorax_y	gyr_thorax_x	mag_frame_x	mag_frame_y	mag_frame_z	mag_thorax_z	mag_thorax_y	mag_thorax_x	EFcorrect	EFcorrect_S5
2.1073424255447e-08	-0.000302140301084361	-0.0560425930737127	0.000570357216948691	0.996559158342665	0.91494378098578	0.0487279579848932	0.293134241767805	-0.025198548063591	0.0034172562492748	-0.0222105403287063	-0.280413502442854	-0.690544404865253	-0.23933384307409	-3.23944703385841	20.3864270575927	12.4429793302561	-9.68078399707841	-23.7572693609735	-3.71384347379241	GOOD	GOOD
0.000693863209099984	0.00453555028315108	-0.0551132190502474	-0.00222835079205511	0.998071556296483	0.917688398156733	0.0532313247864709	0.290581758436748	0.0219963820572309	0.153734475255759	-0.0473324814434113	-0.218322316825559	-0.830249992279265	-0.239251036375447	-3.39275394702389	20.6907429532378	12.4414088315897	-9.68078399707841	-23.7572693609735	-3.71384347379241	GOOD	GOOD
0.000658565118918098	0.00903433290068394	-0.051377243356091	-0.00875142006184873	0.997282098936885	0.916774799404043	0.0459046435737515	0.287244017036745	-0.0143707788135055	0.0458310626119845	-0.0834796548767391	0.0101960865423752	-0.889535	-0.136221934731207	-3.61331903385841	21.1285670575927	12.4391493302561	-9.68078399707841	-23.7572693609735	-3.71384347379241	GOOD	GOOD
0.000356487445171265	0.0129364020005368	-0.0516878815875486	-0.00367369766977439	0.997655357179785	0.91848472835532	0.0431262327993231	0.286213859249288	-0.0143634521486482	-0.059610155697668	-0.0085084499300376	0.1114222	-0.768433613133116	0.0890441755994812	-3.61331903385841	21.1285670575927	12.4391493302561	-9.93063451032404	-23.7599552709046	-3.71521552047766	GOOD	GOOD
0.000143584717683953	0.0161293876579919	-0.0561270939708127	-0.00116270434353055	0.996012869972228	0.920055198010461	0.0424662588425158	0.290920819014858	0.0106634072554226	-0.0837059991809429	0.100697288080836	0.279759523165493	-0.507551570367276	0.1680667	-3.61331903385841	21.1285670575927	12.4391493302561	-10.0500839970784	-23.7612393609735	-3.71587147379241	GOOD	GOOD
0.0013067360882439	0.0186451918193929	-0.0536527077876183	-0.00500532813275795	0.996903775561854	0.918558254222654	0.042919961190359	0.287825718721676	0.0970315223415761	-0.0229414987116012	0.0511336876626527	0.316504647231644	-0.0447460103770634	0.000885281465101917	-3.61331903385841	21.1285670575927	12.4391493302561	-10.0500839970784	-23.7612393609735	-3.71587147379241	GOOD	GOOD
0.000593940136258871	0.0206076167172504	-0.0530205798913726	-0.00362630254168462	0.996150701607584	0.920456479005904	0.044751798344708	0.28745881728003	0.0959348853383272	0.190280720458008	-0.0466928616218861	0.254411482940007	0.37115779003129	-0.07624593	-3.61239457355103	20.9787360092543	12.4397293837823	-10.0500839970784	-23.7612393609735	-3.71587147379241	GOOD	GOOD
0.00102152251944306	0.0221817496010595	-0.0560284969986679	-0.00151982150959667	0.995989437411865	0.919943813429412	0.0479915933490569	0.289804945354382	0.0350332972640717	0.177406341204298	-0.0340832792507917	0.2351258	0.441487903293154	-0.118517986205531	-3.61102403385841	20.7566070575927	12.4405893302561	-10.0500839970784	-23.7612393609735	-3.71587147379241	GOOD	GOOD
0.000994838862295678	0.0235285212505262	-0.0542793338919434	-0.00209219640402551	0.995201914514365	0.918499103208643	0.0495031528757637	0.290447591999872	0.0841348710409176	0.118275989343709	-0.0341953371807181	0.192076947746417	0.215478992235533	-0.179834526660418	-3.61102403385841	20.7566070575927	12.4405893302561	-10.0443280771515	-24.0211605576743	-3.71824552976228	GOOD	GOOD
0.00112890685374823	0.0247600478417556	-0.0539792680465509	-0.00392386612800776	0.994797993563518	0.917465088039126	0.0540020442379471	0.293299696349263	0.07170368265501	0.201640436672704	-0.120120555775472	0.000121457326865956	0.0412699935091025	-0.1984023	-3.61102403385841	20.7566070575927	12.4405893302561	-10.0418139970784	-24.1346893609735	-3.71928247379241	GOOD	GOOD
0.00170801928519089	0.0259107350747935	-0.0548703661350984	-0.00242362735685382	0.993361840505724	0.918907466098057	0.0518045145895321	0.293023586939551	0.0598455970361415	0.0350328572679865	-0.0343773796775891	-0.161190363965561	0.299387138507857	-0.069449745528212	-3.61102403385841	20.7566070575927	12.4405893302561	-10.0418139970784	-24.1346893609735	-3.71928247379241	GOOD	GOOD
0.0021831037032508	0.026905824557106	-0.0554652704779793	0.00278763104460887	0.994377124154624	0.919017500300097	0.0478666991401457	0.285515843864014	0.00999282527650139	0.0697172607019093	0.0153739558663156	-0.285376683419788	0.845348078980892	0.244167346824949	-3.17353796245481	20.9035874169774	12.263367760938	-10.0418139970784	-24.1346893609735	-3.71928247379241	GOOD	GOOD
0.00136976147193181	0.0275305714902964	-0.0570908063116396	-0.00200904143566833	0.995799076295133	0.91426966635893	0.0469974543336518	0.279587590511245	0.0229249103672322	0.153777036724744	-0.0458062548006623	-0.3215403	1.23205613686302	0.3513012	-2.50635803385841	21.1277370575927	11.9930993302561	-10.0418139970784	-24.1346893609735	-3.71928247379241	GOOD	GOOD
0.00161881345645347	0.027501626383625	-0.0559680804189695	-0.00152089096576973	0.997320897353514	0.912826576253744	0.0467992168450621	0.27386612495121	-0.0870135516478971	0.000964083226462603	-0.0829115009356234	-0.454298481073049	1.10466166930673	0.26390278316808	-2.50635803385841	21.1277370575927	11.9930993302561	-10.300125065873	-24.4047197276488	-3.7231731662146	GOOD	GOOD
0.00158122339507311	0.026657584438674	-0.0529752370107526	-0.00216656481471819	1.00097678671906	0.908426112799092	0.0452232976813825	0.273742064565399	-0.102658234546141	-0.132738250444821	-0.106865266313738	-0.462605865303987	0.805188386705896	0.18521151371973	-2.50635803385841	21.1277370575927	11.9930993302561	-10.4028539970784	-24.5121093609735	-3.72472047379241	GOOD	GOOD
0.000924633444929657	0.0250853045057452	-0.0550016470416498	-0.00346039904606782	1.00039046784959	0.913629840860494	0.0462153344392685	0.283146903067746	0.0231842105297813	-0.0604885261839742	-0.0962036733695872	-0.534702980931529	0.376256010062207	0.1680667	-2.79206512033177	20.7150384629501	11.9939462317175	-10.4028539970784	-24.5121093609735	-3.72472047379241	GOOD	GOOD
0.000857130907946993	0.0230540410268983	-0.0562323528854336	-0.00392194306276215	0.996070869511766	0.915287957189788	0.0452055888526659	0.280504610718273	-0.0382263098612474	-0.0604912660766274	0.0263502870964717	-0.523976590969391	0.157355363824811	-0.142792187540872	-3.23842003385841	20.0702870575927	11.9952693302561	-10.4028539970784	-24.5121093609735	-3.72472047379241	GOOD	GOOD
0.000833220377315492	0.0208513250293569	-0.0562873478984115	-0.00491936203213778	0.994077039730646	0.918821770470582	0.0416420957977741	0.283067356717668	-0.0757708778235772	-0.106510116168368	0.0538172101258173	-0.552305812657535	0.1247867	-0.170191162098634	-3.23842003385841	20.0702870575927	11.9952693302561	-10.4028539970784	-24.5121093609735	-3.72472047379241	GOOD	GOOD
0.000438251336860427	0.0186803069518766	-0.0559088932989039	-0.00330984458407215	0.993476942613347	0.91953746781661	0.0442499173478341	0.280744028423595	-0.0281746951390385	-0.179242270499734	0.0260013043402667	-0.478046140493293	0.344009046734453	-0.182206313744972	-3.23842003385841	20.0702870575927	11.9952693302561	-10.1375502643148	-24.2347690806177	-3.72072445756493	GOOD	GOOD
0.00023590421927225	0.0166564997898908	-0.0551546183289297	-0.00383385400769799	0.995435183468873	0.918913450821925	0.0414177935459639	0.286198213379137	-0.0235782796785846	-0.0877806853127525	0.0542399757308199	-0.353859806656636	0.555348489790323	-0.0630406662783666	-3.23842003385841	20.0702870575927	11.9952693302561	-10.0418139970784	-24.1346893609735	-3.71928247379241	GOOD	GOOD
0.000578208375126237	0.014841534095982	-0.0576340466017953	-0.0065361462038899	0.992592819669133	0.918058040228548	0.0403507398705734	0.288713400220706	-0.0900887833163117	0.058425795794654	0.00220979539371198	-0.301854954890342	0.47551668526586	-0.0670054327700977	-3.23915236947064	20.1890119894547	11.9948097053949	-10.0418139970784	-24.1346893609735	-3.71928247379241	GOOD	GOOD
0.00121530805110746	0.0132752852277605	-0.0563974845318672	-0.00339671189657992	0.99345552271213	0.917074924487062	0.0409000740044116	0.288799375522232	-0.0610629426447171	-0.032182369388124	0.04004606511215	-0.275244143439528	0.30438071791508	-0.137080011719144	-3.24033203385841	20.3802570575927	11.9940693302561	-10.0418139970784	-24.1346893609735	-3.71928247379241	GOOD	GOOD
0.00134199456220821	0.0119964066530111	-0.0567406349031956	-0.00201469094131106	0.995845269661234	0.916091808745577	0.0414494081382498	0.288885350823758	-0.0435933100166432	-0.133847706830508	0.0167455891468893	-0.248633331988713	0.133244750564299	-0.20715459066819	-3.24033203385841	20.3802570575927	11.9940693302561	-10.0418139970784	-24.1346893609735	-3.71928247379241	GOOD	GOOD
0.00167271881777754	0.0110424698625192	-0.056208995229087	-0.00116055581578252	0.995450642513595	0.915108693004091	0.0419987422720881	0.288971326125284	0.0857731709272249	0.0298197310171738	0.025208360030057	-0.222022520537895	-0.0378912167865115	-0.277229169617249	-3.24033203385841	20.3802570575927	11.9940693302561	-10.0418139970784	-24.1346893609735	-3.71928247379241	GOOD	GOOD
0.00186027429772036	0.0104387513347196	-0.0571725640906907	-0.000810259010419225	0.997812652906546	0.914125577262606	0.0425480764059263	0.28905730142681	0.0707460877704016	0.0430270483281389	0.0320131003899581	-0.19541170908708	-0.209027184137292	-0.347303748566295	-3.24033203385841	20.3802570575927	11.9940693302561	-10.0418139970784	-24.1346893609735	-3.71928247379241	GOOD	GOOD
0.00262255508174399	0.010188316076739	-0.0570522225309334	-0.00153294118970486	0.995979499223508	0.913142461521121	0.0430974105397645	0.289143276728336	0.0859516124010331	-0.178812336110078	-0.082532775271075	-0.168800897636266	-0.380163151488073	-0.417378327515342	-3.23999944041972	20.3825758163687	12.1627750032111	-10.0418139970784	-24.1346893609735	-3.71928247379241	GOOD	GOOD
0.0020595566462692	0.0102664953032952	-0.0556569240004338	-0.00303982460390522	0.993960648241286	0.912159345779635	0.0436467446736027	0.289229252029862	-0.0677600763366319	-0.112020889673065	-0.1284166394481	-0.142190086185452	-0.551299118838853	-0.487452906464388	-3.23944703385841	20.3864270575927	12.4429793302561	-10.0418139970784	-24.1346893609735	-3.71928247379241	GOOD	GOOD
0.00193123161177223	0.0106237718181582	-0.054421443781085	-0.00408197500067366	0.998184713762224	0.918515829844662	0.0449668425497854	0.290450549316382	-0.145510145434008	-0.066888945619531	-0.113629189986129	-0.0370735956527392	-0.433756395985127	-0.408541687531294	-3.23944703385841	20.3864270575927	12.4429793302561	-10.0418139970784	-24.1346893609735	-3.71928247379241	GOOD	GOOD
0.00204699497803211	0.0111974722812744	-0.0541729464377284	-0.00145542793321924	0.997850439612787	0.925825867294296	0.049569208585708	0.287277376083652	0.00181685614229551	-0.13434928987221	0.0630129915545712	0.43536219830961	-0.0457138955809735	-0.0646480543796096	-3.23944703385841	20.3864270575927	12.4429793302561	-9.65497752319817	-24.1305308989941	-3.71715924899839	GOOD	GOOD
0.00149051062877493	0.0119193017357539	-0.056132740439668	-0.00214415511858265	0.997782892490065	0.931820338190675	0.0493967189121383	0.293794567503289	-0.0756157422427983	-0.0595952170613341	0.0787920961409369	0.534127989625154	0.754427469861627	0.425884041985392	-3.23944703385841	20.3864270575927	12.4429793302561	-9.30320399707841	-24.1267493609735	-3.71522847379241	GOOD	GOOD
0.00226567195214477	0.012706263990499	-0.056364279421804	-0.0030168102138121	0.997083302595517	0.926699033936159	0.0453585566183022	0.29042130965483	-0.0301930636478131	-0.0376771216152478	0.0627327708993389	0.588944466924499	1.92063131357618	0.883928784983385	-3.23977337180627	20.3841519105438	12.2774467108538	-9.30320399707841	-24.1267493609735	-3.71522847379241	GOOD	GOOD
0.0016966193425232	0.0134536208222406	-0.0556844893781213	-0.00286626236042122	0.995219953646031	0.922092151976794	0.0462041124341384	0.281561638650406	0.0701571592140084	-0.0438337406166611	0.123919997867667	0.675900208288047	2.33996382361692	1.04609163057683	-3.24033203385841	20.3802570575927	11.9940693302561	-9.36984347127605	-24.0941371686347	-3.71528584469792	GOOD	GOOD
0.00181047983116411	0.0140600225095472	-0.0532624642613552	-0.0010651407448515	0.998352225567819	0.921922728075281	0.046510736901995	0.282214855966124	0.0865198870769055	-0.0971485921468127	0.0726847715771439	0.458575889881277	2.13031956461928	0.974556294985163	-3.24033203385841	20.3802570575927	11.9940693302561	-9.49480823876759	-24.0329815985755	-3.71539342870807	GOOD	GOOD
0.000927063552284215	0.0144690170309869	-0.053144249886423	-0.00593065151996311	0.999651600706493	0.921753304173768	0.0468173613698515	0.282868073281842	0.0474856354977476	-0.0161627599059799	-0.0381941567867512	0.241251571474507	1.92067530562164	0.903020959393493	-3.24033203385841	20.3802570575927	11.9940693302561	-9.61977300625914	-23.9718260285163	-3.71550101271821	GOOD	GOOD
0.00179480205487933	0.0146891042198633	-0.0515746771868368	-0.00279733146236142	0.997565885109702	0.921583880272255	0.047123985837708	0.283521290597561	0.0698873681487338	0.0592583338126558	-0.00478493990958048	0.023927253067737	1.711031046624	0.831485623801822	-3.24033203385841	20.3802570575927	11.9940693302561	-9.74473777375068	-23.910670458457	-3.71560859672836	GOOD	GOOD
0.00111545317445676	0.0147883788911353	-0.0516581694221848	-0.00218022538503409	0.998364433962519	0.921414456370742	0.0474306103055645	0.284174507913279	0.131370025029143	0.080810313394533	-0.0385423288460758	-0.193397065339033	1.50138678762635	0.759950288210152	-3.24033203385841	20.3802570575927	11.9940693302561	-9.86970254124222	-23.8495148883978	-3.7157161807385	GOOD	GOOD
0.000897934416072248	0.014876713966151	-0.0527281135610234	-0.00166002002533386	0.998335594409675	0.921245032469229	0.047737234773421	0.284827725228998	0.0596120825097957	0.0545623875016225	0.0397666044559367	-0.410721383745804	1.29174252862871	0.688414952618481	-3.24033203385841	20.3802570575927	11.9940693302561	-9.99466730873376	-23.7883593183386	-3.71582376474865	GOOD	GOOD
0.00145905820332521	0.0150768500431787	-0.0529395231584072	-0.00212269190441125	0.998233874467331	0.919513594498134	0.048305335607795	0.288613101343743	-0.0489371393012517	-0.0166640633025562	0.0397221248390657	-0.230636348719738	1.33211874491394	0.895568184316523	-3.24033203385841	20.3802570575927	11.9940693302561	-10.0500839970784	-23.7612393609735	-3.71587147379241	GOOD	GOOD
0.00123366693952937	0.0154808517957788	-0.0547415526586596	-0.00427075384638178	0.99742198609511	0.914376575800131	0.0472132473590482	0.292386526771044	0.0869571396120989	0.0170263923208885	0.0616023400743689	0.266108926469919	1.63885213410768	1.01551207258329	-3.24033203385841	20.3802570575927	11.9940693302561	-10.0454311660717	-23.9713481565536	-3.71779055560182	GOOD	GOOD
0.00159196875002327	0.0160967432354346	-0.0550971213629049	-0.00347586143181696	0.997079117849318	0.907267392661544	0.0484059496172682	0.288624395296642	0.025418321592697	0.00404936768474292	0.0354672466686195	0.832917782356215	1.99823545532449	0.789081752046232	-3.24033203385841	20.3802570575927	11.9940693302561	-10.0418139970784	-24.1346893609735	-3.71928247379241	GOOD	GOOD
0.00218232921827812	0.0168073672289329	-0.0535839568081731	-0.00315851781533639	0.99931661437299	0.90219660488803	0.0474296795502943	0.283117365200206	-0.0142650269136677	0.0555197549867575	-0.039586900788677	1.06577232311159	1.94923894374729	0.447668177963233	-3.37058904570942	20.269721021867	11.9941544261617	-10.0418139970784	-24.1346893609735	-3.71928247379241	GOOD	GOOD
0.00231887856934101	0.0173885660664995	-0.0533041055415536	-0.00435494860846931	0.995840988491048	0.900161293687714	0.0454514942118464	0.288206025210045	0.0726654306016822	-0.0385866687133533	0.0612561572711588	0.826089731563297	1.45280359250034	0.220075071786862	-3.60770203385841	20.0685070575927	11.9943093302561	-10.0418139970784	-24.1346893609735	-3.71928247379241	GOOD	GOOD
0.00238745453933033	0.0176169653726497	-0.0516430486151638	-0.00671737546690928	0.999308036191286	0.90164325544572	0.0459338064085828	0.29220793400077	0.145319781097889	-0.0210881697784529	0.0577612543447917	0.59061324837834	1.31950339162365	0.209262302621572	-3.60770203385841	20.0685070575927	11.9943093302561	-9.96982263225429	-24.1693890909029	-3.75622010649962	GOOD	GOOD
0.00226794520108959	0.0173995648249392	-0.0547139612086492	-0.00534452036427732	0.998728546425216	0.904986397696596	0.0466593133849821	0.290641352653845	-0.0145201219099171	0.023617365753546	-0.0647358317087798	0.456080216226524	1.52914597747219	0.280797100760024	-3.60770203385841	20.0685070575927	11.9943093302561	-9.84481201406494	-24.2296440214781	-3.82036108105205	GOOD	GOOD
0.00183768671974546	0.0168105194904406	-0.0549649427501581	-0.0025301203175007	0.994960335424744	0.908329539947473	0.0473848203613813	0.289074771306919	0.00692733703739679	0.198603966367988	-0.144360448384817	0.321547184074709	1.73878856332074	0.352331898898476	-3.60770203385841	20.0685070575927	11.9943093302561	-9.71980139587559	-24.2898989520532	-3.88450205560449	GOOD	GOOD
0.0017663624772697	0.0160203858098224	-0.0536079116952779	-0.00298832842098776	0.995495061507685	0.91167268219835	0.0481103273377806	0.287508189959994	0.0470288519148979	0.154639793222766	-0.186911473731893	0.187014151922894	1.94843114916929	0.423866697036927	-3.60916336665343	20.3053805239357	11.9933957801608	-9.59479077768624	-24.3501538826284	-3.94864303015692	GOOD	GOOD
0.00203558597442888	0.0151957159448694	-0.0551436995014287	-0.00435688125314648	0.997701576449169	0.915015824449226	0.0488358343141799	0.285941608613069	-0.0169348825332936	0.0200328264251059	-0.22445887645152	0.0524811197710781	2.15807373501783	0.495401495175379	-3.61190903385841	20.7504370575927	11.9916793302561	-9.46978015949689	-24.4104088132036	-4.01278400470936	GOOD	GOOD
0.00242340539184666	0.0144336102015213	-0.0540296935371186	-0.0068569899889933	0.997169537229223	0.918358966700103	0.0495613412905791	0.284375027266143	-0.0529012768310785	0.0179033290745223	-0.165223987774392	-0.0820519123807374	2.36771632086638	0.56693629331383	-3.61190903385841	20.7504370575927	11.9916793302561	-9.34476954130754	-24.4706637437787	-4.07692497926179	GOOD	GOOD
0.00296005891922169	0.0137573963232701	-0.0546922277670923	-0.00558710434541388	0.996233818170881	0.917062995081792	0.0525926919442547	0.279511485803426	0.0452122372332884	-0.0599663046159711	-0.1421741436302	-0.210386131712716	2.63118985860439	0.5956139	-3.61190903385841	20.7504370575927	11.9916793302561	-9.7388891992498	-24.4995948548136	-4.10507674230977	GOOD	GOOD
0.00330573066842337	0.0131638433753754	-0.0553332080233858	-0.0049269099794909	0.996574903100943	0.912136560100181	0.0472916918377909	0.276716483253383	-0.0761531422263253	-0.0194428450544515	-0.0211463836928139	-0.372014445839401	2.56949595950175	0.632587522716308	-3.61190903385841	20.7504370575927	11.9916793302561	-10.0332639970784	-24.5027593609735	-4.10669247379241	GOOD	GOOD
0.00348760841044725	0.0126756490767332	-0.0556679972444886	-0.00299073641381895	0.997563666347832	0.909704484852478	0.0482340692330434	0.278979125484263	0.0076774403207276	0.0385644522095153	-0.0419939298488254	-0.558293951533937	2.3063534125372	0.656692	-3.61112809549075	20.6238671947447	11.9921693308005	-10.0332639970784	-24.5027593609735	-4.10669247379241	GOOD	GOOD
0.00365228107836895	0.012352667571495	-0.0556522882403397	-0.00187521062884203	0.998049680400217	0.907075745567851	0.049551621219139	0.285627894614827	0.0865416152843377	-0.000575211420201267	-0.0615958713242526	-0.668724019076153	2.06675805747301	0.544340913409805	-3.60961403385841	20.3784770575927	11.9931193302561	-10.0332639970784	-24.5027593609735	-4.10669247379241	GOOD	GOOD
0.00351599689497616	0.0122562640067655	-0.0537142793547725	-5.83894057827072e-05	0.998064804455981	0.906155720112764	0.049348964296118	0.288366192922684	-0.0347730091644609	-0.0205632698814315	-0.000228598956053394	-0.578163801787277	1.79036300671928	0.435772438563003	-3.60961403385841	20.3784770575927	11.9931193302561	-10.0332639970784	-24.5027593609735	-4.10669247379241	GOOD	GOOD
0.00373107624543848	0.0124073044355918	-0.0547306131247286	0.00134248017312882	0.996121039030603	0.907239598785823	0.0490574116111422	0.288484628987473	0.0260930239718519	-0.0398307190452211	0.0198064920124717	-0.501798989481187	1.53303526945961	0.391457557014513	-3.60961403385841	20.3784770575927	11.9931193302561	-10.0023709863712	-24.4708995253435	-4.07334283717205	GOOD	GOOD
0.0037357525465978	0.0127716299927192	-0.0572959764358171	-0.00316598884724738	0.992891390213743	0.908396844406931	0.0473565658698719	0.289222164503629	-0.0354211185676015	0.0194779912366081	0.0201801791973189	-0.493234499537108	1.3017042252779	0.357628086209124	-3.60961403385841	20.3784770575927	11.9931193302561	-9.95241868510708	-24.41938392129	-4.01941830675657	GOOD	GOOD
0.00384043679166201	0.0132663125906984	-0.0533954634789177	-0.00218628842090175	0.996745767044577	0.909554090028039	0.0456557201286016	0.289959700019784	-0.0148227898257436	-0.000353140370863758	0.0609082267676605	-0.484670009593029	1.07037318109618	0.323798615403736	-3.61037900475421	20.5024590072232	11.9926393485176	-9.90246638384299	-24.3678683172365	-3.96549377634109	GOOD	GOOD
0.00398175418328687	0.0137783884994828	-0.0553303206188553	-0.00477789565212008	0.995444126288736	0.910711335649147	0.0439548743873311	0.29069723553594	0.0674406509609642	-0.0993817759599192	-0.000570649893953086	-0.476105519648949	0.839042136914428	0.289969144598341	-3.61190903385841	20.7504370575927	11.9916793302561	-9.85251408257889	-24.316352713183	-3.9115692459256	GOOD	GOOD
0.00403477826833212	0.0141929637181662	-0.0574755676293651	-0.00303634547241022	0.994485659568104	0.911868581270255	0.0422540286460608	0.291434771052095	-0.0149634243987509	-0.0596118804495706	0.0404467621654667	-0.46754102970487	0.607711092732715	0.256139673792952	-3.61190903385841	20.7504370575927	11.9916793302561	-9.80256178131479	-24.2648371091295	-3.85764471551012	GOOD	GOOD
0.00409089849561768	0.014416285466698	-0.0548455245374974	0.00058956439646905	0.99886570452053	0.913025826891363	0.0405531829047905	0.292172306568251	0.0457695129358115	-0.0401257119875549	0.0203159137755825	-0.458976539760791	0.376380048551002	0.222310202987564	-3.61190903385841	20.7504370575927	11.9916793302561	-9.7526094800507	-24.2133215050761	-3.80372018509464	GOOD	GOOD
0.004226312304579	0.0143975213564937	-0.0564634619872636	-0.00478418363318017	0.999348992167703	0.914183072512471	0.0388523371635202	0.292909842084406	0.0890656983091438	0.0579941093876379	0.0193370359405368	-0.450412049816712	0.145049004369289	0.188480732182175	-3.61190903385841	20.7504370575927	11.9916793302561	-9.70265717878661	-24.1618059010226	-3.74979565467916	GOOD	GOOD
0.00405812422679812	0.014159547636523	-0.056149018556508	-0.00510662296589816	0.993867455609897	0.913295445545704	0.0427806584156102	0.291752436798665	-0.0565126184824265	0.119628408353105	0.161846637437911	-0.346745920568111	0.005454761	0.103222730356025	-3.49148180539665	20.7510175366485	11.9919891364937	-9.67251399707841	-24.1307193609735	-3.71725547379241	GOOD	GOOD
0.00404172680450019	0.0138029875969974	-0.0557053928609147	-0.00494671469015509	0.992466476674358	0.919192941769263	0.0475373142510991	0.290376198200892	-0.0150113016492706	0.0188558165987968	0.226050202362894	-0.300016075641494	0.0832595750307744	0.165379892543165	-3.24262703385841	20.7522170575927	11.9926293302561	-9.67251399707841	-24.1307193609735	-3.71725547379241	GOOD	GOOD
0.00387369652545616	0.0134529517607313	-0.0541770229448458	-0.00320381584720575	0.997082035674012	0.9218454908138	0.0455620543271192	0.287793648709199	-0.0348590283014084	-0.0177998789428746	0.0619937447686049	-0.199842387160908	0.907434190510149	0.309262033482216	-3.24262703385841	20.7522170575927	11.9926293302561	-9.67251399707841	-24.1307193609735	-3.71725547379241	GOOD	GOOD
0.00377655638330102	0.0131963771528671	-0.0550576151048208	0.000528222415240549	0.996749039080051	0.914428156589264	0.0456151570092874	0.287714525454577	-0.0170446707955469	-0.197637822211615	-0.0408026076235279	-0.217597540429914	1.55429151782929	0.3513012	-3.24262703385841	20.7522170575927	11.9926293302561	-9.43432022017284	-23.881718986279	-3.71366778888544	GOOD	GOOD
0.003292143970087	0.0130592369963839	-0.0538682825091304	0.000157122264846834	0.997778478536664	0.907115986757436	0.0390286037843548	0.290004718942851	0.12794605175312	-0.18067362787326	-0.0430234641703286	-0.218642776741574	1.28015070685009	0.148639575561109	-3.24262703385841	20.7522170575927	11.9926293302561	-9.31147399707842	-23.7532993609735	-3.71181747379241	GOOD	GOOD
0.00323319566345239	0.0130174244801331	-0.0540807283664652	-0.00304607710147109	0.995772252415994	0.906172723072612	0.0363601319282962	0.292198232363455	0.150069211956037	-0.0405975494785912	0.0599388888862093	-0.203953093369443	1.10304387807843	0.088189626272553	-3.36084744622075	20.8722419089317	12.1350326692222	-9.3471477997491	-23.7900896078081	-3.75032807307353	GOOD	GOOD
0.00331759199024368	0.0130329908057702	-0.0532061656118877	-0.00119147527185269	0.995017831075425	0.907668759611651	0.0378381341113069	0.294257370327483	0.0688740949265954	-0.0755721454900162	0.0432586362286473	-0.213151983211013	1.13853895900184	0.151776436599536	-3.61331903385841	21.1285670575927	12.4391493302561	-9.40080023202021	-23.8454211418404	-3.80824697055479	GOOD	GOOD
0.00356297602049323	0.0130977894778059	-0.0551828627168453	-0.00157837115544049	0.993066071963199	0.90916479615069	0.0393161362943176	0.296316508291512	0.00415852098947583	-0.0874932101425194	-0.0436381006079985	-0.222350873052582	1.17403403992525	0.215363246926518	-3.61331903385841	21.1285670575927	12.4391493302561	-9.45445266429132	-23.9007526758727	-3.86616586803605	GOOD	GOOD
0.00375652853847119	0.0132475208651641	-0.0543171101125464	-0.000248281946125931	0.994240684409889	0.910660832689729	0.0407941384773283	0.29837564625554	0.0656063079558721	0.125336531310752	0.0595157681443242	-0.231549762894152	1.20952912084866	0.278950057253501	-3.61331903385841	21.1285670575927	12.4391493302561	-9.50810509656242	-23.9560842099049	-3.9240847655173	GOOD	GOOD
0.00363343637427222	0.0135416660598873	-0.0511122792773872	-0.00145252423897369	0.997587219716175	0.912156869228768	0.042272140660339	0.300434784219568	0.0499697293669766	-0.0815899714519194	0.0438890820783808	-0.240748652735721	1.24502420177206	0.342536867580484	-3.61331903385841	21.1285670575927	12.4391493302561	-9.56175752883353	-24.0114157439372	-3.98200366299856	GOOD	GOOD
0.00339233212851779	0.014036683013405	-0.0518984724314217	-0.00306217068557275	0.996999513362367	0.913652905767807	0.0437501428433497	0.302493922183596	-0.0576696535078942	0.0741428794703885	-0.0251763464744668	-0.24994754257729	1.28051928269547	0.406123677907466	-3.61260342332684	21.0125851432907	12.4395983407857	-9.61540996110464	-24.0667472779695	-4.03992256047982	GOOD	GOOD
0.00317539817133196	0.0147702654081421	-0.0530541424113753	-0.00178524975167578	0.998384175081468	0.915148942306846	0.0452281450263605	0.304553060147624	-0.0917094555910445	0.145262382895935	0.101461743817815	-0.25914643241886	1.31601436361888	0.469710488234449	-3.61102403385841	20.7566070575927	12.4405893302561	-9.66906239337575	-24.1220788120018	-4.09784145796108	GOOD	GOOD
0.00315528215041257	0.0157507611479811	-0.0527819585196633	-0.00427473290559916	0.997390158363744	0.910998485412264	0.0426124720091225	0.290838547679079	-0.166186221905438	-0.059483649077992	0.063479737569935	-0.173743097616701	1.60828452875917	0.247787841433011	-3.61102403385841	20.7566070575927	12.4405893302561	-9.67222399707841	-24.1253393609735	-4.10125447379241	GOOD	GOOD
0.00328252081495315	0.0169515472236926	-0.0532421544748753	-0.00401378165529967	0.995981149524201	0.90944929160564	0.040740797495493	0.285675436540374	-0.0291990603128709	0.0135777697354151	-0.0212781095580254	-0.049565065058995	1.36062169989101	0.2291449	-3.61102403385841	20.7566070575927	12.4405893302561	-10.1942001477476	-23.8737510060603	-3.83343963755424	GOOD	GOOD
0.00346936293045535	0.0183422350925394	-0.0561113490963853	-0.00164075639109899	0.994196638880621	0.910253599593129	0.0398445215763015	0.291518683221429	-0.18080239286442	0.12334930825988	-0.040052472703235	-0.0557308476082898	0.98920408739152	0.272050907581185	-3.61102403385841	20.7566070575927	12.4405893302561	-10.4193939970784	-23.7652093609735	-3.71789747379241	GOOD	GOOD
0.00376464127044019	0.0199564746816311	-0.0537120787895396	-0.000606551391718239	0.99371073396214	0.912681614180692	0.0424001719787187	0.290411202341873	-0.119266763052771	-0.0545138472583511	-0.045239084473356	-0.117823987620372	0.731856977618675	0.37651184637929	-3.49917548955912	20.870284886267	12.4208879375379	-10.4193939970784	-23.7652093609735	-3.71789747379241	GOOD	GOOD
0.00402828893127227	0.0219137341645519	-0.0536268941658831	-0.00393670939288444	0.995984487501925	0.913066056058149	0.0415692024783338	0.289031397981935	-0.0390755731550008	-0.0702193417658751	0.00281252086422423	-0.22384939110687	0.577021079475738	0.4123794	-3.24416403385841	21.1294670575927	12.3759693302561	-10.4193939970784	-23.7652093609735	-3.71789747379241	GOOD	GOOD
0.00435093507569675	0.0243390580703581	-0.0530842683633587	-0.00402673760879096	1.00117403976041	0.909401653488158	0.0434779513785942	0.294026775919122	-0.0275977950827621	0.106212725659625	-0.0270436947337674	-0.215517001084432	0.627669517150553	0.325141335948029	-3.24416403385841	21.1294670575927	12.3759693302561	-10.4193939970784	-23.7652093609735	-3.71789747379241	GOOD	GOOD
0.00417081002744172	0.0272515609548163	-0.0561158545032149	-0.00195398813616148	0.998601922312551	0.907315291956333	0.0417207177122742	0.295873650502815	-0.143908948804855	-0.00608638885880547	0.10140468264105	-0.0201886525460226	0.704623030619624	0.421792565193269	-3.24416403385841	21.1294670575927	12.3759693302561	-9.88265964856889	-24.0193019146953	-4.31484372267467	GOOD	GOOD
0.00446041097084111	0.0305364738952073	-0.0565191807881007	-0.000548376184564656	0.996829238375305	0.908751450095511	0.0462345102001163	0.297087695021317	-0.0330058832729648	0.10068909461807	0.101402531796507	0.04957045	0.592220391842985	0.4734575	-3.24301784941409	20.9053718468581	12.2617397271014	-9.67189399707841	-24.1190793609735	-4.54925347379241	GOOD	GOOD
0.00408831688746441	0.0340089295787667	-0.0551137272769755	-0.00151108553254469	0.995505288412359	0.907367604406438	0.0402816129067611	0.29586615710693	-0.0944760744504107	0.0589806150090927	0.0466578421551755	0.184254674092843	0.585756703804005	0.340457850787299	-3.24033203385841	20.3802570575927	11.9940693302561	-9.67189399707841	-24.1190793609735	-4.54925347379241	GOOD	GOOD
0.00457161901975775	0.0374643440608053	-0.0542597970225468	-0.00290817236923106	0.996384181054955	0.908340863838313	0.0426465419989553	0.292630889920177	-0.174212810198273	0.0588880061673194	-0.0462489813508265	0.00944524946117598	0.645655540927903	0.423937692855292	-3.24033203385841	20.3802570575927	11.9940693302561	-9.67189399707841	-24.1190793609735	-4.54925347379241	GOOD	GOOD
0.00440760922032845	0.0406521241538813	-0.0565937498174784	-0.00476764290411272	0.996842932692174	0.905750604172851	0.0471447111907129	0.291401183505961	-0.206441890540993	0.041324430241098	0.00397739469222957	-0.07413313	0.6617805	0.428649780731787	-3.24033203385841	20.3802570575927	11.9940693302561	-9.67189399707841	-24.1190793609735	-4.54925347379241	GOOD	BAD
0.00494486851526089	0.0432354708170462	-0.0567380157080827	-0.00368461137504137	0.991273708013574	0.905362404403979	0.0416331111434176	0.28929541764046	-0.0399836130895048	-0.0353690200460791	-0.0825154568595843	-0.210974241911124	0.177761396157031	0.457422532502276	-3.24033203385841	20.3802570575927	11.9940693302561	-9.40543212881921	-23.8367840588841	-4.82842928705546	GOOD	BAD
0.00492995036250913	0.0448307253694655	-0.0562058950457414	-0.000681338142487819	0.995928276877676	0.904871265683224	0.0436297062390707	0.290517570879563	0.0110843551804747	-0.0845985101350665	-0.0287867484894409	-0.30554280233046	-0.392649721842783	0.337615209874721	-3.24007370248873	20.3820580796842	12.1251060931559	-9.31057399707841	-23.7362893609735	-4.92781347379241	BAD	BAD
0.00510256344658761	0.0451242561446262	-0.0574311995840198	-0.0018566199276463	0.99372497458199	0.907844560210428	0.0426636266204275	0.286534799527756	-0.0761880213571612	0.0685280578437692	0.0480633430974195	-0.137154115854067	-0.744983192099673	0.217391047042563	-3.23944703385841	20.3864270575927	12.4429793302561	-9.31057399707841	-23.7362893609735	-4.92781347379241	BAD	BAD
0.00523468880973025	0.0439889025755439	-0.0560628692101899	-0.00135419679436824	0.993939022192765	0.910269765092372	0.0422030728486162	0.28390506869137	-0.0939982063655647	0.151212827823869	-0.117914446601227	-0.13577767537961	-0.710836931072143	0.1680667	-3.23944703385841	20.3864270575927	12.4429793302561	-9.31057399707841	-23.7362893609735	-4.92781347379241	GOOD	BAD
0.00521536972946945	0.0415651399659454	-0.0569598244506594	0.00112986266304882	0.994789258618464	0.910758010193374	0.043482862677252	0.282021680390665	-0.0846089781727176	0.0425605800581856	-0.134457065164024	-0.228574526001736	-0.44149581722179	0.1680667	-3.23944703385841	20.3864270575927	12.4429793302561	-9.31057399707841	-23.7362893609735	-4.92781347379241	GOOD	BAD
0.00567320582099705	0.0382857739886859	-0.0555777782064946	0.00106193338501495	0.994094010558574	0.909287600430101	0.0391506972891219	0.286036649529368	0.0646132280968699	0.228382780035327	0.0404483261723012	-0.260544382297176	-0.382786918003222	0.1680667	-3.23944703385841	20.3864270575927	12.4429793302561	-9.68544552980329	-23.7489369854025	-4.31345727155897	GOOD	GOOD
0.00530276636328873	0.0347600853963139	-0.056610668082413	-0.00129858934231117	0.994700933269826	0.909862268899593	0.0357457462703101	0.288377601660737	0.0735086046624411	0.0417933928774401	0.0404251005425834	-0.226763600153821	-0.534110191014427	0.1680667	-3.34548362429548	20.4900574394438	12.3144982683914	-10.0500839970784	-23.7612393609735	-3.71587147379241	GOOD	GOOD
0.00550028060612625	0.0315376046138609	-0.0540598311188559	0.00112814734668472	0.99262707996715	0.911206689654605	0.0407249581838746	0.289011670558636	0.0203060788900752	-0.000776274855505206	0.0229809337664069	-0.104152765644353	-0.681578223551792	0.262368693663072	-3.61190903385841	20.7504370575927	11.9916793302561	-10.0500839970784	-23.7612393609735	-3.71587147379241	GOOD	GOOD
0.00588078623744783	0.0289488788000795	-0.0527852508942074	0.0031023880542836	0.995605366681355	0.909955377682768	0.0442038858637736	0.290111225931521	0.0564193891380096	0.0494816855074255	-0.00375199517129265	-0.00998610365098196	-0.834297197415947	0.446318242348727	-3.61190903385841	20.7504370575927	11.9916793302561	-10.0500839970784	-23.7612393609735	-3.71587147379241	GOOD	GOOD
0.00571721028991468	0.0271160539316738	-0.0544471052434781	-0.0010079010572464	0.997612828607082	0.910782695336135	0.0411815935432232	0.290485923634862	-0.0588648948841617	0.127290494741247	0.0574549719853342	0.146468693548012	-0.76225310131047	0.502640255869318	-3.61190903385841	20.7504370575927	11.9916793302561	-10.0500839970784	-23.7612393609735	-3.71587147379241	GOOD	GOOD
0.00627330515792621	0.0260228957600721	-0.0535351503677845	-0.00251424500658987	0.995617866683562	0.910415541187121	0.0390425668008208	0.292627404906713	0.00263327912232156	-0.000885888153007867	0.101550750256487	0.202583580062213	-0.622597247691514	0.537727908227543	-3.61190903385841	20.7504370575927	11.9916793302561	-10.0455855672758	-23.9548980793083	-3.91970032640621	GOOD	GOOD
0.00639801512772051	0.025544884007989	-0.0529287515639609	-0.00245390987400497	0.997978115586537	0.909253066057036	0.041523135183508	0.295087554439782	0.0640887775887637	-0.0172972196907012	0.0844134367411692	0.107681931773691	-0.682508057649444	0.530842186309647	-3.71289308137766	20.563646398281	12.223800568171	-10.0415339970784	-24.1293193609735	-4.10328147379241	GOOD	GOOD
0.00648787249959702	0.0254536623665421	-0.0522331879117993	0.00181299443562291	0.998181925040211	0.909997958585212	0.0428488896758279	0.293744258850323	0.0915506246334137	-0.0109110728465401	0.0231072434884941	0.0826064478601812	-1.02922254217554	0.506080332571491	-3.97534003385841	20.0781970575927	12.8270593302561	-10.0415339970784	-24.1293193609735	-4.10328147379241	GOOD	GOOD
0.00662627917293062	0.0254559745016986	-0.0565377460925512	-0.00184700907489469	0.996766194917347	0.908645448082507	0.0417189213278216	0.290636404727697	0.0300266088635245	0.118009990158823	0.0124313831373746	-0.0216873187214331	-1.4035011789508	0.43595220701147	-3.97534003385841	20.0781970575927	12.8270593302561	-10.0415339970784	-24.1293193609735	-4.10328147379241	GOOD	GOOD
0.00633282132848273	0.0252680018691423	-0.0544948504438466	-0.00391552116005543	0.995939278501026	0.909464870859926	0.0380330782426211	0.293024555450587	0.0527374292903272	0.101776774579845	0.101400851676094	-0.236541185086979	-1.51852923174965	0.185803648607043	-3.97534003385841	20.0781970575927	12.8270593302561	-10.0415339970784	-24.1293193609735	-4.10328147379241	GOOD	GOOD
0.00611590414730108	0.0246847769098867	-0.053064295669197	-0.00783102593959721	0.995362164151822	0.912549371301265	0.0383895505999166	0.29009290810914	0.147838850852907	0.042454509091563	0.0346085848146317	-0.3215403	-1.5784280672463	0.145923980319483	-3.97534003385841	20.0781970575927	12.8270593302561	-9.84462839742194	-23.9262459629078	-3.89071730769673	GOOD	GOOD
0.00617772055652763	0.0236407047729172	-0.0583386136967194	-0.00543085902066083	0.997940833000531	0.92012601362077	0.0410060769780089	0.286031476533487	-0.0596277151139227	0.0152581058752399	-0.127430702052349	-0.287542060060025	-1.70391674701683	0.430582869348714	-3.87673167019358	20.2618203406598	12.7224546071434	-9.68078399707841	-23.7572693609735	-3.71384347379241	GOOD	GOOD
0.00598957560795601	0.0222294075846137	-0.0570363390448961	-0.00352412033468873	0.993883730656224	0.931225942868626	0.0408762663210144	0.293818452274457	-0.0312238901316374	0.0585571712354754	-0.0495521861418181	-0.2596885	-1.05792988510568	0.798466157524053	-3.61102403385841	20.7566070575927	12.4405893302561	-9.68078399707841	-23.7572693609735	-3.71384347379241	GOOD	GOOD
0.00562622263898082	0.02063712783833	-0.0561894613781969	-0.00329678523210683	0.995167196313838	0.930874180156886	0.0421330723824591	0.297349280865721	-0.0597601807903823	0.0744044448619937	0.0236394492601473	-0.225210193942553	0.459402703859162	1.09827136720134	-3.61102403385841	20.7566070575927	12.4405893302561	-9.68078399707841	-23.7572693609735	-3.71384347379241	GOOD	GOOD
0.00559774749582771	0.0190467525065336	-0.0545324128612557	-0.00312904108581307	0.996095132244026	0.920161863101678	0.0460422936007139	0.291081632136079	-0.0310495380515511	0.054617178724812	-0.00496633968392012	-0.336715398489178	1.39973023144489	1.06925413286009	-3.61102403385841	20.7566070575927	12.4405893302561	-9.68078399707841	-23.7572693609735	-3.71384347379241	GOOD	GOOD
0.00543019823855705	0.0175916102799458	-0.0522442936790147	-0.00182597665798956	0.998494222484851	0.912620021639163	0.0467773051314732	0.289823560195983	-0.0108838261940894	-0.103896203087812	0.056197311359239	-0.515162638235579	1.59049392909797	0.547817671139168	-3.61102403385841	20.7566070575927	12.4405893302561	-10.1027654978537	-23.5476435971573	-3.9312476828244	GOOD	GOOD
0.00525982963151136	0.0163502676409335	-0.0567336626721277	-0.00232669161369891	0.995437343987886	0.912962850288762	0.0383276431394524	0.286052171494193	0.0891128181049477	-0.0445638773462491	0.101304287019047	-0.99134084198472	1.41270284641019	-0.0836877226951082	-3.51396691281837	20.7554504771608	12.3225707037714	-10.4273739970784	-23.3863893609735	-4.09848547379241	GOOD	GOOD
0.00543345074274328	0.0153580535753564	-0.0565654132478422	-0.00230190422858017	0.995285722075695	0.916113660593694	0.0356723737774853	0.288840618619214	-0.105423635059929	-0.0163793557442959	0.0852311650116655	-1.41749121554604	0.882368316243892	-0.390553633596007	-3.24262703385841	20.7522170575927	11.9926293302561	-10.4273739970784	-23.3863893609735	-4.09848547379241	GOOD	GOOD
0.00551009904722294	0.0146458561516033	-0.0489033190066018	-0.000438720740837033	0.994338825718221	0.916226393374927	0.0324166794668773	0.295850901273943	-0.0305264980576657	-0.0137396567163943	0.00791597620641414	-1.46104228069019	0.739799230872332	-0.196063808111834	-3.24262703385841	20.7522170575927	11.9926293302561	-10.4273739970784	-23.3863893609735	-4.09848547379241	GOOD	GOOD
0.0053783801757795	0.0142942712524692	-0.0495530693288775	0.00221275106534326	0.996679999171105	0.915417542072293	0.0346128100646391	0.28975110535122	-0.0441199232058666	0.0872582110374949	-0.066957792873946	-0.860096035470835	0.806124364093419	0.162203307483296	-3.24262703385841	20.7522170575927	11.9926293302561	-10.4273739970784	-23.3863893609735	-4.09848547379241	GOOD	GOOD
0.00535185410003722	0.0144505929313098	-0.053061827931764	0.00238585563369948	0.997964092388423	0.912500443075287	0.0423017019627143	0.290008562668607	0.0471225272031389	-0.0159369866684012	-0.0214541980680779	-0.192101619690168	0.955538771578643	0.325933881849045	-3.24262703385841	20.7522170575927	11.9926293302561	-10.2068112910927	-23.606075054821	-3.83736154109418	GOOD	GOOD
0.00505923028664137	0.0152756287935556	-0.0547449729189305	-0.00122038918933943	0.994590010682582	0.907003958389436	0.0452192967571552	0.291542925053543	-0.047619611041598	-0.044833208321518	-0.0371234635828473	0.351734440160998	1.079443	0.315354904531465	-3.24240025370096	20.7537981124758	12.1076645260579	-10.0501339970784	-23.7621293609735	-3.65187147379241	GOOD	GOOD
0.00521687342804287	0.0168558215882024	-0.0544967450119078	-0.00134410285667425	0.99678918605295	0.90313095040519	0.0475882943887102	0.292399642421416	-0.196767131475259	0.0447661943063306	-0.0514919591002717	0.642878327720841	0.584587141978044	0.14548936625012	-3.24174203385841	20.7583870575927	12.4415493302561	-10.0501339970784	-23.7621293609735	-3.65187147379241	GOOD	GOOD
0.00465958450790406	0.0191390500704651	-0.0542294692290535	-0.000844246780364381	1.00001650824601	0.901801699802943	0.0512276161795212	0.294864222095134	0.0922649592110093	0.177497106988293	0.0399945109970888	0.778732323322391	-0.503018426855729	-0.0997697053135447	-3.24174203385841	20.7583870575927	12.4415493302561	-10.0501339970784	-23.7621293609735	-3.65187147379241	GOOD	GOOD
0.00483053942964673	0.0219040050581877	-0.0528035161919736	0.00120741276686884	0.996777272265709	0.902483731246612	0.0495208784874035	0.29720589231328	-0.106394039999326	0.1774003228845	0.040073947287708	0.890765200475546	-1.22372491333872	-0.1984023	-3.24174203385841	20.7583870575927	12.4415493302561	-10.0501339970784	-23.7621293609735	-3.65187147379241	GOOD	GOOD
0.00421130940483369	0.0247539127641731	-0.0537569737369427	-0.00207312126042608	0.997599323591462	0.907519075005581	0.0435100389113007	0.299790302936233	-0.0142277788554445	0.162436447631494	0.0400669092040239	0.766044084245537	-1.54707485087499	-0.419775538197782	-3.24174203385841	20.7583870575927	12.4415493302561	-10.0445705046035	-23.9769067496236	-4.42714082778672	GOOD	GOOD
0.00385978815752392	0.0271713129185893	-0.052762080514292	-0.00703695047037882	0.99827105527504	0.91397436057831	0.0437852899744092	0.297564413020192	0.0165409844785527	0.0882215552623897	0.0400406783077518	0.592879924789531	-1.70146793772843	-0.49060348094542	-3.24218350812504	20.7553067145459	12.2176121320626	-10.0409239970784	-24.1176793609735	-4.93527947379241	GOOD	GOOD
0.00361068669785912	0.028667168772019	-0.0525333035530904	-0.00449474865196015	0.994044757955528	0.921902254060656	0.0464653842717784	0.297679262070651	0.0479197496654396	-0.000998191757259496	-0.00558773132770077	0.355156769149546	-1.68835021960314	-0.554831616470232	-3.24351203385841	20.7460370575927	11.5437193302561	-10.0409239970784	-24.1176793609735	-4.93527947379241	GOOD	GOOD
0.00306522146591291	0.0289507512104236	-0.0556078456734118	-0.00146457893288621	0.997972422473517	0.922807774333222	0.0458782314894264	0.296304882179849	-0.122103001233183	0.0429166761734149	-0.113790155418905	0.0447000881826413	-1.22432157833621	-0.738775762336563	-3.24351203385841	20.7460370575927	11.5437193302561	-10.0409239970784	-24.1176793609735	-4.93527947379241	GOOD	GOOD
0.0033201611271898	0.0280196136652573	-0.0527385579959334	-0.00194632461610568	0.997613527470214	0.919652458378332	0.0433632386932332	0.293647708468769	-0.0756371884815509	0.147876572870303	0.00874679937100358	-0.227434621843615	-0.690404127755728	-0.695645871950049	-3.24351203385841	20.7460370575927	11.5437193302561	-10.0409239970784	-24.1176793609735	-4.93527947379241	GOOD	GOOD
0.00322011556564349	0.0261603259541271	-0.0577166381103381	-0.00229608588997008	0.994936794312786	0.919648301831228	0.0451211234712616	0.288977295974763	-0.0305616324932174	0.0146825409403845	0.101371844350801	-0.398673787622329	-0.419927635035184	-0.511696330261257	-3.24351203385841	20.7460370575927	11.5437193302561	-10.2715757194727	-24.1274065023575	-4.41776312835963	GOOD	GOOD
0.00383770014943638	0.02386135663603	-0.0526135448237618	-0.00522678112947751	0.997062391053975	0.918985221347556	0.0449700461486454	0.287644378578514	0.0793874296896495	-0.0481627718146547	0.0716238248026611	-0.367635108019406	-0.389974175369788	-0.481033957152331	-3.2420643367776	20.5838596216884	11.7618209386531	-10.4108339970784	-24.1332793609735	-4.10530747379241	GOOD	GOOD
0.00400890312513607	0.0216462707418318	-0.0563076443601929	-0.00378822059934948	0.997498302874782	0.914249464644576	0.045650285862085	0.288974118391893	0.0156626767463398	0.133881286469406	-0.0360925579843685	-0.243453185494858	-0.0732331627083481	-0.349572254527754	-3.23753503385841	20.0764670575927	12.4441793302561	-10.4108339970784	-24.1332793609735	-4.10530747379241	GOOD	GOOD
0.00486027251881836	0.0199137224338713	-0.0564388362152567	-0.00279879111206091	0.995071544033002	0.910048455991099	0.0460392687964747	0.290242016509767	0.0943877272050349	0.0411690343757583	-0.0385728905173343	-0.158551774182588	0.276373130900867	-0.414654643849842	-3.23753503385841	20.0764670575927	12.4441793302561	-10.4108339970784	-24.1332793609735	-4.10530747379241	GOOD	GOOD
0.00463866399431812	0.0188577162799852	-0.0564654306360024	-0.00293664465377267	0.994103223466963	0.908104528050043	0.0426767995454082	0.285727558106396	0.0182395361474593	0.14840041450353	0.0868904289281284	-0.215037480828412	0.21093282973645	-0.581856881324471	-3.23753503385841	20.0764670575927	12.4441793302561	-10.4108339970784	-24.1332793609735	-4.10530747379241	GOOD	GOOD
0.00534627225404588	0.0184735906846892	-0.0557046923346816	-0.00116189198957906	0.994066115592385	0.90882544133815	0.0398333564620571	0.290873625551023	-0.0755946667818627	0.0157395942353337	0.0401222708859751	-0.2596885	0.00969986599775673	-0.6259494	-3.23753503385841	20.0764670575927	12.4441793302561	-9.70913048625902	-23.6454083866018	-4.09701148119579	GOOD	GOOD
0.00467188032816326	0.0186258108603168	-0.0559028532872716	0.000688354900939993	0.996190740031277	0.906988137516203	0.041185051534822	0.291027189844919	-0.0611029155964748	-0.09235163490837	0.0545671606401199	-0.0996600878070025	-0.362957429009673	-0.6259494	-3.23774297851757	20.0750149694644	12.3387008704365	-9.31945399707841	-23.3744793609735	-4.09240447379241	GOOD	GOOD
0.00480595175712305	0.0191297621929253	-0.0535827264031697	-0.00435418071216875	0.99666107858796	0.905919389992137	0.0402136708293306	0.29423469322901	0.000377127224528616	-0.0152444560039298	0.0728759086341816	0.0682134850042377	-0.725664612447192	-0.586205420392858	-3.23842003385841	20.0702870575927	11.9952693302561	-9.31945399707841	-23.3744793609735	-4.09240447379241	GOOD	GOOD
0.0051158147892494	0.0198059068082503	-0.0564941293557524	-0.00398393076568783	0.998413032432882	0.909930227911839	0.0385899850516718	0.294063728368654	0.0332848542325194	-0.0744290647132068	0.00731590048811261	0.313866202940948	-0.94704286280892	-0.484906511260285	-3.23842003385841	20.0702870575927	11.9952693302561	-9.31945399707841	-23.3744793609735	-4.09240447379241	GOOD	GOOD
0.00545157646712169	0.0205072066331997	-0.0596667958176052	-0.000828968053558373	0.994372377305057	0.91228001012079	0.03864955768387	0.292100911196482	-0.0140412341391108	-0.0925611872407814	0.101476358988742	0.379951034935881	-1.12673936727383	-0.362273485803128	-3.23842003385841	20.0702870575927	11.9952693302561	-9.31945399707841	-23.3744793609735	-4.09240447379241	GOOD	GOOD
0.00554249324877467	0.0211361417175324	-0.061654106936182	-0.00292497235541812	0.993695791685554	0.91471473475775	0.0372078252611471	0.292527223517618	2.52820053552733e-06	0.0260519676743046	0.0733890170268887	0.235914805474316	-0.911199619317001	-0.603772080871974	-3.23842003385841	20.0702870575927	11.9952693302561	-9.55313397357506	-23.8718599408195	-4.09826684245187	GOOD	GOOD
0.00564360949187261	0.0216462137170036	-0.057500962549433	-0.00332467882353119	0.99297383050787	0.911315994190873	0.0355983450782658	0.296295445392559	0.0194863605818687	0.144672014286695	-0.00717666442206677	0.00843823304679327	-0.650945094500213	-0.829492813376155	-3.40759073954057	20.2247900357833	11.994233039514	-9.67222399707841	-24.1253393609735	-4.10125447379241	GOOD	GOOD
0.00597015471304874	0.0220205837260648	-0.055400986916995	-0.00186559643765945	0.998541530704035	0.911347533348452	0.0360593714085031	0.291643299153891	-0.0617085483580189	0.196074543787077	0.0401927171400387	0.0916602028912281	-1.03102451192978	-0.788402292197934	-3.98119103385841	20.7486570575927	11.9907193302561	-9.67222399707841	-24.1253393609735	-4.10125447379241	GOOD	GOOD
0.00591369282217794	0.022247858718868	-0.0578270190928206	-0.00151409490677361	1.00011774467962	0.917031660879692	0.0407340229232482	0.290613876047573	-0.0141091365221802	0.0448926504246708	0.0540137973371105	0.173274	-1.64969460358213	-0.501096212210089	-3.98119103385841	20.7486570575927	11.9907193302561	-9.67222399707841	-24.1253393609735	-4.10125447379241	GOOD	GOOD
0.00620856838906033	0.0223057380081035	-0.0589371487149726	-0.00393349026321652	1.0010581624198	0.926478978532526	0.0424366672855729	0.294577601791127	-0.0140894259040231	0.0255076309392966	0.0878018068234825	0.131344925741983	-1.76329601857531	-0.0503997029235501	-3.98119103385841	20.7486570575927	11.9907193302561	-9.67222399707841	-24.1253393609735	-4.10125447379241	GOOD	GOOD
0.00620321242383214	0.0221476054882927	-0.0551134535131738	-0.00348781341035922	0.998409059829314	0.929899128534961	0.0449270330919484	0.296074481169331	-0.000413122245855355	0.0781142935660787	0.0401353127878322	0.195761177600741	-0.911274105812457	0.0653465383163177	-3.98119103385841	20.7486570575927	11.9907193302561	-10.1814338793328	-23.8761477746892	-4.10169217830238	GOOD	GOOD
0.00629650441470446	0.0217153625636164	-0.0512827324460207	-0.00428124081264661	0.994995578178395	0.928285285525114	0.04335225443964	0.288770899360945	0.0746993168320638	-0.0472563905416566	0.0129644912974705	0.362358359322736	0.286702281269336	0.00403001339929109	-3.81779891485038	20.7508070440258	12.0903368414197	-10.4191039970784	-23.7598393609735	-4.10189647379241	GOOD	GOOD
0.00677921237951941	0.0209787320487462	-0.0527488529669139	-0.00336586570217449	0.994179525018179	0.919848974566415	0.0407009434432044	0.283668529036792	0.170535836744935	0.0251926987002706	-0.0422617643236059	0.4206812	0.867505029343784	-0.01516777	-3.24174203385841	20.7583870575927	12.4415493302561	-10.4191039970784	-23.7598393609735	-4.10189647379241	GOOD	GOOD
0.0064534664825119	0.0199550501664111	-0.0542906116740388	-0.00349673712387146	0.99934356753175	0.914684437132903	0.0410888836147592	0.282919953782865	0.116773748797806	0.079013949961452	0.101239057779903	0.635149141427896	0.670466160363114	0.154260558357955	-3.24174203385841	20.7583870575927	12.4415493302561	-10.4191039970784	-23.7598393609735	-4.10189647379241	GOOD	GOOD
0.00678227942868187	0.0186954953196777	-0.0551005328673649	-0.00143239634282465	0.995455317741874	0.913242844947922	0.0407502537497922	0.286248604663568	-0.00908153803292065	-0.0217873014950203	0.0878386826959676	0.557400372598289	0.00151101545296314	0.271740284580661	-3.24174203385841	20.7583870575927	12.4415493302561	-10.4191039970784	-23.7598393609735	-4.10189647379241	GOOD	GOOD
0.00692253661222075	0.0172647159252485	-0.0538861795962724	-0.002292861470152	0.997194890617464	0.912294794749421	0.0370065652233187	0.286883605729779	0.205612943176041	0.0537434857014334	0.0529351086335121	0.395784511928667	-0.526099026808922	0.333054748664699	-3.24174203385841	20.7583870575927	12.4415493302561	-10.1543289489707	-24.0189412090409	-4.10286772002921	GOOD	GOOD
0.00668139579783024	0.0157401209530595	-0.0577799978059081	-0.00248148362734799	0.996969510366073	0.909868874603972	0.0426322454283787	0.291198332607847	0.10878749740774	-0.128527605521635	0.0747876711339547	0.315216762514337	-0.98744217538627	0.394368360452514	-3.24174203385841	20.7583870575927	12.4415493302561	-10.0415339970784	-24.1293193609735	-4.10328147379241	GOOD	GOOD
0.00613626643865816	0.0142197027490857	-0.051773008905028	-0.00262468502718287	1.00271872703423	0.910996486041029	0.0500821886205303	0.294002305131698	0.0956751479598969	0.0709138395743905	-0.0478448909787868	0.253124467352627	-1.08589560684834	0.498988624430207	-3.24174203385841	20.7583870575927	12.4415493302561	-10.0415339970784	-24.1293193609735	-4.10328147379241	GOOD	GOOD
0.00604677159153902	0.0128018276177961	-0.0506987030637058	-0.00524047495707161	1.00154197321783	0.911520553343061	0.0473950881008775	0.29452453274111	0.0211160238912181	0.0924660607010276	-0.0927215964431449	0.191033410202264	-0.983464538474508	0.403913034234521	-3.24174203385841	20.7583870575927	12.4415493302561	-10.0415339970784	-24.1293193609735	-4.10328147379241	GOOD	GOOD
0.00593755355931906	0.0115575518935627	-0.0540018523532648	-0.00188569197528551	1.00058000690464	0.913845554541896	0.0481831499101551	0.289541000771237	-0.0631894187605352	0.0111508035572572	0.113753648556389	0.261939815865845	-0.906434758166861	0.219966004926694	-3.24174203385841	20.7583870575927	12.4415493302561	-10.0415339970784	-24.1293193609735	-4.10328147379241	GOOD	GOOD
0.00582194013831599	0.0105414295752743	-0.0501294824896771	-0.00112170920201555	0.997041125366712	0.913398927660723	0.0495160614276817	0.28893408154723	-0.0144717843367609	0.0334153820424558	0.13662343437345	0.118680530042074	-0.588541634073561	0.124050000124523	-3.24189965251466	20.7572870540419	12.3615360284929	-10.0536843678316	-23.5955678429044	-3.77550828715491	GOOD	GOOD
0.0062843143989369	0.00981282588893919	-0.0543662223886063	-0.00237498966049312	0.997301933317954	0.909326488996649	0.0485143715141407	0.290461223833112	0.010908806439589	-0.0483126547524151	0.0393450646715061	-0.0400608166358055	-0.471873	0.1069886	-3.24250003385841	20.7530970575927	12.0567593302561	-10.0583939970784	-23.3886793609735	-3.64845947379241	GOOD	GOOD
0.00643129529921355	0.0094254861267684	-0.0549113179486172	-0.00161934292987661	0.995178808265598	0.911204949539239	0.0463896166263158	0.289036739014347	0.0748811730512581	-0.0660799222900087	0.0226212968203006	-0.299418145236664	-0.298014177577026	0.28496231508257	-3.24250003385841	20.7530970575927	12.0567593302561	-10.0583939970784	-23.3886793609735	-3.64845947379241	GOOD	GOOD
0.0060403136459018	0.00940614960100909	-0.0549007977086083	-0.0026774741762222	0.996928641554574	0.910970881986116	0.0472024206341547	0.287360717367974	0.007779232683734	-0.130763464245805	-0.0219116529351037	-0.338095893077665	-0.62646825834999	0.3513012	-3.24250003385841	20.7530970575927	12.0567593302561	-10.0583939970784	-23.3886793609735	-3.64845947379241	GOOD	GOOD
0.00611470075612476	0.00975011709468496	-0.0526901644487878	-0.00345220377605364	0.994215394944054	0.911839835902841	0.0509124313654111	0.289237558149599	0.0470005246698613	0.0423988979871967	-0.0714597845208697	-0.412613865407356	-0.901985558902322	0.396268439778499	-3.24250003385841	20.7530970575927	12.0567593302561	-10.0583939970784	-23.3886793609735	-3.64845947379241	GOOD	GOOD
0.00583175846974749	0.0104247169516654	-0.0525227451082746	-0.00295381335651017	0.994844120769983	0.917733275130032	0.0497699008297998	0.295657262332848	0.0191941498271985	-0.0277597072247674	-0.150576021642856	-0.628347736937623	-0.905042705637279	0.276769199450675	-3.24250003385841	20.7530970575927	12.0567593302561	-10.0461232886414	-23.9407946324524	-3.70087493722045	GOOD	GOOD
0.0056485731339315	0.0113624510711622	-0.0518943662027789	-0.00280511765008227	0.994092756820867	0.922550291403982	0.0457760476279596	0.298376668702055	0.0406759714106436	-0.0603450422831587	-0.0556063600993007	-0.508581349678409	-0.640944206979211	0.2291449	-3.07486790070903	20.5915318747585	12.4036039548028	-10.0418139970784	-24.1346893609735	-3.71928247379241	GOOD	GOOD
0.00568504744928312	0.0124514586752894	-0.0528571844344859	-0.00459401104070276	0.994680448742628	0.922605067575044	0.0436230726989566	0.297684154789876	0.0257525847217418	-0.033696501779111	-0.021730694189495	-0.414187079718694	-0.263926165075655	0.320374301751687	-2.86940703385841	20.3935070575927	12.8287193302561	-10.0418139970784	-24.1346893609735	-3.71928247379241	GOOD	GOOD
0.00542126372446345	0.0135543744849786	-0.051877249886185	-0.00196332249796717	0.995987710502853	0.922125711099787	0.0454684245122523	0.292935429149309	-0.131249250067428	-0.000847102960795195	-0.0216264770986674	-0.4452439	0.00566498089407513	0.4123794	-2.86940703385841	20.3935070575927	12.8287193302561	-10.0418139970784	-24.1346893609735	-3.71928247379241	GOOD	GOOD
0.0052348279558755	0.0145533258420409	-0.0514987667586242	-0.00191057888362786	0.998411155599622	0.922852187248715	0.0465301719047118	0.28963427206913	-0.144502795803529	-0.0272770960927438	-0.0761966887447568	-0.382691446965571	0.336659134615689	0.350609310254391	-2.86940703385841	20.3935070575927	12.8287193302561	-10.0460211212789	-23.9462991936501	-3.68519516015317	GOOD	GOOD
0.00529683856533658	0.0153783313096828	-0.0518766240281466	-0.00325738036225053	0.997000163084234	0.920874497071426	0.0480198617740678	0.28992042806595	-0.0487792701186025	-0.0602434995172067	-0.0624587337103619	-0.290025726210206	0.81492033848661	0.227982228830233	-2.86940703385841	20.3935070575927	12.8287193302561	-10.0501339970784	-23.7621293609735	-3.65187147379241	GOOD	GOOD
0.0055829606850199	0.0159921482136492	-0.0523541999659798	-0.00546551917250873	0.994435821467099	0.920644887154136	0.050350258969951	0.292470646598096	-0.0144904372211688	-0.0602280428827252	0.0670412913544808	-0.227935463110868	1.32608506441315	0.105354968083712	-3.19657441975706	20.3895862990612	12.6575999040073	-10.0501339970784	-23.7621293609735	-3.65187147379241	GOOD	GOOD
0.00543170207067801	0.0163528612742032	-0.055756533375103	-0.00549230202647216	0.997479718612832	0.916300092327686	0.0502828438998003	0.293050287836167	-0.0416308544284267	0.0445713141105955	0.0470496084939072	-0.229831105453979	1.49298101917053	-0.080466513547484	-3.60872903385841	20.3846470575927	12.4420293302561	-10.0501339970784	-23.7621293609735	-3.65187147379241	GOOD	GOOD
0.00524291394772518	0.0164269141310351	-0.0573833599875431	-0.00392902744509738	0.996169460572257	0.912133369792789	0.0481814602774349	0.294836322406961	-0.0760650752233042	0.125066163460688	-0.0215305564862151	-0.162981193578821	1.377772	-0.102904563450253	-3.60872903385841	20.3846470575927	12.4420293302561	-10.0501339970784	-23.7621293609735	-3.65187147379241	GOOD	GOOD
0.00514547742358898	0.0162649743190497	-0.0566202441165785	-0.00429110670545005	0.994380463462444	0.914122211696004	0.0473476278813708	0.294249337884169	0.00484506375419908	0.0323993347126786	0.0322784108911996	-0.171564532217469	1.22112542710839	-0.0793096082105559	-3.60872903385841	20.3846470575927	12.4420293302561	-10.0412758985205	-24.1510193156232	-3.8906888563772	GOOD	GOOD
0.00518850125613085	0.0160240048445938	-0.0530302144847138	-0.00297670652206332	0.996368272081359	0.912991053954859	0.0457948947885653	0.291276199534714	0.000987263651929228	0.076764732147514	0.0744052726253364	-0.2596885	0.921638961659165	-0.1373241	-3.44883574199719	20.5451814914102	12.2457560365772	-10.0332639970784	-24.5027593609735	-4.10669247379241	GOOD	GOOD
0.00501595014554881	0.0158803211505051	-0.0525732870689102	0.000601206802637183	0.998621475290682	0.911983783442729	0.0437215998607668	0.29113536569007	-0.0574143385610335	0.176972142481797	0.0131704384538735	-0.2596885	0.685735741962412	-0.104779406829568	-3.24262703385841	20.7522170575927	11.9926293302561	-10.0332639970784	-24.5027593609735	-4.10669247379241	GOOD	GOOD
0.00476642570263314	0.0159342393219223	-0.0555187633944885	0.000844362711733691	0.997062449288205	0.911840970905263	0.0428602865189514	0.293744884527124	-0.0332333334744448	0.176872450118128	0.00516386765240617	-0.193291939550499	0.538064401927642	-0.0434628926220718	-3.24262703385841	20.7522170575927	11.9926293302561	-10.0332639970784	-24.5027593609735	-4.10669247379241	GOOD	GOOD
0.00498215780397008	0.016186979579163	-0.0570162814814224	-0.00130779675915062	0.994261694289855	0.912015267453505	0.0428272669689004	0.289666635632863	-0.111172052943277	0.0997554654852547	-0.0396678642125663	-0.236303846368774	0.450524685360818	0.182960556889165	-3.24262703385841	20.7522170575927	11.9926293302561	-10.0332639970784	-24.5027593609735	-4.10669247379241	GOOD	GOOD
0.00479190038818343	0.0165728829705119	-0.0561905791720638	-0.00205446982707981	0.995125291244652	0.913484466515171	0.0415918259911262	0.283894258751754	0.00343313902924802	-0.00142906237996014	-0.144096277253824	-0.355221313973193	0.488098045832582	0.451080410223001	-3.24262703385841	20.7522170575927	11.9926293302561	-10.0377673742729	-24.2994049257242	-4.10483503490361	GOOD	GOOD
0.00462099215699532	0.0170006048171068	-0.0572979165548771	-0.00289740122048118	0.994601861260145	0.915223576611694	0.0439721766790006	0.287147758934283	0.0820871469061155	-0.103465750709718	-0.0649488563338069	-0.349472965397947	0.706050723927471	0.635020336974833	-3.55984732574935	20.7506880035918	11.9918089670141	-10.0415339970784	-24.1293193609735	-4.10328147379241	GOOD	GOOD
0.00492103559550434	0.0173638484248912	-0.0566755836417289	-0.0055229456883379	0.991535388409707	0.911439298598583	0.0477383857583562	0.28881635686243	-0.0585293950641174	-0.0609874600526028	0.0401104948749627	-0.0482777362914153	0.972581584472405	0.7177702	-3.98119103385841	20.7486570575927	11.9907193302561	-10.0415339970784	-24.1293193609735	-4.10328147379241	GOOD	GOOD
0.00505780342659187	0.0175426207783528	-0.0566423206610555	-0.00421867461263658	0.999228164177705	0.909721199840259	0.0464012684011446	0.283897443791064	-0.120599365288613	0.100716011700256	0.0924110685232895	0.276471579454154	1.2121766413021	0.785708047538124	-3.98119103385841	20.7486570575927	11.9907193302561	-10.0415339970784	-24.1293193609735	-4.10328147379241	GOOD	GOOD
0.0052044615349462	0.0174412140862553	-0.0571525561758155	-0.00336611744126675	0.996716100550336	0.91096516375823	0.043137596560328	0.278434582472764	0.0115316943932238	-0.026691059334401	0.110460186894404	0.393468302992768	1.25127642394994	0.874132163291495	-3.98119103385841	20.7486570575927	11.9907193302561	-10.0415339970784	-24.1293193609735	-4.10328147379241	GOOD	GOOD
0.00525319354231825	0.0170358645729391	-0.0552926262206169	-0.00312167925943768	0.994292704154831	0.911610731853341	0.0443231796136929	0.2808514084532	-0.00522959942546139	-0.0104423142351144	-0.0121180123790546	0.455560168436935	1.13148182446836	0.763233851745911	-3.98119103385841	20.7486570575927	11.9907193302561	-10.0415339970784	-24.1293193609735	-4.10328147379241	GOOD	GOOD
0.00561091839928318	0.0163911580673388	-0.0557321632788216	-0.00038538069881168	0.998638587811375	0.910509384405621	0.0438518096718593	0.284241139232364	-0.0241541303254331	0.0830137185960434	-0.0568731651224101	0.517653337001776	1.11332164067353	0.899459303847231	-3.82390006006073	20.5949353695491	12.1813078718647	-10.0415339970784	-24.1293193609735	-4.10328147379241	GOOD	GOOD
0.00565820088411642	0.0156348875257933	-0.0574275589634165	-0.00286689601789786	1.00020083401614	0.910414171816397	0.0435431702882032	0.287180015065802	0.0210933948858397	0.0173180601556351	0.00437637279220802	0.509023097983353	1.03677209719855	0.909642118488307	-3.60872903385841	20.3846470575927	12.4420293302561	-10.0415339970784	-24.1293193609735	-4.10328147379241	GOOD	GOOD
0.00580609799083262	0.0148963588717671	-0.0550781680202723	-0.00388369568089791	0.998330626372051	0.907834321550029	0.0411233233368631	0.287201583339176	-0.0145599315334413	-0.0454972146386049	0.0913171339889904	0.340120728311414	1.09748968987263	0.708532861788907	-3.60872903385841	20.3846470575927	12.4420293302561	-10.0415339970784	-24.1293193609735	-4.10328147379241	GOOD	GOOD
0.00605370223086882	0.0142631916527771	-0.0529887190909698	-0.00259020797868008	0.99626388115841	0.906306909339489	0.0381555689831087	0.286493353216746	0.0369721613029108	0.00832281035283704	0.162487182053217	0.270968520117369	1.3025021892454	0.621297634054293	-3.60872903385841	20.3846470575927	12.4420293302561	-10.0415339970784	-24.1293193609735	-4.10328147379241	GOOD	GOOD
0.00621195838610206	0.0138043699296556	-0.0536312153519476	-0.00315801325651758	0.997825325599893	0.905361739424189	0.043281273880016	0.288967505013499	0.134277169258503	-0.0358921497448844	0.0856592978145114	0.405220946266725	1.0645179303916	0.559984062485445	-3.60872903385841	20.3846470575927	12.4420293302561	-9.83111458901015	-23.9128039677251	-3.83876938497963	GOOD	GOOD
0.00651274406152202	0.0136230845442672	-0.0549414666133413	-0.00175157116750826	0.996513152809403	0.915189666438703	0.0525459930110217	0.293368112303146	0.0933908635060529	-0.0503891214289934	0.105736804218764	0.700460440847432	1.01596657500287	0.570402668582602	-3.45486540974949	20.2540302784302	12.2564002672117	-9.68082399707841	-23.7581593609735	-3.64984347379241	GOOD	GOOD
0.00675670585887744	0.0138670956189052	-0.0557723858794639	-0.00177964303405854	0.99901747668245	0.921321619458872	0.0512728409092517	0.291919019445973	-0.0145644711733816	-0.0950206172287052	0.208720571317882	0.817082832265692	1.73867814156418	0.487303190871694	-3.23842003385841	20.0702870575927	11.9952693302561	-9.68082399707841	-23.7581593609735	-3.64984347379241	GOOD	GOOD
0.00665291207676647	0.0146669053382655	-0.0553467881852344	-0.00382054036927354	0.999929488916978	0.908821931584411	0.0513310851848875	0.292662823218854	-0.0398851178206694	-0.0601523120646682	0.0501659952757124	0.828592921519492	2.79243838291941	0.267016501423319	-3.23842003385841	20.0702870575927	11.9952693302561	-9.68082399707841	-23.7581593609735	-3.64984347379241	GOOD	GOOD
0.00684645300957239	0.0160457733785843	-0.0537296358548874	-0.00247391483313832	0.998057273734321	0.903190055797657	0.0510104009503319	0.289883078613145	-0.050651956387283	-0.084489628588885	0.0285410312773212	0.705474209611006	3.29888426911471	-0.417198328304921	-3.23842003385841	20.0702870575927	11.9952693302561	-9.68082399707841	-23.7581593609735	-3.64984347379241	GOOD	GOOD
0.00750571631977455	0.0178714863035157	-0.0567170907995148	-0.00418629611589243	0.994782818783664	0.903237161025197	0.0404968158887309	0.280430896633735	0.0865823310011256	-0.0220621210512299	0.100831775988044	0.158831586667284	2.69935887018339	-1.32462758791692	-3.23842003385841	20.0702870575927	11.9952693302561	-9.68580908503432	-23.533046773654	-3.64778735105752	GOOD	GOOD
0.00783846600352657	0.0198805785754867	-0.0556902765166321	-0.00486797601570742	0.996702064680453	0.907066367866591	0.0310874987916307	0.28297475236162	0.13135550835724	-0.0272753862655652	0.0256817494810241	-0.398660772894204	1.44018495184831	-1.77544560101166	-3.08765551355366	20.0710137673867	11.9956612636282	-9.68909399707842	-23.3847093609735	-3.64643247379241	GOOD	GOOD
0.00841853633708376	0.0217615389606545	-0.0541695909370589	-0.00229819789696551	1.00080321394359	0.914839830816269	0.0294279904704212	0.294019519233346	-0.0144943615228367	-0.0447841661983737	-0.0583528553951886	-0.757770863237851	0.499713407121745	-1.54917395564118	-2.86913803385841	20.0720670575927	11.9962293302561	-9.68909399707842	-23.3847093609735	-3.64643247379241	GOOD	GOOD
0.00907572082415766	0.0232408483152254	-0.0555389312553305	-0.00159225869867052	0.997705946602747	0.922967508751347	0.0304424854737329	0.291308201912555	0.0603914617116349	0.0444702197578338	0.0277235297281844	-0.726186876767516	0.35410412652016	-1.02112141776158	-2.86913803385841	20.0720670575927	11.9962293302561	-9.68909399707842	-23.3847093609735	-3.64643247379241	GOOD	GOOD
0.00947672135159242	0.0241169628666957	-0.0548500075685157	-0.000261549349040886	0.997770269953707	0.924657050030559	0.0278295935132642	0.294787334459472	0.120500363493526	-0.214056593259329	0.075865795130265	-0.248336701331564	0.60758986705678	-0.355969314818079	-2.86913803385841	20.0720670575927	11.9962293302561	-9.68909399707842	-23.3847093609735	-3.64643247379241	GOOD	GOOD
0.00995923791781853	0.0242648361680586	-0.0545545296890823	-0.00424517021203986	0.998744086028605	0.91946762097949	0.028795437776686	0.296465658856652	-0.00250245132240229	-0.0112772536801264	0.0639077603457416	0.334074129555453	0.944190505692009	0.189772202463088	-2.86913803385841	20.0720670575927	11.9962293302561	-9.45910545176025	-23.378344295454	-3.92391448746147	GOOD	GOOD
0.0102480679091107	0.0236724224445214	-0.0541641382915986	-0.00470277946064456	0.995566736923596	0.916834371679412	0.0337260451804378	0.298853242127519	-0.0266724454724802	0.141836707747543	0.0266619220160898	0.738000116302096	0.780605655278458	0.427778645476246	-3.01765234929438	20.1981427408747	12.1754006990887	-9.31945399707841	-23.3744793609735	-4.09240447379241	GOOD	GOOD
0.0104302229881993	0.0224858434858399	-0.0513496854366264	5.25792554619495e-05	0.998790884383996	0.91522862244031	0.0383334617413935	0.304253463776031	0.0717377009716775	0.0469356892870377	-0.0345279823742977	0.931572588693018	0.714876840185604	0.550411707466393	-3.23944703385841	20.3864270575927	12.4429793302561	-9.31945399707841	-23.3744793609735	-4.09240447379241	GOOD	GOOD
0.0107436927213789	0.0209735666493563	-0.0515295634744463	-0.00352333950054231	0.999434700265834	0.914904471958129	0.042733355635547	0.304494917764412	0.0596846740090232	0.14184477832506	-0.0340767213765894	0.9773473	1.19713547611597	0.479467614771186	-3.23944703385841	20.3864270575927	12.4429793302561	-9.31945399707841	-23.3744793609735	-4.09240447379241	GOOD	GOOD
0.0106411633421632	0.0194260135898537	-0.0507414722187871	-0.00713596333848933	0.998141535608206	0.911822169922624	0.0455745982802208	0.304018329456935	0.0100384449803514	0.177532303387928	-0.0961396855059558	0.740664312175684	1.62770369634782	0.373425603014542	-3.23944703385841	20.3864270575927	12.4429793302561	-9.31945399707841	-23.3744793609735	-4.09240447379241	GOOD	GOOD
0.010707273340362	0.0180912872121198	-0.0514350473308574	-0.00374643358392417	0.995570816240366	0.906797014643944	0.0432030745520478	0.300698104626524	0.0472629753563411	0.177491560837589	-0.0947747936428773	0.526859512336558	1.69748202196438	0.233724824134891	-3.23944703385841	20.3864270575927	12.4429793302561	-9.77769735769177	-24.1024878814091	-3.81410443994053	GOOD	GOOD
0.0108709617830764	0.0171578747728809	-0.0509939206556603	-0.00245552278843929	0.995731926161786	0.910699595326104	0.0469535769911972	0.296793121718689	0.0230290805533378	0.177441462745096	-0.157661567246246	0.322820998405491	1.36796622102064	0.0892095479834893	-3.23979558781959	20.3839970260216	12.2661777949905	-10.0335939970784	-24.5090293609735	-3.65869347379241	GOOD	GOOD
0.0106125208763377	0.0167462266629955	-0.0495597023765231	-0.00305594613205883	0.997703120222918	0.913464178313219	0.0495867299490419	0.297269466731157	-0.0868035191876103	0.130688077719723	-0.107306341459492	0.355630757351814	1.08252760482066	0.0459104	-3.24033203385841	20.3802570575927	11.9940693302561	-10.0335939970784	-24.5090293609735	-3.65869347379241	GOOD	GOOD
0.0107476974055784	0.0169146535048642	-0.052896271770412	-0.00256248134986364	0.994172728483262	0.9139108028916	0.0489789730862434	0.301537943812775	-0.126853259313027	0.128053911302159	-0.0965609381112206	0.137813453822123	0.980794628086507	0.0459104	-3.24033203385841	20.3802570575927	11.9940693302561	-10.0335939970784	-24.5090293609735	-3.65869347379241	GOOD	GOOD
0.0109327175202255	0.0176719769036139	-0.0534341080380863	-0.00315491320636754	0.992812265294905	0.915863079018671	0.0515790325103912	0.29495802436779	0.033687877778179	0.1438471806127	-0.045674377308812	-0.134222797453209	1.31300660427589	0.0459104	-3.24033203385841	20.3802570575927	11.9940693302561	-10.0335939970784	-24.5090293609735	-3.65869347379241	GOOD	GOOD
0.0113456496656767	0.0189523467061467	-0.0521203899705588	-0.00390501506265368	0.995941015349032	0.915417930060498	0.0513282337446216	0.293994455134323	0.0371093238402074	0.0679815926482095	-0.0353961954079383	-0.361382688075699	1.73375357829501	0.247785851220612	-3.24033203385841	20.3802570575927	11.9940693302561	-9.78924727219611	-24.5022603141636	-3.95349934419588	GOOD	GOOD
0.0117220013223853	0.0205517459425373	-0.051864723760826	-0.0045259143409674	0.992668778482184	0.910883143403157	0.0487841660723504	0.295991003335536	-0.12352660277827	0.107942800885969	-0.00781966272052436	-0.4452439	2.25184433118219	0.188847475791269	-3.09830130956479	20.5249013171918	11.9938835614205	-9.66395399707842	-24.4987893609735	-4.10466647379241	GOOD	GOOD
0.0115794393626971	0.0221163257407385	-0.0532316067198336	-0.00513434824272724	0.990017565359836	0.908256902199149	0.0495261385885754	0.29777507710705	-0.198990634006355	0.0444452126242475	-0.0356905080058294	-0.4452439	2.5714818156528	0.188692161098045	-2.87334503385841	20.7539970575927	11.9935893302561	-9.66395399707842	-24.4987893609735	-4.10466647379241	GOOD	GOOD
0.0117697151533331	0.0232442931696491	-0.0562305904894017	-0.00585659358738374	0.996274723349384	0.905344666982484	0.0474178424666503	0.2955746776987	-0.175241349081653	0.0489229040909797	-0.00738248206942076	-0.4452439	2.91173877455224	0.14696463990826	-2.87334503385841	20.7539970575927	11.9935893302561	-9.66395399707842	-24.4987893609735	-4.10466647379241	GOOD	GOOD
0.01200149883388	0.0236250785458371	-0.0544022899125879	-0.002789977271974	0.998311423695901	0.903143674830261	0.0420735873633508	0.292978615664634	-0.113722977681338	-0.10628774599711	-0.0828950102334349	-0.361543969719652	3.00804898379589	-0.0169909558573256	-2.87334503385841	20.7539970575927	11.9935893302561	-9.66395399707842	-24.4987893609735	-4.10466647379241	GOOD	GOOD
0.0120233121082973	0.0231246581175285	-0.0547703442305118	-0.00163654873826359	0.99606579680071	0.898998619494789	0.0437361420573756	0.295173194097165	-0.075678016886625	-0.0212400510316157	-0.0594221638084556	-0.19526918499352	2.66393058454665	0.0484458246500304	-2.87334503385841	20.7539970575927	11.9935893302561	-9.17258277310579	-23.9851248395403	-4.09726463629307	GOOD	GOOD
0.0123000526324357	0.0218230417600448	-0.0581712754616681	0.000725489453361727	0.994147406635057	0.90296384279657	0.0417767601813614	0.296340230077286	-0.0288760681800802	0.123059821991048	-0.0680235904118463	-0.0513214508765741	2.22557565351209	0.0651863181719715	-3.15298705701243	20.6113709623276	11.9934108197513	-8.94188399707841	-23.7439593609735	-4.09378947379241	GOOD	GOOD
0.0123385544612019	0.0200027335949152	-0.0582134432905953	0.00221295697706002	0.997562465043906	0.9072627748713	0.039391983002706	0.298247652662229	0.000878207516134599	-0.0385486678805177	-0.144115319846815	0.413449686848261	1.7652151795997	0.129991594209151	-3.60961403385841	20.3784770575927	11.9931193302561	-8.94188399707841	-23.7439593609735	-4.09378947379241	GOOD	GOOD
0.0127488317383663	0.0180470763555401	-0.057471242759775	0.000158469945896792	0.999689527838439	0.909023136237794	0.0411583786221732	0.297224683248463	0.0171446367451566	-0.0686315630300838	-0.120955459142057	0.863123383056034	1.45123023473566	0.1680667	-3.60961403385841	20.3784770575927	11.9931193302561	-8.94188399707841	-23.7439593609735	-4.09378947379241	GOOD	GOOD
0.0129780907749878	0.0162985507078173	-0.056680511107487	-0.000380414504083574	0.998538914787792	0.911504291558662	0.0417553140287211	0.296703742699899	0.101270980317647	-0.112613976023363	-0.0135773568217913	1.06345081116993	1.41930230263011	-0.00198621891963821	-3.60961403385841	20.3784770575927	11.9931193302561	-8.94188399707841	-23.7439593609735	-4.09378947379241	GOOD	GOOD
0.0131619133511738	0.0149863805541826	-0.0541214648318874	-0.000672159871594346	0.999552175042913	0.909619678730021	0.0431313261795354	0.302604278342796	0.0319684278691919	0.0431075714989344	0.10140178518677	0.92788579210844	1.27039239877388	-0.289994972537283	-3.60961403385841	20.3784770575927	11.9931193302561	-9.45306324656508	-24.0108946817408	-4.09901437328774	GOOD	GOOD
0.0134324183429416	0.0142418617046855	-0.0543622152131591	-0.00237059419713527	0.996093830664672	0.907132218983191	0.0409152690839189	0.296854464390177	0.0861497738783974	0.117404035416426	0.14706530001058	0.76657846802928	0.526866696273124	-0.510601253289834	-3.61046915237816	20.5170695999037	11.9925827853026	-9.67222399707841	-24.1253393609735	-4.10125447379241	GOOD	GOOD
0.0133906128352237	0.01413538894382	-0.0566359295124766	-0.00322266289254133	0.993003720949572	0.906898032994422	0.0449632165883077	0.290878025330798	0.0703861021547963	0.0733079303697987	0.110171944260601	0.511080581636498	-0.22035675297023	-0.43519800757835	-3.61190903385841	20.7504370575927	11.9916793302561	-9.67222399707841	-24.1253393609735	-4.10125447379241	GOOD	GOOD
0.0131596173043077	0.0146765813675912	-0.0570401123803048	-0.0021680790358487	0.99616699440054	0.914311431652619	0.04287502946142	0.295167126724232	0.0634937336121136	0.0205356985085965	-0.0146655336927234	0.200619067690014	-0.539578272897872	-0.0774032983228816	-3.61190903385841	20.7504370575927	11.9916793302561	-9.67222399707841	-24.1253393609735	-4.10125447379241	GOOD	GOOD
0.0134490661265572	0.0157736223453003	-0.0577207832815999	0.000297522992415212	1.00046523151496	0.915841551988901	0.0464669739131121	0.294088646266567	-0.0369375905017561	0.101611519348512	0.0787471364588135	0.0671684407471989	0.0491432028841156	0.177011224953334	-3.61190903385841	20.7504370575927	11.9916793302561	-9.67222399707841	-24.1253393609735	-4.10125447379241	GOOD	GOOD
0.0136632666181786	0.0171887272472099	-0.0573412925215013	-0.00229926680927456	0.996410678563855	0.912500374907191	0.0453929115844434	0.293016327271216	-0.0532199440177184	0.198393684747839	0.0624909578680908	-0.0839149914052926	1.03347062097878	0.448837976697144	-3.61190903385841	20.7504370575927	11.9916793302561	-9.68388520224	-23.583528547926	-4.41862917140917	GOOD	GOOD
0.0137307267008774	0.0185465721396481	-0.0577281438742062	-0.00467501504427688	0.995244500880001	0.903663064091416	0.044790901643083	0.293096928228369	0.053310840293527	0.170847773764453	0.123708090871159	-0.180721425947225	1.3612615679409	0.5345357	-3.47697640458399	20.751087455067	11.9920264525036	-9.68843399707841	-23.3721793609735	-4.54243047379241	GOOD	GOOD
0.0138368793541294	0.0194432661763997	-0.0562623503074311	-0.00629912017795412	0.9953555117173	0.900720659635721	0.0436782230698425	0.290951079472555	0.103239798606874	0.0362052114840059	0.140233801342158	-0.152860959202684	0.553432256050404	0.623362057285627	-3.24262703385841	20.7522170575927	11.9926293302561	-9.68843399707841	-23.3721793609735	-4.54243047379241	GOOD	GOOD
0.0140336642311785	0.0196176564262377	-0.0544443958262191	-0.00559277781041986	0.997376496851915	0.901759789713605	0.0444728118362834	0.294759204180832	0.00802964685428605	-0.00147453444545897	0.0566361393968505	-0.181199036102185	-0.104811551254718	0.701340628619967	-3.24262703385841	20.7522170575927	11.9926293302561	-9.68843399707841	-23.3721793609735	-4.54243047379241	GOOD	GOOD
0.0144868680826306	0.0190746752289613	-0.0530714245530806	-0.00341241212061088	0.998574295580208	0.906004579172921	0.0487447869476827	0.302960512753696	-0.019423710313914	-0.0657704396775282	0.0448060313231961	-0.516019655674307	-0.320905839779663	0.493339389163819	-3.24262703385841	20.7522170575927	11.9926293302561	-9.68843399707841	-23.3721793609735	-4.54243047379241	GOOD	GOOD
0.0144147234539932	0.018085522212588	-0.0546145420232629	-0.00296796874770843	0.997867590450983	0.904862849020805	0.054524771641946	0.301563973394077	-0.137435703978677	-0.158095075190315	0.184352755038003	-0.72218700295208	-0.2643829042442	0.457501706641909	-3.24262703385841	20.7522170575927	11.9926293302561	-10.222117171868	-23.9344527058411	-4.2194997007947	GOOD	GOOD
0.0145481352670391	0.0170716470507556	-0.0557712367633692	-0.00074902583522467	0.994736133705093	0.905791369129972	0.0535350648145564	0.301220209083469	-0.115350902889596	-0.0773996671181445	0.135480472394492	-0.892306249717067	-0.188897984018069	0.29201778394029	-3.24180412956302	20.6188456058647	11.993145662363	-10.4108339970784	-24.1332793609735	-4.10530747379241	GOOD	GOOD
0.0145040751025587	0.0164502991214951	-0.0545683640887375	-0.00440882967184197	0.996936912049228	0.909618980245307	0.0541822673246016	0.299909065811436	-0.0538247152594597	-0.0436663508915719	0.0217015693441936	-0.97699817239461	-0.102274133505668	0.0832331676744507	-3.24033203385841	20.3802570575927	11.9940693302561	-10.4108339970784	-24.1332793609735	-4.10530747379241	GOOD	GOOD
0.0143777626645721	0.0165203014781763	-0.0554691800469058	-0.00333837275711573	0.999058886194565	0.911344827470905	0.0527050000918805	0.292456493437489	-0.03607618674387	-0.120044330941789	0.0786708669022897	-0.970957213658004	0.0950834209511898	-0.0457334000486365	-3.24033203385841	20.3802570575927	11.9940693302561	-10.4108339970784	-24.1332793609735	-4.10530747379241	GOOD	GOOD
0.0145005476843456	0.0173996827114887	-0.0531053339498754	-0.00312737713810448	1.00180893290851	0.909211365896811	0.04793868828628	0.287247069483412	-0.119339957889073	0.0482364341490448	0.0173203588869809	-1.03363588104405	0.364479985781506	-0.0146409158141515	-3.24033203385841	20.3802570575927	11.9940693302561	-10.4108339970784	-24.1332793609735	-4.10530747379241	GOOD	GOOD
0.0145320617022534	0.0190175218451536	-0.0515078897517772	-0.00252368466685648	1.00211653943139	0.907042660806782	0.0446866024006415	0.28952575180201	-0.111899329205467	0.22932414376303	0.0208980986977955	-1.09418084808117	0.300852129755111	-0.109286606034044	-3.24033203385841	20.3802570575927	11.9940693302561	-9.84763077701668	-24.1240455215794	-4.32988694936784	GOOD	GOOD
0.0145491307627996	0.0211897055544106	-0.0546985471965066	-0.00333306931217929	0.998678070271028	0.906060563408481	0.0436510323631541	0.291891989280491	0.00433827214747907	0.0405185175940241	0.0787065551630481	-0.873718404892201	-0.0279861954448659	-0.322035936421663	-3.3695035349791	20.3836581753522	12.2866568099052	-9.30258399707841	-24.1151093609735	-4.54722647379241	GOOD	GOOD
0.0143681510633837	0.0237424683794152	-0.0541428699455195	-0.00330550707713537	0.997489296699337	0.902844529841841	0.0400556293393361	0.293411254596146	-0.0108767911010186	0.0968693252484686	-0.0255091929804475	-0.533074637260447	-0.389055145078658	-0.31860456419442	-3.60797003385841	20.3899370575927	12.8268093302561	-9.30258399707841	-24.1151093609735	-4.54722647379241	GOOD	GOOD
0.0142541138084971	0.026565977026528	-0.051595318065971	-0.00283311153102597	0.996120484274615	0.90049733351259	0.039986407431311	0.294862725151288	0.023386704447235	-0.00377351661665589	-0.102449689433826	-0.351235438887243	-0.870387449776689	-0.2594804	-3.60797003385841	20.3899370575927	12.8268093302561	-9.30258399707841	-24.1151093609735	-4.54722647379241	GOOD	GOOD
0.0143578743514509	0.0295440143162159	-0.0523059308768313	-0.00332083546097658	0.997192763277752	0.901669113759319	0.0462319510034105	0.299541889479617	-0.0943936830437889	-0.0579940648355487	0.0200879346594133	-0.45112621334083	-1.19070221821995	-0.131515347652089	-3.60797003385841	20.3899370575927	12.8268093302561	-9.30258399707841	-24.1151093609735	-4.54722647379241	GOOD	GOOD
0.0142166779177121	0.0324441370709714	-0.0561988936893504	-0.00348497580844791	0.996430804326358	0.90511747690057	0.0486296042554414	0.304362744518819	-0.0352610225378182	0.0173296195077013	0.0366041962009914	-0.699493179722152	-1.15308174782047	-0.0473959878376384	-3.35300938861634	20.3893392276563	12.6945023084227	-9.5018161037944	-23.9201512625853	-4.5464956711339	GOOD	GOOD
0.0140370554363049	0.0348988030832886	-0.0575842070265753	-0.00217083651535271	0.995602042567932	0.90768263031231	0.0463010734453083	0.30691964853619	-0.0331452474520008	-0.0195026061504639	-0.083790644834205	-1.01362117989998	-0.751373800033835	-0.0113127957298917	-2.87016503385841	20.3882070575927	12.4439393302561	-9.68016399707842	-23.7456293609735	-4.54584147379241	GOOD	GOOD
0.01427089678542	0.0365273646212639	-0.0565250762098396	-0.0014208097255752	0.994376643124633	0.906921954719887	0.0427149641463137	0.303024618823715	-0.015657659639785	-0.00260582778947339	-0.125743405955579	-1.15434889719418	-0.407981655040836	0.0459104	-2.87016503385841	20.3882070575927	12.4439393302561	-9.68016399707842	-23.7456293609735	-4.54584147379241	GOOD	GOOD
0.0146769371010995	0.0371053392430796	-0.0574146822688994	-0.00365779733565456	0.997259717557512	0.905522178909136	0.0404126478582425	0.301285034326956	-0.0320588608528509	0.022167562532	-0.185334631744513	-1.19232244009715	-0.320365216820501	0.0459104	-2.87016503385841	20.3882070575927	12.4439393302561	-9.68016399707842	-23.7456293609735	-4.54584147379241	GOOD	GOOD
0.0142915705645909	0.0366604246962136	-0.0543441418764663	-0.00331697708055121	0.999325099218513	0.906432439121915	0.0376433584474045	0.299224765474351	0.107948016922032	0.134564487210409	-0.144749449129612	-0.980549262553043	-0.325283821945551	-0.0536169013329539	-2.87016503385841	20.3882070575927	12.4439393302561	-9.68016399707842	-23.7456293609735	-4.54584147379241	GOOD	GOOD
0.0142177557760652	0.03547539255427	-0.053552271007316	-0.00168832776435446	0.999001826267369	0.912102496071529	0.0360218499871902	0.296726617639127	-0.0140295688902231	-0.118821336046856	-0.123890249356008	-0.7545028	-0.221974911860746	-0.1373241	-2.99475518426016	20.2806465339998	12.2921427143765	-9.67582025035415	-23.9533578330983	-4.30262065201641	GOOD	GOOD
0.0144090156197041	0.0339964010275315	-0.0533853798886378	-0.00123267026307461	0.998702813123367	0.915322726908893	0.0343491338034159	0.298073301468067	0.0275020542961905	0.0390715252406539	-0.0831899149108566	-0.68635194628087	-0.081005959695655	-0.0700256146968696	-3.23842003385841	20.0702870575927	11.9952693302561	-9.67222399707841	-24.1253393609735	-4.10125447379241	GOOD	GOOD
0.0153306995851115	0.0326558754743424	-0.053712288246155	-0.00396629557577098	0.998815923116942	0.913308920861084	0.0335257018663517	0.291544245233947	0.0677845402760729	0.0779294123747565	-0.0831497410328629	-0.45922028713599	-0.0873143146551717	0.0187188173463348	-3.23842003385841	20.0702870575927	11.9952693302561	-9.67222399707841	-24.1253393609735	-4.10125447379241	GOOD	GOOD
0.0159860487630782	0.031722862532509	-0.0574504315155901	-0.00446753764018979	0.995938756883562	0.913929534481215	0.0354999837007674	0.285530044155401	0.00644253047452875	0.0188328646752877	-0.0626065632076489	-0.114189406140469	-0.380574854888986	0.0800366530533841	-3.23842003385841	20.0702870575927	11.9952693302561	-9.67222399707841	-24.1253393609735	-4.10125447379241	GOOD	GOOD
0.0163477286969452	0.0312678037646811	-0.0584224978852142	-0.0046344271324658	0.996265686794556	0.915100560623455	0.040063184741253	0.288791971800664	0.0269968360531235	0.0385869015373522	-0.00128530121121108	0.223569699522694	-0.691915201570668	0.175717749227432	-3.23842003385841	20.0702870575927	11.9952693302561	-9.67222399707841	-24.1253393609735	-4.10125447379241	GOOD	GOOD
0.0167755570780264	0.0311869161852855	-0.0571333961898779	-0.00107186104573939	0.995158924864778	0.917036252229869	0.0415216308942478	0.296747290655517	-0.0344141945672902	-0.00109650684129539	0.0802695932877082	0.3588294	-0.770203	0.0907331639002906	-3.23952137309585	20.2984121416621	12.143224078866	-9.4628099125289	-24.1195437055115	-4.35391332595861	GOOD	GOOD
0.0168090104642446	0.0312465158710594	-0.0579711673426869	-0.000578727551490372	0.995188415839638	0.914524460055076	0.043641127048979	0.299401553448024	-0.0145903899073349	-0.0206958679267328	0.0812000694322392	0.570504683337564	-0.736170529224105	0.0196701785061871	-3.24174203385841	20.7583870575927	12.4415493302561	-9.30258399707841	-24.1151093609735	-4.54722647379241	GOOD	GOOD
0.016995037268763	0.0311785906073969	-0.0540624431556665	-0.00266569925960146	0.993334553661988	0.909698713929395	0.0444959792396151	0.299763558642871	0.109106216926549	-0.0409237796178854	-0.00257960208092051	0.55235003014272	-0.607748504062626	0.11605793997826	-3.24174203385841	20.7583870575927	12.4415493302561	-9.30258399707841	-24.1151093609735	-4.54722647379241	GOOD	GOOD
0.0166489456435479	0.0307885697153781	-0.0535452709726174	-0.00443605010994062	0.996873203123111	0.907041431741084	0.0439474663447122	0.301587300209253	0.0687108716537378	0.0571733091690773	0.121906845420041	0.384921800107356	-0.46254772532717	0.203378845782708	-3.24174203385841	20.7583870575927	12.4415493302561	-9.30258399707841	-24.1151093609735	-4.54722647379241	GOOD	GOOD
0.0167674784650856	0.0300040160655712	-0.0535458020162935	-0.00512055500017936	0.998484875357216	0.908840422729925	0.0476204876702304	0.297311591556047	-0.0141868418910266	0.176937294260382	0.0991863179699211	0.3588294	-0.4122071	0.264695337269782	-3.24174203385841	20.7583870575927	12.4415493302561	-9.30258399707841	-24.1151093609735	-4.54722647379241	GOOD	GOOD
0.0167460823717292	0.0288688096889512	-0.0536820876636859	-0.00425989374415776	0.998519187232567	0.912578042975896	0.0502486663388614	0.294938288409857	-0.0341276220609671	0.0612675215603021	0.183352725474394	0.322587262977668	-0.342284370262969	0.290223	-3.1208991777385	20.5357998899504	12.2971232352939	-9.73557264336927	-24.1234357276611	-4.28709636407242	GOOD	GOOD
0.016676945670463	0.0275012128303396	-0.0561117921794761	-0.0056237378011067	0.99767869799106	0.913808260105114	0.0478661410334079	0.295081790219367	-0.0955471746781279	-0.102756118601004	0.100322482528853	0.260495841383535	-0.187297603780743	0.254197589244738	-2.86913803385841	20.0720670575927	11.9962293302561	-10.0415339970784	-24.1293193609735	-4.10328147379241	GOOD	GOOD
0.0165963452243043	0.0260333009398763	-0.055572654411905	-0.00427467874241397	0.998050554900148	0.91122059998197	0.0472466804409178	0.293516050036778	-0.0975981839260673	0.0390475891092859	0.060745570932576	0.0515162984527575	-0.326422171277002	0.2291449	-2.86913803385841	20.0720670575927	11.9962293302561	-10.0415339970784	-24.1293193609735	-4.10328147379241	GOOD	GOOD
0.0166933854410003	0.024577800199979	-0.0520462199255086	-0.00402427771362602	0.996254898610519	0.909166860608377	0.045405978991981	0.293233267143089	0.00578734736905439	0.0367540146754412	0.0362720648156306	-0.185022936061953	-0.72147212601531	0.2291449	-2.86913803385841	20.0720670575927	11.9962293302561	-10.0415339970784	-24.1293193609735	-4.10328147379241	GOOD	GOOD
0.0161116976002178	0.0232322051297138	-0.0537624382515394	-0.000731576705992264	0.995001521218888	0.908402274798617	0.0436396373161293	0.292973044026088	-0.0111012760505637	0.0229051710725736	0.0831733247986884	-0.2596885	-1.17665385414587	0.449580657717931	-2.86913803385841	20.0720670575927	11.9962293302561	-10.0415339970784	-24.1293193609735	-4.10328147379241	GOOD	GOOD
0.0156106155316319	0.0220922752746158	-0.0536646047098981	-0.00119306556461487	0.995871726375053	0.909144806692818	0.0455572010927859	0.298475084336939	-0.09787001846494	-0.104138301602608	-0.0257336086669999	-0.2596885	-1.61969704883008	0.484691595738036	-2.98594865758531	20.0734622012676	12.1382644687031	-9.59440514102799	-24.1245128256548	-4.10082735613729	GOOD	GOOD
0.0152808982330895	0.0212569954670564	-0.056917793663825	-0.00296716722691905	0.999330880472951	0.910198087254727	0.0459803529575596	0.299943468005129	0.0251182090760156	0.0393516622162042	0.061211558836052	-0.485777240018013	-1.784524	0.114698262181898	-3.23753503385841	20.0764670575927	12.4441793302561	-9.30291399707841	-24.1213793609735	-4.09922747379241	GOOD	GOOD
0.0144520743074097	0.0208167965122944	-0.0570291046839071	-0.00416940687125929	0.997672458661723	0.910706767864767	0.0454891035898471	0.297249822339817	0.148045896013131	-0.00122893809089586	0.0157836606630005	-0.479108014290286	-1.45528071772238	-0.0387974458039717	-3.23753503385841	20.0764670575927	12.4441793302561	-9.30291399707841	-24.1213793609735	-4.09922747379241	GOOD	GOOD
0.0141798883373288	0.0208315167779549	-0.0552976430684222	-0.00179724939374055	0.993824778133501	0.914768571956469	0.047874075207358	0.299276101273731	0.0976115076650606	-0.0197512913564037	0.0423435748001884	-0.30706372481992	-1.21071550850667	0.135579573949628	-3.23753503385841	20.0764670575927	12.4441793302561	-9.30291399707841	-24.1213793609735	-4.09922747379241	GOOD	GOOD
0.0140276117828422	0.0213083181693065	-0.0557972926695203	0.00105003865813313	0.99470422320108	0.922644107158033	0.0470142597584376	0.299138081423476	-0.12196785123942	-0.00513146953322628	-0.122338229643225	0.0475411751020426	-0.891492550058461	0.532531831553187	-3.23753503385841	20.0764670575927	12.4441793302561	-9.30291399707841	-24.1213793609735	-4.09922747379241	GOOD	GOOD
0.0136952188651163	0.022177967664768	-0.0524329964346677	-0.000473875644250743	0.995687443594939	0.926296379880863	0.0430746156712106	0.300909591940671	0.0477121059962251	0.0623029118166479	-0.168738551099086	-0.0353818776507671	-0.039527636598502	0.832252029397464	-3.12397284055788	20.1711536052191	12.3049987505793	-9.76955828927596	-23.8930148692262	-4.09962920936242	GOOD	GOOD
0.0131648687934335	0.0232813447155961	-0.0525644568021243	-0.00270491283758056	0.997926096301192	0.917567336287535	0.0499613544493871	0.295999200834734	0.0287142247999749	-0.0423565573814269	-0.0650394196944887	0.0354752257741003	1.07616208450949	0.824206802234081	-2.87105003385841	20.3820370575927	11.9950193302561	-10.0498039970784	-23.7558693609735	-4.09987047379241	GOOD	GOOD
0.0130906555237292	0.0243942856809754	-0.0539550074966394	-0.00304338013062978	0.995958581489793	0.907156773384673	0.0450204324714723	0.291374851148118	0.005059800829428	-0.0194921449750702	-0.0413444004858034	0.0558939497232243	1.91228784153189	0.431112654602861	-2.87105003385841	20.3820370575927	11.9950193302561	-10.0498039970784	-23.7558693609735	-4.09987047379241	GOOD	GOOD
0.0128122963300542	0.0252933159521167	-0.054973377589739	-0.00503533692481463	0.995272552521076	0.903589994089424	0.0381796843117847	0.285431153117438	0.0477139433063276	-0.0243176340894719	-0.0650267024088103	-0.169753563983636	2.2293836443182	-0.120735971178461	-2.87105003385841	20.3820370575927	11.9950193302561	-10.0498039970784	-23.7558693609735	-4.09987047379241	GOOD	GOOD
0.01292770469132	0.0258309868576755	-0.0525299498914822	-0.00325762134548873	0.995130210587066	0.903842010684921	0.0385819148890919	0.283855199676737	-0.0272639051115986	-0.0140870328337587	-0.0223720042771479	-0.124726374266657	2.04067952939299	-0.268407892728757	-2.87105003385841	20.3820370575927	11.9950193302561	-10.0840551340025	-23.7916744785164	-4.10038628530795	GOOD	GOOD
0.0127951946442514	0.0259845991031487	-0.0550579088309923	-0.00256050748396842	0.997602340671668	0.904755018622364	0.040187965601946	0.286345232140497	-0.142670308493707	-0.16129868259204	-0.0223404866467956	0.086845108261322	1.67685870108078	-0.186654568288242	-2.87047055795729	20.2880934670739	11.9953860487919	-10.1377484481669	-23.8478038685914	-4.10119488999208	GOOD	GOOD
0.0126931625669902	0.0258556122940249	-0.0583457354523656	-0.000622948165490058	1.00273713865553	0.905668026559807	0.0417940163148001	0.288835264604257	0.00463504241012267	-0.0661619323227498	-0.0223719833691413	0.298416590789301	1.31303787276858	-0.104901243847727	-2.86913803385841	20.0720670575927	11.9962293302561	-10.1914417623312	-23.9039332586664	-4.10200349467622	GOOD	GOOD
0.012508572610971	0.0256298870613904	-0.0573693419592285	-0.00472388825256492	0.998483748305643	0.90658103449725	0.0434000670276542	0.291325297068017	0.0291283451902749	0.0759910560690738	-0.00398212882089218	0.50998807331728	0.949217044456371	-0.0231479194072116	-2.86913803385841	20.0720670575927	11.9962293302561	-10.2451350764956	-23.9600626487414	-4.10281209936035	GOOD	GOOD
0.0122521575862334	0.0255259746369667	-0.0528217674403604	0.00101673126944521	0.996385643969258	0.907494042434693	0.0450061177405083	0.293815329531778	-0.0139396814949719	0.0642537157387157	0.0205311096830374	0.72155955584526	0.585396216144164	0.0586054050333035	-2.86913803385841	20.0720670575927	11.9962293302561	-10.29882839066	-24.0161920388164	-4.10362070404448	GOOD	GOOD
0.0125082615576764	0.0257345501818215	-0.05413934466215	-3.88959120209617e-05	0.997164468947751	0.908407050372137	0.0466121684533627	0.296305361995538	-0.0321953627021697	-0.0606841725041425	-0.00428396405743594	0.933131038373277	0.221575387831893	0.140358729473833	-2.86913803385841	20.0720670575927	11.9962293302561	-10.3525217048244	-24.0723214288914	-4.10442930872861	GOOD	GOOD
0.012764812280322	0.0263379171578861	-0.0547153119971941	-0.00370204049759221	0.997917690234402	0.90932005830958	0.0482182191662167	0.298795394459299	-0.057165197037816	-0.0782586568411683	0.00253950259940269	1.14470252090126	-0.142245440480314	0.222112053914348	-3.19717644600537	20.1640111652545	12.1278295113802	-10.4062150189888	-24.1284508189664	-4.10523791341274	GOOD	GOOD
0.0125297217562725	0.0272407483082016	-0.0596191680929176	-0.00269793146914514	1.0009303451874	0.905699548676174	0.0449289613535333	0.298234758721784	0.0406798260548787	-0.0501675729978207	-0.0116059672331303	0.936057180862164	-0.412367897564864	-0.0970444243326926	-3.97801103385841	20.3828670575927	12.4410793302561	-10.4108339970784	-24.1332793609735	-4.10530747379241	GOOD	GOOD
0.0122032814930002	0.0282043459369614	-0.0574027915246581	-0.0029718675202143	0.997493248630432	0.905917869734024	0.038703400962264	0.298620763527965	0.0808211640421469	0.0825723775220559	0.125545530124968	0.749377571082944	-0.592058625393512	-0.300490476452866	-3.97801103385841	20.3828670575927	12.4410793302561	-10.4108339970784	-24.1332793609735	-4.10530747379241	GOOD	GOOD
0.0123188774654604	0.0289963066440125	-0.0553188272297133	-0.00252043308089783	1.00201820358721	0.905128175086384	0.0358594103681826	0.29659299373104	-0.0650933538589663	0.0504340878766097	0.00302126362663749	0.54278471703993	-1.13437314852247	-0.403049512615721	-3.97801103385841	20.3828670575927	12.4410793302561	-10.4108339970784	-24.1332793609735	-4.10530747379241	GOOD	GOOD
0.011802883646573	0.0295185253749192	-0.0563250924756256	-5.52812747056543e-05	1.00026952700905	0.908257164454932	0.0393543358146026	0.297245733201598	0.109447688769682	0.159314509428383	-0.101676127954734	0.314499812292558	-1.93419485798693	-0.276783492283922	-3.97801103385841	20.3828670575927	12.4410793302561	-10.4108339970784	-24.1332793609735	-4.10530747379241	GOOD	GOOD
0.0121892295986516	0.0298252797352655	-0.0573623897428572	-0.000605603053984557	0.994651572109815	0.910069291654903	0.040937500747242	0.29703928829724	0.0916606820162485	0.0999845466156206	-0.127487805353362	0.126968755857631	-2.04568380458839	-0.178376499260595	-3.87188194395432	20.4922555220145	12.5519829103338	-10.3301786714273	-24.1336837359716	-4.01393500849354	GOOD	GOOD
0.01197163419398	0.0300598518820146	-0.0545769079722302	-0.00136577041226273	0.998563291953161	0.910233735743053	0.0407346135568662	0.295953183120773	0.0654879826622467	0.00653511536993683	-0.0662173952312444	-0.0319866775618441	-1.81567683185708	-0.14894513063042	-3.61026503385841	20.7619070575927	12.8253693302561	-10.2116417573676	-24.134278034786	-3.87964740901856	GOOD	GOOD
0.0122453712112199	0.0303504894728778	-0.0551817787008956	-0.0027498012914377	1.00131505934375	0.910398179831204	0.0405317263664905	0.294867077944307	0.0390562481799634	-0.0695841816142409	-0.0575391586433596	-0.190942110981319	-1.58566985912578	-0.119513762000246	-3.61026503385841	20.7619070575927	12.8253693302561	-10.0931048433079	-24.1348723336004	-3.74535980954358	GOOD	GOOD
0.0127020317038816	0.0307235240464664	-0.0524163245583789	0.000450826819823679	1.0003091197188	0.910562623919355	0.0403288391761147	0.29378097276784	-0.066846451282573	0.0239513094981256	-0.110318779111539	-0.349897544400822	-1.35566288639443	-0.0900823933700655	-3.61026503385841	20.7619070575927	12.8253693302561	-9.97456792924816	-24.1354666324148	-3.61107221006858	GOOD	GOOD
0.0129993590127039	0.0310897074689073	-0.0535330681146345	-0.00106907344629557	0.995559584397437	0.910727068007505	0.040125951985739	0.292694867591374	0.0746185643216441	-0.0273261374230429	-0.0398368239628438	-0.508852977820297	-1.12565591366312	-0.0606510247398907	-3.61026503385841	20.7619070575927	12.8253693302561	-9.85603101518844	-24.1360609312291	-3.47678461059359	GOOD	GOOD
0.0135154866654576	0.0312880006599865	-0.0579405308534893	-0.00372211628268228	1.0001585952549	0.910891512095656	0.0399230647953632	0.291608762414908	-0.013710515700433	0.0746431599720306	-0.0838216659798189	-0.667808411239772	-0.895648940931818	-0.0312196561097159	-3.60983282705818	20.6557518899774	12.7175033440565	-9.73749410112872	-24.1366552300435	-3.34249701111862	GOOD	GOOD
0.0137016300159648	0.0311387996754226	-0.0610634404069301	-0.00390506044372125	0.996789211457314	0.905318338267193	0.0439443152986429	0.290275530221396	0.00350632779631451	0.0841198449328325	-0.08379114458561	-0.792140688601469	-0.951741957742153	0.0219993513843665	-3.60872903385841	20.3846470575927	12.4420293302561	-9.67284399707842	-24.1369793609735	-3.26925647379241	GOOD	GOOD
0.0138476825194636	0.0304873669967894	-0.0581465802206074	-0.00101862418097643	0.993957726158571	0.906203995933306	0.0439081727130268	0.288350455229323	0.0306779877448039	-0.0840064141857982	-0.0837106587817945	-0.992079581492072	-1.15329042233826	-0.0408530469639528	-3.60872903385841	20.3846470575927	12.4420293302561	-9.67284399707842	-24.1369793609735	-3.26925647379241	GOOD	GOOD
0.0138097382588161	0.0292418684029844	-0.0571175735504248	-0.00265513959178905	0.993155750661918	0.908395891470441	0.0395129521900086	0.293462490617315	-0.047884018574428	-0.182882483773027	-0.117649076797399	-1.063762	-1.27308236349634	-0.119863070537169	-3.60872903385841	20.3846470575927	12.4420293302561	-9.67284399707842	-24.1369793609735	-3.26925647379241	GOOD	GOOD
0.0140269118163787	0.0274224235478334	-0.0562799410013077	-0.00537502119739692	0.994624545597804	0.911281044670603	0.0434566415771464	0.296297576845755	-0.102971173026469	0.0685837607342048	-0.138635651735842	-1.1525818231895	-1.17867488888488	-0.225033379221063	-3.60872903385841	20.3846470575927	12.4420293302561	-9.67284399707842	-24.1369793609735	-3.26925647379241	GOOD	GOOD
0.0138717197366582	0.0251918540263827	-0.0579352274351194	-0.00502006085692776	0.997538986570419	0.913122121379374	0.042520094028318	0.290861620766402	-0.0475262962537592	-0.0603872361495522	0.0559876783188486	-0.964207833366334	-0.998978313368134	-0.083108439619208	-3.50839199164971	20.5908391837567	12.5471461310859	-9.67836661576953	-23.8589858961926	-3.86742177193553	GOOD	GOOD
0.0137616772009333	0.0227927700184225	-0.0560935954842184	-0.00140259851056484	0.998086731703391	0.91374742188709	0.0417414679830279	0.289423933291885	-0.103167331618081	-0.0603183377202289	0.0836860679832581	-0.871023625340141	-1.01849031513147	-0.0222607027831817	-3.24327803385841	21.1356470575927	12.8248893302561	-9.63668441125501	-23.7955335923248	-4.04597773061698	GOOD	GOOD
0.0136207955891629	0.0204397465098596	-0.0556358670856377	-0.000337291578996971	0.993345242242185	0.914206240149216	0.0422648597153942	0.290447227317565	0.00312321348913162	-0.0119097233268187	0.0557458212566383	-0.861088832626892	-1.11432737102583	-0.0320712314809185	-3.24327803385841	21.1356470575927	12.8248893302561	-9.5760895611282	-23.8558859024286	-3.97424145919343	GOOD	GOOD
0.013457297251235	0.0182921493704265	-0.0549268610333063	-0.00329275587895553	0.994648702644676	0.914665058411343	0.0427882514477606	0.291470521343246	0.0479991678403728	0.0697191922040797	0.0673325153963969	-0.851154039913643	-1.21016442692019	-0.0418817601786554	-3.24327803385841	21.1356470575927	12.8248893302561	-9.51549471100139	-23.9162382125323	-3.90250518776988	GOOD	GOOD
0.0134247745492925	0.016491280129588	-0.060731836115272	-0.00380309659771409	1.00118456169845	0.915123876673469	0.0433116431801269	0.292493815368926	0.0479634693148318	-0.0123700485788758	0.0108456512940198	-0.841219247200393	-1.30600148281455	-0.0516922888763923	-3.24327803385841	21.1356470575927	12.8248893302561	-9.45489986087459	-23.9765905226361	-3.83076891634633	GOOD	GOOD
0.0132147747340982	0.0151872016341301	-0.0582503069435343	-0.00349851538372044	0.998954429871365	0.915582694935596	0.0438350349124933	0.293517109394606	-0.00145064833123004	0.0861022728698546	0.00218941845786409	-0.831284454487144	-1.4018385387089	-0.0615028175741291	-3.24205090728817	20.9367616549489	12.8256566185473	-9.39430501074778	-24.0369428327399	-3.75903264492278	GOOD	GOOD
0.0129249893930988	0.0145359848757552	-0.0579990687252859	-0.00146240892020837	0.999039610163363	0.916041513197722	0.0443584266448596	0.294540403420286	-0.0876721703148198	0.0149085477543888	-0.185917281089595	-0.821349661773894	-1.49767559460326	-0.071313346271866	-3.23868803385841	20.3917270575927	12.8277593302561	-9.33371016062097	-24.0972951428436	-3.68729637349923	GOOD	GOOD
0.0129078179593481	0.0146590977429367	-0.0575458351619305	-0.00254386003893718	0.99712077275343	0.917457937305063	0.0465166283956719	0.29728591894518	0.031723173217602	0.0428618428699031	0.0880069408529301	-0.723738064656471	-1.36717384211854	0.0456982523071909	-3.23868803385841	20.3917270575927	12.8277593302561	-9.30324399707841	-24.1276393609735	-3.65122847379241	GOOD	GOOD
0.0129044564685385	0.0155849830164436	-0.0565838219276499	-0.00613166359444163	0.996850062309809	0.919158807910168	0.0477622744729148	0.296846724792853	-0.0460077039547117	-0.0163804664116579	0.174909601378731	-0.475238914833642	-0.587613166915802	0.198789648458308	-3.23868803385841	20.3917270575927	12.8277593302561	-9.30324399707841	-24.1276393609735	-3.65122847379241	GOOD	GOOD
0.012293561702387	0.0172123958577696	-0.0520674750675519	-0.00179995164308692	0.995833543231637	0.91796238079174	0.0454257719203759	0.292185463615742	-0.104575883116319	-0.0601328618870893	0.0231130692565715	-0.3215403	0.610334078988753	0.198185087443102	-3.23868803385841	20.3917270575927	12.8277593302561	-9.68166637466122	-23.9391935732083	-3.87863976333847	GOOD	GOOD
0.0118719001589178	0.0192930912761064	-0.0534618692635337	-0.000350537155567434	0.992300590908374	0.912821891745125	0.043996861825224	0.290465612890965	-0.0135729213454525	0.00160468628089779	-0.0062893769436638	-0.226769290519525	1.22924795576557	0.13687152489785	-3.43094481267954	20.3058031412827	12.5106030472198	-10.0498039970784	-23.7558693609735	-4.09987047379241	GOOD	GOOD
0.0117605108569725	0.0214312904852949	-0.0565921210455533	0.00108937919387275	0.994534414668531	0.909418599066854	0.0439712738111158	0.290244523112259	0.00240335260869033	0.146543352620281	0.0549024774608866	-0.1711075923454	1.22032336982113	0.0809760628929024	-3.97774203385841	20.0614270575927	11.6085793302561	-10.0492602784167	-23.7832029356802	-4.04105608544317	GOOD	GOOD
0.0114114434183889	0.0231593356103377	-0.0572903067100017	-8.31951647973007e-05	0.998878014110751	0.909292773270156	0.0435222749722385	0.289363410212373	0.0639282272186956	0.0432144894929853	0.0844972861982821	-0.239623511898031	1.14596699812644	0.0302318636082141	-3.97774203385841	20.0614270575927	11.6085793302561	-10.0481996141681	-23.8365241613788	-3.92632336902595	GOOD	GOOD
0.011167357417984	0.0241016726288207	-0.0551503620275914	-0.00482315107430473	0.999576987998823	0.909166947473458	0.0430732761333612	0.288482297312487	0.0465840410299568	-0.000911256683302708	0.0388778050249128	-0.308139431450663	1.07161062643175	-0.0205123356764742	-3.97774203385841	20.0614270575927	11.6085793302561	-10.0471389499195	-23.8898453870774	-3.81159065260873	GOOD	GOOD
0.0110677310206585	0.0241251819793952	-0.0511359356352614	0.000495744148086319	0.995236006850104	0.909041121676761	0.0426242772944839	0.287601184412601	-0.0897298579539082	-0.016009415511543	0.0388384867963382	-0.376655351003295	0.997254254737053	-0.0712565349611625	-3.78974038209431	20.1454492610822	11.9187161454249	-10.0460782856709	-23.9431666127761	-3.69685793619151	GOOD	GOOD
0.0108681410941194	0.0233686580229295	-0.0567877033855595	-0.000646147927827475	1.00061930035319	0.908915295880063	0.0421752784556067	0.286720071512716	0.0168569887108454	-0.030225431251992	0.023269387695679	-0.445171270555927	0.92289788304236	-0.122000734245851	-3.23868803385841	20.3917270575927	12.8277593302561	-10.0450176214223	-23.9964878384747	-3.58212521977429	GOOD	GOOD
0.0108461079576991	0.0221169332398944	-0.0548564606300781	-0.0053394505602643	0.993218819942408	0.908789470083365	0.0417262796167294	0.28583895861283	-0.0442065342122684	0.0584861854203736	-0.0225642614329986	-0.513687190108559	0.848541511347668	-0.172744933530539	-3.23868803385841	20.3917270575927	12.8277593302561	-10.0439569571737	-24.0498090641733	-3.46739250335707	GOOD	GOOD
0.0105369510510496	0.0206316869800589	-0.0532749280254887	-0.00254923193077919	0.996135948779134	0.908663644286668	0.041277280777852	0.284957845712944	0.0634250233282108	0.0138864002246993	-0.0225359085187708	-0.582203109661203	0.774185139652962	-0.223489132815236	-3.23868803385841	20.3917270575927	12.8277593302561	-10.0428962929251	-24.1031302898719	-3.35265978693983	GOOD	GOOD
0.0105444325036185	0.0191075133869524	-0.0530432231536335	-0.00157267292443379	0.994200764915831	0.910051505930171	0.043352172894122	0.287415840097262	0.109639425049383	-0.0901325541085573	-0.0377063317720189	-0.53452272002029	0.675009384014132	-0.21194422972292	-3.23868803385841	20.3917270575927	12.8277593302561	-10.0421439970784	-24.1409493609735	-3.27128347379241	GOOD	GOOD
0.0102143581178942	0.0177221202924294	-0.0535129930567065	-0.00316754624799851	0.996512937380222	0.909981481921337	0.0471045386804887	0.291722897240806	0.0335125144882261	0.0138751613285837	-0.0837464941610048	-0.315884783515554	0.211384737146399	-0.170655590576671	-3.23944318683254	20.4823899225218	12.7322623983185	-10.0418111089243	-24.1346026573148	-3.72531999577258	GOOD	GOOD
0.0100859965024595	0.0166315303331575	-0.0546315979580317	0.000825738440631346	0.992648491988544	0.911752860663134	0.0455162889677514	0.291497231223117	-0.167999689380397	0.0439063779874404	-0.053553277059181	-0.293682177882801	-0.179461874491972	-0.1984023	-3.24174203385841	20.7583870575927	12.4415493302561	-10.0415339970784	-24.1293193609735	-4.10328147379241	GOOD	GOOD
0.0103607720665885	0.0159127393304834	-0.0558733814542105	0.00304253596578161	0.996446835383833	0.91321931568738	0.0447821001624636	0.290362982676179	-0.0751368606919923	-0.0299682446935537	0.0389067890114268	-0.287305256349037	-0.2332091	-0.130788606312942	-3.24174203385841	20.7583870575927	12.4415493302561	-10.0415339970784	-24.1293193609735	-4.10328147379241	GOOD	GOOD
0.0102457019580197	0.0155518265156462	-0.0529039897068701	-0.00201424935886146	0.997922707126581	0.912203962279836	0.0453009943933824	0.290089444163314	-0.0602015847035022	-0.0908871307729694	0.00904224211678904	-0.312727952542867	-0.217859585359383	-0.0605331120554434	-3.24174203385841	20.7583870575927	12.4415493302561	-10.0098647434988	-24.1289780660471	-4.10310765348696	GOOD	GOOD
0.0100873856239584	0.0154828307438372	-0.0534609139157829	-0.00611754688703586	1.00143138005882	0.912721331229149	0.0454157641517673	0.291503695097896	-0.028502749707057	-0.0297350522155584	-0.0540845903438976	-0.4082537760165	-0.190214597417992	-0.0322338027435315	-3.24174203385841	20.7583870575927	12.4415493302561	-9.95282736128719	-24.1283633824989	-4.10279459731804	GOOD	GOOD
0.00973667497654573	0.0156251027740252	-0.0553313075830268	-0.00205994690969103	0.999602545222374	0.913238700178462	0.0455305339101522	0.292917946032477	-0.0751156669384317	-0.119734122695235	0.00951332503247394	-0.503779599490134	-0.1625696094766	-0.00393449343161956	-3.2419547389029	20.7569041308984	12.3336537951469	-9.89578997907554	-24.1277486989506	-4.10248154114913	GOOD	GOOD
0.0100339099274605	0.0158980926649378	-0.0551143368725434	-0.00316257013463872	0.995039602115505	0.913756069127775	0.0456453036685371	0.294332196967059	-0.0897649543994736	-0.0771601539218986	-0.0690017773945849	-0.599305422963767	-0.134924621535209	0.0243648158802924	-3.24262703385841	20.7522170575927	11.9926293302561	-9.83875259686388	-24.1271340154024	-4.10216848498021	GOOD	GOOD
0.0097593938319021	0.0162156020888463	-0.0548290976362735	-0.00385297655438995	0.995883063088847	0.914273438077088	0.045760073426922	0.295746447901641	-0.092760985476634	0.0724709867933186	-0.0221862979979258	-0.694831246437418	-0.107279633593813	0.0526641251922093	-3.24262703385841	20.7522170575927	11.9926293302561	-9.78171521465222	-24.1265193318541	-4.10185542881129	GOOD	GOOD
0.00996588362461822	0.0164772156493275	-0.0560732051528366	-0.00607778599700092	0.99646484077661	0.914790807026401	0.0458748431853068	0.297160698836222	0.0335392799256306	0.0896770079972077	-0.022177708022333	-0.790357069911051	-0.0796346456524218	0.0809634345041212	-3.24262703385841	20.7522170575927	11.9926293302561	-9.72467783244058	-24.1259046483059	-4.10154237264237	GOOD	GOOD
0.00962180496374827	0.0165741048830175	-0.055559483614358	-0.00527925957708878	0.996755811633202	0.915108737124711	0.0463047462546657	0.298085810953217	0.0152917045808662	0.0268003313802292	-0.0365596619316506	-0.888186063726294	-0.00607628648000048	0.0774240765351113	-3.24262703385841	20.7522170575927	11.9926293302561	-9.67222399707841	-24.1253393609735	-4.10125447379241	GOOD	GOOD
0.00976065881860107	0.0164054411356655	-0.0562005406425121	-0.00336097176520199	0.996425306801825	0.916012524904569	0.046896715481604	0.294977048000266	0.0807242957726315	0.0899982969905856	-0.0834867212389962	-0.976215300427988	0.418515250128882	-0.111950784614542	-3.24188566182253	20.6669382912387	12.0976220649605	-9.45633409962902	-24.1230244385671	-4.10006953750006	GOOD	GOOD
0.00967236993371128	0.0159032444908929	-0.0552498704232181	-0.00379223768473868	0.999007474495369	0.914127907583719	0.043608243585369	0.290660766361561	0.0290526372318302	-0.0149041426339344	-0.0407548575004518	-1.00191	0.507336386672995	-0.2451537066835	-3.23944703385841	20.3864270575927	12.4429793302561	-9.30291399707841	-24.1213793609735	-4.09922747379241	GOOD	GOOD
0.00940583571137268	0.01506840781071	-0.0535262060330325	0.00128627976582337	0.995663849159701	0.909010032495423	0.0457581758826446	0.292333322734301	0.171023796454323	-0.0331842279438282	0.0724859608591774	-1.00191	0.376747637060191	-0.392921676568855	-3.23944703385841	20.3864270575927	12.4429793302561	-9.30291399707841	-24.1213793609735	-4.09922747379241	GOOD	GOOD
0.00925104659496669	0.0139943305036435	-0.0529948367305012	-0.00136658572900269	0.996641191485938	0.906401464658255	0.0496444851028675	0.293777895782005	0.114604238329053	0.0989160078166838	0.00612153342559516	-1.07566851004582	0.232632419774072	-0.369878617284864	-3.23944703385841	20.3864270575927	12.4429793302561	-9.30291399707841	-24.1213793609735	-4.09922747379241	GOOD	GOOD
0.00936964527506602	0.0128618993879404	-0.0512131927806194	-0.000567906132647881	0.996266415083098	0.906622561536625	0.0487876027275869	0.289897984588935	-0.0473644991201671	0.195733775713417	0.0728958289533097	-1.23697217998442	0.00541363347111214	-0.430524559952011	-3.23944703385841	20.3864270575927	12.4429793302561	-9.30291399707841	-24.1213793609735	-4.09922747379241	GOOD	GOOD
0.00903334191270379	0.0119237082031571	-0.0547937144979024	-0.00236421156273155	0.996486140658747	0.908173890369244	0.0499668454427817	0.29063775172603	0.0199435901104912	0.0580286343930272	-0.0218875351390209	-1.27380790399319	-0.0778365480062055	-0.430005781042873	-3.23884358274087	20.3175938670338	12.5301826482458	-9.29812395809287	-24.3507394748703	-3.83067843816747	GOOD	GOOD
0.00872040772547883	0.0114685512033994	-0.0525732708611642	-0.00373764530227344	0.996992456015407	0.908922611826564	0.0489899675357979	0.296105815639382	-0.0754397127610571	0.00473130561686385	-0.0494112268090215	-1.21171813557708	-0.0179412023727643	-0.270251410310057	-3.23677603385841	20.0817570575927	12.8289593302561	-9.29498399707841	-24.5010893609735	-3.65463947379241	GOOD	GOOD
0.00836512118973492	0.0117482585596937	-0.0517797688049548	-0.000508216398251763	0.996809986138198	0.910719785025471	0.0493287682715294	0.293874133578124	-0.0616489493325468	-0.0999938401185787	-0.103474822789179	-1.30097873297002	-0.0310458546342465	-0.0489442033122915	-3.23677603385841	20.0817570575927	12.8289593302561	-9.29498399707841	-24.5010893609735	-3.65463947379241	GOOD	GOOD
0.00860520299574667	0.0128984916896874	-0.0534512691361031	0.000345868245717547	0.99827977415315	0.912141475865316	0.0510938805434796	0.293328041385701	-0.0137055821754208	0.124224940186561	0.0395431503779268	-1.25878317046239	-0.127678132358672	0.15871899458282	-3.23677603385841	20.0817570575927	12.8289593302561	-9.29498399707841	-24.5010893609735	-3.65463947379241	GOOD	GOOD
0.00856072608209257	0.0148820192543367	-0.0549183854177847	-0.000243259116357061	0.997626827342041	0.913558104365399	0.0475032612713418	0.294970906948199	-0.0137397702655281	-0.0606808715105246	0.0125243577613684	-1.07250368913992	-0.099610614791686	0.266986070762539	-3.23677603385841	20.0817570575927	12.8289593302561	-9.29498399707841	-24.5010893609735	-3.65463947379241	GOOD	GOOD
0.00850854447421697	0.0174631076425605	-0.053798802307143	-0.00353899473518834	1.00071418198173	0.914311433958835	0.0447295877521522	0.297146073335851	-0.0272795223519291	-0.034639915490937	-0.0429948063803394	-1.07903340217704	-0.05421122	0.290223	-3.23755409222925	20.1470693252231	12.6462840903168	-9.76537546461398	-24.0325682620347	-4.21152925436842	GOOD	GOOD
0.00849829369596524	0.0202520760100992	-0.0547914696747548	-0.00358616010753168	1.00046457232101	0.917700737397226	0.0415136631125618	0.297098007593415	-0.0619899281020596	0.0451607342773921	0.0873784953119567	-0.892804984551719	0.0580792816476782	0.213590868149394	-3.24033203385841	20.3802570575927	11.9940693302561	-10.0494739970784	-23.7495993609735	-4.54786947379241	GOOD	GOOD
0.00814386227347658	0.0228332452631118	-0.0527953313574131	-0.00373143116084619	0.997132637108805	0.920983892108886	0.0383259565256105	0.292034096679834	-0.000486602290574808	0.0116024291967186	0.0393790195653737	-0.637377872888522	0.388420279220042	0.206620056994385	-3.24033203385841	20.3802570575927	11.9940693302561	-10.0494739970784	-23.7495993609735	-4.54786947379241	GOOD	GOOD
0.00821631775054489	0.0248959349797704	-0.0526577842415475	0.0009015067384276	0.993383838445224	0.917084000782802	0.0368116978257341	0.290704851316779	0.0345151019537704	0.0581865785602925	0.0393749522556377	-0.411815372096881	0.618238093378588	0.151561550138833	-3.24033203385841	20.3802570575927	11.9940693302561	-10.0494739970784	-23.7495993609735	-4.54786947379241	GOOD	GOOD
0.00799137812284999	0.0262912352265649	-0.0526877449565765	-0.00117272370250779	0.993259579964554	0.913213304274455	0.0362847111069799	0.284625615817001	-0.0138018017373888	0.0455310070419949	0.0654995749176916	-0.00534519131966231	0.6617805	-0.0491315459385607	-3.24033203385841	20.3802570575927	11.9940693302561	-10.0494739970784	-23.7495993609735	-4.54786947379241	GOOD	GOOD
0.00806604047999391	0.0270245418491589	-0.0507115756711387	-0.00367533607395477	0.994791819017251	0.91221309933006	0.0342057057940959	0.285051823180958	-0.0398889799774285	-0.0388959169976682	0.135987294735975	0.332321819211374	0.585066910572806	-0.0195302458628263	-3.1623835112236	20.4607563161234	12.0890873147864	-10.0449739876426	-24.0052127540955	-3.43920600625053	GOOD	GOOD
0.00820991019549452	0.0272097356958691	-0.053790233417553	-0.000760008134140943	1.00147760215579	0.909786608054258	0.0368034933974188	0.289402134916678	-0.137005671422165	-0.16677403356801	0.0392665248440317	0.580686031090869	0.272335480806911	0.0459104	-2.87246003385841	20.7601670575927	12.4424993302561	-10.0424739970784	-24.1472193609735	-2.82328547379241	GOOD	GOOD
0.00819010071876793	0.0269988060442248	-0.0557424517419251	-0.00241108803403648	0.998367743718836	0.90692912010974	0.0425709515358986	0.292499071297407	-0.0682697768189636	-0.136318096063773	0.0393094405379979	0.6680884	-0.0304949605946844	0.125388834384515	-2.87246003385841	20.7601670575927	12.4424993302561	-10.0424739970784	-24.1472193609735	-2.82328547379241	GOOD	GOOD
0.00823698651523038	0.0265237001330344	-0.0554722326109343	-0.0014871925162423	0.996279949861012	0.908307427965929	0.0423727593943779	0.293188311992286	0.081264615724949	-0.151855590036222	-0.0168354345808559	0.991960090125503	-0.1138772	0.0481339868420801	-2.87246003385841	20.7601670575927	12.4424993302561	-10.0424739970784	-24.1472193609735	-2.82328547379241	GOOD	GOOD
0.00795296599787871	0.0258755844567073	-0.0547760784408379	-0.00387551947898974	0.994043188480483	0.910797800337787	0.0389630225371213	0.293219234722055	-0.00840406502685237	-0.0383935957352396	0.000520660722656885	1.28507282678645	-0.310298273041512	0.266330242459568	-2.87246003385841	20.7601670575927	12.4424993302561	-10.0424739970784	-24.1472193609735	-2.82328547379241	GOOD	GOOD
0.00785023690059817	0.0251007950679551	-0.0554049789366892	-0.00395516591167926	0.99119194378796	0.912373943069415	0.0448996905862334	0.293929646988911	-0.0194717571374003	-0.0226123428552714	0.0448161555222797	1.22556711668849	-0.530755359712724	0.49328207364968	-2.87141664413323	20.5910606339852	12.4431540061621	-10.0473285694406	-23.8880328815794	-3.66875263055041	GOOD	GOOD
0.00749736651181918	0.0241851115412179	-0.0568571075972683	-0.00201671840706335	0.993588692597459	0.913440699274178	0.0530727166418796	0.294402609534101	0.0477251098930534	-0.119819408071129	0.0613072633382126	1.12169778421842	-0.670702880009149	0.5345357	-2.87016503385841	20.3882070575927	12.4439393302561	-10.0498039970784	-23.7558693609735	-4.09987047379241	GOOD	GOOD
0.00785818850601157	0.0230629291967511	-0.0576814483211498	-0.00545918609347229	0.997829249058574	0.91176661776614	0.0565983549544391	0.296136957376504	0.0755566779951777	-0.0661686846703416	0.106453102270027	0.810925842241649	-0.550609951679339	0.329895497756321	-2.87016503385841	20.3882070575927	12.4439393302561	-10.0498039970784	-23.7558693609735	-4.09987047379241	GOOD	GOOD
0.00760846933949384	0.0216875703381644	-0.0553797922497254	-0.00420562876445061	0.997630539753386	0.911456623929024	0.0531269133650513	0.301971175157402	0.0815163527529692	0.025699293917734	0.0943431965114138	0.501353089929099	-0.592505249312353	0.0644950887305633	-2.87016503385841	20.3882070575927	12.4439393302561	-10.0498039970784	-23.7558693609735	-4.09987047379241	GOOD	GOOD
0.00798263998084058	0.020102669214206	-0.0552915738983452	-0.00182759790274359	0.997530123737028	0.916455342796027	0.0514849598687559	0.294022726931286	0.0476610238148615	0.0583959126878822	0.13423589478941	0.504527729099486	-0.731754450526095	0.150427810035893	-2.87016503385841	20.3882070575927	12.4439393302561	-10.0498039970784	-23.7558693609735	-4.09987047379241	GOOD	GOOD
0.00797686904311003	0.0184636785413907	-0.0571223557577428	-0.00230464364188484	1.00010330137177	0.923257739079661	0.0544583076794458	0.296734958197928	-0.00738876023257577	0.031826044439663	0.100396057546782	0.5443848	-0.363457496049863	0.437331097306632	-2.87119181972034	20.5546224254371	12.4432950724604	-10.0500289594712	-23.7601368293947	-3.79446766464697	GOOD	GOOD
0.00766163053657102	0.0170083869888044	-0.0554905083560658	-0.000360162430953981	0.999353908542694	0.921738674816409	0.053021845197966	0.301833528299463	0.0618665547297979	-0.00100418856255458	0.018281929715892	0.120324873769658	0.562789702149339	0.827664848401549	-2.87246003385841	20.7601670575927	12.4424993302561	-10.0501339970784	-23.7621293609735	-3.65187147379241	GOOD	GOOD
0.00766215364105277	0.0159744000508487	-0.0516658402617126	-0.00185659538059217	0.996632083024944	0.907323023833005	0.0538709511347708	0.29562031201625	0.0954862808671543	0.0781899643938739	-0.0292115400877742	0.0111615842797265	1.02386552041924	1.13053894677968	-2.87246003385841	20.7601670575927	12.4424993302561	-10.0501339970784	-23.7621293609735	-3.65187147379241	GOOD	GOOD
0.0074024692839069	0.0155069672477076	-0.0517188046012256	-0.00379997744051321	0.995267652904111	0.904685059704385	0.0480765246003285	0.292597077818845	-0.102937161058403	0.203371593021954	-0.0154608301403026	-0.121976231019733	1.41041105250417	0.825243326185718	-2.87246003385841	20.7601670575927	12.4424993302561	-10.0501339970784	-23.7621293609735	-3.65187147379241	GOOD	GOOD
0.00791534917253766	0.0156181732547714	-0.0536083271268306	-0.00197194147489292	0.994654959294721	0.900292996162042	0.0454533583647896	0.290287911818722	0.0531529177692626	0.131467407455786	-0.0024998593249399	-0.672235162798948	1.5983730559288	-0.0247113347007516	-2.87246003385841	20.7601670575927	12.4424993302561	-10.0501339970784	-23.7621293609735	-3.65187147379241	GOOD	GOOD
0.0075675762490041	0.0162079274604639	-0.0565375815590621	-0.00299448782657099	0.99470215178221	0.898837132320774	0.0442984982414611	0.287540111672532	0.185342670418357	-0.0794886557993095	0.0192140839398083	-1.18178592472111	1.07256970403283	-0.449036769759951	-3.03395571655029	20.4540273160559	12.076097836584	-9.79095425379825	-23.7549564122294	-3.96457207245705	GOOD	GOOD
0.00783447668683127	0.0171249266971118	-0.0557394745163852	-0.00355495308562046	0.994500167169082	0.907876579447389	0.0388245542249021	0.292739546258055	0.0474422354820968	-0.205120661552571	-0.0837442408169936	-1.311169	0.462160064281808	-0.546857527818544	-3.23917803385841	20.0649970575927	11.6104893302561	-9.68049399707841	-23.7518993609735	-4.09784247379241	GOOD	GOOD
0.00791371548526768	0.0182212250736352	-0.0560903342529887	-0.00134626915604624	0.99395496035328	0.913187416801127	0.0399896771905156	0.291947926830897	0.0204659821801633	-0.160334614514697	-0.137358236953385	-1.22347463748901	0.515272134755785	-0.0885865749531608	-3.23917803385841	20.0649970575927	11.6104893302561	-9.68049399707841	-23.7518993609735	-4.09784247379241	GOOD	GOOD
0.00769872639595428	0.0193542256340317	-0.0550862678527627	-0.00173349137117085	0.995306956346606	0.914225110496321	0.0441533586689483	0.288659051860412	-0.0142016991890786	-0.111879791365082	-0.0992417529154731	-1.05520523406484	0.304413807978457	0.368200051787962	-3.23917803385841	20.0649970575927	11.6104893302561	-9.68049399707841	-23.7518993609735	-4.09784247379241	GOOD	GOOD
0.00764212230115669	0.0203579112025827	-0.0537100609186709	-0.00469709356245178	0.995269257256663	0.914782070526009	0.0376345609059153	0.28690127124918	-0.0142577005518859	-0.101341128110327	-0.0409552760814667	-0.780269810432488	0.312737216591719	0.73609912043717	-3.23917803385841	20.0649970575927	11.6104893302561	-9.68049399707841	-23.7518993609735	-4.09784247379241	GOOD	GOOD
0.00782758543211058	0.0210442508092755	-0.0562321945572651	-0.00523666450298566	0.994857607455888	0.910689899713226	0.0405716997918424	0.285687860687946	0.0924634363849123	0.0249969540752115	-0.118349845869814	-0.38066515431616	0.750399769557275	0.795914595070863	-3.08062914461006	20.3636037570761	11.7765215894319	-10.2067653553221	-24.0267157076161	-4.10322163375803	GOOD	GOOD
0.00809642764137803	0.0212447217804911	-0.0559046387131333	-0.00434572399625514	0.995571078984134	0.901963159490775	0.0445737192514549	0.286100279824255	0.125589030921874	-0.044008692181361	-0.0835419982611712	0.0091632895370596	0.857219262933033	0.601855641231172	-2.87334503385841	20.7539970575927	11.9935893302561	-10.4108339970784	-24.1332793609735	-4.10530747379241	GOOD	GOOD
0.00791239898706276	0.0208591374760583	-0.057080831980838	-0.00253814767798903	0.996621099753947	0.89787383126755	0.0412191269587296	0.289020118194664	0.0121563729854265	-0.127816862996755	-0.109887317567102	0.246569774725083	0.145463744443121	0.312107110137604	-2.87334503385841	20.7539970575927	11.9935893302561	-10.4108339970784	-24.1332793609735	-4.10530747379241	GOOD	GOOD
0.00855445415668514	0.019886142527918	-0.0555718629404395	2.38930993495407e-05	0.993941898234347	0.899789571410226	0.0424342655294944	0.29608879597644	0.0472365222331174	-0.0346861541584937	-0.0657776076180652	0.2969776	-0.812917394666191	0.318593017040405	-2.87334503385841	20.7539970575927	11.9935893302561	-10.4108339970784	-24.1332793609735	-4.10530747379241	GOOD	GOOD
0.00818810324633836	0.0184250059244473	-0.0553586599025056	-0.000667160239376435	0.993930360520313	0.908574194220415	0.0457820847594854	0.293484653297819	-0.00538825336365862	0.100755324475922	0.0918025311072028	0.388041454035821	-1.72737516514043	0.3513012	-2.87334503385841	20.7539970575927	11.9935893302561	-10.4108339970784	-24.1332793609735	-4.10530747379241	GOOD	GOOD
0.00853074739397403	0.0166582219663965	-0.056887874309169	0.00063086800867659	0.996658656870165	0.913543339616317	0.0423737133545275	0.30225417426797	0.0291503540468396	0.110098654472376	0.109675304935212	0.374912287810599	-2.31673376291624	0.396497665947421	-3.1859178265865	20.4645010181364	12.1852059456673	-9.86427955190117	-24.1274039432365	-4.10230834682919	GOOD	GOOD
0.00821541638515047	0.0148220212050547	-0.0546903142325522	0.00211589929839499	0.994388798139804	0.922980768429781	0.0435695961526649	0.303220351092486	0.144333950537126	-0.0351248362840499	0.065208892467357	0.496855621377953	-2.30770227404867	0.457812620223959	-3.60681603385841	20.0746770575927	12.4432293302561	-9.67222399707841	-24.1253393609735	-4.10125447379241	GOOD	GOOD
0.00867628891502693	0.0131599552496278	-0.0526412717395837	0.000522389610530209	0.996100573073815	0.926313899732459	0.0423208934774894	0.296747796880968	0.0306973959276307	0.0492909568572057	0.0744704036500117	0.359380827681718	-1.47660227885063	0.363843518302607	-3.60681603385841	20.0746770575927	12.4432293302561	-9.67222399707841	-24.1253393609735	-4.10125447379241	GOOD	GOOD
0.00925271483707923	0.0118741610081226	-0.0557924370921506	0.000638810826630416	0.99746909987886	0.92305981124712	0.0466465790917955	0.295161499485299	-0.0498806359245958	0.0927413892716708	0.0131753295678065	0.359245821625661	-0.679800162798958	0.320864903327213	-3.60681603385841	20.0746770575927	12.4432293302561	-9.67222399707841	-24.1253393609735	-4.10125447379241	GOOD	GOOD
0.00936503011523064	0.0110841334353692	-0.05952606303842	-0.000854143594174861	0.996913045909584	0.917937145690931	0.0485685814236002	0.292519377104666	0.0116042027278198	0.0334065320050823	-0.0223293290155029	0.388727862018728	-0.291553645179238	0.443933036936189	-3.60681603385841	20.0746770575927	12.4432293302561	-9.67222399707841	-24.1253393609735	-4.10125447379241	GOOD	GOOD
0.00916884480749977	0.0107940815683795	-0.0573866582665367	-0.00223645008461775	1.00042454776513	0.915571760853564	0.0451036381524333	0.286650409334042	0.0473284549574379	0.0238988799469279	0.00334154776418918	0.328484415684845	-0.234329922110308	0.472310250961449	-3.45327873381153	20.2026988215669	12.2550551843478	-9.86034757796968	-24.1273667413638	-4.10228701149371	GOOD	GOOD
0.00957293134420328	0.0109007117426639	-0.0552679452577924	-0.000253486338348085	0.997382208456529	0.913837536211341	0.045771547961008	0.288694228123441	-0.00407968152108696	0.0336903265732709	-0.0378545858778197	0.231836675186595	-0.35412754470425	0.443730445343166	-3.24033203385841	20.3802570575927	11.9940693302561	-10.0415339970784	-24.1293193609735	-4.10328147379241	GOOD	GOOD
0.00925885793665071	0.0112530793533722	-0.0558279145757166	-0.00207222233699127	0.997407025166593	0.912160605933414	0.0429599909625507	0.288392402781582	-0.0502017113872776	0.04850754205217	-0.0686049196842616	0.0474431314953876	-0.381348038881812	0.378689212625941	-3.24033203385841	20.3802570575927	11.9940693302561	-10.0415339970784	-24.1293193609735	-4.10328147379241	GOOD	GOOD
0.00980359171571059	0.0117185271991576	-0.0552276966683712	-0.000596727673425758	0.997492352737567	0.913999713840089	0.0422017552159218	0.288359135701928	0.0113628908654693	0.142498256246298	0.0133710598218486	-0.0445107097818465	-0.414721870061308	0.194744288157469	-3.24033203385841	20.3802570575927	11.9940693302561	-10.0415339970784	-24.1293193609735	-4.10328147379241	GOOD	GOOD
0.0104454825491875	0.0122118994418482	-0.0535810398192747	0.00268416660481053	0.997417097909279	0.915015663309697	0.0452853101596547	0.290228798503081	0.0474689993219435	0.177255757227965	0.00275572378136529	-0.00919449039156539	-0.377907408068331	0.0749253790509224	-3.24033203385841	20.3802570575927	11.9940693302561	-10.0415339970784	-24.1293193609735	-4.10328147379241	GOOD	GOOD
0.010593145606782	0.0126773506444881	-0.0542391656698298	-0.000533831993868629	0.995428716270958	0.913099388925954	0.0452267413233749	0.288039117180362	0.0221109256567821	0.17713187101719	0.0134881503568916	0.04957045	-0.0719921862535827	0.110513481910966	-3.3912849055975	20.2543902297202	12.1790760205081	-9.65108496297991	-24.1284308830349	-3.86421057047348	GOOD	GOOD
0.0104284694310549	0.0130488692089238	-0.0560089009361096	-0.000455590747360933	0.997287642890882	0.911609940586247	0.0460370056731366	0.290768594614074	-0.0646786587752078	0.152587248864285	-0.0225885153924346	-0.115189803232703	0.092999168292438	0.0704470266545394	-3.60681603385841	20.0746770575927	12.4432293302561	-9.30324399707841	-24.1276393609735	-3.65122847379241	GOOD	GOOD
0.010801809883739	0.0132520483796806	-0.0558425069917181	-0.00173447219490705	0.999492977585337	0.909098940940725	0.0449503400278556	0.292279296187781	-0.112026399219009	0.0446376402301806	0.00246239358049026	-0.193301650922072	0.06512074	-0.01516777	-3.60681603385841	20.0746770575927	12.4432293302561	-9.30324399707841	-24.1276393609735	-3.65122847379241	GOOD	GOOD
0.0105404707968582	0.0132598517772076	-0.0580897679520877	-0.00119679229235924	0.996705605486248	0.90860037266209	0.0438299696668968	0.289122863064669	-0.050523519676059	-0.0606129575769341	0.0636893412381929	-0.102553324931451	-0.289630734200148	0.0178456655961777	-3.60681603385841	20.0746770575927	12.4432293302561	-9.30324399707841	-24.1276393609735	-3.65122847379241	GOOD	GOOD
0.0103952174023079	0.0131399223389261	-0.0554946157784261	-0.00126940996974465	0.994104154692451	0.91210650296103	0.0454249909298383	0.293619214936952	0.0110027504173215	-0.0846641950323346	0.124940389818638	-0.07413313	-0.493764035099537	-0.0870860002765798	-3.60681603385841	20.0746770575927	12.4432293302561	-9.30324399707841	-24.1276393609735	-3.65122847379241	GOOD	GOOD
0.0104054859761147	0.013057377670027	-0.053322273260514	-0.00244062484743101	1.00024824675819	0.914282492487477	0.0475985378239636	0.297729385205711	0.0725194113763944	-0.0236733882384217	0.111660620417583	-0.209779539732757	-0.575773013837228	-0.231889708543165	-3.45698313605205	20.0775438204196	12.5994152660221	-9.70349348068517	-24.3333071321175	-3.90094660590039	GOOD	GOOD
0.0111245200352693	0.013238381793358	-0.0576755742079901	0.000987223687907733	0.999681509319096	0.914264889561031	0.0486087671402603	0.299236616926227	0.109126172563596	0.0457777873236639	-0.010882121993437	-0.253237627388324	-0.809370354826737	-0.2594804	-3.23677603385841	20.0817570575927	12.8289593302561	-10.0332639970784	-24.5027593609735	-4.10669247379241	GOOD	GOOD
0.0111520117674994	0.0139078146821724	-0.0554461821222665	-0.00112823089488483	0.994925759402824	0.917476739333949	0.0524717779105717	0.299778362152519	0.0347609846453997	-0.0365774507492302	-0.0593699412271126	0.00851149812589967	-0.756830967598025	-0.157596776814104	-3.23677603385841	20.0817570575927	12.8289593302561	-10.0332639970784	-24.5027593609735	-4.10669247379241	GOOD	GOOD
0.010921119261972	0.0152291952368244	-0.0549517492704673	-0.00248493642998766	0.997433389019779	0.920352754381642	0.0516546558228358	0.299498687668917	-0.00174395064913703	-0.0248087070414821	0.0264853846881476	-0.0691551533110449	-0.550644459400363	-0.00784680616483045	-3.23677603385841	20.0817570575927	12.8289593302561	-10.0332639970784	-24.5027593609735	-4.10669247379241	GOOD	GOOD
0.0105621368991906	0.0172614950711172	-0.0559023724943806	-0.00384751072470499	1.00168206913921	0.921166656901748	0.0482657264458844	0.295949362029631	0.0598752565695854	0.0106538698221051	0.0755592634103357	-0.329436725502297	-0.0681729415589148	0.114786206030917	-3.23677603385841	20.0817570575927	12.8289593302561	-10.0332639970784	-24.5027593609735	-4.10669247379241	GOOD	GOOD
0.010500292321716	0.0199367248325761	-0.0534758707053887	-0.00412836590096614	0.9993509490572	0.917180968494442	0.0506860456582436	0.2898899166726	0.0348597361758722	0.0468571250947264	0.0386813054243582	-0.418507581315989	0.44736573284468	-0.00531459094828259	-3.0909744061529	20.2036325845419	12.6758364215077	-10.2476240040706	-24.2929923366244	-4.1059061597058	GOOD	GOOD
0.010183335117414	0.0230776858209037	-0.054246221402911	-0.00355429463030693	0.99846311439382	0.91411882696086	0.0484115169420563	0.288608983267403	0.0357800528534377	-0.0839504261474524	-0.00998607105746118	-0.515950827997535	0.533906363283615	-0.172235387057281	-2.87016503385841	20.3882070575927	12.4439393302561	-10.4108339970784	-24.1332793609735	-4.10530747379241	GOOD	GOOD
0.0112324700709928	0.0264575966771456	-0.0551500965207186	-0.00248815764266552	0.999580641718566	0.913529534774612	0.0447600405773904	0.286806790204876	-0.0272089907561597	-0.00259845180578784	-0.0598742262102404	-0.533355208815723	0.311110236871096	-0.128108062951857	-2.87016503385841	20.3882070575927	12.4439393302561	-10.4108339970784	-24.1332793609735	-4.10530747379241	GOOD	GOOD
0.0113349129838633	0.0298529677126887	-0.0532051447804181	-0.00218544552774438	0.996467202894154	0.913452561637984	0.0454005312486872	0.289443650505888	0.0230621608709143	0.0837239398164756	0.0014210506584689	-0.471274046816573	0.0807855134119596	-0.146993153529248	-2.87016503385841	20.3882070575927	12.4439393302561	-10.4108339970784	-24.1332793609735	-4.10530747379241	GOOD	GOOD
0.0114605762168149	0.0330094406801778	-0.0548282257373005	-0.00181069632999405	0.994545648565751	0.91382015739581	0.0448520648990812	0.297691847970245	-0.0142681455013767	-0.0137859083193436	0.0145922432050156	-0.589502529366432	0.0750350398268843	-0.1984023	-3.30524559476364	20.5318908196005	12.4422540971084	-10.4108339970784	-24.1332793609735	-4.10530747379241	GOOD	GOOD
0.0122816633549044	0.0355301962421233	-0.056652448425524	-0.000848999879254802	0.994522032593199	0.915554064390358	0.043212316254114	0.297011566589155	0.0338295163996035	-0.0111124139048356	-0.0227586810695355	-0.656337667601519	0.0897565827689663	-0.0191061145654426	-3.98030603385841	20.7548270575927	12.4396393302561	-10.1895193146127	-24.3570363956226	-3.61765135020669	GOOD	GOOD
0.0113594259485305	0.0368782376527254	-0.0548600709593437	0.000313958212750137	0.998178755753558	0.913618679895228	0.0420847756324042	0.294557533042342	0.0130137940660129	-0.0734268665444434	-0.0228220649016589	-0.521134897110016	0.100383695840992	0.0347934206882797	-3.98030603385841	20.7548270575927	12.4396393302561	-10.0338739970784	-24.5143993609735	-3.27469447379241	GOOD	GOOD
0.0107434951315592	0.0365989427581618	-0.0548555864188968	0.00101436144435689	0.999830520296801	0.911404930276096	0.042743798464887	0.297536242365208	-0.137496323659643	-0.000834282901383415	0.048435156293862	-0.555632397502592	0.195778329367722	-0.0515036907687996	-3.98030603385841	20.7548270575927	12.4396393302561	-10.0338739970784	-24.5143993609735	-3.27469447379241	GOOD	GOOD
0.0107903808962656	0.0345755022181141	-0.0544871792332255	-0.000403843958115292	0.996803566649891	0.913151039401803	0.045096805057885	0.294495467516932	-0.0661378906861804	-0.000886137616572183	0.137417801785315	-0.371536576814121	0.351304593189282	-0.0396716621792163	-3.98030603385841	20.7548270575927	12.4396393302561	-10.0338739970784	-24.5143993609735	-3.27469447379241	GOOD	GOOD
0.0108648974327001	0.0311253552052158	-0.0531341968220769	-0.00311790458674101	0.995654751622242	0.911102529176793	0.046142841544914	0.291543938100469	0.0709582444343142	-0.000882137710194146	0.0761381513516315	-0.235112030504927	0.530990677750168	-0.01516777	-3.55501472004267	20.8999733833758	12.4401855860739	-10.0338739970784	-24.5143993609735	-3.27469447379241	GOOD	GOOD
0.01105559906985	0.0269060961082161	-0.052491173843496	-0.0042359136649969	0.995678797417156	0.910742539747306	0.0424041617923155	0.297995795834327	0.0852952942079491	-0.000822342914505277	-0.00868713779083736	-0.222174154674896	0.674491728412679	-0.089258010660213	-2.87475503385841	21.1321370575927	12.4410593302561	-10.4816858082769	-24.515958117024	-3.51005632658316	GOOD	GOOD
0.0111004132899965	0.0226709231271956	-0.0539605986551208	-0.00160382655970731	0.995743364434032	0.911870378150748	0.0454998586935313	0.296997550054693	0.0473391283210562	0.0218875144912559	-0.0609190378524921	-0.273348127779903	0.612182141082821	-0.21189102145831	-2.87475503385841	21.1321370575927	12.4410593302561	-10.7722039970784	-24.5169693609735	-3.66274747379241	GOOD	GOOD
0.0106031780411965	0.0190175894339346	-0.0535524749310368	-0.000893143324211202	0.999272244541125	0.911634108732012	0.0421910230537827	0.29114911326702	0.0941720649112866	0.126303351624255	0.0236940379180386	-0.245546142719456	0.285868606453854	-0.0718713369878397	-2.87475503385841	21.1321370575927	12.4410593302561	-10.7722039970784	-24.5169693609735	-3.66274747379241	GOOD	GOOD
0.0110109636419613	0.0162946942828221	-0.051968230243007	-0.00582952221793529	1.00104215108194	0.91296257489002	0.0424654731878933	0.288793638532526	0.0535977870381006	0.146464377985551	-0.0166269458583595	-0.121363490933172	0.0879013665108131	0.196943781958663	-2.87475503385841	21.1321370575927	12.4410593302561	-10.7722039970784	-24.5169693609735	-3.66274747379241	GOOD	GOOD
0.0104994103856956	0.0146591605723179	-0.053619318058416	-0.00539001124467013	0.999566206142792	0.916226144171383	0.049081020282354	0.29417593031199	-0.137513768065194	-0.0234338981411942	-0.137404264831491	-0.112609962868596	0.139354927328866	0.214231843417965	-3.01255726830369	20.8503636590861	12.4417848199574	-10.7722039970784	-24.5169693609735	-3.66274747379241	GOOD	GOOD
0.0102957037936513	0.0141441376052023	-0.0542952885132979	-0.00340612682642573	0.998180138382376	0.919373613647743	0.0496607458764127	0.298856023718096	-0.0679171202311966	-0.0827182217545668	-0.0459370720641066	-0.105010933480215	0.572884520635266	0.198653280172059	-3.23944703385841	20.3864270575927	12.4429793302561	-10.2296417666653	-23.9468243131906	-3.87892505065282	GOOD	GOOD
0.0103508423435622	0.0146675531269074	-0.0524680168813706	-0.00515435444189674	0.997315795353393	0.918371239388299	0.0512769302730313	0.29476392764339	0.0473134634963055	-0.0306661615443518	-0.0381740876434003	-0.136788864917168	1.26231789274563	0.291016944204238	-3.23944703385841	20.3864270575927	12.4429793302561	-9.68876399707841	-23.3784493609735	-4.09443147379241	GOOD	GOOD
0.0100747080598038	0.0160411525275283	-0.0520273721044734	-0.00316460484537491	1.00145935867086	0.913240455134077	0.0540894570941496	0.293594844711979	0.0242807759565715	0.0511749375610453	-0.0302261888703464	-0.433019919318853	1.85926600849943	0.196473521074571	-3.23944703385841	20.3864270575927	12.4429793302561	-9.68876399707841	-23.3784493609735	-4.09443147379241	GOOD	GOOD
0.00989795000885629	0.0180065196441126	-0.0533417340803276	-0.00191523553853057	0.996331715303728	0.911223799926454	0.0488386800922529	0.296287151688905	0.0315641910034435	0.0721239978577631	-0.122628800052828	-0.687256642546882	1.95801250635792	0.1069886	-3.23944703385841	20.3864270575927	12.4429793302561	-9.68876399707841	-23.3784493609735	-4.09443147379241	GOOD	GOOD
0.00972139045959946	0.0202526974950733	-0.0542120428783402	-0.00801017093542166	0.994753836910315	0.910620267427507	0.043573903179631	0.293664482161079	0.200207120702731	0.207669952439277	-0.0158757034298842	-0.7545028	1.83821483651081	0.185351544495475	-3.24114831917933	20.6621650072198	12.4419155636176	-9.68876399707841	-23.3784493609735	-4.09443147379241	GOOD	GOOD
0.00894995830813701	0.0224326969198124	-0.0572780628722585	-0.00748499928423011	0.994954512972694	0.910488843589722	0.0423331546182882	0.288043020863691	0.105043168337767	0.0580753470084013	0.00938852933547562	-0.7545028	1.6799087449102	0.150305260907235	-3.24403703385841	21.1303570575927	12.4401093302561	-9.43973652371893	-23.8579361583895	-4.09752681074261	GOOD	GOOD
0.00920730759000003	0.0242273701870803	-0.0574628768798988	-0.00549735825697714	0.995459403127455	0.909585882413647	0.0389157364409135	0.285387740402134	-0.209031319713969	0.0361997505141013	-0.122771983853823	-0.714344286379178	1.3452601856586	0.146644837593856	-3.24403703385841	21.1303570575927	12.4401093302561	-9.30291399707841	-24.1213793609735	-4.09922747379241	GOOD	GOOD
0.00818032537104483	0.0254221799933513	-0.0581287406946425	-0.00366042427627047	0.996852244664305	0.90840056036995	0.0420802001099714	0.286901247862371	0.0307784892632646	-0.0448801650619929	-0.083863422633838	-0.571454375075836	1.15980276127924	0.28774751388694	-3.24403703385841	21.1303570575927	12.4401093302561	-9.30291399707841	-24.1213793609735	-4.09922747379241	GOOD	GOOD
0.00821872637165984	0.0259361726267196	-0.0585565031183837	-0.00437112370420764	0.998864971035637	0.908735076102385	0.0393819614740094	0.285426190295798	0.0637764723502138	-0.0984346509960862	-0.0613657065859138	-0.5070957	1.139108	0.2309053374274	-3.24403703385841	21.1303570575927	12.4401093302561	-9.30291399707841	-24.1213793609735	-4.09922747379241	GOOD	GOOD
0.00817906026349672	0.0258060070080791	-0.0582590712831848	-0.00436698839796272	0.996179283994176	0.908044983966657	0.0411567710340858	0.292901992612575	0.00789930890044416	-0.103876790497963	-0.0447134740063667	-0.5070957	0.981360615209374	0.00658552543538363	-3.2435246056464	20.9929318064652	12.2774842406741	-9.30291399707841	-24.1213793609735	-4.09922747379241	GOOD	GOOD
0.0075932943959314	0.0251485510584121	-0.056853108075474	-0.00272671827970054	0.996732068875177	0.908480987675588	0.0455862938263267	0.292996511777237	-0.019783042880896	-0.0935493803903385	-0.039382098670881	-0.548214769725968	0.781446616089073	-0.157455471120892	-3.24262703385841	20.7522170575927	11.9926293302561	-9.30291399707841	-24.1213793609735	-4.09922747379241	GOOD	GOOD
0.00731653765727364	0.0241049310360913	-0.0562723305121695	-0.00365542137777528	1.00185266485998	0.908979349361237	0.0456386819504458	0.29139014408575	-0.137605869795068	0.0580274803404017	0.0168350347498603	-0.5689475	0.641652753108285	-0.239243402571204	-3.24262703385841	20.7522170575927	11.9926293302561	-9.30291399707841	-24.1213793609735	-4.09922747379241	GOOD	GOOD
0.00749970432093005	0.0227945063708505	-0.0600820922415792	-0.00453758317088614	0.993231947603673	0.914195311404621	0.04710909265571	0.293395647464162	-0.0932955094018409	0.0368289656962048	-0.0223618325543525	-0.527347678765322	0.481725430621538	-0.218400948127075	-3.24262703385841	20.7522170575927	11.9926293302561	-9.30291399707841	-24.1213793609735	-4.09922747379241	GOOD	GOOD
0.00721652076129357	0.0213184175825134	-0.0589570510352664	-0.00574090738085658	0.993834205794502	0.915752276109874	0.0470586150646642	0.294509507685274	0.00771015306788492	0.0413238849765239	-0.0222775059272835	-0.423413320400925	0.180941388838665	-0.115766582649939	-3.24262703385841	20.7522170575927	11.9926293302561	-9.30291399707841	-24.1213793609735	-4.09922747379241	GOOD	GOOD
0.00727870737195884	0.0197998072265315	-0.0551374913700386	-0.00441175242713122	0.994517007481606	0.915660283092484	0.0419553736414958	0.293819673864553	0.0253317484429272	0.0541636792089807	0.0214488164298346	-0.3833921	0.268087874154065	-0.0346917285714087	-3.24231181002673	20.7544147197865	12.1525279545716	-9.30291399707841	-24.1213793609735	-4.09922747379241	GOOD	GOOD
0.00768166994734837	0.0184102611191492	-0.053887334464947	-0.00298550781774502	0.994912595603183	0.914489495173238	0.0424880946452315	0.291887041719779	0.0293364350614936	-0.0182876148911892	0.0351025948343053	-0.214108256654127	0.608402734998759	0.0266238486842283	-3.24174203385841	20.7583870575927	12.4415493302561	-9.3087983895002	-23.8701363315136	-3.79035845249974	GOOD	GOOD
0.00744035250305658	0.017340984281601	-0.0533742991045168	-0.00129800655820154	0.995591895117364	0.911534075183493	0.0423751329527408	0.291114645221144	0.0652261250261457	0.0794436513847775	-0.0402700132730841	-0.0934225932034094	1.09096999293763	0.172000292087484	-3.24174203385841	20.7583870575927	12.4415493302561	-9.31151399707841	-23.7541893609735	-3.64781747379241	GOOD	GOOD
0.00726840364041588	0.0167262063719834	-0.0531054718255706	-0.000670216865815937	0.998641504682774	0.908093088286808	0.0409035851012385	0.29669250267265	-0.0360794135297126	0.0968882031573343	-0.0258581513114141	0.0970816055792748	1.21714895712232	0.2291449	-3.24174203385841	20.7583870575927	12.4415493302561	-9.31151399707841	-23.7541893609735	-3.64781747379241	GOOD	GOOD
0.00749399655389444	0.0165813220429688	-0.0536720978427574	-0.00361816077208892	0.998601543515534	0.907702594427079	0.0415559190016676	0.298893946604224	-0.0327464890599663	0.0584629434415421	-0.0374423864085289	0.21631494244085	1.07421428443752	0.101637122252579	-3.24174203385841	20.7583870575927	12.4415493302561	-9.31151399707841	-23.7541893609735	-3.64781747379241	GOOD	GOOD
0.00737884145402406	0.0168032602853055	-0.0523953354047308	-0.00250062504777119	1.00240197084617	0.906306034826658	0.0417096163178708	0.296734149426842	0.0257057239250561	0.0585022504236183	0.118789033653521	0.2351258	0.978025273837581	0.00317123454835484	-3.49873273999209	20.6290269277075	12.5758290793747	-9.31151399707841	-23.7541893609735	-3.64781747379241	GOOD	GOOD
0.00761904707410141	0.0172312508543711	-0.0539266466565443	-0.00337156501447989	1.00016712971729	0.907926639072428	0.0452784495945536	0.299386097060303	-0.0572389268311302	-0.00343143596890563	0.0175449952590752	0.191603926357468	0.750191267305574	-0.0581452736755331	-3.97725203385841	20.3881570575927	12.8258593302561	-9.34877917655756	-24.0130261485755	-3.96568818818379	GOOD	GOOD
0.00756411111287915	0.0177368475633227	-0.056971731852618	-0.00391483085506274	0.995481663906299	0.910980828985874	0.0486541238489617	0.298229694198609	-0.0735164793305615	-0.0784530378145946	-0.0437330878913573	-0.00177891194043939	0.6617805	-0.033030078605725	-3.97725203385841	20.3881570575927	12.8258593302561	-9.36447399707841	-24.1220393609735	-4.09956447379241	GOOD	GOOD
0.0076983935877342	0.0182753976131649	-0.0566274916680936	-0.00040870792397291	0.996447168540463	0.914305655722999	0.0456692365708381	0.294958372074168	0.0684794047493518	0.0401283770689875	-0.0414996397282171	-0.118135610479444	0.364648256225739	-0.0586198901757098	-3.97725203385841	20.3881570575927	12.8258593302561	-9.36447399707841	-24.1220393609735	-4.09956447379241	GOOD	GOOD
0.00749693315927773	0.0188554307898148	-0.054844590136921	-0.00243335937139197	0.995782665230953	0.912152109279973	0.0473052463894452	0.29280836454529	0.0664008295281064	0.138264932725797	0.0177454333340256	-0.180227915652788	0.500195544700272	-0.0325563043314911	-3.97725203385841	20.3881570575927	12.8258593302561	-9.36447399707841	-24.1220393609735	-4.09956447379241	GOOD	GOOD
0.00770019816438648	0.0194689675375605	-0.0543728802756762	-0.00603196915290786	0.995411931872756	0.912693547657735	0.0447763578319589	0.290098066143593	0.0066248888372536	0.156796795960114	-0.00153087035375378	-0.242321084217637	0.730851438258064	0.0287602123964723	-3.72557547645573	20.514842230938	12.6943562673808	-9.36447399707841	-24.1220393609735	-4.09956447379241	GOOD	GOOD
0.00770778926682332	0.0200443818544656	-0.055350476425593	-0.00217185991609142	0.99514958377628	0.910525776607812	0.0444787527164101	0.296557525516516	0.0681093383886688	0.0367615745960064	0.038818436251528	-0.170237003415096	0.953692795399494	0.0900767492308394	-3.24174203385841	20.7583870575927	12.4415493302561	-9.05889430544604	-23.848645362506	-4.095388504841	GOOD	GOOD
0.0077429730809094	0.020458424551609	-0.0541968143557135	-0.000577761274960619	0.99596239605755	0.915406407645973	0.0458936030059504	0.304650773671767	0.0251274447140159	-0.0795490765432776	-0.00284553150801661	-0.180947713460405	1.10652371721853	0.195789426005279	-3.24174203385841	20.7583870575927	12.4415493302561	-8.94188399707841	-23.7439593609735	-4.09378947379241	GOOD	GOOD
0.00757361605125355	0.0205986974755175	-0.0519420634633088	-0.00137377454378432	0.995771283902021	0.913823850791983	0.0392081520352469	0.302501721537257	-0.0752212996182423	-0.00104518448680053	-0.083954155642855	-0.423849508429957	1.61876447727503	-0.127952472503081	-3.24174203385841	20.7583870575927	12.4415493302561	-8.94188399707841	-23.7439593609735	-4.09378947379241	GOOD	GOOD
0.00753070369328706	0.0204169450906874	-0.0535873633975603	-0.00121120928582977	0.994331206145326	0.912386221366737	0.0398459557178101	0.300747156202551	0.047126417838253	0.0189811798921731	-0.022000026702865	-0.597983557158822	1.88310994290285	-0.304355947010095	-3.24174203385841	20.7583870575927	12.4415493302561	-8.94188399707841	-23.7439593609735	-4.09378947379241	GOOD	GOOD
0.00773053630927473	0.0199609484820112	-0.0561674548975618	-0.000743173896314643	0.994521269968358	0.910604338184029	0.0418904809295131	0.294664955569651	0.0264301832164718	0.0981941559169569	0.0385400994414746	-0.493743408567244	1.20963333197054	-0.094989242056015	-3.11703233552346	20.6361743332223	12.5712278560577	-8.94188399707841	-23.7439593609735	-4.09378947379241	GOOD	GOOD
0.0077730450221132	0.019411845205244	-0.0556721846559082	-0.00284199544976226	0.9952980550432	0.922210449661085	0.0450242920461355	0.298748764860703	-0.0145168864989764	0.157327529086763	-0.0634309235551673	-0.261546033745853	0.782904364032199	0.347632583008548	-2.86940703385841	20.3935070575927	12.8287193302561	-9.76475075389131	-23.7574504405776	-3.76566889500853	GOOD	GOOD
0.00743053573295425	0.019082100108291	-0.0571313042880847	-0.00462738516051743	0.994151645491693	0.927021294810278	0.0474636082528002	0.300958143364794	-0.0349510128548038	0.0191116962080071	-0.00221171430119671	-0.160905350939114	1.68335415842109	0.692274002656249	-2.86940703385841	20.3935070575927	12.8287193302561	-10.0501339970784	-23.7621293609735	-3.65187147379241	GOOD	GOOD
0.00750893250361758	0.0193264160725733	-0.0550211814451472	-0.0036487906308608	0.998188443295939	0.919347906008234	0.0500765823216469	0.301509166870499	-0.0556869635156301	-0.0614562931341182	0.0184987768126415	0.0806090987494639	2.98909533043273	0.901036511025987	-2.86940703385841	20.3935070575927	12.8287193302561	-10.0501339970784	-23.7621293609735	-3.65187147379241	GOOD	GOOD
0.00722568466006655	0.0204168353117356	-0.0519079872854414	-0.00539330867194639	0.998488634650399	0.913773174687747	0.050275627579804	0.301008739469506	-0.0144881354718412	0.0988581820267496	-0.0629229003668214	0.265794224467224	4.15646240092214	0.561769484000667	-2.86940703385841	20.3935070575927	12.8287193302561	-10.0501339970784	-23.7621293609735	-3.65187147379241	GOOD	GOOD
0.00757496490536814	0.0224512750498347	-0.0536852108256278	-0.00738941183878688	0.996861141553466	0.910308458913318	0.047992781335839	0.294351801112221	0.00569800026243779	-0.0605048699087786	-0.0849474094474933	-0.0476833034348507	4.50783718135231	-0.266356111691337	-2.869655453711	20.3917700850087	12.7026151206544	-10.0501339970784	-23.7621293609735	-3.65187147379241	GOOD	GOOD
0.0072719208930559	0.0253231235389209	-0.054860447396289	-0.00302447002612708	0.997367325695806	0.9021101827481	0.0445344031014357	0.291956519123344	0.0671475535367943	-0.0604977509540963	0.0187638936960438	-0.479856038198246	4.11671744947215	-0.874629950367588	-2.87016503385841	20.3882070575927	12.4439393302561	-9.66761744656091	-23.9460364710259	-3.88088177059029	GOOD	GOOD
0.00708555549957566	0.0287719251110034	-0.054662206527224	-0.00199942948968832	0.9996599169186	0.900489636690624	0.0404618469540879	0.297812658943204	0.0684645797502761	-0.0218154722554105	-0.0225280836970287	-0.726512787939357	3.39131104128609	-0.990485414375802	-2.87016503385841	20.3882070575927	12.4439393302561	-9.30291399707841	-24.1213793609735	-4.09922747379241	GOOD	GOOD
0.00716382835655601	0.032496370996556	-0.0569388662542232	-0.00211390454638652	0.998887220683618	0.904207337661036	0.0425864252812809	0.299197372120266	0.00521140756971984	0.0199338350951796	-0.0622918064967549	-0.78420871826131	2.68100905260372	-0.48692700089731	-2.87016503385841	20.3882070575927	12.4439393302561	-9.30291399707841	-24.1213793609735	-4.09922747379241	GOOD	GOOD
0.0072590347316924	0.0362469158376435	-0.0581245172403146	0.00109889943093443	0.996040569228288	0.905452922820149	0.0464029569702499	0.298716201846241	0.0270035784499874	-0.0411992521496639	-0.145269545624482	-0.527813810760564	2.42052028470835	0.115628588761688	-2.87016503385841	20.3882070575927	12.4439393302561	-9.30291399707841	-24.1213793609735	-4.09922747379241	GOOD	GOOD
0.00707822959863095	0.0398373054020647	-0.0584079865394209	-0.00270856539986956	0.995242845408358	0.904593566326123	0.0456344821805019	0.296586094125103	-0.0147394661860871	-0.000936838812354939	-0.10586007794979	0.00468659905775734	2.171805178748	0.48351093147425	-2.87016503385841	20.3882070575927	12.4439393302561	-9.30291399707841	-24.1213793609735	-4.09922747379241	GOOD	GOOD
0.00693120713295602	0.0431057892876658	-0.0586334803386634	-0.00265190061525152	0.997179582967594	0.902704795774996	0.0478330005613165	0.296717229271625	-0.0737265863303481	0.0180870599739459	-0.0224993432752537	0.592754120571033	1.94272932962652	0.494426993673219	-2.87016503385841	20.3882070575927	12.4439393302561	-9.4989662096351	-24.1201572890756	-4.3383423120168	GOOD	BAD
0.00716522832191981	0.0458927066134756	-0.0563275733819467	-0.00338778278062093	0.993337551726041	0.900127744917308	0.0443535384645132	0.302422010732067	-0.160245911987865	0.0963105914171214	-0.00295057565121886	1.08538154233299	1.69121745846536	0.318609831071151	-2.87016503385841	20.3882070575927	12.4439393302561	-9.67189399707841	-24.1190793609735	-4.54925347379241	GOOD	BAD
0.00694718040676853	0.0480483159517828	-0.0560222544887561	-0.00135452265409655	0.99450065926764	0.89888286274521	0.041926489444206	0.307000863588247	-0.0761767692108849	0.139624875284618	6.52423908321584e-05	1.18657062196855	1.33626999214183	0.224366775972496	-2.87016503385841	20.3882070575927	12.4439393302561	-9.67189399707841	-24.1190793609735	-4.54925347379241	BAD	BAD
0.00708244404019919	0.0494342658157513	-0.0558030178693979	-0.002986428151855	0.996187067664114	0.902715661250654	0.0395718666370314	0.308774037011873	0.00144301439662473	0.133142688401683	-0.00647525265044117	1.06746569001503	1.00438427615507	0.134901613635885	-2.87016503385841	20.3882070575927	12.4439393302561	-9.67189399707841	-24.1190793609735	-4.54925347379241	BAD	BAD
0.00665911195847683	0.0499130897406256	-0.057710768652098	-0.00457188466045157	0.996887423450517	0.908104111844442	0.0380140782831343	0.30996055482343	0.0928588267274387	0.239805625805166	0.084566339442923	0.870066259625047	0.547098103610422	0.1069886	-2.75408571454511	20.3904280109511	12.5649405080713	-9.67189399707841	-24.1190793609735	-4.54925347379241	BAD	BAD
0.0066646638803036	0.0493754620608609	-0.0577608059679233	-0.00520393904275888	0.991442677270365	0.911020080398364	0.0408254484301215	0.308614432575749	-0.0569866998758338	0.0988867142042958	-0.0264385719239896	0.695872261484285	0.369512646998527	-0.0275787051100924	-2.50012503385841	20.3952870575927	12.8296693302561	-9.46866000948987	-24.1203461997492	-4.30137939254541	BAD	BAD
0.00631535255884022	0.0478130671774967	-0.0537177998403232	-0.00188410996066795	0.992562609980385	0.913931128439597	0.0451596630711909	0.305732441951753	-0.0145664148904402	0.03952907974092	0.119188617452492	0.702394421514455	0.621678511163207	-0.035693319663933	-2.50012503385841	20.3952870575927	12.8296693302561	-9.30291399707841	-24.1213793609735	-4.09922747379241	BAD	BAD
0.00656708780920501	0.0453648965257324	-0.0537740876245854	-0.00181723358018726	0.995438444446162	0.918505152623001	0.0450072636157744	0.304406424933178	-0.0335577456388188	0.0720474872017309	0.123439954455424	0.695395451510822	1.14767574624067	0.182361033930412	-2.50012503385841	20.3952870575927	12.8296693302561	-9.30291399707841	-24.1213793609735	-4.09922747379241	GOOD	BAD
0.00648676619849526	0.0423120795012515	-0.053032687516891	-0.0024070283239965	0.99394958603974	0.920771928613988	0.0484349718867413	0.305950707391211	-0.0570589001729791	0.162908129653364	0.0386733325770925	0.563730057062029	1.73944917298463	0.427627077330552	-2.50012503385841	20.3952870575927	12.8296693302561	-9.30291399707841	-24.1213793609735	-4.09922747379241	GOOD	BAD
0.00644249243300673	0.0390506127387034	-0.0551057491340044	-0.00192817736387502	0.999217896023719	0.917541039926121	0.0505138286781435	0.299939961615812	0.0233894086499298	0.0530935864544326	0.0386707148238341	0.272368102734976	2.21095945035042	0.672893175708173	-2.95372963966896	20.5054688529091	12.7101438097932	-9.72120415844772	-24.1258758867665	-4.10152330698701	GOOD	GOOD
0.00644920611305304	0.0360040857352027	-0.056346573669984	-0.00477177660160525	0.997154152781867	0.911639833189052	0.0498699535983617	0.295370335522041	0.127632056029151	0.140366261650451	0.0199117867575471	0.0408845313282269	2.3580715254696	0.7788484	-3.98030603385841	20.7548270575927	12.4396393302561	-10.0415339970784	-24.1293193609735	-4.10328147379241	GOOD	GOOD
0.00649592600809504	0.0334806095161739	-0.0548936018137917	-0.00363029243918685	0.996860154581492	0.908320776054461	0.0527869897522148	0.297670539105205	0.114306641279703	0.039705485871316	-0.0414185304407571	-0.118806875959825	2.332428	0.81391274596073	-3.98030603385841	20.7548270575927	12.4396393302561	-10.0415339970784	-24.1293193609735	-4.10328147379241	GOOD	GOOD
0.00647871695737593	0.0315994993444975	-0.0534364324332735	0.00107133149073092	1.00074348748209	0.905640160940446	0.0527338152569681	0.30034440027295	0.00420599822663212	0.0342115696608613	-0.0471084297711852	-0.305046653848244	2.332428	0.592898901455573	-3.98030603385841	20.7548270575927	12.4396393302561	-10.0415339970784	-24.1293193609735	-4.10328147379241	GOOD	GOOD
0.00583727400433722	0.0303186711388114	-0.0531659074435034	0.00178698450932958	0.997557290764703	0.903458948518311	0.048824145910749	0.301126206687578	0.0286566151908623	0.0991736604897307	0.0384730337984813	-0.527317389663927	2.50597683635335	0.234723053092156	-3.64650884719263	20.6445917590357	12.4409322542204	-10.0415339970784	-24.1293193609735	-4.10328147379241	GOOD	GOOD
0.00599005883479689	0.0294674359841776	-0.0558763694649924	-0.00307044999936493	0.995972478471265	0.901076041971257	0.0455811573647076	0.30248152684485	0.00398318207830543	0.0220229132047549	0.0200275566489578	-0.558343523958772	2.35117704466639	0.0712138256183221	-2.87016503385841	20.3882070575927	12.4439393302561	-10.2576474140358	-24.12797220305	-4.36687049313343	GOOD	GOOD
0.00610134224149172	0.0287886975964312	-0.0576851817510848	-0.00186275528050197	0.996977970237492	0.897935138800696	0.044074503012234	0.305869834907975	0.0654474582158442	-0.0612407889072393	-0.00470244286124932	-0.652962851141012	1.66093672814275	0.00989971698077206	-2.87016503385841	20.3882070575927	12.4439393302561	-10.4105039970784	-24.1270193609735	-4.55330647379241	GOOD	GOOD
0.00659577841907421	0.0280531835463923	-0.0560576753647987	-0.00017907717972588	0.991901101939032	0.898761059166833	0.0451882179459807	0.303787889946369	0.0356327149606215	-0.026019170377673	0.0383901130193287	-0.717794688258908	0.999407870877414	0.0573303129928073	-2.87016503385841	20.3882070575927	12.4439393302561	-10.4105039970784	-24.1270193609735	-4.55330647379241	GOOD	GOOD
0.00678324646229689	0.0271820035739246	-0.0548028067052834	0.00216632629517277	0.992823457228105	0.902793569091443	0.0427485909147082	0.302607969859277	-0.119390226874971	0.0925640356852856	0.00213664742231952	-0.65570156034547	0.389031127046958	0.0705011999093431	-2.87016503385841	20.3882070575927	12.4439393302561	-10.4105039970784	-24.1270193609735	-4.55330647379241	GOOD	GOOD
0.00659005048309555	0.0262867369914749	-0.0539511782169576	-0.00336005479080817	0.99947255310274	0.907483604583939	0.0406151720734086	0.306395834130268	-0.0578550213024208	0.141317397427622	-0.0482561607128885	-0.593608395514229	-0.0904728010025121	0.119361832062368	-3.0869705201402	20.3887154215795	12.5564464514232	-10.4105039970784	-24.1270193609735	-4.55330647379241	GOOD	GOOD
0.00652574229525525	0.0256182297715014	-0.0554843459423264	-0.00253784155458456	0.996753422245508	0.910878204448982	0.0447585792831756	0.303540157748014	-0.03240397037109	0.0921332647993901	0.0204819206095478	-0.5689475	0.163975537935617	0.0571798085918553	-3.60797003385841	20.3899370575927	12.8268093302561	-9.96852857470824	-23.8962158908941	-4.54878892507812	GOOD	GOOD
0.00650774476529073	0.0254479036085417	-0.0558249395524741	-0.00276085281807126	0.997457490155238	0.908591914415125	0.0427720188615717	0.304035766205906	-0.04017111778822	0.176059985794838	-0.0407693739147656	-0.794971502868881	0.713831850292154	-0.201165257639267	-3.60797003385841	20.3899370575927	12.8268093302561	-9.68016399707842	-23.7456293609735	-4.54584147379241	GOOD	GOOD
0.00665055780616919	0.0259516798085416	-0.0555350689579905	-0.00315300074941747	0.998888274427208	0.906210269000126	0.0416924123004214	0.303778556764347	0.0471427098343408	0.107207729226697	-0.0486877543494575	-0.826327508542815	0.571309941060938	-0.133378327905609	-3.60797003385841	20.3899370575927	12.8268093302561	-9.68016399707842	-23.7456293609735	-4.54584147379241	GOOD	GOOD
0.0065790211357945	0.0271612012760387	-0.054435008673336	-0.00115481220707618	0.997796216589628	0.909019667010286	0.04224326293631	0.303913365466077	-0.00608660277924179	-0.0272831108463431	0.00307401782016679	-0.792651425790601	0.10584735355929	0.0978466164522806	-3.60797003385841	20.3899370575927	12.8268093302561	-9.68016399707842	-23.7456293609735	-4.54584147379241	GOOD	GOOD
0.00686460881488642	0.0289500255784302	-0.0542381837881926	-0.00288410511048454	0.994938829977011	0.91568749505534	0.0468017013345266	0.302829070690969	-0.137584943971831	0.0232597294210161	-0.0315977827658023	-0.9315211779056	0.390175287755334	0.20597541771252	-3.50299327065161	20.4955507419739	12.7163771738043	-9.68016399707842	-23.7456293609735	-4.54584147379241	GOOD	GOOD
0.00669630693551063	0.0310343801105754	-0.0566044543365933	-0.00420772761571093	0.992795218018473	0.916234079670276	0.0462038758084256	0.299554078000295	-0.0673356480450583	-0.0614176512310488	0.0472107806038277	-1.00191	1.10896088955925	0.267291901118782	-3.24174203385841	20.7583870575927	12.4415493302561	-9.44434224292382	-23.9763921707755	-4.5467064908206	GOOD	GOOD
0.00698705554852065	0.0330430187499467	-0.0565920170493066	-0.00289445576689927	0.998005751621166	0.910216504855996	0.0405073854076561	0.302158174257093	0.0388269422066856	-0.0444606022775426	-0.0669428779744293	-1.04078171591491	1.34027410499614	0.21345224091676	-3.24174203385841	20.7583870575927	12.4415493302561	-9.30258399707841	-24.1151093609735	-4.54722647379241	GOOD	GOOD
0.00680664370452748	0.0346386528178403	-0.0565072035683538	-0.00370453218002517	0.995169232900103	0.906308828679402	0.0369706333373206	0.300991157760446	-0.0681321474111017	-0.0354233050066311	-0.0229928823612671	-0.829084184040929	1.12945233115042	0.1680667	-3.24174203385841	20.7583870575927	12.4415493302561	-9.30258399707841	-24.1151093609735	-4.54722647379241	GOOD	GOOD
0.00677972875086319	0.0355975727877878	-0.0597421692432239	-0.00577485994647664	0.993609548538644	0.904312111879271	0.0409980283705798	0.301942611375647	0.0566805186184843	-0.120719273312558	0.0114450352423558	-0.771355922206662	0.905890990413212	0.1680667	-3.24174203385841	20.7583870575927	12.4415493302561	-9.30258399707841	-24.1151093609735	-4.54722647379241	GOOD	GOOD
0.00664659272466105	0.0358236122662985	-0.0566111565925553	-0.00150013102910072	0.997311409440909	0.900763926785641	0.0437618000127004	0.303604881928322	-0.0417086912492707	-0.0874994391392335	0.116793201943168	-0.776761865927371	0.802584845872594	0.363554248181741	-3.24110073197907	20.6544486492953	12.4419489214053	-9.30258399707841	-24.1151093609735	-4.54722647379241	GOOD	GOOD
0.00665011078561384	0.0353220564383671	-0.0555248294503679	-0.00260000734886668	0.998286201409332	0.902609693122795	0.0439678007199442	0.307945567080757	0.0813297161483981	0.014624887105425	0.12681561004256	-0.794334995227275	0.396867064300032	0.355455560260621	-3.23944703385841	20.3864270575927	12.4429793302561	-9.30258399707841	-24.1151093609735	-4.54722647379241	GOOD	GOOD
0.0070182257562434	0.0341534223534066	-0.056333681883888	-0.00378835126822367	0.998702450578876	0.906096190001933	0.0441902206590283	0.307249193498619	0.153201299737463	0.0246315696164025	0.0380725177088113	-0.97663707560825	-0.20209236631541	0.211084242731042	-3.23944703385841	20.3864270575927	12.4429793302561	-9.30258399707841	-24.1151093609735	-4.54722647379241	GOOD	GOOD
0.00677448617978991	0.032403253716597	-0.0545228044172158	-0.00373340942376533	1.00201391223578	0.906613405499257	0.0454066875280068	0.309359806725664	0.125573782269167	-0.061305332051506	0.0379185565741902	-1.02345095978367	-0.567752435172436	0.32729354917318	-3.23944703385841	20.3864270575927	12.4429793302561	-9.30258399707841	-24.1151093609735	-4.54722647379241	GOOD	GOOD
0.00691308408151253	0.0301875395435636	-0.0555023567033272	-0.00188488979828946	1.0005013718861	0.906099013032741	0.0449762392945095	0.31449332080917	0.170212326323162	-0.0287629358189445	0.0546839698109311	-0.920805443131169	-0.259679255714838	0.4123794	-3.23944703385841	20.3864270575927	12.4429793302561	-9.30258399707841	-24.1151093609735	-4.54722647379241	GOOD	GOOD
0.00700305967606986	0.0276768090753419	-0.0540504577798049	-0.00082112362418753	0.999757343149159	0.909167872475406	0.0435940651982305	0.312306924870798	0.103152681087831	0.0413435639549946	0.0825109457755374	-0.796619106001488	0.299956909850095	0.331812544058864	-3.3403883589769	20.4886374377671	12.54707069937	-9.30258399707841	-24.1151093609735	-4.54722647379241	GOOD	GOOD
0.00705682402414097	0.0251085445409376	-0.0556831823463877	-0.00404557834732226	0.998544976451775	0.906294472011523	0.046731468641616	0.308862333291209	-0.0427952544468311	-0.00182614768239351	0.0211824492720516	-0.63139781965178	0.680706799234883	0.249701288681559	-3.61026503385841	20.7619070575927	12.8253693302561	-9.29161731854562	-24.6106333897783	-4.55175246780032	GOOD	GOOD
0.00697201689514399	0.0227613314402633	-0.0533634759301225	-0.0039213137448508	0.997919730573344	0.907589178563918	0.0490499721970694	0.302702905753871	0.0470009243937195	-0.0178140512125496	-0.00707085136116542	-0.321301078919537	0.462586243963666	-0.178436614918027	-3.61026503385841	20.7619070575927	12.8253693302561	-9.28605399707841	-24.8620093609735	-4.55404847379241	GOOD	GOOD
0.0071215444687764	0.0208950492291391	-0.0483072644373105	-0.000840816627532052	0.996307068420511	0.90938020433485	0.0465396857804375	0.305054253024015	0.0139092054166592	-0.0929652090544488	0.0541709529472384	-0.156321915359663	-0.136739654034918	-0.299645707769234	-3.61026503385841	20.7619070575927	12.8253693302561	-9.28605399707841	-24.8620093609735	-4.55404847379241	GOOD	GOOD
0.00746459707258599	0.0196913130763477	-0.0500592304318879	-0.00223780648469752	0.995114092115429	0.91065235783303	0.0484316979052533	0.309597962677882	-0.141952715249523	-0.132088633402485	0.131719629523041	-0.1359849	-0.3525411	-0.2594804	-3.61026503385841	20.7619070575927	12.8253693302561	-9.28605399707841	-24.8620093609735	-4.55404847379241	GOOD	GOOD
0.00743887157912476	0.0192295779412851	-0.0526406962497258	-0.00367820337816617	0.997506834564614	0.910642381692428	0.0470658363817105	0.308527421906761	-0.208068557793298	-0.00136509030164369	0.156409269056919	-0.219969998129351	-0.433558154729708	-0.176545797913897	-3.70847301649172	20.7600280427888	12.7229975251287	-9.28605399707841	-24.8620093609735	-4.55404847379241	GOOD	GOOD
0.00810905638133543	0.0195035054376125	-0.0525886394822327	-0.000141298548829845	0.996002866732292	0.908036564607141	0.0436554858215696	0.307793253133019	0.0436741556022286	0.014332101865021	0.0246737076788688	-0.470853333232943	-0.675575413505779	-0.0956193748918436	-3.98030603385841	20.7548270575927	12.4396393302561	-9.54950902750468	-24.354730059308	-4.55077440456451	GOOD	GOOD
0.00818178710651721	0.0204466054162988	-0.0541044125546989	-0.00122025160182471	0.999743855759189	0.910972021062675	0.0427285820451298	0.308580101210465	-0.105259994075216	0.0736456867258206	0.144006252514855	-1.03616498131243	-1.38480213529682	-0.0343028621840594	-3.98030603385841	20.7548270575927	12.4396393302561	-9.67189399707841	-24.1190793609735	-4.54925347379241	GOOD	GOOD
0.0090091718142901	0.0219487162292001	-0.0541662311982925	-0.000585760833524811	0.996365880187151	0.910743799956752	0.0449807144852407	0.3122785513134	0.00172865274160629	0.101885530735237	0.0667257076068769	-1.50561133505099	-2.03604740486908	0.153557903187218	-3.98030603385841	20.7548270575927	12.4396393302561	-9.67189399707841	-24.1190793609735	-4.54925347379241	GOOD	GOOD
0.00924619778331754	0.0238648115583027	-0.0555816164824368	0.000194948817487749	0.993750936295311	0.910186404202295	0.046479969718028	0.30848520803929	0.0312437949064554	0.0887293705654553	-0.0398778042972659	-1.83521333065906	-2.202186	0.441243703780119	-3.98030603385841	20.7548270575927	12.4396393302561	-9.67189399707841	-24.1190793609735	-4.54925347379241	GOOD	GOOD
0.00931815376634696	0.0259972561708226	-0.0525235506464965	-0.0029173557940391	0.994219224021367	0.911004789492596	0.0465879118099326	0.31016845658052	0.0175475471592474	0.161312987383839	-0.0852781135490378	-1.929687	-1.99382684112259	0.5345357	-3.78902457585351	20.6597103226553	12.440501680676	-9.67189399707841	-24.1190793609735	-4.54925347379241	GOOD	GOOD
0.0104505006451674	0.0280586461120946	-0.051481558967933	-0.00326063733181658	0.996973099090635	0.912707900920364	0.0453841901173878	0.304788937470378	0.0773773590033021	0.0561944548853931	-0.0852338208103596	-2.05999988867456	-1.98766203025627	0.491641266128412	-3.23944703385841	20.3864270575927	12.4429793302561	-9.19640347186488	-24.1139667106566	-4.54664377481198	GOOD	GOOD
0.0105132202276847	0.029693246324788	-0.055332424823252	-0.00169895171567054	0.997358939744396	0.913287368387383	0.0436971056272298	0.3074879675063	-0.0612974199376501	-0.0597924638558093	-0.0382071431725585	-2.02789018668217	-1.98105565929496	0.4734575	-3.23944703385841	20.3864270575927	12.4429793302561	-8.99483399707842	-24.1117993609735	-4.54553747379241	GOOD	GOOD
0.0110291119395962	0.0305812301581956	-0.054388404519651	-0.000741588568574251	0.995421502530872	0.913341889666562	0.0402683541962388	0.303282862360147	-0.136320542932398	0.132058283698528	0.0211129343769865	-1.991539	-2.09061590117323	0.4734575	-3.23944703385841	20.3864270575927	12.4429793302561	-8.99483399707842	-24.1117993609735	-4.54553747379241	GOOD	GOOD
0.0123282501731149	0.0305400429863946	-0.0559690986504487	-0.00207242743199161	0.993253696064884	0.910592122420983	0.0423564637688571	0.294541559948516	0.0476445564399376	0.176269905663988	-0.238658835023	-2.25647362716654	-2.09992528541432	0.429853976377515	-3.23944703385841	20.3864270575927	12.4429793302561	-8.99483399707842	-24.1117993609735	-4.54553747379241	GOOD	GOOD
0.0126763231370722	0.0295770115632389	-0.0563236687750068	-0.00232077937252992	0.995189831935312	0.911884643599912	0.0456746439778059	0.296332895567671	0.00136319628682412	0.176225496796359	-0.268620362136695	-2.49583858800933	-1.99719938602946	0.4123794	-3.2400230053541	20.4797771044494	12.4426204460562	-8.99483399707842	-24.1117993609735	-4.54553747379241	GOOD	GOOD
0.0133102994173145	0.027907247124699	-0.0558227563570365	-0.00341062174912927	0.997594141229197	0.910464431784442	0.0406679824393026	0.290492264184457	-0.106254535315885	0.146438833371796	-0.0999559853425443	-2.50356710131824	-2.17882415597924	0.4564587836816	-3.24174203385841	20.7583870575927	12.4415493302561	-9.49563553999106	-23.5825488436374	-4.21997930392347	GOOD	GOOD
0.01362096425784	0.0259058953406893	-0.0546086800641567	-0.00182287878266764	0.997600701776638	0.910172480491547	0.0435467871726463	0.294758529926501	-0.0443921802643583	0.0424918369733836	-0.130626581559167	-2.53123226802708	-2.65149040502598	0.42913976701667	-3.24174203385841	20.7583870575927	12.4415493302561	-9.68876399707841	-23.3784493609735	-4.09443147379241	GOOD	GOOD
0.014387628816905	0.0239839410248821	-0.0554593565596502	-0.00305180712673882	0.996894007847435	0.907911867434545	0.0435525088861521	0.301934914964338	-0.0762927929036158	0.0270110558249911	-0.084328943449882	-2.27748193243714	-3.27763156022661	0.501491628573468	-3.24174203385841	20.7583870575927	12.4415493302561	-9.68876399707841	-23.3784493609735	-4.09443147379241	GOOD	GOOD
0.014736900173854	0.0224776805713887	-0.0560932205172942	-0.0013434395901303	0.992035950837972	0.912760733211224	0.0390822731015523	0.298897008887821	0.0490089160404875	0.116366948897333	-0.0541344491203529	-2.13173633894504	-3.455172	0.57932591363007	-3.24174203385841	20.7583870575927	12.4415493302561	-9.68876399707841	-23.3784493609735	-4.09443147379241	GOOD	GOOD
0.0164593214852709	0.0216242638453899	-0.0564656021895891	-0.000766319880310506	0.994107584923533	0.909807271882243	0.0371550270348451	0.302810621467667	-0.0918647447464779	0.0873891379029685	0.0535527635309133	-1.88725549831217	-3.14727053789885	0.550586899500777	-3.42193647400391	20.7560159787183	12.3316877178247	-9.68876399707841	-23.3784493609735	-4.09443147379241	GOOD	GOOD
0.0180104886749642	0.0215776364127286	-0.0559509132940794	0.000525010275638277	0.995202411965529	0.904416284680932	0.0392955551161032	0.297777016824922	0.0479210955237797	-0.0167725016955135	0.0703645692276174	-1.57678966364694	-2.7279786775554	0.625066323049113	-3.98119103385841	20.7486570575927	11.9907193302561	-9.40256413666101	-23.9243916396391	-4.43000003197176	GOOD	GOOD
0.0175493948194131	0.0224039226036489	-0.058351248205723	-0.00498239247572383	0.997309567389315	0.905706005248702	0.0367332273758837	0.299847952333163	0.0330449313450953	-0.0760521620997694	0.00696654120972518	-1.496724	-3.06434270601575	0.565689035738156	-3.98119103385841	20.7486570575927	11.9907193302561	-9.30258399707841	-24.1151093609735	-4.54722647379241	GOOD	GOOD
0.0175485152073122	0.0240761437764503	-0.0597248968937544	-0.00516282312237162	0.998881764421489	0.906865555519369	0.0377046475783487	0.29860476039621	0.0158321482181643	-0.0925000382631713	0.0706736483419233	-1.31145378596547	-3.39523089231008	0.5345357	-3.98119103385841	20.7486570575927	11.9907193302561	-9.30258399707841	-24.1151093609735	-4.54722647379241	GOOD	GOOD
0.0175996554317833	0.0264762998079795	-0.0572353732541244	-0.00162214428043229	0.993959732287473	0.906571192424412	0.0404192012451965	0.294369406415418	0.080076210520501	-0.00213705117445884	-0.00803119188235792	-1.15636952235771	-3.69481692734319	0.626655021898193	-3.98119103385841	20.7486570575927	11.9907193302561	-9.30258399707841	-24.1151093609735	-4.54722647379241	GOOD	GOOD
0.0178426049087586	0.029343916712135	-0.0543493762106415	-0.000568846370109073	0.99694598086577	0.904336170546568	0.0428398316226297	0.294740594255892	0.0445721726118721	-0.0302363383323168	0.0241563603946579	-0.906256135035778	-4.0542099599395	0.903438839839211	-3.80551047678326	20.6628636191701	12.0978361909827	-9.30258399707841	-24.1151093609735	-4.54722647379241	GOOD	GOOD
0.0183266538162977	0.0322047337703055	-0.0561576394556832	-0.00282634608474464	0.999944342669955	0.903378435447039	0.0426743206611011	0.298805002808604	0.188957926259892	-0.106864869941407	-0.0082808761084455	-0.50319148714626	-4.38313353388437	1.11542056150099	-3.23944703385841	20.3864270575927	12.4429793302561	-9.29822415335042	-24.3030216887721	-4.74500715981844	GOOD	GOOD
0.0185782660768686	0.0344424572766964	-0.0563827302957779	-0.0017128550297216	0.996488916485819	0.907640553790324	0.0387805453612152	0.297861510224234	0.0187542133801434	-0.0891469094023563	0.0529189843947237	-0.289723779055325	-4.62123644104222	1.01964293053085	-3.23944703385841	20.3864270575927	12.4429793302561	-9.29404399707841	-24.4831893609735	-4.93463647379241	GOOD	GOOD
0.0178741500637903	0.0355232377319505	-0.054317432997228	-0.00147781863436033	0.993751345388293	0.905396528331608	0.0399937875835531	0.296299363665253	-0.0756403612498954	-0.111027549475517	0.0855391935128652	-0.0352833477915994	-4.77000744704953	0.995975329052862	-3.23944703385841	20.3864270575927	12.4429793302561	-9.29404399707841	-24.4831893609735	-4.93463647379241	GOOD	GOOD
0.0175615282079494	0.0351780990923595	-0.056505182653024	-0.000631570900635828	0.99778362763198	0.904533172560537	0.0403413710475801	0.300279836111734	-0.0471319471828005	0.00717326539654504	-0.00421827343296347	0.237872503730101	-5.13906718556293	0.924762834284225	-3.23944703385841	20.3864270575927	12.4429793302561	-9.29404399707841	-24.4831893609735	-4.93463647379241	GOOD	GOOD
0.019271692989916	0.0334542047535883	-0.0546771078765358	-0.000584501604214764	0.9955065192378	0.907447765382598	0.040577758454576	0.302751660679304	0.0333903369540162	-0.276125708859818	-0.117636596741494	0.231902591522536	-5.64386255878661	0.714587305209092	-3.23927273782507	20.3876441445186	12.5313398410737	-9.29404399707841	-24.4831893609735	-4.93463647379241	GOOD	GOOD
0.0202782971293519	0.0306961906382893	-0.0565261294070802	-0.00104844481508302	0.994889489367197	0.909117107232615	0.0411234624514333	0.299807288567078	-0.0562075442797857	-0.0151256706248916	-0.0371673170167432	0.173274	-5.841811	0.462495357755276	-3.23868803385841	20.3917270575927	12.8277593302561	-9.49882882852521	-24.0956693729059	-4.49120855751428	GOOD	GOOD
0.0198014991839293	0.0274600501080285	-0.0538826655665166	0.0013162298109652	0.99986923755973	0.913745498283006	0.0422720477177529	0.29809285833506	-0.142910292726868	-0.0475453936553051	-0.0845834645785835	0.272326301613929	-5.841811	0.388036369808033	-3.23868803385841	20.3917270575927	12.8277593302561	-9.68049399707841	-23.7518993609735	-4.09784247379241	GOOD	GOOD
0.0210002969254098	0.0243374960456165	-0.0536796910517173	0.00136590721972395	0.99616967726766	0.913758366016042	0.044979507855224	0.296163032255539	0.0476374074512683	0.0118241088480963	-0.0845220796565012	0.265213708531815	-5.494840650157	0.405340299489268	-3.23868803385841	20.3917270575927	12.8277593302561	-9.67983520512036	-23.7816477610724	-4.0981142752629	GOOD	GOOD
0.0224584537463863	0.0217863882577537	-0.0522344349528413	-0.00106200341819106	1.00227970927138	0.910016895762733	0.0449236814640126	0.291937020396435	0.0476249268816961	0.0710573233816318	-0.0844591959000039	0.0904360711888103	-4.84705760201017	0.278167566147536	-3.23868803385841	20.3917270575927	12.8277593302561	-9.67860526065138	-23.8371871156666	-4.09862172030862	GOOD	GOOD
0.0230116167785333	0.0200761477653829	-0.051050035943821	-0.00546577661229062	0.998261942332154	0.906275425509423	0.0448678550728011	0.287711008537331	0.0339415606466006	0.077411442766468	-0.0572517795547918	-0.0843415661541944	-4.19927455386334	0.150994832805804	-3.40347746415688	20.4736681263084	12.8270164133216	-9.67737531618241	-23.8927264702607	-4.09912916535435	GOOD	GOOD
0.0247932824715515	0.0193233822963794	-0.0551390885332148	-0.00489265567068987	1.00341083888451	0.902533955256113	0.0448120286815896	0.283484996678228	0.0132780607124153	-0.0349127518195555	0.0245112573603596	-0.259119203497199	-3.5514915057165	0.0238220994640712	-3.97954703385841	20.7601170575927	12.8244193302561	-9.67614537171343	-23.9482658248549	-4.09963661040007	GOOD	GOOD
0.0255960948848567	0.019540026338947	-0.0563132950650481	-0.00349919501339778	0.996476564880537	0.898792485002804	0.0447562022903782	0.279258984819124	0.0686753370978655	0.018369071438935	-0.0233637460578065	-0.433896840840204	-2.90370845756967	-0.103350633877661	-3.97954703385841	20.7601170575927	12.8244193302561	-9.67491542724446	-24.003805179449	-4.10014405544579	GOOD	GOOD
0.0264070240394519	0.0206593232043299	-0.0567468347150372	-0.00175806888834567	0.996090743455042	0.895051014749494	0.0447003758991667	0.27503297296002	-0.0755018957106002	-0.0947477548163373	0.00347965858661985	-0.608674478183208	-2.25592540942284	-0.230523367219393	-3.97954703385841	20.7601170575927	12.8244193302561	-9.67368548277548	-24.0593445340432	-4.10065150049152	GOOD	GOOD
0.0297475650044468	0.0225319427114095	-0.0577457736351622	-0.00376246848268495	0.993484736958486	0.891309544496184	0.0446445495079553	0.270806961100917	-0.0755037530111995	-0.0403575861161473	0.0596924672876971	-0.783452115526213	-1.608142361276	-0.357696100561126	-3.97954703385841	20.7601170575927	12.8244193302561	-9.6724555383065	-24.1148838886373	-4.10115894553724	GOOD	GOOD
0.0284707694408411	0.0249046555962736	-0.0553966886500548	-0.00343963427780249	0.998887075814009	0.89876185595519	0.0397514116977357	0.291175869831149	-0.0224779354751878	-0.162693445984591	-0.119648098161596	-1.08784319365604	-3.2575074253813	-0.304705071895468	-3.87291521973411	20.653886141921	12.8251051908873	-9.67222399707841	-24.1253393609735	-4.10125447379241	GOOD	GOOD
0.0299135713739823	0.0274194565400972	-0.0536824365197821	-0.00395257626511083	0.997283709402135	0.90588412068571	0.0355457418034644	0.297547131390582	0.080744503699022	-0.0651253441530923	-0.0932321085637661	-1.14377466850551	-3.76281207051951	-0.1984023	-3.60797003385841	20.3899370575927	12.8268093302561	-10.5220514986957	-23.7131068436571	-3.847166806679	GOOD	GOOD
0.0303893067627959	0.029684830099464	-0.0540245652914142	-0.00453561324702627	0.996912888434897	0.909580196161557	0.0358067075573487	0.299155930007633	-0.00918736818787958	-0.0837826586945618	-0.0466812492246878	-0.933883632774881	-3.5430510507597	-0.145934808763665	-3.60797003385841	20.3899370575927	12.8268093302561	-11.0253179375588	-23.39907366431	-3.65376659038264	GOOD	GOOD
0.0312144523134539	0.0314172380056975	-0.0542110124606567	-0.00219050919248225	0.998835582048441	0.910538699178212	0.0377653025961821	0.299473791345267	-0.075352573827606	-0.124798512222163	-0.173813935794585	-0.706214136286782	-3.38332464106358	-0.0539622380655352	-3.60797003385841	20.3899370575927	12.8268093302561	-10.7781597497599	-23.3964167330322	-3.65241001615086	GOOD	GOOD
0.031554939295012	0.0325485038851858	-0.0540174414877746	-0.000852023985171252	1.00037532566498	0.911497202194866	0.0397238976350154	0.299791652682902	0.03789549944983	0.0756653977270254	-0.150344574274345	-0.478544639798683	-3.22359823136745	0.0380103326325951	-3.60797003385841	20.3899370575927	12.8268093302561	-10.5310015619611	-23.3937598017543	-3.65105344191908	GOOD	GOOD
0.032461660751953	0.0332151215167236	-0.0544542528190283	-0.000614262063538538	0.997312045716506	0.912455705211521	0.0416824926738488	0.300109514020536	0.17086975563755	0.181551633598589	-0.0558780795943924	-0.250875143310585	-3.06387182167132	0.129982903330725	-3.60977563813059	20.5551872074071	12.4439928042797	-10.2838433741622	-23.3911028704765	-3.64969686768729	GOOD	GOOD
0.0326093478673112	0.0336691592989914	-0.053419850057822	-0.00151907406000681	0.991814268079293	0.913414208228175	0.0436410877126822	0.30042737535817	0.170813896905797	0.171455469867339	-0.0226372435803064	-0.0232056468224861	-2.9041454119752	0.221955474028856	-3.61190903385841	20.7504370575927	11.9916793302561	-10.0366851863634	-23.3884459391987	-3.64834029345551	GOOD	GOOD
0.0322504156281455	0.0341804321210601	-0.0556215092465249	-0.00383197481033543	0.99349104011993	0.914372711244829	0.0455996827515155	0.300745236695805	0.114697709763658	0.181823024471318	0.00530965643564003	0.204463849665613	-2.74441900227907	0.313928044726986	-3.61190903385841	20.7504370575927	11.9916793302561	-9.78952699856449	-23.3857890079208	-3.64698371922373	GOOD	GOOD
0.0316928679483866	0.0349492126544918	-0.056257583191012	-0.00555195501154382	0.99769532614544	0.918592708894033	0.0418595053853995	0.297857741643617	-0.00829331059840795	0.0900914442638122	-0.0169762090301412	0.0758083944213972	-2.18168968357363	0.278500255043702	-3.61190903385841	20.7504370575927	11.9916793302561	-9.68909399707842	-23.3847093609735	-3.64643247379241	GOOD	GOOD
0.0310425873436817	0.0360311843424549	-0.0536624215065044	-0.00271822165244808	0.996176075106899	0.920041752760862	0.0379630708359655	0.293474914768267	-0.103361192942506	0.0307213287667254	-0.05614683394588	-0.370956390251032	-1.84419	0.0825895701092482	-3.61190903385841	20.7504370575927	11.9916793302561	-9.68909399707842	-23.3847093609735	-3.64643247379241	GOOD	GOOD
0.0313556667533498	0.0372738698931042	-0.0566931402855753	-0.00263666269099357	0.995867128826024	0.919595962175161	0.0369363419751686	0.28813243585882	-0.0815123248539805	0.0249590204789691	0.00508755804917471	-0.494262519684189	-2.27646398738823	0.169209270329306	-3.11031558296548	20.5902072700759	12.3697476384111	-9.68909399707842	-23.3847093609735	-3.64643247379241	GOOD	GOOD
0.0325394280481228	0.0382921714671619	-0.0552223103759107	-0.0027274782286423	0.996847545965142	0.922424458635874	0.0385842835808382	0.290397683202236	-0.0694013982606043	-0.0226272082575985	0.0111571202520811	-0.182165155250495	-2.77770921137214	0.401560807718993	-2.50012503385841	20.3952870575927	12.8296693302561	-9.50189090388284	-23.378894392614	-3.9176214527405	GOOD	GOOD
0.0329591941552909	0.038579076275422	-0.0515792676353529	-0.00326643896945663	0.996407799060825	0.926795539505014	0.0389372193238858	0.29490630880062	-0.24761463709459	-0.0408525772086843	0.0324016931301065	0.0255427013066869	-2.26140531039981	0.4734575	-2.50012503385841	20.3952870575927	12.8296693302561	-9.38100399707842	-23.3751393609735	-4.09274247379241	GOOD	GOOD
0.0323089636322335	0.037749528031507	-0.0544706151377729	-0.00223183298300252	0.997235450970739	0.926405724769067	0.03815755229428	0.295167834612408	-0.218291430615712	0.0839824238717781	0.0178528730258986	0.0686028487503215	-1.69119168084467	0.417074459175904	-2.50012503385841	20.3952870575927	12.8296693302561	-9.44878835920076	-23.4531376364513	-4.04787223341769	GOOD	GOOD
0.0315063961174361	0.03573476327859	-0.0544823707228412	-0.000792716087519307	0.997465899003548	0.922992594909661	0.0378330895403618	0.294099766484733	0.040981460333622	0.143292838733301	-0.0839796606968672	0.0996489285884309	-1.44161735792794	0.32510116616623	-2.50012503385841	20.3952870575927	12.8296693302561	-9.55935974569978	-23.5803701897142	-3.97467888121319	GOOD	GOOD
0.031792905092063	0.0328083193678712	-0.053889963151496	-0.00288791961627633	0.994915291994357	0.919579465050255	0.0375086267864436	0.293031698357058	0.0818907422576764	0.149818471298945	0.0248913033321061	0.13069500842654	-1.1920430350112	0.233127873156556	-2.82833288497223	20.3913538301751	12.658005706088	-9.66993113219881	-23.7076027429772	-3.90148552900869	GOOD	GOOD
0.0321205560095442	0.0294647504151233	-0.0508234387398853	-0.00250002642766331	0.99140219717197	0.916166335190849	0.0371841640325254	0.291963630229383	0.0475427834448033	0.0641401442911062	0.134087560089739	0.16174108826465	-0.942468712094463	0.141154580146882	-3.23944703385841	20.3864270575927	12.4429793302561	-9.78050251869784	-23.8348352962401	-3.82829217680419	GOOD	GOOD
0.0319839308422714	0.0262158307104447	-0.0525797768497141	-0.00126877578772452	0.99398708842522	0.912753205331442	0.0368597012786071	0.290895562101708	0.0202841564377058	0.0240089678038045	0.0997278139782411	0.192787168102765	-0.692894389177682	0.049181287137192	-3.23944703385841	20.3864270575927	12.4429793302561	-9.8910739051969	-23.962067849503	-3.75509882459968	GOOD	GOOD
0.0317603238206227	0.0234252699253757	-0.0549596576773146	-0.00478993239432785	0.997637778042852	0.909340075472036	0.0365352385246889	0.289827493974033	-0.0412515139020358	0.00486352391083526	0.0996196646984563	0.223833247940874	-0.443320066260945	-0.0427920058724819	-3.23944703385841	20.3864270575927	12.4429793302561	-10.0016452916959	-24.0893004027659	-3.68190547239517	GOOD	GOOD
0.0320303174041316	0.0212732098953383	-0.052589319770898	-0.00548119452059406	0.996675332903479	0.916467838619039	0.0418836616054007	0.28599625066545	0.00519470077264261	-0.00976710443558033	0.0457828870776564	0.077102615532544	-0.238212070647867	-0.154269299052263	-3.23944703385841	20.3864270575927	12.4429793302561	-10.0418639970784	-24.1355793609735	-3.65528247379241	GOOD	GOOD
0.0332524512922728	0.0198134434691429	-0.0513934635210305	-0.0010235995654621	0.996078788746296	0.91745753614282	0.0463121486624326	0.28007735861986	0.0283280148251	0.108734719901961	0.00360018663179644	0.146695425455692	0.0948344139851038	-0.159155192273619	-3.39987542547782	20.2502872333633	12.4430885041328	-10.0418639970784	-24.1355793609735	-3.65528247379241	GOOD	GOOD
0.0335357802813174	0.0190489123686315	-0.0529950878198266	-0.00161428511410035	0.997085716483123	0.913179174442011	0.0434474036091531	0.282067712056828	0.00469749766474013	0.123864981290597	-0.0419527797906184	0.2351258	0.0512613224635232	-0.0583553212288984	-3.60681603385841	20.0746770575927	12.4432293302561	-10.2857333250421	-23.8926797180695	-3.9439990893135	GOOD	GOOD
0.0331707074207712	0.0189873096892728	-0.0556426873737035	-0.000465393740693099	0.997131957619774	0.915487829663593	0.0419706943973637	0.279090435552805	0.055588447084949	0.0567235070336087	-0.0126952737483734	0.2351258	-0.248223474541585	0.0642739297396172	-3.60681603385841	20.0746770575927	12.4432293302561	-10.4191039970784	-23.7598393609735	-4.10189647379241	GOOD	GOOD
0.0336673495409679	0.0196473309977941	-0.0568675923424036	-0.00179488264862626	0.99759251770307	0.916672174708228	0.0448970613080064	0.283572535871667	-0.0408059929212576	0.0824125864590798	0.0814058113180532	-0.0481241095797786	-0.3525411	-0.13276036466505	-3.60681603385841	20.0746770575927	12.4432293302561	-10.4191039970784	-23.7598393609735	-4.10189647379241	GOOD	GOOD
0.0340364224457317	0.0210062508947936	-0.0563178228798255	-0.00274928282257041	0.996129210612296	0.91534579716621	0.0453658999858779	0.28583368740876	-0.049186883823765	0.0391849509215999	-0.0229014952706377	-0.214680249652123	-0.390453814749612	-0.231758948061109	-3.29003941830533	20.3703745152229	12.4429144326733	-10.3513632179721	-23.7940737530515	-4.02631466274114	GOOD	GOOD
0.0340566208885959	0.0229413648401824	-0.0561168464602296	-0.00177916514793	0.995103873411953	0.913889017725638	0.0439369179801438	0.283382777540215	0.0123045307505483	0.0399074530560661	-0.049171008897816	-0.240373719840136	-0.448286589092579	-0.189472119353923	-2.87246003385841	20.7601670575927	12.4424993302561	-10.2480301483739	-23.8462955442077	-3.91102073425753	GOOD	GOOD
0.0326782666837616	0.0252435551247632	-0.0558394466643242	-0.00226396744971928	0.99461387938189	0.912432238285067	0.04250793597441	0.28093186767167	0.0737755784501903	0.124375961326105	-0.110297434145041	-0.266067190028145	-0.506119363435535	-0.147185290646744	-2.87246003385841	20.7601670575927	12.4424993302561	-10.1446970787758	-23.8985173353639	-3.79572680577394	GOOD	GOOD
0.0335229318278989	0.0276877663859715	-0.0558432098643192	-0.00323530571363633	0.992879971616912	0.910975458844496	0.0410789539686762	0.278480957803125	0.108913808059347	0.0310223056992058	-0.0405058872620759	-0.291760660216153	-0.563952137778491	-0.104898461939565	-2.87246003385841	20.7601670575927	12.4424993302561	-10.0413640091777	-23.9507391265201	-3.68043287729035	GOOD	GOOD
0.0336166091127273	0.0300628034606457	-0.0560528342897405	-0.00226739823099191	0.993215349282235	0.909518679403924	0.0396499719629424	0.27603004793458	0.0563821332514018	-0.0283456855861987	0.0218850811216097	-0.317454130404162	-0.621784912121447	-0.062611633232386	-2.87246003385841	20.7601670575927	12.4424993302561	-9.93803093957963	-24.0029609176763	-3.56513894880677	GOOD	GOOD
0.0341412619997736	0.0321419590485447	-0.0575585156801766	-0.00315740945605616	0.99545254748177	0.908061899963353	0.0382209899572086	0.273579138066036	-0.0144252423765479	-0.0372629539432742	-0.0837816661911198	-0.34314760059217	-0.679617686464404	-0.0203248045252071	-2.71582621932004	20.7609262999279	12.4429022800988	-9.83469786998153	-24.0551827088325	-3.44984502032318	GOOD	GOOD
0.0344977595942007	0.0336682486034129	-0.058828953572657	-0.00450223114288785	0.994330300057164	0.906605120522782	0.0367920079514748	0.271128228197491	0.011579000508095	0.0973214226568911	-0.0836765803081045	-0.368841070780179	-0.73745046080736	0.0219620241819718	-2.50317803385841	20.7619570575927	12.4434493302561	-9.73136480038343	-24.1074044999887	-3.33455109183959	GOOD	GOOD
0.0344938688207162	0.0343992120810383	-0.0593006795216353	-0.00305058044741868	0.993735847771289	0.908821875694186	0.0374360679758397	0.27927542327674	0.0471026029391442	0.184408050939432	-0.0577492510206121	-0.419292436198458	-0.977992858301669	0.116812980664745	-2.50317803385841	20.7619570575927	12.4434493302561	-9.45831888610428	-24.1315581906907	-3.49096260390338	GOOD	GOOD
0.0346915945178806	0.0341892931541763	-0.0590777599606733	-0.00139316155072009	0.994536847961972	0.911059639292819	0.0358742921017378	0.283424392697855	-0.00467543656255648	0.0658842254532097	-0.0222096936135611	-0.743637768445428	-1.16932027159896	-0.000311371486044633	-2.50317803385841	20.7619570575927	12.4434493302561	-9.30324399707841	-24.1276393609735	-3.65122847379241	GOOD	GOOD
0.035572626393589	0.0330739171252684	-0.0566037809419799	-0.00046178188190912	0.997590977542759	0.90801178654305	0.039834102112411	0.279043336299022	-0.0246872031804843	-0.0526409032219977	0.00344832487023671	-0.963944547805262	-1.14651088963499	-0.118578806061286	-2.50317803385841	20.7619570575927	12.4434493302561	-9.30324399707841	-24.1276393609735	-3.65122847379241	GOOD	GOOD
0.035361184699944	0.0313129716216387	-0.0579482339498649	-0.000748775195958302	0.99650157764087	0.906640181287884	0.0434587539686326	0.278036390119805	-0.0300595572096286	-0.0473569584118207	0.0135276462974593	-0.958799561860385	-1.50248080760959	-0.0947528786375511	-2.96373654268662	20.6068717777805	12.6032619555687	-9.30324399707841	-24.1276393609735	-3.65122847379241	GOOD	GOOD
0.035843438621943	0.0293189672187937	-0.0577827026675385	-0.00236082132220866	0.997200526002988	0.907327892684632	0.0419628718908486	0.279473215028455	-0.163340041531703	0.0319224187543318	0.00317817163278794	-0.810015240042525	-2.37606021094932	-0.0334404675065545	-3.60797003385841	20.3899370575927	12.8268093302561	-9.30324399707841	-24.1276393609735	-3.65122847379241	GOOD	GOOD
0.0353809630880811	0.0274785745697822	-0.0559633586818921	-0.00361927265098585	0.999749339791946	0.908235449127635	0.0407126197612893	0.2803543753283	-0.224746687748931	-0.0519416937125814	0.0390310909433489	-0.689930252895037	-2.57361996665901	0.00396169487939627	-3.60797003385841	20.3899370575927	12.8268093302561	-9.34269318419903	-24.0896267017984	-3.61099483383874	GOOD	GOOD
0.036773440022365	0.0260161242462008	-0.05686214255536	-0.00400014537093596	0.994379221343799	0.909106359880112	0.0401979928435333	0.280837697407467	-0.108319560986755	-0.145948050974275	0.0137517462713741	-0.59794202056367	-2.42276630859217	0.0312129918870899	-3.60797003385841	20.3899370575927	12.8268093302561	-9.39889138533606	-24.0354749379219	-3.55367912328487	GOOD	GOOD
0.0370013013314444	0.0249927993771248	-0.0538444107690425	-0.00695228443902145	0.994929371491334	0.909977270632589	0.0396833659257773	0.281321019486635	0.00747454284123479	-0.156249445585351	-0.0222728829530301	-0.505953788232303	-2.27191265052534	0.0584642888947835	-3.60797003385841	20.3899370575927	12.8268093302561	-9.45508958647309	-23.9813231740454	-3.49636341273099	GOOD	GOOD
0.0372850171501364	0.0243865820103643	-0.052609041273533	-0.00394301259884891	0.997867087231977	0.910848181385065	0.0391687390080213	0.281804341565803	-0.0366583107236135	-0.0968375766351691	-0.0222991912714261	-0.413965555900935	-2.1210589924585	0.0857155859024772	-3.45700649504116	20.3884992042668	12.6695753581452	-9.51128778761012	-23.927171410169	-3.43904770217711	GOOD	GOOD
0.0366965995010719	0.0241568874982028	-0.0541152330720085	-0.000178881569188097	0.995386565253344	0.911719092137542	0.0386541120902654	0.282287663644971	0.108797873638866	-0.0616896075920149	0.00269329512520698	-0.321977323569568	-1.97020533439167	0.112966882910171	-3.23944703385841	20.3864270575927	12.4429793302561	-9.56748598874715	-23.8730196462925	-3.38173199162324	GOOD	GOOD
0.0375360289834006	0.0242421418902377	-0.0540589183837255	-0.00218773766277921	0.994147751740321	0.912590002890019	0.0381394851725094	0.282770985724138	0.108703624227048	-0.013327537199299	0.0888475384630779	-0.229989091238201	-1.81935167632483	0.140218179917864	-3.23944703385841	20.3864270575927	12.4429793302561	-9.62368418988419	-23.818867882416	-3.32441628106936	GOOD	GOOD
0.0377577509995713	0.0245284086652566	-0.0508541214740087	-0.00276631875544335	0.996451674154926	0.913460913642495	0.0376248582547533	0.283254307803306	0.0836646270087768	0.033148030167009	0.136676956064541	-0.138000858906817	-1.66849801825797	0.167469476925563	-3.23944703385841	20.3864270575927	12.4429793302561	-9.67988239102122	-23.7647161185395	-3.26710057051547	GOOD	GOOD
0.0379047969615446	0.0248655173665056	-0.0507800417074975	-0.00147372835049998	0.996038424052432	0.916908095156272	0.0324582660446811	0.281748163058982	0.0719101054584804	-0.0260935532479585	0.0505368214936445	-0.0983335542827959	-2.57055160310891	0.151690284325567	-3.23944703385841	20.3864270575927	12.4429793302561	-9.68111399707841	-23.7635293609735	-3.26584447379241	GOOD	GOOD
0.0377566640665789	0.0251248784288623	-0.0519485230729588	-0.00122978885865236	0.994434441479624	0.917376496329522	0.0371295204842125	0.283912117649718	0.0341221028561386	-0.0853871916447544	0.0268274608088276	-0.425383232382989	-3.25362135044888	0.347827055243099	-3.23944703385841	20.3864270575927	12.4429793302561	-9.68111399707841	-23.7635293609735	-3.26584447379241	GOOD	GOOD
0.0384253778394606	0.0252324527932461	-0.052308506140756	-0.00518901965154298	0.997875443939145	0.922417969366843	0.0367072995516378	0.284827134493744	-0.00206440692239238	-0.0730772189148915	0.124672567672735	-0.461345024958553	-2.91003334524698	0.457557782929017	-3.23944703385841	20.3864270575927	12.4429793302561	-9.68111399707841	-23.7635293609735	-3.26584447379241	GOOD	GOOD
0.0382719379776215	0.0251623713417954	-0.051717631324549	-0.00480062836218798	0.999421799235212	0.921323552796422	0.0357779567938279	0.281452202213639	0.0591986884521834	-0.00190664191290578	0.112224916510735	-0.629203265320679	-2.33989867180497	0.428042942497256	-3.23944703385841	20.3864270575927	12.4429793302561	-9.68089836788111	-23.7595365030786	-3.55136652943095	GOOD	GOOD
0.0380863747224661	0.0249230864567937	-0.0509397215390331	-0.00450826665989115	0.998551141941502	0.924955843416418	0.0384136909711138	0.282178213205367	0.00976641438061558	0.0691332135666128	-0.0103915166087716	-0.581700148875832	-1.63135981954153	0.375858315822702	-3.23944703385841	20.3864270575927	12.4429793302561	-9.68082399707841	-23.7581593609735	-3.64984347379241	GOOD	GOOD
0.0380403805767492	0.0245458184810858	-0.0524175494192001	-0.0038302078988504	0.996154126038815	0.9263825763635	0.0397771669837834	0.279543130563206	0.0712453397787143	0.10558746937735	-0.0842049104270953	-0.38306616053958	-0.918503392424531	0.259442553007268	-3.23944703385841	20.3864270575927	12.4429793302561	-9.68082399707841	-23.7581593609735	-3.64984347379241	GOOD	GOOD
0.0383805180054046	0.0240771830535232	-0.0537697119857365	-0.00316833846687046	0.995939717281104	0.92055115198216	0.0361295996543617	0.276283847177885	0.084027189071963	-0.0723412583577146	-0.0599080239515889	-0.228439749707118	-0.440482895070226	0.0754930287717009	-3.24035495427189	20.5335774179391	12.4424136107828	-9.68082399707841	-23.7581593609735	-3.64984347379241	GOOD	GOOD
0.0381415882887237	0.0235858858617042	-0.0546772790636804	-0.00132432594751272	0.997846719645786	0.911984207473343	0.0384472137916596	0.274121225366092	-0.0260148493389991	-0.0630597703928821	-0.0228262757271881	-0.229325307917508	-0.59663327116397	-0.0773572742668402	-3.24174203385841	20.7583870575927	12.4415493302561	-9.68082399707841	-23.7581593609735	-3.64984347379241	GOOD	GOOD
0.0386669355745937	0.0231722579775831	-0.0542523465134075	-0.00111527125594638	0.996553627012039	0.909891989931713	0.0447969095585141	0.270787210216132	-0.137895637754239	0.116789433199661	-0.0468937088082063	-0.19623145498761	-1.593501942735	-0.19998741640831	-3.24174203385841	20.7583870575927	12.4415493302561	-9.67658168107263	-23.9497304507387	-3.65159374975514	GOOD	GOOD
0.0382515444920729	0.0229594334889885	-0.0542166807147909	-0.00246412320626708	0.997526453540734	0.914256742853671	0.0437985092179889	0.27849710544065	-0.0414494798589745	0.116696300472114	-0.0360554370945396	-0.263864464284143	-2.57025345457938	-0.196340384598011	-3.24174203385841	20.7583870575927	12.4415493302561	-9.67255399707842	-24.1316093609735	-3.65325547379241	GOOD	GOOD
0.0393027012207908	0.0230578755493085	-0.0528571996499809	-0.00401727308910823	0.995509547136891	0.92015770184336	0.0412193715846325	0.286053457833724	0.0844450658745655	0.116578101377188	0.0387024589353334	-0.415600274985333	-2.54781291802383	-0.0419081405719808	-3.24174203385841	20.7583870575927	12.4415493302561	-9.67255399707842	-24.1316093609735	-3.65325547379241	GOOD	GOOD
0.0390170160915309	0.0235108143920935	-0.0539491422791692	-0.00329365015786411	0.993427928911919	0.922365289274076	0.0439034445831468	0.284673541021709	0.022897647241145	0.116518801422083	-0.0327033415287491	-0.510137309024886	-1.57325162030955	-0.0181713299388935	-3.2426334100238	20.9028599082406	12.4409900354073	-9.67255399707842	-24.1316093609735	-3.65325547379241	GOOD	GOOD
0.0392348175903264	0.0242536388855647	-0.0528550032495603	-0.0023391301288324	0.994320168292733	0.920243086456234	0.0411715664105218	0.277589896107399	0.0567250574035925	0.0475305281285604	-0.0740271070832624	-0.634323639591441	-0.570806254548074	0.0528708992825109	-3.24403703385841	21.1303570575927	12.4401093302561	-9.67255399707842	-24.1316093609735	-3.65325547379241	GOOD	GOOD
0.0394457921222034	0.025127311942858	-0.054895874016092	-0.00132744656848199	0.996581574697684	0.915508765357136	0.0370612015004365	0.271192748252688	0.146188429954395	-0.0158592980997547	-0.0321199524661028	-0.758509917626375	-0.487334901728168	0.200584276582289	-3.24403703385841	21.1303570575927	12.4401093302561	-9.67288408043845	-24.1378064098619	-3.21030649750079	GOOD	GOOD
0.0393419683763827	0.02594789455579	-0.0539653661935725	0.00258780893929069	0.999071491514329	0.910769541991951	0.0392525005834761	0.270875375716806	0.0136480529901578	0.0571351096865956	-0.0744986109688406	-1.015379209468	-1.25451270082865	0.392924424112287	-3.24403703385841	21.1303570575927	12.4401093302561	-9.67317399707841	-24.1432493609735	-2.82125847379241	GOOD	GOOD
0.0391959812589745	0.0265913759305454	-0.0557955802342598	-0.000356674031911954	0.996705880290446	0.912782500906179	0.0392742644495211	0.27340200853236	-0.0909283919664197	0.011703167556841	-0.0549059124815279	-1.22087568069332	-2.24053631645343	0.66650643027585	-3.24403703385841	21.1303570575927	12.4401093302561	-9.67317399707841	-24.1432493609735	-2.82125847379241	GOOD	GOOD
0.0386318785958981	0.0270485039699828	-0.0569123434568158	-0.0045800169526271	0.996325619550645	0.914163535958347	0.0367769569532845	0.274034038635735	0.0555545623722475	-0.0389699024923238	-0.136110991095678	-1.21566631190644	-3.03658930093927	0.7788484	-3.24374771036158	21.1323735546918	12.5867837638664	-9.67317399707841	-24.1432493609735	-2.82125847379241	GOOD	GOOD
0.0390310200427705	0.0274368795746416	-0.0568600266701438	-0.00387091378862618	0.997967111052497	0.914383125588678	0.0364786278832589	0.275251897841443	0.0996735524950735	0.0429279762461664	-0.138598959839878	-1.0519039192867	-3.27045467153013	0.678449110877952	-3.24327803385841	21.1356470575927	12.8248893302561	-9.67317399707841	-24.1432493609735	-2.82125847379241	GOOD	GOOD
0.0393587863278639	0.0279798792728469	-0.0583233742180225	-0.00136743411616411	0.999201978064857	0.918700084603427	0.03711474157005	0.275702716474673	-0.0149511037501636	0.0716970417000851	-0.28230995500522	-0.803543387778381	-3.08481747396392	0.629315703029716	-3.24327803385841	21.1356470575927	12.8248893302561	-9.67299190898137	-24.1397896871297	-3.06845575651252	GOOD	GOOD
0.0393041131312246	0.0289436458617908	-0.0584950611587783	-0.00317731182419269	0.998089173374013	0.91805036658017	0.03818497685273	0.277864914166468	-0.0149181373168943	0.0201486750132409	-0.0902883362546981	-0.830126064754305	-2.67945631741824	0.622753161362144	-3.24327803385841	21.1356470575927	12.8248893302561	-9.67284399707842	-24.1369793609735	-3.26925647379241	GOOD	GOOD
0.0392453715305681	0.0305339558643947	-0.0572959678187412	-0.00335330115662912	0.994632924860148	0.913270781387148	0.0401197477026035	0.275377485301263	-0.0149355634932679	0.057030358116167	0.0777648106723027	-0.905448076355008	-2.34068948240661	0.527259412207777	-3.24327803385841	21.1356470575927	12.8248893302561	-9.67284399707842	-24.1369793609735	-3.26925647379241	GOOD	GOOD
0.0402618058424177	0.0328071104598685	-0.0572971725788928	-0.00365586297298277	0.994084870171233	0.911887768853969	0.0379220126313224	0.26857051840908	-0.038005140183292	-0.00968553489820276	0.0623900999227168	-1.01761203075873	-2.76615040381673	0.335795238341237	-3.24112807058554	20.7391298889757	12.6823658203105	-9.67284399707842	-24.1369793609735	-3.26925647379241	GOOD	GOOD
0.039506366378046	0.0356509786308943	-0.0558257152249124	-0.00473702959596402	0.997340166286789	0.915448867157378	0.0388593981092867	0.261350768391615	-0.00769076248948164	-0.121111371682227	0.0778583089522451	-1.0203347686669	-3.90160082940038	0.437068425332726	-3.23753503385841	20.0764670575927	12.4441793302561	-9.67284399707842	-24.1369793609735	-3.26925647379241	GOOD	GOOD
0.0401349995651779	0.0388375853608649	-0.0548275524932647	-0.00619762229753136	0.996532680117477	0.921036192051894	0.0407490497284254	0.258593774373294	0.085256503104459	-0.165189375879969	0.0166065927849465	-0.798721364606403	-4.87851943233413	0.874751909086562	-3.23753503385841	20.0764670575927	12.4441793302561	-9.8838148758885	-24.1392473122025	-3.27041444284562	GOOD	GOOD
0.0397410147074538	0.0420974824108674	-0.0562018664489158	-0.00361904656011147	0.997337116113711	0.933996055899592	0.0384743624860432	0.258549368676116	0.0236818924146453	-0.173857953612338	0.0234511999241536	-0.372501436209601	-4.73938942644682	1.084239	-3.23753503385841	20.0764670575927	12.4441793302561	-10.0421439970784	-24.1409493609735	-3.27128347379241	GOOD	GOOD
0.040585609140418	0.045165727895748	-0.0540086081328126	-0.00114289030459167	0.998110085548484	0.937968823633628	0.0307855093981707	0.260441148158171	-0.0152038366944746	0.00406400001258082	0.055493768834996	-0.1359849	-2.7861901160767	1.19032864146883	-3.23753503385841	20.0764670575927	12.4441793302561	-10.0421439970784	-24.1409493609735	-3.27128347379241	GOOD	GOOD
0.0407320417833375	0.0477945311526615	-0.0544672644356352	-0.00356578988351906	0.995719894898235	0.922328907420726	0.0345720966954948	0.253877380864697	-0.0152304859457584	0.0728885123412991	0.0680577266248083	-0.208089710272934	-1.18818694427859	1.08946651012466	-3.37466285692117	20.3261828928058	12.4428612489075	-10.0421439970784	-24.1409493609735	-3.27128347379241	GOOD	GOOD
0.0404513568145655	0.0497555252312621	-0.0570237158690619	-0.0038694399774542	0.99658209679358	0.906432103811494	0.0294559122820446	0.244045018940823	0.00727780471629881	-0.0673620827429107	0.200802655541576	-0.949237356525602	-1.65974341924582	0.675378058471402	-3.61102403385841	20.7566070575927	12.4405893302561	-10.0421439970784	-24.1409493609735	-3.27128347379241	GOOD	GOOD
0.0407333372911125	0.0508618745598853	-0.0579040209459671	-0.00154321507688506	0.998800175484611	0.902302097735899	0.0224425009618971	0.233167885888506	0.046353221607977	-0.158635783221326	0.139447705565631	-1.61753331146955	-2.90700916668555	0.437382298162156	-3.61102403385841	20.7566070575927	12.4405893302561	-9.82402044643234	-24.138604518038	-3.27008624542209	GOOD	GOOD
0.0413576658977717	0.0510272770955956	-0.0562380093030902	-0.00228250649056517	0.995136409827498	0.900881133735664	0.0297049740665395	0.236298049940103	0.0463547398678024	-0.0992787738387714	0.0780572339227893	-2.4428288362423	-5.94963234572864	0.485006554442377	-3.61102403385841	20.7566070575927	12.4405893302561	-9.67284399707842	-24.1369793609735	-3.26925647379241	GOOD	GOOD
0.042271081962222	0.0503149321742039	-0.0557803910480097	-0.00413507048728588	0.9942115290216	0.901700019785591	0.0271569992916581	0.246636758099444	0.00188357248800809	-0.0398891253214449	0.0388361611992201	-2.99334546361768	-8.97690187555393	0.826951153699809	-3.61102403385841	20.7566070575927	12.4405893302561	-9.67284399707842	-24.1369793609735	-3.26925647379241	GOOD	GOOD
0.0421369143696003	0.0489207095633626	-0.0565008054448853	-0.00501210237106486	0.996889485511025	0.908349158342599	0.0244480003199887	0.25079782148586	-0.0767680170163568	-0.0231770124707559	-0.0274143837739407	-2.40966260298556	-10.8457427219913	1.3174830693605	-3.60950964292131	20.5111915129772	12.4415394234296	-9.67284399707842	-24.1369793609735	-3.26925647379241	GOOD	GOOD
0.0429736228971736	0.0471232594869952	-0.0540934250803613	-0.0044673324703392	0.994762038288402	0.915848448427388	0.0352186868048838	0.254901409470792	-0.0105033818743331	-0.0611953651959692	-0.101291611534504	-1.76657453327874	-11.9079419023504	1.73393652411509	-3.60681603385841	20.0746770575927	12.4432293302561	-9.67284399707842	-24.1369793609735	-3.26925647379241	GOOD	GOOD
0.0417450885238856	0.0452489958978547	-0.0558592832715511	-0.00160751059400754	0.998563509448796	0.918760786232975	0.0403817928735148	0.259044689618495	0.0640760388608547	-0.0611770848661444	-0.0225855278365106	-1.09216469311888	-12.0208078123592	2.10182179977603	-3.60681603385841	20.0746770575927	12.4432293302561	-9.66779882972688	-24.3648049652575	-3.27133798661024	GOOD	GOOD
0.0421946178120925	0.0436344608785995	-0.0566288593430109	-0.00351398793545403	0.996071976266714	0.917705863162037	0.0423421485627263	0.264549007775253	0.0068060692875349	-0.06110289847114	0.0428110130249497	-0.184886051273359	-12.0376386286595	2.43222149779298	-3.60681603385841	20.0746770575927	12.4432293302561	-9.66457399707841	-24.5104293609735	-3.27266847379241	GOOD	GOOD
0.0429923153621984	0.0425715098941343	-0.0561459474578168	-0.00568213301897694	0.993344894850664	0.919629699070562	0.0445971785902593	0.26664110065116	0.0247135575034508	-0.0610743269827792	0.117945267882806	0.440771960437558	-11.922422309425	2.32369888446579	-3.60681603385841	20.0746770575927	12.4432293302561	-9.66457399707841	-24.5104293609735	-3.27266847379241	GOOD	GOOD
0.0429689437348871	0.042259309703524	-0.0557885799970203	-0.00850418287423679	1.00050964633186	0.924263647672824	0.0487971086074912	0.272117007359056	0.00658538058860247	-0.0609911568703606	0.0602770620861639	0.913870447917798	-11.3261700521005	1.84188705138824	-3.60803229153631	20.3170223066438	12.5779874366723	-9.66457399707841	-24.5104293609735	-3.27266847379241	GOOD	GOOD
0.0432062719559185	0.042772692443902	-0.055628409142091	-0.00645870389814715	0.999896441825246	0.929194528932898	0.0429445064901361	0.273862462535599	0.00315536567563532	-0.0192030303520107	0.1214519505691	0.752790604008909	-10.0995481581075	1.29003828166451	-3.61026503385841	20.7619070575927	12.8253693302561	-9.66457399707841	-24.5104293609735	-3.27266847379241	GOOD	GOOD
0.0429416228271682	0.0440422642139609	-0.0563833944366115	-0.00115455651210463	0.993600090781797	0.929189503683589	0.0426627481160035	0.272349431533597	0.0308903185752075	0.0578736335998799	0.0538725681360612	0.466510863761173	-8.94012722966124	0.930439304216301	-3.61026503385841	20.7619070575927	12.8253693302561	-9.66998787227408	-24.2792820709336	-2.98849668285368	GOOD	GOOD
0.0440711880167694	0.0458677840519088	-0.0565799574852771	0.000667830385296666	0.996667468691716	0.930937316163709	0.0390071937138126	0.268519574519373	0.166645747140636	0.0371394673967455	-0.060105892496814	0.303157445465868	-8.20854517994876	0.8399265	-3.61026503385841	20.7619070575927	12.8253693302561	-9.67317399707841	-24.1432493609735	-2.82125847379241	GOOD	GOOD
0.0436343348684493	0.0479829026292895	-0.0527244370844614	-0.00256055269965428	0.995164075764569	0.93689691638462	0.0410274335693936	0.263929418834795	0.0461754032452455	-0.042851628294537	0.0358317263767998	0.432194707804103	-7.60957710602989	0.723164100887829	-3.61026503385841	20.7619070575927	12.8253693302561	-9.67317399707841	-24.1432493609735	-2.82125847379241	GOOD	GOOD
0.0436686798194656	0.050137502113932	-0.0512934142524694	-0.00575686794776699	0.990271866571725	0.946484525826491	0.0483532124103902	0.264210322313114	0.00351667223212302	-0.0382463753108739	-0.0630439682466939	0.346109069276567	-6.74281271093445	0.578373730701545	-3.48203142458891	20.6320612690698	12.693133975315	-9.67317399707841	-24.1432493609735	-2.82125847379241	GOOD	GOOD
0.043894854442053	0.0521348207813766	-0.0509566023553414	-0.00619135824795511	0.994017468736856	0.946115741709633	0.0481460149584784	0.262895620132419	-0.0559134464643771	0.0966528893730073	-0.0440059606895479	-0.00425321038380262	-4.80085515916559	0.416343221911465	-3.23944703385841	20.3864270575927	12.4429793302561	-9.67317399707841	-24.1432493609735	-2.82125847379241	GOOD	GOOD
0.0439688834747466	0.0538116060239013	-0.0524532143625318	-0.00327770609118842	0.998182343645526	0.939971205924928	0.0450066243530925	0.255958565366474	0.0266492787044629	0.0780569755686783	-0.0211218108115786	-0.336664695448848	-2.73225560855793	0.272033332947503	-3.23944703385841	20.3864270575927	12.4429793302561	-10.1634024627584	-23.6677964683321	-2.52875274223768	GOOD	GOOD
0.0438423529958325	0.0550376032601792	-0.0541698668529842	-0.0027230201904911	0.998362601009644	0.9341706411969	0.0432241210020491	0.247199929442418	0.107559967426566	0.076466931436335	0.120714880617746	-0.687501561321417	-1.8102084241926	0.109531098933636	-3.23944703385841	20.3864270575927	12.4429793302561	-10.4286439970784	-23.4105493609735	-2.37049047379241	GOOD	GOOD
0.0442640620625336	0.0557813099461168	-0.052578728869449	-0.00555994076813992	0.997820562422705	0.92958869400327	0.0423454651008902	0.247617912671225	0.0027917319643183	0.0184237962812941	0.077624484991818	-0.978825356665003	-1.90028619473226	0.126129611278228	-2.98829445809409	20.3876376543314	12.4436288358097	-10.4286439970784	-23.4105493609735	-2.37049047379241	GOOD	GOOD
0.0434409388428718	0.0561606862172793	-0.0530535879411985	-0.00347601842638104	0.996574529116053	0.927936182743677	0.0428652709571172	0.245640138644623	-0.116993066523967	0.0374682158901621	-0.0635353653409163	-1.063762	-2.22024494243582	0.127722641736508	-2.50088303385841	20.3899870575927	12.4448893302561	-10.4286439970784	-23.4105493609735	-2.37049047379241	GOOD	GOOD
0.0440310895192188	0.0564012637686027	-0.0512830128053477	-0.00265740535140607	0.996397632903628	0.927417131699228	0.0444072308993929	0.248523789390007	0.0252367309612175	0.0181564477042744	-0.0229343043599742	-1.14595053265377	-2.00438027565573	0.188149501929733	-2.50088303385841	20.3899870575927	12.4448893302561	-10.4286439970784	-23.4105493609735	-2.37049047379241	GOOD	GOOD
0.0445073764785364	0.056742404763432	-0.0521080941293987	-0.00120760441044773	0.996925353165516	0.925600261509118	0.0425515740286342	0.255994302158852	0.0464510412800452	0.0574909822930217	-0.0847394733128466	-1.1047937367256	-1.3258149884188	-0.056586789073277	-2.50088303385841	20.3899870575927	12.4448893302561	-10.4177840500423	-23.9132947367803	-2.11842208097426	GOOD	GOOD
0.044368418299958	0.0573557362819239	-0.0556643189940986	-0.00155322750047762	0.999018310981738	0.924189491532365	0.0385330712357932	0.253223910304394	0.107396732097533	0.0376442252547901	-0.165894273324328	-0.731144327232245	-0.426806877402058	-0.239459414290459	-2.50088303385841	20.3899870575927	12.4448893302561	-10.4123939970784	-24.1628193609735	-1.99331447379241	GOOD	GOOD
0.0442801397488228	0.0582965628420114	-0.05712731896772	-0.00301124485869874	0.996754629642318	0.923275823282243	0.0373526950254188	0.243846348253189	-0.015610980710094	-0.0019108957502494	-0.0636646146090432	-0.443491792225324	0.249189233257198	-0.465957988404569	-2.50063073625615	20.3917511437299	12.5729619838175	-10.4123939970784	-24.1628193609735	-1.99331447379241	GOOD	GOOD
0.044091986221683	0.0595070449959525	-0.0550019554873706	-0.00186445819456626	1.00063139535519	0.925645553542065	0.0368668182144202	0.238288578984832	0.00478910120031245	-0.00202015294761154	-0.0226781472845786	-0.299276252337367	0.909975701353198	-0.647935016187976	-2.50012503385841	20.3952870575927	12.8296693302561	-10.4123939970784	-24.1628193609735	-1.99331447379241	GOOD	GOOD
0.0448910547631402	0.0608762587521698	-0.0559699782636815	-0.00317787820216581	0.999504985019832	0.927259314147202	0.034635499721442	0.235822866280619	0.0053454639112229	-0.0412739621222701	-0.0428130438004437	-0.132793499623675	1.54714346092219	-0.895873971198668	-2.50012503385841	20.3952870575927	12.8296693302561	-10.4123939970784	-24.1628193609735	-1.99331447379241	GOOD	GOOD
0.0449931022012168	0.0623117757670799	-0.0572897063261156	-0.00202846258964699	0.997252753384291	0.927775813807092	0.0313571431589258	0.236084771245136	-0.0569465100487256	-0.120754520450118	-0.12410713173444	-0.159208449236641	1.94094008992325	-1.11843531357976	-2.50012503385841	20.3952870575927	12.8296693302561	-10.1697815941614	-23.6464195112746	-1.98722870359253	GOOD	GOOD
0.0458911674848178	0.0637659011816305	-0.0577619145789449	-0.00397626485398827	0.996760265027464	0.919530349198257	0.0278135308101546	0.237699287503028	-0.0156355057114548	-0.101245556689911	-0.14624416673283	-0.45449309143535	1.0024886317026	-1.175653	-2.50012503385841	20.3952870575927	12.8296693302561	-10.0596239970784	-23.4119493609735	-1.98446547379241	GOOD	GOOD
0.0458260499785129	0.0652067577704087	-0.0597015775879176	-0.00447812132555545	0.995157245950935	0.919482795400762	0.0294562663002984	0.238352814250013	0.00438424133405549	-0.0419207612726431	-0.0622544312196861	-0.224815358138672	-0.453463459802382	-0.96326057388279	-2.74137619448794	20.5152519193826	12.8285817009446	-10.0596239970784	-23.4119493609735	-1.98446547379241	GOOD	GOOD
0.0458820149900569	0.0665803533371349	-0.0594655101766071	-0.00446419488130734	0.994320970673443	0.928582405623017	0.0306514420808427	0.240779282784098	0.0458904734291221	-0.0403445366249975	-0.105111539563093	0.0123826338235007	-1.51547207432421	-0.528527519214325	-3.24098303385841	20.7636870575927	12.8263293302561	-10.0596239970784	-23.4119493609735	-1.98446547379241	GOOD	GOOD
0.0457533847878123	0.0678239419618793	-0.0557977902507077	-0.00385349681952215	0.99560168375505	0.93792260427296	0.0315740278172767	0.247256601847442	0.0458840275603078	-0.0247512547606388	-0.0221059833553294	0.0930696679394093	-1.15509441127577	-0.123905754330089	-3.24098303385841	20.7636870575927	12.8263293302561	-10.0596239970784	-23.4119493609735	-1.98446547379241	GOOD	GOOD
0.0459853399906821	0.0689210415731983	-0.0563752704877809	-0.00262986807854484	0.995184129664386	0.937385459365294	0.0365172188836371	0.246325141377452	0.026113832209424	0.0809393487326785	-0.0417274121089197	0.0676816155332802	0.882648263960201	-0.0583612837898577	-3.24098303385841	20.7636870575927	12.8263293302561	-9.53144221197931	-23.6704322822882	-1.98401075430894	GOOD	GOOD
0.046358065814531	0.0699240479285429	-0.0541742611443654	-0.00449782299167951	0.994711787930338	0.929568239256625	0.036087529862853	0.239075604270245	-0.0353561690583783	-0.0444905570726161	0.0343648832077696	0.04957045	2.16796962706622	0.097473197453061	-3.24098303385841	20.7636870575927	12.8263293302561	-9.31274399707841	-23.7774593609735	-1.98382247379241	GOOD	GOOD
0.045655588470148	0.0709328179212538	-0.0562782640085842	-0.00297247650467481	1.00007960743621	0.922053931877644	0.0347976251357537	0.235271052691659	-0.0771475809264986	0.0981606013927205	0.225938810997818	0.270661802598221	1.96553765800487	0.1680667	-3.24150710356683	20.7600306831673	12.5605647828704	-9.31274399707841	-23.7774593609735	-1.98382247379241	GOOD	GOOD
0.04589222586052	0.072072180636048	-0.0568036295748259	-0.00431912204243229	1.00027150759031	0.920412784536259	0.0373268527336291	0.239641919035936	-0.0184433584923891	0.0200322399727564	0.100465824359875	0.581123409160905	0.551692438170996	0.343677594337515	-3.24262703385841	20.7522170575927	11.9926293302561	-9.31274399707841	-23.7774593609735	-1.98382247379241	GOOD	GOOD
0.0460661652131083	0.0734609946950092	-0.0552232785462548	-0.00226871270546888	0.994792622208522	0.92506505246948	0.0385728040830496	0.248183530979323	0.0493181356246103	-0.0234227246945372	0.100344923547756	0.6680884	-0.279843121734763	0.368238308753765	-3.24262703385841	20.7522170575927	11.9926293302561	-9.31274399707841	-23.7774593609735	-1.98382247379241	GOOD	GOOD
0.045230375411947	0.0751579476400045	-0.0551108623878275	-0.000198106057614114	0.997786531861273	0.925427759063635	0.0336404589022352	0.251922276134318	-0.0383669878189124	0.0205319574234751	0.138850728964642	0.71302778698796	0.194710322201366	0.173792081794311	-3.24262703385841	20.7522170575927	11.9926293302561	-9.84939257679925	-23.7832282914279	-1.98676797052572	GOOD	GOOD
0.0459477962957474	0.0771200930136	-0.0562419306520409	-0.0025023824535469	0.999204996727937	0.923507849515381	0.0344656168796586	0.244409448353315	0.00752268503858974	-0.0794261994339156	0.203640554299608	0.820300009248418	0.553866466413379	0.196218249658195	-3.24262703385841	20.7522170575927	11.9926293302561	-10.0513539970784	-23.7853993609735	-1.98787647379241	GOOD	GOOD
0.0461362130907249	0.0792043393632722	-0.0535240228154701	-0.00330685343048516	0.993766506710727	0.924041564999928	0.036110267723296	0.244317329013431	-0.0769915835450057	-0.0646051267597963	0.142202192495483	0.671958541283295	0.558298349695539	0.139438554653624	-3.35716582500738	20.7552360079902	12.2520721325274	-10.0513539970784	-23.7853993609735	-1.98787647379241	GOOD	GOOD
0.0456697929500642	0.0812061818462789	-0.0542538552884808	-0.00304279050469011	0.995623087617227	0.925138771415617	0.0363391645384709	0.24570385314618	-0.0388028248373885	0.0580703027201343	0.099798875421496	0.514911246794083	0.498399584755424	0.197171644340083	-3.61026503385841	20.7619070575927	12.8253693302561	-10.0513539970784	-23.7853993609735	-1.98787647379241	GOOD	GOOD
0.0462937585396529	0.0829156171548174	-0.05486689763915	-0.00275463501946788	0.995295322171586	0.923183944226397	0.0410328782368934	0.245642847874089	0.0270776739416025	0.0214465306276808	0.0807057441200232	0.482533	0.659892874874208	0.18381933215827	-3.61026503385841	20.7619070575927	12.8253693302561	-10.0513539970784	-23.7853993609735	-1.98787647379241	GOOD	GOOD
0.0463334733130435	0.0841489150648778	-0.0572981874203559	-0.00391889768104644	0.994255068504465	0.926063985615244	0.0401080571631925	0.246926410918683	0.022352669303927	0.0123486123074943	0.0192797898789154	0.574811980088731	0.7214465	-0.0597451951467989	-3.61026503385841	20.7619070575927	12.8253693302561	-9.82794391243436	-23.5043557555454	-1.98407203480719	GOOD	GOOD
0.046452119322725	0.0847282353586756	-0.0530721403892183	-0.00121364995744984	0.994280916338593	0.928212181220226	0.0372548956880436	0.245299339592305	0.0888723404035182	0.104319511324295	-0.023331090916472	0.754658124533509	0.542475975015352	-0.210606654451237	-3.61026503385841	20.7619070575927	12.8253693302561	-9.75186399707842	-23.4086493609735	-1.98277647379241	GOOD	GOOD
0.0456505526547852	0.0844580205268552	-0.0538313014645354	-0.00166186903344132	0.999216778963534	0.93076575678846	0.0376814539354484	0.243497042466685	0.0273596245057597	-0.00634538183265422	-0.0420367911842834	0.947116962446656	0.543343256749996	-0.413320703912206	-3.72137355323883	20.5538237711842	12.8258836722345	-9.75186399707842	-23.4086493609735	-1.98277647379241	GOOD	GOOD
0.045581996882746	0.083174976704498	-0.0532240340590363	-0.00340598566109788	0.997891858020865	0.930200770974914	0.0382762795982534	0.247181961143196	0.0031409481468699	0.135600761702634	-0.0475490221494281	0.945010451156288	0.692067179794697	-0.5648713	-3.97534003385841	20.0781970575927	12.8270593302561	-9.75186399707842	-23.4086493609735	-1.98277647379241	GOOD	GOOD
0.0452504613369408	0.0808691152238956	-0.0515436061822001	-0.0049435730886776	0.996754032049038	0.929067693075835	0.0357941269263404	0.247665130503932	0.00891531891813873	0.123267220624885	-0.0174336639543048	0.8536437	0.7214465	-0.502387571530787	-3.97534003385841	20.0781970575927	12.8270593302561	-9.90474290284904	-23.5954104225198	-2.41095710234827	GOOD	GOOD
0.0456648764840869	0.07776672107567	-0.0547056468950518	-0.00374360975739888	0.996349673885455	0.930273620108566	0.0372886277194391	0.242465267041323	-0.0956155693744459	-0.00120739941973655	-0.127457688761286	0.981159474694436	0.506180143723235	-0.379754529678244	-3.97534003385841	20.0781970575927	12.8270593302561	-10.0507439970784	-23.7737693609735	-2.81987447379241	GOOD	GOOD
0.0450626043201986	0.0742895348197416	-0.051829499791126	-0.00184038845146311	0.997853970624095	0.933478527842711	0.0425245062594202	0.248787410836285	0.00842961008538405	-0.0188862594159535	-0.0660811058339232	1.16529180643077	0.210829129691073	-0.3205586	-3.97534003385841	20.0781970575927	12.8270593302561	-10.0507439970784	-23.7737693609735	-2.81987447379241	GOOD	GOOD
0.0450126983953212	0.0709514823883156	-0.0544592068951976	-0.00219072813034714	0.997197097107402	0.935724247408083	0.0429344767717065	0.253932490161404	0.225892254391168	-0.0252068665185337	0.0134614328753461	1.2894749227209	0.468168417369361	-0.384469307871849	-3.75669048201249	20.1697787839653	12.7129409463702	-10.0507439970784	-23.7737693609735	-2.81987447379241	GOOD	GOOD
0.0446138344122228	0.068257340258759	-0.0548267128073249	-0.00233489336607164	0.995674054307499	0.934770914593638	0.0423240870227431	0.254881970313192	-0.0771398521231502	0.00558618078504005	0.0634562343937845	1.38105818005231	1.22138433561956	-0.474907235207767	-3.23944703385841	20.3864270575927	12.4429793302561	-10.0507439970784	-23.7737693609735	-2.81987447379241	GOOD	GOOD
0.0440964871824783	0.0665785112162882	-0.0527069901358505	-0.00281132118700353	0.996422035998081	0.933267108854918	0.0400946730731843	0.254968368254132	-0.0227598847724572	-0.102355498026023	-0.00489959521147251	1.34463004636441	1.77483266112741	-0.568651310892897	-3.23944703385841	20.3864270575927	12.4429793302561	-9.6958288625052	-23.5749465885658	-2.57822731397297	GOOD	GOOD
0.0434174105991403	0.0660515854562349	-0.0531134550404681	-0.00358073049027231	0.994758522412226	0.930840391883437	0.0408746224301825	0.250685195722196	0.0895790281685967	-0.0429677204733253	0.0204832650963998	1.22044979565283	2.04240319840516	-0.593284911145752	-3.23944703385841	20.3864270575927	12.4429793302561	-9.38228399707842	-23.3992993609735	-2.36474747379241	GOOD	GOOD
0.0423876755376824	0.0665796835320317	-0.0535461429539388	-0.00334054487541372	0.998187592526421	0.932597411393168	0.0412113949669555	0.249435245936966	0.0460861097713761	0.0856572681602872	-0.0586278269977359	1.22953917766422	2.15343	-0.5648713	-3.23944703385841	20.3864270575927	12.4429793302561	-9.38228399707842	-23.3992993609735	-2.36474747379241	GOOD	GOOD
0.0425843864940605	0.0678922685995933	-0.0558873339107451	-0.00110172885689599	0.999066602102105	0.931422604911814	0.0372244710782556	0.246339260451789	0.0461360814179871	0.244345633502267	-0.12764197542298	1.15236763251392	1.95918812888663	-0.631151002232108	-3.34643204936538	20.3874460371528	12.5544080836909	-9.38228399707842	-23.3992993609735	-2.36474747379241	GOOD	GOOD
0.0422909021500898	0.0695972083858203	-0.0542714800998057	-0.00358219086024022	1.00053511955778	0.927273889368754	0.0362449068659051	0.241860815502662	0.0106172601470705	0.0492584406881815	-0.0485622601486333	0.971597079517506	1.30633695931918	-0.6870276	-3.60797003385841	20.3899370575927	12.8268093302561	-9.38228399707842	-23.3992993609735	-2.36474747379241	GOOD	GOOD
0.0422111722228993	0.071249712399908	-0.0535960286176051	-0.0033587587624781	0.998460279341029	0.925303239106655	0.0380669208560962	0.241672959282684	-0.0592550752892833	-0.0855611440382473	-0.0141878962359582	0.9154955	0.473533369785958	-0.58617792215144	-3.60797003385841	20.3899370575927	12.8268093302561	-9.54727316630508	-23.6096183096227	-2.15620682185655	GOOD	GOOD
0.0420029516593724	0.0724589089725437	-0.0563256997155717	-0.000396028225775681	0.996641453974238	0.92414747027215	0.0407974660650338	0.239176890992345	-0.0681292784156685	-0.000984802578596039	-0.0751247220260633	0.881213416941614	0.0255750107570296	-0.5037931	-3.60797003385841	20.3899370575927	12.8268093302561	-9.68205399707841	-23.7814293609735	-1.98584847379241	GOOD	GOOD
0.0418527418937288	0.0729845120042879	-0.0575049475120689	-0.00185155414293983	0.997113842702607	0.927466732410711	0.0388448617250942	0.241691059808164	-0.147377197496769	0.0327346459770846	0.0826678820567521	0.819123221636741	-0.287314936296859	-0.435615716139131	-3.60797003385841	20.3899370575927	12.8268093302561	-9.68205399707841	-23.7814293609735	-1.98584847379241	GOOD	GOOD
0.04171480480544	0.0727765752977617	-0.0549099891194869	-0.00434355624320519	0.997234409952833	0.928310808734833	0.0404788795010297	0.245726640823395	0.00222428473966009	0.100796445623446	0.0213526026027622	0.930833982387918	-0.438340934899406	-0.3816368	-3.50345195875441	20.3904436822168	12.8270782092466	-9.68205399707841	-23.7814293609735	-1.98584847379241	GOOD	GOOD
0.0418601111976304	0.0719504797714651	-0.0560516006672084	-0.00365067134400721	0.993478173117024	0.926521519910828	0.0416880819059849	0.247456308145133	0.0463886752753881	0.0413581983028145	0.0119661004626449	1.10919967528155	-0.0408104660617092	-0.51988654923843	-3.23868803385841	20.3917270575927	12.8277593302561	-9.68205399707841	-23.7814293609735	-1.98584847379241	GOOD	GOOD
0.0432973421274082	0.0707106857893166	-0.0553496172580372	-0.00310474383990102	0.994499223990632	0.927704190370167	0.0410547074952235	0.247254522825688	0.0810280410183774	0.0319848318934695	0.0829170043378082	0.98670129301002	0.890022142822331	-0.730347979701421	-3.23868803385841	20.3917270575927	12.8277593302561	-9.89246412990676	-23.7836912841452	-1.98700393479803	GOOD	GOOD
0.043124382677026	0.06927743506784	-0.0554991481421602	-0.000896699544023142	0.993365043507296	0.927107683145845	0.0386536577390354	0.245372876356091	0.118233433960677	0.117491234277172	0.0216048220661666	0.782680405810432	1.9254164448042	-0.914297528387058	-3.23868803385841	20.3917270575927	12.8277593302561	-10.0513539970784	-23.7853993609735	-1.98787647379241	GOOD	GOOD
0.043171208492953	0.0678789919840026	-0.0574428786233315	-0.000422010940639832	1.00009836485817	0.923112991574207	0.0341962562030807	0.241179088108335	-0.0150868982017029	0.101011763348836	-0.0226561636592142	0.515601933945316	2.50473108283158	-0.886589722927285	-3.23868803385841	20.3917270575927	12.8277593302561	-10.0513539970784	-23.7853993609735	-1.98787647379241	GOOD	GOOD
0.0434668535417225	0.0667840461194338	-0.060331635815751	-0.00410315289695579	0.994826789777797	0.915072825760534	0.0369402157500062	0.243916715292352	-0.0320341887401765	0.0417084849268213	-0.00570642969801947	0.4307169240363	2.00663438383444	-0.773689756079843	-3.13703380532054	20.3907560927291	12.7218855421957	-10.0513539970784	-23.7853993609735	-1.98787647379241	GOOD	GOOD
0.043988251661445	0.0662876808321656	-0.0573502681940569	-0.00335092919162692	0.993091139741139	0.913610459854837	0.0360219164127575	0.250222792044302	-0.025930793166926	0.0313124459977176	0.0218966484662834	0.446345432883838	0.823687217618332	-0.640900985156351	-2.87016503385841	20.3882070575927	12.4439393302561	-10.0513539970784	-23.7853993609735	-1.98787647379241	GOOD	GOOD
0.0434811206809403	0.066625315736239	-0.0581062717218812	-0.0047154222932842	0.990231764880403	0.916785353038963	0.0352237378246083	0.250299738747619	0.108055018118087	0.101300306715774	0.0108577113339891	-0.0166133827557308	-0.223516370046657	-0.672827555947793	-2.87016503385841	20.3882070575927	12.4439393302561	-10.041615018279	-24.2254503752061	-1.99189579099565	GOOD	GOOD
0.0440519882331121	0.0678737946441473	-0.0573808411324705	-0.00299793891297404	0.994690652328386	0.9207491713933	0.0363540481739357	0.250880999281286	0.0579024104768242	0.00973733867231551	0.0834283768412427	-0.358222888704234	-1.01584005618985	-0.639434495366569	-2.87016503385841	20.3882070575927	12.4439393302561	-10.0348239970784	-24.5322993609735	-1.99469847379241	GOOD	GOOD
0.0446473022254422	0.0698874979100897	-0.0595624589729486	-0.00254954529066843	0.994877276581656	0.925538107470814	0.0367597877809681	0.251512004108013	-0.0933098178635148	-0.0879274322975494	0.055307608308494	-0.161858988630757	-1.34281438447831	-0.309648677316658	-2.87016503385841	20.3882070575927	12.4439393302561	-10.0348239970784	-24.5322993609735	-1.99469847379241	GOOD	GOOD
0.0445561052782661	0.0722680996526434	-0.0573765007179449	-0.00595215566303869	0.995464188321467	0.938400794935354	0.0387005889075215	0.252397104866276	-0.121728530962643	-0.049017111144596	0.0506403766920623	0.0992057159196047	-0.57818355590624	-0.0272314723887397	-3.16752708635056	20.3881936276612	12.5465225193712	-10.0348239970784	-24.5322993609735	-1.99469847379241	GOOD	GOOD
0.0448024054506148	0.0744187409313266	-0.0557946280352616	-0.00494268124180861	0.994764166573182	0.941379095594746	0.0357775222767481	0.255385484185126	-0.0273256740458841	-0.11578552483512	-0.0348305876805185	0.0610628498849196	1.38906458001717	0.193653913248423	-3.97725203385841	20.3881570575927	12.8258593302561	-10.0348239970784	-24.5322993609735	-1.99469847379241	GOOD	GOOD
0.0441139020655784	0.0757495989347245	-0.054355228344588	-0.00419232975628914	0.998152729756202	0.927797262575535	0.0388141346678861	0.25492426853257	0.0425771484261222	0.0109788737880219	0.0999843059826289	0.401814667493611	3.20398122795326	0.215874549229406	-3.97725203385841	20.3881570575927	12.8258593302561	-10.0346474932819	-24.5290309975682	-2.22841323715261	GOOD	GOOD
0.0442851600719571	0.0759135146674982	-0.0548721255610868	-0.00653004901576467	0.995557630048157	0.922196735247029	0.0366596733254655	0.246455124501566	-0.0894730769422361	-0.072685389115852	0.00270120632694844	0.25137724790689	4.20293998456279	-0.131205298347313	-3.97725203385841	20.3881570575927	12.8258593302561	-10.0345339970784	-24.5269293609735	-2.37869747379241	GOOD	GOOD
0.0432645638090201	0.0748883470836275	-0.0549190210135298	-0.00433581522957257	0.99250142547787	0.918489857386804	0.0353984917394929	0.241340125554977	0.0302363927252054	0.0271931990050473	-0.171349064922167	-0.241012765455691	3.81845828526765	-0.546429110343925	-3.97725203385841	20.3881570575927	12.8258593302561	-10.0345339970784	-24.5269293609735	-2.37869747379241	GOOD	GOOD
0.043423588047936	0.0729443886373255	-0.051612825487986	-0.00217773260585146	0.993369575672318	0.915727046173114	0.032397824768637	0.239063555734953	-0.0151840978384556	-0.107014678414783	0.0678580440365068	-0.767024807139635	1.7040688539243	-0.724911055294044	-3.78369537136999	20.3907065801327	12.943865054225	-10.0345339970784	-24.5269293609735	-2.37869747379241	GOOD	GOOD
0.0437844147357465	0.0705954764905846	-0.054677210156084	-0.00218990096077284	0.993555303361365	0.915086217986959	0.033136187440729	0.243686151842483	0.000841098387510007	-0.223003995233905	-0.0387372639987003	-1.07911891647403	-0.753353776358996	-0.7481058	-3.23780303385841	20.3978970575927	13.2766793302561	-10.0345339970784	-24.5269293609735	-2.37869747379241	GOOD	GOOD
0.0431978720602938	0.0684851804167008	-0.0577811100172689	-0.00308033112921686	0.991360292688037	0.912227826958223	0.0358179617683314	0.247504937879173	0.0145418386603515	-0.148167827781505	-0.0841322190289124	-0.620639488963703	-2.13012631565812	-0.402881162446777	-3.23780303385841	20.3978970575927	13.2766793302561	-9.80780003796075	-24.2899021586629	-2.37528230256099	GOOD	GOOD
0.0430280298470695	0.0671976128501408	-0.0556884348830999	-0.00459129667582708	0.995031631970414	0.915967678600426	0.0405276027544416	0.247570479909665	-0.140116145902648	-0.0600815283460758	-0.0841706836229903	0.147472611499484	-3.23261716374841	-0.0826156239167291	-3.23780303385841	20.3978970575927	13.2766793302561	-9.67350399707841	-24.1495093609735	-2.37325947379241	GOOD	GOOD
0.0433073427577288	0.0671127400930809	-0.0540105737136486	-0.00331729550664882	0.994936230611998	0.921427939306512	0.0428726326065512	0.255128825579422	-0.275705416705191	-0.0903974247571067	-0.0370928390199869	0.853264814345665	-3.99732429631825	0.0236661340566159	-3.23780303385841	20.3978970575927	13.2766793302561	-9.67350399707841	-24.1495093609735	-2.37325947379241	GOOD	GOOD
0.0434824066691616	0.0683582309425458	-0.0543528548202502	-0.00541876251384836	0.997580692869503	0.923400913605911	0.0471040306188455	0.260584721822125	-0.0911518077941157	-0.148454084751403	0.0997211701548679	1.37799479415357	-4.171164	0.0459104	-3.33280611779732	20.489206378986	13.0638533412296	-9.67350399707841	-24.1495093609735	-2.37325947379241	GOOD	GOOD
0.044312432997509	0.0708091011910264	-0.0543664359365119	0.00180566359188166	1.00103920523561	0.92533159219246	0.0461486927007445	0.259839232600314	0.0153950565885371	-0.0448659766164896	0.0996104548043743	1.7330269828187	-4.47833135826573	0.124519881480235	-3.61102403385841	20.7566070575927	12.4405893302561	-9.67350399707841	-24.1495093609735	-2.37325947379241	GOOD	GOOD
0.0447820807002798	0.074132314082615	-0.0544858512834547	-0.000380033548195326	0.999771834653404	0.929062994253482	0.0443134252238451	0.258167254361163	-0.0455964465197503	0.0591449574153965	0.130361058362247	1.80322890538782	-4.68712048640666	0.0889805195260633	-3.61102403385841	20.7566070575927	12.4405893302561	-9.91813086685163	-23.9137780137375	-2.12375560465437	GOOD	GOOD
0.0444099272187387	0.0778949690723224	-0.0535389071344725	-0.00351790036965013	0.990318807705461	0.9366081265697	0.0455707071692026	0.260859232378559	0.0157747718721504	0.177380057101805	0.175991379998317	1.41885316342137	-4.20295623990525	0.125473271480294	-3.61102403385841	20.7566070575927	12.4405893302561	-10.0513539970784	-23.7853993609735	-1.98787647379241	GOOD	GOOD
0.0461524947305885	0.0816858587683296	-0.0505908796696094	-0.00145599891108339	0.997215315779027	0.939481194848415	0.0508147800557173	0.258652334632061	-0.0765903345367203	0.0287397102916177	0.0378727781387242	0.657380993225421	-3.11151527885022	0.0880271338019831	-3.61102403385841	20.7566070575927	12.4405893302561	-10.0513539970784	-23.7853993609735	-1.98787647379241	GOOD	BAD
0.0470625848468718	0.0851820331822001	-0.0530491803092254	0.00291553594413336	0.999123073420011	0.940005633984786	0.0478247205031958	0.254493275720059	-0.0765472435637165	0.117882817861969	0.0377531123890987	0.114221051864646	-2.16825845913914	0.0861685655520958	-3.61102403385841	20.7566070575927	12.4405893302561	-10.0513539970784	-23.7853993609735	-1.98787647379241	GOOD	BAD
0.048471235572	0.0881480216850911	-0.0501394528612793	-0.0015268198504108	0.991646613575759	0.939773528875467	0.0442731271190335	0.245742081105454	-0.0613734042948273	0.146901609599675	0.0225784348119627	-0.463363477860349	-1.27092389639315	0.025999467659874	-3.61102403385841	20.7566070575927	12.4405893302561	-10.0513539970784	-23.7853993609735	-1.98787647379241	BAD	BAD
0.0497883963884952	0.0904099287660129	-0.0487763468744067	-0.00610128502784703	0.992796352835349	0.939116769349016	0.0505419013186329	0.236654307186392	-0.0148360335507204	0.149238294175259	-0.00872014694247858	-0.857634492490919	-0.790047909293131	0.107022112512974	-3.61102403385841	20.7566070575927	12.4405893302561	-10.0458391486529	-24.0344344449534	-1.99015109869924	BAD	BAD
0.0506834358728552	0.0918512292140301	-0.0492421875855675	-6.95542057710102e-05	0.994088631075927	0.936701284718799	0.0520413958367689	0.228512770662339	-0.0297763152659934	-0.0623470796570399	0.022728490337301	-1.0645165374184	-0.910637756229591	0.29096872801378	-3.61102403385841	20.7566070575927	12.4405893302561	-10.0430839970784	-24.1588493609735	-1.99128747379241	BAD	BAD
0.0518741961831447	0.0924310280522366	-0.0534993039826219	-0.00400901562874413	0.994508016001184	0.932648703848918	0.0528580128908751	0.222605867870061	-0.0614277987128659	0.146190038705319	-0.053338614183715	-1.2090644956773	-1.61263220294192	0.598523490058226	-3.61123783453351	20.7551164924341	12.332140447704	-10.0430839970784	-24.1588493609735	-1.99128747379241	BAD	BAD
0.0529247994659672	0.0921925247025331	-0.0554541460890003	-0.00341697324621444	0.997034285437345	0.930299010441107	0.0474379805634655	0.219204476295817	0.00011220334759572	0.207622404009319	-0.175766755832387	-1.249317	-2.55158344981661	0.7177702	-3.61190903385841	20.7504370575927	11.9916793302561	-10.0430839970784	-24.1588493609735	-1.99128747379241	GOOD	BAD
0.0535324726135281	0.0912490765683594	-0.0564191463225111	-0.00337681928965437	0.993938334702044	0.927521312064256	0.0426468189660043	0.22348241653857	0.0322338905261559	0.103091280451485	-0.254180340453478	-1.29152452074023	-3.3878174569347	0.884488064456308	-3.61190903385841	20.7504370575927	11.9916793302561	-10.0430839970784	-24.1588493609735	-1.99128747379241	GOOD	BAD
0.0545469114679016	0.0897564538448503	-0.0575637189706967	-0.00525302042773136	0.995883394667435	0.929767975824626	0.040036372752182	0.229782690963313	-0.0146605763445542	0.0859475008899178	-0.192653658097453	-1.3960667801711	-3.47037542741743	0.710576040064011	-3.61190903385841	20.7504370575927	11.9916793302561	-9.83755153890698	-23.9002798106173	-1.98778735513115	GOOD	GOOD
0.0574246503026596	0.0878760805548722	-0.0561374612210476	-0.00448076682962386	0.996823703545747	0.927272460229564	0.0336278885763174	0.23796335261368	-0.000176545661200456	0.134429267146124	-0.189100025711368	-1.47756256923072	-2.69542080750126	0.216208464039103	-3.61190903385841	20.7504370575927	11.9916793302561	-9.74360399707842	-23.7820893609735	-1.98618747379241	GOOD	GOOD
0.0591282624195	0.0857397195057954	-0.0586246133068019	-0.00480719855384387	0.997435714747139	0.924102622886943	0.0328021749367613	0.240561247551064	0.0613659128235394	0.0260387981480793	-0.286399511075104	-1.58257903501939	-1.71861901862156	0.0459104	-3.6115236963401	20.7531255133926	12.1870881110607	-9.74360399707842	-23.7820893609735	-1.98618747379241	GOOD	GOOD
0.0598409729529853	0.0834270680850955	-0.058167544374614	-0.00141151815065582	0.993841874624321	0.924848362360562	0.0342101558828603	0.241474670991501	0.10853271887293	0.103082519089912	-0.173893616137719	-1.70676144225198	-1.09339740289567	-0.124597642463602	-3.61026503385841	20.7619070575927	12.8253693302561	-9.74360399707842	-23.7820893609735	-1.98618747379241	GOOD	GOOD
0.0599225730375573	0.0809569897646885	-0.0577929374956638	0.000180483096020264	0.99556563871591	0.927828385866801	0.0327485018531688	0.243885857701186	0.0800034736362113	0.0437366112538391	-0.225132850910907	-1.57049795161122	-0.865452414439667	0.0587898150573272	-3.61026503385841	20.7619070575927	12.8253693302561	-9.74360399707842	-23.7820893609735	-1.98618747379241	GOOD	GOOD
0.0609554881287364	0.0783074551030453	-0.0592324210623936	-0.00295619688692798	0.997066158571192	0.92984848326866	0.036907160648856	0.242198846645345	-0.000443222737542076	0.0254027445473926	-0.0977368323058399	-1.23483840503264	-0.745658799228141	0.254269952677802	-3.61026503385841	20.7619070575927	12.8253693302561	-9.47739328964725	-24.0472486052669	-1.67102092494111	GOOD	GOOD
0.0613607638364455	0.0754836868769266	-0.0632035909455492	-0.00156025743769418	1.00037577373915	0.930594191480764	0.04067410170512	0.241553669727404	0.060979446034412	0.0760654721184468	-0.144882441559178	-0.818396989384564	-0.625862874500366	0.290223	-3.61026503385841	20.7619070575927	12.8253693302561	-9.36636399707842	-24.1578393609735	-1.53957347379241	GOOD	GOOD
0.0616247646952229	0.0726082380077502	-0.0597642942899411	-7.46802271917387e-05	0.99996899411683	0.933812448028216	0.0437320562196291	0.245585441032542	0.0804178232160042	-0.0882623543849564	-0.130794593446729	-0.383745012732837	-0.122935907218143	0.0723356631995324	-3.44190152142683	20.6768949719345	12.73859876608	-9.36636399707842	-24.1578393609735	-1.53957347379241	GOOD	GOOD
0.0615557172909349	0.0699610559321403	-0.0597153949390862	-0.0019269121697812	0.992613563102517	0.926392420104351	0.039128592745751	0.242768054091102	0.0269934514033727	-0.139711113712672	-0.0416654400427765	-0.703354033430449	0.407509982512725	-0.146602681577058	-2.87016503385841	20.3882070575927	12.4439393302561	-9.36636399707842	-24.1578393609735	-1.53957347379241	GOOD	GOOD
0.0615893775348851	0.0679139241904404	-0.0642767389232479	0.000790217199210323	0.997417447382854	0.922255647313392	0.0371891936022804	0.244513258902771	0.100767559760441	0.0116159605911594	0.0732568961546855	-0.655175222110246	-0.102999649389006	0.109935974563695	-2.87016503385841	20.3882070575927	12.4439393302561	-9.36636399707842	-24.1578393609735	-1.53957347379241	GOOD	GOOD
0.0616048212458835	0.066790265481884	-0.0625058382576902	0.000849962518392646	0.994296823019653	0.925126370619372	0.0430949287754122	0.241560155387382	-0.124214267464781	0.0180187145238723	0.0054506141855426	-0.434404649494686	-0.828431089978549	0.184858206474866	-2.87016503385841	20.3882070575927	12.4439393302561	-9.58926865575364	-24.1556931187326	-1.86563407541346	GOOD	GOOD
0.0618223139814196	0.0667494509034727	-0.0594737276922172	-0.000161332431007309	0.994860329290662	0.935196455623651	0.0450050151743567	0.240302523977365	-0.0626336348132172	-0.120322561817905	0.114359531022812	-0.157947194869783	-1.008867	0.0790166864642299	-2.87016503385841	20.3882070575927	12.4439393302561	-9.67378399707842	-24.1548793609735	-1.98926147379241	GOOD	GOOD
0.0609125193735104	0.0677572998907126	-0.0563720118801601	-0.00105550417959679	0.998510585032726	0.933857001258141	0.0437363836366996	0.242138591352847	-0.0146916924787605	-0.102850394675484	0.16198845447702	-0.164793815942982	0.259256537634376	0.180200505438503	-2.97861719114083	20.3876843003504	12.4436573937659	-9.67378399707842	-24.1548793609735	-1.98926147379241	GOOD	GOOD
0.0604839803732345	0.0696312491381137	-0.0562510844197815	-0.00163699064504616	0.998506984881994	0.925054537891103	0.0371898156333162	0.241087968842792	0.0718815202288739	-0.0609281665900686	0.190536787232597	-0.1978367	1.77646559284612	0.00414708652650345	-3.23944703385841	20.3864270575927	12.4429793302561	-9.67378399707842	-24.1548793609735	-1.98926147379241	GOOD	GOOD
0.0602268924588386	0.0721188735587231	-0.057113297886573	-0.00206981955976191	0.995925044005696	0.919656690451926	0.0358824560453418	0.234117127031384	0.12388243901482	-0.0609163550462027	0.154102543322156	-0.0145962384263685	1.97666509437375	0.104702595899384	-3.23944703385841	20.3864270575927	12.4429793302561	-9.67378399707842	-24.1548793609735	-1.98926147379241	GOOD	GOOD
0.0602885743040563	0.074960991490971	-0.0556849324576546	-0.00557439345909433	0.993128674239205	0.918621456929832	0.0386703341425709	0.234121582630159	0.0467306515487639	-0.0608929971395077	0.0917058363847659	0.279816845190309	1.02632764377684	0.395433218654624	-3.23944703385841	20.3864270575927	12.4429793302561	-9.45081068330513	-23.8743777559208	-1.98546298353607	GOOD	GOOD
0.0597363488895071	0.0778989435419258	-0.0563265018121204	-0.000515214804975938	0.992523985465664	0.924445020652245	0.0365378230881164	0.23874789107162	0.0752721236396036	-0.0332084481876843	0.222589536203282	0.173678672847875	0.230275702575062	0.382040080574805	-3.23944703385841	20.3864270575927	12.4429793302561	-9.37429399707841	-23.7781193609735	-1.98415947379241	GOOD	GOOD
0.0597729410236052	0.0806312879577924	-0.0582000175682112	-0.00228467560394243	0.992977965440011	0.926375063066465	0.0359815900296245	0.244971498422462	0.108226304988757	-0.0287897512316913	0.279140871357029	-0.0746945174997333	0.244660194726622	0.46157451363044	-3.58018853872965	20.2437069147914	12.6208203984426	-9.37429399707841	-23.7781193609735	-1.98415947379241	GOOD	GOOD
0.059112846438538	0.0827985025334469	-0.0535929250361311	-0.00214834093672589	0.994400564189467	0.925358695950201	0.0388058109226316	0.245893419027687	0.0797761388953402	-0.115418432468242	0.203174140887827	-0.29175680681695	0.454051584331417	0.472705471699646	-3.97534003385841	20.0781970575927	12.8270593302561	-9.37429399707841	-23.7781193609735	-1.98415947379241	GOOD	GOOD
0.0579913896039156	0.0840799252228102	-0.050972281437335	-0.00127425528550679	0.994912278126421	0.926122124406955	0.0420468497376763	0.243158662464171	-0.0100796633848646	-0.179333204882903	0.150754305873039	-0.541125140751219	0.5424485	0.4123794	-3.97534003385841	20.0781970575927	12.8270593302561	-9.37429399707841	-23.7781193609735	-1.98415947379241	GOOD	GOOD
0.058079616420588	0.0843565957554697	-0.0525054875830758	-0.00297225380458841	1.00028665537391	0.927520091499412	0.0424325000338901	0.246407006034821	-0.0765361004797477	-0.0430830533350136	0.14240738913393	-0.597291736246863	0.5424485	0.475157131321413	-3.97534003385841	20.0781970575927	12.8270593302561	-9.36579901238468	-24.1619611073587	-1.98766590334869	GOOD	GOOD
0.0568100088368753	0.0838099342614065	-0.0530240303655739	-0.000855447644467925	1.00007651294318	0.928277178716356	0.0426424003860738	0.248674041924228	-0.0201680037671194	-0.0723675441571829	-0.0517093279761417	-0.5070957	0.727816006876793	0.439658293753683	-3.97534003385841	20.0781970575927	12.8270593302561	-9.35776399707841	-24.5250193609735	-1.99098247379241	GOOD	GOOD
0.056237794177222	0.0829057291880348	-0.0507963777349131	-0.00081274774199882	0.994588138443758	0.927440621204677	0.0434072048515851	0.247042164168988	0.0186727236763992	-0.135439377410374	-0.0290611103349016	-0.539363452000635	0.9004444	0.319437030966194	-3.47210969475167	20.3915743743922	12.8271596445572	-9.35776399707841	-24.5250193609735	-1.99098247379241	GOOD	GOOD
0.0567683093303908	0.0822581075897247	-0.0519783289521573	-0.00354794481139336	0.995844691344744	0.928101566857101	0.0443988554741356	0.247631617448755	0.0692340976059233	0.0854750921925055	-0.0180741633283262	-0.698983916647858	1.0572455272271	0.0976080488932017	-2.87170203385841	20.7654670575927	12.8272793302561	-9.35776399707841	-24.5250193609735	-1.99098247379241	GOOD	GOOD
0.0563105923811828	0.0823790598511435	-0.0532646708530622	-0.00329147815254843	0.99594611989829	0.929669664489242	0.0430000474243516	0.24900340015944	0.0303837780386469	0.0371138369488741	-0.140511247182031	-0.783604117078984	1.38833262050566	-0.20560931030943	-2.87170203385841	20.7654670575927	12.8272793302561	-9.35776399707841	-24.5250193609735	-1.99098247379241	GOOD	GOOD
0.0544353314437154	0.083433469158985	-0.0539164114825676	-0.00214155751936723	0.996469465448478	0.928145291773346	0.0420124265658204	0.255298871035634	-0.165702874817465	-0.113924843916601	-0.152051506398435	-0.589559392918029	1.49312421113538	-0.15767823021342	-2.87170203385841	20.7654670575927	12.8272793302561	-9.72802128839768	-24.1367508212886	-1.54557982221351	GOOD	GOOD
0.0547615337856814	0.0851639142010475	-0.0530166787137249	-0.003544545741546	0.997890418502189	0.925125033189012	0.0433923739004981	0.256365738853832	0.0225005939059379	-0.018544477043855	-0.0847072278871368	-0.279107418187885	1.30922573359803	0.0504556380260848	-2.87170203385841	20.7654670575927	12.8272793302561	-10.0519739970784	-23.7970393609735	-1.15587947379241	GOOD	GOOD
0.0538869838465021	0.0870201059594706	-0.0516244009003	-0.00460522845753642	0.997264945002873	0.925960425436316	0.0416786348718576	0.258463527951213	0.210250962707365	0.0705851551611481	-0.0845663874296577	0.0648270354525532	0.908201122256403	0.206138677067267	-3.20466764526386	20.9284889590612	12.6530196480282	-10.0519739970784	-23.7970393609735	-1.15587947379241	GOOD	GOOD
0.0524179754261526	0.0884097342819551	-0.0533079694514872	-0.00504704544742732	0.999353969654764	0.931051212978872	0.0450841846219477	0.264238592053359	0.0532611136448191	-0.00721223143990379	-0.0844006194880002	0.4036678966296	0.694297687009923	0.22364941954312	-3.61331903385841	21.1285670575927	12.4391493302561	-10.0519739970784	-23.7970393609735	-1.15587947379241	GOOD	GOOD
0.0520591429142783	0.0889676520925347	-0.0525262137527236	-0.00471288532945401	0.996164529979938	0.936906545801364	0.0517279591391858	0.26384723093556	-0.0422678276206207	0.111345311167195	-0.111621354388412	1.05361146184431	1.34367195185754	0.101019088922414	-3.61331903385841	21.1285670575927	12.4391493302561	-10.0519739970784	-23.7970393609735	-1.15587947379241	GOOD	GOOD
0.0511762310905854	0.0887169613876422	-0.054104488526927	-0.00234953861611345	0.995350814274793	0.941162868341979	0.0490924452179333	0.258436917233249	-0.103742721477834	0.203379099453173	-0.172699644560953	1.95081912540285	3.0754171117377	-0.359235537787352	-3.61331903385841	21.1285670575927	12.4391493302561	-9.88136162100012	-23.7858070801314	-1.82711162204608	GOOD	GOOD
0.0511760780910849	0.0879886429134934	-0.0537311165911213	-0.00116175687604551	0.995585733405168	0.942109105115116	0.0384967317661634	0.252471581480558	-0.0559972698582644	0.157177825077806	-0.206545249500156	2.20037561573576	5.82293492064359	-1.09499488323944	-3.61331903385841	21.1285670575927	12.4391493302561	-9.74332399707841	-23.7767193609735	-2.37018647379241	GOOD	GOOD
0.050376074123779	0.0871473963051244	-0.0529213862345617	-0.00212662016462817	0.993871546170108	0.934366555983779	0.0314289568354183	0.243214706970534	0.0468747324510157	0.0840862598530883	-0.125085451556136	1.9520136480567	8.19484156833102	-1.52266475279187	-3.61011138806311	20.6653381215652	12.6109335395883	-9.74332399707841	-23.7767193609735	-2.37018647379241	GOOD	GOOD
0.0501658991451231	0.0863807547962864	-0.052900480606151	-0.00331069777871293	0.997544697595095	0.919421807509028	0.0268219935953516	0.229710845256882	0.0739290400022783	0.169370714630475	-0.0222322363275505	1.94799672797138	8.48391051809309	-1.49978620047367	-3.60605803385841	20.0799770575927	12.8280093302561	-9.74332399707841	-23.7767193609735	-2.37018647379241	GOOD	GOOD
0.0505752904320266	0.0857001139629842	-0.0556902991678583	-0.00413470446595218	0.994188175204638	0.911368801599959	0.0267560851667129	0.220281689956138	0.0813274402191747	0.131480658970445	-0.0220865953994834	2.13427582151904	6.25513279866505	-1.21170719181869	-3.60605803385841	20.0799770575927	12.8280093302561	-9.74332399707841	-23.7767193609735	-2.37018647379241	GOOD	GOOD
0.0507188382327044	0.0850456185250684	-0.0588275767006123	-0.00287325918411585	0.992863692052051	0.914089487508313	0.0316613620888692	0.223273972183743	0.0198536197524508	0.0241663532509344	0.0584842831300489	2.35594574754277	2.82413768469538	-0.669067773175837	-3.60605803385841	20.0799770575927	12.8280093302561	-9.74348420907448	-23.7797919981838	-2.15046773708054	GOOD	GOOD
0.0511358444618159	0.0843566531807965	-0.0574136711407516	-0.00461523710964981	0.995078960718109	0.91883476734399	0.0342707802994975	0.230950094030522	-0.0147149295905026	0.0574867077284371	0.215483400504722	2.51523623539358	1.3352918181568	-0.258488816670193	-3.60605803385841	20.0799770575927	12.8280093302561	-9.74360399707842	-23.7820893609735	-1.98618747379241	GOOD	GOOD
0.0514048507477665	0.083596499271792	-0.0575793610069326	-0.00604240849083001	0.995002535513385	0.922460230543594	0.0349856033870073	0.23701126316887	-0.0682035819559491	0.134778323883124	0.204633079993811	2.60837269347665	1.36524016195682	-0.043888725514114	-3.60721872977737	20.2123728740012	12.6602798615939	-9.74360399707842	-23.7820893609735	-1.98618747379241	GOOD	GOOD
0.0518277744025941	0.0827594225568733	-0.0592390290471129	-0.00241939961914427	0.996580673470677	0.926085693743198	0.0357004264745173	0.24307243230722	-0.0578916183934231	0.183939176251014	0.100485216820653	2.70150915155974	1.39518850575684	0.170711365642003	-3.60872903385841	20.3846470575927	12.4420293302561	-9.74360399707842	-23.7820893609735	-1.98618747379241	GOOD	GOOD
0.0521119150414782	0.0818573282763584	-0.0581797937812003	-0.00290030944477019	0.998008081081536	0.929711156942801	0.0364152495620269	0.249133601445568	0.0467645450107514	0.19333846646956	0.0739100427228002	2.79464560964279	1.42513684955685	0.385311456798043	-3.60872903385841	20.3846470575927	12.4420293302561	-9.74360399707842	-23.7820893609735	-1.98618747379241	GOOD	GOOD
0.05252598159936	0.0808968937903106	-0.0580566620923647	-0.00317503101420358	0.996896094289662	0.927478302090365	0.0374005462149429	0.246526430854014	-0.0592452825655581	0.217830371313728	-0.0402202768640529	2.64995763606607	1.71980323438236	0.4734575	-3.60872903385841	20.3846470575927	12.4420293302561	-9.74360399707842	-23.7820893609735	-1.98618747379241	GOOD	GOOD
0.0524777255259575	0.0798749619864278	-0.0597202881350905	-0.00380539189078685	0.996625265291046	0.92665421802629	0.0388363917045355	0.240477921163043	-0.146770209779293	0.116213683362082	-0.0137141364438292	2.26583209369405	1.73712355251441	0.546196285479263	-3.60872903385841	20.3846470575927	12.4420293302561	-9.74360399707842	-23.7820893609735	-1.98618747379241	GOOD	GOOD
0.0522469363696091	0.0787899111820675	-0.0601404519803049	-0.00297948657991107	0.996500652613928	0.925488237334597	0.0393782468444046	0.24191074732459	-0.129042123073349	0.0653497718821942	0.187564158291303	1.97946542926343	1.36610671911997	0.668829319966302	-3.60971004135799	20.5436429397462	12.4414137961387	-9.74360399707842	-23.7820893609735	-1.98618747379241	GOOD	GOOD
0.0528048909760458	0.0776473079739931	-0.0596721549918348	0.000278317222835327	0.996725738903258	0.924770700037104	0.0404063176564939	0.246956407736291	-0.0945815029510303	-0.00266413466823399	0.117888866365849	1.75587303156426	0.874826820176074	0.902000527562945	-3.61102403385841	20.7566070575927	12.4405893302561	-9.74360399707842	-23.7820893609735	-1.98618747379241	GOOD	GOOD
0.0526104176228022	0.0764562426875851	-0.0580606894709029	0.000438886026356262	0.99860189349085	0.925888657969148	0.0446703982707163	0.249607127695608	0.0205663225319487	-0.00267899155066029	0.0290999982591039	1.657717	0.55309955059999	0.986076621381319	-3.61102403385841	20.7566070575927	12.4405893302561	-9.74360399707842	-23.7820893609735	-1.98618747379241	GOOD	GOOD
0.0531691311286879	0.075231238115782	-0.058610632448098	0.000406211296199974	0.997358916601901	0.928017776610211	0.0472063948609479	0.252432614801395	-0.0149023021910425	-0.00272134361062312	0.12559655239417	1.61992498781257	0.555695240159559	0.92476368511954	-3.61102403385841	20.7566070575927	12.4405893302561	-9.74360399707842	-23.7820893609735	-1.98618747379241	GOOD	GOOD
0.0532568737537938	0.0740043687511265	-0.059333865597098	-0.000632128763524748	0.993933498363796	0.926733816633476	0.0456932690850736	0.259175371706119	-0.0408286429600997	-0.12794271711749	0.160866517597953	1.06343193950448	0.675488425743958	0.487896807099937	-3.61102403385841	20.7566070575927	12.4405893302561	-9.74360399707842	-23.7820893609735	-1.98618747379241	GOOD	GOOD
0.0523242265529158	0.0728303593669132	-0.0575362527020397	-0.00449918626836788	0.991797831529026	0.922567539193031	0.0439657609414234	0.253811373295433	-0.0504733816837266	-0.274497238723037	0.109138702197764	0.500306300197293	0.684526700668834	0.304732103483352	-3.45409565505265	20.6057801245921	12.7921404172413	-9.74360399707842	-23.7820893609735	-1.98618747379241	GOOD	GOOD
0.0526922270343077	0.0717691250808821	-0.0544046509447786	-0.00283198118556365	0.995541046538112	0.926675877567248	0.0460549863044572	0.247404282833008	-0.143765597852614	-0.190228557914747	0.063628120783454	0.551388605075432	0.215970365310982	0.579482042998226	-3.23780303385841	20.3978970575927	13.2766793302561	-9.74360399707842	-23.7820893609735	-1.98618747379241	GOOD	GOOD
0.052292549788395	0.0708543908497608	-0.0538566016171368	-8.19085593080861e-05	0.996040781802629	0.932899426505573	0.0440587213130172	0.252940632214586	-0.219686431034198	-0.0467663780834269	0.0736169265263203	0.396823756564639	0.469145217559352	1.06217686538418	-3.23780303385841	20.3978970575927	13.2766793302561	-9.74360399707842	-23.7820893609735	-1.98618747379241	GOOD	GOOD
0.0528448454076979	0.070068243591813	-0.0558467421325226	-4.98294061259505e-05	0.994964297477546	0.937577786183131	0.0453937270529875	0.25586329477002	-0.0505333583903	0.00763711371312993	0.0123607956609189	0.157138879031649	1.49580585846593	1.267474	-3.23780303385841	20.3978970575927	13.2766793302561	-9.74360399707842	-23.7820893609735	-1.98618747379241	GOOD	GOOD
0.0522000123089793	0.0693245965959323	-0.055842308966124	-0.00336565988675327	0.992967263450546	0.929815214358303	0.0458504681606714	0.252885993314369	0.0365002988838033	-0.0616819771374949	-0.0234598965495035	-0.163195239169628	2.93657216424832	1.15125255711234	-3.23780303385841	20.3978970575927	13.2766793302561	-9.74360399707842	-23.7820893609735	-1.98618747379241	GOOD	GOOD
0.051960370909667	0.0684635918943935	-0.055034219028596	-0.00324588386378358	0.993798311208728	0.92560544677155	0.043280781778523	0.244939909888721	0.0577351418053777	-0.0615737932176215	0.00185209035499079	-0.558361943553428	4.82031169753496	0.811403008063529	-3.23737866314731	20.2672636042239	13.0916751873375	-9.74360399707842	-23.7820893609735	-1.98618747379241	GOOD	GOOD
0.0518637366624274	0.0672853901549107	-0.0530631751834233	-0.00466849031311071	0.998399122869691	0.916348167408495	0.0439556197989824	0.236356460342759	-0.0145275546636998	-0.0125478432632197	0.0377846078244689	-1.24861384643917	5.3628497172107	0.26454273184694	-3.23677603385841	20.0817570575927	12.8289593302561	-9.74360399707842	-23.7820893609735	-1.98618747379241	GOOD	GOOD
0.0515035475947957	0.0656397219146286	-0.0525278641829295	-0.0049308719381326	0.99565783377726	0.912694061122837	0.0410711374683576	0.2344166568326	-0.0397684974831831	-0.0157309094358482	0.0376987326898432	-1.95810604845972	4.06128711142549	0.164270235387964	-3.23677603385841	20.0817570575927	12.8289593302561	-9.74360399707842	-23.7820893609735	-1.98618747379241	GOOD	GOOD
0.0517899424225721	0.0635257519453795	-0.0533968253823695	-0.00260446092088487	0.996059362295718	0.917836603534058	0.0392466410571936	0.238306211072723	-0.0256752322061728	-0.0478801965445122	0.0376366075282254	-2.13689949661925	1.35139771161353	0.427603018460997	-3.23677603385841	20.0817570575927	12.8289593302561	-9.7434220391636	-23.7785996681074	-2.23572910710587	GOOD	GOOD
0.0508322754463829	0.0611339880756824	-0.0521976673457378	-0.00401423736739989	0.996738766731852	0.927989829243011	0.0387300236714493	0.242994415430346	0.0470847034419974	-0.0151096026585559	0.0126057291383411	-1.75133787893426	-0.301949810101743	0.654319896756082	-3.23677603385841	20.0817570575927	12.8289593302561	-9.74332399707841	-23.7767193609735	-2.37018647379241	GOOD	GOOD
0.0508637248545594	0.05881605522556	-0.0524454895163876	-0.00256233869686977	0.99759974258315	0.933086290495354	0.0410255527398418	0.25342989002353	0.0220323121481355	-0.144712883049444	-0.123391133512015	-1.11116054077762	-0.00265400605584931	1.03909369342902	-3.08819480901375	20.3618518643766	13.010536996572	-9.74332399707841	-23.7767193609735	-2.37018647379241	GOOD	GOOD
0.050303360861742	0.0569976570538294	-0.0561303192825706	-0.00288936610534419	0.996361581735146	0.930002182521642	0.0430348489139702	0.257460025498722	-0.0893517999620764	-0.131852602774899	-0.145001182771138	-0.469070947550854	0.856331968699603	1.04478846898472	-2.87081703385841	20.7716370575927	13.2761893302561	-9.74332399707841	-23.7767193609735	-2.37018647379241	GOOD	GOOD
0.0498573622437338	0.0560408837024605	-0.0557167713058555	-0.00364316063828736	0.99636059945659	0.926910928966517	0.0400508596546221	0.258927647582292	-0.1000546175284	-0.0849929344591058	0.0624261809015246	0.0695270107833038	1.53608465702864	0.799533979483054	-2.87081703385841	20.7716370575927	13.2761893302561	-9.74332399707841	-23.7767193609735	-2.37018647379241	GOOD	GOOD
0.0491335547424801	0.0561136398280082	-0.0545527916956949	-0.00316650223152234	0.999560149660693	0.923328157059882	0.0434482017061896	0.253262377371838	-0.0272053935788542	-0.0964969528792957	0.0743974001790051	0.442087422466506	1.41633161390067	0.554271796457426	-2.87081703385841	20.7716370575927	13.2761893302561	-9.93820690777292	-24.2787732342337	-2.37588218634666	GOOD	GOOD
0.049130415240787	0.057144440415355	-0.0549303471918629	-0.00326074774089564	1.00090592549786	0.922599478135133	0.0459882348952453	0.250596138947508	-0.0884597210037002	-0.0371219966344205	0.0377153685847369	0.50120957871655	1.11564200420502	0.418640831699963	-2.87081703385841	20.7716370575927	13.2761893302561	-10.0046697194942	-24.4893586877311	-2.37818889954479	GOOD	GOOD
0.0489029362750642	0.0588560021466708	-0.0532837735202616	-0.00295857022750673	0.999058236274937	0.923680424061646	0.0460452142988536	0.251458533940625	0.0345293027869725	0.022204444718601	0.0376719848776107	0.436817349825577	0.90267074529622	0.336886358942471	-3.16449322611134	20.4932349987036	12.9182968290971	-9.96012964903949	-24.4333251731574	-2.37743040362079	GOOD	GOOD
0.0484316384150182	0.0608459823552593	-0.054627927061756	-0.0055887368886716	1.00030566164896	0.924761369988159	0.0461021937024619	0.252320928933743	0.0840054113999441	0.0814347959275926	-0.0356007264595396	0.372425120934581	0.689699486387343	0.25513188618495	-3.60694303385841	20.0737970575927	12.3790993302561	-9.91558957858474	-24.3772916585837	-2.37667190769679	GOOD	GOOD
0.0476918550353797	0.0627153394315582	-0.0556231231841662	-0.00501459230623196	0.997423148861764	0.925842315914672	0.0461591731060703	0.253183323926861	0.0712731235988479	0.0230065282317539	-0.0977680298699481	0.308032892043608	0.476728227478541	0.173377413427458	-3.60694303385841	20.0737970575927	12.3790993302561	-9.87104950813	-24.32125814401	-2.37591341177279	GOOD	GOOD
0.0475177888956663	0.0641927933987937	-0.0538036405617903	-0.00431926183880199	0.995171721020309	0.926923261841186	0.0462161525096786	0.254045718919979	0.108432564994797	-0.0969797125488013	-0.0236213403294552	0.243640663152613	0.263756968569664	0.0916229406699371	-3.60694303385841	20.0737970575927	12.3790993302561	-9.82650943767523	-24.2652246294363	-2.37515491584879	GOOD	GOOD
0.0467673804278336	0.0651855521650101	-0.0529779485662904	-0.00403724198110047	0.995565703560555	0.928004207767699	0.0462731319132869	0.254908113913097	0.0599454721245626	0.0790651729374157	-0.0236115407467213	0.17924843426164	0.050785709660863	0.00986846791244514	-3.60694303385841	20.0737970575927	12.3790993302561	-9.78196936722049	-24.2091911148626	-2.37439641992479	GOOD	GOOD
0.0466212643489961	0.0657616226138599	-0.0557277221099453	-0.00335517360206459	0.995103987288056	0.929085153694212	0.0463301113168953	0.255770508906214	-0.0630878150022592	0.294978427118586	0.0004939389465858	0.114856205370644	-0.162185549248014	-0.0718860048450758	-3.46184926228338	20.0769171261611	12.555430240577	-9.73742929676574	-24.1531576002889	-2.37363792400079	GOOD	GOOD
0.0467542734592264	0.0660763602031926	-0.0549870232336661	-0.0032685367901974	0.995562812270576	0.931054891962958	0.0489721621472745	0.257984342017893	-0.0418145080134354	0.248311021478889	0.0378418633304026	-0.0432978363222242	0.387526760437262	0.0154608030799655	-3.23677603385841	20.0817570575927	12.8289593302561	-9.73505399707842	-24.1501693609735	-2.37359747379241	GOOD	GOOD
0.0465589957765035	0.0662519342949628	-0.0523361494588482	-0.00361082926233015	0.996348706195865	0.929711112270137	0.0498712640318807	0.251700504392475	0.0843638002915441	0.12953024707159	-0.0337026233863596	-0.527986648516407	1.14832890326333	-0.0220443036477913	-3.23677603385841	20.0817570575927	12.8289593302561	-9.73505399707842	-24.1501693609735	-2.37359747379241	GOOD	GOOD
0.0479502962990117	0.0662950708737208	-0.0520086374125626	-0.00396317353803969	0.996314800711945	0.920558062554696	0.0456815559646258	0.250542665582948	-0.00104941866944984	0.0798303306131043	-0.0985106351357627	-1.13062216922229	1.29327329166442	-0.119495238421051	-3.23677603385841	20.0817570575927	12.8289593302561	-9.74695711851375	-23.6251007942437	-2.09685804354387	GOOD	GOOD
0.0482554370058242	0.066125495491542	-0.0544132137574887	-0.00219030509537139	0.996674591458174	0.913886396456935	0.0460287623361665	0.249585680295021	-0.0527376120404607	0.070225264271715	-0.0469843247213976	-1.53134033956821	0.536312335571253	-0.00687361894654169	-3.23780747590005	20.1994094150714	12.6799080388929	-9.75186399707842	-23.4086493609735	-1.98277647379241	GOOD	GOOD
0.047865585169146	0.0656572680058285	-0.0566192996609516	-0.00182565501345133	0.996543692619395	0.914023146806189	0.0458273834529918	0.249025661505452	0.00878613512061892	0.0658040582207178	-0.0609695427270506	-1.50000430373599	0.360286636681005	-0.0170459052469929	-3.23944703385841	20.3864270575927	12.4429793302561	-9.82747979900851	-23.4944077404798	-2.02796190885556	GOOD	GOOD
0.0473751221585677	0.0648396410656558	-0.0557711238037714	-0.000295009586001978	0.995333567156035	0.91599200958278	0.0443556570417317	0.248977362310911	0.0230467506281088	0.107087439387156	-0.0702143328476357	-1.33111284638582	0.523209489342869	-0.105340671745745	-3.23944703385841	20.3864270575927	12.4429793302561	-9.93352921770992	-23.6146818903702	-2.09133343967193	GOOD	GOOD
0.0478880557484643	0.0636540293562562	-0.0552457580278701	-0.00101937219714576	0.993845040479106	0.917960872359372	0.0428839306304711	0.248929063116371	0.0320709588152661	-0.00286731924849482	-0.0754848785389191	-1.16222138903559	0.686132342004791	-0.193635438244529	-3.23944703385841	20.3864270575927	12.4429793302561	-10.0395786364114	-23.7349560402606	-2.15470497048833	GOOD	GOOD
0.0472991880423103	0.0621133974513927	-0.0548996317863699	-0.00387947931490846	0.996231509127794	0.919929735135963	0.0414122042192109	0.24888076392183	0.0378996186359046	0.0874302758984404	0.0150060757700804	-0.993329931685412	0.849055194666655	-0.281930204743282	-3.23944703385841	20.3864270575927	12.4429793302561	-10.1456280551128	-23.855230190151	-2.2180765013047	GOOD	GOOD
0.047309658515078	0.0602762483721984	-0.0534120177896046	-0.00266957639985984	0.992551133967532	0.921898597912554	0.0399404778079503	0.248832464727289	-0.0532768199185817	0.122045986723286	-0.0463210011704076	-0.824438474335178	1.01197804732858	-0.370224971242065	-3.09950598491264	20.3871015964739	12.4433431265066	-10.2516774738143	-23.9755043400414	-2.2814480321211	GOOD	GOOD
0.0474307020767268	0.0582520024258205	-0.0530403289343249	-0.00175322886896774	0.994292064208838	0.923867460689145	0.0384687513966902	0.248784165532749	-0.038268666764778	-0.0175001065471164	-0.0381440490745473	-0.655547016985004	1.17490089999044	-0.458519737740818	-2.87016503385841	20.3882070575927	12.4439393302561	-10.3577268925157	-24.0957784899318	-2.34481956293747	GOOD	GOOD
0.047825877141171	0.0561828240779083	-0.0542476211928788	-0.000615267168559175	0.999365479096793	0.926458821225602	0.0393611548315384	0.247262226034904	0.0160283081690597	-0.0104786087982774	0.0612844338921697	-0.367268554416081	1.45299175059109	-0.623286924770166	-2.87016503385841	20.3882070575927	12.4439393302561	-10.4121039970784	-24.1574493609735	-2.37731347379241	GOOD	GOOD
0.0479656364375724	0.0542171168858197	-0.0574815453055249	-0.00268517096565314	0.994525855845365	0.924815625022377	0.0309714827937846	0.252880490266555	0.14657184998691	-0.0992895116375222	0.122500624783508	-0.443506955377129	1.51243939054914	-0.823167060621197	-2.87016503385841	20.3882070575927	12.4439393302561	-10.4121039970784	-24.1574493609735	-2.37731347379241	GOOD	GOOD
0.0478625639596628	0.0524895541505903	-0.0579761557896504	-0.00402640024700872	0.991418344394028	0.926490142069241	0.0307804468035843	0.252355360086368	0.107969830760792	-0.0399520299292433	0.160737487707736	0.0934519966302798	1.5416674482169	-0.733407590693198	-2.87016503385841	20.3882070575927	12.4439393302561	-9.90642768870761	-24.1520120616234	-2.3745380611022	GOOD	GOOD
0.0480062729650111	0.0511016801938219	-0.0564708803762382	-0.00237703876605201	0.992955105427572	0.92703621911187	0.0326125827745033	0.253760174068069	0.0850956569756263	-0.0027859166422192	0.0466122580505925	0.259828432284733	1.3417519496701	-0.613658597381216	-2.73373922953912	20.5271469774382	12.4437571749097	-9.73505399707842	-24.1501693609735	-2.37359747379241	GOOD	GOOD
0.0476088689981437	0.0501056871544682	-0.0534066689220506	-0.00249048357865161	0.993927533707866	0.927820118086081	0.0339801877624858	0.252441709592752	0.000755196534391798	0.0192454128283094	-0.123379195698727	0.2351258	1.10844474301945	-0.410759337376832	-2.50317803385841	20.7619570575927	12.4434493302561	-9.73505399707842	-24.1501693609735	-2.37359747379241	GOOD	GOOD
0.047496498431722	0.0495115409776109	-0.0535716042813415	-0.00129217405224527	0.998387431854293	0.928270060288961	0.035657649187465	0.249810074111683	-0.0540792440613002	0.0566130320009598	-0.152654655602293	0.300546630135129	0.883849179403612	-0.2097861193011	-2.50317803385841	20.7619570575927	12.4434493302561	-9.73574964033286	-24.1202217154654	-2.34207710499682	GOOD	GOOD
0.0478759005028547	0.0493192795801993	-0.0547697404280322	-0.000303002107809354	1.00031214380106	0.927235908196741	0.0373631584775747	0.250178799189793	0.00742236561783136	-0.0744262146923554	-0.201012390912495	0.429698901208369	0.615505632806493	-0.111680833899538	-2.50317803385841	20.7619570575927	12.4434493302561	-9.73712296295781	-24.061099774905	-2.2798503309463	GOOD	GOOD
0.0485412061669946	0.0495414151156013	-0.0564823581153953	-0.00229592930759503	0.999685792467825	0.926201756104521	0.0390686677676849	0.250547524267902	0.00126827914545045	-0.212660717841316	-0.039627744870394	0.558851172281655	0.347162086209278	-0.0135755484979418	-2.50317803385841	20.7619570575927	12.4434493302561	-9.73849628558276	-24.0019778343445	-2.21762355689575	GOOD	GOOD
0.0486866337994413	0.0501899554047986	-0.0557359129000669	-0.00537418411683631	0.994350687498989	0.925167604012301	0.0407741770577952	0.250916249346012	-0.0318165566706823	-0.040411392251172	0.0829200659613223	0.688003443354941	0.0788185396120635	0.084529736903655	-2.63793554562682	20.7613038550373	12.4431026585088	-9.73986960820771	-23.9428558937841	-2.1553967828452	GOOD	GOOD
0.0485332003678866	0.0512556261743505	-0.0549370979664675	-0.00664608500065327	0.994375968382333	0.924133451920081	0.0424796863479048	0.251284974424121	-0.0207193213922632	0.0404284524661038	0.138436910560975	0.81715571442818	-0.189525006985056	0.182635022305217	-2.87246003385841	20.7601670575927	12.4424993302561	-9.74124293083266	-23.8837339532236	-2.09317000879467	GOOD	GOOD
0.0497078280653059	0.0527144403092486	-0.0564496148495618	-0.00370373598741619	0.995853224985744	0.923099299827861	0.0441851956380151	0.251653699502231	-0.11594502926308	0.0945004968929345	0.0993084401722057	0.946307985501466	-0.457868553582271	0.280740307706814	-2.87246003385841	20.7601670575927	12.4424993302561	-9.74261625345761	-23.8246120126632	-2.03094323474412	GOOD	GOOD
0.0496381016947104	0.0545435794578847	-0.0556525497742122	-0.00157529698260488	0.997805162166487	0.92290852779859	0.0448616243980283	0.252080494151531	-0.0544486890517101	-0.0289653829752403	0.0992170127072313	0.969467252870549	-0.561181022275146	0.259488438824551	-2.87246003385841	20.7601670575927	12.4424993302561	-9.99482653265696	-23.9231497812499	-2.13317276242472	GOOD	GOOD
0.0501392986526453	0.0567036499393151	-0.0553566709010574	-0.00149612011096653	0.994355553456375	0.923796830818839	0.0459783931116325	0.254481725435755	0.00696712675187239	-0.202128019704151	0.077073470218097	0.886780042289122	-0.220415203599645	0.139710442015418	-2.87246003385841	20.7601670575927	12.4424993302561	-10.4121039970784	-24.1574493609735	-2.37731347379241	GOOD	GOOD
0.0484613104726448	0.0590839813189096	-0.0556903817877093	-0.0011229707985392	0.998013262442154	0.925619857845371	0.0442229234782164	0.260088574750617	0.0243993882000134	-0.17636854149691	0.0156720429661909	0.681862789210201	-0.0220146097093567	0.0362321368979179	-3.13747190916555	20.8916097088883	12.418365269227	-10.4121039970784	-24.1574493609735	-2.37731347379241	GOOD	GOOD
0.0487936950577019	0.0614702619298913	-0.0564948844754503	-0.00268304075770046	0.995377427158169	0.9261438185688	0.0406852785027056	0.26327127754435	0.00685947591195097	-0.0407496498343205	-0.00191164210668071	0.314452443173282	0.0378828907356949	-0.142637241779223	-3.61344603385841	21.1276870575927	12.3750193302561	-10.4121039970784	-24.1574493609735	-2.37731347379241	GOOD	GOOD
0.0482776406829972	0.0635969372506893	-0.0575017056665221	-0.00182654160632878	0.995646647927596	0.92739169386916	0.0416518386721663	0.260948092813308	0.024708583850649	-0.0446766137365151	0.0157916020665032	0.00399476121866071	-0.0328574751027112	-0.164969887215325	-3.61344603385841	21.1276870575927	12.3750193302561	-10.4121039970784	-24.1574493609735	-2.37731347379241	GOOD	GOOD
0.0486174727997291	0.0652436684302029	-0.0570204341499375	-0.00146138898508127	0.999962233331196	0.928272531632503	0.0423422799561111	0.258803502859771	0.00673241062768216	-0.0793381380166673	0.0195316903942618	-0.173607325318564	-0.0594379107190859	-0.132680118560859	-3.61344603385841	21.1276870575927	12.3750193302561	-10.3887260050218	-24.1576059897946	-2.3479883006037	GOOD	GOOD
0.0494607773210345	0.0662895538614494	-0.0543916237825545	-0.00296304359045498	0.997146793094796	0.926664528173265	0.0414629272527948	0.258366071750567	0.0248961030911635	-0.0651190553339987	0.0341242381644125	-0.242122792332052	0.0397033141589315	-0.124222807411711	-3.61344603385841	21.1276870575927	12.3750193302561	-10.3461515556068	-24.1578912318208	-2.29458323914733	GOOD	GOOD
0.0491749912728142	0.0667244121411878	-0.0555173524796062	-0.00289885487036753	0.995346982846611	0.925056524714027	0.0405835745494787	0.257928640641363	0.0281945155235021	-0.159760317995213	0.000803738614435549	-0.310638259345516	0.138844539036914	-0.115765496262565	-3.48181895295572	20.8719651956867	12.6909652516941	-10.3035771061917	-24.158176473847	-2.24117817769098	GOOD	GOOD
0.0489337396253417	0.0666350404882425	-0.0561614319430617	-0.00443080924920759	0.996715175455622	0.923448521254789	0.0397042218461624	0.257491209532158	0.0222073043846339	-0.14181348386779	0.0745163096356965	-0.379153726359004	0.237985763914931	-0.107308185113417	-3.23780303385841	20.3978970575927	13.2766793302561	-10.2610026567767	-24.1584617158732	-2.18777311623461	GOOD	GOOD
0.0491876635476923	0.066149208005141	-0.0564641250626986	-0.00198869843009269	0.997310505111023	0.921840517795551	0.0388248691428463	0.257053778422954	-0.0525536191419953	-0.221626817278049	-0.0852705668889646	-0.447669193372468	0.337126988792913	-0.0988508739642713	-3.23780303385841	20.3978970575927	13.2766793302561	-10.2184282073616	-24.1587469578994	-2.13436805477825	GOOD	GOOD
0.0486017717118941	0.0653712373775097	-0.0554936595272981	0.00039790569462065	0.998999864590604	0.920232514336313	0.0379455164395299	0.25661634731375	0.044238162064772	-0.278427338367119	-0.0427842569875948	-0.516184660385956	0.43626821367093	-0.0903935628151228	-3.23780303385841	20.3978970575927	13.2766793302561	-10.1758537579466	-24.1590321999256	-2.08096299332188	GOOD	GOOD
0.0484759802196769	0.0643732294250307	-0.05386217017907	0.0010569894171982	0.996781435511018	0.918624510877075	0.0370661637362139	0.256178916204546	-0.0341640964394347	-0.157482521741871	-0.0048064425164798	-0.58470012739942	0.535409438548913	-0.0819362516659774	-3.23780303385841	20.3978970575927	13.2766793302561	-10.1332793085316	-24.1593174419518	-2.02755793186553	GOOD	GOOD
0.049086377207131	0.0632397543416333	-0.0531196766539732	0.00186219342260077	0.996951906238373	0.917728539462038	0.0372284056214588	0.2594859399621	0.0465446955618454	-0.0219131896611959	-0.0641401674341912	-0.6307993	0.393084649911077	-0.0494987792400668	-3.11101823203668	20.2878890441016	12.9692890593271	-10.1046339970784	-24.1595093609735	-1.99162547379241	GOOD	GOOD
0.0490130769890065	0.062101506901214	-0.0545235860738167	0.00267223826968628	0.998279027610084	0.921094027213506	0.0403438161105752	0.259450069144973	0.0254860240997714	-0.0404697713682924	0.0181050851584288	-0.774864116770554	-0.0141869633396774	0.055963717582232	-2.86837903385841	20.0773570575927	12.3810093302561	-10.1046339970784	-24.1595093609735	-1.99162547379241	GOOD	GOOD
0.0490041860910645	0.0611105657795289	-0.0532302970085677	0.00016281372005275	1.00114802296162	0.922743198703782	0.0408623345644204	0.261693690652023	-0.0150195265390473	-0.00138471767551039	0.0570208114760754	-0.696924726073928	0.0609981023896731	0.142791418312501	-2.86837903385841	20.0773570575927	12.3810093302561	-10.1046339970784	-24.1595093609735	-1.99162547379241	GOOD	GOOD
0.0486939986697987	0.0603844715899997	-0.0533541413034105	-0.0050730948130022	1.00153204582217	0.92550891545064	0.0399918129822245	0.261678085380169	-0.0567557157405476	-0.00129549990423147	-0.0446955735012382	-0.422956649983395	0.536531607863849	0.1680667	-2.86837903385841	20.0773570575927	12.3810093302561	-9.67367258042955	-23.9344575019822	-1.98721991208595	GOOD	GOOD
0.0489388670778665	0.0599713440969638	-0.052748633388667	-0.000873438135394672	0.998365523956282	0.927723122558359	0.0420207643909871	0.25530298683595	-0.0549614551355041	-0.0212472225617065	-0.0851887562294341	-0.248062137862037	1.2418418767197	0.1680667	-2.86837903385841	20.0773570575927	12.3810093302561	-9.37429399707841	-23.7781193609735	-1.98415947379241	GOOD	GOOD
0.0490736959447136	0.0598407102324803	-0.0558579829675643	-0.000436526952833619	0.99709394522497	0.927852218282352	0.0429741988145917	0.253869081385462	0.0666879411741598	-0.000640930988973595	-0.0851270678636969	-0.241664291837145	1.53563062253196	0.146427001906534	-2.99448303177102	20.4333318666771	12.5303163238556	-9.37282987215992	-23.8442751323964	-1.98476381283167	GOOD	GOOD
0.0479156716415692	0.0598829642790408	-0.0580935236579348	-0.00268024592565588	0.995635528374421	0.928067003433622	0.0421276713715948	0.255622178551799	-0.015009240123151	0.037996543578979	-0.0439939019155699	-0.315254366449019	1.50013589649495	0.110092197037631	-3.24327803385841	21.1356470575927	12.8248893302561	-9.3703714878984	-23.9553560280365	-1.98577854700083	GOOD	GOOD
0.0481054103320862	0.0599209518333023	-0.0530808203778828	-0.000568325470795145	0.995953948822142	0.928281788584892	0.0412811439285976	0.257375275718136	0.00552403015582091	-0.0605677133140428	-0.00327221972297141	-0.388844441060919	1.46464117045793	0.0737573921687157	-3.24327803385841	21.1356470575927	12.8248893302561	-9.36791310363688	-24.0664369236766	-1.98679328117	GOOD	GOOD
0.0475668271525631	0.0597455590582566	-0.0528968822741626	-0.00364247901839191	0.998498746926857	0.928496573736162	0.0404346164856007	0.259128372884472	0.0260965379895794	-0.0600761093617677	-0.0443549327432798	-0.462434515672793	1.42914644442091	0.037422587299813	-3.24327803385841	21.1356470575927	12.8248893302561	-9.36545471937536	-24.1775178193167	-1.98780801533917	GOOD	GOOD
0.0469771127700875	0.0591634284158612	-0.0525606831275702	-0.00218891228228765	1.00077926446904	0.928711358887432	0.0395880890426035	0.260881470050809	0.00531957066785279	-0.239174717705418	0.0578955667859105	-0.536024590284694	1.39365171838389	0.00108778243089747	-3.24327803385841	21.1356470575927	12.8248893302561	-9.36299633511383	-24.2885987149568	-1.98882274950834	GOOD	GOOD
0.0469418719588062	0.0580288322610698	-0.053730815021277	6.0057048409343e-05	0.996813157492599	0.928926144038702	0.0387415615996063	0.262634567217146	0.0667768423546702	-0.0416809734694228	0.0786762377047364	-0.609614664896594	1.35815699234687	-0.0352470224380181	-3.24281424868628	21.0111788354567	12.6775972161147	-9.36053795085231	-24.3996796105969	-1.98983748367751	GOOD	GOOD
0.0471824913553242	0.0562580323450512	-0.0535892514789895	0.00139445087859639	0.992225907739103	0.929140929189971	0.0378950341566094	0.264387664383482	0.0878406575663954	0.0787565296004406	0.0375025782669947	-0.683204739508468	1.32266226630985	-0.0715818273069208	-3.24186903385841	20.7575070575927	12.3774093302561	-9.3580795665908	-24.510760506237	-1.99085221784668	GOOD	GOOD
0.0469237438884532	0.0538516273832289	-0.0530991789864106	-0.000423084644516727	0.995814342014227	0.92595985816245	0.0390630032110342	0.259550765892703	-0.0138143916693204	-0.00113377909479243	-0.00254010779600077	-0.924595775710412	1.67610246716628	0.0230061460278919	-3.24186903385841	20.7575070575927	12.3774093302561	-9.35776399707841	-24.5250193609735	-1.99098247379241	GOOD	GOOD
0.0462587644541347	0.0509317361656082	-0.0522512250731517	0.000268972260514097	0.996061332952287	0.92122204649607	0.0440501588929561	0.257359731103225	-0.118243113411354	0.0373896972706472	-0.0653221854316742	-0.985968708781368	1.8551	0.12273051886531	-3.24186903385841	20.7575070575927	12.3774093302561	-9.13053532733643	-24.2842951961088	-2.22904715828082	GOOD	GOOD
0.0454685825060351	0.0477586174108726	-0.0541865238094612	-0.000608040707860116	1.0006399341575	0.919739004113108	0.0438107703013624	0.254904778236654	-0.0169142909061957	0.0982481744830462	-0.00414633622725851	-0.979196147358356	1.43979676811474	0.284011946787236	-3.24186903385841	20.7575070575927	12.3774093302561	-8.99643399707841	-24.1422293609735	-2.36954347379241	GOOD	GOOD
0.0463098964337611	0.0446941307786279	-0.0556388948703188	0.000591352052611704	0.999568937770576	0.916811788512747	0.0412807868247934	0.259816763311585	0.048621369721026	0.0770747197078294	0.0175852565319473	-1.08066824528266	0.742922272059089	0.390187984128302	-3.00361721501965	20.6372095276855	12.2546201551845	-8.99643399707841	-24.1422293609735	-2.36954347379241	GOOD	GOOD
0.0452128145103168	0.0421167260763366	-0.0558777638176241	-0.00248920413458826	0.998481908624405	0.915005164562809	0.0431311917111564	0.263458562872157	-0.0569194481160544	0.0983068049434592	-0.043653305731879	-1.48219965232985	0.138798083950694	0.0602533877898227	-2.50176803385841	20.3838170575927	11.9959793302561	-8.99643399707841	-24.1422293609735	-2.36954347379241	GOOD	GOOD
0.0443059209814884	0.0403216664108659	-0.0518071479786696	-0.00288349739362047	0.99923409669694	0.921599873220921	0.042046041767874	0.264404674615807	-0.0347180676466353	0.0201144034211781	-0.0853466846137564	-1.60255945817326	-0.246468702997357	-0.255408831466654	-2.50176803385841	20.3838170575927	11.9959793302561	-8.99643399707841	-24.1422293609735	-2.36954347379241	GOOD	GOOD
0.0443641842477286	0.0394723900159026	-0.0501240692611982	-0.00115718462347984	0.996362563405427	0.9287056652976	0.0419630415266295	0.265079105702615	-0.0766240114653862	-0.00420073316693836	-0.0268300941722818	-0.957098134554248	-0.3525411	0.0358143158191394	-2.50176803385841	20.3838170575927	11.9959793302561	-9.72006025179239	-23.9078428890204	-2.37127378715647	GOOD	GOOD
0.0445510431037133	0.0396333155561862	-0.053135320869894	-0.00284914179216362	0.997449951870651	0.933397720778792	0.0467890272934035	0.266384785301123	-0.0960470098988405	0.117302219910961	0.0406235538395932	-0.71147696320954	0.270071703824479	0.34864783467338	-2.50176803385841	20.3838170575927	11.9959793302561	-10.1126239970784	-23.7806893609735	-2.37221247379241	GOOD	GOOD
0.0437451187755468	0.0408189122240768	-0.0571192020115677	-0.00220011899608638	0.994828936329945	0.938148123811241	0.045616099675281	0.262765718163055	-0.0799805952604728	0.0798091260959006	-0.0659013358148335	-0.7545028	1.26756687946848	0.652803829583161	-2.61773473706911	20.3849215803057	12.1167593609362	-10.1126239970784	-23.7806893609735	-2.37221247379241	GOOD	GOOD
0.0428442025759847	0.0430034500824211	-0.0562620553860843	-0.0020446551645551	0.994674135882021	0.927257716726775	0.0474694203032643	0.265401236372549	0.0466381346025636	-0.0388362843497864	-0.0238177878773867	-0.427953799671833	2.52208701095977	0.7788484	-2.87029203385841	20.3873270575927	12.3797993302561	-10.1126239970784	-23.7806893609735	-2.37221247379241	GOOD	GOOD
0.0426308713684333	0.0461140554527744	-0.053513277332052	-0.00321625398094982	0.996582544755634	0.922083941434143	0.049464710456884	0.26376436212453	0.08508384422906	-0.101895385433513	-0.100387285145457	-0.382868505565397	3.34523472709598	0.576116209173855	-2.87029203385841	20.3873270575927	12.3797993302561	-10.1126239970784	-23.7806893609735	-2.37221247379241	GOOD	GOOD
0.0424862163945302	0.0500313770348789	-0.0543832765504096	-0.00565236070873495	0.997946395831897	0.91567264671519	0.0457751372787533	0.254136137892093	0.169752242448346	-0.0425852567336223	-0.192804845156291	-0.89955850719674	3.20701353245289	-0.056744580869616	-2.87029203385841	20.3873270575927	12.3797993302561	-10.0660018828841	-24.0296188647044	-2.37426512889172	GOOD	GOOD
0.0421063773051765	0.0545818916750595	-0.0546172763467981	-0.00349415966826089	0.991757268198042	0.915091367677258	0.0398004477035614	0.257332405460262	0.0935478920766395	0.0167017699422625	-0.00457568515790745	-1.54100060722738	2.04664976159026	-0.525654577289674	-2.87029203385841	20.3873270575927	12.3797993302561	-10.0428039970784	-24.1534793609735	-2.37528647379241	GOOD	GOOD
0.0417311139831749	0.0594965323514722	-0.057592954582839	-0.00362040680342628	0.995039970241092	0.919092421314774	0.0426328352513584	0.265133750098462	-0.0577003287006362	0.0393951934842301	0.0567621746022115	-1.61879671859835	1.15375255391989	-0.543438165707289	-3.09708179204705	20.2908018470318	12.3795838240928	-10.0428039970784	-24.1534793609735	-2.37528647379241	GOOD	GOOD
0.0415688435781962	0.0643632744957894	-0.0568028268702673	-0.0046241015841031	0.993932476597951	0.924946831020118	0.0498092367303408	0.261254896804219	0.00336371334116958	0.0340453514014016	0.0438824747413136	-1.60059568407958	1.00064473457962	-0.296323253644021	-3.60694303385841	20.0737970575927	12.3790993302561	-10.0428039970784	-24.1534793609735	-2.37528647379241	GOOD	GOOD
0.0405229265793779	0.0686579287807372	-0.0536706705551073	-0.00447350339904482	0.99554878476407	0.922498241072757	0.0480170108657446	0.25989478915668	-0.00660296073452676	0.0490303100752802	-0.0671553626555301	-1.36686237465723	1.54975276119039	0.135456248393341	-3.60694303385841	20.0737970575927	12.3790993302561	-10.0428039970784	-24.1534793609735	-2.37528647379241	GOOD	GOOD
0.04069206739639	0.0718605280440196	-0.0546417216162619	-0.00316367576270684	0.997086733384177	0.919368300685876	0.0465737687722537	0.256302737953501	-0.138375320104032	-0.120490737787357	-0.00583459714138128	-1.12181042482544	1.91843484580365	0.542047025747869	-3.60694303385841	20.0737970575927	12.3790993302561	-10.0852913002664	-24.1576229553164	-2.11164873760612	GOOD	GOOD
0.0405973603420244	0.0735719357398791	-0.0557561813415165	-0.000328393909309663	0.998786660154851	0.918267643372459	0.0458187042707737	0.25232932686544	-0.0684673243236028	-0.103626277061532	0.0379605307520969	-0.892795441070182	1.85073856109995	0.656692	-3.60694303385841	20.0737970575927	12.3790993302561	-10.1046339970784	-24.1595093609735	-1.99162547379241	GOOD	GOOD
0.0405020940219659	0.0735888142846544	-0.0576375646851247	0.000981103012406299	0.997632991024924	0.911900443528136	0.0447100017146935	0.249708175242785	0.073230011959996	0.022676127002985	0.0205642220424788	-0.515494666088741	1.25643948057224	0.444479958760616	-3.60723283546636	20.1630062886883	12.5054353359934	-10.1046339970784	-24.1595093609735	-1.99162547379241	GOOD	GOOD
0.0403448669021291	0.0719346046379936	-0.0595996866844987	0.00112516379508437	0.997433413680457	0.907151530046336	0.0456141659849437	0.254022913229024	-0.0324811789103855	0.135752821445383	0.0108922051044768	-0.51305349605858	-0.0642435520731572	0.308621306659547	-3.60797003385841	20.3899370575927	12.8268093302561	-10.1046339970784	-24.1595093609735	-1.99162547379241	GOOD	GOOD
0.0398211019154581	0.0688521955134853	-0.0570671918502507	-0.000666960574819665	0.997208727203982	0.911042392015686	0.0425736247573414	0.262159701580841	-0.0595660958648708	-0.0541907855689095	0.0819283997366536	-0.525487751564947	-1.37001724706351	0.247306886630769	-3.60797003385841	20.3899370575927	12.8268093302561	-10.1046339970784	-24.1595093609735	-1.99162547379241	GOOD	GOOD
0.0387634396894243	0.0647873293016821	-0.0521330580853869	-0.00263855875540944	0.994286071558257	0.918256406280102	0.0362008710127985	0.267565587008579	-0.0151522177973553	0.0840916913723807	0.0717245203784586	-0.550795934429088	-1.8513259882219	0.401759405866928	-3.60797003385841	20.3899370575927	12.8268093302561	-10.0548800609198	-24.4146802156036	-2.58162929688136	GOOD	GOOD
0.037272032982397	0.0603398129616405	-0.0537503604706664	-0.00603521554404617	0.992688700490591	0.924918972856357	0.0339086966134046	0.26740691911663	0.0359990063513342	0.0475499624088728	0.109431568050251	-0.65683070598788	-1.64952428833089	0.430065559558102	-3.40383810582003	20.3909237723118	12.8273372364504	-10.0342139970784	-24.5206693609735	-2.82669647379241	GOOD	GOOD
0.0361517569119078	0.0561282385489048	-0.0528306547798582	-0.00742446495123639	0.998626184231278	0.931935165053306	0.0376518687744608	0.267702345548607	0.118775501682854	0.209163327888774	0.0268036913321503	-0.604285156882416	-0.906537363252108	0.4123794	-2.86940703385841	20.3935070575927	12.8287193302561	-10.0342139970784	-24.5206693609735	-2.82669647379241	GOOD	GOOD
0.0358001345753812	0.0526252699823927	-0.0515729196737412	-0.00394140242596572	0.996933224692991	0.93338815588748	0.0363109182863764	0.258281012452375	-0.0488816460052853	0.165206469196184	0.0931126176812434	-0.391250157344592	-0.0937638822596693	0.500116741106551	-2.86940703385841	20.3935070575927	12.8287193302561	-10.0342139970784	-24.5206693609735	-2.82669647379241	GOOD	GOOD
0.0362213300728949	0.0500939687045437	-0.052072745001375	-0.00178470722738965	0.995810075314107	0.935233136856055	0.0354508685751351	0.257934379232443	-0.0545434632828746	-0.115409520701463	-0.0851110046982136	-0.276878870364473	0.469451559434665	0.578638535027674	-2.86940703385841	20.3935070575927	12.8287193302561	-10.0342139970784	-24.5206693609735	-2.82669647379241	GOOD	GOOD
0.0359251816944164	0.0486426150353368	-0.0523982950898864	-0.00151744200851717	1.00262029295687	0.929653708102154	0.0383638571871372	0.258312629408996	0.152933737310228	0.0895344408281395	-0.0850459684436969	-0.304589649057403	0.862000667707956	0.639953383608285	-2.86940703385841	20.3935070575927	12.8287193302561	-10.0846528175575	-24.2454917661145	-3.14968858953302	GOOD	GOOD
0.0361229311559784	0.0482921048962763	-0.054253830043613	-0.00299214448406727	0.996649021397001	0.9261589595082	0.0430431968953422	0.255629937743516	0.0747599055246233	0.128077255731056	-0.0520538200951285	-0.411825331841149	0.742374420443489	0.745847808429182	-2.96986617242439	20.4900605584635	12.6036700800455	-10.1036939970784	-24.1416093609735	-3.27162147379241	GOOD	GOOD
0.0366713671328629	0.048990025819318	-0.057547182967277	-0.00136236260268459	0.996837614039483	0.922557780687741	0.0448144296788499	0.251255501957848	-0.0152129427337659	-0.00226913133278447	-0.01166022122048	-0.626770745321134	0.574224594165968	0.734034292068245	-3.24262703385841	20.7522170575927	11.9926293302561	-10.1036939970784	-24.1416093609735	-3.27162147379241	GOOD	GOOD
0.0363809914559682	0.0505909385021974	-0.0531739099655579	-0.00208747586815713	0.995485526266625	0.921761493947463	0.0412372398862571	0.254795701798983	0.0175428099267118	0.0452104617400908	-0.0973897489980576	-0.875140191063801	0.366408524058191	0.627666916162483	-3.24262703385841	20.7522170575927	11.9926293302561	-10.1036939970784	-24.1416093609735	-3.27162147379241	GOOD	GOOD
0.0364659072348016	0.0528285269692215	-0.0538663333316997	-0.00367421939177275	0.999055314069312	0.919720829318216	0.0410060917284528	0.255475039999084	0.042468696811155	0.175999829831064	-0.0111378017239351	-1.0317856678437	0.171056091104507	0.731483911322256	-3.24262703385841	20.7522170575927	11.9926293302561	-10.1036939970784	-24.1416093609735	-3.27162147379241	GOOD	GOOD
0.0358984987112087	0.055295081318964	-0.0550173015422936	-0.00536034948480684	0.998706552216627	0.920424693494382	0.0395429766567418	0.256481106135545	-0.0897891709621432	0.238698727876247	-0.0816118540823245	-1.1098620169028	-0.00862758816940418	0.642276419802818	-3.24262703385841	20.7522170575927	11.9926293302561	-10.3520561518108	-23.318374010384	-2.59743024827801	GOOD	GOOD
0.0353241770947578	0.0574653775626301	-0.0574959426382833	-0.0053188906160322	0.994544974490695	0.919763229259936	0.0374091645280458	0.258037863099353	0.0947589689837074	0.351149940667493	0.066881945969545	-1.1997594141464	-0.268788847087133	0.5956139	-3.33973690894	20.7501288255092	11.8746101132461	-10.4369139970784	-23.0370993609735	-2.36707947379241	GOOD	GOOD
0.0354923468016326	0.0587993599402605	-0.0557315188657269	-0.00265860104507357	0.994732611337343	0.921460251472323	0.035000959723684	0.257032264098524	0.198877531120017	0.0982878897377547	0.00830384346784306	-1.3115579404469	-0.442227646858717	0.534151625396044	-3.61279403385841	20.7442570575927	11.5427593302561	-10.4369139970784	-23.0370993609735	-2.36707947379241	GOOD	GOOD
0.0352384165820255	0.058900241788091	-0.0564210003864338	-0.00173210552586302	0.998130494713731	0.922615228457891	0.0372153438026696	0.258856835892116	0.123777090244634	-0.0903692876735734	0.0512564711538432	-1.31030033060992	-0.592880937005392	0.442489549755267	-3.61279403385841	20.7442570575927	11.5427593302561	-10.4369139970784	-23.0370993609735	-2.36707947379241	GOOD	GOOD
0.0352111336681782	0.0576565744849224	-0.0540731361004358	-0.00215926443909851	0.999873893322196	0.924097595319218	0.038897255741834	0.265669219110354	0.121705298080786	0.0129840355988949	-0.100836426995254	-1.1545213277469	-0.64957314733238	0.381175988456202	-3.61279403385841	20.7442570575927	11.5427593302561	-10.4369139970784	-23.0370993609735	-2.36707947379241	GOOD	GOOD
0.035050590855548	0.055309706350253	-0.0522314769833659	0.000231023078985366	0.996987308162148	0.925951214854462	0.0391924954385649	0.26773776339009	-0.0312206320877837	0.0114069898295461	-0.099005659714964	-1.22295472695784	-0.406924741206891	0.288420590180788	-3.61279403385841	20.7442570575927	11.5427593302561	-9.88961065882995	-23.4125567708331	-2.59824478001397	GOOD	GOOD
0.0350188475081555	0.0524020905974668	-0.058548522808486	-0.000987789561443884	0.994478380162771	0.922973004930768	0.0382557899978328	0.26851877380144	-0.0613020960801758	-0.105803271730506	0.022295390578445	-1.43718051671816	-0.264155331898221	0.134108910847809	-3.42394362198815	20.7480916899191	11.755950089953	-9.37368399707842	-23.7664893609735	-2.81615747379241	GOOD	GOOD
0.0347981833531521	0.0495724597586367	-0.0608193118000739	-0.000766146959501736	0.994147889371777	0.92368926166651	0.0354301159040301	0.268256892945618	-0.0154451546079898	-0.0163544026840026	-0.00781620284338596	-1.30279620036042	-0.199337940263139	0.269329453451084	-2.87258703385841	20.7592870575927	12.3783693302561	-9.37368399707842	-23.7664893609735	-2.81615747379241	GOOD	GOOD
0.0349197679325281	0.0472902586296029	-0.0571720624993854	-0.00207897700386988	0.99701593034928	0.929873812091011	0.0354364799216375	0.261646394836245	-0.0310005807900446	0.131461431708334	0.0380097828410738	-1.125613	-0.270936678738306	0.4734575	-2.87258703385841	20.7592870575927	12.3783693302561	-9.37368399707842	-23.7664893609735	-2.81615747379241	GOOD	GOOD
0.0377316468594116	0.0457298791256162	-0.0581315011555034	-0.00281571602228881	0.998821850887433	0.931053032897193	0.0366174934573039	0.256868652245118	-0.0770169280140221	0.0566509632811658	0.0226753422649367	-1.06001156754898	0.0307767506768964	0.603019944613111	-2.87258703385841	20.7592870575927	12.3783693302561	-9.37368399707842	-23.7664893609735	-2.81615747379241	GOOD	GOOD
0.0376272866096719	0.0448371573028625	-0.0570290698983421	-0.00608223573561264	0.997935535752368	0.929226847999107	0.0373073374088087	0.255155676123188	-0.0462563400854536	-0.195627308062963	-0.00790074251673409	-0.836712747363739	0.678091448474565	0.685143973767002	-2.87258703385841	20.7592870575927	12.3783693302561	-9.9326249014178	-23.772498788971	-2.81922522001375	GOOD	GOOD
0.037464348278832	0.0444534796990656	-0.0554504135392865	-0.004872601464962	0.996505496894991	0.926597846988504	0.0386497754971602	0.254595515962981	0.030981720868355	0.0721649742222019	0.00775255470942545	-0.626089446233936	0.868339694610618	0.623827480738725	-2.9641405604817	20.7588457545306	12.3781313241102	-10.4200539970784	-23.7777393609735	-2.82190047379241	GOOD	GOOD
0.0373545516356614	0.0444008065789347	-0.0562346660319131	-0.00122518253019282	0.992259448270065	0.924117770293151	0.0335753372078889	0.256659751032349	-0.0153189315627886	-0.0619089037098741	-0.0392220354992325	-0.501906319447771	0.743770467067007	0.628715183470223	-3.24186903385841	20.7575070575927	12.3774093302561	-10.4200539970784	-23.7777393609735	-2.82190047379241	GOOD	GOOD
0.0370900807028126	0.0445373317650735	-0.0537404182848473	8.87448473868063e-05	0.999548034453382	0.923088189314704	0.0345949281462346	0.256661463458516	-0.0153868142913163	-0.0328391385188514	0.114443021505691	-0.479004502168593	0.596645448506228	0.523338718553469	-3.24186903385841	20.7575070575927	12.3774093302561	-10.4200539970784	-23.7777393609735	-2.82190047379241	GOOD	GOOD
0.0375003575963768	0.044798800538343	-0.056440685956362	0.00257103762497921	0.999977374105775	0.923181327309334	0.0393582833114317	0.257379731941812	0.0145699003316429	0.0568850103493702	0.13086612002504	-0.575099634639958	0.476847832533071	0.244496040074788	-3.24186903385841	20.7575070575927	12.3774093302561	-10.4200539970784	-23.7777393609735	-2.82190047379241	GOOD	GOOD
0.0377976516909318	0.0452026913983238	-0.0562192082515308	-0.00196222982778082	0.995973620553286	0.923820296145615	0.0388059319168375	0.261530141053861	0.0928126531966982	0.0281674380291838	0.00833211484623219	-0.699279359197303	0.224936454044635	0.174612156773442	-3.24186903385841	20.7575070575927	12.3774093302561	-10.2156105442888	-23.7755416395265	-2.82077891619757	GOOD	GOOD
0.0375494229055837	0.0458061342863945	-0.0541612652318693	-0.00191686378607458	0.991040368306682	0.923274013282972	0.0384992163636452	0.262588841566553	0.0313104241309259	-0.0191220754903206	-0.0699141919746501	-0.582108952176646	-0.200961765663734	0.127002324607705	-3.24186903385841	20.7575070575927	12.3774093302561	-10.0507439970784	-23.7737693609735	-2.81987447379241	GOOD	GOOD
0.0375160144122929	0.0466569566133077	-0.0529387689403144	-0.00377524694482017	0.993200860649252	0.925838476963986	0.039955214728681	0.262341916055812	-0.0449257652855195	0.116121262737138	0.020644352095998	-0.514684193060775	-0.512686581416003	0.183053850493276	-3.24186903385841	20.7575070575927	12.3774093302561	-10.0507439970784	-23.7737693609735	-2.81987447379241	GOOD	GOOD
0.0384644205568919	0.0477715518497495	-0.0521517716710667	-0.00243468664973728	0.994430664075414	0.927891250638241	0.0391830332618258	0.267352242320419	-0.0799519597596392	0.116121040155792	0.131408658876967	-0.464062954714318	-0.523753044999254	0.186650391901854	-3.24186903385841	20.7575070575927	12.3774093302561	-10.0507439970784	-23.7737693609735	-2.81987447379241	GOOD	GOOD
0.0381693531563412	0.049124158328851	-0.0535638258131756	-0.00296473570267947	0.995719006409684	0.927423957464616	0.0371562885952382	0.266724307208248	0.0640184175294056	0.0879056596948137	0.0232849100940569	-0.3833921	-0.098325952699517	0.0722260099255471	-3.24186903385841	20.7575070575927	12.3774093302561	-10.0507439970784	-23.7737693609735	-2.81987447379241	GOOD	GOOD
0.0383263284477997	0.0506277722686172	-0.0509427111321176	-0.00634323491767054	0.997032056168086	0.92747786210179	0.0404408264773246	0.264296669054234	-0.0769210632394213	-0.0168594373453138	-0.0236077245676215	-0.560604875088246	0.52635292350302	-0.0240880874616279	-3.24186903385841	20.7575070575927	12.3774093302561	-10.0507439970784	-23.7737693609735	-2.81987447379241	GOOD	GOOD
0.0386632491563845	0.0521228732244556	-0.0504057763907131	-0.00229878261650676	0.993358015375343	0.924607157038579	0.0406593618925472	0.261936239198442	-0.0768496436105824	-0.062258392859532	-0.0236574990810566	-0.6926511	0.746692447567753	-0.00577661556918046	-3.32784454487115	20.6688932139262	12.2875657453615	-10.0507439970784	-23.7737693609735	-2.81987447379241	GOOD	GOOD
0.0377144851735712	0.0534049198455243	-0.0500079399240604	0.00252053304811354	0.998453447973817	0.920953429382704	0.0379338310539813	0.261462523378052	-0.0910555507042952	-0.0759942617587341	-0.0663648992706228	-0.800414228104525	0.513536739230059	0.0104386314323549	-3.60961403385841	20.3784770575927	11.9931193302561	-10.0507439970784	-23.7737693609735	-2.81987447379241	GOOD	GOOD
0.0379011206499105	0.0542950991675327	-0.0544067442973943	-0.00178048050568945	0.997051496343375	0.920485933509962	0.0392936076092971	0.262157924191945	-0.109806737755503	-0.0666890066418646	-0.16508962970408	-0.733563672761169	0.154153880168137	-0.01516777	-3.60961403385841	20.3784770575927	11.9931193302561	-10.0507439970784	-23.7737693609735	-2.81987447379241	GOOD	GOOD
0.0368021368284274	0.0547071442906196	-0.0539366771599034	-0.0027504903169319	0.991186406060903	0.922650841860992	0.0386054328310922	0.25609305559256	-0.000886172560600406	0.0887562352937602	-0.0234797929276256	-0.448795126287257	-0.0647741246891028	0.200505442667085	-3.60961403385841	20.3784770575927	11.9931193302561	-10.0507439970784	-23.7737693609735	-2.81987447379241	GOOD	GOOD
0.0369535146075224	0.0546621301020675	-0.0565260730774963	-0.000104500555816749	0.99588344417949	0.924469060062234	0.0350252334518046	0.254858705956856	0.00438039477557744	-0.00280148318340605	-0.0374806729513623	-0.394824706614801	0.133553792364898	0.315117292303699	-3.60961403385841	20.3784770575927	11.9931193302561	-9.64964055026994	-23.7694565480872	-2.81767245105914	GOOD	GOOD
0.0367055005283234	0.0542624325904483	-0.0549870489953146	-0.00177199887616918	0.99684946010015	0.923709167998032	0.0332817876084645	0.256746255267405	-0.110383029564069	-0.00281833823136693	-0.0569308839846363	-0.371476756255495	0.374944904073324	0.32664525738827	-3.60996229083093	20.4639552247246	12.0799773835056	-9.37368399707842	-23.7664893609735	-2.81615747379241	GOOD	GOOD
0.0364558285376843	0.0536497531538394	-0.0583234625201846	-0.00365949909853738	0.993197985559008	0.922310190637236	0.0338367469823028	0.26079445487407	-0.0289388856994968	-0.00280697298320743	0.0380343015153436	-0.470040046840403	0.4231166	0.241319449822851	-3.61115103385841	20.7557270575927	12.3764593302561	-9.37368399707842	-23.7664893609735	-2.81615747379241	GOOD	GOOD
0.0364992907032015	0.0529493896101543	-0.0568230556781294	-0.00354417344648324	0.991264735536431	0.92424625662057	0.0333949693746836	0.266369139936095	-0.0628219132888402	-0.00288406154554531	0.0243016439980774	-0.681035624281901	0.387074244845478	0.0573805161718461	-3.61115103385841	20.7557270575927	12.3764593302561	-9.37368399707842	-23.7664893609735	-2.81615747379241	GOOD	GOOD
0.0369850428696645	0.0522210322121576	-0.0560624440326502	-0.00305726698022969	0.992393344221613	0.924947166576921	0.0274494415363595	0.267464656289322	-0.00129341310294732	-0.0293170913258144	-0.0232639785418798	-0.867308050310954	0.290904800472841	0.13335796351941	-3.61115103385841	20.7557270575927	12.3764593302561	-9.37368399707842	-23.7664893609735	-2.81615747379241	GOOD	GOOD
0.036872360513726	0.0514613712026104	-0.054263696760831	-0.00288800589046398	0.994310136750645	0.924981885086649	0.0264061656146258	0.267049297666007	0.032964131616015	-0.108611560937147	-0.0367701893300281	-0.977901316234035	0.35363593855002	0.303884439667716	-3.61115103385841	20.7557270575927	12.3764593302561	-9.83065156557078	-23.5428574308647	-2.81655088390721	GOOD	GOOD
0.0363073542436027	0.0506649569880222	-0.0563135219414305	-0.00333517832111795	0.999408496323803	0.925012247021462	0.0327735860575081	0.265515918056951	-0.0150824280002065	-0.0623107579740106	-0.0711932740151868	-0.773403152780581	0.4231166	0.388909350117572	-3.52963693784617	20.6745194261683	12.3769836325931	-10.1205639970784	-23.4009793609735	-2.81680047379241	GOOD	GOOD
0.0364954096947297	0.0498779983026877	-0.054296019991653	-0.00218904145334112	0.994944020944241	0.926036986645315	0.0340490623963759	0.262677152402188	-0.0150526258857117	-0.0752236580807838	-0.0232345107797307	-0.5541512636514	0.534025559363536	0.4123794	-3.23957403385841	20.3855470575927	12.3788493302561	-10.1205639970784	-23.4009793609735	-2.81680047379241	GOOD	GOOD
0.0358303881322322	0.0491835928673562	-0.0586965705665786	-0.00189393838385183	1.0005464446126	0.926786705113788	0.0345275058233066	0.260405823654249	-0.0150739958069941	-0.0316677303275148	-0.0497144314738122	-0.391402919746723	0.639315925701392	0.221969901188472	-3.23957403385841	20.3855470575927	12.3788493302561	-10.1205639970784	-23.4009793609735	-2.81680047379241	GOOD	GOOD
0.0363154485321092	0.0486439030653091	-0.0561654809865737	-0.000952115367147613	1.00026669394622	0.924665878059251	0.0349224050566705	0.256679999792132	-0.0151709590407901	0.217331962752721	-0.0930477061815985	-0.3215403	0.437185816195006	0.14530697288848	-3.23957403385841	20.3855470575927	12.3788493302561	-10.1205639970784	-23.4009793609735	-2.81680047379241	GOOD	GOOD
0.0355945800552627	0.0482689892188506	-0.0540811431110358	-0.000565816548754788	1.00032957075793	0.9236912083082	0.0354390135978141	0.257936848449774	-0.0546851446567145	-0.024350665190589	0.0733385922567494	-0.0482452460464943	0.3037847	0.12951291616219	-3.23957403385841	20.3855470575927	12.3788493302561	-9.6386835175019	-24.1031559951356	-2.82070205124655	GOOD	GOOD
0.0366903327278793	0.0480236429882543	-0.0546598143215758	0.00249713030494643	0.998707998559663	0.925409287682238	0.0350045426074457	0.260001008888752	-0.16068291249471	0.0904597416158477	0.0028098633743681	0.0721397958739329	0.3037847	0.0294063829582287	-3.31838255226284	20.4642728318265	12.3919483689593	-9.35715399707841	-24.5133893609735	-2.82298147379241	GOOD	GOOD
0.0359747083699711	0.047842314185436	-0.0543903004401064	-0.00293203132373753	0.997253659681938	0.925082500246679	0.0316595056930356	0.260049198895326	-0.00206701580358148	-0.00313779079103851	0.112349186999743	-0.0294771461122534	0.380038756952174	-0.132256128487754	-3.61102403385841	20.7566070575927	12.4405893302561	-9.35715399707841	-24.5133893609735	-2.82298147379241	GOOD	GOOD
0.035045848862263	0.0476609640077225	-0.0564987073137756	-0.00540328838161195	0.99894811734235	0.924684009809532	0.0325797776658199	0.26008234363038	0.00790832136338226	-0.0156303226981533	0.147836076110165	-0.113898283723722	0.384756700807469	-0.00206327713410712	-3.61102403385841	20.7566070575927	12.4405893302561	-9.35715399707841	-24.5133893609735	-2.82298147379241	GOOD	GOOD
0.0352885840133445	0.0474649143781527	-0.0576084451849062	0.00173907492197788	0.99735413949344	0.924525415738758	0.0362579089417051	0.257426577246706	-0.112519643534322	-0.0255248554745287	0.0737467772063466	-0.215997975119248	0.209079728344263	0.0674824368426752	-3.61102403385841	20.7566070575927	12.4405893302561	-9.35715399707841	-24.5133893609735	-2.82298147379241	GOOD	GOOD
0.034163442644292	0.0473079019125298	-0.0578615953803475	-0.000815092843582223	0.994479304883024	0.924393287635073	0.0344044990994187	0.25333337180039	-0.0150204616691141	0.0786466099023069	-0.0234881728185615	-0.2596885	0.0471430265415562	0.244613812943059	-3.61102403385841	20.7566070575927	12.4405893302561	-10.2834234808538	-24.276226374997	-3.11730822189769	GOOD	GOOD
0.0346876993570526	0.0473025802646992	-0.0547892911442856	0.00166403840104644	0.995699201164965	0.925348139031319	0.0336241980231549	0.25479307102978	-0.0402615673368751	-0.0139634939796879	-0.0109310661843865	-0.178721798093651	-0.189808634126331	0.511209186128417	-3.5350586748277	20.7580605039458	12.5197775218146	-10.7807539970784	-24.1488893609735	-3.27533747379241	GOOD	GOOD
0.0353266490489947	0.0476018825782974	-0.0564663405487054	-0.00272387517948172	0.992483266953859	0.921298290377032	0.0361301929347977	0.262367959463588	-0.0879983285481575	0.142484963559437	0.021099880571023	-0.0138107808026785	-0.37144616783531	0.635829194626352	-3.24098303385841	20.7636870575927	12.8263293302561	-10.7807539970784	-24.1488893609735	-3.27533747379241	GOOD	GOOD
0.034598158410053	0.048335907580488	-0.0563587364553236	-0.00260253038192966	0.997495471374266	0.924760690796814	0.0383216867304183	0.261445388079391	-0.0370399257893619	0.0828009371662862	0.0319810375935136	0.254391038504036	-0.609789435729816	0.616240293148158	-3.24098303385841	20.7636870575927	12.8263293302561	-10.7807539970784	-24.1488893609735	-3.27533747379241	GOOD	GOOD
0.0355646934875877	0.0495011159867014	-0.0575871976961246	-9.20275357731346e-05	0.998650709073233	0.927036170762207	0.0403724962604717	0.264538632469877	-0.0271311156637487	0.0885499738720051	0.0438697337545024	0.3588294	-0.392550232416992	0.514235629893482	-3.24098303385841	20.7636870575927	12.8263293302561	-10.7807539970784	-24.1488893609735	-3.27533747379241	GOOD	GOOD
0.0354896000320095	0.0508897711586414	-0.0566711435909307	0.00223725589382478	0.998550301427934	0.923456213128883	0.0364466366570246	0.269192157529603	0.0804103029478825	0.0826467228792279	-0.0234568461098364	0.317383542937534	0.126621467230552	0.309747711470652	-3.24098303385841	20.7636870575927	12.8263293302561	-10.7813838753623	-24.1608838516984	-2.41763355480333	GOOD	GOOD
0.0344971657862678	0.0521628637914886	-0.0527005389495886	0.000862069562832568	0.997175585999608	0.922210493809958	0.0390659795192337	0.259398142495013	0.0741584465619792	0.08879718230138	-0.0233438193973269	0.0885415225452969	0.585282745924463	0.0644816743959631	-3.07521456735271	20.592668156219	12.4538159727269	-10.7816939970784	-24.1667893609735	-1.99534147379241	GOOD	GOOD
0.0339489947491884	0.0530542566182422	-0.0528619731422002	-0.0027203149068436	0.995026526329303	0.925671745641694	0.0393584347742523	0.258656085373268	-0.00181664089036305	-0.0235328862632267	0.0041831847551037	0.1554169270547	0.640560517468649	-0.139368361565718	-2.87105003385841	20.3820370575927	11.9950193302561	-10.7816939970784	-24.1667893609735	-1.99534147379241	GOOD	GOOD
0.0347290476585733	0.0535409210731365	-0.0540468971390627	-0.00132522751766311	0.997295454481277	0.92555780905541	0.0392947527482048	0.262780370724771	-0.110724713729937	0.0100780626707224	0.0928376984186255	0.150797725959672	0.398744691337712	-0.115128964269611	-2.87105003385841	20.3820370575927	11.9950193302561	-10.7816939970784	-24.1667893609735	-1.99534147379241	GOOD	GOOD
0.0356541718819553	0.0538656360290334	-0.0578886997964692	-0.00112434635381998	0.996136274779536	0.921431794774559	0.0421337511054673	0.260498963874615	-0.0218570906909334	0.0957955047500465	0.0520267583178	0.281043822339975	0.0992506029900266	0.0493791053558946	-2.87105003385841	20.3820370575927	11.9950193302561	-10.7816939970784	-24.1667893609735	-1.99534147379241	GOOD	GOOD
0.0344261121395161	0.0544391968973467	-0.0599543049307721	-0.00199736395577415	0.996187159875431	0.91956792662596	0.0425526729732174	0.259330231301033	0.0467178238705499	-0.134476372558564	-0.00310357453423856	0.230889077550417	0.211153051602291	-0.103578218422791	-2.87105003385841	20.3820370575927	11.9950193302561	-10.7867480271069	-23.8969538014013	-2.87554527596674	GOOD	GOOD
0.035199284998227	0.0556490781168468	-0.0564801232606294	-0.00278340475037531	0.998521227352046	0.920121290289206	0.0377896329320799	0.261631241725717	0.0738364256843468	-0.195199103082513	0.126568685580773	-0.169814643185742	0.262414175776427	-0.367800958137368	-3.19660900175279	20.3804678098015	11.9941818103675	-10.7890239970784	-23.7754393609735	-3.27192547379241	GOOD	GOOD
0.0351376694210935	0.0576602468259963	-0.0529200605523295	-0.003699122578875	0.997776830445135	0.924134113182192	0.0406655407159909	0.260776148436507	0.0811986199998026	-0.0362697333259171	0.0260650891024505	-0.0627934546144804	0.0361163026452631	-0.272374605255279	-3.60961403385841	20.3784770575927	11.9931193302561	-10.7890239970784	-23.7754393609735	-3.27192547379241	GOOD	GOOD
0.0350908895984315	0.060366102423343	-0.0521826457148083	-0.00293871957116365	0.995430941248033	0.937380585800766	0.0419544241779364	0.255962722071395	-0.00730151480401102	0.0489928838244178	-0.145848925486243	0.396490014518859	0.196783498859565	0.18700062704626	-3.60961403385841	20.3784770575927	11.9931193302561	-10.7890239970784	-23.7754393609735	-3.27192547379241	GOOD	GOOD
0.0349313121877305	0.0634670353918906	-0.0547931442021018	-0.00331190832448315	0.996046315761542	0.939892990878308	0.0388250079518669	0.266649673971149	-0.0496003273287638	0.0638342464176967	-0.0921938822531483	-0.0660743561270241	1.10298665968291	0.394360058589222	-3.60961403385841	20.3784770575927	11.9931193302561	-10.7890239970784	-23.7754393609735	-3.27192547379241	GOOD	GOOD
0.0348351177164469	0.0665197695117196	-0.0553376795315918	-0.00329042902557067	0.997040542551625	0.929223646234973	0.0413088025754822	0.262418743261745	-0.0148618056902777	-0.00319056656228487	-0.0496890301544904	0.379975232830906	2.32563893982689	0.672157330653192	-3.60961403385841	20.3784770575927	11.9931193302561	-10.3036837478887	-24.043887448911	-2.6365669058852	GOOD	GOOD
0.0345716792299433	0.0689626281589508	-0.0563995440460248	-0.00177760325103843	0.997023470679344	0.918982841864907	0.0396743269288006	0.269012190135254	-0.0416028661211406	-0.0546906934370126	0.0221061985422619	0.447657931014054	2.86053648645977	0.60470969089138	-3.76934770120244	20.3803805226037	12.1873508077747	-10.1043539970784	-24.1541393609735	-2.37562447379241	GOOD	GOOD
0.0340773912846049	0.0702242078499379	-0.0559047687182616	-0.00101465602104663	0.993160425361558	0.915522317981355	0.0346224260639175	0.258638848212284	-0.0498238236138024	-0.121836658207921	0.161121005328366	0.49181177373599	3.44221875638653	-0.209605556694456	-3.97801103385841	20.3828670575927	12.4410793302561	-10.1043539970784	-24.1541393609735	-2.37562447379241	GOOD	GOOD
0.0342819798771816	0.0699000556818647	-0.0536245312603632	-0.0024020409424958	0.992186046190061	0.91274360044584	0.0281870261657658	0.252676895822409	-0.0148055351668001	-0.0449513368248835	0.0818155129282802	-0.257777228496866	2.22642027215776	-0.899857054431763	-3.97801103385841	20.3828670575927	12.4410793302561	-10.1043539970784	-24.1541393609735	-2.37562447379241	GOOD	GOOD
0.0345868369818995	0.0679065934506338	-0.0545017830078409	-0.00524133795753479	0.995896007040878	0.918068690713461	0.0310395935773549	0.260797899046994	-0.0412831401293897	0.0309797826304263	0.00340467392148323	-0.210513351287229	1.28711372697578	-1.00925254449684	-3.97801103385841	20.3828670575927	12.4410793302561	-10.1043539970784	-24.1541393609735	-2.37562447379241	GOOD	GOOD
0.0346528074291298	0.0645550171802871	-0.0582485155599491	-0.00463266864049072	0.997854434293558	0.919762982001275	0.0296129017732438	0.265190121980483	-0.0763700571734731	-0.0537155954430272	0.0383072501764945	-0.524589489741376	0.791478313421206	-0.903453996560799	-3.97801103385841	20.3828670575927	12.4410793302561	-9.83515861015828	-24.1466890219637	-2.7004184707503	GOOD	GOOD
0.0351497881427933	0.0604921819366075	-0.0604995158219898	-0.00394090175353844	0.994906251644776	0.923010860666985	0.0370891238327961	0.262842064957101	0.00251460953162444	-0.121521367666256	0.0382480297266144	-0.149207055923404	0.88021340231194	-0.333615338965627	-3.6634545258618	20.5453973948055	12.6055003491397	-9.73472399707841	-24.1439093609735	-2.82159647379241	GOOD	GOOD
0.0347308521363456	0.0564899271074683	-0.0572316845151862	-0.00353326689451486	0.995072019458198	0.923193625847029	0.0446433921345809	0.259144373355437	0.0822335510082792	-0.0204071502653007	-0.0139037584991902	0.231675194056471	0.784441150242993	0.0874596763427657	-3.24098303385841	20.7636870575927	12.8263293302561	-9.73472399707841	-24.1439093609735	-2.82159647379241	GOOD	GOOD
0.0346699732508109	0.0531812544795778	-0.0570676451383957	-0.00259601393476106	0.996645932821018	0.917720163988707	0.0433436077793702	0.268714827520175	0.0990119247781567	0.065795364935397	-0.0323714379176372	0.525811510046813	1.0304920382738	0.213261062410217	-3.24098303385841	20.7636870575927	12.8263293302561	-9.73472399707841	-24.1439093609735	-2.82159647379241	GOOD	GOOD
0.0343132569734271	0.050883293489272	-0.0575267341679689	-0.00388222216773927	0.993231864264578	0.916392665850818	0.0378988652460507	0.262612306909378	0.0919329469581371	-0.10296099022891	0.0901624548119204	0.790260297253084	1.09472861922796	0.0474228685014185	-3.24098303385841	20.7636870575927	12.8263293302561	-9.73472399707841	-24.1439093609735	-2.82159647379241	GOOD	GOOD
0.0336854640101673	0.0495729412050766	-0.0544100803353447	-0.00239291485396437	0.993206583560469	0.913628056998345	0.0362960114950452	0.261016835520722	0.0111314554591503	-0.165101339761994	0.0835185412844259	0.899888036622682	0.945612270524241	0.0304981516672331	-3.24098303385841	20.7636870575927	12.8263293302561	-10.0172660542168	-23.872343004811	-2.48560843514443	GOOD	GOOD
0.0344019715016077	0.0490059407099517	-0.0548715145693649	-0.00328761233501625	0.996149856460891	0.912924089018094	0.0365251428313865	0.263070972157256	-0.00492636119448452	-0.0867938182731342	0.0284072655633947	0.878306822919381	0.505825576990627	-0.100983726072226	-3.24098303385841	20.7636870575927	12.8263293302561	-10.1126239970784	-23.7806893609735	-2.37221247379241	GOOD	GOOD
0.0338560949454679	0.0488930132213637	-0.0576405835409636	-0.00373871829717948	0.998487374339994	0.915347639074758	0.0360487466374845	0.261350375362915	0.026543429087343	-0.0218866331794165	0.099609780760993	0.6973269650107	-0.0273079833565577	-0.136657642314983	-3.24098303385841	20.7636870575927	12.8263293302561	-10.1126239970784	-23.7806893609735	-2.37221247379241	GOOD	GOOD
0.0332932816453927	0.0490162217318649	-0.0567985948342958	-0.0035742817885498	0.996790492415433	0.919751458246867	0.03509004258155	0.262141278533827	0.0415089398930128	0.0915373832769094	0.0739834276011722	0.386868495453665	-0.62716452923057	-0.0451367106993822	-3.24098303385841	20.7636870575927	12.8263293302561	-10.1126239970784	-23.7806893609735	-2.37221247379241	GOOD	GOOD
0.033443947332484	0.0492634850140746	-0.0547803657769627	-0.00372901491833658	0.995805957076645	0.927362745901743	0.0375924406053577	0.264819908564704	-0.0614421560752492	0.00756260809654718	0.0126771859652774	0.203382690580949	-1.16355025992955	-0.140552036044742	-3.24098303385841	20.7636870575927	12.8263293302561	-10.1126239970784	-23.7806893609735	-2.37221247379241	GOOD	GOOD
0.0322340285838403	0.0496325752246786	-0.0523359643200255	-0.0011457865032067	0.998036422821032	0.933558847569372	0.0399790085218421	0.265719670387691	0.0466250805292678	-0.0126971901662934	0.0275526478499636	0.0773249224410362	-1.18174633362005	-0.227897437450638	-3.24229916992675	20.9150282242312	12.6399932599207	-10.2673170716218	-23.9722717386921	-2.60650660427643	GOOD	GOOD
0.0319150627230477	0.0502130821175868	-0.0521080983172853	9.88986915362686e-05	0.998185080980945	0.933455450944873	0.0435699413181849	0.265244550394312	-0.0295545782417602	0.0569553942807955	0.0488941616638058	0.0199430595497306	-0.66692527064283	-0.134759587728864	-3.24416403385841	21.1294670575927	12.3759693302561	-10.4117839970784	-24.1511893609735	-2.82531247379241	GOOD	GOOD
0.0330056188232141	0.0511291127769446	-0.0523693614792024	-0.0025799344154321	0.994547623521154	0.930755162919786	0.0427743062150497	0.262610575561164	-0.112808667297508	0.0812690010278717	-0.0484307774034157	-0.0153610796325813	-0.133312019157243	-0.07624593	-3.24416403385841	21.1294670575927	12.3759693302561	-10.4117839970784	-24.1511893609735	-2.82531247379241	GOOD	GOOD
0.0326652487273754	0.0524695915096863	-0.0533890534726396	-0.00216166198268806	0.993005631393112	0.928152384494647	0.0388710522474649	0.260502084524982	-0.0513339992201751	0.0432104995029936	0.0158701477174089	-0.07413313	0.254410265507251	0.0206389257082315	-3.24416403385841	21.1294670575927	12.3759693302561	-10.4117839970784	-24.1511893609735	-2.82531247379241	GOOD	GOOD
0.0327449378977831	0.0542418547988524	-0.0529368971143937	-0.00132233728747838	0.995497074360724	0.925146763276117	0.0398663900812257	0.261187147311961	-0.0150514291841418	-0.0135595408842134	0.160742598000326	-0.107075694578448	0.677343793119751	0.07445804270414	-3.24416403385841	21.1294670575927	12.3759693302561	-10.4117839970784	-24.1511893609735	-2.82531247379241	GOOD	GOOD
0.0333020247985242	0.0563501478032194	-0.0543720135116462	-0.00238704425313693	0.995977454782219	0.918598021117166	0.0430995861780638	0.260538335846492	-0.015073385479534	0.00849798573583245	0.110817165532026	-0.0364330794610173	1.0605004415028	0.0131415091073931	-3.24317939316879	20.9786080703488	12.4026302453781	-10.8170992513278	-23.7580903804864	-2.58347210087557	GOOD	GOOD
0.0328390400460606	0.0586141878884755	-0.0541606002570724	-0.00346123338321904	0.998214469698979	0.915893561475357	0.0401844923321737	0.257639516065208	0.00993137891747339	-0.0138493411790738	0.03796677521671	0.0161451377177948	1.26326217997442	-0.180203961529329	-3.24174203385841	20.7583870575927	12.4415493302561	-11.1672539970784	-23.4184893609735	-2.37454447379241	GOOD	GOOD
0.032257832262072	0.0608481930271701	-0.0560252266588658	-0.00481907291154551	0.99874613849159	0.91754377776283	0.0376908768292306	0.261330115367282	-0.00313158165334376	0.0328236475130285	0.112232833162208	0.0213837287177149	1.18820504975465	-0.3205586	-3.24174203385841	20.7583870575927	12.4415493302561	-11.1672539970784	-23.4184893609735	-2.37454447379241	GOOD	GOOD
0.032318042852552	0.062942354864407	-0.0576638134490984	-0.00472334143198488	0.996264396788745	0.916583999154021	0.0425916322958825	0.265754483361766	-0.0765052899530039	-0.0503941372240936	0.123274040215704	0.04957045	0.719666803059738	-0.354039627903124	-3.24174203385841	20.7583870575927	12.4415493302561	-11.1672539970784	-23.4184893609735	-2.37454447379241	GOOD	GOOD
0.0317349120585723	0.0648544124950119	-0.0535807274476253	-0.00179280869814026	0.998107868985477	0.91304462013789	0.043484878325785	0.26779852797752	-0.0270044100189946	-0.0736962494225786	0.00124683129027159	0.0154256352568058	0.0607969413822416	-0.415354505006861	-3.24174203385841	20.7583870575927	12.4415493302561	-10.754767865697	-23.616810617262	-2.62150398368301	GOOD	GOOD
0.0323066873834233	0.0665044724644901	-0.0538790114888095	0.000721879617752948	0.999682939662494	0.918126957167022	0.0422472018368443	0.26852629430193	0.0221810237500255	-0.00253591951467138	0.0379958086482626	-0.01228134	-0.531736566818483	-0.340850556440881	-3.53603792553398	20.608287035397	12.4413614654009	-10.4200539970784	-23.7777393609735	-2.82190047379241	GOOD	GOOD
0.0328129725960107	0.0676769280397058	-0.0568960146564061	-0.00132594899860839	1.00016746796506	0.92534884559461	0.0426320047947785	0.274318585511551	-0.0392881391406404	0.0211068087296635	0.037971278959712	0.195466061866142	-0.770203	-0.396246392457945	-3.97801103385841	20.3828670575927	12.4410793302561	-10.4200539970784	-23.7777393609735	-2.82190047379241	GOOD	GOOD
0.0322560637911542	0.0680521401907311	-0.0536954344375816	-0.00084070608044476	0.998313848065202	0.927730252922119	0.037681476106753	0.282515711997376	-0.0518382803892256	0.0804029435598502	-0.0107067335443258	0.18450624151589	-0.198449902917533	-0.607078766536916	-3.97801103385841	20.3828670575927	12.4410793302561	-10.4200539970784	-23.7777393609735	-2.82190047379241	GOOD	GOOD
0.0321760684702071	0.0673537543204376	-0.0536760210868508	0.000249366240152125	0.996974976453083	0.928387891025071	0.0323760698067417	0.276053112281543	-0.039006535648127	0.0927244949943414	-0.108922666205557	-0.0206381884243973	0.481164922105156	-0.6870276	-3.97801103385841	20.3828670575927	12.4410793302561	-10.4200539970784	-23.7777393609735	-2.82190047379241	GOOD	GOOD
0.0312751907322676	0.065477531584362	-0.057091307325782	-0.00199444352460328	0.995417779746212	0.926782623783925	0.0368568866627833	0.269642144236823	-0.0762394302904577	0.056700394072377	-0.145981622892038	0.137943439952932	0.968653167268391	-0.477603613487724	-3.97801103385841	20.3828670575927	12.4410793302561	-10.6358218098741	-23.5665946951585	-2.82110956706542	GOOD	GOOD
0.0314525492963907	0.0625265719695966	-0.0575019100084537	-0.0031722347333853	0.995581218810521	0.929341434675283	0.0416347833639957	0.269208167637126	-0.00372524659440022	0.103201607992555	-0.0977384866496038	0.2969776	1.26742953545857	-0.3205586	-3.68846941839633	20.3818426233654	12.2656263249141	-10.7976239970784	-23.4082593609735	-2.82051647379241	GOOD	GOOD
0.0318396739879651	0.0587555161370333	-0.0551723430131947	-0.0027841692019617	0.996749271002205	0.933756182279597	0.0363680558214691	0.271471817397066	0.0362392435942609	0.152005567742465	-0.047188067291011	0.153680902178065	1.76736233733369	-0.355934717339001	-3.24033203385841	20.3802570575927	11.9940693302561	-10.7976239970784	-23.4082593609735	-2.82051647379241	GOOD	GOOD
0.0315068361513152	0.0544574185341302	-0.052637018238862	-0.00312792505279316	0.995788823176756	0.929918720784151	0.0343514158882091	0.266888288844957	-0.0282816976150501	0.0925109723590778	-0.0606498093555495	0.0856359711054482	2.51125622273148	-0.417251208721349	-3.24033203385841	20.3802570575927	11.9940693302561	-10.7976239970784	-23.4082593609735	-2.82051647379241	GOOD	GOOD
0.0316868812602839	0.049889419604928	-0.0525841574125596	-0.00404284495599111	0.994489309949506	0.922570534362856	0.0373936529528942	0.258231716228043	0.0469269280209366	0.0561800017542149	0.0482224703654782	0.1114222	2.49454128405706	-0.335156508531106	-3.24033203385841	20.3802570575927	11.9940693302561	-10.7976239970784	-23.4082593609735	-2.82051647379241	GOOD	GOOD
0.0323405062474301	0.0452949061580677	-0.0539990680161256	-0.00109543509392572	0.996321169916942	0.919374181707717	0.0353710208070138	0.262458188368591	-0.048382030767202	0.0791686542140635	0.113325889841716	0.184515274634453	1.95546692919969	-0.115122747524813	-3.24033203385841	20.3802570575927	11.9940693302561	-10.5743332205419	-23.6228702181998	-3.08604400949372	GOOD	GOOD
0.032159360068187	0.0409392328313677	-0.0556367935614056	-0.00100732990942783	1.00001265682178	0.918109522226788	0.0344999985645872	0.263333480577554	-0.128334299150935	0.069821908620647	0.0616260875529056	0.2351258	1.38090125878027	0.0211587998179278	-3.24033203385841	20.3802570575927	11.9940693302561	-10.4197239970784	-23.7714693609735	-3.26989847379241	GOOD	GOOD
0.0319165920593823	0.0370808709054234	-0.0599691251348167	-0.00441853385680528	0.998740078382547	0.917180509400965	0.0381396008528902	0.26562786014561	-0.0147045351861717	0.0423267028724015	0.0757454423114341	0.19809951657972	1.06767239985403	-0.0272159260917419	-3.24033203385841	20.3802570575927	11.9940693302561	-10.4197239970784	-23.7714693609735	-3.26989847379241	GOOD	GOOD
0.0319685873835866	0.0339159164181154	-0.058944688421786	-0.00506171931581575	0.995948907312054	0.916381438960318	0.0410176209387466	0.264092591196748	0.0088609853017574	0.0926631315174134	-0.00898949033414715	0.0614799999735294	0.768141906677459	-0.113044509542883	-3.24033203385841	20.3802570575927	11.9940693302561	-10.4197239970784	-23.7714693609735	-3.26989847379241	GOOD	GOOD
0.0323686316987832	0.0315592769830191	-0.0558840686196365	-0.00526979167486741	0.997534992411188	0.917144674470258	0.0424022135139065	0.267305608346977	0.0234208667707668	0.101097587216091	0.00869554018958275	-0.087287463806519	0.6021145	-0.1373241	-3.24033203385841	20.3802570575927	11.9940693302561	-10.4197239970784	-23.7714693609735	-3.26989847379241	GOOD	GOOD
0.0324832107258465	0.0300652956775326	-0.0571985021818968	0.00111144388005353	0.994145396622329	0.919966589652323	0.0407170146898872	0.274336495350645	-0.0146760533010383	0.0845014467020335	0.0907757319918792	-0.1359849	0.747759234282422	-0.174597094405307	-3.24033203385841	20.3802570575927	11.9940693302561	-10.0065478787243	-23.7670267382493	-3.26763139365227	GOOD	GOOD
0.0319523265057898	0.0294361600787265	-0.0564858991769037	-0.00293210133848619	0.996949543916652	0.922478481535826	0.0411591725719738	0.275937569950632	0.00862256849545387	-0.130180559637984	-0.0466064704457093	-0.287935328149102	0.950713607858388	-0.123377350351646	-3.24004551696207	20.3822566280171	12.1395125642599	-9.74266399707842	-23.7641893609735	-3.26618347379241	GOOD	GOOD
0.03195976412041	0.0295987314946871	-0.0549106476186271	-0.00321996473634098	0.997825534055204	0.924446216560784	0.041790788538805	0.272817239512618	0.000550788108579992	-0.173905556303569	-0.107779209236504	-0.42162107176432	1.13040995871858	-0.000744313387339202	-3.23957403385841	20.3855470575927	12.3788493302561	-9.74266399707842	-23.7641893609735	-3.26618347379241	GOOD	GOOD
0.0313011338165707	0.0303942746533556	-0.0563892337564586	-0.00116638454305968	0.995198749763414	0.925217306545921	0.0399608532028607	0.270918494641813	-0.00692691292216578	0.00399251843748286	-0.0768975363384626	-0.406777246081736	1.2729885377398	0.00792487933041748	-3.23957403385841	20.3855470575927	12.3788493302561	-9.74266399707842	-23.7641893609735	-3.26618347379241	GOOD	GOOD
0.031624099799258	0.0315940519459293	-0.0543728581633643	-0.00170126383238645	0.99850280029578	0.924578640747875	0.0420335710446418	0.27279585370698	-0.0295806288037337	0.0709427046202444	-0.00771255347167979	-0.189863204602406	1.318106	-0.01516777	-3.23957403385841	20.3855470575927	12.3788493302561	-9.74266399707842	-23.7641893609735	-3.26618347379241	GOOD	GOOD
0.0315776337754649	0.0329187854068221	-0.0503891890588967	-0.00411604918625202	0.999035180439632	0.924261154256777	0.0390419116173788	0.269227330026872	-0.146177752807028	-0.0255599494040294	-0.153116600930317	-0.190974565306583	1.318106	-0.01516777	-3.23957403385841	20.3855470575927	12.3788493302561	-10.1741997292122	-23.5336176002844	-3.26637489803593	GOOD	GOOD
0.0319600179778623	0.0340790538398948	-0.0528363749956898	-0.00412402292785905	0.995420425541879	0.923642973964637	0.0398873072345174	0.268111531128619	0.0241658323437392	0.00328746171069943	-0.222970518883726	-0.220501856533304	1.46931325793486	0.0235287347320889	-3.37748957577927	20.522944085149	12.3779622512787	-10.4279839970784	-23.3980193609735	-3.26648747379241	GOOD	GOOD
0.0313392311907491	0.0348435367218627	-0.0543439538511088	-0.00431172605442442	1.00060315144269	0.922303788622573	0.0428317164139166	0.272461301856097	0.0309714503802873	0.0713622024322171	-0.0323275893292986	-0.158409773315373	1.82300524380786	0.00697661746462978	-3.61115103385841	20.7557270575927	12.3764593302561	-10.4279839970784	-23.3980193609735	-3.26648747379241	GOOD	GOOD
0.0313068823201236	0.0350939972946849	-0.0550774069448724	-0.00301135693030878	0.998123855438446	0.919908301400584	0.0420985915163531	0.272184704327752	0.108579632486704	0.0401034372076228	0.115841472220556	0.10202478346847	2.05096488236545	-0.211028398061852	-3.61115103385841	20.7557270575927	12.3764593302561	-10.4279839970784	-23.3980193609735	-3.26648747379241	GOOD	GOOD
0.030901910846688	0.034846484968878	-0.0552646383067914	-0.000785610244497007	0.993687303469477	0.920152478690328	0.0418820423977007	0.266328767690669	0.0407037810200538	0.0279323487023923	-0.0517352464183739	0.115408325063611	1.82429486307195	-0.202338502001038	-3.61115103385841	20.7557270575927	12.3764593302561	-10.4279839970784	-23.3980193609735	-3.26648747379241	GOOD	GOOD
0.0309678619879648	0.0342514424853653	-0.0541246295088815	-0.00134807997981449	0.993545731683652	0.922436409201879	0.0401592041313278	0.266832741289269	-0.0538243883232274	-0.100764752570377	-0.139833818710331	-0.151155029955025	1.83100760886916	-0.216610025102669	-3.61115103385841	20.7557270575927	12.3764593302561	-10.4623838113364	-23.6373512007751	-3.51815651490376	GOOD	GOOD
0.0313893743003109	0.0335665057382315	-0.0553456467710649	-0.00268039249289526	0.995784555929402	0.921993055119722	0.0386113510731626	0.273783591975055	0.0524743394054137	0.0233406008057439	-0.04531536160897	-0.461620855231939	1.75892903606661	-0.219599120599588	-3.47674939891688	20.756374895587	12.376805086489	-10.4809839970784	-23.7667593609735	-3.65423547379241	GOOD	GOOD
0.0315792983731239	0.0330822308341073	-0.0553237317965988	-0.00484488761339164	0.998799167536542	0.920996775818672	0.0370815778545473	0.276238438014731	0.0806486249439227	0.131256846176178	-0.0620388656039805	-0.609575339611232	1.79367823924819	-0.1984023	-3.24186903385841	20.7575070575927	12.3774093302561	-10.4809839970784	-23.7667593609735	-3.65423547379241	GOOD	GOOD
0.0320004415862257	0.0330253025686205	-0.0556839461278141	-0.00355685123867244	0.998022102330892	0.919883223021188	0.0351195041953479	0.275996066019662	-0.0541739765601605	-0.00888704710318631	-0.000719808308135089	-0.589930091823908	1.69740032593815	-0.0773282140135238	-3.24186903385841	20.7575070575927	12.3774093302561	-10.4809839970784	-23.7667593609735	-3.65423547379241	GOOD	GOOD
0.0316523430815445	0.0334964108411281	-0.0559619843939238	-0.00336274080381709	0.99684553854387	0.921334421594491	0.0371798530519054	0.27193259908346	-0.0369446864223021	-0.0799966972756241	0.0164067832578408	-0.65116470816309	1.37850087399272	0.0660211016313628	-3.24186903385841	20.7575070575927	12.3774093302561	-10.4809839970784	-23.7667593609735	-3.65423547379241	GOOD	GOOD
0.0319044971955191	0.0344581605481926	-0.0557035709237297	0.000440176851451109	0.996546434778374	0.922637514108791	0.0385488356960048	0.270217374956957	-0.0763887814785291	0.0386161546409648	-0.0229015829113766	-0.651304102695914	1.29832582290484	-0.0155009252510901	-3.24186903385841	20.7575070575927	12.3774093302561	-10.4455542948367	-23.5202622212636	-3.39503177219174	GOOD	GOOD
0.0321827906978063	0.0357506208841213	-0.0559591548528378	-0.0017775926844739	0.999564532381886	0.920169598320732	0.0415660133743951	0.267254608733529	-0.0104192604614329	0.135955555203603	0.0208539991042205	-0.464449764107911	1.55881228684705	0.00588849778456275	-3.37304274712908	20.6223080133067	12.2403340572469	-10.4279839970784	-23.3980193609735	-3.26648747379241	GOOD	GOOD
0.0313385766601923	0.037135095223404	-0.0560015305568695	-0.00646877932863582	1.0005583421769	0.922514130300689	0.0417025380609199	0.267318445157783	0.0647360697289718	0.0895792532381242	0.0998468785491844	-0.174258372206486	1.676102	-0.0366967711565059	-3.60961403385841	20.3784770575927	11.9931193302561	-10.4279839970784	-23.3980193609735	-3.26648747379241	GOOD	GOOD
0.0323192326563274	0.0383788858305719	-0.055377305589751	-0.00382244954794612	0.999473780340413	0.922628578183906	0.0360207816179075	0.269840292539882	0.00715926733624437	-0.063780480930935	0.0998526648469654	-0.07413313	1.676102	-0.0347049451953342	-3.60961403385841	20.3784770575927	11.9931193302561	-10.4279839970784	-23.3980193609735	-3.26648747379241	GOOD	GOOD
0.0324183865062007	0.0393482908077271	-0.0539820584670897	-0.0020789730034252	0.999512311839173	0.918486441295323	0.036510895963445	0.274703812856255	0.0469399099818504	-0.0848024115996193	0.0781770451626425	-0.0318246090168935	1.676102	0.0266115711808251	-3.60961403385841	20.3784770575927	11.9931193302561	-10.4279839970784	-23.3980193609735	-3.26648747379241	GOOD	GOOD
0.0323259900132059	0.040038233794693	-0.0565915795251848	0.00253239138871694	0.998841055612973	0.916602621517741	0.040001756469471	0.271036397782672	0.0468993019305921	-0.0191054188404579	0.0815079396241053	0.0302644747989871	1.59401743669807	0.0459104	-3.60961403385841	20.3784770575927	11.9931193302561	-10.210411616054	-23.648932662985	-3.53181228056163	GOOD	GOOD
0.0327860849663559	0.0404996551639527	-0.0545630361898417	0.00208185614026627	0.995296144711516	0.916766030149303	0.0397880254285257	0.275121437451244	0.0683754283376527	0.0698046681340406	0.0967543255729484	0.0923557523826005	1.47422333472504	0.0881606072453076	-3.73867390268625	20.3778514729035	11.9927838211491	-10.1116839970784	-23.7627893609735	-3.65220847379241	GOOD	GOOD
0.0319457301653967	0.0407298541918395	-0.0560611515519658	-0.00204750083295719	0.992698007112124	0.913850092934173	0.0392007616585612	0.27904887670294	0.065549926535156	-0.123341808292822	-0.044395562579411	0.1114222	1.47894416955711	0.1069886	-3.97889603385841	20.3766870575927	11.9921593302561	-10.1116839970784	-23.7627893609735	-3.65220847379241	GOOD	GOOD
0.0323830637725804	0.0406391075618817	-0.0576108272669194	-0.0025176551747133	0.991774316518712	0.915604066851587	0.0386160127199869	0.276114493435802	-0.0361800169620611	-0.102722145103979	-0.0419091510890585	0.1114222	1.58058201664634	0.27789607904763	-3.97889603385841	20.3766870575927	11.9921593302561	-10.1116839970784	-23.7627893609735	-3.65220847379241	GOOD	GOOD
0.03169470294582	0.0400986717906941	-0.0559957181726804	-0.00370182676678085	0.992051995844538	0.916266894650626	0.0352446257721191	0.275898587480133	-0.076468723179384	-0.00234379558917346	0.0382533866579748	0.241950522250143	1.616436	0.308335945568932	-3.97889603385841	20.3766870575927	11.9921593302561	-10.1116839970784	-23.7627893609735	-3.65220847379241	GOOD	GOOD
0.0322165419462728	0.0390117601810867	-0.0533454415769532	-0.00354545885387232	0.992571594830923	0.918063152275325	0.0354371394868235	0.272408299502485	-0.0552413648767279	0.0530240378493077	-0.00398123521832829	0.2969776	1.57423131414473	0.247019466611863	-3.97889603385841	20.3766870575927	11.9921593302561	-10.1118820548004	-23.7665878251414	-3.38058716243022	GOOD	GOOD
0.0322916397239535	0.0374039694944986	-0.0505215349365417	0.000696023635192534	0.99465701227451	0.917513630425929	0.038834653668841	0.270507542098369	-0.0359622348026434	-0.0638510254902465	-0.0424590853332657	0.20900166989649	1.47190307865647	0.272582622559854	-3.59928077351742	20.3785202922145	11.9931393397923	-10.1119639970784	-23.7681593609735	-3.26820947379241	GOOD	GOOD
0.0314748876179043	0.0354809877373991	-0.0529184504359154	-0.00251552922062822	0.996797257837519	0.916243274383223	0.0399448732960364	0.270749281572127	-0.0765034381377256	-0.0840848722570056	0.0590729592026657	0.217501622756295	1.39477335096186	0.333897453908109	-2.87105003385841	20.3820370575927	11.9950193302561	-10.1119639970784	-23.7681593609735	-3.26820947379241	GOOD	GOOD
0.0320748790196185	0.0335570913853573	-0.054195635280135	-0.00365546531210193	0.999438893158962	0.915256752237563	0.0395235607710241	0.272936640715887	-0.0137336541537627	-0.123128357783827	0.0995084500148225	0.279594786856889	1.4635669669954	0.219562874321062	-2.87105003385841	20.3820370575927	11.9950193302561	-10.1119639970784	-23.7681593609735	-3.26820947379241	GOOD	GOOD
0.0320118032634157	0.0319034870968536	-0.0543593329012952	-0.00379482274454149	0.99593718624879	0.915991425500539	0.0446750922017837	0.27324833348609	0.0665445128099148	-0.123134602912878	0.0165227525674512	0.431102238318428	1.62648876600369	0.1680667	-2.87105003385841	20.3820370575927	11.9950193302561	-10.1119639970784	-23.7681593609735	-3.26820947379241	GOOD	GOOD
0.0316751153030476	0.0306552367987692	-0.0524051656897831	-0.00267305305887633	0.997709074633019	0.918567445172113	0.0411314400410686	0.270417302598321	0.00574725264193497	-0.103069059047637	-0.125122685828174	0.302737958410525	1.76282260434359	0.123680200618793	-2.87105003385841	20.3820370575927	11.9950193302561	-10.1179739474515	-23.4967741291323	-3.26573064178242	GOOD	GOOD
0.0322646214768683	0.0298229951637226	-0.0521036391770997	-0.00266051825813902	0.997046929502032	0.917231538669777	0.0429928424363645	0.267460956119749	0.0466741511373783	-0.0636615489631711	-0.0637725464546369	0.280315928962221	1.70824771812429	-0.071511013917596	-2.87181975071545	20.5067882044962	11.9945397245456	-10.1202339970784	-23.3947193609735	-3.26479847379241	GOOD	GOOD
0.0326536141930538	0.0293599986844712	-0.0551896775701745	-0.00170942642147695	0.995148835257684	0.916827356426458	0.0393832916780809	0.268662911479649	0.00560635519567202	-0.0239577783994003	0.0385479223426831	0.433259040596147	1.54463665162518	-0.0476062010310758	-2.87334503385841	20.7539970575927	11.9935893302561	-10.1202339970784	-23.3947193609735	-3.26479847379241	GOOD	GOOD
0.032153629828643	0.0292070645704194	-0.0540432953340335	-0.00396650102606662	0.995928548965843	0.916910450555479	0.0406381862273675	0.274789284106138	-0.0149419228000858	0.0157271698808532	0.120318990282823	0.345532172789084	1.14467916703404	-0.01516777	-2.87334503385841	20.7539970575927	11.9935893302561	-10.1202339970784	-23.3947193609735	-3.26479847379241	GOOD	GOOD
0.0322269092887747	0.0292781810852655	-0.0530652010120308	-0.00412817013732605	0.995251644226789	0.918703860338171	0.042541980027976	0.274257535861587	0.0880186525743037	-0.122508836017334	-0.00227156894315178	0.205160987280511	0.709774802028874	0.166168600193385	-2.87334503385841	20.7539970575927	11.9935893302561	-10.1202339970784	-23.3947193609735	-3.26479847379241	GOOD	GOOD
0.032503999039979	0.0294348920194391	-0.0533878331955615	-0.00219911025859221	1.00094408844146	0.918961952665371	0.043537360647771	0.27378801239719	0.00621505100194567	-0.104670696989688	-0.0439157093291409	0.173274	0.646633275662955	0.0468551378683399	-2.87334503385841	20.7539970575927	11.9935893302561	-10.3829847571379	-23.9462833091739	-3.89218222601091	GOOD	GOOD
0.0327032942815339	0.0295162054343423	-0.0520756204803296	0.000553045271502621	1.00175290611236	0.918830224755479	0.0429876325437118	0.276048150621958	-0.0157099030939791	0.15446457598687	0.0383444999664907	-0.151463218218443	1.0645446548434	-0.198410900390811	-2.99314358100244	20.5296391457449	11.9941406185098	-10.4723839970784	-24.1339493609735	-4.10564547379241	GOOD	GOOD
0.0317723703062782	0.0294045215557437	-0.0538712152595447	0.00217596633130009	1.00105069956417	0.917733845250683	0.0397435566195993	0.267380960763079	0.0681845886951525	0.0368892452837055	0.0583386067074986	-0.446207416319084	1.48665794610587	-0.2594804	-3.23842003385841	20.0702870575927	11.9952693302561	-10.4723839970784	-24.1339493609735	-4.10564547379241	GOOD	GOOD
0.032064265683724	0.0290660175632527	-0.0540801038066568	0.00123050576977302	0.996265171045064	0.922171562690642	0.0379060024631036	0.267081115495374	0.00531557434080029	-0.0843955600622315	0.0596510008002606	-0.411915584261625	1.49432298077445	-0.0733990599946113	-3.23842003385841	20.0702870575927	11.9952693302561	-10.4723839970784	-24.1339493609735	-4.10564547379241	GOOD	GOOD
0.0320378205774293	0.0285581700081958	-0.0524204996215141	-0.00167004613641231	0.997442072388011	0.93036257827451	0.0404134595483802	0.277538361088716	0.0269392677309833	0.0148978599373011	-0.0231573657852557	-0.2596885	1.56234073576253	0.294499986209663	-3.23842003385841	20.0702870575927	11.9952693302561	-10.4723839970784	-24.1339493609735	-4.10564547379241	GOOD	GOOD
0.0322665310293066	0.0280041444377537	-0.0538370423523862	-0.00286089665462056	0.995553218573307	0.928152615606416	0.0414208734683805	0.281031000194075	0.00516749741634284	0.0549953005849059	0.0164506180291598	-0.387244981109427	2.50296415693612	0.56792826737397	-3.2397763295898	20.2901346326114	11.9944182200277	-10.6397493158636	-23.7538018947056	-3.87202231749559	GOOD	GOOD
0.0323447012804161	0.0275180732757805	-0.056490731348496	-0.000761884919080548	0.9982657891841	0.918913432239223	0.0425693147269594	0.276621969962854	0.0468793336552435	0.0549376172581051	0.119315802702817	-0.378586052293867	3.2917196858656	0.624966467705225	-3.24262703385841	20.7522170575927	11.9926293302561	-10.7970039970784	-23.3966193609735	-3.65251247379241	GOOD	GOOD
0.0318251534189429	0.0271217668292975	-0.0556827948597088	-0.000854363233825317	0.996132855238297	0.913950610103223	0.0417107305159443	0.271836951292022	0.046858386911401	0.0359555842160487	0.200147730107874	-0.389152234875099	3.21908265976653	0.307963952124942	-3.24262703385841	20.7522170575927	11.9926293302561	-10.7970039970784	-23.3966193609735	-3.65251247379241	GOOD	GOOD
0.0325629739703681	0.0267244094212408	-0.0562738696147538	-0.0036300639912401	0.995162149791892	0.912598405662039	0.0341314150417604	0.267897968845177	0.00772174378990839	0.0143712596180802	0.166508173111903	-0.637524843322256	2.92260008188988	-0.404881905510813	-3.24262703385841	20.7522170575927	11.9926293302561	-10.7970039970784	-23.3966193609735	-3.65251247379241	GOOD	GOOD
0.0317665780352562	0.0261843624497768	-0.0554852656977491	-0.00431241053148354	0.995670387622756	0.911641641423596	0.0326282469032855	0.266560603714281	-0.0762321930981189	0.0547994038031169	0.0125763002249631	-0.853044075155819	2.08097114308243	-0.8091839	-3.24262703385841	20.7522170575927	11.9926293302561	-10.7970039970784	-23.3966193609735	-3.65251247379241	GOOD	GOOD
0.0324559289727121	0.0254023836121294	-0.0524070263930099	-0.00379153165551434	0.99810138956992	0.913734997413686	0.03308176711615	0.275474432340654	-0.0568088695752759	0.0735408805871027	0.183448212913455	-1.03931909311487	1.4055202029471	-0.645817802453265	-3.35915853389816	20.751655356589	11.9923295460125	-10.4257976529134	-23.7889237830349	-3.89382815902594	GOOD	GOOD
0.0324961842830588	0.0243684897901399	-0.0586094623327776	-0.00292694225924827	0.993764774045682	0.91755036283445	0.0338046837665279	0.278519284058222	-0.0533592846021325	0.132855681272633	0.0994087194293594	-0.858985857792924	1.60282645073265	-0.240500520696134	-3.61190903385841	20.7504370575927	11.9916793302561	-10.1030839970784	-24.1299793609735	-4.10361947379241	GOOD	GOOD
0.0314494045721582	0.023139155769222	-0.0563044483889289	-0.000710987955168733	0.993872442584429	0.918371155811536	0.0384350719178919	0.270988937221255	-0.137871081460306	0.17355620447903	0.118527625829078	-0.228000229387795	1.82781437344263	0.283152942655594	-3.61190903385841	20.7504370575927	11.9916793302561	-10.1030839970784	-24.1299793609735	-4.10361947379241	GOOD	GOOD
0.0311635756631406	0.0218034277249693	-0.053298975218579	-0.00155005608129748	0.997213905362587	0.911781318809423	0.0395241502066358	0.273265242846716	-0.118658026060117	0.173517716531333	0.0842630331210612	0.280448466830591	2.05076359401112	0.601300526112862	-3.61190903385841	20.7504370575927	11.9916793302561	-10.1030839970784	-24.1299793609735	-4.10361947379241	GOOD	GOOD
0.0309921979493215	0.0204803643692608	-0.056031368153226	-0.00167583775831761	0.993641496058808	0.904559640896037	0.03933777879756	0.273265010998352	-0.0570701529656553	0.118317344852106	-0.0468041775826048	0.72710071157152	1.81897478635125	0.589450481643872	-3.61190903385841	20.7504370575927	11.9916793302561	-10.1030839970784	-24.1299793609735	-4.10361947379241	GOOD	GOOD
0.0315296102684143	0.0193175677272909	-0.055943456263806	-0.00208332212611564	0.996950078936054	0.904125002163731	0.0399035924788397	0.278180231686172	0.00453507513117805	-0.059554880268848	0.0567884781313237	0.943059315713517	0.868655192277061	0.5345357	-3.4987647735284	20.8656633077208	11.9915282603611	-10.4785999509524	-24.1374853560656	-3.8573280397072	GOOD	GOOD
0.0315244164443882	0.0184664571554496	-0.056550276014591	-0.000594525562309929	0.996789276199565	0.905159116373929	0.0407298525773444	0.285807651794937	0.00933717713119937	-0.128014988589679	0.0426629167672484	0.984554149876679	-0.00294943493325531	0.36404839501058	-3.24492203385841	21.1241770575927	11.9911893302561	-10.7804739970784	-24.1435193609735	-3.65933647379241	GOOD	GOOD
0.0305949977658435	0.0180489254167152	-0.0562266506999176	-0.0014394367183252	0.990271272544474	0.906493742163434	0.0416964632767649	0.284953890278839	-0.0572352192337081	0.013619457750604	-0.0474217855434539	0.946479402992371	-0.228277422970896	0.244404882659348	-3.24492203385841	21.1241770575927	11.9911893302561	-10.7548433856857	-24.1432437003168	-3.65919572862328	GOOD	GOOD
0.0300322278548548	0.0181294486059975	-0.0574611820267214	-0.00384737889073724	0.995592518084506	0.908891774801646	0.0422905475237939	0.282629668657506	0.0043376786017291	0.0548157444229517	0.0377688913629681	0.780901775270751	-0.112919607967382	0.271655990400896	-3.24492203385841	21.1241770575927	11.9911893302561	-10.709072524202	-24.1427514285741	-3.65894438746163	GOOD	GOOD
0.0291737979127314	0.018704338375986	-0.0532439934263671	-0.00344944143688572	0.9965409059928	0.911289807439857	0.0428846317708231	0.280305447036173	0.0285598896225734	-0.0350164933475078	0.0377774846155957	0.615324147549072	0.00243820703617237	0.298907098142453	-3.24492203385841	21.1241770575927	11.9911893302561	-10.6633016627182	-24.1422591568315	-3.65869304629999	GOOD	GOOD
0.0297559223566833	0.0197176836621327	-0.0537843489014531	-0.00295989376392882	0.996932698360942	0.913687840078068	0.0434787160178521	0.27798122541484	-0.0514926221307899	-0.170456915535587	0.0378088951810848	0.449746519827453	0.117796022039686	0.326158205884001	-3.2442310160472	21.0121809856716	11.9916229100592	-10.6175308012345	-24.1417668850889	-3.65844170513834	GOOD	GOOD
0.0290817365455698	0.021088530943102	-0.0558387356286678	-0.0015630631502618	0.995410657043641	0.91608587271628	0.0440728002648813	0.275657003793506	-0.0821342214745548	-0.0399785809530525	0.0193731379884626	0.284168892105775	0.23315383704324	0.353409313625559	-3.24262703385841	20.7522170575927	11.9926293302561	-10.5717599397508	-24.1412746133462	-3.6581903639767	GOOD	GOOD
0.02943742203066	0.0227224421812569	-0.0555466521986144	-0.0034620979493489	0.99407662946216	0.918483905354492	0.0446668845119105	0.273332782172172	0.0289857517170619	-0.0523059516668344	-0.0419910040518136	0.118591264384096	0.348511652046795	0.380660421367117	-3.24262703385841	20.7522170575927	11.9926293302561	-10.525989078267	-24.1407823416036	-3.65793902281506	GOOD	GOOD
0.0297810323047714	0.0245101813170344	-0.0551561553181986	0.000269865586221524	0.996530396664261	0.920881937992703	0.0452609687589394	0.271008560550839	0.0405939412510326	0.0615477946940939	-0.103254483652393	-0.0469863633375235	0.463869467050309	0.407911529108664	-3.24262703385841	20.7522170575927	11.9926293302561	-10.4802182167833	-24.140290069861	-3.65768768165341	GOOD	GOOD
0.0305042230396687	0.0263288439899543	-0.0561399236129258	0.00165189435089125	0.995249398717855	0.921144439961016	0.0424177946530842	0.272238860922578	0.0977591458606002	-0.028598787850804	-0.110197512357607	-0.169102436178499	0.349591223802909	0.423280442546562	-3.24262703385841	20.7522170575927	11.9926293302561	-10.4727139970784	-24.1402093609735	-3.65764647379241	GOOD	GOOD
0.0309899938212461	0.0280331779823247	-0.0551126719854416	-0.00301573027608919	0.990165105791128	0.920469958733348	0.0444719688620085	0.274218468334429	-0.0758022755367983	0.107518082596499	-0.00574221876118132	-0.248166590990192	0.4231166	0.32854561691956	-3.02673970347879	20.8592019582219	11.7477674736369	-10.4776192752879	-23.9187007579117	-3.65562326895898	GOOD	GOOD
0.0310611634696209	0.0294472844746179	-0.0526587101061528	-0.00536924333492412	0.996247763613833	0.916903680666901	0.0445511366927363	0.273661191966955	-0.0217381274092459	0.163906392866085	0.0195998655999668	-0.234764919362523	0.387493398468528	0.26561118675392	-2.50800203385841	21.1162670575927	11.1594093302561	-10.4809839970784	-23.7667593609735	-3.65423547379241	GOOD	GOOD
0.030583241470814	0.0304092743033897	-0.0570977287172374	0.00160013647238007	0.997896160892139	0.91164030089247	0.0411399613938756	0.275237832060154	0.0910901712488356	0.0648501005585061	-0.0237612176423396	-0.222518914574718	0.255882546443014	0.216813672735695	-2.50800203385841	21.1162670575927	11.1594093302561	-10.4809839970784	-23.7667593609735	-3.65423547379241	GOOD	GOOD
0.0299520449389648	0.0308489099763307	-0.056515284439974	-0.00131756152962686	0.996223628500218	0.910097083865634	0.0383949212055385	0.277508465990775	0.0295954379840264	0.130048769526367	-0.0237071572087488	-0.203822292079277	0.0689714214541026	0.103048726436343	-2.50800203385841	21.1162670575927	11.1594093302561	-10.4436450538647	-23.8386550200078	-3.65469959770816	GOOD	GOOD
0.0300810466395073	0.0308188633638764	-0.0539557488114442	-0.0031419863139021	0.996107134708612	0.910097886965987	0.0378248789688847	0.278257790743999	0.00358873329075815	-0.123129355700479	-0.0590705159851476	-0.213756932560162	-0.122699672972531	-0.00486544205283812	-2.50800203385841	21.1162670575927	11.1594093302561	-10.3816714058359	-23.9579844890364	-3.65546993156662	GOOD	GOOD
0.0304065938822674	0.03047727024783	-0.0564914598772334	0.0019623721312716	0.993693262770478	0.910098690066339	0.037254836732231	0.279007115497222	0.0121014634428522	-0.0719843065230198	-0.111138739404479	-0.223691573041043	-0.314370767399097	-0.112779610541981	-2.61238115677955	21.015590136172	11.6380752850168	-10.3196977578072	-24.0773139580649	-3.65624026542507	GOOD	GOOD
0.0302210591387352	0.0300482530288289	-0.0586983203111686	0.00028916927227841	0.995484987834551	0.910099493166692	0.0366847944955772	0.279756440250445	-0.0581807928686972	-0.0128033400847411	-0.0410942058610989	-0.233626213521928	-0.506041861825731	-0.220693779031162	-2.87170203385841	20.7654670575927	12.8272793302561	-10.2577241097784	-24.1966434270935	-3.65701059928352	GOOD	GOOD
0.0303402257140614	0.0297552160459589	-0.0568574528687184	-0.00421853080364224	0.999159612309004	0.910100296267045	0.0361147522589236	0.280505765003669	0.00324649768509786	-0.115003794876218	-0.102302656850218	-0.243560854002809	-0.697712956252296	-0.328607947520305	-2.87170203385841	20.7654670575927	12.8272793302561	-10.1957504617497	-24.3159728961221	-3.65778093314198	GOOD	GOOD
0.0301187798176605	0.0297578164376122	-0.0552633936145765	-0.00183717996358888	1.00078057369883	0.910101099367398	0.0355447100222698	0.281255089756892	0.0821216187530416	0.0549690684141009	-0.128726050294193	-0.253495494483694	-0.88938405067893	-0.436522116009487	-2.87170203385841	20.7654670575927	12.8272793302561	-10.133776813721	-24.4353023651507	-3.65855126700043	GOOD	GOOD
0.0303587214066336	0.0301307062259784	-0.0546860054825583	-0.0047543061169723	0.9985272763728	0.913516812543516	0.0381940795536233	0.280879626638327	0.0666212416058731	0.00468682818034158	-0.0501689970942017	-0.0725958236093563	-1.18934799873473	-0.380624684432288	-2.87170203385841	20.7654670575927	12.8272793302561	-10.0951439970784	-24.5096893609735	-3.65903147379241	GOOD	GOOD
0.0300521879705179	0.030856363985262	-0.0548888020112945	-0.00415300250042676	0.996831888931507	0.921160655847653	0.0420310681885314	0.282828493088835	-0.130060514985244	-0.123447784344753	0.0208616170058735	0.150510098664901	-1.93246138882781	-0.182282435257191	-3.07853194888155	20.76298841764	12.719100404375	-10.3443829255243	-23.8075748502286	-3.4111727472272	GOOD	GOOD
0.0295034554577066	0.0318135886868101	-0.0521719080953851	-0.00155984992810923	0.993490852077591	0.928284571247713	0.0463974514076977	0.281251193026333	-0.00401609095762403	-0.123479138774226	-0.0404080643693588	0.0946198576336652	-1.46516980677697	0.0568518267261843	-3.61102403385841	20.7566070575927	12.4405893302561	-10.4895339970784	-23.3986793609735	-3.26682547379241	GOOD	GOOD
0.0296973211096083	0.0328225430568696	-0.0585900582129252	-0.00244499091172702	0.995876854491442	0.927206037730878	0.0476381416518783	0.279371720920452	-0.103234436238713	-0.0906219165381678	-0.0507186411509903	0.207844240588343	0.0598964232152925	0.0899196430323786	-3.61102403385841	20.7566070575927	12.4405893302561	-10.4895339970784	-23.3986793609735	-3.26682547379241	GOOD	GOOD
0.0305199276852181	0.033744684358076	-0.0601457072352974	-0.00360569922975204	0.999525154343957	0.924543165314423	0.0421656325219865	0.27575921827874	0.00277476823020865	0.0279565954387319	0.0380497930956078	0.17754813936382	1.35303361284393	-0.150649002352352	-3.61102403385841	20.7566070575927	12.4405893302561	-10.4895339970784	-23.3986793609735	-3.26682547379241	GOOD	GOOD
0.0301142037658235	0.0345304664608219	-0.0590358242481998	0.000609655603775017	0.995484817202049	0.923113725755555	0.0400689633346804	0.275296083742847	-0.0032938155760437	0.0814798753391264	0.0212478229477142	0.0580219081672626	1.40093248524366	-0.233114214260373	-3.61102403385841	20.7566070575927	12.4405893302561	-10.4877187849703	-23.4787051775328	-3.30900282285925	GOOD	GOOD
0.0301431638315484	0.0351935612658219	-0.0590679153382146	-0.00247245152600812	0.995277161645385	0.921380479648093	0.0410489727711368	0.277655063936328	-0.103851830014747	0.0116039692325297	-0.023351518746402	-0.0247669829152984	0.881821821044228	-0.192237522307121	-3.6108809464841	20.6518643741239	12.1962805846221	-10.4849045794229	-23.6027728255463	-3.37439227745217	GOOD	GOOD
0.0303839308839592	0.0357779030430408	-0.056905814472865	-0.00185428729366001	0.994650447283728	0.919647233540632	0.0420289822075927	0.280014044129808	-0.0309121256659413	0.0226929005037988	-0.0233343269927637	-0.10755587399783	0.362711156844979	-0.151360830353883	-3.61049903385841	20.3722970575927	11.5441993302561	-10.4820903738754	-23.7268404735598	-3.43978173204507	GOOD	GOOD
0.0301194393764693	0.0363433889341445	-0.0562377136443033	0.00181404587880431	0.997324326463148	0.91791398743317	0.043008991644049	0.282373024323289	-0.0758150584277132	-0.0639376180791767	-0.0399164033935084	-0.190344765080391	-0.156399507354454	-0.110484138400631	-3.61049903385841	20.3722970575927	11.5441993302561	-10.479276168328	-23.8509081215733	-3.50517118663798	GOOD	GOOD
0.030407805684304	0.0369550540830502	-0.0569040345787055	0.000864056366250781	0.998473147174856	0.916180741325708	0.043989001080505	0.28473200451677	-0.0262319055157983	0.0316152329359287	-0.0846849205387996	-0.273133656162923	-0.675510171553702	-0.0696074464473938	-3.61049903385841	20.3722970575927	11.5441993302561	-10.4764619627806	-23.9749757695867	-3.57056064123088	GOOD	GOOD
0.0302475727219866	0.0376541859836602	-0.0558329047365659	-0.00203372390680982	0.996308013622761	0.914447495218246	0.0449690105169613	0.287090984710251	0.0761390580738865	0.276507546088437	-0.0519198716214265	-0.355922547245484	-1.19462083575313	-0.0287307544941418	-3.61049903385841	20.3722970575927	11.5441993302561	-10.4736477572331	-24.0990434176003	-3.6359500958238	GOOD	GOOD
0.0296961189096142	0.0384291778080262	-0.0548137285789967	-0.00127977239118071	0.993689642843872	0.916221224246009	0.0394726578452649	0.286053805617758	0.0349088597957379	0.217076099922443	0.0380220098909705	-0.258920581365742	-1.366863	-0.01516777	-3.51133591234257	20.2952055932589	11.8850956946723	-9.98875491082239	-23.641666970674	-3.09224292139882	GOOD	GOOD
0.0300696154756397	0.039233562297555	-0.052312047202091	-0.0042505645104321	0.996692115638351	0.921283860454933	0.0430256332544639	0.28088319408716	0.0893881677390236	0.0950306526706677	0.00561767287520355	-0.114380963435363	-1.04483704858303	-0.262403503186829	-3.23677603385841	20.0817570575927	12.8289593302561	-9.75125399707841	-23.3970093609735	-2.81477347379241	GOOD	GOOD
0.0299561447543819	0.0400294914857176	-0.0532620897663695	-0.00422922736717684	0.996161154701637	0.918891197067199	0.0444372825768526	0.278416380544312	-0.0888191667017263	-0.107981231233417	-0.084682682295312	-0.158067748950251	-0.7275981060434	-0.298751957740925	-3.23677603385841	20.0817570575927	12.8289593302561	-9.75125399707841	-23.3970093609735	-2.81477347379241	GOOD	GOOD
0.0303775175107122	0.0407896966006732	-0.0531476091832491	-0.00454892280631367	0.998025437336056	0.91884856715111	0.0457003614934414	0.276672161278421	0.047430977805154	-0.0487328113776481	-0.100577164938877	-0.0290019812500949	-0.284417576186489	-0.3011611708215	-3.23677603385841	20.0817570575927	12.8289593302561	-9.75125399707841	-23.3970093609735	-2.81477347379241	GOOD	GOOD
0.0304371844057559	0.0414651663761767	-0.0539907371924633	-0.00648017407979937	0.99697532553343	0.915829541316384	0.038568093483008	0.276619415837946	0.0474823293767201	-0.0511401523125442	-0.113965730850929	-0.162679799596764	-0.1138772	-0.3205586	-3.23677603385841	20.0817570575927	12.8289593302561	-9.75125399707841	-23.3970093609735	-2.81477347379241	GOOD	GOOD
0.0299074854559085	0.0419682085635396	-0.0549948606649491	-0.00186633641952499	0.997927317062923	0.914544781997641	0.0355727591976087	0.277758186896226	0.0156470892632202	-0.152286582675992	-0.0389062299489451	-0.2596885	-0.0726953164148883	-0.284424387864413	-3.33373866184308	20.2545943448503	12.6125431014546	-9.74959158411414	-23.4700362241842	-2.85961928202645	GOOD	GOOD
0.0297284660769112	0.0421867700508644	-0.0558008590512637	-0.00510556930538486	0.99455678938323	0.915297004925242	0.0365943594484875	0.278969155095848	-0.0441143296853193	-0.0336693711562336	-0.0528267808080375	-0.2596885	-0.0127977229646404	-0.231868454047805	-3.61190903385841	20.7504370575927	11.9916793302561	-9.74717366324185	-23.576251214436	-2.92484592431926	GOOD	GOOD
0.0283153129093365	0.0420298273859288	-0.0532786781038219	-0.00435205345377512	0.99551794164733	0.916049227852842	0.0376159596993659	0.28018012329547	0.0158772931697187	-0.00610419875568951	0.00702025458023961	-0.2596885	0.0470998704855863	-0.179312520231215	-3.61190903385841	20.7504370575927	11.9916793302561	-9.74475574236955	-23.6824662046878	-2.99007256661205	GOOD	GOOD
0.0287023071837044	0.0414794753425523	-0.0551192490368184	-0.0015761256030382	0.995661779955083	0.916801450780443	0.0386375599502447	0.281391091495093	-0.0444546864688662	-0.137592457684616	-0.0687163951460224	-0.2596885	0.106997463935834	-0.126756586414607	-3.61190903385841	20.7504370575927	11.9916793302561	-9.74233782149726	-23.7886811949396	-3.05529920890486	GOOD	GOOD
0.0284438705313584	0.040598971711838	-0.0563204331944492	0.000228208133431571	0.99583887895284	0.917553673708043	0.0396591602011235	0.282602059694715	0.0630251479010324	-0.0346669611301641	-0.0384079875213852	-0.2596885	0.166895057386082	-0.0742006525979982	-3.61190903385841	20.7504370575927	11.9916793302561	-9.73991990062497	-23.8948961851915	-3.12052585119767	GOOD	GOOD
0.0280080562640965	0.0394913474878357	-0.0535075657721938	-0.000737934136315202	1.00038700548608	0.918305896635644	0.0406807604520019	0.283813027894337	0.078009821827418	-0.0637669813982534	-0.0688322539305524	-0.2596885	0.226792650836309	-0.0216447187814085	-3.61171858322996	20.7517661919259	12.08835689334	-9.73750197975268	-24.0011111754432	-3.18575249349045	GOOD	GOOD
0.0280271661469566	0.0382564090494913	-0.0527848636890288	-0.00303333894705677	0.996612900922695	0.919058119563244	0.0417023607028807	0.285023996093959	0.00109180347248966	0.143684091077752	-0.00750591705684781	-0.2596885	0.286690244286557	0.0309112150351999	-3.61115103385841	20.7557270575927	12.3764593302561	-9.73508405888039	-24.1073261656951	-3.25097913578326	GOOD	GOOD
0.0279971403131648	0.0369762527178393	-0.0510799435146009	-0.00132690349684263	0.995656675437468	0.919702406094559	0.0372875346626728	0.278654144438061	0.0931454088527313	0.188437483758123	0.0232524901860516	-0.215320641860977	0.432184414064637	-0.0417154204324488	-3.61115103385841	20.7557270575927	12.3764593302561	-9.73439399707841	-24.1376393609735	-3.26959447379241	GOOD	GOOD
0.0279401334918727	0.0357215573554691	-0.05571646844224	-0.00206913237721663	0.995408790659216	0.918773744281491	0.0418215252629962	0.273821480530307	0.201530660739774	0.113010307465906	-0.0380122260952444	-0.242444252226809	0.654907136131591	-0.120295539844708	-3.61115103385841	20.7557270575927	12.3764593302561	-9.73439399707841	-24.1376393609735	-3.26959447379241	GOOD	GOOD
0.0279073936592163	0.0345554791162707	-0.055807760948428	-0.00269094798108863	0.999430172739	0.91025468606208	0.0428803872484179	0.270458887682098	0.0180475295139176	0.218832120641146	-0.0690853456595939	-0.16999065841671	0.634918518342092	-0.181612081172678	-3.61115103385841	20.7557270575927	12.3764593302561	-9.73439399707841	-24.1376393609735	-3.26959447379241	GOOD	GOOD
0.0282373286960933	0.0335278014707675	-0.0563507555340027	-0.000635361790455419	0.995843869624297	0.909660508454736	0.0430566354995601	0.270239628933792	-0.200573020172306	0.0816545405073106	-0.00778313669384065	-0.1359849	0.254140009040963	-0.287454888828766	-3.52000689432625	20.5897475494324	12.3773354111711	-10.2788734675963	-23.8711806376591	-3.27006249518818	GOOD	GOOD
0.0274867735877315	0.0326760258133661	-0.0543672471609278	0.000383828737584588	0.992977609577531	0.911630890599802	0.0427498858536213	0.270776526714184	0.0155645345409229	0.307704822275843	0.0535175378486181	-0.148073110245638	0.0548205922023861	-0.296684574340009	-3.23766103385841	20.0755770575927	12.3800493302561	-10.4812739970784	-23.7721293609735	-3.27023647379241	GOOD	GOOD
0.0283358880887596	0.032028957633037	-0.0565849319946948	-0.00196527180590207	0.997383511026764	0.913069803114373	0.0419676280072608	0.271137630162692	0.0791654080405449	0.143928806600268	0.0852129754188293	-0.164630970929499	-0.0410156847951059	-0.263983059160482	-3.23766103385841	20.0755770575927	12.3800493302561	-10.4812739970784	-23.7721293609735	-3.27023647379241	GOOD	GOOD
0.027530086177703	0.0315968561867389	-0.0548328971177069	-0.00226837462544077	0.997429055327327	0.914508715628945	0.0411853701609002	0.271498733611201	0.000404387569179272	0.053758446678116	-0.00551595017175541	-0.18118883161336	-0.136851961792598	-0.231281543980955	-3.23766103385841	20.0755770575927	12.3800493302561	-10.4812739970784	-23.7721293609735	-3.27023647379241	GOOD	GOOD
0.0265825143607485	0.0313662696982869	-0.0563966644199868	-0.00582751173545872	1.00177531477712	0.915947628143516	0.0404031123145399	0.271859837059709	0.047228994227765	0.0254518914479127	-0.130883884340419	-0.197746692297216	-0.232688238790056	-0.19858002880144	-3.23766103385841	20.0755770575927	12.3800493302561	-10.4812739970784	-23.7721293609735	-3.27023647379241	GOOD	GOOD
0.0269481975186995	0.0313134622270283	-0.0563079689500322	-0.00564722603825976	1.00158205576555	0.917386540658088	0.0396208544681794	0.272220940508218	0.0326220758986866	-0.0229208267508529	-0.0695549124835002	-0.214304552981077	-0.328524515787548	-0.165878513621913	-3.23865744134377	20.2370504788123	12.3794242076893	-10.4812739970784	-23.7721293609735	-3.27023647379241	GOOD	GOOD
0.0259770623079287	0.0314160422062145	-0.0554409859121036	-0.00210749202380786	0.994194194167517	0.918825453172659	0.0388385966218191	0.272582043956726	-0.0143651903071196	0.126979403281116	-0.0226728327891063	-0.230862413664932	-0.424360792785005	-0.133176998442398	-3.24186903385841	20.7575070575927	12.3774093302561	-10.4812739970784	-23.7721293609735	-3.27023647379241	GOOD	GOOD
0.0261105131174454	0.0316444202387425	-0.0569609995768891	-0.00128023492909065	0.994981954386854	0.920264365687231	0.0380563387754585	0.272943147405235	-0.0287515960025507	0.144601564954012	-0.0226738465801764	-0.247420274348793	-0.520197069782497	-0.100475483262871	-3.24186903385841	20.7575070575927	12.3774093302561	-10.4812739970784	-23.7721293609735	-3.27023647379241	GOOD	GOOD
0.025530793886019	0.0319398525248864	-0.0566220386932136	-0.00394745825067898	0.995303181558803	0.920323604860313	0.0385632657488681	0.270419190114849	-0.0615205182111239	-0.00161902235814987	-0.0369084078153152	-0.238240596703888	-0.508445303320464	-0.0550662962757677	-3.24186903385841	20.7575070575927	12.3774093302561	-10.4812739970784	-23.7721293609735	-3.27023647379241	GOOD	GOOD
0.0261338469552204	0.0322024003278581	-0.0576526450478518	-0.00283988172836834	0.998697462069988	0.916687749282972	0.0393501444880517	0.264860362397676	-0.01426944548187	-0.183902900399891	-0.027276386324765	-0.166048941521517	-0.260547948412565	-0.01516777	-3.24133872427426	20.6715576227679	12.3777420735246	-10.4812739970784	-23.7721293609735	-3.27023647379241	GOOD	GOOD
0.0254028666964524	0.0323117244659523	-0.0525289268591609	-0.00621324542296209	0.994128695606935	0.913815212779969	0.0359401296059039	0.262252450149321	-6.2903134533011e-05	-0.11556362348574	0.133205069100693	-0.0719295459278937	-0.482501606286708	0.0164593214549775	-3.23957403385841	20.3855470575927	12.3788493302561	-10.2857580346393	-23.9634510353259	-3.27095364527389	GOOD	GOOD
0.025807682990013	0.0321846357422141	-0.0529054054298103	-0.00409713970250734	0.995713564816468	0.91516495541773	0.0357798717241021	0.265425873846033	0.0473342583321215	0.0859352504361843	0.0106181114076494	-0.109083841786412	-1.17485654884195	0.0777743276419222	-3.23957403385841	20.3855470575927	12.3788493302561	-10.1036939970784	-24.1416093609735	-3.27162147379241	GOOD	GOOD
0.0261628210723877	0.0318262239178074	-0.0524659743158631	-0.00182897225454234	0.997118866704831	0.920222739286501	0.0389362260281896	0.27567837143077	0.0613573957559645	0.0212430332374347	-0.0700776574459519	-0.100319021362588	-1.7340034571287	0.139087885774249	-3.23957403385841	20.3855470575927	12.3788493302561	-10.1036939970784	-24.1416093609735	-3.27162147379241	GOOD	GOOD
0.0256063501276943	0.0313208754633846	-0.0513883354220821	-0.00491770704949205	0.99692556988443	0.922234152817853	0.0408724237165932	0.275204324369268	0.0951039507741774	0.0728554990467551	0.0188826907698471	-0.0450271978950268	-1.80909058859257	0.135730452607673	-3.23957403385841	20.3855470575927	12.3788493302561	-10.1036939970784	-24.1416093609735	-3.27162147379241	GOOD	GOOD
0.0251673796066172	0.0307897617949671	-0.0536662743889152	-0.00343387531723184	0.997051761548665	0.921532429841199	0.0406148548147617	0.27275343281791	0.0198076449366474	-0.0517367887121735	0.1338505479401	-0.140107577508441	-1.56575157144969	0.172137846720813	-3.32235074040433	20.3851480602475	12.3786363822348	-10.1036939970784	-24.1416093609735	-3.27162147379241	GOOD	GOOD
0.0253962381509602	0.0303758812695608	-0.0559897543541757	-0.00478024840920801	0.994904269623389	0.922055798143764	0.0416466536576939	0.277129688559729	-0.0620350635843724	-0.00560150006575763	0.0249941739162141	-0.297522500956863	-1.07393143076292	0.130705954566828	-3.60885603385841	20.3837670575927	12.3778993302561	-10.1079864593277	-23.9380961508029	-3.47608396816751	GOOD	GOOD
0.0255177500490084	0.0302430901341946	-0.0560569512498822	-0.00122112194631073	0.994138898866409	0.920038883389935	0.0465747267200496	0.27956598044549	-0.0141259412176563	-0.0318499393615338	-0.0226469595446019	-0.416862065523748	-0.608767199995799	0.0459104	-3.60885603385841	20.3837670575927	12.3778993302561	-10.1116839970784	-23.7627893609735	-3.65220847379241	GOOD	GOOD
0.0253142589951954	0.0305349105390603	-0.0591589831872419	-0.00431220390294893	0.991146869290553	0.917030828889506	0.0452605801529315	0.277633981155835	-0.0140672914652784	-0.0851364941389622	-0.0496456853888491	-0.377827687358213	-0.63445742533139	0.112483362277039	-3.60885603385841	20.3837670575927	12.3778993302561	-10.1116839970784	-23.7627893609735	-3.65220847379241	GOOD	GOOD
0.025826583789982	0.0312990546278667	-0.0551393946895777	-0.00136202669641343	0.995522455035846	0.914776681089703	0.044960901138931	0.275604564197863	-0.0140605306411547	0.00203332426870621	-0.105165511740342	-0.287593521082701	-0.802950123137557	0.0675001838578919	-3.60885603385841	20.3837670575927	12.3778993302561	-10.1116839970784	-23.7627893609735	-3.65220847379241	GOOD	GOOD
0.0256318868386002	0.0324386625540804	-0.0547105206008387	0.00340166394615092	0.99632576659557	0.916130211197568	0.0439635078610899	0.280660174598823	-0.0140445639047279	-0.157863167728735	0.0253561565083192	-0.464817368084554	-0.895828863128153	-0.0489282906463603	-3.60951837301658	20.4633150101395	12.2941100640696	-10.1116839970784	-23.7627893609735	-3.65220847379241	GOOD	GOOD
0.0255534448301939	0.0337185062979551	-0.0548804966075468	-0.00361816500322348	0.996672396811884	0.920521222241597	0.0367161845706792	0.284161641055031	0.0124474536771172	-0.0776484759434891	-0.0358621979346056	-0.802938567477828	-0.982412163272484	-0.314226653128803	-3.61190903385841	20.7504370575927	11.9916793302561	-10.1072366141667	-23.9736476331394	-3.4403666564944	GOOD	GOOD
0.0248369223665159	0.0348261553100466	-0.0516398059716728	-0.00630379681061285	0.996695933331007	0.925051405187003	0.0346598626220948	0.274530276950681	0.0827084310253425	-0.111497050939789	-0.0576758151497341	-0.524043216454403	-0.975424164391317	-0.229918712610371	-3.61190903385841	20.7504370575927	11.9916793302561	-10.1036939970784	-24.1416093609735	-3.27162147379241	GOOD	GOOD
0.025155011007552	0.0354891412916471	-0.053262219452816	-0.00405163175873861	0.992223055810386	0.934087294563477	0.0386461315967929	0.264021015602747	-0.0140603987073228	-0.052154077386521	0.0387497397704586	-0.0232986717375031	-0.578786949003583	0.260600174544297	-3.61190903385841	20.7504370575927	11.9916793302561	-10.1036939970784	-24.1416093609735	-3.27162147379241	GOOD	GOOD
0.0257328059131499	0.0355885301890843	-0.0556961906937945	-0.00487363662956885	0.995278132616809	0.935726739119379	0.039957520236541	0.273629330566581	-0.0400871700686303	-0.0305029229775907	0.0128625089990462	-0.134611585237957	0.520858704867128	0.577581708496543	-3.61190903385841	20.7504370575927	11.9916793302561	-10.1036939970784	-24.1416093609735	-3.27162147379241	GOOD	GOOD
0.02503081381575	0.0351823899663285	-0.0538103212410282	-0.00232284320702321	0.995158624387495	0.927376141661058	0.0409626571672797	0.279940387353173	-0.0684011938063979	-0.124114392591061	-0.083934234227073	0.209270088432485	1.75357036422984	0.831415753364356	-3.50782259704488	20.6484318742796	12.0999128987928	-10.1036939970784	-24.1416093609735	-3.27162147379241	GOOD	GOOD
0.0251489874568053	0.0344373112444956	-0.0548627683642534	-0.00223191773437999	0.995260164578362	0.918425487264273	0.045060637333221	0.276145663541659	-0.00378594529228807	0.0120979502906864	-0.0557979501103142	0.463726742687679	2.52241172855427	0.645446329402687	-3.23957403385841	20.3855470575927	12.3788493302561	-9.68319847012299	-23.9255352221651	-3.00926811604495	GOOD	GOOD
0.0257979243359407	0.033531974776546	-0.0564239752997706	-0.000604692702182611	0.995809887649539	0.912378008923719	0.0466029164960225	0.273013425204947	-0.0527942793943134	0.0373716823293078	0.0335022036649417	0.3588294	2.75009	0.0935976833458707	-3.23957403385841	20.3855470575927	12.3788493302561	-9.37368399707842	-23.7664893609735	-2.81615747379241	GOOD	GOOD
0.0256920888601601	0.0325964894957121	-0.0553755879900401	-0.00237643386889809	0.99821126241285	0.908604969485886	0.0458484919151275	0.26399655177733	-0.00851341130460693	-0.0698366039640638	0.0163782748119439	0.142168226282514	1.87923770460244	-0.529568023853013	-3.23957403385841	20.3855470575927	12.3788493302561	-9.37368399707842	-23.7664893609735	-2.81615747379241	GOOD	GOOD
0.0257885117307701	0.031722800663356	-0.0536845356405261	-0.00584868944163013	0.997551598755209	0.912613728505338	0.0427055121167282	0.270626373315221	-0.0197270185598294	-0.0320133081408787	-0.0560320137765863	-0.375762205324023	0.522105425479403	-0.916864256795484	-3.23957403385841	20.3855470575927	12.3788493302561	-9.37368399707842	-23.7664893609735	-2.81615747379241	GOOD	GOOD
0.02547694190327	0.0310138007165881	-0.055402915403217	-0.00207547099452117	0.993806607623295	0.917535219177957	0.044540356687928	0.275814756438502	0.0475357810842431	-0.0106250484771231	0.0330025236817773	-0.447864243868994	0.499571267837379	-0.920159647312913	-3.24125055969448	20.7250616444274	12.5807385267789	-9.37368399707842	-23.7664893609735	-2.81615747379241	GOOD	GOOD
0.0251591568990258	0.030596137511472	-0.0559764871863395	0.000418728718625801	0.994365246683251	0.91779469313893	0.0444415808104456	0.268316849796407	-0.00811114114204286	0.0543758774549849	0.0724210333372453	-0.3215403	0.769724683992998	-0.615687947335131	-3.24327803385841	21.1356470575927	12.8248893302561	-9.81311085957844	-23.7642862723674	-3.31396677978159	GOOD	GOOD
0.0252874038849139	0.0305787362191212	-0.0568565821046688	-0.00324212901736531	0.994986247106775	0.917126107437591	0.0418479403294086	0.269324040439476	-0.103365737784002	0.000908839035285949	0.0111135408339744	-0.247400808360911	0.828725619689844	-0.186472342225193	-3.24327803385841	21.1356470575927	12.8248893302561	-10.1116839970784	-23.7627893609735	-3.65220847379241	GOOD	GOOD
0.0252776989690755	0.0310106676133294	-0.0552181932108872	-0.00358126632305032	0.997076054635872	0.914889763775596	0.040265796773791	0.269148862978436	-0.0543527391777383	-0.0377634412132247	0.00490394219442951	0.0633285341716026	0.864453558155538	-0.01516777	-3.24327803385841	21.1356470575927	12.8248893302561	-10.1116839970784	-23.7627893609735	-3.65220847379241	GOOD	GOOD
0.0249945155999653	0.0318709692866446	-0.0543223592558372	-0.00105420771795014	0.996750987998513	0.910869029512632	0.0409322948562591	0.269395691365104	0.0474972968216607	-0.0846576222920181	-0.0160767914138642	0.2351258	0.550998146229706	-0.01516777	-3.24327803385841	21.1356470575927	12.8248893302561	-10.1116839970784	-23.7627893609735	-3.65220847379241	GOOD	GOOD
0.0258595932601762	0.0330596914299272	-0.05487468	-0.0002505321	0.9943525	0.909428593688126	0.0393441975663804	0.27465050159886	0.0200666677684897	-0.0772697600867239	-0.0291942616283362	0.2351258	-0.00108561711494892	-0.01516777	-3.57174132096695	20.9655682591184	12.6246535155891	-10.1116839970784	-23.7627893609735	-3.65220847379241	GOOD	GOOD
0.0251874599795964	0.0343818893003274	-0.0550850027236495	-0.00175958116492115	0.994338198978585	0.911716352144157	0.0381014782811595	0.276153761315722	0.0406758306026523	0.00177832089846824	0.038886533379638	0.159070849196965	-0.636728755331434	-0.01516777	-3.98043303385841	20.7539470575927	12.3755093302561	-10.3387355407001	-23.7652301804378	-3.65345470579599	GOOD	GOOD
0.0251852900397893	0.0355875730992786	-0.0553659303260117	0.00107639610535081	0.994583042955154	0.913607352056374	0.0403980687920745	0.276879839856169	0.0273705379921338	0.0671816775127708	0.0388805852094046	0.0731545278236421	-1.33251918616927	-0.01516777	-3.98043303385841	20.7539470575927	12.3755093302561	-10.4809839970784	-23.7667593609735	-3.65423547379241	GOOD	GOOD
0.0250788611209147	0.0364712267874216	-0.0568922320484584	0.00530628043881525	0.993408607395532	0.917870500555269	0.0440820283066762	0.279856619937861	-0.0484693166718857	0.101690064113204	0.0388148133626068	-0.0659567223007011	-1.71697092905033	-0.01516777	-3.98043303385841	20.7539470575927	12.3755093302561	-10.4809839970784	-23.7667593609735	-3.65423547379241	GOOD	GOOD
0.0249990373744688	0.0369341512557039	-0.0566301603720729	-0.000488612770595226	0.993796837976406	0.925754319540276	0.0463469921890932	0.275826087326376	-0.0411796490966575	-0.0640790604491891	0.0117724131809463	-0.213485768063436	-1.52285748377701	-0.0534335150528313	-3.98043303385841	20.7539470575927	12.3755093302561	-10.4809839970784	-23.7667593609735	-3.65423547379241	GOOD	GOOD
0.0246752343433537	0.0369709735188739	-0.0538859818262178	-0.00318423401576424	0.995040111828369	0.92993993955372	0.046716659525816	0.276863496520608	-0.102662753767201	-0.142095118925959	-0.0763445640021311	-0.376652705860363	-0.840319463138871	-0.11474634362016	-3.81955566995695	20.9177847575236	12.3752945272568	-10.4809839970784	-23.7667593609735	-3.65423547379241	GOOD	GOOD
0.0247061452524972	0.0366196426365159	-0.0558098624168757	-0.000739753624154496	0.99522714626416	0.92712162134443	0.0452761388404567	0.272282964085955	-0.164079573014985	-0.112326731920107	-0.0915980155763911	-0.484471147473136	-0.115288407544745	-0.1373241	-3.61344603385841	21.1276870575927	12.3750193302561	-10.2417015800891	-24.0044942969867	-3.41157650405044	GOOD	GOOD
0.0250112421897535	0.0359090228871646	-0.0561312484430893	-0.003700128916052	0.998408723986538	0.927055224077173	0.0444900624008586	0.26852232346431	-0.0914118724973466	0.0290103102196218	0.0576214044461214	-0.428158467924024	0.200934344677199	0.0575506203272006	-3.61344603385841	21.1276870575927	12.3750193302561	-10.1036939970784	-24.1416093609735	-3.27162147379241	GOOD	GOOD
0.0254368418982269	0.0348422554986561	-0.0546547793136099	-0.00436939088284844	0.996775791168535	0.927495390942292	0.043880256679231	0.268058459627468	0.0209472463249656	-0.0045397012511991	0.161491110089276	-0.581942003081615	0.359038607575245	0.12885344885643	-3.61344603385841	21.1276870575927	12.3750193302561	-10.1036939970784	-24.1416093609735	-3.27162147379241	GOOD	GOOD
0.025863414946334	0.0334289484643686	-0.0561214977038895	-0.000885129506900293	0.99456218924419	0.923027407414347	0.0452968275607609	0.271161541028751	0.0127785282311783	-0.0558187775969897	0.0818103009006604	-0.732600469345099	0.4231166	0.0675388262551583	-3.61344603385841	21.1276870575927	12.3750193302561	-10.1036939970784	-24.1416093609735	-3.27162147379241	GOOD	GOOD
0.0251902980822358	0.0317215541618654	-0.0569001044684529	-0.00254945143428688	0.991901202949892	0.91731725924883	0.0447376449885868	0.269871363733503	-0.00532563945630837	-0.071924065737373	0.00380576960170144	-0.915261814716334	0.539424961439331	0.204658620984619	-3.61146698813647	20.8069350546577	12.3762610844346	-10.1036939970784	-24.1416093609735	-3.27162147379241	GOOD	GOOD
0.0250841082603743	0.02982193748557	-0.0563971364268238	-0.0038597102350702	0.99177424882551	0.915078335537125	0.0479311757496031	0.272694048547569	-0.0753572558657887	-0.131954339745959	0.144090560268175	-1.16362661425525	0.524113672049916	0.250299539721415	-3.60885603385841	20.3837670575927	12.3778993302561	-10.1035109761777	-24.1380992815555	-3.52262091260135	GOOD	GOOD
0.0253567048952201	0.0278659713207681	-0.0526383945519562	-0.00474530388475809	0.992775427019021	0.911710280955056	0.0471925799755876	0.273403617538408	-0.101716544738471	-0.199490539612388	0.15257903086973	-1.12731451834717	0.325860996804484	0.30946271277534	-3.60885603385841	20.3837670575927	12.3778993302561	-10.1034139970784	-24.1362393609735	-3.65562047379241	GOOD	GOOD
0.0274337288670625	0.0260097397477861	-0.0522275331081166	-0.00350439657620005	0.991039206304347	0.914579754452045	0.0424130002616577	0.275903552520477	-0.0580544381645962	-0.0382688401820937	-0.0489606545867811	-0.941038060666804	0.125731894191898	0.310904912788076	-3.60885603385841	20.3837670575927	12.3778993302561	-10.1034139970784	-24.1362393609735	-3.65562047379241	GOOD	GOOD
0.0264735143179007	0.0244358169858162	-0.0561715273753586	-0.00012257935146788	0.996225363796318	0.917181669569223	0.0422453817451295	0.281524778236634	0.0216093312670357	-0.0294353823029415	-0.0318303157599867	-0.837057099880827	-0.0539645566894042	0.330857632824572	-3.60885603385841	20.3837670575927	12.3778993302561	-10.1034139970784	-24.1362393609735	-3.65562047379241	GOOD	GOOD
0.0263657773616531	0.0233476456391182	-0.0592675530477181	0.00296512894726993	0.994982043096355	0.919915532222033	0.0460105876756758	0.281997770518269	-0.0137995296580845	-0.0383596599593742	-0.0653208470286505	-0.568010667284967	0.0857624778979492	0.433047094009301	-3.45420119236742	20.6999958624468	12.3770808756586	-10.1034139970784	-24.1362393609735	-3.65562047379241	GOOD	GOOD
0.0267129024264416	0.0229036545071089	-0.0590649380627074	0.00214235306310568	0.993486421965333	0.919278244507021	0.0442993403776854	0.277584951053183	0.0382996077946642	0.0460486919098251	-0.102823190216091	-0.153847588420824	0.425394216238348	0.432350174095737	-3.24416403385841	21.1294670575927	12.3759693302561	-10.3408383989384	-24.6415965643202	-3.66157677947731	GOOD	GOOD
0.0271819251153966	0.0231303313726894	-0.0550575397749523	-0.00357151496676019	0.995619996272597	0.91897052791976	0.0436033188839967	0.280704044634713	0.0315401393000393	0.0895801008832456	-0.0128272974451026	-0.305353673253644	1.14826684374435	0.205660384133601	-3.24416403385841	21.1294670575927	12.3759693302561	-10.4561839970784	-24.8871093609735	-3.66447047379241	GOOD	GOOD
0.0270060975624634	0.0239023696843251	-0.0518117467675318	-0.00432508291767323	0.99834239942944	0.915707263492659	0.0399099243802178	0.274385341433039	-0.0236082110070356	0.055288500954998	-0.0580350372005279	-0.613679294447774	1.31557574726296	-0.0177578921675787	-3.24416403385841	21.1294670575927	12.3759693302561	-10.4561839970784	-24.8871093609735	-3.66447047379241	GOOD	GOOD
0.0262526370923748	0.0250042308043556	-0.055773416589349	-0.00360793082325571	1.00061799685907	0.913349640263	0.0403175717793259	0.270409877262696	0.125181670442092	0.0553026618531426	0.00318554851396401	-0.269148948773185	0.849904445568306	0.0492156109703204	-3.24416403385841	21.1294670575927	12.3759693302561	-10.4561839970784	-24.8871093609735	-3.66447047379241	GOOD	GOOD
0.0262733745389569	0.0262015662246919	-0.0575641755786889	-0.00220391158035731	0.999228263569927	0.917365101540274	0.0451564962148774	0.269284376943374	0.129848477392112	-0.0437355941038296	0.0387631187839045	-0.159312201927846	-0.118823916006382	0.359329585732414	-3.39722708759168	20.9735874604891	12.3761736996107	-10.4561839970784	-24.8871093609735	-3.66447047379241	GOOD	GOOD
0.0262544542154754	0.0272674741168886	-0.0564846697735132	-0.00199663847472783	0.99624243460848	0.923394511518254	0.041359172377117	0.273217328831864	-0.0393630345599024	-0.108075398988079	0.0386855846157205	-0.0693467632105282	-0.471873	0.64263463064104	-3.61115103385841	20.7557270575927	12.3764593302561	-9.95064557850338	-24.626730000164	-3.39339604562558	GOOD	GOOD
0.0264836059582135	0.0279991062748224	-0.0553528778014264	-0.00170811646239056	0.995024944858842	0.925874407059907	0.0374689066142585	0.278487395463793	-0.0753634605834231	-0.02856264072783	0.0386516021825199	0.159995787802461	0.359071717321694	0.505117283510622	-3.61115103385841	20.7557270575927	12.3764593302561	-9.72612399707842	-24.5110893609735	-3.27300547379241	GOOD	GOOD
0.0252377808048809	0.0282671042706342	-0.0539319319949536	-0.00270473880522075	0.997289533645794	0.924094492964417	0.040253359300616	0.279370924612841	-0.0245308522416493	-0.0633302569067911	0.0132802530989775	0.10520277190789	1.43165895541523	0.32684735045882	-3.61115103385841	20.7557270575927	12.3764593302561	-9.72612399707842	-24.5110893609735	-3.27300547379241	GOOD	GOOD
0.0251620389867125	0.0280687550300935	-0.0539210262109701	-0.00393037876159599	0.998925652658925	0.917753826790632	0.0425596485652125	0.272052309546029	0.0477783814676609	0.00998059138494136	0.0277068301302324	0.180214919574156	1.86179561798479	0.247219572844182	-3.61115103385841	20.7557270575927	12.3764593302561	-9.72612399707842	-24.5110893609735	-3.27300547379241	GOOD	GOOD
0.0259730135969501	0.0275513183133785	-0.0562157288330582	-0.00325362990057639	0.993463461022331	0.911042365182507	0.0377782572600953	0.26614884315978	-0.028002950705805	0.0905937066812789	0.0747888239388729	0.2351258	1.40786146286795	0.272386676457566	-3.46015560553557	20.7539277217395	12.1928532963538	-9.72612399707842	-24.5110893609735	-3.27300547379241	GOOD	GOOD
0.0252856798243527	0.0269992273210464	-0.0575497597870409	-0.00407196888814354	0.990801498277275	0.910556163454564	0.0394105069682835	0.267820247611501	-0.0616116241232218	0.0556185432515221	0.0385543890172272	0.2351258	0.774025563308883	0.333703192582046	-3.24275403385841	20.7513370575927	11.9284993302561	-10.0005954623792	-23.9783914735252	-3.54295153421478	GOOD	GOOD
0.0252486814331971	0.0267808349741604	-0.0573243592786971	-0.0039113628660863	0.996782944822036	0.911450976098408	0.0394967179618163	0.270306503070322	0.0477375067883688	0.079829266480213	0.0384789504022893	0.0580537127910606	0.046967514756626	0.526158561516129	-3.24275403385841	20.7513370575927	11.9284993302561	-10.1116839970784	-23.7627893609735	-3.65220847379241	GOOD	GOOD
0.0255820095704615	0.0272734670492091	-0.0522128235552149	-0.00289091797356259	0.99865592372399	0.910833199847136	0.0415613180341732	0.276797678712715	0.0476812643391994	0.163186140936655	-0.0112995084932585	-0.101296739941037	-0.645826322479426	0.375858760359288	-3.24275403385841	20.7513370575927	11.9284993302561	-10.1116839970784	-23.7627893609735	-3.65220847379241	GOOD	GOOD
0.0261898316944246	0.0287921555770831	-0.0538928803233123	-0.00352170341574536	0.997610396204347	0.916140903286896	0.0465229387355442	0.278943347140003	0.0724960145641494	0.137777631807416	-0.0594169909754174	-0.314981224743598	-1.00253971794437	0.201844291764038	-3.24275403385841	20.7513370575927	11.9284993302561	-10.1116839970784	-23.7627893609735	-3.65220847379241	GOOD	GOOD
[truncated: 74,140 more rows]
