# Supplementary material for: Machine Learning to Improve Orientation Estimation in Sports Situations Challenging for Inertial Sensor Use
Source: Front Sports Act Living. 2021 Aug 3;3:670263. doi: 10.3389/fspor.2021.670263 (PMC8369156; doi:10.3389/fspor.2021.670263)
Supplement: Supplementary file 8 [file Data_Sheet_8.ZIP › RawData_TrainingSet_S6.csv]

HelicalAngle_mar	HelicalAngle_EFonly	acc_frame_x	acc_frame_y	acc_frame_z	acc_thorax_z	acc_thorax_y	acc_thorax_x	gyr_frame_x	gyr_frame_y	gyr_frame_z	gyr_thorax_z	gyr_thorax_y	gyr_thorax_x	mag_frame_x	mag_frame_y	mag_frame_z	mag_thorax_z	mag_thorax_y	mag_thorax_x	EFcorrect	EFcorrect_S5
0	-0.000232554145436012	-0.00378438723559195	-0.0272207592681776	1.00026992758587	0.940492735978177	-0.177960020677233	0.0779250273495024	0.0895995675104121	-0.0246267807097548	0.0459254106242166	0.139136723416327	-5.38521894126617	-0.370595902836743	5.29009028975445	19.3303208139793	8.9493414064551	-14.3643925485146	-19.3949627004675	-9.59426009627659	GOOD	GOOD
0.000301544521949726	0.00551911137674098	-0.00149490800770849	-0.0318827934090313	1.00299464298615	0.962716055462394	-0.172413014156913	0.079907288757976	0.0274301293879844	0.0602924504348028	0.0978634308503313	0.878899952625554	-2.72216900906716	-0.314326206864387	5.29026041194083	19.2757466260412	8.88300117620273	-14.3591647422118	-19.6002953528491	-9.47143873910213	GOOD	GOOD
0.000381610995996885	0.0107824173507546	-0.00603757403798667	-0.0281650744379666	0.999540493377826	0.960808403370674	-0.168028132806475	0.0804018463549512	-0.0160054929713884	-0.0420925674333524	0.0977756156890955	0.990034948363685	0.316409938477895	-0.316122467951306	5.29123628975445	18.9626908139793	8.50245140645511	-14.3453325485146	-20.1435827004675	-9.14646709627659	GOOD	GOOD
0.000529578708667558	0.0152523697071682	-0.00693764312115073	-0.0300153683086906	0.996519849400351	0.952067101945184	-0.173961079507788	0.0737943322191851	0.0269664430376148	-0.0141468194365318	0.0788690620760395	0.39066736346267	1.68924477778146	-0.11594536158546	5.29123628975445	18.9626908139793	8.50245140645511	-14.3453325485146	-20.1435827004675	-9.14646709627659	GOOD	GOOD
0.000486433501678247	0.0187875785981776	-0.0027861231963443	-0.0291794367014726	1.00031343017003	0.947398272832351	-0.177525009018906	0.0642400116370015	-0.0254122037656099	0.100529129079765	0.00444109694078145	-0.0710536098486398	1.9823347366837	-0.103262824941146	5.29123628975445	18.9626908139793	8.50245140645511	-14.3453325485146	-20.1435827004675	-9.14646709627659	GOOD	GOOD
0.000530165968343439	0.0213947916885527	-0.00287592137916566	-0.0310880804128179	1.00116742056079	0.944222046618784	-0.180988998510357	0.0587516831898206	-0.0253498587398011	-0.094475301459858	0.15058630169998	-0.0474684611995247	2.184137	0.062287883852561	5.29123628975445	18.9626908139793	8.50245140645511	-14.3453325485146	-20.1435827004675	-9.14646709627659	GOOD	GOOD
0.000481437422577274	0.0232043385024949	-0.00370992981799092	-0.0275818101741931	1.00159658951401	0.942132664008941	-0.183615676449336	0.0570643022583144	-0.0253335422977289	-0.0463325080448704	0.101633100929855	-0.130117937362503	2.07108997607512	0.185442650482545	5.29123628975445	18.9626908139793	8.50245140645511	-14.4682853382428	-20.0223830861625	-9.1454457092615	GOOD	GOOD
0.000569513328453843	0.0244578929053717	-0.00417671555159113	-0.0312983155647188	1.00071307895157	0.938338702680042	-0.183343500339405	0.0553359054532406	0.0313303029442154	0.0129986070437405	0.0972714069354004	-0.296664526707338	1.58340152498503	0.206564209547841	5.62846824031811	19.3008043221669	8.90962483898993	-14.7240425485146	-19.7702727004675	-9.14332109627659	GOOD	GOOD
0.000902638886781013	0.0254817717184268	-0.00113174091642673	-0.0280351469618964	0.999759395189726	0.936379205174618	-0.178689914469763	0.0570823506001155	-0.0771564571454776	-0.092242097296433	0.0972559221443936	-0.376024090401196	1.02146604495498	0.042847112337529	5.65962328975445	19.3320408139793	8.94724140645511	-14.7240425485146	-19.7702727004675	-9.14332109627659	GOOD	GOOD
0.00111711886775067	0.0266281425469051	-0.00308132342040393	-0.0304379538890639	0.997896210764032	0.937337363331545	-0.177584431043495	0.0670408285892045	0.0267418420367601	-0.102024666611967	0.0971956893192569	-0.235732563255141	0.866210846676757	0.0278823153921365	5.65962328975445	19.3320408139793	8.94724140645511	-14.7240425485146	-19.7702727004675	-9.14332109627659	GOOD	GOOD
0.000939029205713729	0.028174841216291	-0.00282715400648338	-0.028421262982376	1.00132135770519	0.935230887586139	-0.176552272059942	0.0642338938414215	-0.135105340627572	0.0645331752379651	0.0970955040835243	-0.366076707451836	0.60071292484407	0.0568569871233155	5.65962328975445	19.3320408139793	8.94724140645511	-14.7240425485146	-19.7702727004675	-9.14332109627659	GOOD	GOOD
0.00125852318616445	0.0302187196974786	-0.00553132805773084	-0.0264739008456712	1.00210155011504	0.932314959552733	-0.17674314487168	0.0591191636125423	0.0228936484559588	0.18963476927581	-0.0721973723405414	-0.5233637	0.00785272952060956	-0.120859335592755	5.65962328975445	19.3320408139793	8.94724140645511	-14.591017305891	-19.4890061497719	-9.31296353598652	GOOD	GOOD
0.00153812649147676	0.0326485269853473	0.000128952242908744	-0.0248763818765752	1.00121726874311	0.931477038767009	-0.177816376882946	0.0624846844242995	0.0365498088868468	0.086772686642325	0.0842510848922306	-0.33256498815744	-0.472060551725787	-0.111996671436396	5.66068912334121	18.9904258170297	8.53197517141768	-14.3693625485146	-19.0203427004675	-9.59563209627659	GOOD	GOOD
0.00149582334412414	0.0352311472976903	-0.00300024181750224	-0.0307257482760366	0.998418237453086	0.939820372107353	-0.181297522353487	0.0633393745656081	0.0364883953785764	-0.089861202798273	-0.130012722108736	0.0209570980255287	-0.428742839646429	-0.109313458942263	5.66077028975445	18.9644108139793	8.50035140645511	-14.3693625485146	-19.0203427004675	-9.59563209627659	GOOD	GOOD
0.00164605919117212	0.0377389384783554	-0.000526830246450846	-0.032021060823625	0.995489295520133	0.940776603018611	-0.177491051780188	0.0577872062592253	0.0944689267846322	-0.158382207942037	-0.146492715826056	0.196241355298152	-0.112133844038467	-0.195212918993816	5.66077028975445	18.9644108139793	8.50035140645511	-14.3693625485146	-19.0203427004675	-9.59563209627659	GOOD	BAD
0.00163211201528578	0.0400346848386972	0.00054699280517249	-0.0265960538783484	1.00166920431639	0.935736437410154	-0.170440172816811	0.0566229636559605	-0.0176491597965981	-0.105864367419196	-0.146277296675712	0.420701666438115	0.0467333174843444	-0.234922175368688	5.66077028975445	18.9644108139793	8.50035140645511	-14.3693625485146	-19.0203427004675	-9.59563209627659	GOOD	BAD
0.00162424774577771	0.0421031983912817	-0.0026119854463645	-0.02856444702461	0.997566165299447	0.935121997402414	-0.171069577354123	0.0565132451657128	-0.0254202104630622	0.0109526138767049	-0.0888360245464315	0.23950409704442	0.00356722909592204	-0.523412618418323	5.66077028975445	18.9644108139793	8.50035140645511	-14.3693625485146	-19.0203427004675	-9.59563209627659	BAD	BAD
0.00207549947831761	0.0440454197996031	-0.00269553226516338	-0.0351571100755004	1.00038816447561	0.9365182532434	-0.178358301288684	0.0575088339008168	0.14976029743478	-0.0951698759501762	0.0872330526508728	-0.529428431975575	0.795229712077178	-0.79514266692005	5.66789963634133	18.9667872628416	9.28276890330763	-14.3693625485146	-19.0203427004675	-9.59563209627659	BAD	BAD
0.00171542873227278	0.0460334643817405	-0.0041858807698531	-0.0291090421763633	0.998833484609186	0.936031129256199	-0.174804549757742	0.0648266099655052	-0.0741327330538434	-0.0451763522732558	-0.0176652463553884	-0.853172871380793	-0.93754367998867	-0.476380117366147	5.66833028975445	18.9669308139793	9.33003140645511	-14.3693625485146	-19.0203427004675	-9.59563209627659	BAD	BAD
0.0017256734566819	0.0482167955736028	-0.00797070711478884	-0.0297245159713212	0.99829404844337	0.941996509292492	-0.168181826429386	0.0768839440695832	-0.0875059175504323	0.0721629527432173	-0.024300775616904	-0.0546323294645353	-3.8131099116416	-0.231498303904386	5.66833028975445	18.9669308139793	9.33003140645511	-14.3693625485146	-19.0203427004675	-9.59563209627659	BAD	BAD
0.00158530697324807	0.0505911401885182	-0.00360387419764976	-0.0222889360110052	1.00197942944156	0.954239217022628	-0.177590886055658	0.0707311205207351	0.148290548191134	0.0783128219466598	-0.0242913238136505	0.681993136214284	-0.131540020832014	-0.350195169024897	5.66833028975445	18.9669308139793	9.33003140645511	-14.3693625485146	-19.0203427004675	-9.59563209627659	BAD	BAD
0.00163083984899421	0.052898047886448	-0.00656222009728039	-0.0275386231663285	1.00075593022101	0.942422264923615	-0.187342245899095	0.0548511207696433	0.0420938030884241	-0.151119159882744	0.0337997748498375	0.361498766971699	4.50740293867086	-0.0168621993039391	5.66833028975445	18.9669308139793	9.33003140645511	-14.1915240030187	-19.0197193567135	-9.59778239431024	BAD	BAD
0.00147347287165842	0.0546508761028313	-0.00621977066000026	-0.0296685870186661	1.0006640687841	0.920788392481855	-0.195251915983157	0.0424734434959457	0.0957350048225375	-0.047019364146702	0.0366216226632947	-0.02798869	4.23525783389822	0.349009621714089	6.01372952890749	19.3180783311927	8.96159597887218	-13.9956225485146	-19.0190327004675	-9.60015109627659	BAD	BAD
0.00125821152911367	0.055326680127492	-0.00627899777942078	-0.0283290020828632	0.992820538767313	0.911318776407633	-0.204470591300411	0.0335431110275474	-0.0205734847862934	0.0736204323357308	-0.0220243585118072	0.0634098378706416	0.209349924392042	0.512610858940881	6.02915528975445	19.3337608139793	8.94514140645511	-13.9956225485146	-19.0190327004675	-9.60015109627659	BAD	BAD
0.000879281205536785	0.0546306496987854	-0.00195426852244833	-0.0305651738386467	0.999856006155982	0.930157635139892	-0.211128292742694	0.0441063808150157	-0.0255159387359976	0.0206140315617855	-0.0244742992041092	0.676512783798138	-5.94956410340198	0.266306299626891	6.02915528975445	19.3337608139793	8.94514140645511	-13.9956225485146	-19.0190327004675	-9.60015109627659	BAD	BAD
0.000458310822020339	0.0526469136890724	-0.00792017375298553	-0.0321608948337691	0.997844644714513	0.959325031530016	-0.206807542695999	0.0677263822372887	0.0941227232076647	-0.0976497865571514	0.0931305469955008	2.02297423007244	-8.2088676515143	-0.077367489036927	6.02915528975445	19.3337608139793	8.94514140645511	-13.9956225485146	-19.0190327004675	-9.60015109627659	BAD	BAD
0.00125782723361581	0.0497803510559966	-0.00531938931093874	-0.0293419440104666	1.00056930940787	0.977761328194741	-0.203705235328876	0.0737007462407928	-0.0816298823975446	-0.101658246522457	0.156238969923268	3.39315052565746	-4.66707894795627	-0.676321626034187	6.02915528975445	19.3337608139793	8.94514140645511	-13.9942494466932	-19.1225292142136	-9.599771766538	BAD	BAD
0.00215195617730388	0.0465543963727733	-0.00143658156052329	-0.0277700184381759	1.00251873757442	0.970332193727723	-0.198194209441163	0.0657304042146838	0.0329029975469788	0.132015489269805	0.0987834237803024	4.58149833699485	1.5656651245901	-1.30033096370569	5.30748687882719	19.3290994755804	8.5153757171925	-13.9906525485146	-19.3936427004675	-9.59877809627659	BAD	BAD
0.00312267764900368	0.0433779098192169	-0.00370035905607895	-0.0272934310571416	1.00400363016482	0.94835368853777	-0.188572083917885	0.0503501311959147	0.0364971727586264	-0.0951165465558877	0.274796380830142	5.47620025742882	5.5479793245383	-1.97434625706026	5.28601928975445	19.3289608139793	8.50259140645511	-13.9906525485146	-19.3936427004675	-9.59877809627659	BAD	BAD
0.00428715180187944	0.0404142265325542	-0.00276977473989249	-0.0282262887744363	1.00731576254541	0.927901020695531	-0.170204519731388	0.0402598608214131	0.0363577497963537	0.0747422949806694	0.0412340679558358	5.32224519872131	4.85359910729598	-2.2877542151374	5.28601928975445	19.3289608139793	8.50259140645511	-13.9906525485146	-19.3936427004675	-9.59877809627659	GOOD	BAD
0.00577407997045715	0.0376501754092313	-0.00227467536722401	-0.0291894372849873	1.00455174948609	0.922003353835001	-0.156973113179444	0.0434861041356925	0.0969584385974229	-0.038814450898853	0.214406256747707	4.36445623375035	1.1458060681509	-2.51108191261104	5.28601928975445	19.3289608139793	8.50259140645511	-13.9906525485146	-19.3936427004675	-9.59877809627659	GOOD	BAD
0.00846211370162287	0.035062841043154	-0.0022397994783061	-0.0316001735787898	1.00304822293025	0.928931663050931	-0.152575062697927	0.058126419552319	0.037464167782737	-0.0412206713764614	0.158036129744987	3.46484995535417	-1.6804568680012	-2.79905630188951	5.28601928975445	19.3289608139793	8.50259140645511	-14.1111035250899	-19.5164290110699	-9.59685397701035	GOOD	GOOD
0.00900109751819922	0.0326956347191424	-0.00429496172112946	-0.0249433749895909	0.999313217192274	0.939165997205073	-0.149581441441068	0.068461704155338	-0.0856824278749371	0.018005860577922	0.096721171641385	2.92278054352986	-1.64132551246644	-3.27118180458785	5.28601928975445	19.3289608139793	8.50259140645511	-14.3594325485146	-19.7695727004675	-9.59288709627659	GOOD	GOOD
0.00978560655505372	0.030632514027184	0.000552364852898804	-0.0271741137373375	1.00109808239206	0.94527309794703	-0.148898744175868	0.0702444816565668	0.0349201546469589	0.0188337878194522	0.095585244711005	2.60817993970808	-0.516270515289506	-4.17368653943839	5.28601928975445	19.3289608139793	8.50259140645511	-14.3594325485146	-19.7695727004675	-9.59288709627659	GOOD	GOOD
0.0104951618171491	0.0289773142879658	-0.00608495157680983	-0.0292611872857917	1.00782542396866	0.941794120676384	-0.150710881646613	0.0673248607602041	0.0979051865715973	-0.100243276641225	0.0954826426779912	2.01567738465548	-0.364998603734389	-4.97050236624771	5.28601928975445	19.3289608139793	8.50259140645511	-14.3594325485146	-19.7695727004675	-9.59288709627659	GOOD	GOOD
0.0106871159842499	0.027856102110686	-0.00188624496580644	-0.0282130805129699	0.995914168433021	0.940300812209067	-0.154015822935087	0.0704017283784725	0.0368130610593092	0.316465083763947	-0.0256493813910856	1.00372639396002	-0.945904933359867	-5.60310589730578	5.28601928975445	19.3289608139793	8.50259140645511	-14.3594325485146	-19.7695727004675	-9.59288709627659	GOOD	GOOD
0.0105896324752285	0.027395653681451	-0.00239495558980949	-0.0252979634119324	0.994907650159658	0.944636153750925	-0.159494407343759	0.0782385915782986	0.0364233702551398	0.0198819758398525	-0.0265015024489921	-0.177153983747163	-1.10855144772421	-5.97343878690378	5.28601928975445	19.3289608139793	8.50259140645511	-14.5003309094453	-19.7700665647925	-9.59118345285323	GOOD	GOOD
0.0104302719539978	0.027674683372387	-0.00471747416489453	-0.0306951861506528	1.00015472519104	0.952173898137361	-0.159225692755761	0.0833253033535097	0.0363972513674801	-0.041346152828313	-0.148200368283397	-1.36027949417096	-0.442357089719367	-5.70465331351526	5.29415057275844	19.3316775674213	9.39502493600526	-14.7331725485146	-19.7708827004675	-9.58836809627659	GOOD	GOOD
0.00987677715746585	0.028677481255978	-0.00232109465462211	-0.0253098902490992	1.00500451619187	0.955352115207296	-0.155922945412118	0.0773823655644184	0.0982750483977634	-0.100998385187697	-0.0266994251883476	-2.76091663963477	0.845279169085478	-4.83148692172243	5.29416028975445	19.3316808139793	9.39609140645511	-14.7331725485146	-19.7708827004675	-9.58836809627659	GOOD	GOOD
0.00946859511375743	0.0302829920645403	-0.00333606336138231	-0.0253266290242911	0.998274609460137	0.948564786661176	-0.155697768156241	0.0772658156398659	0.0981911244395553	0.258332087533518	-0.269868357586884	-3.92206310517475	2.35797499917759	-3.99522135843947	5.29416028975445	19.3316808139793	9.39609140645511	-14.7331725485146	-19.7708827004675	-9.58836809627659	GOOD	GOOD
0.00892289851602155	0.0322817912734205	-0.000368790616167305	-0.0291557072370387	0.996760644741968	0.943879783793336	-0.156559559035091	0.0708349320063128	0.0974258810328662	0.0774387987999552	-0.268648996216758	-4.5175651851657	3.74690825717709	-3.45577162570557	5.29416028975445	19.3316808139793	9.39609140645511	-14.7331725485146	-19.7708827004675	-9.58836809627659	GOOD	GOOD
0.0085369563558501	0.0343765472194008	-0.000356897158063748	-0.0286666390003696	0.994886325730493	0.937862192593883	-0.160731493507981	0.059342147274323	-0.0256703064004238	-0.100394089057936	-0.14844870213414	-4.57526127585948	4.41420147773072	-3.05078208289302	5.29401796936612	19.3388555120996	9.39171042301769	-14.4034325494791	-20.2498265123677	-9.40025974180874	GOOD	GOOD
0.00860291935546122	0.0361942520644148	0.00301240369233586	-0.028613541824042	0.998224301523679	0.933015577928604	-0.161843997062836	0.0556870295965021	-0.0265037730510997	0.0186207892181907	-0.26943204334847	-4.2812495641154	3.73653552641517	-2.97469061133449	5.27965628975445	20.0628608139793	8.94962140645511	-13.9616625485146	-20.8914927004675	-9.14824109627659	GOOD	GOOD
0.00911178273374115	0.0373805026301958	-0.000403428305413393	-0.0282081303211179	1.00015517365258	0.935492554154047	-0.16641227944887	0.0517275004809872	-0.085689390471325	0.0185766356576241	-0.329094872296407	-4.28760975033498	1.44592144321042	-3.17343547944459	5.27965628975445	20.0628608139793	8.94962140645511	-13.9616625485146	-20.8914927004675	-9.14824109627659	GOOD	GOOD
0.0101351724022066	0.0377250206560149	-0.0032750779895754	-0.0292511918683006	1.00017454548456	0.943611711775342	-0.167035749236044	0.0573887935666835	0.0362904940075158	0.0173098323142501	-0.332049141193121	-4.28275695277951	-1.10309956784662	-3.12341896595682	5.27965628975445	20.0628608139793	8.94962140645511	-13.9616625485146	-20.8914927004675	-9.14824109627659	GOOD	GOOD
0.0114166395763529	0.0372056939402232	-0.00318072877680915	-0.0311239051407221	1.00065771887943	0.950963310171845	-0.16489585349077	0.0692711228678255	0.0335688804127994	-0.0416639624284666	-0.505808536123808	-3.97003060765575	-1.81176023513827	-2.82464080532356	5.27965628975445	20.0628608139793	8.94962140645511	-13.9616625485146	-20.8914927004675	-9.14824109627659	GOOD	GOOD
0.0124381179172132	0.0359595822747508	-0.000409488879832851	-0.0291849171607999	1.00216325850971	0.951497455034205	-0.164235078765263	0.0711523570718556	-0.0832671203934999	-0.0432270865675176	-0.265400762498466	-3.62771983620138	-0.640173441553701	-2.48097993161911	5.28003322562145	20.0363955807512	8.94961129060436	-13.966406719032	-20.5335443182835	-9.14955207350719	GOOD	GOOD
0.0133600659917899	0.0342374411670575	-0.00364736726989328	-0.0298141708260746	1.0057467387731	0.948461456786305	-0.159614923198096	0.0665883061710332	0.0981138386066984	-0.0954500610337857	-0.208855387094592	-3.50619084222212	0.29169039990765	-2.21087853717492	5.29530628975445	18.9640508139793	8.94920140645511	-13.9715925485146	-20.1422727004675	-9.15098509627659	GOOD	GOOD
0.0148594921552167	0.0323341632670111	-0.00122978060667161	-0.0330219557415001	0.998765806422575	0.946422756054907	-0.155643905439869	0.0605362057266745	0.097960457773806	0.134955926112564	-0.316331586424063	-3.54269251434662	0.140018768388007	-1.92739027578322	5.29530628975445	18.9640508139793	8.94920140645511	-13.9715925485146	-20.1422727004675	-9.15098509627659	GOOD	GOOD
0.0158358932818433	0.0305236613500481	-6.17689972169896e-05	-0.031165389193807	1.00209405172507	0.942608034270027	-0.161823006679676	0.0610559197271311	0.0961027678178482	0.0144365528318356	0.0367103482852974	-3.24593994360504	-0.532173439865293	-1.68107971759623	5.29530628975445	18.9640508139793	8.94920140645511	-13.9715925485146	-20.1422727004675	-9.15098509627659	GOOD	GOOD
0.0172522421285671	0.0290407258123274	-0.00746357849078689	-0.032585428101857	1.00341399833746	0.943300812944717	-0.164339946789651	0.0645837011651181	0.0340035244909873	-0.0956620469906479	-0.0243022069399614	-2.92936176724267	-0.942490719200096	-1.53283270124284	5.29530628975445	18.9640508139793	8.94920140645511	-13.9715925485146	-20.1422727004675	-9.15098509627659	GOOD	GOOD
0.0181222639773202	0.0280591988192167	-0.003688905021855	-0.029277416455709	1.00025908983178	0.944006216313283	-0.160733231624362	0.0690527943723706	-0.0257171165177542	0.0737928254220568	-0.0715078469762212	-2.48066602542685	-1.19139426490355	-1.57120099279841	5.29495445448626	18.977875322186	8.93228171773687	-13.9741321156082	-20.1424395942524	-9.27477800491595	GOOD	GOOD
0.0190547121994599	0.0276498736629387	-0.00173028167785777	-0.0305597534113702	1.00258690352439	0.943903577531735	-0.155580579902494	0.0659770315017299	-0.030774180374538	-0.0368802304741706	0.219087837483035	-2.23932869981623	-0.88172783824235	-1.42161182122215	5.28601928975445	19.3289608139793	8.50259140645511	-13.9807225485146	-20.1428727004675	-9.59603309627659	GOOD	GOOD
0.0202127501070606	0.0277862678541086	-0.000861450795420826	-0.0283142290560685	1.00348639563816	0.945385550728695	-0.160917699070356	0.0609598652106192	-0.144201299423003	0.0784586683730537	0.15524134259757	-2.02899191667854	-0.583178147249294	-1.34184479486333	5.28601928975445	19.3289608139793	8.50259140645511	-13.9807225485146	-20.1428727004675	-9.59603309627659	GOOD	GOOD
0.0212073461103401	0.0283964358096189	-0.00188263704662123	-0.0307504661464675	1.00223585918632	0.948518286255968	-0.161927116748196	0.0607839820161457	-0.0285305504847651	0.0838155470770036	0.0469965568970452	-1.56157198855546	-0.9496551	-1.19989174697571	5.28601928975445	19.3289608139793	8.50259140645511	-13.9807225485146	-20.1428727004675	-9.59603309627659	GOOD	GOOD
0.0218914935564406	0.0293938862269154	-0.00430566292290101	-0.0324927587422822	0.99630088025356	0.946217120905645	-0.156069087108015	0.061708640267285	-0.0784058916288571	0.198367517656588	0.218232050930569	-1.19306601512183	-0.709389587802753	-0.995744677139433	5.26817457760996	19.3109360946512	8.50268741028641	-13.9807225485146	-20.1428727004675	-9.59603309627659	GOOD	GOOD
0.0228515305028781	0.0306727744326397	-0.00551757997161717	-0.0299038716167944	1.00550496521389	0.943223909504823	-0.158178948270034	0.05954152392054	0.0983649757454049	0.188885095626867	0.169451431907061	-0.648985886215946	0.014509167791724	-0.769464575795559	4.92170428975445	18.9609708139793	8.50455140645511	-14.100251154015	-20.3894602037585	-9.59364686098413	GOOD	GOOD
0.0232720174637556	0.0321064989598067	-0.00278674983422637	-0.0324542581123649	0.997265407332722	0.94323803534444	-0.160278598212224	0.0585081584296717	0.0982648563818491	0.0177634367134136	0.329317190109142	-0.39952	0.521754146334999	-0.522790321862063	4.92170428975445	18.9609708139793	8.50455140645511	-14.3445325485146	-20.8934127004675	-9.58877009627659	GOOD	GOOD
0.0239834164228548	0.0335813901346656	-0.00322965278075904	-0.0297241696857983	0.997862731030691	0.941519526548296	-0.156192776417767	0.0553013050855643	0.0876004412116195	0.0211484141278841	0.10209348510277	-0.334740900260668	0.553852200111885	-0.217108002842895	4.92170428975445	18.9609708139793	8.50455140645511	-14.3445325485146	-20.8934127004675	-9.58877009627659	GOOD	GOOD
0.0244199499146693	0.0350493045038174	-0.00246564254931796	-0.0301751510879349	0.999350244345135	0.941429606011472	-0.155574454522781	0.0583278747471684	-0.0802153881849264	0.0742315004995291	0.155697067801971	-0.169320627145191	0.0772155214823728	0.076988156678513	4.92170428975445	18.9609708139793	8.50455140645511	-14.3445325485146	-20.8934127004675	-9.58877009627659	GOOD	GOOD
0.0247042730441406	0.0365469858265107	-0.00528657928917568	-0.0303323804286137	0.994783878349337	0.941374471900597	-0.157715286180706	0.0641126174817924	0.0401539206466495	0.00640153636804394	0.0944404618474373	-0.1812698326528	-0.347917720437172	0.434682739665456	4.94508741094648	18.9842443197279	8.56052308597575	-14.3445325485146	-20.8934127004675	-9.58877009627659	GOOD	GOOD
0.0253052932443858	0.0381450748715492	-0.00567447652210186	-0.0322125692605346	1.00028644969825	0.943056941945616	-0.158316706216915	0.0651743601642479	0.106334061997708	-0.142843148633947	0.0491961454350109	-0.666087923779421	-0.46522040541137	0.557837172404775	5.29416028975445	19.3316808139793	9.39609140645511	-14.3429562324843	-20.7512335416009	-9.42065182350288	GOOD	GOOD
0.0254136487693584	0.0398497534431745	-0.00547026764120449	-0.0325527490500767	0.995563626828826	0.949290490342686	-0.156838787670856	0.058154781449597	0.213463611996635	0.129732528057923	0.215680782214385	-0.795012155588111	-1.39477391418449	1.0367145877798	5.29416028975445	19.3316808139793	9.39609140645511	-14.3403725485146	-20.5181927004675	-9.14509509627659	GOOD	GOOD
0.0255633431243795	0.0415426348653161	-0.00263505194727436	-0.0310110836959389	0.998215809518439	0.951451504161488	-0.147298270105812	0.0623871694309771	0.0935617085560342	0.0135627169885044	0.154332949694736	0.465999808288812	-2.62064689452712	1.669936	5.29416028975445	19.3316808139793	9.39609140645511	-14.3403725485146	-20.5181927004675	-9.14509509627659	GOOD	GOOD
0.0259820655516344	0.0430071696134737	-0.00699198355333793	-0.029148366362329	0.992616429780179	0.957850493834938	-0.146672662790381	0.0591130258672884	0.0313762095116796	-0.0467259990417292	0.0930819628793161	1.57356956065085	-1.79621382331366	1.91937674251219	5.29416028975445	19.3316808139793	9.39609140645511	-14.3403725485146	-20.5181927004675	-9.14509509627659	GOOD	GOOD
0.0260670909362636	0.0440040846469953	-0.00385971586323592	-0.0277621790137188	1.00044506487975	0.963561818209272	-0.152305275726412	0.028236566714821	-0.0165438095089346	-0.102364721737441	0.0366474604474793	3.23164385161627	3.34788907047881	2.02396183782236	5.32199139046168	19.3316038033546	9.32712069093655	-14.3403725485146	-20.5181927004675	-9.14509509627659	GOOD	GOOD
0.0260637889481408	0.0443887477197033	-0.00383882672582461	-0.0280026246521683	1.00343781218468	0.943055594823108	-0.150761339988809	0.0248784079408668	0.0878645918329258	-0.0975497534971334	0.0317269175234723	4.42902592363256	9.88050370634506	1.4867115004737	5.65555328975445	19.3306808139793	8.50049140645511	-14.1838248340354	-20.5178921508387	-9.3381188017697	GOOD	GOOD
0.0265422895603007	0.0442451258273087	0.00528099707954937	-0.0303808491352	1.00153906165422	0.901063050475986	-0.15345072811894	0.051057898859752	-0.0263011713840392	-0.0371951083121686	-0.0343958828722359	1.88870326635095	7.03759331999947	0.868161087111327	5.65555328975445	19.3306808139793	8.50049140645511	-13.9757625485146	-20.5174927004675	-9.59466009627659	GOOD	GOOD
0.0262615660123063	0.0438712799616319	-0.00809950132320418	-0.028840068488745	0.99709295884446	0.90162656042678	-0.155902380367765	0.0897731500881863	-0.0103776742521758	0.0282651580248653	-0.14089547289323	-1.3424665013768	-5.4694335952842	0.307499568211522	5.65555328975445	19.3306808139793	8.50049140645511	-13.9757625485146	-20.5174927004675	-9.59466009627659	GOOD	GOOD
0.0259133876669578	0.0435663295626835	-0.00216066636690456	-0.0293793227414963	1.00450459556644	0.953272505815453	-0.158137742317664	0.112263198994979	0.14873507110065	0.12232958830652	-0.090446485764456	-2.67719032266099	-9.56275197126291	0.0947521700851286	5.65555328975445	19.3306808139793	8.50049140645511	-13.9757625485146	-20.5174927004675	-9.59466009627659	GOOD	GOOD
0.0266733565828948	0.0434239236400279	-0.00614102021290825	-0.0309461774565036	0.999906031366703	0.988076514524377	-0.164758824812449	0.0839558611382478	0.0413595236803861	-0.0366453181527027	-0.134913898544295	-1.74499065697356	-0.863101797974659	0.478327157650359	5.6560270453867	19.2974198449505	8.5004786930588	-13.9757625485146	-20.5174927004675	-9.59466009627659	GOOD	GOOD
0.0270240017627662	0.0432799202935381	-0.00594830223373938	-0.0282426879948502	1.00221225928929	0.976964669136548	-0.157834232017007	0.0381182193564124	0.0976552511570589	0.0235548464054926	-0.0183918522267175	0.201718871900467	6.13629303948355	1.29427372653955	5.66077028975445	18.9644108139793	8.50035140645511	-14.1574378578522	-20.3384031580095	-9.59315085275091	GOOD	GOOD
0.0275485961560867	0.0428381592028968	-0.00826038424773683	-0.0278397770341573	1.00278172802836	0.93939569846519	-0.155976121405633	0.0273379193213641	0.0736056640955003	0.0607284369661939	0.0368492182163699	0.924316083737504	6.65047576884022	1.61967649730941	5.66077028975445	18.9644108139793	8.50035140645511	-14.3544625485146	-20.1441827004675	-9.59151409627659	GOOD	GOOD
0.0278221326120276	0.0419288136702255	-0.00862633285971138	-0.0280331818333944	1.00035713105048	0.907241017602947	-0.16106694568615	0.0350547542194809	-0.150266351470694	-0.0841630902114731	0.0429135053642646	-0.136231220003103	2.51871109795639	1.57857051667993	5.66077028975445	18.9644108139793	8.50035140645511	-14.3544625485146	-20.1441827004675	-9.59151409627659	GOOD	GOOD
0.0283161197163436	0.0406696774272873	-0.00375524060771963	-0.0303701436975529	1.00564106892414	0.916625272635669	-0.17344465331081	0.0513244293243444	-0.137619909783583	0.0600202580132607	0.0977508147906694	-0.768587062845571	-3.37412439212286	1.04203147194198	5.66077028975445	18.9644108139793	8.50035140645511	-14.3544625485146	-20.1441827004675	-9.59151409627659	GOOD	GOOD
0.0288254343646854	0.039358871450175	-0.00373267300428566	-0.0353925851962911	1.00258998413603	0.944189147353214	-0.17820653656302	0.0739391469184397	-0.0198022981303417	-0.0829957818735554	0.0976640548448835	-0.384655103562205	-5.22727350040953	0.898754013493633	5.6998703070119	18.9647331580126	8.54688720982161	-14.4567160804592	-20.0433898946928	-9.59066466105835	GOOD	GOOD
0.0290882572836791	0.0382335492382978	-0.000704119735155002	-0.0301294803563442	0.999070630788963	0.964931984026047	-0.174100829717193	0.0797458270148175	0.00231300637184688	0.0591374025353045	0.0975499762947769	0.12308713116832	-3.02682865057512	1.18957362841427	6.03437128975445	18.9674908139793	8.94500140645511	-14.7331725485146	-19.7708827004675	-9.58836809627659	GOOD	GOOD
0.0294098425262395	0.0373337334267352	-0.00338500433698609	-0.0336602863795058	0.998777585881587	0.968862745074494	-0.172275552787809	0.0773125000849215	-0.240021849756078	-0.0687525066975469	0.104067204570212	-0.109835561950165	0.278198056644402	1.48897065984027	6.03437128975445	18.9674908139793	8.94500140645511	-14.7331725485146	-19.7708827004675	-9.58836809627659	GOOD	GOOD
0.0287339755547039	0.0365424649014118	-0.00123981819443326	-0.0296697938364773	1.00357080348901	0.960496432120962	-0.170482846065326	0.0763313217680033	0.0355990973441515	0.151213803567669	0.137460988847066	-0.591598867437656	1.91155986008464	1.82847416657639	6.03437128975445	18.9674908139793	8.94500140645511	-14.7331725485146	-19.7708827004675	-9.58836809627659	GOOD	GOOD
0.0289911535782725	0.0356868740355297	-0.00510351495112552	-0.0260089906210937	1.00367476418333	0.954847816884088	-0.167644625514582	0.0761626363205303	0.0428272774500791	-0.208111691212784	-0.0247952799953402	-0.971766449349707	2.61039005232575	2.02731038577661	6.03437128975445	18.9674908139793	8.94500140645511	-14.7331725485146	-19.7708827004675	-9.58836809627659	GOOD	GOOD
0.0292389461057193	0.0346115553574176	-0.00729308108175521	-0.0275043307588097	1.00063815978992	0.951267410741687	-0.172175248168093	0.0630238197728658	0.0755468671169198	-0.094585507956638	-0.0320622869227306	-1.26162683146309	3.35664764994479	2.33816756451894	5.99121168029688	18.9238958352266	8.94523360341251	-14.3707327510339	-20.0096874505138	-9.59183209487145	GOOD	GOOD
0.029222410959291	0.0332247763479484	-0.00402201767135398	-0.0287399642748936	1.00035152895316	0.949011924323669	-0.17339569764462	0.0621966235986959	-0.0808869906639964	-0.0342981692830762	-0.0783146047498214	-1.37086217841654	3.86610923900063	2.42216169324613	5.67005628975445	18.5995008139793	8.94696140645511	-13.6020125485146	-20.5161827004675	-9.59917909627659	GOOD	GOOD
0.0292542521632448	0.0315015255230887	-0.00198873968957621	-0.0287103231340962	1.00178556917473	0.943368411826073	-0.170192363826368	0.0600240210179948	-0.0187143305343999	0.0259968474143461	-0.0171566486554943	-0.996307080884668	4.00041147152012	2.29900687044669	5.67005628975445	18.5995008139793	8.94696140645511	-13.6020125485146	-20.5161827004675	-9.59917909627659	GOOD	GOOD
0.0298039017157632	0.0294582537960371	0.000215681189466807	-0.028242955731905	1.00291671735035	0.937579854283793	-0.171479880804045	0.0571686734517098	0.0433324507433832	0.0862217020779233	0.0207927517271289	-0.811258934009562	3.48345633501286	2.13309197290942	5.67005628975445	18.5995008139793	8.94696140645511	-13.6020125485146	-20.5161827004675	-9.59917909627659	GOOD	GOOD
0.0300782072740021	0.0271582522717904	0.000969976377838748	-0.0251221134720748	1.00204094156413	0.932051704672986	-0.175073111045472	0.0622455666577441	0.0892624528652203	0.130739707198612	-0.0934186989848658	-0.838062908651955	2.58745318285085	1.974752	5.67005628975445	18.5995008139793	8.94696140645511	-13.6020125485146	-20.5161827004675	-9.59917909627659	GOOD	GOOD
0.029823273925906	0.0247355908345336	0.00279234980453615	-0.0245002598766909	1.0011033495383	0.932665947515526	-0.17488981103183	0.0628402916675994	0.0352726503918404	0.08646149451742	-0.14627337535557	-0.910894947494695	1.74528536123143	1.79390819569991	5.62032974590884	18.6478738935228	8.94725863783126	-13.8828682179315	-20.2393354408977	-9.59684598667825	GOOD	GOOD
0.0300455142270721	0.0223879326998364	-0.0016016646710921	-0.0265860224173197	0.997773280624278	0.935425157824303	-0.175836329120625	0.062138906793955	0.0352255882893191	0.114092550141117	-0.129648205520431	-0.856558302055725	1.17546908461641	1.55670672775128	5.29530628975445	18.9640508139793	8.94920140645511	-14.3594325485146	-19.7695727004675	-9.59288709627659	GOOD	GOOD
0.0295106883600656	0.02033804155015	-7.73630661152227e-05	-0.0288720285983444	0.998004248762646	0.936070950367706	-0.179273968724528	0.0631218011275838	0.026599027233896	-0.0418670955734849	-0.0494156090424624	-0.652788008863415	1.29837175256209	1.59842863377989	5.29530628975445	18.9640508139793	8.94920140645511	-14.3594325485146	-19.7695727004675	-9.59288709627659	GOOD	GOOD
0.0297085256871345	0.0187971997265739	-0.00117583990573693	-0.0302219439827229	0.998979179534196	0.939530325191107	-0.178961862879016	0.0633592500771354	-0.0268424674382196	-0.0418873953498245	-0.172503657954318	-0.325343752266585	1.45267506732917	1.60929304658561	5.29530628975445	18.9640508139793	8.94920140645511	-14.3594325485146	-19.7695727004675	-9.59288709627659	GOOD	GOOD
0.0289818512025808	0.0179554074400819	-0.000354075173544996	-0.0306196126728639	0.995801697510244	0.939432979268567	-0.176313825494977	0.0684605247620499	-0.0179684306432747	-0.00732347999079233	-0.00684936232216313	-0.526807137567562	0.764888952175438	2.04249493378556	5.29530628975445	18.9640508139793	8.94920140645511	-14.3594325485146	-19.7695727004675	-9.59288709627659	GOOD	GOOD
0.0291421594582951	0.0179723341607027	-0.000674517467561428	-0.0306370168131912	1.00072877998887	0.939932161722905	-0.175863280015642	0.0739751665349153	0.0351152507091611	0.180956974620532	-0.214009239449156	-0.787371052896252	-0.63219164087982	2.401494	5.3484553292472	19.071849591731	9.00506498398759	-14.2016777699533	-20.0848379703878	-9.78108132378026	GOOD	GOOD
0.0289484347453079	0.0189378362364173	-0.00316049790778662	-0.0308837468749634	0.995742025377683	0.946400893975642	-0.172116577903433	0.0807344344902093	-0.00190473781558308	0.0693901321808522	0.0889675246631792	-1.00171183065607	-1.22168254700276	2.37520336643162	5.65789728975445	19.6994708139793	9.33031140645511	-13.9848825485146	-20.5180927004675	-10.0397080962766	GOOD	GOOD
0.0289422185652231	0.0208347991438626	-0.00477744453002409	-0.0317110552600886	0.996287655367993	0.957864277324918	-0.173297623607077	0.0867911945117765	-0.165648050647746	0.00917500519252406	0.0278373894222334	-1.41586926475083	0.645123296291755	2.15219227730089	5.65789728975445	19.6994708139793	9.33031140645511	-13.9848825485146	-20.5180927004675	-10.0397080962766	GOOD	GOOD
0.0290484757455383	0.0235345081900684	-0.00327831887362221	-0.0292913717938523	1.00049116564398	0.957871279529055	-0.177698022382348	0.0987618534202614	0.0874460624383148	-0.0510650198772039	-0.00501798002749978	-1.7897549218227	1.62102963005176	2.27156236201872	5.65789728975445	19.6994708139793	9.33031140645511	-13.9848825485146	-20.5180927004675	-10.0397080962766	GOOD	GOOD
0.0290246184397597	0.0268191628330682	-0.00791710499234121	-0.0296120402743515	0.995025102526169	0.955962629723043	-0.168644151489992	0.107417452347215	0.0350525780127357	-0.0829253403946083	0.117139856947673	-0.852101123538557	0.49670636108551	2.5093663996992	5.65789728975445	19.6994708139793	9.33031140645511	-13.9848825485146	-20.5180927004675	-10.0397080962766	GOOD	GOOD
0.0288320682532231	0.0304342546162425	-0.00377948724202215	-0.0287331034361109	0.999175161293432	0.965757694316348	-0.159723693608711	0.0980247782786687	0.0270873731273969	0.00295424198404104	0.204061364290796	0.865632479528572	3.67902284401332	2.02083078860651	5.65856664135955	19.6524776354476	9.33029344417321	-13.9848825485146	-20.5180927004675	-10.0397080962766	GOOD	GOOD
0.0286762796789913	0.0341418667736807	-0.00373499726556307	-0.0287466924482314	1.00496894169724	0.963563070953086	-0.1609606421073	0.0766040762586629	-0.0225842043547513	-0.0935667061920711	0.106139223714969	1.43058228077969	8.96394135960488	1.67217202483431	5.66275163995653	19.3586613739726	9.33018113828791	-13.9872764027095	-20.3376577467511	-10.0403689348994	GOOD	GOOD
0.0286764778115225	0.0377386390903615	-0.00652176106576466	-0.0260929187097898	0.997140453462686	0.949632835152354	-0.162614613803387	0.0603959839372056	-0.0267506434743274	-0.101882617491044	0.0975239414329543	1.21248801420278	10.4781586881117	1.51303814842342	5.66311428975445	19.3332008139793	9.33017140645511	-13.9898525485146	-20.1434827004675	-10.0410800962766	GOOD	GOOD
0.0286877286624344	0.0410666589272373	-0.00672090743610181	-0.0285416779887373	0.998558104127233	0.935934431919554	-0.167085184680963	0.0584756360213834	-0.0836497483089522	-0.101812605144902	-0.182477249565628	0.915525466857764	9.05532710285762	1.24230084473591	5.66311428975445	19.3332008139793	9.33017140645511	-13.9898525485146	-20.1434827004675	-10.0410800962766	GOOD	GOOD
0.029390931947369	0.0440128707352315	-0.00759642541150635	-0.0296953058966394	0.999635711129606	0.932026060840812	-0.167879088274544	0.068090448322822	-0.14569738009178	-0.157033197834785	0.017363209924137	0.704746306344092	6.10279794853161	0.829518852602897	5.66311428975445	19.3332008139793	9.33017140645511	-13.9898525485146	-20.1434827004675	-10.0410800962766	GOOD	GOOD
0.0296182532476856	0.0464360448952136	-0.00679827149884129	-0.0275065997728622	1.00017310953285	0.940384912719147	-0.168996374465893	0.0769560927698662	-0.20772040550095	0.00497529833861585	0.0363970681998084	0.94047970830368	4.389398	0.628206298194153	5.66311428975445	19.3332008139793	9.33017140645511	-14.0939803480262	-20.1440021564109	-10.1608892100516	GOOD	GOOD
0.0298916590958873	0.0480748492690263	-0.00668612592947788	-0.0304822069265994	0.999285158187822	0.945564225676167	-0.164251864711621	0.0841882728833643	-0.0974865404246089	-0.148432515462803	0.0363809120001538	0.575360043009975	4.71674760661016	0.519448804434276	6.00187802907847	19.3335345174759	8.91410803301079	-14.3727225485146	-20.1453927004675	-10.4816090962766	GOOD	GOOD
0.029559291662468	0.0485877946225263	-0.00989234973645161	-0.0271639230687434	1.00285616455567	0.950821262996383	-0.164554864574221	0.0856927533595742	0.142073002004189	0.0620981458323461	0.149643257924502	0.0930661127704023	6.12650845034944	0.765767179324647	6.02857328975445	19.3335608139793	8.88132140645511	-14.3727225485146	-20.1453927004675	-10.4816090962766	GOOD	GOOD
0.0290591216120336	0.0477248048800675	-0.0100959347295016	-0.0287183337071558	1.00445842841662	0.947168924702003	-0.167886887021019	0.0795808067243864	-0.014058695404341	-0.0331577152528189	0.328560534334946	-0.195042035030687	7.9265441871212	0.993646201815814	6.02857328975445	19.3335608139793	8.88132140645511	-14.3727225485146	-20.1453927004675	-10.4816090962766	GOOD	GOOD
0.029651203397371	0.045474921523494	-0.005540302471903	-0.0283143132981141	1.0027238970384	0.940784944443743	-0.17197186357313	0.0753815980865165	-0.0265427314895174	0.127487134937953	-0.115353834286815	-0.190502538493524	9.05728301735427	1.14030365340357	6.02857328975445	19.3335608139793	8.88132140645511	-14.3727225485146	-20.1453927004675	-10.4816090962766	GOOD	GOOD
0.0294773344662719	0.0421251433890913	-0.00428938958673778	-0.0310012492525296	0.999851063234239	0.934914039215319	-0.17585883799844	0.0758280924271493	0.0897778442930499	-0.0865337089173209	-0.146705822362897	-0.355515989459539	9.2157219692861	1.28048563644269	6.02857328975445	19.3335608139793	8.88132140645511	-14.3727225485146	-20.1453927004675	-10.4816090962766	GOOD	GOOD
0.0298305564107119	0.0382457800862131	-0.00611308457112157	-0.0293692368814002	0.997437735215124	0.93268240928498	-0.183600594518315	0.0747903068289761	0.0973003003996874	0.0117818903161806	-0.146602435827091	-0.543947549842067	8.41361805880421	1.50731209583721	5.3296620889162	19.329231173948	8.52485084795907	-14.3727225485146	-20.1453927004675	-10.4816090962766	GOOD	GOOD
0.0300519350380882	0.0345594005976892	-0.0043746655270846	-0.0296873143633337	0.997734514107143	0.936579229681425	-0.184409887028011	0.0847588613144295	-0.0197135883081769	-0.151286081379051	-0.0889965995028642	-0.458039037564232	8.08683524150448	1.54801	5.28601928975445	19.3289608139793	8.50259140645511	-14.3727225485146	-20.1453927004675	-10.4816090962766	GOOD	GOOD
0.0298535712319317	0.0317223480393051	-0.0010595105799857	-0.0268925939376194	0.998677688928073	0.942865324621259	-0.182002152939326	0.0893041666642981	0.0906618292005049	0.0662421581660917	-0.0277931517972185	-0.104586532399086	8.72779428963639	1.61249636617135	5.28601928975445	19.3289608139793	8.50259140645511	-14.3727225485146	-20.1453927004675	-10.4816090962766	GOOD	GOOD
0.0302481073086687	0.0301684266491234	-0.00218836187202767	-0.0323117787020523	0.998680591540517	0.94561735684986	-0.181853400663115	0.089567460300967	-0.0793135621857444	-0.035046625273081	-0.0244944243524298	0.230594150877291	10.22783026688	1.68668147358585	5.28601928975445	19.3289608139793	8.50259140645511	-14.3727225485146	-20.1453927004675	-10.4816090962766	GOOD	GOOD
0.031116962742146	0.0300696112841254	7.70044460763868e-05	-0.0293378582337116	1.00603114310731	0.940805351498308	-0.178431388921184	0.0898652523795117	0.0291996720519906	-0.0982608880328939	0.0336290495217214	0.721269486815897	11.9521811694841	1.54080436658618	5.28601928975445	19.3289608139793	8.50259140645511	-14.2334175872972	-20.1449044211846	-10.4832934734365	GOOD	GOOD
0.0311803288021954	0.031363949749495	0.00159430295633414	-0.031004800082254	1.00269162273207	0.938644156556254	-0.177951385428405	0.090076936369763	-0.142363115526277	0.0710765468762506	-0.0798774937780621	1.1722314859138	13.1066157093245	1.3327341404422	5.64282191164668	19.3319023030304	8.92724501247747	-13.9989825485146	-20.1440827004675	-10.4861280962766	GOOD	GOOD
0.0316089320167417	0.0338424873468082	-0.00349732590723312	-0.033497043506425	0.996995964881518	0.938445221125389	-0.181085614910293	0.101701097986876	0.0867357195785735	-0.151104996746732	-0.0269184535424497	1.4294189870382	13.6146180270287	1.15827776264216	5.65962328975445	19.3320408139793	8.94724140645511	-13.9989825485146	-20.1440827004675	-10.4861280962766	GOOD	GOOD
0.0318299439376185	0.0372713783380778	0.00181166020936847	-0.0260223625345228	0.998640813307219	0.943226623645111	-0.179814400361734	0.109673015443138	-0.02183656684366	-0.103478962811473	-0.0829476784497024	1.91746430604886	14.3988093303599	1.14583466359377	5.65962328975445	19.3320408139793	8.94724140645511	-13.9989825485146	-20.1440827004675	-10.4861280962766	GOOD	GOOD
0.0320604817582439	0.041460561100715	-0.00258918212166479	-0.0337599580096843	0.993566478914037	0.94454097168483	-0.179393483164858	0.107062393408783	0.0926793514475207	-0.0432350503088508	0.0908418384382675	2.21600731909865	15.8989027760618	1.08150819569258	5.65962328975445	19.3320408139793	8.94724140645511	-13.9989825485146	-20.1440827004675	-10.4861280962766	GOOD	GOOD
0.0322350101543411	0.0462555443544396	-0.000847347709906828	-0.0307626426594359	1.00362445154007	0.942313768913565	-0.179707209668939	0.106840702115071	-0.0822899878523421	-0.0990796750945542	-0.0790449365114342	2.325043	17.3888859875044	0.886790182772914	5.65962328975445	19.3320408139793	8.94724140645511	-14.008807197077	-19.9860886427722	-10.8633184410061	GOOD	GOOD
0.0323110848040267	0.0515269958646506	7.47940661165237e-05	-0.0263711109389199	1.00029063614014	0.944311376999203	-0.179707752250123	0.109946653791651	-0.0884201598061844	0.015356737658553	0.032895383098645	2.24457248845368	18.5861355942739	0.8164523	5.29653616843169	19.6852453772301	8.94941169371798	-14.0222025485146	-19.7706727004675	-11.3775960962766	GOOD	GOOD
0.0326066446553299	0.0571865690608134	-0.000815679663990026	-0.0281452840599514	1.00062672217679	0.94237835325148	-0.178065857934772	0.116201873107846	-0.0282346443643428	0.0775609106968513	0.0366823912970536	2.08438139841909	19.5539703441184	0.924544325093299	5.28487328975445	19.6965908139793	8.94948140645511	-14.0222025485146	-19.7706727004675	-11.3775960962766	GOOD	GOOD
0.0327294567654304	0.0631786611784744	-0.000874368678553541	-0.0253540134956555	1.00207720891662	0.944412014422928	-0.174401311790109	0.124208994298208	0.0339111178453505	-0.0964533464161183	0.0961172285781724	2.015434	20.6797309853919	0.949750915687369	5.28487328975445	19.6965908139793	8.94948140645511	-14.0222025485146	-19.7706727004675	-11.3775960962766	GOOD	BAD
0.0327980734114684	0.0694325847518193	-0.00032982157313115	-0.0300342904886665	1.00159028163454	0.945928045968812	-0.173252508291467	0.130515315718306	0.21703484599807	-0.101042045588987	0.157207980809415	2.21630885675955	21.3534933043396	0.618687564179046	5.28487328975445	19.6965908139793	8.94948140645511	-14.0222025485146	-19.7706727004675	-11.3775960962766	GOOD	BAD
0.0329130703562972	0.0758128842901001	-0.00420312262938969	-0.0282893840445443	0.998323958454738	0.946110748287897	-0.174048572802869	0.132302926156302	-0.0215776940058602	-0.277689199605201	0.0987750107556046	2.71276606591211	21.6740620354687	0.562905963719979	5.28487328975445	19.6965908139793	8.94948140645511	-14.0308438886849	-19.7712456331582	-11.7990540486031	BAD	BAD
0.0331350566070353	0.0821149107456967	0.00063963621757195	-0.0339321896664537	1.00241962746722	0.949202324268282	-0.173089309088127	0.134899999514058	-0.0264625388114612	-0.222013329033204	-0.0222619423356627	3.19781681329099	22.2839357258018	0.802655610739096	5.28999991874057	19.3366654931539	8.94934383159253	-14.0404525485146	-19.7718827004675	-12.2676903962766	BAD	BAD
0.0328298388288172	0.0881306106982599	-0.00568233628695519	-0.0259572065075313	0.999777304246276	0.946565451035676	-0.168942904527205	0.138563163043172	0.0345397990301159	0.0161800908422309	0.0958036509875915	3.53173252832353	23.0307155659856	0.921975242103949	5.29009028975445	19.3303208139793	8.9493414064551	-14.0404525485146	-19.7718827004675	-12.2676903962766	BAD	BAD
0.0326113551191337	0.0937404465077056	-0.00527338410110587	-0.0272778524425533	0.999243425356886	0.93333376755227	-0.160494658929637	0.133277531438896	-0.209583329445101	0.138450840812858	-0.0230135054687656	3.40541669024906	22.2782343293564	1.060305	5.29009028975445	19.3303208139793	8.9493414064551	-14.0404525485146	-19.7718827004675	-12.2676903962766	BAD	BAD
0.0324500733445788	0.0989461486977912	-0.00384643733832615	-0.025817265368591	0.997810472054485	0.914441177379546	-0.160302677738502	0.12360539146804	0.0333543467240929	0.199291420360902	0.0964519904315104	2.758496	17.6899591939763	0.97989011316187	5.29009028975445	19.3303208139793	8.9493414064551	-14.0404525485146	-19.7718827004675	-12.2676903962766	BAD	BAD
0.0324530328906832	0.103818949964843	-0.00675322433992839	-0.0239211389693917	1.00119006418073	0.902214227713222	-0.158511782029063	0.128098645154522	-0.0261020014547514	-0.0391363925122476	0.0974350200303893	2.82633601391199	11.1455933225892	0.471633788797141	5.29009028975445	19.3303208139793	8.9493414064551	-14.1464573633799	-19.875178713382	-12.5098671508267	BAD	BAD
0.0312928684223738	0.108439233717238	-0.0086398164933259	-0.0307398421551464	0.998272512898579	0.902628181932513	-0.154190634757603	0.129604584172603	0.282230145355776	-0.160355202383936	-0.0847760220597688	2.79519159194875	5.17750822854159	-0.453988636237725	5.28488942427963	19.6954580571198	8.94948097347954	-14.4274825485146	-20.1490227004675	-13.1518923962766	BAD	BAD
0.0309078386171489	0.112894413290403	-0.0086820265309878	-0.0278389506841881	0.999257059715067	0.9096402790284	-0.158493861689135	0.125169973530857	-0.0884271681489376	-0.0407065117264805	-0.0853106404961127	1.82616020022206	0.85301901810758	-1.0518384388047	5.28487328975445	19.6965908139793	8.94948140645511	-14.4274825485146	-20.1490227004675	-13.1518923962766	BAD	BAD
0.0306695960797073	0.117283103395257	-0.00668320882576063	-0.0302424851115517	0.999215042067228	0.918758083263878	-0.166382468855249	0.120106107489229	-0.0884234925894258	-0.0407273913182285	0.0968823071137898	0.682843879500304	-1.30261187469634	-1.51333846255899	5.28487328975445	19.6965908139793	8.94948140645511	-14.4274825485146	-20.1490227004675	-13.1518923962766	BAD	BAD
0.0306513727143459	0.121644892795183	-0.00377699145254609	-0.029706152555433	0.998250771640135	0.92557569517438	-0.175185110735141	0.128751899900301	-0.0879902591442237	-0.0394058076321958	-0.145937041200909	0.4673864	-1.83680077172372	-1.72134623563617	5.28487328975445	19.6965908139793	8.94948140645511	-14.4274825485146	-20.1490227004675	-13.1518923962766	BAD	BAD
0.0305759234814868	0.125835573457076	-0.00471966759485766	-0.0297428603465605	1.00059911831404	0.932750880347055	-0.176324321309577	0.143085664766535	-0.0258826949738024	0.197860041368901	-0.0846752840094715	0.447307144864841	-0.505908480005047	-1.78519368489977	5.29075360283812	19.6966181840713	8.94944798948237	-14.1867074992516	-20.0266960566276	-13.155268117463	BAD	BAD
0.0305614309311546	0.129476594884259	-0.00330238381922942	-0.0316229481828646	0.993984273933256	0.931110685068737	-0.173569026404452	0.146093198201376	0.0342165163020309	-0.0413503101714044	-0.0240681211142552	0.48827703324936	1.43093557212574	-1.76438154035622	6.02393828975445	19.7000308139793	8.94528140645511	-13.6849625485146	-19.7717827004675	-13.1623026962766	BAD	BAD
0.030608519459455	0.132097707228456	-0.00469514251982997	-0.0302349398837258	1.00350341746214	0.930076245630453	-0.174522346874005	0.147595826101779	-0.0866443473940706	-0.0959976080341115	-0.0249148730956484	0.95173079362318	2.50201062450914	-1.65798399829238	6.02393828975445	19.7000308139793	8.94528140645511	-13.6849625485146	-19.7717827004675	-13.1623026962766	BAD	BAD
0.0300935385828921	0.133388630229813	-0.00421709266582336	-0.0311991930081907	1.00103633958641	0.933660459677762	-0.171739424191882	0.146264990796087	0.0344805712197818	0.256708781147062	-0.0840179900357144	1.65177533634052	3.36693762220562	-1.37822	6.02393828975445	19.7000308139793	8.94528140645511	-13.6849625485146	-19.7717827004675	-13.1623026962766	BAD	BAD
0.030290295224596	0.133353595354827	-0.00425674408140776	-0.0321848816994935	0.996344883836407	0.929736624889046	-0.169433471808802	0.135539320595057	-0.0277343348336685	0.0781613060307887	-0.0239783589411458	2.00446889824696	4.29509549196693	-1.37822	6.02393828975445	19.7000308139793	8.94528140645511	-13.6849625485146	-19.7717827004675	-13.1623026962766	BAD	BAD
0.0305843925740737	0.132327905181926	-0.00509081594332957	-0.0340978637454931	0.999196570430737	0.921965308179843	-0.165935366747103	0.132903371556039	-0.0858025216954986	0.020494589827583	-0.0240436701609234	2.10840089333107	4.43320023740583	-1.3096990322844	6.00776025622589	19.6919104981431	8.92588840987209	-14.1050374541791	-19.7732551094321	-13.1572236346663	BAD	BAD
0.0308096978177734	0.130906224830544	-0.00169980137718635	-0.0330082120669381	1.00066647653128	0.918184599153321	-0.167570847049756	0.134870095651174	0.0322970879135494	0.0763821796377804	-0.0255828890356674	1.78675349672068	3.25533669595092	-1.195331	5.28194928975445	19.3276008139793	8.05584140645511	-14.8061825485146	-19.7757127004675	-13.1487461962766	BAD	BAD
0.0308392402487118	0.12975025175346	0.000151744099140968	-0.0296945132986938	1.00332171793814	0.920596693419509	-0.176024456183829	0.148388812465402	-0.0800953477389504	-0.0343237226709087	-0.0849317672480687	1.22670249534193	2.16122599739238	-1.46007659100258	5.28194928975445	19.3276008139793	8.05584140645511	-14.8061825485146	-19.7757127004675	-13.1487461962766	BAD	BAD
0.0309375595857503	0.129339280572268	-0.000887750639550944	-0.0310012888692431	0.996903695491475	0.927440093608865	-0.184280539025055	0.160761091355757	0.219312200833035	0.19594112007881	-0.0849742727320873	0.476148662555341	2.66651557194164	-1.76719553069263	5.28194928975445	19.3276008139793	8.05584140645511	-14.8061825485146	-19.7757127004675	-13.1487461962766	BAD	BAD
0.0312164745940493	0.129843895079887	-0.00271128249537436	-0.0271461963776675	1.00150095439837	0.940013881864456	-0.180103186912282	0.164020614173403	0.159224385411286	0.0773406063157065	-0.0808855759721048	0.445089103566274	3.89436962049361	-1.39437869484051	5.28194928975445	19.3276008139793	8.05584140645511	-14.8061825485146	-19.7757127004675	-13.1487461962766	BAD	BAD
0.0310226183693742	0.131151555225647	6.43838557876842e-05	-0.0238418090512056	0.99765249165456	0.949887344675973	-0.173803300792853	0.156882091740285	0.159102547137148	0.0276770681402399	0.0369810609367894	1.34053361544522	5.86220041899333	-0.892011558365326	5.29520989396708	19.3407991842323	8.0875828620816	-14.4902226911771	-19.934092190921	-13.3411785948814	BAD	BAD
0.030820791439069	0.132949476160436	0.000681982544508461	-0.0253649632026221	0.994120345078817	0.953204872871523	-0.175768735536501	0.11294143017181	0.156626542434697	0.254877637593163	0.0346696009458611	2.92639560222177	8.93469705876831	-0.328325233659582	5.65440728975445	19.6983108139793	8.94738140645511	-14.0628625485146	-20.1483127004675	-13.6014582962766	BAD	BAD
0.0312145049172778	0.134836861478061	0.00442808842226057	-0.0284978345876782	0.999213065322079	0.955718403489162	-0.174599980851557	0.0886549408487053	0.0944729193096269	0.136694076894717	-0.026520162342803	6.66360436307195	13.4865814827689	-0.050823774959431	5.65440728975445	19.6983108139793	8.94738140645511	-14.0628625485146	-20.1483127004675	-13.6014582962766	BAD	BAD
0.0313363888777971	0.136446365111239	0.00201869922078065	-0.0263114791540039	1.00053145058306	0.936095286237997	-0.168461796492679	0.110216367728404	0.0376980652685698	0.0763880145758477	-0.0849564169606637	7.72623688810269	20.776680971288	-0.49749375259865	5.65440728975445	19.6983108139793	8.94738140645511	-14.0628625485146	-20.1483127004675	-13.6014582962766	BAD	BAD
0.0308039648432602	0.137496906777242	0.00103223008960904	-0.0286520721575457	0.998168168198294	0.870568004884452	-0.16904211681691	0.138947168568714	0.0969023438572476	0.0217738461102816	-0.0877399815048739	2.95999708681449	19.7597437664871	-1.28349011476986	5.65440728975445	19.6983108139793	8.94738140645511	-14.0628625485146	-20.1483127004675	-13.6014582962766	BAD	BAD
0.0308155571841055	0.137784020965243	-0.000521127597539302	-0.0285050182122235	0.997239670943223	0.84536893216727	-0.167312975952831	0.188431925559089	0.0875062413424145	0.0759645483802875	-0.139690149337166	-1.53554071987755	3.13181989373407	-1.804962	5.63567289263392	19.6797795348669	8.88387114940168	-14.0628625485146	-20.1483127004675	-13.6014582962766	BAD	BAD
0.0303035310444436	0.137236810206406	-0.00341254919107265	-0.0252050652728616	0.996888896489203	0.912410078904256	-0.175516251046463	0.203856425878005	-0.0858206364391149	0.0218699162833983	-0.0269378462651191	-2.220367773221	-7.08348719498874	-1.86415945829653	5.27846128975445	19.3264408139793	7.67291140645511	-14.0628625485146	-20.1483127004675	-13.6014582962766	BAD	BAD
0.0303097868679516	0.136043585600402	-0.00427172673582996	-0.0235903550140091	0.998251248481135	0.976023808324824	-0.185274818071386	0.18092450562207	-0.0338531647237054	0.0787625644450719	-0.0779761763814462	-0.395433600468972	0.88410420509924	-1.27429170191569	5.27846128975445	19.3264408139793	7.67291140645511	-14.0628625485146	-20.1483127004675	-13.6014582962766	BAD	BAD
0.0301707983342131	0.134662158758085	-0.0028019142841027	-0.0274113404363732	1.00544970175571	0.986106845884745	-0.181002575999321	0.143898587173008	-0.14007530671762	0.0646762846408207	0.0442225250668694	1.42049655344052	12.2407129649666	-0.0938353694681194	5.27846128975445	19.3264408139793	7.67291140645511	-14.0628625485146	-20.1483127004675	-13.6014582962766	BAD	BAD
0.0306365321229738	0.133658940152627	-0.0029964862724566	-0.0297385623943252	1.00450397056952	0.946588462216706	-0.178896207909067	0.131439285250048	0.0274957432600894	-0.150772867918861	0.147785858377821	2.42463420360513	15.9432636710796	0.418272653725428	5.27846128975445	19.3264408139793	7.67291140645511	-14.0628625485146	-20.1483127004675	-13.6014582962766	BAD	BAD
0.0310177158716719	0.133525922709349	0.000382922307392291	-0.0301248821491826	0.997822130581887	0.916786320379532	-0.181184280445875	0.147014521043843	-0.0809693663125883	0.0223975980115327	-0.0161613623742856	1.93003753295813	13.7149030383595	0.295117579768612	5.2795332737397	19.3033789988166	7.75413209155686	-14.0617151395068	-20.0448197178007	-13.4790843398218	BAD	BAD
0.0313451397051279	0.134585390679012	-0.00305298311649699	-0.0301368815157615	1.00622147989826	0.911307837428194	-0.183333792275953	0.162544859076566	0.0309074628939733	0.090541753288485	0.110092950118318	1.9005459342484	9.8274024420836	0.154537282585857	5.29530628975445	18.9640508139793	8.94920140645511	-14.0587025485146	-19.7730927004675	-13.1577841962766	BAD	BAD
0.0316517810670258	0.136975530499139	-0.00108001278521291	-0.0292535107712997	1.0029193138404	0.918740114094757	-0.174945497646579	0.166606958309047	-0.0355302955621749	0.242104348990447	0.267911963033841	2.57022494628933	7.15600500351088	0.0419738134218416	5.29530628975445	18.9640508139793	8.94920140645511	-14.0587025485146	-19.7730927004675	-13.1577841962766	BAD	BAD
0.0315012780248559	0.140669952364587	-0.00501477581520104	-0.0301706724861337	0.994906817061956	0.934810840743024	-0.170045689003564	0.169033422518358	-0.141850007089021	0.0094772846261123	0.0976047593235477	3.006184	6.66919517723357	0.0662384149510893	5.29530628975445	18.9640508139793	8.94920140645511	-14.0587025485146	-19.7730927004675	-13.1577841962766	BAD	BAD
0.0317058329616913	0.145485902929001	-0.00793702598956859	-0.0296946897450906	0.995632279651849	0.941601844036707	-0.1699790819062	0.168144495954402	-0.0268080359194412	-0.0841667521213108	0.0929582319022728	2.71253409261946	7.67335838364756	0.120299234572962	5.29530628975445	18.9640508139793	8.94920140645511	-14.0587025485146	-19.7730927004675	-13.1577841962766	BAD	BAD
0.0318260405319266	0.15107010545737	-0.00479818983579802	-0.0288992317636613	0.998474584900746	0.944777114953402	-0.172434518545538	0.166150356815273	-0.0267367679657364	0.142846111774454	0.0411169414176035	1.81474791144338	8.9855284186099	0.3287472	5.32363963232806	18.9640787237142	8.91440339402663	-14.0660132837025	-19.8958941304901	-13.5928949160379	BAD	BAD
0.0318814955574449	0.156923577605606	-0.00524838898245257	-0.030541780651519	0.995351453713961	0.941362386769709	-0.172504198698434	0.168940570025322	-0.0266789011140976	0.198210076516602	0.0825760608984858	1.16824878912323	9.84555159023502	0.431257247637267	5.66077028975445	18.9644108139793	8.50035140645511	-14.0811125485146	-20.1495227004675	-14.4915530962766	BAD	BAD
0.0320197282525476	0.162550140440093	-0.00510616591410952	-0.0287878138117949	0.996168262295743	0.93326821205676	-0.174046781787291	0.169111518384397	-0.0265769483125075	0.183187804676333	-0.0958034850823297	0.791159334799963	9.99623749276616	0.6335629	5.66077028975445	18.9644108139793	8.50035140645511	-14.0811125485146	-20.1495227004675	-14.4915530962766	BAD	BAD
0.0318927451105295	0.167660584575204	-0.00357792304600928	-0.0290224895300367	1.00490211360159	0.929782348284425	-0.172854572676186	0.175862441304814	-0.0265774783497487	0.0228480599177473	-0.181408027936442	0.31287395739666	9.69970905964925	0.698757222986332	5.66077028975445	18.9644108139793	8.50035140645511	-14.0811125485146	-20.1495227004675	-14.4915530962766	BAD	BAD
0.0310365127958396	0.172258897279143	-0.00688965309570497	-0.0270602426697428	1.00372645749168	0.925677729028076	-0.171388839234013	0.175324306521007	-0.0210370770863514	0.0723892785630611	0.0756476492654632	0.124721178476294	9.37447096269403	0.771761137546932	5.62713084567116	19.0291121657413	8.50056211390317	-14.0811125485146	-20.1495227004675	-14.4915530962766	BAD	BAD
0.031430546867573	0.176567984979925	-0.00385443753911629	-0.0290469711230232	1.0004353990797	0.922870692074438	-0.170761743213897	0.170736243568954	0.0468245741927975	0.0175056302171707	-0.146455835879761	0.44486066269113	9.04563097715447	0.602690311620865	5.28080328975445	19.6952308139793	8.5027314064551	-13.9441004539524	-19.8668705267182	-14.4942891202094	BAD	BAD
0.0314090928585975	0.180856978300675	-0.00460223663870181	-0.0279354866966066	1.00298755337696	0.917048872045367	-0.171088640908614	0.176140033689394	0.141950740732135	0.0118579229456856	-0.140627414621144	0.7150739	8.21261272558325	0.497819513321538	5.28080328975445	19.6952308139793	8.5027314064551	-13.7173025485146	-19.3989927004675	-14.4988180962766	BAD	BAD
0.0315427942987627	0.185262157600692	-0.00353245731881623	-0.033719321885037	1.00125039669183	0.91541099794196	-0.168161185459598	0.187574514305181	-0.0143773588349141	-0.0484885512446533	-0.0912088009733551	0.543098131193726	7.05070540022469	0.475849474104589	5.28080328975445	19.6952308139793	8.5027314064551	-13.7173025485146	-19.3989927004675	-14.4988180962766	BAD	BAD
0.031636510831963	0.189695074651867	-0.00692196763147748	-0.0299446872438269	0.995081514716526	0.915202178213678	-0.164565848945969	0.192517504930322	0.0850895642571882	-0.0847499400773388	-0.146035608666443	0.432781327667826	6.23166948131468	0.3287472	5.28080328975445	19.6952308139793	8.5027314064551	-13.7173025485146	-19.3989927004675	-14.4988180962766	BAD	BAD
0.0314049479089058	0.193835011909217	-0.00808741885567585	-0.027755526055461	1.00487023194333	0.916823631870217	-0.15694982642473	0.196729979899341	-0.0201377118735035	0.0898502070497523	-0.13340659153635	0.88550100978411	6.19824679275868	0.0999957627320281	5.3577381975973	19.6580696102437	8.54821370967439	-13.7173025485146	-19.3989927004675	-14.4988180962766	BAD	BAD
0.030847196817257	0.197186831773921	-0.0030509334142453	-0.0308511778103946	0.999336396363647	0.923377372291101	-0.147921287375636	0.196291354491943	0.0288511447847927	0.153250276730118	-0.0111535732319491	1.3162098649094	6.78442328632231	-0.402136441379339	6.02915528975445	19.3337608139793	8.94514140645511	-14.0379054352453	-19.8804948197616	-14.8732638560708	BAD	BAD
0.0310405695410611	0.199234020437499	-0.00159204447044613	-0.0283723117684038	1.00085181466727	0.925158172045686	-0.142301215675458	0.18937128970467	-0.0533032246449493	-0.216512951032708	0.0847747048041608	1.48519995679618	6.43213639259529	-0.859817436434756	6.02915528975445	19.3337608139793	8.94514140645511	-14.4681425485146	-20.5266527004675	-15.3757560962766	BAD	BAD
0.0310218514842971	0.199634099562152	-0.0038525828881692	-0.0294468752757981	1.00241429898736	0.918889216698533	-0.135096816209794	0.18444769244397	-0.253556551495648	-0.149517647127853	-0.0238789473960218	1.76924007626309	4.04506882751598	-1.6250156489883	6.02915528975445	19.3337608139793	8.94514140645511	-14.4681425485146	-20.5266527004675	-15.3757560962766	BAD	BAD
0.0309996565088399	0.198350258192267	-0.00399169608367491	-0.0267791070457812	1.00126926520959	0.921534644095227	-0.132002045280868	0.180531065109777	-0.0952713436360496	-0.0288096779302058	-0.0169629140465274	2.27553538457273	1.75960047431509	-3.1236448932746	6.02915528975445	19.3337608139793	8.94514140645511	-14.4681425485146	-20.5266527004675	-15.3757560962766	BAD	BAD
0.0308942843028026	0.19570643639609	0.00135140422698153	-0.023884725569001	1.00188879384175	0.928609694838782	-0.142137820062602	0.178906145181641	-0.135614140982622	0.0775404854497596	0.0299686779140762	1.96101283908805	1.96071012181662	-4.55287613103185	5.94354963484714	19.2906330497175	8.94561501745535	-14.4681425485146	-20.5266527004675	-15.3757560962766	BAD	BAD
0.0312016773475367	0.192358779410827	-0.00407697892288972	-0.0316306598313855	1.00037609017894	0.920204162048234	-0.15217858033065	0.186513277128175	-0.026031837571082	0.0919108010725263	-0.0165691918976706	0.536175488439835	0.0495221868639226	-4.8586363706168	5.29530628975445	18.9640508139793	8.94920140645511	-14.1026028778225	-20.5248291314	-14.9551627799624	BAD	BAD
0.0310474836714513	0.189117698540949	-0.0064742330910623	-0.0274505700540615	1.00172235779924	0.924284775962926	-0.157674841167475	0.191188033152222	-0.025915759787437	0.190428291778094	0.0370694632849226	-0.748119094159481	-3.26225981549573	-4.5172234499213	5.29530628975445	18.9640508139793	8.94920140645511	-13.7024125485146	-20.5228327004675	-14.4947000962766	BAD	BAD
0.0310335396214918	0.186687103638226	-0.00517664264391038	-0.0253411937921757	0.998956434096948	0.942291917062048	-0.164511060474498	0.19042830492713	-0.0491218479307118	0.0924874701236135	0.0826698966127411	-1.32895030740664	-2.78757466373289	-4.0768767897319	5.29530628975445	18.9640508139793	8.94920140645511	-13.7024125485146	-20.5228327004675	-14.4947000962766	BAD	BAD
0.0310978415529123	0.185494210130632	-0.00749273970752944	-0.0286730554443294	1.00075633297575	0.943675497294357	-0.17268346042404	0.186868785981011	-0.188026651413846	-0.192392810114978	0.363608487802272	-1.15853536973503	0.926875833915432	-3.64584378445979	5.29530628975445	18.9640508139793	8.94920140645511	-13.7024125485146	-20.5228327004675	-14.4947000962766	BAD	BAD
0.0316996245818808	0.1856408632181	-0.00639579527591108	-0.0278113557751782	1.00359524320551	0.936321693081206	-0.178437979705956	0.18795401258275	-0.050010858855847	0.01737851634717	0.105600734009795	-1.3039642951394	2.94678748115152	-3.28008076675483	5.39050764213932	19.0121029203718	8.89039220302691	-13.7024125485146	-20.5228327004675	-14.4947000962766	BAD	BAD
0.0321269411726137	0.186928443121996	-0.00744947661186311	-0.0283332060016314	0.997509491837853	0.928287167528699	-0.178998411841677	0.187594995850282	-0.195002857809909	0.0173238015103747	0.142164090910181	-1.43844093180213	3.20617166276315	-3.02761939345365	6.02508528975445	19.3324008139793	8.49839140645511	-13.8089805017126	-20.315090881832	-14.4942073510816	BAD	BAD
0.0325507294529564	0.188979635688743	-0.00515921963911875	-0.0317477146135556	0.999036011584433	0.926785571232747	-0.17796437452274	0.194016631442977	-0.0790815617541264	-0.00719993719037861	0.0529015215721014	-0.920250181433787	3.09682657782217	-2.61412453443106	6.02508528975445	19.3324008139793	8.49839140645511	-14.0860825485146	-19.7749127004675	-14.4929260962766	BAD	BAD
0.0336562351899893	0.191419883223083	-0.00183243075810439	-0.0318484584315358	1.00075644050906	0.925505927690333	-0.169922677584335	0.199542087449322	0.00893905620800955	-0.146246930578342	0.174992475692664	-0.652493134182119	3.63870689596397	-2.24466229171569	6.02508528975445	19.3324008139793	8.49839140645511	-14.0860825485146	-19.7749127004675	-14.4929260962766	BAD	BAD
0.0339032523763489	0.193987981805321	-0.00235692463175522	-0.0303113091055779	0.999316049250094	0.922965810804693	-0.170769502179419	0.194563408711318	0.204822837502209	-0.0426067149724675	0.253985394071413	-1.01403640031155	4.29561445927615	-1.81885148797742	6.02508528975445	19.3324008139793	8.49839140645511	-14.0860825485146	-19.7749127004675	-14.4929260962766	BAD	BAD
0.0343147596776965	0.196530433868139	-0.00210830309722758	-0.0310813751959298	1.00219274848025	0.92185722628566	-0.176394513509721	0.192351099984364	0.0627124647830138	-0.0166551766753174	0.0882005541823007	-1.24106258948219	4.14146276608797	-1.34222827301204	5.97177965604766	19.3321527009878	8.49869433510752	-14.0860825485146	-19.7749127004675	-14.4929260962766	BAD	BAD
0.0348266469268933	0.198923457380974	0.000815355970744657	-0.0303166034416759	0.996951579573254	0.921590105679663	-0.182203052987712	0.190582896232307	-0.131144333374546	0.102438099972689	0.0359524220679961	-1.5537911090723	4.21169106341783	-1.09435762248271	5.65555328975445	19.3306808139793	8.50049140645511	-13.9694274535913	-19.7748798851717	-14.7864963263526	BAD	BAD
0.0350058733274159	0.200986344270407	-0.00372999722052389	-0.0286519363431262	0.99622566270629	0.920762729228227	-0.180757409846795	0.192413555609351	-0.00690757131169332	-0.0847012130382409	0.0541950842760686	-1.74085856594109	4.79732912971173	-0.868112572537601	5.65555328975445	19.3306808139793	8.50049140645511	-13.7305925485146	-19.7748127004675	-15.3875400962766	BAD	BAD
0.0352366961285506	0.202486012661776	-0.00365401557129496	-0.0284718576051672	1.00106572219885	0.919037240964757	-0.182220402865573	0.196235661695909	0.0888849427643679	0.0175475467734542	0.111238946698292	-1.7861461252607	4.92670199759617	-0.522001726794886	5.65555328975445	19.3306808139793	8.50049140645511	-13.7305925485146	-19.7748127004675	-15.3875400962766	BAD	BAD
0.036113531147941	0.203245823428088	-0.00487030509290106	-0.0298814604872104	1.00050230666409	0.918926745335996	-0.183878504507467	0.197171655042826	0.046054503744383	0.00816605165435631	-0.146761486649323	-1.90318573558987	4.63361223216655	-0.293575277037685	5.65555328975445	19.3306808139793	8.50049140645511	-13.7305925485146	-19.7748127004675	-15.3875400962766	BAD	BAD
0.0359115207558902	0.203234864406275	-0.000328629045797753	-0.0305504669820342	0.999266711870528	0.919691298512369	-0.175148866930185	0.20099135413644	0.0590636441979187	-0.0330686372430964	-0.14665438073489	-1.73245804699988	4.49019870973815	0.0143204077707716	5.65537167008983	19.3889433247149	8.5713151515864	-13.7305925485146	-19.7748127004675	-15.3875400962766	BAD	BAD
0.0364284447868192	0.202571399589458	-0.000191468039059356	-0.0298984822425961	0.997867606094305	0.922601838775049	-0.168524550329487	0.206277158800821	-0.0994866834452174	-0.00188281825079893	-0.15628968769231	-1.36508237803372	4.54153076970167	0.206821	5.65440728975445	19.6983108139793	8.94738140645511	-13.7268337458185	-20.0584149316828	-15.386501031483	BAD	BAD
0.0366013744021264	0.201473063795486	0.000948892781533691	-0.0284038351103378	1.00072642898755	0.928376531689388	-0.16757001904251	0.205493941679873	0.152194626333022	-0.0869732430633208	-0.1912753238445	-0.802171760233876	4.97905403902847	0.325273188759705	5.65440728975445	19.6983108139793	8.94738140645511	-13.7206625485146	-20.5240327004675	-15.3847950962766	BAD	BAD
0.0369975415520839	0.200184523992503	0.00286844128377587	-0.0268017975332852	0.998411467279962	0.928213306484627	-0.160623138202615	0.200062270259585	0.10240829258143	0.00941907170663909	-0.0932538555750737	-0.362692744373787	5.79357249441521	0.463026568786908	5.65440728975445	19.6983108139793	8.94738140645511	-13.7206625485146	-20.5240327004675	-15.3847950962766	BAD	BAD
0.0376390141000689	0.198920949494505	0.00342024871893432	-0.0221813076253385	0.999591926828305	0.920940218107978	-0.149421820043937	0.194320040206695	-0.072590934667243	0.017448493709334	-0.0849877107078455	-0.289692503390003	5.85081497786209	0.364789567570195	5.65440728975445	19.6983108139793	8.94738140645511	-13.7206625485146	-20.5240327004675	-15.3847950962766	BAD	BAD
0.038075965591762	0.197868492348658	0.000379255926017024	-0.0285791698879524	0.996999225193762	0.920221153741284	-0.147506849438354	0.196029569635892	0.198142844710081	-0.0934467098136336	-0.197250458897826	-0.192033196178408	5.32036033931298	0.175541540526323	5.65440728975445	19.6983108139793	8.94738140645511	-13.7206625485146	-20.5240327004675	-15.3847950962766	BAD	BAD
0.0378951225579326	0.197213672697835	0.00057615843036211	-0.0273490605096763	1.00079515903583	0.919132114795006	-0.149403871640825	0.193607746787407	0.0501838938146388	-0.0471585796169732	-0.150138221566162	0.175533435484073	4.13195057832822	-0.246217390771561	5.31361184684418	19.3566254256418	8.53590653471102	-13.7206625485146	-20.5240327004675	-15.3847950962766	BAD	BAD
0.0382263452469649	0.197131134097456	-0.00301862737729167	-0.0263608263846637	1.00249700617032	0.915766115582268	-0.149068363481363	0.191511626529025	0.0363399798849224	0.1246161710573	-0.145406110444988	0.200072798222539	2.99522491288621	-0.471213058149311	5.28601928975445	19.3289608139793	8.50259140645511	-13.7206625485146	-20.5240327004675	-15.3847950962766	BAD	BAD
0.0385458411238593	0.197731284746181	-0.000961570823609823	-0.0285362324357109	1.00659628883983	0.919540549420911	-0.148258333389532	0.198189293127122	0.0363583386639314	-0.0861663141710144	-0.0885056171617446	0.0124365262475571	2.08340358342652	-0.676567018401078	5.28601928975445	19.3289608139793	8.50259140645511	-13.7206625485146	-20.5240327004675	-15.3847950962766	BAD	BAD
0.0390019957258923	0.199026040587439	0.000519930687217347	-0.0263972283223376	1.00331272181773	0.923933988735957	-0.147805411343137	0.204165374619016	-0.137073504846782	0.0093663712101377	-0.0842359927363199	-0.118341342198831	1.31070631329081	-0.928470072842606	5.28601928975445	19.3289608139793	8.50259140645511	-13.7206625485146	-20.5240327004675	-15.3847950962766	BAD	BAD
0.0394818402094179	0.20092019522309	-0.0029175576366302	-0.0331475480984411	1.00661734427863	0.925340073880979	-0.152058701394971	0.205009275665664	0.140562920977022	0.0173767588669301	0.0869178509038716	-0.297111874120744	1.40113901888574	-0.80094625109865	5.28601928975445	19.3289608139793	8.50259140645511	-13.7206625485146	-20.5240327004675	-15.3847950962766	BAD	BAD
0.03990578366713	0.203206342248263	-0.00885195974341814	-0.0259051783046257	0.997940820453485	0.928829103536785	-0.15532885580196	0.204547300011758	0.102033455725002	-0.0389859105848757	0.0984844219393921	-0.4614418	2.25557074722189	-0.622490785096486	5.27622322484211	20.0167792162495	8.50285431244336	-13.9109257341393	-20.3456897219833	-15.8099093689999	BAD	BAD
0.0401060779939654	0.205589925276598	-0.000493237297452818	-0.0243414020665964	0.996853700220806	0.929675266504694	-0.155156745596081	0.20724051501607	-0.0767039003364444	0.0704672040301675	0.04096652838292	-0.509927413433005	2.76200478311229	-0.416038599673002	5.27558628975445	20.0615008139793	8.50287140645511	-14.1176225485146	-20.1519427004675	-16.2717420962766	BAD	BAD
0.0401775961250863	0.207764274155733	-0.00309128054598772	-0.0298573149442318	0.998151330939501	0.92643854167255	-0.15871641706221	0.209347486714421	-0.0874859563470166	0.190972011694622	0.209959306798221	-0.569839333316493	2.95304519007886	-0.265811683248354	5.27558628975445	20.0615008139793	8.50287140645511	-14.1176225485146	-20.1519427004675	-16.2717420962766	BAD	BAD
0.0405551404135154	0.209476809633216	-0.00426756864958317	-0.0255836723742937	0.99874117791963	0.922474722292735	-0.161364090959307	0.206134200014474	0.030021461488935	0.0837920936593735	0.277594774365947	-0.507294012139802	2.93635990710473	-0.03703156	5.27558628975445	20.0615008139793	8.50287140645511	-14.1176225485146	-20.1519427004675	-16.2717420962766	BAD	BAD
0.0408932715445157	0.210529618817089	-0.00510223191451337	-0.0341480495403506	1.00097017727675	0.927202601478399	-0.165467425787698	0.200229159561844	-0.139935698994154	-0.0367999865203934	0.0491159321634095	-0.428049869315024	2.764469	-0.00415662794775726	5.27558628975445	20.0615008139793	8.50287140645511	-14.1176225485146	-20.1519427004675	-16.2717420962766	BAD	BAD
0.0414626371403796	0.210748730651745	-0.00606422449203583	-0.0350931545127377	1.00154617796071	0.927563017290504	-0.163760772085334	0.200039403675199	-0.031181787783196	-0.0429599009678587	0.210936591675861	-0.372235443939401	2.84562435583579	0.0507936371048764	5.64480335964747	19.3676134251892	9.29108098594999	-14.0091519432273	-20.2561816572026	-16.1481488712129	BAD	BAD
0.0417746873544875	0.210000962467517	-0.00340878844306488	-0.0290117967734514	1.00023321149086	0.924495944893799	-0.168531466633416	0.203560076410025	0.0930390321043858	0.0718266342572399	0.10294072516602	-0.479384507626492	3.10508253883625	-0.0546964510577007	5.66311428975445	19.3332008139793	9.33017140645511	-13.7297925485146	-20.5246427004675	-15.8298420962766	BAD	BAD
0.0424794911412888	0.208254781979535	-0.00462904698584317	-0.0315601244359123	1.00245921807764	0.92046512221971	-0.171796635133606	0.200450681383096	-0.0796502183880956	0.19228694964982	0.155891158913829	-0.430531883090317	3.17653297996586	-0.09799469	5.66311428975445	19.3332008139793	9.33017140645511	-13.7297925485146	-20.5246427004675	-15.8298420962766	BAD	BAD
0.0427252460272292	0.205611939698975	-0.0038284892749051	-0.0288427352139243	0.997489301544947	0.917452584892507	-0.172754011091827	0.200607948898296	0.15098532432692	0.0815332544649829	0.158201822414687	-0.13698465192674	2.89275072881548	-0.0790994367654023	5.66311428975445	19.3332008139793	9.33017140645511	-13.7297925485146	-20.5246427004675	-15.8298420962766	BAD	BAD
0.0433050710162831	0.20231795491217	-0.0046799812972327	-0.0306332465088354	1.00098668621629	0.914957711181138	-0.168314526341692	0.202757724422286	0.100805775938149	0.0767917054720498	0.158038738251546	0.113194156715284	2.55090678415769	0.0410022011024832	5.66311428975445	19.3332008139793	9.33017140645511	-13.7297925485146	-20.5246427004675	-15.8298420962766	BAD	BAD
0.0435677228114707	0.198770168220891	-0.000931581475541724	-0.0315806602197887	0.999224176293089	0.915210487330124	-0.168295798349034	0.204290102272143	-0.0212699520817541	-0.0394987726167327	-0.0188551788270043	0.2816207	2.6478358375154	0.267189038099304	4.94451542483551	19.3285689844094	8.90223483522625	-13.7503531993407	-20.5247153179531	-15.8295935464279	BAD	BAD
0.0439736572184077	0.195443149680428	-0.0056247320601513	-0.0293098297851904	0.993149208260456	0.909932834538817	-0.169926095865817	0.19700518044678	0.0947475068892938	0.0730524545633375	0.034182367457449	0.197372589811814	2.56707561405307	0.493389989223833	4.91997628975445	19.3284108139793	8.88762140645511	-13.7920825485146	-20.5248627004675	-15.8290890962766	BAD	BAD
0.044230524664861	0.192743380596908	-0.00715121382730759	-0.0302205743320377	0.997643992591158	0.909261614196334	-0.16860412728255	0.196064168510563	-0.082357780935889	0.0181503612084855	-0.201027003066815	0.0556190703677333	1.81830516271529	0.779926441208095	4.91997628975445	19.3284108139793	8.88762140645511	-13.7920825485146	-20.5248627004675	-15.8290890962766	BAD	BAD
0.0448814498848603	0.190938176564552	-0.0038745362867953	-0.0297139381694681	0.995879099351631	0.910285855599187	-0.170934723488062	0.207808744841557	0.0333978571706392	-0.100754053041373	-0.148151460564516	0.0512352911215943	0.742272071473548	0.916414111085039	4.91997628975445	19.3284108139793	8.88762140645511	-13.7920825485146	-20.5248627004675	-15.8290890962766	BAD	BAD
0.0446034339430566	0.190194265240846	-0.00287735489939335	-0.0277729801729497	0.993960716796348	0.912311845117524	-0.17589948442524	0.211452284030152	0.0970374248920142	0.190112277445195	-0.325269623525626	-0.0967954252018002	-0.0275765982728898	0.85483494563721	4.91997628975445	19.3284108139793	8.88762140645511	-13.7920825485146	-20.5248627004675	-15.8290890962766	BAD	BAD
0.0451360977735662	0.190633553792263	-0.00226589946762602	-0.0325158784986217	0.999058861416276	0.913069647455433	-0.173553749019368	0.210588596876757	0.037696287723931	-0.0391399951845893	-0.0900888973070499	-0.449340234708677	-0.203427808712336	0.793258484539525	4.91543038195914	19.6878268594312	8.95036179947905	-13.9124628301907	-20.3827507361981	-15.8281782831091	BAD	BAD
0.0442536755380047	0.192347159331213	-0.00710166881509947	-0.0307668028913521	0.997794167074442	0.915484381409193	-0.17436521862817	0.211298342716753	0.158096814116231	0.0152530029052394	-0.205052680157015	-1.00224923294024	-0.832554104316342	0.874528711110564	4.91534128975445	19.6948708139793	8.95159140645511	-14.1084925485146	-20.1513327004675	-15.8266950962766	BAD	BAD
0.0455672082673936	0.195383703840773	-0.00435817267868895	-0.0254019684191835	0.99923103388535	0.922481333059012	-0.175273327572701	0.211804100277826	0.0377173839779501	-0.102377489722819	-0.26697433952017	-0.621486280650038	-1.59955794819211	1.25567547233441	4.91534128975445	19.6948708139793	8.95159140645511	-14.1084925485146	-20.1513327004675	-15.8266950962766	BAD	BAD
0.0446452721499255	0.199724972353063	-0.00231645679974619	-0.0296380854366319	0.999667423788206	0.929852058137865	-0.170111149067983	0.200311780590613	0.0360776841722918	0.0744139824879421	-0.147068714620973	1.1572719434943	-0.552871062830807	1.47290421354529	4.91534128975445	19.6948708139793	8.95159140645511	-14.1084925485146	-20.1513327004675	-15.8266950962766	BAD	BAD
0.0445952471434181	0.205202427915892	-0.00234129121428374	-0.0253387152918585	1.00210606202452	0.934049162260113	-0.16257379224788	0.178445601950739	-0.148344251839666	-0.162164857685099	-0.205993857109921	3.0805920161259	1.11796374415126	1.85247139255792	4.91534128975445	19.6948708139793	8.95159140645511	-14.1084925485146	-20.1513327004675	-15.8266950962766	BAD	BAD
0.0445969481374855	0.211382918494428	-0.00231675764048285	-0.0296551737057334	0.996812014023142	0.937417831868388	-0.167538205018805	0.155420852146487	-0.0266406558476457	-0.0443979891466105	-0.024557584332472	4.57431620897723	2.08781860316893	2.31329459551614	5.65909542827491	19.335144587867	9.32813675077895	-13.8150739774201	-20.3119604432621	-16.021419935699	BAD	BAD
0.0445836117379774	0.217580045592446	0.00020156384693592	-0.0330518053289218	1.0005710344654	0.920636118273343	-0.170091604399156	0.133422477473189	0.0359352942724935	0.0161704164602477	-0.023525897950988	6.07441351372954	5.56720977551529	2.06259415935458	5.66311428975445	19.3332008139793	9.33017140645511	-13.4274625485146	-20.5241527004675	-16.2786550962766	BAD	BAD
0.0446559243880725	0.223009913884267	-0.00141188742046986	-0.0233321953964326	0.999731572291724	0.873233948643414	-0.154518875039438	0.174261303782717	0.0360420693700688	0.136586683148445	-0.0235812884311057	3.80996267426614	5.49317593670762	1.60180216860637	5.66311428975445	19.3332008139793	9.33017140645511	-13.4274625485146	-20.5241527004675	-16.2786550962766	BAD	BAD
0.0446016406377774	0.226954107018549	-0.00232757163647994	-0.0286961818031715	0.997286355137772	0.842633971549202	-0.154027484413148	0.24616000989733	-0.0255147378577078	-0.163546972621819	0.037550794226634	-3.02130801789611	-5.80828477838873	0.690153092551247	5.66311428975445	19.3332008139793	9.33017140645511	-13.4274625485146	-20.5241527004675	-16.2786550962766	BAD	BAD
0.0436751539311913	0.228916895173387	-0.00236091518046976	-0.025802580091154	1.00116618854083	0.878757939089444	-0.167220107605481	0.257023955921346	0.0970259335075826	-0.0435882248869529	0.15965869802806	-5.98320455362389	-17.9478624446509	0.300023755369198	5.6631536832752	19.3290373126579	9.32799681828367	-13.4274625485146	-20.5241527004675	-16.2786550962766	BAD	BAD
0.0434691872440308	0.228779345631986	-0.00567895077323409	-0.0282971217335339	1.00256409341316	0.954811458080255	-0.178764703144698	0.238545004074597	-0.0861887231467556	-0.0426146471449167	0.279142594702495	-4.26700081365163	-17.5582557206024	0.707840818083251	5.67005628975445	18.5995008139793	8.94696140645511	-13.7528058192879	-20.5250189094213	-16.0604998900362	BAD	BAD
0.0433910777626137	0.226804934038174	-0.0013666373295159	-0.0296611575545367	0.998166907551474	0.988443249111056	-0.182862704889945	0.221511283420136	0.0975114796213156	0.0759352270552436	0.0990762770425309	-1.75253140093171	-6.98868739624704	1.87711172381845	5.67005628975445	18.5995008139793	8.94696140645511	-14.1035325485146	-20.5259527004675	-15.8253240962766	BAD	BAD
0.043659700383696	0.223454975634871	-0.00476495542204174	-0.0292159538256449	0.993553764704232	0.972862496984926	-0.180321759275487	0.208274973675454	0.037184093990328	0.0138689037280139	0.219351955227698	-0.166036610140505	1.96946353348732	3.01146033152953	5.67005628975445	18.5995008139793	8.94696140645511	-14.1035325485146	-20.5259527004675	-15.8253240962766	BAD	BAD
0.043896154978808	0.219189454680652	-0.00279026825227876	-0.0287816388673876	1.00165272371501	0.930916549447581	-0.180472670392671	0.199414576074364	0.0971068962979378	-0.160907527866927	0.218011927727469	0.804521036259783	2.83349016560379	3.16213814485708	5.67005628975445	18.5995008139793	8.94696140645511	-14.1035325485146	-20.5259527004675	-15.8253240962766	BAD	BAD
0.0440581714893523	0.214398627373135	-0.00322189779087028	-0.0321400034869266	1.00398625875709	0.906419790197099	-0.172409802349532	0.194087277450336	0.0361424663406134	0.0152123737840297	0.155446936022489	1.73331740518547	-0.0231373077883665	2.93964872759053	5.66238945641727	18.6213377231521	8.94701156552238	-14.0020411681303	-20.525596961964	-15.8265509867795	BAD	BAD
0.0435410708994689	0.209420692794814	-0.00423279184457977	-0.0316561604197712	1.00387956130557	0.906858508143268	-0.167175313866192	0.206135667086436	0.0389036755323418	-0.0409510876411095	0.0399568490021731	2.29621884523179	-2.6733142367583	2.49854298023285	5.28487328975445	19.6965908139793	8.94948140645511	-13.7297925485146	-20.5246427004675	-15.8298420962766	BAD	BAD
0.0432579938855793	0.204537338763728	-0.00618583431002204	-0.0307095208285224	0.998690379228167	0.920003308594839	-0.168255598501672	0.215110228755974	0.156782512567989	0.0734609722353971	0.218421804442385	2.696574	-4.27447393762641	2.22622010706556	5.28487328975445	19.6965908139793	8.94948140645511	-13.7297925485146	-20.5246427004675	-15.8298420962766	BAD	BAD
0.0429336904225734	0.199954185403577	-0.00567523892651745	-0.0301119696176649	0.99710863795183	0.93630029076437	-0.167530482809941	0.21443616386505	0.0324331661239539	-0.0471810568861505	0.216446435298797	2.52841105807076	-3.54507998708295	2.096678	5.28487328975445	19.6965908139793	8.94948140645511	-13.7297925485146	-20.5246427004675	-15.8298420962766	BAD	BAD
0.0431987889684462	0.195835574387267	-0.00384412194534175	-0.0264873015619944	0.991184069568593	0.942355721330663	-0.168977822533331	0.208577327233244	-0.0842056859378618	-0.158408845660623	0.155061595488043	1.90757251205519	-1.07446679815216	2.15370716054884	5.28487328975445	19.6965908139793	8.94948140645511	-13.7297925485146	-20.5246427004675	-15.8298420962766	BAD	BAD
0.0430985445911911	0.192369193343236	-0.00289708004167486	-0.0330165902969769	0.995486541986041	0.936340595180449	-0.167517521244913	0.200855462475963	0.0295948005772876	0.0123322210652323	0.0918121823560814	1.11715963461001	0.424460640201108	2.24031928801376	5.27259451075982	19.6841881737306	8.94954746579065	-13.8503561530561	-20.2836957541563	-15.6860113963651	BAD	BAD
0.0430851707788318	0.189782905209176	-0.00656800695983707	-0.0306966497033191	1.00032307782275	0.922409981189871	-0.165571422531916	0.198979363411584	-0.140961819413594	-0.105933002110623	-0.0237398149201404	0.385399258410129	0.134632497640921	2.09692076655167	4.92055828975445	19.3286008139793	8.95144140645511	-14.1043325485146	-19.7761227004675	-15.3830210962766	BAD	BAD
0.0430519551807196	0.188297330721339	-0.00378085049591517	-0.029767257416354	0.991931915571833	0.920002094301649	-0.165426755695927	0.19158248581494	0.0905042752055916	-0.159049068304926	0.0350191392147402	0.0746737531660035	-0.627388144568225	1.95389867274668	4.92055828975445	19.3286008139793	8.95144140645511	-14.1043325485146	-19.7761227004675	-15.3830210962766	BAD	BAD
0.0426601493156002	0.188051867295818	-0.0024239857209923	-0.0315432451001733	1.00268453222178	0.916200516840889	-0.166035867486556	0.190937326019917	-0.0802522048994919	-0.0385746804486141	0.0273679141751405	-0.0532874582424682	-1.20549794560339	1.82791862230875	4.92055828975445	19.3286008139793	8.95144140645511	-14.1043325485146	-19.7761227004675	-15.3830210962766	BAD	BAD
0.042703874819729	0.189038959151293	0.00438942871695178	-0.0291247295447404	1.00541268087062	0.917729735227423	-0.159232843906901	0.19188953432054	0.0949614412897564	0.0712040126371452	-0.142181268581322	-0.2137543	-1.58711406977858	1.60369037631334	4.92055828975445	19.3286008139793	8.95144140645511	-14.1043325485146	-19.7761227004675	-15.3830210962766	BAD	BAD
0.042701661555144	0.191056008913256	-4.57762816145324e-05	-0.0295689476803265	0.995528978663261	0.916167469012602	-0.16072895661771	0.189059611869075	0.03280364446864	-0.0378458081750141	-0.0285329357332079	-0.0754250617309898	-2.27514355310943	1.41895304832751	4.95501352942197	19.3635343437043	8.93001060707429	-13.9651809628725	-19.7756349587829	-15.3847036189274	BAD	BAD
0.042687530753146	0.19370690233806	-0.00314337333324578	-0.02840830697459	0.999740186068309	0.913300219636401	-0.162365846858176	0.192807266145591	-0.0293382227707576	0.0735397877189524	-0.0833620262358999	0.134099099591623	-2.99278403588702	1.25753454893272	5.64512028975445	20.0632208139793	8.50077140645511	-13.7305925485146	-19.7748127004675	-15.3875400962766	BAD	BAD
0.0425767229175294	0.196504572435683	-0.000667096847798926	-0.0315600398655079	1.00055206191506	0.915853679768499	-0.16147600879507	0.195123871954908	-0.0848948382199678	0.016497143688559	-0.0252483641081258	-0.00135130511619737	-3.56925248636908	1.11045503567014	5.64512028975445	20.0632208139793	8.50077140645511	-13.7305925485146	-19.7748127004675	-15.3875400962766	BAD	BAD
0.0425877458980139	0.199020888002365	-0.00709169573165724	-0.0305476825799098	0.999349066576546	0.91777890389566	-0.164792370339188	0.195235223684747	-0.0261948250441922	0.0231600118722014	-0.0251760581811292	-0.0770583953548333	-3.75787668304631	0.9993417	5.64512028975445	20.0632208139793	8.50077140645511	-13.7305925485146	-19.7748127004675	-15.3875400962766	BAD	BAD
0.0420430101649824	0.200966495115836	-0.00570904487292158	-0.0275736773942755	0.993657637153702	0.917642136524281	-0.164403115848986	0.190960103296083	-0.0153651960592018	0.136732386979539	-0.0286324333090339	0.110578169306703	-3.81073294740456	0.974188954129174	5.64512028975445	20.0632208139793	8.50077140645511	-13.7305925485146	-19.7748127004675	-15.3875400962766	BAD	BAD
0.0419591449789219	0.202187912174187	-0.00450596308051043	-0.0319739750425664	0.997041333235393	0.920167216730469	-0.162820726119004	0.190381472206772	0.155780656885823	0.140397779694986	-0.082059264013543	0.115007920326463	-4.37779581520618	0.96414607241706	5.62365807930822	19.9957832104066	8.52828402467623	-13.8906631400538	-19.61702454455	-15.3862095208438	BAD	BAD
0.0415794389735477	0.202639496663963	-0.00836238515394075	-0.0291450809093042	1.00156912023508	0.918692524177304	-0.164498489843918	0.195288180964339	0.0895935549103801	0.189057439127798	-0.0248406600478101	-0.242372999738959	-5.10634185652286	0.972958592557727	5.29530628975445	18.9640508139793	8.94920140645511	-14.1093025485146	-19.4015027004675	-15.3843920962766	BAD	BAD
0.0415148304795355	0.202366648694568	-0.00430178136947978	-0.0268755462366204	1.00703425813378	0.916472085010304	-0.167329754097695	0.18875354290514	-0.0222023105812826	0.0604037480344648	-0.024872041174032	-0.633048671429007	-6.4337480928311	0.695408601336342	5.29530628975445	18.9640508139793	8.94920140645511	-14.1093025485146	-19.4015027004675	-15.3843920962766	BAD	BAD
0.041708400174634	0.201498287068471	-0.005030564808405	-0.028259885870422	1.00159993456645	0.921817783169878	-0.175260956688413	0.178570968687985	0.0399798465635928	-0.143100903676243	-0.012230578379533	-0.7710513	-9.48413742055146	0.306878759099966	5.29530628975445	18.9640508139793	8.94920140645511	-14.1093025485146	-19.4015027004675	-15.3843920962766	BAD	BAD
0.0415493682762056	0.200219307894095	-0.00250154251264271	-0.0342489876784957	1.00086003297494	0.913829675855303	-0.174752233716336	0.185141435781935	0.0795520525783667	0.114785956238126	0.148944828336194	-2.29052972920455	-16.3964554662012	0.771331368321724	5.29530628975445	18.9640508139793	8.94920140645511	-14.1093025485146	-19.4015027004675	-15.3843920962766	BAD	BAD
0.041548472947855	0.19873008048282	-0.00628938750552934	-0.029865668662283	0.998109602837623	0.913841277593669	-0.162113018777834	0.184280498164641	-0.140847191649687	-0.15467075647055	0.049623847988106	-4.52160054185719	-24.9375940342278	1.62796066979011	5.29381490890706	19.0470485782271	8.91544643619068	-14.1069514158657	-19.5787222805341	-15.3837435242722	BAD	BAD
0.0422171129473766	0.197222337613422	-0.00711409888438313	-0.0255592344900554	0.996908949399901	0.937434877915287	-0.156055790292684	0.173091226654074	-0.0214810371236739	-0.066935907142724	0.218408093821414	-4.20600676043468	-26.6929803317782	1.94118496899427	5.27558628975445	20.0615008139793	8.50287140645511	-14.1043325485146	-19.7761227004675	-15.3830210962766	BAD	BAD
0.0417707645259771	0.195847141470474	-0.00563265340109922	-0.0276777955208067	1.00261943433412	0.949987026033071	-0.15472006003044	0.171545787525004	0.0356028465916355	-0.324303469718177	0.208334991475963	-2.50353741475458	-21.1022837062089	1.84327212758341	5.27558628975445	20.0615008139793	8.50287140645511	-14.1043325485146	-19.7761227004675	-15.3830210962766	BAD	BAD
0.0421435771612242	0.194660373628719	-0.00944959585162271	-0.0260562540944479	0.997678896945894	0.944837077374634	-0.151692998607958	0.174184835948536	0.0408203960938961	-0.0982698404327072	0.0909886053261218	-1.31348063323023	-14.6192983918801	1.40903200821705	5.27558628975445	20.0615008139793	8.50287140645511	-14.1043325485146	-19.7761227004675	-15.3830210962766	BAD	BAD
0.0428770089613326	0.193600030716936	-0.00154545543102969	-0.022150412945978	1.00119011894588	0.930280820676114	-0.14812452627015	0.170899714863041	0.0869441474532312	-0.0326549397731142	0.0297643869475845	-1.452192	-11.8842549833609	0.870895392388124	5.27558628975445	20.0615008139793	8.50287140645511	-14.1043325485146	-19.7761227004675	-15.3830210962766	BAD	BAD
0.0434196443002684	0.192510420543099	-0.00299559061133076	-0.0207318778774904	1.00099993879493	0.922905446924409	-0.145380086220551	0.174130262769053	-0.0316649775235801	0.0718196613509811	-0.036774164924596	-1.50299577570625	-11.7388568519813	0.361585384288824	5.31031225773623	19.9963540576962	8.58260437920477	-13.9971273544702	-19.7754335242201	-15.1408314357637	BAD	BAD
0.0441525863160837	0.191174900593478	-0.00408836039090537	-0.029322178635367	0.998903752552727	0.9251690735964	-0.137177132236789	0.188045011358954	-0.0765948415888145	0.00601463084895838	-0.136442303068816	-1.93643172898515	-11.5238973900333	-0.22717134061876	5.66369428975445	19.3334008139793	9.39399140645511	-13.7123325485146	-19.7736027004675	-14.4974450962766	BAD	BAD
0.044582994846819	0.189360008398669	-0.00742652545977665	-0.0347652605430579	1.00048307613668	0.928503282711308	-0.143129953129758	0.188958380506628	0.024252592295227	-0.103043285776387	-0.0314167505415664	-3.09061821894584	-9.82602060458453	-0.886623738281729	5.66369428975445	19.3334008139793	9.39399140645511	-13.7123325485146	-19.7736027004675	-14.4974450962766	BAD	BAD
0.0450318098295569	0.186876984952129	-0.0100546533842755	-0.0316080629822541	0.999369335678549	0.932108920177003	-0.150982090452019	0.188851787598976	-0.0818052267882163	-0.0970933092619685	-0.0805341114710103	-4.2785599253448	-8.75405312547577	-1.37279594078471	5.66369428975445	19.3334008139793	9.39399140645511	-13.7123325485146	-19.7736027004675	-14.4974450962766	BAD	BAD
0.0452602853321436	0.183631446390669	-0.0051897813580107	-0.034760232488515	1.00113594203947	0.933916199779346	-0.15670982946497	0.191835129335523	-0.0133352019832679	-0.0367267934132658	-0.0193684314405471	-4.81540205353389	-8.4063393473085	-1.57665566752277	5.66369428975445	19.3334008139793	9.39399140645511	-13.7123325485146	-19.7736027004675	-14.4974450962766	BAD	BAD
0.0465296241470176	0.179640045551627	-0.0051746305309485	-0.0358354737966695	1.00568978375779	0.936723084566675	-0.168535941022805	0.187175512573983	0.0788934343164892	0.0235684790907538	0.0354720103766621	-4.91805157828791	-7.76826342605196	-1.80322325908442	5.66285353318222	19.3331199077177	9.30171576497566	-13.8317525401224	-19.89533479886	-14.4955371224425	BAD	BAD
0.0466208050546046	0.175007189613118	-0.00213667969491147	-0.0331292780910184	1.00381485217946	0.942834929474788	-0.180594266557762	0.188323338579335	-0.0483040266563758	0.090323034702089	0.0353485348786442	-4.8989179600846	-6.73296868378588	-1.88617361319967	5.65555328975445	19.3306808139793	8.50049140645511	-14.0811125485146	-20.1495227004675	-14.4915530962766	BAD	BAD
0.0469902231719181	0.16988291883837	-0.00553545504068274	-0.0297350538699227	1.00248004946196	0.942823049515747	-0.184066288228413	0.184181466519072	0.277088810506938	0.171640640268527	0.0352184677923501	-4.3119999965427	-5.23995003434135	-1.804962	5.65555328975445	19.3306808139793	8.50049140645511	-14.0811125485146	-20.1495227004675	-14.4915530962766	BAD	BAD
0.0474644866674731	0.16445660648173	-0.00358215166730059	-0.0335027020237866	1.00108448110234	0.937115875836934	-0.18106181928186	0.176914157332535	0.187078619185657	-0.0158083076310627	0.0487650495463135	-3.26096374094615	-2.82754405307811	-1.93447204715504	5.65555328975445	19.3306808139793	8.50049140645511	-14.0811125485146	-20.1495227004675	-14.4915530962766	BAD	BAD
0.0478044574042019	0.158998144277793	0.000425366593673931	-0.0322834582563756	0.997657428101875	0.924060632341769	-0.185010443874778	0.16752755522123	-0.0457303069990066	0.163475588890269	0.136095634974425	-2.06535630841318	-0.389515808951089	-2.28173266900994	5.61317587147732	19.3725129093764	8.55182149448859	-14.0811125485146	-20.1495227004675	-14.4915530962766	BAD	BAD
0.0477064436743234	0.153879438135559	-0.00481231992489138	-0.0304438660839296	1.00016938970961	0.910531171067785	-0.191673719348159	0.159932306256184	0.239796695832176	-0.0816616762665643	-0.0115299300521488	-1.25923092647215	0.639328262309513	-2.65805634429842	5.28487328975445	19.6965908139793	8.94948140645511	-13.9378424898694	-20.1488079779454	-14.3267070240722	BAD	BAD
0.0477170474452317	0.149512682700387	-0.00146195229826456	-0.032386759322313	0.993300375329493	0.903053051005069	-0.192155578286875	0.155266869112802	-0.0290148586472101	0.0775336014153259	0.0741806771723194	-0.880563876595561	-0.328523955515712	-2.86955413064647	5.28487328975445	19.6965908139793	8.94948140645511	-13.6982425485146	-20.1476127004675	-14.0510240962766	BAD	BAD
0.0478083070336122	0.14622968070044	0.00103491646764718	-0.0333033759419332	0.996002666204459	0.907646215955043	-0.193180953651457	0.160308927021274	0.361535212327842	0.0701043884923841	-0.0867609070601509	-1.03007976988742	-1.88392461302247	-2.59919534592245	5.28487328975445	19.6965908139793	8.94948140645511	-13.6982425485146	-20.1476127004675	-14.0510240962766	BAD	BAD
0.0479012033165877	0.14419444682251	0.000299059219942311	-0.0256109413612661	0.995062916089251	0.92146265765388	-0.19427634300899	0.161308368104089	0.0351584579375477	0.0249489504454635	-0.0638600323702342	-1.09249495236653	-1.92977092135246	-2.24200046601205	5.28487328975445	19.6965908139793	8.94948140645511	-13.6982425485146	-20.1476127004675	-14.0510240962766	BAD	BAD
0.0477588528735658	0.143394796939252	0.00249142839458096	-0.0306157540607596	0.998883896319806	0.931901873972398	-0.193496391436008	0.15187665054022	0.0431201703361311	0.0620274406251454	0.0959044606375316	-0.73639503867928	-0.416217920852839	-1.81096051287608	5.28606716235171	19.6496805039259	9.00689450440518	-13.6982425485146	-20.1476127004675	-14.0510240962766	BAD	BAD
0.047436304907755	0.143669585631454	0.00460623963840502	-0.0248357460977026	0.994462499745261	0.929884558621384	-0.194093081717695	0.143106654528659	0.0968737365195749	-0.0269263035769159	0.0957886852397897	-0.0220937165570537	0.62437904250009	-1.45757001505699	5.29416028975445	19.3316808139793	9.39609140645511	-13.5702171551013	-19.8290268249505	-14.0537890915071	BAD	BAD
0.047062004773168	0.144752163853585	0.00243210507088422	-0.0282672786974343	0.998271693679585	0.92634054411749	-0.193421566654768	0.141162843878686	0.0967322210996079	0.0452194153912107	0.0548726240670419	0.351629810024398	0.665205875028937	-1.23775546165131	5.29416028975445	19.3316808139793	9.39609140645511	-13.3967225485146	-19.3972927004675	-14.0575360962766	BAD	BAD
0.0468360573866092	0.14635932825583	0.00177847830120379	-0.0233217161515981	0.998284191929714	0.923445855872858	-0.194680272906629	0.145537213876315	0.0711848587976458	-0.130218286026759	-0.19228483398038	0.41932342298605	0.397930614739935	-0.971683229213438	5.29416028975445	19.3316808139793	9.39609140645511	-13.3967225485146	-19.3972927004675	-14.0575360962766	BAD	BAD
0.0465768010542287	0.148290949558969	0.00307867524029166	-0.0260489731800465	0.995739989243528	0.922035164168103	-0.193331070209492	0.146672703170322	-0.0632544757762223	0.0689645421610432	-0.0954899014320897	0.760214597258723	0.0842742706894825	-0.7685891	5.29416028975445	19.3316808139793	9.39609140645511	-13.3967225485146	-19.3972927004675	-14.0575360962766	BAD	BAD
0.04613075396768	0.150471332217184	0.000387006737412187	-0.0226711915738188	0.998692431510698	0.920594370477883	-0.187046935726603	0.143464183195278	0.0967225194758905	0.0172874655832176	-0.165093125997865	0.991548647509839	-0.757718648789167	-0.68356428413175	5.29358072063326	19.3314871496047	9.33247408338636	-13.3967225485146	-19.3972927004675	-14.0575360962766	BAD	BAD
0.0434297635043637	0.152932905344029	-0.000477925782911742	-0.0247102639357931	1.00052628163256	0.921729944806813	-0.180117765617385	0.1486333139094	0.0876404252974538	0.0521539782737466	-0.234042630061557	0.730575211554799	-2.4366865938843	-0.498833437179897	5.29009028975445	19.3303208139793	8.9493414064551	-13.3920061352626	-19.7531467927772	-14.0562323143655	BAD	BAD
0.0428935403357098	0.155765040108258	-0.00142616151809819	-0.0242312782453204	0.99832920435258	0.931665971995454	-0.175631750623797	0.153900606572324	0.0254941134850575	0.195286246297703	-0.0165568210348436	0.225251149738556	-4.0379523787407	-0.225387261376311	5.29009028975445	19.3303208139793	8.9493414064551	-13.3867925485146	-20.1465127004675	-14.0547910962766	BAD	BAD
0.042176820413154	0.15902838374201	-0.00443097258185149	-0.0244704984895695	1.00558666952411	0.943550727963741	-0.177568934543787	0.153874080820847	-0.0273409491393083	-0.117938742379211	0.0262125625080493	0.0339332	-4.53677978078721	0.180312314771039	5.29009028975445	19.3303208139793	8.9493414064551	-13.3867925485146	-20.1465127004675	-14.0547910962766	BAD	BAD
0.0416585448070485	0.162659275680013	-0.00564188305451104	-0.0277861644161857	0.998381780310005	0.951334563610519	-0.178314219684443	0.158016660989398	-0.0367395862691214	0.12803157359745	-0.0443044773926523	0.144562213315438	-4.061355087949	0.542755498801998	5.29009028975445	19.3303208139793	8.9493414064551	-13.3867925485146	-20.1465127004675	-14.0547910962766	BAD	BAD
0.0407424787204027	0.16640087501743	-0.00740167557643468	-0.0268306597377086	1.0008381074059	0.95079846896419	-0.175062188492351	0.155183516064959	-0.0794439774040058	0.0676606086311726	-0.13793654200815	0.450959587434128	-2.74988888757182	0.698252764348788	5.40616776045885	19.3310705725823	9.01846758764726	-13.3867925485146	-20.1465127004675	-14.0547910962766	BAD	BAD
0.0402944098160762	0.169800549445324	-0.00546090825756973	-0.0226009470835847	0.996322749448467	0.945712764349234	-0.173042697232462	0.146088163302587	-0.0271759092057094	0.0168156461556758	-0.0671582328207801	0.422515377207973	-2.31805988558149	0.894202288603307	6.03322528975445	19.3351208139793	9.39189140645511	-13.5754699156965	-20.1471735669024	-14.0525097302709	BAD	BAD
0.0395653816526758	0.172309836492203	-0.00371267981399279	-0.0286449062515723	0.995841503113889	0.940704918865366	-0.164810235285611	0.139506907153367	-0.0270661639864277	0.00706367814260975	0.015644496744982	0.591107542574234	-3.44450736110234	0.868775417253402	6.03322528975445	19.3351208139793	9.39189140645511	-14.0719925485146	-20.1489127004675	-14.0465060962766	BAD	BAD
0.0394028505079628	0.173417181504158	-0.00617326380551292	-0.0276364811669562	0.996662349985341	0.932573085676431	-0.161424198169803	0.140834345744739	-0.037247836277166	-0.013758455425154	-0.0764467698981839	1.26685120964286	-5.599115394471	0.748577697470229	6.03322528975445	19.3351208139793	9.39189140645511	-14.0719925485146	-20.1489127004675	-14.0465060962766	BAD	BAD
0.0391272145363565	0.172709871961962	-0.00803711462751777	-0.0248717886453462	0.999825902338755	0.929685051652968	-0.152642133536533	0.14652301259291	-0.0889218513052336	0.136776763461847	-0.00110914765416504	2.42312745406153	-8.30390183365966	0.821524277819099	6.03322528975445	19.3351208139793	9.39189140645511	-14.0719925485146	-20.1489127004675	-14.0465060962766	BAD	BAD
0.0388022923159805	0.169900857927865	-0.00686120856311301	-0.0275777581000245	0.994381345343463	0.925450809404792	-0.14757341027553	0.136138024594645	-0.0888098620087149	0.136725582107135	0.145496658124447	3.24403083179087	-12.1983777016109	0.559813407401233	6.03322528975445	19.3351208139793	9.39189140645511	-14.0719925485146	-20.1489127004675	-14.0465060962766	BAD	BAD
0.0385274579452279	0.164865808503065	-0.0107322405336566	-0.0305761421444319	1.00105639313747	0.929260331753602	-0.14669038713833	0.137233434614157	-0.0315537297490298	-0.0852288248753739	-0.124019168784932	3.38334867062941	-16.5192391926131	0.247925297741572	5.35707511900817	18.6546906160298	8.98324016746357	-14.0736115319197	-20.0268830478739	-14.0469533526579	BAD	BAD
0.0383250371307005	0.157636848962479	-0.00928163642150009	-0.031669281140515	0.996281205171244	0.940535637089328	-0.154725920682445	0.136948784071625	-0.198715015310755	0.06312059352038	-0.0346319201273183	2.6951668172525	-18.4951698946071	0.206821	5.30052328975445	18.5977808139793	8.94906140645511	-14.0769625485146	-19.7743027004675	-14.0478790962766	BAD	BAD
0.0379552158049487	0.148371818316097	-0.0126797838828066	-0.0340776178887095	1.00300267569738	0.944981254311095	-0.157070523723555	0.132824683842707	-0.0399653598669545	0.0206966659927533	-0.0820491668726209	2.11084371238969	-17.5901966244182	0.164644441139627	5.30052328975445	18.5977808139793	8.94906140645511	-14.0769625485146	-19.7743027004675	-14.0478790962766	BAD	BAD
0.0375602082823298	0.137406595510037	-0.00759091608538772	-0.0309755679144877	0.996825211263052	0.940607927381938	-0.160267755230276	0.125398285277146	0.0310282495860878	0.0721995692922507	0.0271663344085979	1.44129907272288	-14.6905432080387	0.0631922624125354	5.30052328975445	18.5977808139793	8.94906140645511	-14.0769625485146	-19.7743027004675	-14.0478790962766	BAD	BAD
0.0373767836975034	0.125408801665672	-0.00531234147758721	-0.0320796464174383	1.00079704969275	0.93771218096929	-0.164156904046518	0.12061606245618	-0.0804941634421752	-0.148245378745348	-0.135009036849387	0.894761347102115	-12.1412788486958	-0.0206999433647776	5.30052328975445	18.5977808139793	8.94906140645511	-14.0769625485146	-19.7743027004675	-14.0478790962766	BAD	BAD
0.0370518390288963	0.113488494146763	-0.00748083781273123	-0.0344825292730535	0.995239446993681	0.930181729949678	-0.16439451754902	0.129303109446284	-0.0304865324908517	0.00494893099625384	-0.0326502779089487	0.7769958	-11.0905626732905	-0.304363468616338	4.59821107827275	19.2809894946191	8.95326873727772	-13.9189178586522	-20.0547051762342	-13.3789693802972	BAD	BAD
0.0370013057581096	0.103024107396516	-0.00306858063746961	-0.0309053767415233	0.998470088710755	0.925870777244935	-0.168987604522266	0.12758426949515	0.0316303831682382	0.129230896136232	-0.0250082990091062	0.442190666395389	-10.7388527928235	-0.787929275104931	4.55102628975445	19.3268908139793	8.95355140645511	-13.6567725485146	-20.5198027004675	-12.2694632962766	BAD	BAD
0.0369836386788725	0.095185090907752	-0.000888477995342284	-0.0343093749578488	0.997288567110049	0.933900859184562	-0.176171299004855	0.13462798843709	-0.0229574981466809	0.136427357728799	-0.197322127008698	-0.67887515340875	-10.3871352764033	-0.964121415663155	4.55102628975445	19.3268908139793	8.95355140645511	-13.6567725485146	-20.5198027004675	-12.2694632962766	BAD	BAD
0.0368300188050486	0.0905166865224626	-0.00532874049572519	-0.0392147281078475	0.99673211241474	0.941325232754005	-0.174835171593813	0.141729559561148	0.0906295064774305	0.136441548249213	0.0227175829631266	-1.42505608303197	-9.63452152656525	-0.8905154	4.55102628975445	19.3268908139793	8.95355140645511	-13.6567725485146	-20.5198027004675	-12.2694632962766	BAD	BAD
0.0366831577048647	0.0888439802329886	-0.00329893033952887	-0.0352995868380967	1.00175337179611	0.943762934244695	-0.169062673304567	0.132881946503078	0.0386401644228829	-0.148446941519847	0.151524453601072	-0.14724054881035	-7.73046399599064	-1.06822881969531	4.55102628975445	19.3268908139793	8.95355140645511	-13.6567725485146	-20.5198027004675	-12.2694632962766	BAD	BAD
0.0362324441524286	0.0893918336835395	-0.00321888192516717	-0.0345948050965069	0.996998778819446	0.946818277897044	-0.170625771855719	0.102303439050751	-0.0234282851785192	-0.106985035469584	0.0417760032456096	2.17945554721456	-5.751846166929	-1.16124272355472	5.60513335363259	19.33178768036	8.94755155657902	-13.9794868734442	-20.5211803815311	-12.4554333280797	BAD	BAD
0.0366812608747969	0.0910452404366582	-0.00518347506844256	-0.0290171762381965	0.994974825266267	0.956873034550557	-0.176470891397	0.0764081256258985	-0.0265870316218382	-0.104072181137245	0.0356051399533059	4.55947758610006	-3.48838312921813	-1.37736687545285	5.65962328975445	19.3320408139793	8.94724140645511	-14.4133825485146	-20.5230327004675	-12.7054736462766	BAD	BAD
0.0362555175405888	0.0927304255939894	-0.00528204770747135	-0.0264253332855945	0.999057733045297	0.942588057089117	-0.181187923891627	0.0774067425604882	0.0325855780632854	-0.104039188831647	0.0937688270831861	4.78120744256468	3.18678924462928	-2.09027805921318	5.65962328975445	19.3320408139793	8.94724140645511	-14.4133825485146	-20.5230327004675	-12.7054736462766	BAD	BAD
0.0366634504695369	0.0937099979570067	-0.00101723568523852	-0.0295226526572122	0.998720878023042	0.886108661078917	-0.179769454377697	0.0912565216910729	0.154007588078435	-0.103912341393394	0.213182184359208	1.22968710149057	3.17538347649573	-2.34835821207335	5.65962328975445	19.3320408139793	8.94724140645511	-14.4133825485146	-20.5230327004675	-12.7054736462766	BAD	BAD
0.0364338769942561	0.0936468190938013	-0.00516189463915808	-0.0240976522468468	0.997399515910287	0.86723056972062	-0.175010691227315	0.141469212455453	-0.01976872964372	-0.0461197103308486	0.276465548295126	-2.74902756837654	-11.8704699753586	-2.4430529914219	5.65962328975445	19.3320408139793	8.94724140645511	-14.4133825485146	-20.5230327004675	-12.7054736462766	BAD	BAD
0.0362626673055795	0.0925659397550919	-0.00152165513770971	-0.0233592512045749	1.00336383174967	0.924687044939653	-0.184113783915411	0.173120729485575	0.0328519003877124	-0.101588562453016	0.102346166863243	-5.20939500649233	-19.9712448448363	-2.41741139985698	4.94775726203061	18.974071813442	8.52018102203207	-14.413768831474	-20.1654395963614	-12.494542763252	BAD	BAD
0.0361138002888462	0.0908107557874353	2.54947924327799e-05	-0.0251918399503502	0.998429729322472	0.980840703666266	-0.18832892159411	0.145397865476374	0.0949214662364257	-0.0454149612664277	0.0368638144104006	-4.36622089956015	-11.8580397867501	-1.58174361292323	4.92170428975445	18.9609708139793	8.50455140645511	-14.4141925485146	-19.7731927004675	-12.2631708962766	BAD	BAD
0.0361693247865107	0.0889001290732686	-0.000885876271268903	-0.0224413420773775	1.00249674421923	0.97858692625767	-0.183092291945654	0.103749201297308	-0.0834730544085063	-0.160054516798986	0.034853824918332	-2.08913074662979	-1.97754216149658	-0.332210081007311	4.92170428975445	18.9609708139793	8.50455140645511	-14.4141925485146	-19.7731927004675	-12.2631708962766	BAD	BAD
0.0362636816478025	0.0872974580280605	-0.00337930006868662	-0.0204787454111897	0.995169935029519	0.94320273405405	-0.179555025130795	0.0895898563452294	-0.0287142171072398	0.0703674211286973	-0.0243959687442035	-0.836516750853347	1.99011072369352	0.422808527186167	4.92170428975445	18.9609708139793	8.50455140645511	-14.4141925485146	-19.7731927004675	-12.2631708962766	BAD	BAD
0.0365973188198886	0.0862566447862667	0.000432771133645987	-0.0208575959357922	1.00244598038613	0.912829783091583	-0.183604398463683	0.10220468247084	0.033322340059002	-0.098943881544508	-0.0853880564305101	-1.204504	-1.13363380014784	0.661946184466784	4.92170428975445	18.9609708139793	8.50455140645511	-14.4141925485146	-19.7731927004675	-12.2631708962766	BAD	BAD
0.0365263833932552	0.085805134261738	-0.0022546165815025	-0.0252154871664909	1.00543441460839	0.917831922587104	-0.19043167668607	0.115258636489698	0.0347418870309926	-0.279720135068662	-0.146319303342402	-0.946951689915674	-4.70127281396495	0.521886861110858	5.64263425423266	19.6837863416385	9.37500251934949	-14.1166547753237	-19.875872250352	-12.1429344466129	BAD	BAD
0.0365369578945586	0.0858217543213195	0.00139519273214224	-0.0213999560302324	0.996532407089793	0.938478339687864	-0.190687636105198	0.126584796708357	0.034678222753851	-0.0476346052658698	-0.147368813294894	0.0624050445450085	-6.17931064023267	0.407228635385638	5.65847728975445	19.6996708139793	9.39413140645511	-13.3411625485146	-20.1434927004675	-11.8295542962766	BAD	BAD
0.0354308009504051	0.0861403557033428	-0.00316733447503582	-0.0305313510523032	1.00151124350938	0.958172277030716	-0.184273169598235	0.130277364820026	-0.0262028635946018	-0.0431088629242326	-0.147275930640681	0.937679239184529	-4.47498313728188	0.505077525621672	5.65847728975445	19.6996708139793	9.39413140645511	-13.3411625485146	-20.1434927004675	-11.8295542962766	BAD	BAD
0.0356968236747489	0.0865969736198105	-0.00518994469611697	-0.0287915666571752	1.00305439977651	0.960492790704126	-0.182170211464013	0.125504062310877	0.0951044947169014	-0.0432041566425672	-0.0268674269638566	0.853299130278974	-0.896737586487543	0.652310712185091	5.65847728975445	19.6996708139793	9.39413140645511	-13.3411625485146	-20.1434927004675	-11.8295542962766	BAD	BAD
0.0357135501012915	0.0870212047332659	-0.00039171732563258	-0.0296435025763709	0.999215487815772	0.953685652232952	-0.178051334970613	0.114234075409193	0.0354010417433952	0.0161957591134636	-0.0251242075546108	0.447719792111312	2.3704525052972	0.694526	5.65847728975445	19.6996708139793	9.39413140645511	-13.3411625485146	-20.1434927004675	-11.8295542962766	BAD	BAD
0.0358090856385269	0.0872329767718643	-0.000951721259820223	-0.0233592190693619	0.995422802019498	0.945938928973758	-0.17448338957728	0.105656181056723	0.0348327802831968	0.0168140190408653	-0.0251486019059998	0.263438329009157	3.10056400092905	0.694526	6.01723969428529	19.6986780875292	8.50504559773874	-13.4415876974147	-20.2665986180937	-11.8278706374782	BAD	BAD
0.0362193686847656	0.0870860906511446	-0.00036015824990028	-0.028653016217269	0.99916955033736	0.933598382459152	-0.170736055897368	0.107153848046001	-0.0884395062986438	0.136336009437426	0.0961135808438574	-0.383515417127707	1.61497092051829	0.797473638280844	6.01986828975445	19.6986708139793	8.49853140645511	-13.6476525485146	-20.5192027004675	-11.8244158962766	BAD	BAD
0.0355978111981122	0.086538438468811	-0.00467957142885721	-0.0321615116148956	1.0015857390383	0.930856220600335	-0.166997178110726	0.105288382044576	-0.150760206325488	-0.163013057980613	0.0357222503945664	-1.14527261067562	0.0823371454548363	1.06295310283873	6.01986828975445	19.6986708139793	8.49853140645511	-13.6476525485146	-20.5192027004675	-11.8244158962766	BAD	BAD
0.0347964350063518	0.0856884440637221	-0.000805445495352784	-0.0330618554507121	0.995778071947177	0.934529268191347	-0.163670643696272	0.103849674316812	-0.0269548839154081	0.136784413174808	-0.0860442402315284	-1.15561089900935	-0.464618392310012	1.0731315856174	6.01986828975445	19.6986708139793	8.49853140645511	-13.6476525485146	-20.5192027004675	-11.8244158962766	BAD	BAD
0.0344913115477008	0.084780879878073	0.000134985086598049	-0.0296598084006933	1.00011963717665	0.934649169369601	-0.162164307807371	0.105027726222834	-0.0886056054751371	-0.0429344981674984	0.0966064063351721	-0.9568169	-0.640906809146427	0.787682562521601	6.0170976756442	19.6972749903934	8.4985467348037	-13.6476525485146	-20.5192027004675	-11.8244158962766	BAD	BAD
0.0340491509789374	0.0841871056184852	-0.00471993635720912	-0.033138894101299	0.995817631244685	0.932160869264063	-0.160061721020323	0.105701939476254	-0.0264389783734425	0.0772382417922876	0.0961254872105824	-0.886587604902717	-1.53423947951833	0.426137085272757	5.28601928975445	19.3289608139793	8.50259140645511	-13.9321149613779	-20.3785668788935	-11.8215182312722	BAD	BAD
0.0333751591148009	0.0842931611186438	-0.00517535826165622	-0.0345694430617432	0.998157554941433	0.932314146126395	-0.155177532839759	0.109176099175453	0.0339650779918566	0.134637932589673	0.0366405820622897	-0.963322835801321	-2.73835447006373	-0.0570763204004445	5.28601928975445	19.3289608139793	8.50259140645511	-14.4000925485146	-20.1472027004675	-11.8167511962766	BAD	BAD
0.032833078790253	0.0853232984260514	-0.00621104023285744	-0.0307047667129159	0.993953025749059	0.931826351587828	-0.153823708532509	0.110183292120302	-0.0887558477244979	-0.103607624055071	0.156494166248008	-1.34040458879461	-3.34031537691802	-0.353717124974926	5.28601928975445	19.3289608139793	8.50259140645511	-14.4000925485146	-20.1472027004675	-11.8167511962766	BAD	BAD
0.031978688656091	0.0872316019520022	-0.00425309182537872	-0.0301921518528359	0.997359651435548	0.930861551813503	-0.154649691874794	0.109967525598052	-0.0867439619661672	-0.103610191917211	0.0960816805561715	-1.57860469883859	-3.42138724903443	-0.4637735	5.28601928975445	19.3289608139793	8.50259140645511	-14.4000925485146	-20.1472027004675	-11.8167511962766	BAD	BAD
0.0314800266741783	0.0896759753246603	-0.0037334829534053	-0.0298375485777048	1.00301778997454	0.93219195561698	-0.156889243095155	0.108966735625646	0.0332278930803622	-0.100472090125693	0.0905731539188807	-1.73589515795514	-3.26565246953717	-0.565793886415659	5.29904358038257	19.329021435845	8.50251739138658	-14.4000925485146	-20.1472027004675	-11.8167511962766	BAD	BAD
0.0308843308355612	0.0920344297460445	-0.00376002552411395	-0.0363516406538091	1.00104797132295	0.934574456057595	-0.155124548396414	0.103284410371213	-0.0858589150486049	0.0766480353219595	-0.210063434152835	-1.5141741138132	-2.94770314731816	-0.733744588155131	6.02508528975445	19.3324008139793	8.49839140645511	-14.2420994058764	-19.9861462637168	-11.8192754363118	BAD	BAD
0.0304768074805621	0.0935472186277842	-0.00912118717565243	-0.0274397954152879	1.00064204453602	0.934883533713594	-0.156323864565212	0.0999207088642731	0.0327450590852159	0.0766615399525295	-0.266918125145829	-1.18496746481313	-2.748684	-0.822054164994781	6.02508528975445	19.3324008139793	8.49839140645511	-14.0313225485146	-19.7712827004675	-11.8226429962766	BAD	BAD
0.030253286215581	0.093589791875258	-0.00715769299482147	-0.0307103081447984	0.997796345253983	0.934069286255185	-0.158975464484676	0.108187516971961	-0.0851664864505892	0.0734128429949526	-0.144629621688683	-0.997328383745622	-3.08711357814351	-1.05459971956259	6.02508528975445	19.3324008139793	8.49839140645511	-14.0313225485146	-19.7712827004675	-11.8226429962766	BAD	BAD
0.0297607035302923	0.0918878489986873	-0.00622758493335645	-0.0296913254064421	0.998696780397727	0.934832915737156	-0.158658245411572	0.108898631323332	0.0354871748566543	-0.0420201804259349	-0.0311146341934664	-0.80968707746482	-3.76930467182668	-1.31221964588398	6.02508528975445	19.3324008139793	8.49839140645511	-14.0313225485146	-19.7712827004675	-11.8226429962766	BAD	BAD
0.0296913938307963	0.0885859674241763	-0.00672630119155103	-0.0278316916093865	0.99724122109181	0.936023194963038	-0.160712708575919	0.107138441715271	0.031700301230428	0.0145608187934539	-0.200799721809302	-0.476922024777781	-4.19225948296989	-1.63540892280981	6.00193605411892	19.3438811501335	8.52459796973313	-14.0313225485146	-19.7712827004675	-11.8226429962766	BAD	BAD
0.0295611395659706	0.0842122536838368	-0.00643756446499682	-0.0287668115630732	0.995259382600255	0.940434829338678	-0.166467711401971	0.109831779116716	-0.0862374948733574	-0.0435562607629125	0.02915667524434	-0.421299947559187	-3.75983197119635	-2.24798217910055	5.28836428975445	19.6977608139793	9.33241140645511	-14.0269557188182	-19.7709906208496	-11.6095460643478	BAD	BAD
0.0298528891327658	0.0794967156512488	-0.0113574383893696	-0.0288533801962074	1.00508132208234	0.938790258324416	-0.166306927828025	0.114445494741323	-0.0218069853557156	-0.0345540012545017	-0.149578746764422	-0.919674783083662	-4.8856661371321	-1.97156896689004	5.28836428975445	19.6977608139793	9.33241140645511	-14.0222025485146	-19.7706727004675	-11.3775960962766	BAD	BAD
0.0310188048907291	0.0750938143551236	-0.00609803786372555	-0.0282505516613547	0.993781041846377	0.94440769482421	-0.161438778570027	0.122199020549043	0.0949794051862482	0.194574319247927	-0.195992481116173	-0.364024689693477	-7.20462747105757	-1.39026895921747	5.28836428975445	19.6977608139793	9.33241140645511	-14.0222025485146	-19.7706727004675	-11.3775960962766	BAD	BAD
0.0307071034364272	0.0714276826867349	-0.00219436424619639	-0.0277377446580469	1.00155632217721	0.964278712700573	-0.162227816136829	0.122895383407004	0.0354195694322361	0.131647932391636	0.0811456336198131	0.948967724681864	-5.98701846578976	-1.48435243872484	5.28836428975445	19.6977608139793	9.33241140645511	-14.0222025485146	-19.7706727004675	-11.3775960962766	BAD	BAD
0.0296998575158187	0.0687084190894065	-0.0103410060595239	-0.0278005945478178	1.00021064458336	0.966855134891607	-0.166930490301788	0.0997255304484501	0.0326659986844733	0.0193895626836463	-0.260458013304307	1.03660885136748	0.875740057583441	-1.37355365871073	5.28860240909217	19.6810399608685	9.33240501521522	-14.0222025485146	-19.7706727004675	-11.3775960962766	GOOD	BAD
0.0289516522151822	0.0669915881830852	-0.00444172446458511	-0.0262601890443106	0.999956985386721	0.942556184757709	-0.167047044259189	0.0873643517167806	-0.032335284321273	0.0738742553395416	-0.074039219047432	0.762523924418986	3.5321033616635	-1.14426582617246	5.29358028975445	19.3314908139793	9.33227140645511	-13.8294974048452	-19.8746017448719	-11.3795257444037	GOOD	BAD
0.0286654385441676	0.0662246976764336	-0.00721124941208292	-0.0255128142876951	1.00434601645642	0.921979380165969	-0.164094444011258	0.0868089903156285	-0.137456793882355	0.00445959591090667	0.145480555834944	0.4054645	0.825750468968039	-1.012442	5.29358028975445	19.3314908139793	9.33227140645511	-13.3320325485146	-20.1428927004675	-11.3845070962766	GOOD	GOOD
0.028352573151831	0.0662844544223081	-0.00670631303635952	-0.0278344879581968	1.00025801592307	0.9177915768862	-0.16045563489496	0.0965985828373644	0.0877355568067595	-0.220321570180085	-0.0791813435331314	0.646473634831618	-3.02563069066814	-1.08545031201962	5.29358028975445	19.3314908139793	9.33227140645511	-13.3320325485146	-20.1428927004675	-11.3845070962766	GOOD	BAD
0.0281086887562707	0.0669914765346268	0.0018200803456387	-0.0284074402140622	1.00101747763629	0.925250604126055	-0.157119932694874	0.102527596768299	-0.0881262911454145	-0.156507270335057	0.0499474345053319	1.210449	-4.949787590106	-1.29402445910238	5.29358028975445	19.3314908139793	9.33227140645511	-13.3320325485146	-20.1428927004675	-11.3845070962766	GOOD	BAD
0.0276638484215702	0.0680948636468831	-0.0024243396362234	-0.0323524938288621	0.999559162878263	0.936995714939099	-0.15554763101377	0.100354863383758	-0.0807086203444092	-0.0466731519940893	0.261665542402884	0.933446497136241	-4.92166445763736	-1.31978149874283	5.29368290228811	19.3096461156207	9.30949748799158	-13.3320325485146	-20.1428927004675	-11.3845070962766	BAD	BAD
0.0274283584626107	0.0692557166941532	0.0022285951440133	-0.0281457084808936	0.998509423376536	0.941512368835687	-0.157307161918014	0.102256146002113	0.0397218681432462	-0.110550651311721	-0.0136153856594351	0.159863883221207	-4.6248730164446	-1.15514557779153	5.29530628975445	18.9640508139793	8.94920140645511	-13.4376920686464	-20.143449705237	-11.5299486551036	BAD	BAD
0.0268254663216789	0.0700823578436781	-0.00268601377328589	-0.0279839415529932	1.00328222590732	0.942402547349092	-0.160603241206112	0.104315355825574	0.0858247562938426	-0.219286665459612	0.149827025426541	-0.255819552857866	-4.663779	-0.969870080136447	5.29530628975445	18.9640508139793	8.94920140645511	-13.6526125485146	-20.1445827004675	-11.8257891962766	BAD	BAD
0.0266696011482249	0.0702286293010158	-0.0014779783496994	-0.0246204739206922	1.00587226887419	0.944722199452969	-0.165994336880805	0.11303196884358	-0.0879517190370538	-0.146664334294186	0.0275513230702562	-0.467537580716626	-4.52170293515713	-0.747267845083185	5.29530628975445	18.9640508139793	8.94920140645511	-13.6526125485146	-20.1445827004675	-11.8257891962766	BAD	BAD
0.02634349516383	0.0694947041226368	-0.00346896880967374	-0.0288288517627477	0.998205329196969	0.946788327683843	-0.165647823435511	0.115874943660763	-0.087845052915377	0.081852796765548	-0.0818111687080033	-0.7759763864755	-4.06959921468463	-0.59793932509668	5.29530628975445	18.9640508139793	8.94920140645511	-13.6526125485146	-20.1445827004675	-11.8257891962766	BAD	BAD
0.0271778727884499	0.0678786979734963	-0.00553476465234974	-0.0303782984932312	1.00342250310696	0.947157670562017	-0.164889800506501	0.112842144757615	-0.0832440549594854	0.120145419266093	-0.0163098523516833	-0.871989718191761	-3.52057936952836	-0.4028103	5.2959870105318	18.9373035523381	8.98193713450198	-13.6526125485146	-20.1445827004675	-11.8257891962766	BAD	BAD
0.0258849100387628	0.0655865304025808	-0.00382663600979002	-0.0321399001880899	0.996025432029479	0.947073652479518	-0.165035507105438	0.110958105480705	-0.0256765781712117	-0.10257453425539	0.0873172927677124	-0.903560447243385	-2.78004163136259	-0.286986532510434	5.30459328975445	18.5991408139793	9.39581140645511	-13.6437894180945	-20.2864709489672	-11.4870493465072	BAD	BAD
0.0269174312741422	0.0629853356951541	-0.00429064496846997	-0.0317697486429398	0.998777915007541	0.943484572888901	-0.158748917321074	0.10547002654131	-0.0109279604890789	-0.0929869141676016	-0.0253758894650127	-1.16365847166811	-2.0551697798998	-0.145553256945141	5.30459328975445	18.5991408139793	9.39581140645511	-13.6293925485146	-20.5179927004675	-10.9343210962766	GOOD	BAD
0.0268496001668837	0.0604684987674039	-7.13333656947429e-05	-0.0276083023288561	0.999520070383127	0.937583778268522	-0.159420428857732	0.0927750614518233	0.145019384341014	0.00312718642570844	-0.0205003656356226	-1.41504881952858	-2.36586199597924	-0.0979453381335063	5.30459328975445	18.5991408139793	9.39581140645511	-13.6293925485146	-20.5179927004675	-10.9343210962766	GOOD	BAD
0.0263447902467927	0.0583036543497353	-0.00678174763573205	-0.0322749762992616	0.997874070219478	0.934751529734094	-0.157843812478832	0.0872016411226973	-0.0205019385119263	-0.1421502251353	0.0251581038463454	-1.22357515627746	-3.64443538979867	0.18492895262266	5.30459328975445	18.5991408139793	9.39581140645511	-13.6293925485146	-20.5179927004675	-10.9343210962766	GOOD	GOOD
0.0265806207454733	0.0565690520977785	0.00250874174064433	-0.0325530204784946	0.999418350543285	0.94007961938547	-0.158080026239014	0.0944702104527777	0.0469822435275374	0.0622716018768558	-0.070472661888903	-0.764767500455051	-4.50481948139551	0.3287472	5.33551558008412	18.6629747057142	9.35674199887496	-13.6293925485146	-20.5179927004675	-10.9343210962766	GOOD	GOOD
0.0262957902572688	0.0551752191420448	0.00103273299029238	-0.0279492773057012	1.00207895018138	0.941869990593058	-0.160494462128296	0.100750756688025	0.137810636894521	-0.0916169677330143	0.0799660041173577	-0.531988270091191	-4.10624346437628	0.197566961720237	5.65962328975445	19.3320408139793	8.94724140645511	-13.6315271305958	-20.3567715030362	-10.9349119795825	GOOD	GOOD
0.0259130560453859	0.0539315819255612	9.94957298700914e-05	-0.0305255038579815	0.997282487618159	0.941690089690998	-0.164282401585263	0.0987857244696696	-0.0819437227642002	0.0179213493173556	-0.0920295491418235	-0.29780845216847	-3.31728430717379	-0.0297683628761073	5.65962328975445	19.3320408139793	8.94724140645511	-13.6343525485146	-20.1433727004675	-10.9356940962766	GOOD	GOOD
0.026279025313334	0.0526388289909656	-0.000122179900722803	-0.0295984637338829	0.997638840769047	0.941848475201099	-0.165228588763644	0.096549599364688	-0.013874719065624	0.0294428719128633	-0.147299156853442	-0.0341169876518078	-3.07648163956961	-0.235318956190778	5.65962328975445	19.3320408139793	8.94724140645511	-13.6343525485146	-20.1433727004675	-10.9356940962766	GOOD	GOOD
0.0264969662797515	0.0511686563236371	0.00198375931323744	-0.0295510064312243	0.996468892948634	0.941641014481833	-0.163721285427445	0.0915384100623239	0.0921083199043715	0.126437985345099	-0.147257771090552	-0.13719844948617	-2.980817	-0.4028103	5.65962328975445	19.3320408139793	8.94724140645511	-13.6343525485146	-20.1433727004675	-10.9356940962766	GOOD	GOOD
0.0266111545631933	0.0495119014467758	0.000589873881516845	-0.0329331790044034	0.994131262914133	0.939668735764704	-0.162006768337569	0.0903216470244033	0.0362639386505062	0.0180409512404054	-0.153301932599022	-0.483324183828899	-2.81692720082329	-0.288034489391903	5.62259013185504	19.3320043343991	8.99272434979861	-13.6343525485146	-20.1433727004675	-10.9356940962766	GOOD	GOOD
0.026227465931339	0.0477941253634172	-0.00409752835595685	-0.0277570931904217	0.996816621417965	0.938366452417942	-0.158988552192702	0.0935285502562227	0.0361422628148315	0.0117994062262505	-0.195227479056258	-0.617438821939598	-2.82791170824557	-0.188265539224153	5.29416028975445	19.3316808139793	9.39609140645511	-13.6319680505715	-20.323469599545	-10.9350340326323	GOOD	GOOD
0.0262905713070488	0.0462331663667293	-0.00239259341928875	-0.0279903457046515	0.997007338139235	0.939311722703833	-0.16022313190458	0.0904748924700828	0.0228019099270734	-0.0549988415057368	-0.0729468607965524	-0.560972457026608	-3.26671275757099	-0.172047540559578	5.29416028975445	19.3316808139793	9.39609140645511	-13.6293925485146	-20.5179927004675	-10.9343210962766	GOOD	GOOD
0.026627402228397	0.0450504505579618	-0.00236672117002782	-0.0296892191140017	0.998076019540917	0.940885210846784	-0.160459956965544	0.0870679283389234	-0.0811161291354787	-0.142480567872107	0.0225904033482835	-0.476756680728979	-3.80846236275637	-0.09799469	5.29416028975445	19.3316808139793	9.39609140645511	-13.6293925485146	-20.5179927004675	-10.9343210962766	GOOD	GOOD
0.0264527891237926	0.0444083035860019	0.000481827635540182	-0.0263264775876253	0.993594861183695	0.943130587156134	-0.156797575225529	0.0894978650466256	-0.0190588537108504	0.0316302923481419	-0.0722155291317451	-0.321436076126962	-4.38875999535098	-0.113906463366041	5.29416028975445	19.3316808139793	9.39609140645511	-13.6293925485146	-20.5179927004675	-10.9343210962766	GOOD	GOOD
0.0265677888780463	0.0444060534349647	-0.00374596722051725	-0.0311699701056829	0.998759638837465	0.948828705614644	-0.163961568868828	0.095753292869489	0.0286732071245533	0.138385825252559	0.0500211350365091	-0.2756762	-4.24287861422757	-0.109383349383445	5.29355961599525	19.3738523259173	9.39610752574325	-13.6307370185352	-20.4164472651588	-10.9346932650948	GOOD	GOOD
0.0263558985271578	0.0450891348685431	-0.0038670601428463	-0.0304830347578975	0.999364228049765	0.949732156908663	-0.163814415759608	0.0959583068282285	-0.0333873502614063	0.124319601472341	0.136249869128104	-0.2756762	-3.52314690669118	-0.0103468372354599	5.28894328975445	19.6979508139793	9.39623140645511	-13.6343525485146	-20.1433727004675	-10.9356940962766	GOOD	GOOD
0.0262816779341023	0.0464352311148846	-0.00467049801554875	-0.0259847735686106	1.00051693763316	0.949546042306347	-0.165264548519479	0.0910850741572218	-0.0805830386390238	0.0254194061020332	-0.039769165440404	-0.347805622766294	-2.74421793275673	0.00852426223963081	5.28894328975445	19.6979508139793	9.39623140645511	-13.6343525485146	-20.1433727004675	-10.9356940962766	GOOD	GOOD
0.0264882870953561	0.0483301937913763	-0.00357662028988502	-0.0303185539178136	0.998896169322498	0.944890966384333	-0.167894199579438	0.0900569532826767	-0.0337552184741845	0.0558837885750655	-0.131821772437071	-0.542021265912329	-2.09840846228674	0.322890145440569	5.28894328975445	19.6979508139793	9.39623140645511	-13.6343525485146	-20.1433727004675	-10.9356940962766	GOOD	GOOD
0.0262746172956955	0.0505360252633037	-0.00265946314158715	-0.0276094240971467	0.996382027949691	0.940944116089774	-0.163962129061612	0.0873810386242736	-0.072415606666186	-0.0793907476259848	-0.0172919343282981	-0.623844023836712	-1.91815058631667	0.488634915526995	5.28894328975445	19.6979508139793	9.39623140645511	-13.6343525485146	-20.1433727004675	-10.9356940962766	GOOD	GOOD
0.026437208063307	0.0526507286979434	-0.00462608020477409	-0.0274130911199076	0.994199184709341	0.937067544865498	-0.16376743847425	0.0872027443466122	0.0198669314551422	0.0470675466256768	0.0516468084718295	-0.729034593618524	-2.04608237788507	0.49421181097866	5.38497180428368	19.6511378775834	9.39567145236101	-13.6327581245652	-20.2637967125435	-10.9352527365825	GOOD	GOOD
0.0261735637022965	0.0541226552306106	-0.00337878153818574	-0.0315237054734424	0.998988961321312	0.935922478390869	-0.162431114460228	0.0869622281856403	-0.0716505367030656	-0.122690521932695	0.149642112824011	-0.709467133881286	-2.61211274508089	0.369167630216343	6.03322528975445	19.3351208139793	9.39189140645511	-13.6293925485146	-20.5179927004675	-10.9343210962766	GOOD	GOOD
0.0260106199637302	0.0543950558547879	-0.00438633892195586	-0.0303622224167418	0.997754425785462	0.9338402114271	-0.165697718884064	0.0840357380499818	0.0276760065525349	0.1139157474404	0.104887790453441	-0.60643752242104	-3.25690931271984	0.513146750989238	6.03322528975445	19.3351208139793	9.39189140645511	-13.6293925485146	-20.5179927004675	-10.9343210962766	GOOD	GOOD
0.0264261308571971	0.0531247772802398	-0.00492002063425521	-0.0287296803812249	0.997973791293299	0.936863257103942	-0.166457242902179	0.087751247124347	-0.0174154824499873	-0.0422607669835946	0.149175924754225	-0.538328067982783	-3.61598976228371	0.697879080303213	6.03322528975445	19.3351208139793	9.39189140645511	-13.6293925485146	-20.5179927004675	-10.9343210962766	GOOD	GOOD
0.0260799585316785	0.050325753984185	-0.0029651291151237	-0.0314414044053131	0.999311919311739	0.93850794577798	-0.165152637449894	0.0894551640565884	0.0360517694114085	-0.016992915066479	0.105081178391128	-0.24799158707794	-3.41913604854603	0.794397532818468	5.93046480914614	19.2833504510626	9.39245992684525	-13.6293925485146	-20.5179927004675	-10.9343210962766	GOOD	GOOD
0.0256287650331289	0.0463652797443864	-0.0037441804236773	-0.0299919583040927	1.00132970544011	0.939652502590946	-0.166291729258816	0.0858106622256427	0.0448977357498212	0.0951837841210475	0.140024206083515	-0.0668859608388477	-3.24940403359817	0.732821059865799	5.29937728975445	18.9654108139793	9.39595140645511	-13.7668183711781	-20.3789605584937	-10.7676680706617	GOOD	GOOD
0.0257230641376069	0.0418131882921197	-0.00185793293614893	-0.0287197295236234	1.00645340388876	0.943544141433574	-0.170759048150359	0.0836629870522503	0.0980238811621335	-0.153643310182123	0.0532284986214974	-0.0989337457205318	-2.90266388452074	0.764372613017849	5.29937728975445	18.9654108139793	9.39595140645511	-13.9989825485146	-20.1440827004675	-10.4861280962766	GOOD	GOOD
0.0255592316444371	0.0372212510624846	-0.00741283874524747	-0.0287103489938533	0.995243952912689	0.941583593332598	-0.171849946279394	0.0830049470177734	0.0704715462008731	-0.0843227941213347	0.157283866738811	-0.116668717319119	-1.78631173616547	0.925206612231638	5.29937728975445	18.9654108139793	9.39595140645511	-13.9989825485146	-20.1440827004675	-10.4861280962766	GOOD	GOOD
0.0253285635522352	0.0329964924938535	-0.00277193691508827	-0.0279238949014651	0.994979452421647	0.942678370281834	-0.16818375173996	0.0809627634562868	-0.0877929748286876	0.0180473951450022	0.129611797907934	0.0837233843331115	-0.693598669222331	1.07287054810991	5.29937728975445	18.9654108139793	9.39595140645511	-13.9989825485146	-20.1440827004675	-10.4861280962766	GOOD	GOOD
0.0253555142147077	0.0294276948137056	-0.00256709654169203	-0.0269497376019111	0.998925036778813	0.941853816293006	-0.163233592976536	0.0775086768867276	-0.08773791568457	0.03657810535151	-0.0255958110337041	0.157777	-0.628890371699493	1.08173387757558	5.23964937411486	19.0774624065267	9.25881170703084	-13.9989825485146	-20.1440827004675	-10.4861280962766	GOOD	GOOD
0.0249807013416794	0.0267579697425203	-0.00334714753475295	-0.0302256220963893	1.00256304165986	0.936214664476298	-0.160017897808773	0.0789192240754126	-0.058487851126602	0.110091840713025	-0.0256757148706472	0.183921762084793	-1.10312073704814	0.964118577608071	4.91127128975445	19.6935108139793	8.50483140645511	-14.0007389930991	-20.3025089353227	-10.6734575556588	GOOD	GOOD
0.0252499177533051	0.0251944296618304	-0.00147366625159234	-0.028350995357482	1.00218392550889	0.937468390110639	-0.162475850001804	0.0813418352505058	0.0981768990498379	-0.0225696272435044	-0.0159966640674848	0.00555515290228741	-1.62247553171996	1.05204872510044	4.91127128975445	19.6935108139793	8.50483140645511	-14.0031425485146	-20.5193027004675	-10.9298030962766	GOOD	GOOD
0.0248721778369737	0.0248583776094791	-0.00219993682497481	-0.03076227055044	0.999515532138736	0.938198293618691	-0.166509399371612	0.0873746318139642	0.0880718241907586	0.0295998083680131	0.0252697739951021	-0.412633821312043	-1.71746754048867	0.932496053043791	4.91127128975445	19.6935108139793	8.50483140645511	-14.0031425485146	-20.5193027004675	-10.9298030962766	GOOD	GOOD
0.025041783887939	0.0257319315953181	-0.00194708398130847	-0.0271454658588806	0.996723520177022	0.941336549828196	-0.173861098112575	0.0870778128945285	0.0362073639679002	-0.182305709823762	-0.00561465853917287	-0.949494834729531	-1.27293983314447	0.473867481867517	4.91127128975445	19.6935108139793	8.50483140645511	-14.0031425485146	-20.5193027004675	-10.9298030962766	GOOD	GOOD
0.0244291724503425	0.0276110123079931	-0.00293820584373802	-0.0311848518837137	0.998503841393526	0.945619940057694	-0.177980001041152	0.0865801437697404	0.0362020776405271	0.0265846114886122	0.0715462421778602	-1.64804116099621	-1.02583481067195	0.376007674150052	5.01235608349474	19.6450673729517	8.61579782320118	-14.0031425485146	-20.5193027004675	-10.9298030962766	GOOD	GOOD
0.023887605304483	0.0300959809433087	-0.00690967475669529	-0.0285082293405923	0.997402597911777	0.9470606590339	-0.166772586049411	0.0819168717232888	0.0362032569425728	0.0748668978905496	-0.075031158544198	-1.18668951040087	-0.989801006520914	0.889525196158733	5.61551934061483	19.3560100123419	9.27792377586881	-13.820225957036	-20.3410696130752	-10.511925360293	GOOD	GOOD
0.0233088038686402	0.032701119644722	-0.00355360540786344	-0.0309451343298834	0.999484277768795	0.952787057368655	-0.158479494398231	0.0642619877612554	-0.0782271205943092	0.0231283188533677	-0.0302212697770039	1.36601584178623	-0.439423549509826	1.3903201815091	5.66311428975445	19.3332008139793	9.33017140645511	-13.6161025485146	-20.1421727004675	-10.0456000962766	GOOD	GOOD
0.0231139222973331	0.035049797475055	-0.00374719438951817	-0.0293596340483362	0.997455956529162	0.954838583884446	-0.158323253556193	0.0592912523121497	-0.0876235058049191	-0.25979065976101	-0.0254942617508801	3.68012065048136	3.14631872847185	1.13948885223727	5.66311428975445	19.3332008139793	9.33017140645511	-13.6161025485146	-20.1421727004675	-10.0456000962766	GOOD	GOOD
0.0230651116978555	0.0369978365708397	-0.00380009555260013	-0.0274083350063051	0.999089128329253	0.939058608917855	-0.158854759948547	0.0779018189657974	-0.0876244668519083	-0.0584214850911423	-0.0254771122975182	3.72598050583479	7.32598879451456	0.311292177603915	5.66311428975445	19.3332008139793	9.33017140645511	-13.6161025485146	-20.1421727004675	-10.0456000962766	GOOD	GOOD
0.0230612469617378	0.0385863673158281	-0.00233196914540939	-0.0318023687722173	1.00365549850204	0.905783221187549	-0.169550115124062	0.0918970298933762	-0.0299048858182487	-0.04135401470741	0.0882053695012653	0.797502286971333	2.63277106868209	-0.312933878812721	5.66311428975445	19.3332008139793	9.33017140645511	-13.6161025485146	-20.1421727004675	-10.0456000962766	GOOD	GOOD
0.0225517246474497	0.0398695718385759	-0.0027881532595478	-0.0293865830531867	0.995461414570265	0.920028345927339	-0.18020280738004	0.10850281961508	-0.0257310237211183	-0.0412855851217038	-0.302174026657933	-1.89719663205342	-5.73098082037192	-0.552583550767189	5.31772068133213	19.3316025224273	9.33213422064185	-13.7206195995369	-20.1426940846282	-10.1658536677684	GOOD	GOOD
0.0225380937322851	0.0407921316715421	-0.00512165393565422	-0.0265014096432672	0.999876536286387	0.958015865556141	-0.18028678157881	0.132009777812421	0.206491270998787	0.0713745785158244	0.0127612537116106	-2.64739637191288	-8.03288939359794	-0.847951214450022	5.29358028975445	19.3314908139793	9.33227140645511	-13.9989825485146	-20.1440827004675	-10.4861280962766	GOOD	GOOD
0.0225995983133398	0.0412338414273766	-0.00160563986225797	-0.0289970079813376	0.993817910713554	0.983589973920388	-0.171999366676056	0.112036899839929	0.105439200829313	0.0224039036071295	0.0356202433399886	-1.9635719836672	-0.435310076590598	-0.281928463635978	5.29358028975445	19.3314908139793	9.33227140645511	-13.9989825485146	-20.1440827004675	-10.4861280962766	GOOD	GOOD
0.0226266069571454	0.0410897593039463	-0.00402669545695012	-0.0315346313981275	1.00339516630602	0.967851939188985	-0.159913843343037	0.0708094807521218	0.0396243472763948	-0.0945573209330115	-0.136732353205135	-0.750317276221748	5.95314313407973	0.580047712699985	5.29358028975445	19.3314908139793	9.33227140645511	-13.9989825485146	-20.1440827004675	-10.4861280962766	GOOD	GOOD
0.0231367241580059	0.0402907553533539	-0.00469088269498535	-0.0284598472409535	1.0049466139728	0.936435010679687	-0.155545902106666	0.0363632553935923	-0.0224394621094431	0.182841269015359	0.0256677881717485	-0.256279549797554	6.88625088160123	0.972896991641222	5.29358028975445	19.3314908139793	9.33227140645511	-13.9989825485146	-20.1440827004675	-10.4861280962766	GOOD	GOOD
0.0229953233110591	0.0389037916408217	-0.00284832601398644	-0.0314722530648405	1.00084384382155	0.911431854061936	-0.154727740795683	0.0407706650141286	0.150504554731251	-0.08595314536884	-0.0799806724488239	-0.393938336273096	2.54579507910444	1.02454729560078	5.29358028975445	19.3314908139793	9.33227140645511	-13.8735869755469	-20.264583242044	-10.3432533167656	GOOD	GOOD
0.023651728210088	0.0372696428888735	-0.00186875126048014	-0.0279216256510141	1.00110883112722	0.907998920859124	-0.157589149174987	0.0639190849124671	0.0422143131104009	-0.158578838345	-0.0861377875895616	-0.936222032030458	-3.8323992047625	0.57256589150592	5.29358028975445	19.3314908139793	9.33227140645511	-13.6111425485146	-20.5167827004675	-10.0442260962766	GOOD	GOOD
0.0226638608846796	0.0359135554079008	0.00241194469193112	-0.0299889400624637	1.00153756933884	0.925548560716454	-0.161765384803082	0.0832296568457228	0.0952803645927822	-0.0466732545271649	-0.0860648522603662	-1.11754135308812	-7.28587701371236	0.224047524635638	5.29358028975445	19.3314908139793	9.33227140645511	-13.6111425485146	-20.5167827004675	-10.0442260962766	GOOD	GOOD
0.0228281820083078	0.0352646417023241	0.000671785807016927	-0.0245334496470658	1.00301232225288	0.947620791377719	-0.165563100662275	0.0967063121664584	0.0981201111059394	0.0163013849396703	0.088808245744375	-0.701614653127413	-7.29457014747043	0.02393157	5.29358028975445	19.3314908139793	9.33227140645511	-13.6111425485146	-20.5167827004675	-10.0442260962766	GOOD	GOOD
0.0228040189079242	0.035469624717008	0.000170785400999222	-0.0294297789749161	1.00025494591967	0.959899493756102	-0.169163208892182	0.09623272026273	0.0385814755103548	0.0187624377371234	-0.0202563090088856	-0.393890442430398	-4.98031969445425	0.0904370440039634	5.29358028975445	19.3314908139793	9.33227140645511	-13.6111425485146	-20.5167827004675	-10.0442260962766	GOOD	GOOD
0.0229685046713877	0.0363743378435946	-0.0012583784841077	-0.0296697260100045	1.00014562688231	0.960949372998868	-0.167050805946971	0.0851055397194047	0.0359918223972214	0.134521411220756	-0.0838094842824375	-0.345104553720376	-2.09916955331905	0.252389906952532	5.64932632234995	19.3331370108536	9.33024976117091	-13.6145548103621	-20.5170106829129	-10.2105590985469	GOOD	GOOD
0.0228418561246503	0.0375912864865669	-0.00513427143148949	-0.0259698847762599	1.00160769560591	0.955016205816671	-0.166511150744736	0.0772442246939576	-0.143370619883162	0.0227563721222768	-0.144856923730927	-0.223783728980111	0.062656520762467	0.352145062783235	5.66311428975445	19.3332008139793	9.33017140645511	-13.6202725485146	-20.5173927004675	-10.4892740962766	GOOD	GOOD
0.0226562081897747	0.0386401173302	-0.00527118319811678	-0.0267772781429556	0.999785669974635	0.942908285369317	-0.169931284726314	0.0672206346215106	-0.0296856658945717	-0.0979608388376275	0.0301738962326502	0.255335063948595	0.460790128713622	0.509769828906705	5.66311428975445	19.3332008139793	9.33017140645511	-13.6202725485146	-20.5173927004675	-10.4892740962766	GOOD	GOOD
0.0231177057302362	0.0391172083078748	-0.0118673905160059	-0.0325869573649607	0.995037240235718	0.938584819128982	-0.167388724214964	0.0618763789618103	-0.0859094197352095	0.131657564191307	-0.0231239114345083	0.355439292700679	-0.53570131464434	0.620650035697803	5.66311428975445	19.3332008139793	9.33017140645511	-13.6202725485146	-20.5173927004675	-10.4892740962766	GOOD	GOOD
0.0230021309439792	0.038807782986622	-0.00490545921724625	-0.0307577612656585	1.00096086158707	0.940065850544666	-0.169650090692656	0.0639869144928304	-0.0877282387828257	0.0799777596305587	-0.0248181514699216	0.179075722854791	-1.43609659839571	0.461157995337261	5.66311428975445	19.3332008139793	9.33017140645511	-13.6202725485146	-20.5173927004675	-10.4892740962766	GOOD	GOOD
0.0234892287137303	0.0377154983762566	-0.00715002120168567	-0.0297796252584347	0.996449549644524	0.939078699017901	-0.171054283262784	0.0698863705998536	0.0332648237007103	-0.0389292891487445	0.153565732608213	0.0339332	-1.92740880336531	0.3897104	5.65461147168665	19.6897488678135	8.95635795427038	-13.7787731475681	-20.51794402165	-10.4873576190274	GOOD	GOOD
0.0234078936764944	0.0360220485239536	-0.00299288864832097	-0.0230044318168312	0.997319878712096	0.9419203028662	-0.165852869524563	0.0720642815426152	0.096732483500085	-0.0417508832568432	-0.0211511077057274	0.141477023688991	-2.095042190964	0.257361993647493	5.65440728975445	19.6983108139793	8.94738140645511	-13.9940125485146	-20.5186927004675	-10.4847550962766	GOOD	GOOD
0.0236436829280719	0.034016817638808	-0.00415736807665222	-0.0334286491663954	1.00102189651976	0.943550272178777	-0.167290320095114	0.0794414075790975	0.158627543919009	-0.159858215234097	0.0349055770748755	0.144074924495309	-2.25216649839016	0.220310850790857	5.65440728975445	19.6983108139793	8.94738140645511	-13.9940125485146	-20.5186927004675	-10.4847550962766	GOOD	GOOD
0.023517101214818	0.032041291374988	-0.00234148917033294	-0.0311733699542216	0.994462348771087	0.939465920772177	-0.170011851296037	0.0809313139394181	0.0986451973356387	-0.0435255399664744	0.0359516553049544	-0.168652127008446	-2.25805213069418	0.195830663562658	5.65440728975445	19.6983108139793	8.94738140645511	-13.9940125485146	-20.5186927004675	-10.4847550962766	GOOD	GOOD
0.0233670233333692	0.0304599721284822	-0.00719841370023379	-0.0268832380155414	0.995392341971439	0.941287598707568	-0.169528055704174	0.0756729889146819	-0.146942768899309	0.0177779653847564	0.0358874575220756	-0.452621868545674	-2.30723541878901	0.0195898597724135	5.65440728975445	19.6983108139793	8.94738140645511	-13.9940125485146	-20.5186927004675	-10.4847550962766	GOOD	GOOD
0.0232581996232376	0.0296414899584628	-0.00520322890452897	-0.0306800199250411	1.00345654051151	0.943300303736997	-0.171695202737237	0.0730933890346608	0.0340344268620605	-0.100705696014691	0.1565622144778	-0.64404444876412	-2.23527825457014	0.142743772961817	4.93512867324642	19.3346744570391	9.77307500696538	-13.6712710653332	-20.339816781184	-10.4893369502129	GOOD	GOOD
0.0235475566375493	0.0298890574838202	-0.00518686065714877	-0.0307164177440297	1.0030563032056	0.943903328241741	-0.173350969475988	0.0721339290354368	-0.0871767067881451	-0.101759346990477	0.157598464234496	-0.619116835218359	-2.10852513666953	0.177281348765697	4.92811928975445	19.3311308139793	9.78112140645511	-13.3137825485146	-20.1416827004675	-10.4944120962766	GOOD	GOOD
0.0235976130682076	0.0313192650605496	-0.00235417322526055	-0.0296750697515204	0.99345254860195	0.943983941627145	-0.16947567736881	0.0717288087981494	0.0353464352342473	-0.161578375286883	0.0967973333884509	-0.302827625505045	-2.12242143667118	0.26648086092575	4.92811928975445	19.3311308139793	9.78112140645511	-13.3137825485146	-20.1416827004675	-10.4944120962766	GOOD	GOOD
0.0237383494862035	0.0337909274645387	-0.00675368508532053	-0.0258598002182367	0.998775039585084	0.939691968166197	-0.16714626566425	0.0691463238458007	-0.0260691427076202	-0.101829635839061	0.0356172311549591	-0.013385085111983	-2.09663181899122	0.357502183317476	4.92811928975445	19.3311308139793	9.78112140645511	-13.3137825485146	-20.1416827004675	-10.4944120962766	GOOD	GOOD
0.0233444357162093	0.0368993191674277	-0.0062381978475708	-0.0277988628625435	0.998755361054193	0.93939725515105	-0.16752127896094	0.0717312528481314	-0.149804939475602	0.0783698134524297	0.0355090338696693	-0.135436195699561	-2.41078335971283	0.133321756609675	4.92966925764878	19.3311380143729	9.78111259820672	-13.3137825485146	-20.1416827004675	-10.4944120962766	GOOD	GOOD
0.0235268714229865	0.0400175537544637	-0.00379226990998283	-0.0292272603086074	0.996794991053187	0.945811622081957	-0.162019753338238	0.0710809431590796	0.0360546245656709	-0.101088795138083	0.0356214677658519	-0.0728889132500447	-2.922783	0.133719257245921	6.03671628975445	19.3362808139793	9.77482140645511	-13.3968870548481	-20.141817396181	-10.3710385196142	GOOD	GOOD
0.0229505877774594	0.0424675570778568	-0.00425646618720578	-0.0321260173645773	0.995849423399027	0.947422737568003	-0.165966636613461	0.0699291441453887	0.0973402233281116	0.0189897529929499	0.0958086334479204	0.00729744501654126	-2.24484477775285	-0.254660700668756	6.03671628975445	19.3362808139793	9.77482140645511	-13.6161025485146	-20.1421727004675	-10.0456000962766	GOOD	GOOD
0.023170679294696	0.0437589700659133	-0.00617926390261874	-0.0292279441579902	1.00160311769715	0.952497612729507	-0.172819344760091	0.0615112470791025	0.0364276536593531	0.0774370795167243	0.0353370112161497	0.09585508	0.00447792849687745	-0.233929168111297	6.03671628975445	19.3362808139793	9.77482140645511	-13.6161025485146	-20.1421727004675	-10.0456000962766	GOOD	GOOD
0.0233731347520426	0.0436938821463349	-0.00429855413993691	-0.0253206447431405	0.998763571216623	0.941518483211897	-0.171417211978445	0.0687126293252115	0.095419850903205	-0.0423448833186869	0.0352747718666709	0.341450947969016	0.0919545405899617	0.0983294898032161	6.03671628975445	19.3362808139793	9.77482140645511	-13.6161025485146	-20.1421727004675	-10.0456000962766	GOOD	GOOD
0.023040557176328	0.0423368756193108	-0.00240714529149432	-0.0248517942518485	0.998352371956127	0.938629604084716	-0.161409238654088	0.0755047564377701	-0.0862049080502996	-0.100667564403487	0.0362540630735717	0.7056802321152	-2.45287648725166	0.152501511819848	6.0254446850759	19.336228502543	9.77488546127518	-13.6161025485146	-20.1421727004675	-10.0456000962766	GOOD	GOOD
0.0230787509338625	0.0399472218675232	-0.00424522538424276	-0.027756760939406	1.00296208725296	0.945874405891593	-0.163294202769017	0.0683071414324595	0.0357457719114559	-0.0424641937959687	0.0950892641297913	0.0399437579664112	-1.48321978863891	0.00114491648405535	5.29765028975445	19.3328508139793	9.77902140645511	-13.6174588178032	-20.2642109168892	-10.1899025951644	GOOD	GOOD
0.0225693124675884	0.0368662966651215	-0.00384758292183474	-0.0268085827592382	0.996773627028854	0.941406318757445	-0.164282419692543	0.0639330599147935	0.0395887342895146	-0.100223037820149	0.0326324591681538	-0.606801331029283	-0.854807880968505	0.165932733889297	5.29765028975445	19.3328508139793	9.77902140645511	-13.6202725485146	-20.5173927004675	-10.4892740962766	GOOD	GOOD
0.0226714768129951	0.0334030141701352	-0.00477574710864233	-0.0282854269187067	0.994593244637653	0.941871922808735	-0.171449504955791	0.0654323414737701	0.218514834596022	-0.0398500328781392	-0.0865865835079215	-0.83072936866198	-1.7124980906849	0.0848947	5.29765028975445	19.3328508139793	9.77902140645511	-13.6202725485146	-20.5173927004675	-10.4892740962766	GOOD	GOOD
0.0227834490089702	0.0298085296958135	-0.00378071565617693	-0.0296900531197148	1.00225783111919	0.942825369825313	-0.173800557438753	0.064408839506375	0.0908783075199445	0.0204848654585525	-0.0848507870731093	-0.444980900499225	-2.27150200850015	0.0198800458603461	5.29765028975445	19.3328508139793	9.77902140645511	-13.6202725485146	-20.5173927004675	-10.4892740962766	GOOD	GOOD
0.0231337986431431	0.0263179067083492	-0.00529331341324995	-0.0287939993603491	1.00800170058658	0.941336606430939	-0.171785374717964	0.0705877706669802	-0.148376809385022	0.0754700181759297	-0.0237020226956177	0.215015916762935	-2.39487632526014	-0.120279551675764	5.29765028975445	19.3328508139793	9.77902140645511	-13.6202725485146	-20.5173927004675	-10.4892740962766	GOOD	GOOD
0.0230766012417799	0.0231780068591162	-0.0090789957139384	-0.0293465039464606	0.995936260693932	0.93971123494215	-0.16796949858489	0.0680222134150704	-0.0922598568866775	-0.037218536815636	0.0374649326627214	0.436271861257325	-2.54599945544613	-0.113159854689518	5.29765028975445	19.3328508139793	9.77902140645511	-13.4945637728067	-20.657239816384	-10.1558357662661	GOOD	GOOD
0.0232223913746741	0.0206253510093569	-0.00610363398870514	-0.030649938299209	0.997747315190493	0.939901162966867	-0.168991215645305	0.066707504593018	-0.207699159637383	0.0749448720084095	0.0942642287329086	0.13832104754782	-3.20465073169969	-0.0840585244242894	5.29765028975445	19.3328508139793	9.77902140645511	-13.2856025485146	-20.8897027004675	-9.60157309627659	GOOD	GOOD
0.0232217897745802	0.0188345235593118	-0.00326602848449292	-0.0288124168439748	0.997389977926166	0.942420390891545	-0.172773701828582	0.0712282584640467	-0.0834038501014926	-0.0386849129592578	0.0376320985405719	-0.163437007772283	-3.23957299315821	-0.0383111268483467	5.29765028975445	19.3328508139793	9.77902140645511	-13.2856025485146	-20.8897027004675	-9.60157309627659	GOOD	GOOD
0.0233632880619996	0.0178892317397912	-0.00243087069382556	-0.0309934311210105	0.99998473804531	0.946106666572375	-0.17286547034441	0.0763320561670986	0.0257364463478451	0.0143531133192577	0.0912371309041551	-0.17514861496939	-2.51314780168308	0.294314455805513	5.29765028975445	19.3328508139793	9.77902140645511	-13.2856025485146	-20.8897027004675	-9.60157309627659	GOOD	GOOD
0.023387607066273	0.017788743981657	-0.00624355434214558	-0.0273881729578293	0.996542478260237	0.949915655719397	-0.171318014638673	0.0770726106988144	-0.209336954309001	-0.0985163548580544	-0.0205272441114406	0.126544568018959	-1.54076156370698	0.5116366	5.31324050414655	19.3487168292423	9.75960282670322	-13.2856025485146	-20.8897027004675	-9.60157309627659	GOOD	GOOD
0.0234636067250818	0.0184486171386294	-0.00546873298819625	-0.029363722331043	1.00039582160826	0.953203554621816	-0.171003139791079	0.0752553802986621	-0.144318726183364	-0.0325301661870408	0.0903997783784782	0.317162634716033	-0.0908533939876911	0.589551134644538	5.65789728975445	19.6994708139793	9.33031140645511	-13.4225168428589	-20.5709801285253	-9.6011381298987	GOOD	GOOD
0.0233365595678659	0.019677309270214	-0.000371128766923742	-0.0315453423341513	0.994870195004268	0.949133712486816	-0.170845363713685	0.0700743253731627	-0.0322280814698796	0.127828718763601	-0.0288448835204747	0.2816207	0.92836735865023	0.667938887286706	5.65789728975445	19.6994708139793	9.33031140645511	-13.6069825485146	-20.1415627004675	-9.60055209627659	GOOD	GOOD
0.0229707905412557	0.0211796041095628	-0.000994966419364057	-0.0306298187904275	0.995701173779124	0.944484724091804	-0.169178779616494	0.0618950204738533	-0.140415111780458	-0.0977121957078252	-0.0805549134014178	0.171106878160149	1.10024566368026	0.715164945189997	5.65789728975445	19.6994708139793	9.33031140645511	-13.6069825485146	-20.1415627004675	-9.60055209627659	GOOD	GOOD
0.02294854881387	0.0226299046297067	-0.00349994538329453	-0.0305076096636927	0.994025132697002	0.940317155681995	-0.168763291662853	0.0569759505199951	0.0324409278527122	-0.0340268708582026	0.0350420821077371	-0.163830695376432	0.483762765961689	0.705194105811374	5.65789728975445	19.6994708139793	9.33031140645511	-13.6069825485146	-20.1415627004675	-9.60055209627659	GOOD	GOOD
0.0228908082968632	0.0237740470496582	0.00133681446341076	-0.0275005628005044	0.996489764520124	0.935791006101175	-0.164894764705564	0.0568081857161746	-0.0261455668514651	0.0693479913399188	0.0279551890054395	-0.457270464340534	-0.535299999220454	0.5725998	5.65852590294515	19.6576694352384	9.33393821859865	-13.6069825485146	-20.1415627004675	-9.60055209627659	GOOD	GOOD
0.0231541709479781	0.0245033596430379	-0.00257142093460541	-0.0249880714850238	0.999521387301811	0.935342375721398	-0.162858603283205	0.0605533980668752	-0.0261906633881601	-0.100625223600562	-0.0905848130835223	-0.641358581496651	-1.42786308827979	0.659725732343781	5.66891028975445	18.9671308139793	9.39385140645511	-13.6046149105665	-20.3200263882188	-9.59989801842895	GOOD	GOOD
0.0228282355244283	0.0248799890514787	-0.00555590903562407	-0.0277192018956402	0.996587745955437	0.939332703020299	-0.162634621407679	0.0680437752088684	-0.0301140499970477	-0.0892559932687417	-0.136393066558986	-0.650557317004388	-1.59272966966013	0.725832088444322	5.66891028975445	18.9671308139793	9.39385140645511	-13.6020125485146	-20.5161827004675	-9.59917909627659	GOOD	GOOD
0.0226015258509702	0.025097113157321	-0.00239805514824747	-0.0268894458997454	0.999994156749206	0.944755959129667	-0.163333677659243	0.0744133947363702	-0.0678999766580021	0.0798074121552803	0.0270010622346795	-0.277369221180769	-0.975883351699141	0.791400311928515	5.66891028975445	18.9671308139793	9.39385140645511	-13.6020125485146	-20.5161827004675	-9.59917909627659	GOOD	GOOD
0.0225298747278243	0.0253902044472532	-0.00330717269800709	-0.0286208100978902	0.997217512104839	0.949379096656021	-0.165129973109215	0.0766161209244167	0.192005884793793	0.0715881663230709	-0.0951318043906767	0.238883629484594	0.0312728402821695	0.9383786	5.66891028975445	18.9671308139793	9.39385140645511	-13.6020125485146	-20.5161827004675	-9.59917909627659	GOOD	GOOD
0.0222705805067697	0.0259555621778116	-0.00332796097400626	-0.0274989453314837	0.99670817763193	0.94649309647564	-0.165678318852581	0.0702866778279784	-0.194444523264811	-0.04043344372174	-0.208493724555919	0.768755062071512	1.11633859467863	0.889601513071494	5.64230330107207	18.9930136097743	9.39401044489313	-13.6020125485146	-20.5161827004675	-9.59917909627659	GOOD	GOOD
0.0222350914619353	0.026904442210438	-0.00339340157657953	-0.0305377422204064	1.00113344978848	0.940036183863919	-0.164294151821845	0.0651351151648241	0.0357997255025203	-0.026976971437214	-0.199237977894488	0.898078365829909	1.21104736470393	0.738615754794146	5.29416028975445	19.3316808139793	9.39609140645511	-13.8141761273309	-20.3097014321282	-9.72061807013778	GOOD	GOOD
0.0222283521804826	0.0282433689776037	-0.00531509166584267	-0.0285987530707258	0.995372260973051	0.941667262064326	-0.165248518489343	0.0651755201440157	0.0405195395048846	0.135392388272632	-0.0815679822393795	0.316652626595661	0.491696348193179	0.642063932664337	5.29416028975445	19.3316808139793	9.39609140645511	-14.3685525485146	-19.7701727004675	-10.0379340962766	GOOD	GOOD
0.0219860613099736	0.029877884262693	-0.00570810121303703	-0.0270387796805048	0.995890134285541	0.942495496132101	-0.167505647796763	0.0635721047337579	0.0878077267573581	0.0607212477235047	-0.0203656499032635	0.022301087116453	-0.132620947554337	0.529740408795496	5.29416028975445	19.3316808139793	9.39609140645511	-14.3685525485146	-19.7701727004675	-10.0379340962766	GOOD	GOOD
0.0219562750994394	0.0316331590743782	-0.00464592674474156	-0.0296477852210739	1.00141785900301	0.940800458079687	-0.165547785569994	0.0638895589135853	-0.0262137947802659	-0.145719493429735	0.0357791020152203	-0.189854991616212	-0.114285213513399	0.666184453224873	5.29416028975445	19.3316808139793	9.39609140645511	-14.3685525485146	-19.7701727004675	-10.0379340962766	GOOD	GOOD
0.0218773257142184	0.0332666075943614	-0.00402534842630886	-0.028945160166786	0.999293162649265	0.93992880189683	-0.163233132311646	0.0630002365089433	0.000216467347874959	0.00448109134772596	0.0306275096746241	-0.197135284809524	-0.919945699400695	0.780759350656478	5.32638581100693	19.3007205738998	9.4285255785454	-14.3685525485146	-19.7701727004675	-10.0379340962766	GOOD	GOOD
0.021884684986662	0.0344833544868174	-0.00628675221302009	-0.0307436455857685	1.00038389130106	0.941615812918055	-0.166413891930658	0.0693268710825995	0.272771927671448	-0.160407620820266	-0.0305493517611975	-0.109024895524531	-1.43183421872341	0.552654400231424	5.67240128975445	18.9682908139793	9.77678140645511	-14.2446528370106	-19.8923089595157	-10.0389633766896	GOOD	GOOD
0.0216231552835906	0.0349948593553626	-0.00277039465849699	-0.0260642672331046	1.00255873654823	0.946024455404008	-0.166172751616165	0.0675046504565575	0.154006153452168	-0.13856344389089	-0.0751072529835305	-0.317446087855701	-1.50972646106137	0.429390322202223	5.67240128975445	18.9682908139793	9.77678140645511	-13.9898525485146	-20.1434827004675	-10.0410800962766	GOOD	GOOD
0.021676501349125	0.0346049842867804	-0.00736598555065773	-0.0287521419836488	1.00163191470114	0.946634671620209	-0.166691877846604	0.0646170683654751	0.0975904294342803	0.0969922811317888	0.0356969485025688	-0.35650429027893	-1.13415841422197	0.331308615086428	5.67240128975445	18.9682908139793	9.77678140645511	-13.9898525485146	-20.1434827004675	-10.0410800962766	GOOD	GOOD
0.0214357606828213	0.033272653682215	-0.00912904203369896	-0.0287024199368355	0.996890502779035	0.94587488369427	-0.171625470042439	0.0626221851176349	0.0737793109180089	0.219929848366999	0.0355542173449371	-0.297807872856291	-0.676038731484821	0.428884514430996	5.67240128975445	18.9682908139793	9.77678140645511	-13.9898525485146	-20.1434827004675	-10.0410800962766	GOOD	GOOD
0.0213067346905401	0.031144828493126	-0.00819772251453783	-0.0319734265978873	0.997475146117597	0.944835700863184	-0.172686121500696	0.0600915413629793	-0.125666710995626	-0.142598019384266	0.0474712835453786	-0.314843454095356	-0.644107268096784	0.412112712489595	5.59871899330344	19.0042111834687	9.77721105699966	-13.9898525485146	-20.1434827004675	-10.0410800962766	GOOD	GOOD
0.0214688761170821	0.0285520920605976	-0.00415432866622077	-0.0297145490904433	0.999155075715934	0.943788664616623	-0.17267874905467	0.060352104008639	0.0912859554729725	0.0076932447996435	0.157223004755263	-0.299054605677783	-0.7175223	0.404640634338722	4.92811928975445	19.3311308139793	9.78112140645511	-13.8468718580927	-20.2844208635328	-10.0422678580259	GOOD	GOOD
0.0214906027857889	0.0259230061530762	-0.00307318297008074	-0.0294935814520385	0.999370876638986	0.941889969219839	-0.176883642602152	0.0609776720995416	0.0226895223464716	-0.10019153327972	0.157028984751496	-0.265590333512155	-0.7175223	0.281485335520442	4.92811928975445	19.3311308139793	9.78112140645511	-13.6111425485146	-20.5167827004675	-10.0442260962766	GOOD	GOOD
0.0205016007978058	0.0236535810482869	-0.0015182273693154	-0.0278382516449518	1.00436274564877	0.938246332849294	-0.170633005677492	0.0638510209062215	-0.0617098913603899	-0.0872396549974043	0.137269940240169	-0.176460514051413	-0.694440873145251	0.206821	4.92811928975445	19.3311308139793	9.78112140645511	-13.6111425485146	-20.5167827004675	-10.0442260962766	GOOD	GOOD
0.0215215989906474	0.0220357851254262	-0.00377232822698428	-0.0287337290457066	0.999476313459029	0.93847139567991	-0.172144232174392	0.0643462562523472	0.139112161567116	0.0202093413265609	-0.039427638823974	-0.314759077536725	-0.801481599021164	0.181960744823914	4.92811928975445	19.3311308139793	9.78112140645511	-13.6111425485146	-20.5167827004675	-10.0442260962766	GOOD	GOOD
0.0214563435210479	0.0212434895737382	-0.00750418256947946	-0.0289648262164775	1.00153539628383	0.940643431940295	-0.173415596555279	0.0676493526669034	-0.00528637263770671	0.0203270095903705	-0.127261527512443	-0.487316642979861	-0.7409392574086	0.0439609769212807	4.96935974042803	19.3311714381834	9.73047092313449	-13.6111425485146	-20.5167827004675	-10.0442260962766	GOOD	GOOD
0.0211286782578996	0.0213087143356608	-0.00557512851862112	-0.0300026730834627	1.00026630517906	0.93875007831572	-0.16980601139373	0.0660681812746202	0.138133494159955	0.0274452116844713	0.0419154817821824	-0.5233637	0.0776871837629342	-0.0719069793226991	5.29358028975445	19.3314908139793	9.33227140645511	-14.0909460599601	-20.5184644497963	-10.0384255588332	GOOD	GOOD
0.0213674245823498	0.0221097564683874	-0.00127028449423014	-0.0283730409892028	0.997327595854209	0.931926163961849	-0.164732888632025	0.0618230553799027	-0.0262553229728539	0.0378699650222213	0.0885400902647441	-0.496242128091691	0.95487565517015	-0.170539725916053	5.29358028975445	19.3314908139793	9.33227140645511	-14.7323725485146	-20.5207127004675	-10.0306710962766	GOOD	GOOD
0.0216411419238673	0.0234289103561042	-0.0047963864704572	-0.0296631078158814	0.997998122680768	0.93155224270447	-0.157477636267302	0.0567416973003128	-0.0337579870005135	-0.236341299225981	0.0273624325985819	-0.766649242501488	0.949587931517421	-0.314530702571915	5.29358028975445	19.3314908139793	9.33227140645511	-14.7323725485146	-20.5207127004675	-10.0306710962766	GOOD	GOOD
0.0217328222092046	0.0250495161457447	-0.00818012394026014	-0.0289906780538112	0.99924587529217	0.93129490911305	-0.155158620074842	0.0608547575396653	-0.0574642793369077	0.058358869176186	-0.0261072620042231	-1.3695531588395	-0.349691039821805	-0.308816079793789	5.29358028975445	19.3314908139793	9.33227140645511	-14.7323725485146	-20.5207127004675	-10.0306710962766	GOOD	GOOD
0.0219482460268897	0.0268051820082103	-0.0048595078848113	-0.0275958035235589	0.996166031486181	0.932986572940214	-0.152953218681602	0.072494085496142	0.13613102289347	-0.0767774340583509	-0.0105320711377755	-1.75393592293932	-1.68197110445077	-0.484575287325112	5.34047331760747	19.3317328088328	9.34009126109202	-14.7323725485146	-20.5207127004675	-10.0306710962766	GOOD	GOOD
0.0220845926096641	0.0285599962360886	-0.004816958826019	-0.032188388156384	0.998720094984835	0.939984086666829	-0.155377384437866	0.0796639378214989	-0.0261430767394028	0.0883909032877333	0.0801260433603521	-2.21144315906213	-2.08004337948826	-0.530025187452211	5.66369428975445	19.3334008139793	9.39399140645511	-14.3772160551207	-20.3402789289826	-10.0356498496297	GOOD	GOOD
0.0221971727371996	0.0301891846998065	-0.00266865916963391	-0.0255998039523484	1.00116790271229	0.945720101602456	-0.161503364412953	0.0739850981135539	-0.0179241230742558	0.116780594562932	-0.0338853929237625	-2.65751453746752	-2.3654105326928	-0.283712183645026	5.66369428975445	19.3334008139793	9.39399140645511	-13.9898525485146	-20.1434827004675	-10.0410800962766	GOOD	GOOD
0.0225850418674087	0.0316066211565544	-0.00457092451387135	-0.0254037548851758	0.995505221038827	0.952942717102274	-0.172984427040365	0.0692258516505482	0.0274970221042801	-0.0396057124383811	-0.119651265299101	-2.6784672068515	-2.81776956061864	-0.183270314955327	5.66369428975445	19.3334008139793	9.39399140645511	-13.9898525485146	-20.1434827004675	-10.0410800962766	GOOD	GOOD
0.0228516512222264	0.032795735332318	-0.00275801652937407	-0.0316585513880923	0.999106779683616	0.960197363437459	-0.186293831515859	0.0682342376556447	-0.0432200553791007	-0.0230180605356461	-0.288225718780831	-2.42268382253681	-2.91681300468151	-0.2199209	5.66369428975445	19.3334008139793	9.39399140645511	-13.9898525485146	-20.1434827004675	-10.0410800962766	GOOD	GOOD
0.0227055877329105	0.0338007027344657	-0.00287049121138749	-0.0287866846848928	0.999061857146632	0.959730869607888	-0.197475252148063	0.064782656085726	-0.132565555252499	0.0805285142792913	-0.0769016794762566	-1.80989018223488	-1.91723652507234	-0.154418157000948	5.61106316643854	19.3329669217838	9.33135174257994	-13.9898525485146	-20.1434827004675	-10.0410800962766	GOOD	GOOD
0.0232436850752686	0.034693474653171	-0.00269770398659972	-0.0296987550649821	1.00132705807338	0.959503994317417	-0.197825915707749	0.0601013301852329	-0.0260319420452646	0.0805541519177087	-0.355746359164966	-1.02484304535208	-0.132460592746874	0.125864109974415	5.29009028975445	19.3303208139793	8.9493414064551	-13.7938203034418	-20.1424739056318	-9.79534380510075	GOOD	GOOD
0.0231876481393538	0.035536378638513	0.000549042562959952	-0.0320709483035707	1.00188012582531	0.955368562902566	-0.195269959646461	0.0582556401590869	-0.0169464772637696	0.0717640712061469	-0.137891724481506	-0.149200628036342	1.38313385199705	0.565741542630148	5.29009028975445	19.3303208139793	8.9493414064551	-13.2864025485146	-20.1398627004675	-9.15927009627659	GOOD	GOOD
0.0233692625183309	0.0363583728751262	-0.000205733774017013	-0.0294515343964926	0.998429775500357	0.94886386669556	-0.192822440249193	0.0554095123605512	0.0266359884236296	0.0205211314230669	-0.067617029548004	0.633918808541214	2.38622783454396	1.16329578385627	5.29009028975445	19.3303208139793	8.9493414064551	-13.2864025485146	-20.1398627004675	-9.15927009627659	GOOD	GOOD
0.023526766594111	0.0371658563461995	0.000732394945714208	-0.0312457659977666	0.999047941277576	0.945928793504313	-0.189672491851378	0.0481949248289795	-0.0354832529448469	0.0295816300681126	0.0175510436652575	1.1777202950118	3.05038678935001	1.67984435043739	5.29009028975445	19.3303208139793	8.9493414064551	-13.2864025485146	-20.1398627004675	-9.15927009627659	GOOD	GOOD
0.0230714522971432	0.0379721337708424	0.00142877983036759	-0.0315254747527831	0.995773087348299	0.936620895310053	-0.183267269025512	0.0518832591959621	-0.0784215105868868	0.0527495962654774	-0.0292550681128918	1.61882062943695	3.02260490441023	1.99419861405757	5.34644045277808	19.3872390925419	8.94903824651603	-13.2864025485146	-20.1398627004675	-9.15927009627659	GOOD	GOOD
0.0227092751042099	0.0387963478044801	0.00288277614029097	-0.0286154403909783	0.995565319078517	0.932555140225946	-0.175714166788521	0.0568603948029136	-0.0260490913046372	-0.0996818472117567	0.260485833260992	1.58515115335941	2.26721041039403	1.93541038635944	5.65440728975445	19.6983108139793	8.94738140645511	-13.5162486410283	-20.2643253730873	-9.4489923989919	GOOD	GOOD
0.0221926917720146	0.0396084506466337	0.00142980046566593	-0.0287937293905846	0.994896933667383	0.93671749939337	-0.167002246654016	0.0570253746900864	-0.026061509043321	-0.0804321610166943	0.177207373285176	1.04460653601769	0.387646023663307	1.77224753034654	5.65440728975445	19.6983108139793	8.94738140645511	-13.9848825485146	-20.5180927004675	-10.0397080962766	GOOD	GOOD
0.0218395649568348	0.0402805896468876	-0.00237490362812131	-0.0295248427064843	0.998454386833211	0.945993038075575	-0.158199322882623	0.0597117268580303	-0.0261003588218312	0.0106544733294752	0.269469460650966	1.63307830366892	-1.77316917850503	1.83153737147094	5.65440728975445	19.6983108139793	8.94738140645511	-13.9848825485146	-20.5180927004675	-10.0397080962766	GOOD	GOOD
0.0212873581883295	0.0406229735583204	-0.00522051824166364	-0.0292475531725456	1.00154716556463	0.954508334100323	-0.148919729953395	0.0474315997041926	-0.00557628699402831	-0.0496063093591217	0.197985895372545	3.92795528351749	-1.43408443743809	1.70425147015034	5.59314953705996	19.6980256891068	8.947729524032	-13.9848825485146	-20.5180927004675	-10.0397080962766	GOOD	GOOD
0.0205669077982427	0.0405094227674653	-0.00563163272387402	-0.0309476684134688	0.998314856191201	0.959082211492702	-0.155079771340893	0.0305356857254974	0.087289518742745	-0.0997500809958234	0.116643257776487	6.41023455150817	3.1943387003347	1.00756144786362	5.28487328975445	19.6965908139793	8.94948140645511	-13.9848825485146	-20.5180927004675	-10.0397080962766	GOOD	GOOD
0.0202048635555488	0.0400163225539146	-0.00739444415004213	-0.0273900564407315	0.996825344989486	0.939530583317246	-0.157327731134829	0.0464636790990511	0.0357533356073306	-0.0997705115070559	0.217725870142322	6.43074208793162	8.70587422741191	-0.377746244442891	5.28487328975445	19.6965908139793	8.94948140645511	-13.9886504195225	-20.2338024693262	-10.0407496678694	GOOD	GOOD
0.0196550489122485	0.0394249946179557	-0.00540711707062123	-0.027755489708949	0.999510601237602	0.899053806725469	-0.159552328600879	0.0642223738825592	0.0357863307345928	-0.0998568780375945	0.217466914949512	3.29282230064779	4.1304971718267	-1.3243368798878	5.28487328975445	19.6965908139793	8.94948140645511	-13.9948125485146	-19.7688627004675	-10.0424530962766	GOOD	GOOD
0.0191055689613622	0.0390258579482953	-0.00613550395069924	-0.0291556613401486	1.00059908962782	0.911805726795091	-0.164541750805121	0.0936756050266883	0.0357110996679734	0.0114081110073734	0.0478407906005485	0.579294399086747	-5.43906353737749	-1.9631229171118	5.28487328975445	19.6965908139793	8.94948140645511	-13.9948125485146	-19.7688627004675	-10.0424530962766	GOOD	GOOD
0.0184638608636261	0.0388863675941994	0.00149569683977906	-0.0282282957526581	0.999279422046208	0.957227483219354	-0.167811799476394	0.10415833859951	-0.252159335916423	0.0760037917928774	0.147587853358239	-0.36897258352235	-5.41559868970768	-2.30072164435396	5.28487328975445	19.6965908139793	8.94948140645511	-13.9948125485146	-19.7688627004675	-10.0424530962766	GOOD	GOOD
0.0180696821181437	0.0387695877761761	-0.00886524897670622	-0.0296837154221275	0.99564815614319	0.97149249565398	-0.164557010056936	0.0813686195036371	-0.100608408483361	-0.143895136216187	0.0423547492707315	-0.459142516037133	2.07599719698383	-1.69055561110172	5.6342512538844	19.3567222700872	8.94739306318719	-13.9948125485146	-19.7688627004675	-10.0424530962766	GOOD	GOOD
0.0177755687922446	0.0382373872049431	-0.00778290255816223	-0.0315958960022105	0.998061777759907	0.95398085437732	-0.160938440614722	0.0449117931176262	0.0859191765698258	-0.21629170179913	0.0910280577159595	0.26478731973396	6.09935321550629	-0.959495937809965	5.65962328975445	19.3320408139793	8.94724140645511	-13.9908924814154	-19.7686048013162	-9.85115769032445	GOOD	GOOD
0.0177148534548929	0.0368875240507099	-0.00859460203975133	-0.0299063679140193	0.998723768027945	0.923490292920061	-0.164312747531009	0.0268084798131168	-0.0183961276392279	0.174664530639929	0.0947913073634369	0.871065465472079	5.27192548892873	-0.61984543408374	5.65962328975445	19.3320408139793	8.94724140645511	-13.9856925485146	-19.7682627004675	-9.59740609627659	GOOD	GOOD
0.0170575187366491	0.0346124610150126	-0.0114647651699013	-0.0275338776265252	0.996987390164924	0.90683852968817	-0.173141549442225	0.0362081566816155	-0.0843261642303037	0.143989627627791	-0.0772312045919172	0.953487924740077	-0.0325003383810407	-0.805150410379885	5.65962328975445	19.3320408139793	8.94724140645511	-13.9856925485146	-19.7682627004675	-9.59740609627659	GOOD	GOOD
0.0180765357038139	0.0316980367553122	-0.00508509821539366	-0.031439088526748	1.00132971025978	0.921515366345487	-0.180065187984625	0.0651139061013207	0.145912473098294	-0.0865026524977801	0.0844950214208425	0.686586544387286	-5.17695839842573	-1.12949742158971	5.65962328975445	19.3320408139793	8.94724140645511	-13.9856925485146	-19.7682627004675	-9.59740609627659	GOOD	GOOD
0.0181037081703658	0.0286709151304838	-0.00516073290903627	-0.0316866337012925	1.00114256069813	0.946744621234149	-0.18410649478733	0.0877960042788937	0.0425972228349747	0.0138503103989686	-0.135916108562321	0.856939009191958	-6.10508307489098	-1.195331	5.65468621151476	19.6787247953541	8.94737392005817	-13.9856925485146	-19.7682627004675	-9.59740609627659	GOOD	GOOD
0.018149693752536	0.0260324664010584	-0.00670083171360617	-0.0247613495273796	0.998915228301485	0.964585061689715	-0.184530099377005	0.0930448152444415	0.0360041873353913	-0.036779303313033	-0.148843994958311	1.44343416091872	-3.2375906365019	-0.990403619541199	5.65440728975445	19.6983108139793	8.94738140645511	-13.7970645393029	-20.1271313297037	-9.38453977205229	GOOD	GOOD
0.0170654133183437	0.0241011464694425	-0.00673967167633846	-0.0262531311155237	1.00061178298766	0.968383333212421	-0.180629515549165	0.086526607103133	0.153973251620875	-0.0970511958824669	0.0252845244823456	1.64751312309501	0.44226706198755	-0.499587082852889	5.65440728975445	19.6983108139793	8.94738140645511	-13.5928925485146	-20.5155727004675	-9.15413209627659	GOOD	GOOD
0.0173957014664847	0.0230080713936872	-0.00905743305092442	-0.0273159631568767	1.0007096841063	0.960609559589853	-0.179273381496894	0.0753556667898273	-0.0767662710635508	-0.0424035741594324	-0.0822499496454403	1.25985242199192	2.45138910486701	-0.073510197060828	5.65440728975445	19.6983108139793	8.94738140645511	-13.5928925485146	-20.5155727004675	-9.15413209627659	GOOD	GOOD
0.017316377806149	0.0227284073450117	-0.0049156860153927	-0.0300932162868272	1.00018905326891	0.949932064557172	-0.176374613056507	0.0622775217514062	-0.0286392906082811	0.19046563106892	-0.0876403595582735	0.914382782597183	3.15800863446498	0.17761090626058	5.65440728975445	19.6983108139793	8.94738140645511	-13.5928925485146	-20.5155727004675	-9.15413209627659	GOOD	GOOD
0.0182966604195891	0.0230993807619946	-0.0029586706828005	-0.0240909149446703	0.997904897782678	0.943671267016101	-0.171030229337946	0.0601672363885597	-0.144922895068013	0.0273990319686237	-0.146026282641004	0.659728154511918	3.14546376237808	0.234797816534857	5.66276925756205	19.3476690238985	9.31500259137216	-13.4099866728973	-20.5150884288427	-9.27677753757627	GOOD	GOOD
0.0171466292634188	0.0238665487790134	-0.00375707192245601	-0.0290170673679061	0.996836391055712	0.941557677943328	-0.16462263434986	0.060358270081673	0.0888302957123241	-0.0955646755297026	0.0278176833090704	0.204540780092741	2.4387876307326	0.197176416082254	5.66311428975445	19.3332008139793	9.33017140645511	-12.9168225485146	-20.5137827004675	-9.60746309627659	GOOD	GOOD
0.0170133900132367	0.0247699229426686	-0.00277088804533491	-0.0282850625518021	1.00842869741658	0.937935333432065	-0.166000380417947	0.0548314366023822	0.0978375630273394	0.0162857888369043	-0.0242448525999138	-0.277827145092198	1.21582043986191	0.257864960400442	5.66311428975445	19.3332008139793	9.33017140645511	-12.9168225485146	-20.5137827004675	-9.60746309627659	GOOD	GOOD
0.0173266078173544	0.0256446025683432	0.00334870528195218	-0.0300101566103848	0.995715436136187	0.935139202727156	-0.161193795032191	0.0588438446547916	-0.0221212054821529	0.020418287568817	-0.0853263176128961	-0.67840017318884	0.11196123162066	0.0665601280192856	5.66311428975445	19.3332008139793	9.33017140645511	-12.9168225485146	-20.5137827004675	-9.60746309627659	GOOD	GOOD
0.0171953491166901	0.0264962039713808	0.00450971192182586	-0.0291130250088865	0.99903583187286	0.934722838887246	-0.160563046399965	0.0637594285437202	-0.0860663563934362	0.0204310044921771	-0.0279031377958461	-0.991139672530088	-0.523858867554444	-0.0139702770603838	5.66311428975445	19.3332008139793	9.33017140645511	-12.9168225485146	-20.5137827004675	-9.60746309627659	GOOD	GOOD
0.0175616031970289	0.0275069069998826	-0.00114027232056207	-0.0291893328266449	1.00387755515227	0.935585807097127	-0.159263159985973	0.0649926611248086	0.153609374120926	0.13755633637976	0.151978094415525	-1.28399131128006	-1.0865071165404	-0.137122894061026	5.30368950086182	19.3317200719922	9.39438884842294	-13.1596316252062	-20.5148160534855	-9.74738647600644	GOOD	GOOD
0.0176066913510635	0.0289567478494596	0.00104634370796614	-0.0296117571779494	0.996454837219055	0.940660549668635	-0.164649202496219	0.0709564735948484	-0.0215833797925908	0.199315224100857	-0.0218634685749528	-1.47268772749366	-0.83481106326063	-0.240099271731236	5.29416028975445	19.3316808139793	9.39609140645511	-13.6734325485146	-20.5170027004675	-10.0434740962766	GOOD	GOOD
0.0172210839058183	0.0310847000736753	-0.00122509609410738	-0.0339609019068823	0.996720517568347	0.942567302839125	-0.170225206986238	0.0748019918738878	0.0349499294844635	0.0240116454400605	-0.145521632328646	-1.5352326187051	-0.287466278606594	-0.301675683992461	5.29416028975445	19.3316808139793	9.39609140645511	-13.6734325485146	-20.5170027004675	-10.0434740962766	GOOD	GOOD
0.0174158878358128	0.0339365330226063	0.00352965041364064	-0.0320650869145895	1.00049875396453	0.942759162579266	-0.173174231179084	0.0704014820285592	0.0362404734666563	-0.156790742994057	-0.147811556865571	-1.55429354169043	0.257958237413588	-0.3418472	5.29416028975445	19.3316808139793	9.39609140645511	-13.6734325485146	-20.5170027004675	-10.0434740962766	GOOD	GOOD
0.0179911023937323	0.03725573135351	0.00117501764032219	-0.0296683700983543	1.00108324121749	0.942573578325362	-0.170335084269077	0.0664726041322284	-0.0246973448758279	0.0177881025208918	-0.027681027237946	-1.35754895053761	0.684978781661819	-0.38588749315812	5.29416028975445	19.3316808139793	9.39609140645511	-13.6734325485146	-20.5170027004675	-10.0434740962766	GOOD	GOOD
0.0184413141373852	0.0404898904121765	0.00255463782947397	-0.0281608523944498	0.999669308711033	0.939711749131989	-0.166721572779506	0.0626358044463139	-0.0868161885631554	0.0204288591270838	-0.0258091513624509	-0.965700249051261	0.756569344627434	-0.486409624630989	6.02948984912553	18.9732150388745	9.39180360923891	-13.7909220225692	-20.3783115041181	-10.0425851834364	GOOD	GOOD
0.0183964879937541	0.0429671797929717	0.00207261063293697	-0.0286273869347191	0.996787047213127	0.939479596782788	-0.165591157167544	0.0641859728070796	0.0967410906210553	0.139525452113377	0.0345976198089832	-0.629360463188063	0.368381960843721	-0.547986088410935	6.03844228975445	18.9688508139793	9.39175140645511	-13.9898525485146	-20.1434827004675	-10.0410800962766	GOOD	GOOD
0.0186677966876337	0.0441570549602014	-0.00124183027029291	-0.0330565886875909	1.00008974387915	0.942142309814506	-0.163857346428721	0.0645569339383005	-0.0248042139870897	0.021066943790536	0.035147359662739	-0.181370261885117	0.0393921918001658	-0.72888107263968	6.03844228975445	18.9688508139793	9.39175140645511	-13.9898525485146	-20.1434827004675	-10.0410800962766	GOOD	GOOD
0.0189657240169018	0.043837616156205	-0.0032765065615238	-0.0297092195080039	0.998240787411293	0.943356107923774	-0.157167801233564	0.067381479833049	-0.0255025301752557	-0.0395120809973598	-0.025567493253991	0.0334673666683423	-0.0905892893480564	-1.09834029171435	6.03844228975445	18.9688508139793	9.39175140645511	-13.9898525485146	-20.1434827004675	-10.0410800962766	GOOD	GOOD
0.0192720898731168	0.0421354024440054	-0.00616294940773486	-0.0307318222450459	1.00305735131122	0.947090903772289	-0.164393467209952	0.0714299367224766	-0.087398945961671	-0.0995949608700955	0.0960170645318522	-0.279260323554493	0.671543395385232	-1.39253020856176	6.03844228975445	18.9688508139793	9.39175140645511	-13.9898525485146	-20.1434827004675	-10.0410800962766	GOOD	GOOD
0.019423548058579	0.0394805729997452	-0.00385513016512417	-0.0272686351586485	0.992024014142088	0.948994926620626	-0.168802644321261	0.0719726444726955	-0.149421578700065	-0.0998049660596664	0.0355130067983083	-0.48755177894513	0.903259916047648	-1.26879552365874	5.66311428975445	19.3332008139793	9.33017140645511	-13.852581184981	-20.3007238744048	-9.8544306778967	GOOD	GOOD
0.019293285030587	0.0364356855452203	-0.00318907584455355	-0.0340891049648896	1.00060324293843	0.948146557049161	-0.159627713679111	0.0739533736357867	-0.210063904214401	-0.217850898276989	0.216930900076888	-0.324757327186008	0.650299152234513	-0.981560300237253	5.66311428975445	19.3332008139793	9.33017140645511	-13.6643025485146	-20.5163927004675	-9.59842609627659	GOOD	GOOD
0.0194050494887515	0.0334563218044225	-0.0013205857590826	-0.0335464218171188	1.00200562320835	0.954288006273265	-0.162269830863591	0.064946828628368	-0.0269756446221691	0.138669716153128	0.0354209435087644	0.139856587329745	2.49252931223041	-1.05193278006196	5.66311428975445	19.3332008139793	9.33017140645511	-13.6643025485146	-20.5163927004675	-9.59842609627659	GOOD	GOOD
0.0197159954855685	0.0307794976166574	-0.0115638727449249	-0.0298242514036139	0.998771442061807	0.941829282449855	-0.167046119613903	0.0546119632232391	-0.272090645686072	-0.157683499044411	0.0926369976730462	0.023824677177084	3.64613388230249	-0.923929743889902	5.66311428975445	19.3332008139793	9.33017140645511	-13.6643025485146	-20.5163927004675	-9.59842609627659	GOOD	GOOD
0.0195348272316385	0.0284844765699805	-0.00911135668178016	-0.0288373912274329	0.998287016205749	0.931345417450543	-0.166118030163035	0.0510848100266434	-0.207282297423806	0.018402720267905	-0.204748538615467	-0.299574280634188	2.09796199321275	-0.918679114083924	5.65820012518259	19.3331780739299	9.33019933283157	-13.6643025485146	-20.5163927004675	-9.59842609627659	GOOD	GOOD
0.0198203804775623	0.0265985776490379	-0.00526230832263633	-0.0302259339267011	0.998259301606383	0.929297559301283	-0.163419594664853	0.0536323137599501	0.0362131695623349	-0.156573112608506	0.093001776234644	-0.311824780685509	-0.844469390239004	-0.92269938510101	5.29358028975445	19.3314908139793	9.33227140645511	-13.8160225190769	-20.1632197281386	-9.59794458045477	GOOD	GOOD
0.0195640480173191	0.0251516941902877	-0.0071451649185567	-0.0307476954702398	0.999061243927102	0.933092676509546	-0.164278474571816	0.0605680024537062	-0.0235390652683909	0.0232030329191589	-0.0810792929114377	-0.00476904018683136	-2.4522988122071	-0.949301142169421	5.29358028975445	19.3314908139793	9.33227140645511	-13.9856925485146	-19.7682627004675	-9.59740609627659	GOOD	GOOD
0.0202185385825279	0.0241612219853043	-0.00578011065332595	-0.0311427020446801	0.991338038324857	0.940057336898295	-0.164617057101389	0.0622018178353351	0.0385071699095664	0.139903217832109	0.211199750924275	0.0368251111334717	-2.11844965272691	-0.952427824262269	5.29358028975445	19.3314908139793	9.33227140645511	-13.9856925485146	-19.7682627004675	-9.59740609627659	GOOD	GOOD
0.0196686342178447	0.0235971347110634	-0.00661943615539332	-0.0292478169884598	1.00576884088636	0.944867785793316	-0.161262924693658	0.0570748158967402	0.0959913734838299	0.0795190320900428	-0.0840200431861581	-0.33853735549554	-1.06431356604453	-0.828442644582393	5.29358028975445	19.3314908139793	9.33227140645511	-13.9856925485146	-19.7682627004675	-9.59740609627659	GOOD	GOOD
0.0203636361997735	0.0233874590693361	-0.00519199728114138	-0.0277904716326579	0.997748242909148	0.94347487080087	-0.169719214584857	0.0620243368410751	-0.0299968985745874	0.0192118217539247	0.036425662221299	-0.695944134944801	-0.66235726788019	-0.543743519345231	5.30359426188583	19.3315371531318	9.33221449872408	-13.9856925485146	-19.7682627004675	-9.59740609627659	GOOD	GOOD
0.0204638813614674	0.0234478066866548	-0.00235388106857133	-0.0283466156569681	0.996445543992659	0.943772020029917	-0.170322324747706	0.062724221978037	-0.207052576546059	-0.0391902693647758	0.0957761894041628	-0.866716801526365	-1.13402156395752	-0.668925620355965	5.66311428975445	19.3332008139793	9.33017140645511	-13.8992571245712	-20.0743410457902	-9.71857208715354	GOOD	GOOD
0.0207247322110864	0.0237065546225652	-0.00284686214535951	-0.0324476433681097	1.00054681049317	0.943342324773314	-0.167227784757719	0.072032055030615	-0.084723274683848	-0.0410675248127812	0.0899141836883	-0.921827868275241	-1.96901063135602	-0.36836301136215	5.66311428975445	19.3332008139793	9.33017140645511	-13.6684625485146	-20.8916127004675	-10.0421020962766	GOOD	GOOD
0.0206187732073171	0.0241226443537031	-0.00614368605165208	-0.027376784537322	0.998812950509528	0.94975625181035	-0.168054399085446	0.0787915384349628	-0.020427732026182	-0.101321748666706	-0.0847680787854039	-0.796736113621707	-1.67870995183848	-0.245208080167876	5.66311428975445	19.3332008139793	9.33017140645511	-13.6684625485146	-20.8916127004675	-10.0421020962766	GOOD	GOOD
0.0208814327650267	0.0246727316832138	-0.00321974704844898	-0.0292141056230012	1.00016558038602	0.952406737049253	-0.168880515062952	0.0760783722836031	0.0966261867227766	-0.157004761161301	-0.0212058151730509	-0.671648564371399	-0.476975821558557	-0.140507556182236	5.66311428975445	19.3332008139793	9.33017140645511	-13.6684625485146	-20.8916127004675	-10.0421020962766	GOOD	GOOD
0.0208231547844466	0.0253218503716822	-0.0018507264224925	-0.0292309398150172	0.999879180792644	0.946361099142109	-0.167681166498823	0.0660395297394108	0.0344665752101125	-0.104007169663279	0.0959774467001102	-0.5852856	0.283597523957351	-0.09799469	5.63288587726198	19.3330605239442	9.33034319017165	-13.6684625485146	-20.8916127004675	-10.0421020962766	GOOD	GOOD
0.0206772708163238	0.0260184447520625	-0.00267299941799507	-0.0301855151338553	0.993536495894695	0.944278901642845	-0.168978909974316	0.062447979832958	-0.0222518650895493	-0.213912180943873	0.0932512163838613	-0.605272746742727	0.38694554274998	-0.0586393399475658	4.92404928975445	19.3297708139793	9.33437140645511	-13.6545087720044	-20.649902175325	-10.1868834213928	GOOD	GOOD
0.0211682067521768	0.0266939039785121	0.000397423892882851	-0.030426293002804	0.996544552950834	0.940303426300149	-0.16479018751282	0.0666458384672143	0.0313137405732726	-0.09335890929256	0.032142110326983	-0.667818507666088	0.230408563631697	-0.057235918862009	4.92404928975445	19.3297708139793	9.33437140645511	-13.6252325485146	-20.1427727004675	-10.4906470962766	GOOD	GOOD
0.0212466871459384	0.0272460851410984	-0.00415486608617072	-0.0267954119644238	1.00198073689959	0.939992772377954	-0.166445106226147	0.0647694165863406	-0.0806416460759835	0.018327363903877	-0.0290160064064992	-0.666655686271153	0.133072315922104	-0.261736984149691	4.92404928975445	19.3297708139793	9.33437140645511	-13.6252325485146	-20.1427727004675	-10.4906470962766	GOOD	GOOD
0.0213782482964576	0.0275349930209913	-0.00159616120805162	-0.0268996405342861	0.999037992933258	0.940114112569458	-0.169932397660567	0.0593155087648813	0.0403702711992491	-0.0324323015227557	-0.0869483307580732	-0.563425817219872	0.0334813438126928	-0.212719307319344	4.92404928975445	19.3297708139793	9.33437140645511	-13.6252325485146	-20.1427727004675	-10.4906470962766	GOOD	GOOD
0.0215169512121393	0.0274129834812051	0.00316065252752094	-0.0294529696117578	0.996020737383449	0.938613883556139	-0.170203987458944	0.0565287442668535	0.0990505801103782	0.0781142501486833	-0.0836513190537025	-0.410945807974964	-0.353088200514492	-0.064610252833862	4.96508296755101	19.3097667299685	9.33413213370512	-13.6252325485146	-20.1427727004675	-10.4906470962766	GOOD	GOOD
0.0217495406584271	0.0268067347962921	0.00458277536822585	-0.027249342581452	1.00026745316173	0.939723579000379	-0.170509777902416	0.0602265907924867	0.0916736630070529	0.00389719014181807	-0.0225852186070358	-0.0751082272480193	-1.05015401841631	-0.106171437024637	5.66833028975445	18.9669308139793	9.33003140645511	-13.6147164861259	-20.4219148221136	-10.1574618179545	GOOD	GOOD
0.0215215012762361	0.025809296067738	-0.00180798860709657	-0.0291369638711617	1.00224157549017	0.94493903200543	-0.172653242084244	0.0749736014995198	-0.0326110856030974	-0.2719216805267	0.0312012017233984	0.252710152901809	-1.23597812572578	0.0615288775759258	5.66833028975445	18.9669308139793	9.33003140645511	-13.5970525485146	-20.8907927004675	-9.59780709627659	GOOD	GOOD
0.0218555177963847	0.0246421058826229	0.00502091462096611	-0.0281277676866825	0.997165240983295	0.946656436946784	-0.171036974217898	0.0742616174239462	-0.13711006678439	-0.147534129707558	-0.0182271003606321	0.45417718801011	-0.470293179027065	0.095869250723111	5.66833028975445	18.9669308139793	9.33003140645511	-13.5970525485146	-20.8907927004675	-9.59780709627659	GOOD	GOOD
0.0219427713096607	0.0234954311359696	-0.00171584366504307	-0.0284997402825131	0.996787952456878	0.942882930404169	-0.16582778043347	0.0682957064356632	0.0369700019644762	0.0332124305804429	0.0918545931185831	0.629228366098457	0.409509474305042	0.108447994040967	5.66833028975445	18.9669308139793	9.33003140645511	-13.5970525485146	-20.8907927004675	-9.59780709627659	GOOD	GOOD
0.0217163410879989	0.0224523299954365	8.908587658355e-05	-0.026123512806691	1.0030784104198	0.94102839424554	-0.165772148227306	0.0614910211842854	0.0369469565732497	0.193200754286746	0.0349434327746767	0.700186442717438	0.233317015543594	-0.112651656827572	5.61735166960931	18.9666942222491	9.33032111061456	-13.5970525485146	-20.8907927004675	-9.59780709627659	GOOD	GOOD
0.0224744274339716	0.0215534760189264	-0.000453591971875714	-0.0305510815925906	0.996691179848812	0.942056572029348	-0.169236670955167	0.0625161886967799	0.0192036822030897	0.0769509322059928	0.0350323728965243	0.328962692465793	-0.679985697854941	-0.116638231228445	4.92926528975445	18.9635008139793	9.33423140645511	-13.4732077814355	-20.5732520069842	-9.78906255227072	GOOD	GOOD
0.0221672432572238	0.0208715020120587	-0.00162892141531096	-0.0240517970719235	0.995730562916006	0.943867894554698	-0.169251472897434	0.0672184167222447	-0.196793194511988	0.0345568768128416	0.0487165676894431	0.106267339683166	-1.03079821394584	0.103237978448456	4.92926528975445	18.9635008139793	9.33423140645511	-13.3046525485146	-20.1410727004675	-10.0493650962766	GOOD	GOOD
0.0223225731837868	0.020514586290969	0.00180477059222843	-0.03252887179808	0.994168517355853	0.948682920281439	-0.170251135452142	0.0682613732982457	-0.0151569654801522	0.178165365939127	0.194298793506187	0.254144232447082	-0.550328367919346	0.369127216859385	4.92926528975445	18.9635008139793	9.33423140645511	-13.3046525485146	-20.1410727004675	-10.0493650962766	GOOD	GOOD
0.0222169329721369	0.0205894065814857	-0.00185701654543318	-0.0269828648187409	0.998252519168989	0.948196379678554	-0.174476409686263	0.064867946579733	0.089231095351852	-0.0944121137088957	-0.0819490488989882	0.2196988	-0.0635484939759004	0.544935156772747	4.92926528975445	18.9635008139793	9.33423140645511	-13.3046525485146	-20.1410727004675	-10.0493650962766	GOOD	GOOD
0.0218203128832334	0.0211725807437115	-0.00206295381039429	-0.0295162587311043	0.998107860025307	0.946571199584671	-0.172746384732242	0.0645660691403429	-0.0299164226598508	-0.0291335253654836	-0.0208025843044953	0.162252444398097	0.498732863667665	0.539915092166013	4.92960237147519	18.9636134506231	9.37123171572848	-13.3046525485146	-20.1410727004675	-10.0493650962766	GOOD	GOOD
0.0218850320792483	0.0222909901185743	-0.00487392089954267	-0.027769670735368	0.996781104925349	0.94887590072672	-0.169958161111759	0.0680679338861938	-0.0761488970160464	0.0811659907276518	0.0350745245415636	0.09585508	1.37799287697467	0.543707671192725	4.93333528975445	18.9648608139793	9.7809814064551	-13.443228910373	-20.4963855254076	-9.83535940267856	GOOD	GOOD
0.0215397403781024	0.0239048997650127	-0.00563463248115467	-0.028040502082552	0.996768833168672	0.947611657365685	-0.170047140612994	0.062357420939124	0.0317195062379592	0.0810843594596811	0.0404551612480326	0.305644517385945	1.920201628377	0.423118940978219	4.93333528975445	18.9648608139793	9.7809814064551	-13.5970525485146	-20.8907927004675	-9.59780709627659	GOOD	GOOD
0.0215421329379965	0.0259274067933068	-0.0044502832450282	-0.0304774401120073	1.00108011046739	0.944500248638912	-0.169885303205979	0.0574153861222551	-0.0133839732632277	0.0810235348066036	0.0905110232163274	0.676158792546315	1.82653343181824	0.352843355417322	4.93333528975445	18.9648608139793	9.7809814064551	-13.5970525485146	-20.8907927004675	-9.59780709627659	GOOD	GOOD
0.020810117031619	0.0282806332095317	-0.00662041933793037	-0.0282032034669955	1.0003661075366	0.944796494234782	-0.170749194168913	0.0625212853495558	0.0876349723255885	0.0640794778355015	0.0295122164384563	0.916578773198636	1.545772	0.374214907071923	4.93333528975445	18.9648608139793	9.7809814064551	-13.5970525485146	-20.8907927004675	-9.59780709627659	GOOD	GOOD
0.0210628382184468	0.0309140001271208	-0.0061407367774665	-0.0277758758533681	0.997499320996569	0.941763992987828	-0.166159346345605	0.0650756623759758	-0.0246915540737094	-0.0993372710899906	-0.0139297470778108	1.01185126006031	1.56110760346555	0.280417468356747	4.9678221683054	19.0001891895739	9.70058822996673	-13.5970525485146	-20.8907927004675	-9.59780709627659	GOOD	GOOD
0.020947575405055	0.0337382875366712	-0.00934941506232633	-0.0322866735452762	0.999311489225037	0.943100010689475	-0.163791943579398	0.0627153461796957	-0.0124152341977931	-0.0874867074687398	0.0900426739486327	1.19948742384736	1.63564518342803	0.17930534113315	5.29009028975445	19.3303208139793	8.9493414064551	-13.5193442527918	-20.6852924307287	-9.84376906361003	GOOD	GOOD
0.0207351153339114	0.0365350000284981	-0.0068882662745263	-0.0325372517417964	0.999960260433096	0.94305133282508	-0.165224047844569	0.0649717557294267	0.0800672880458132	0.0269495652154422	0.0226189624730164	1.36951902310979	1.70336488600858	0.21576328162417	5.29009028975445	19.3303208139793	8.9493414064551	-13.3137825485146	-20.1416827004675	-10.4944120962766	GOOD	GOOD
0.0207910211374026	0.0389597375089119	-0.00499202526224134	-0.0307268217965458	0.998236570900696	0.944412606927177	-0.164995010957655	0.0574297162963984	-0.0736612952770304	0.0870638129001323	-0.0739085263916856	1.42166547225375	1.50802347528493	0.0489879384726994	5.29009028975445	19.3303208139793	8.9493414064551	-13.3137825485146	-20.1416827004675	-10.4944120962766	GOOD	GOOD
0.0205036589999225	0.0406655058538865	-0.00702149489920414	-0.0268870743307662	0.998812248362799	0.941240817136205	-0.16394842401496	0.0567200906105077	0.0439281932914465	0.0952884643678107	0.0220184026035405	1.31543325762919	0.909760771545723	0.000103833750787836	5.29009028975445	19.3303208139793	8.9493414064551	-13.3137825485146	-20.1416827004675	-10.4944120962766	GOOD	GOOD
0.0204190624174398	0.0414197958951626	-0.00524450428648576	-0.026978604470819	1.00287884834504	0.939727728567186	-0.162628478875269	0.0616564999791771	0.112982328104135	-0.213368424168473	-0.0731040223892743	1.29185355475823	0.293813131517953	0.0848947	5.33087933975735	19.3712587999572	8.99159020644968	-13.3137825485146	-20.1416827004675	-10.4944120962766	GOOD	GOOD
0.0202168718362157	0.0411352163609277	-0.00518598630990534	-0.0247026354703108	1.00047840209406	0.940598309121748	-0.164577479646293	0.0651799740923282	0.208940864173223	0.307466492982968	0.0214470043067484	1.43482504122704	0.245692298532091	0.0848947	5.65789728975445	19.6994708139793	9.33031140645511	-13.5346576212801	-20.2641002815553	-10.4912764060281	GOOD	GOOD
0.0200861765302467	0.0398613518947707	-0.00430951914888717	-0.0276679630211615	0.995901989394371	0.942139388021818	-0.167368266020793	0.0676962505949715	0.0991457772071859	0.165836125932869	-0.0866036991324796	1.70609303337886	0.811777462593027	0.023666702637027	5.65789728975445	19.6994708139793	9.33031140645511	-13.9940125485146	-20.5186927004675	-10.4847550962766	GOOD	GOOD
0.0199789204511134	0.037764771686992	-0.00433121475503458	-0.0303537112072904	1.00301619589315	0.944468405615425	-0.167169684012678	0.0691241366450336	0.0843849619018516	-0.114049766657748	-0.064703346830738	1.85102418734538	1.47375901669991	-0.0769692059161373	5.65789728975445	19.6994708139793	9.33031140645511	-13.9940125485146	-20.5186927004675	-10.4847550962766	GOOD	GOOD
0.0202179250112695	0.0350964428755167	-0.00477550442386465	-0.0280725300148452	0.999695434480123	0.944937619627544	-0.167233763893611	0.0680669832205554	-0.0248120402191585	-0.168533369679556	0.0963617752246569	2.00148524512612	1.94269515783933	-0.03703156	5.65789728975445	19.6994708139793	9.33031140645511	-13.9940125485146	-20.5186927004675	-10.4847550962766	GOOD	GOOD
0.0197990726495924	0.0321839739721529	-0.00208750181814875	-0.0299323246801645	1.00201770715779	0.939568484320802	-0.167417240914008	0.0684427475321021	-0.00933007199154554	0.171001633907671	0.0811169791372862	2.29161067264512	2.24217	-0.0592844691154277	5.61246793629362	19.6535846942361	9.33055581320193	-13.9940125485146	-20.5186927004675	-10.4847550962766	GOOD	GOOD
0.019711772773865	0.0294374032840779	-0.00703847966466402	-0.0282901786712456	0.995766026707148	0.940315971519745	-0.166934310379632	0.0753200796339757	0.0912492752973242	-0.031821546974572	-0.0256093613130102	2.448887	2.37277364570727	-0.0751284352671422	5.29358028975445	19.3314908139793	9.33227140645511	-13.8737683297177	-20.5180588096141	-10.3192379426336	GOOD	GOOD
0.019657101929055	0.0272805340121564	-0.00255903195379615	-0.0282937808235148	1.00111274058263	0.946365470885646	-0.172227186339544	0.075113810577148	0.029094735449364	0.020713501572854	-0.0176108628529386	2.35348840409126	2.63507293733786	-0.0839922205908711	5.29358028975445	19.3314908139793	9.33227140645511	-13.6734325485146	-20.5170027004675	-10.0434740962766	GOOD	GOOD
0.019532395961317	0.0260040152073289	-0.00369763420935687	-0.0285336140307311	0.99770449177127	0.948126823958293	-0.169917602001733	0.0702033943565105	-0.0411510986512061	0.0288328329245658	0.0192065933546601	2.32356800961344	2.93580482353868	-0.0866731084189228	5.29358028975445	19.3314908139793	9.33227140645511	-13.6734325485146	-20.5170027004675	-10.0434740962766	GOOD	GOOD
0.0189275835999592	0.0256676904234237	-0.000226077411937684	-0.027803607361235	0.997530159687337	0.950834364020657	-0.166078504316196	0.0710398963836274	-0.140190425315393	0.0728016827907512	-0.0947534979918656	2.66140417881517	3.71018325521838	-0.0749111950286971	5.29358028975445	19.3314908139793	9.33227140645511	-13.6734325485146	-20.5170027004675	-10.0434740962766	GOOD	GOOD
0.0198915135377431	0.0261149214598912	-0.0024093944723065	-0.0313663596488776	0.999040363985002	0.951487773207585	-0.169362062061568	0.0738444695858715	-0.103625992773439	0.0124642828276363	-0.122071891375934	2.67656060614726	4.76529189877444	-0.169272600048324	5.34548194870954	19.2810004369582	9.3319611737238	-13.6734325485146	-20.5170027004675	-10.0434740962766	GOOD	GOOD
0.0185861731301188	0.0270344215749165	-0.00272562078103597	-0.0298277147572964	0.998637210483875	0.95169592844515	-0.168875281853752	0.0746439887412958	-0.184061660597663	-0.047773012726085	0.0267905059240605	2.25523453024124	5.4747281546349	-0.046118447289077	5.66833028975445	18.9669308139793	9.33003140645511	-13.8080604844374	-20.3580802978826	-10.0424555156603	GOOD	GOOD
0.018354652985458	0.0280478957177615	0.000175091564824272	-0.0311842909260682	1.0004586403011	0.951543823063117	-0.169848842787923	0.0724300166868214	-0.0244660049612517	-0.0733150506202986	-0.0255196181141876	1.96947316947483	5.55754163005432	-0.0291742777751673	5.66833028975445	18.9669308139793	9.33003140645511	-13.9898525485146	-20.1434827004675	-10.0410800962766	GOOD	GOOD
0.0184069960309037	0.0288324432547327	-0.00252629323963671	-0.0337725276061817	0.997095245444842	0.949020099970607	-0.167642068091472	0.0738192655870719	-0.00625802284325933	0.0633555623619481	-0.025506658422342	1.829668	5.46616634162213	-0.09799469	5.66833028975445	18.9669308139793	9.33003140645511	-13.9898525485146	-20.1434827004675	-10.0410800962766	GOOD	GOOD
0.017890616970791	0.029215574261826	-0.0011163039352847	-0.0293199789885013	0.99788982731709	0.946931384497691	-0.159946754203724	0.0746995512518526	0.080937004588897	-0.021345185330686	-0.0163812170803721	1.97076275134807	5.64557045272783	-0.264687099604835	5.66833028975445	18.9669308139793	9.33003140645511	-13.9898525485146	-20.1434827004675	-10.0410800962766	GOOD	GOOD
0.0179967711318806	0.0292092907772143	0.000238524883594385	-0.0298882602775198	0.99130940839635	0.946592434348769	-0.16173225531814	0.0760856408180374	-0.0149936445348406	0.0717736948242337	0.0540435092776676	2.02390731008281	5.97935473125995	-0.32179393389079	5.61185944040786	19.0226765062015	9.3984323092503	-13.9898525485146	-20.1434827004675	-10.0410800962766	GOOD	GOOD
0.0174107753064923	0.0289937203215924	0.000641090117526305	-0.0296357178487006	0.995574590185416	0.944179637599677	-0.163112970241309	0.076223100926946	0.0278339893424011	0.0301792281003991	0.129043183233969	2.06838451793729	6.04474576396464	-0.18796733588385	5.29765028975445	19.3328508139793	9.77902140645511	-13.8436273683359	-20.3215092044488	-10.2539966924701	GOOD	GOOD
0.0176251718794186	0.0288391677598929	-0.00216069646234003	-0.0341105416047345	0.995090010745684	0.941700732997211	-0.160449432766357	0.0803555267764977	-0.0244614194846174	0.0809588126684026	-0.0157893021699557	2.47374540227368	5.84512991653606	-0.338414273255884	5.29765028975445	19.3328508139793	9.77902140645511	-13.6825625485146	-20.5176027004675	-10.4885210962766	GOOD	GOOD
0.0171448885298602	0.0290055451508677	-0.00410089441530297	-0.0288362769314718	1.00029796186185	0.940410239685418	-0.165309207675841	0.0834749613540158	-0.0144389372679311	0.0713312431236139	0.0159278556376019	2.35258679136532	5.52796307547602	-0.657294229568347	5.29765028975445	19.3328508139793	9.77902140645511	-13.6825625485146	-20.5176027004675	-10.4885210962766	GOOD	GOOD
0.016972344598179	0.0296837402960142	-0.00262759198519088	-0.0272571113259235	1.00501323024165	0.940137505326037	-0.168232131094068	0.0859998456833038	0.0374823128820596	0.0208606358205383	-0.0762994451445733	1.46494070069258	5.10986336857549	-0.935866330236053	5.29765028975445	19.3328508139793	9.77902140645511	-13.6825625485146	-20.5176027004675	-10.4885210962766	GOOD	GOOD
0.0172238712398995	0.0309679567737164	6.24738905412876e-05	-0.029079109373807	0.999981800604709	0.943253904789349	-0.166967144798397	0.0936426077696937	0.0477563639728086	0.0409101018571043	-0.0150602711992952	0.504346739186467	4.41279260119406	-0.712038147219065	5.2963909935047	19.332429382827	9.6408186402521	-13.6825625485146	-20.5176027004675	-10.4885210962766	GOOD	GOOD
0.0164873574236427	0.0328293681048693	-0.00308763709381449	-0.0262831043290999	0.999069035897018	0.951950234199143	-0.165975308358609	0.0916730750077308	0.0994183680557072	0.15116462962761	0.056353092810214	1.32433770450263	4.34962924458197	-0.102043685414269	5.29009028975445	19.3303208139793	8.9493414064551	-13.6825625485146	-20.5176027004675	-10.4885210962766	GOOD	GOOD
0.0165250347909542	0.035110843952107	-0.00464526058439347	-0.0265581228894479	0.998194839760471	0.961332315344716	-0.161643209186864	0.0725334555940651	0.0780123122701854	0.169905127464507	0.136631093748171	3.68030842924221	5.93356715579151	0.276631743375117	5.29009028975445	19.3303208139793	8.9493414064551	-13.6825625485146	-20.5176027004675	-10.4885210962766	GOOD	GOOD
0.0163745295761326	0.0375803057017983	-0.00591363430599145	-0.0277870684783238	0.996950967031903	0.969469089146382	-0.162601296578682	0.0515846246056935	-0.0461432889135231	-0.000441093401140985	0.0463714178295258	6.27205257741527	11.6527933715655	0.414539433125908	5.29009028975445	19.3303208139793	8.9493414064551	-13.6825625485146	-20.5176027004675	-10.4885210962766	GOOD	GOOD
0.0165179829668016	0.040024118326543	-0.00465923031654159	-0.0285213766219083	0.993918638264076	0.949613063767028	-0.158759212549964	0.0816765264636352	-0.130762246993053	-0.0911062918977471	0.0706778039149886	6.09634012042538	19.7288223183086	0.0672122047742149	5.34309529262234	19.330730048796	9.00345560619071	-13.6825625485146	-20.5176027004675	-10.4885210962766	GOOD	GOOD
0.0162439917642452	0.0422757815470476	-0.00651389703518952	-0.0328683122836307	0.999294400119125	0.899645495352514	-0.169296362807212	0.0937102036154119	-0.0313205596581092	-0.0428908404369203	-0.0759044231652407	2.88592199462436	16.6528469456597	-0.563331392035169	5.64232951087786	19.3330403412935	9.30895167973627	-13.6825625485146	-20.5176027004675	-10.4885210962766	GOOD	GOOD
0.0158686575569406	0.0441620843511578	-0.00580207315090458	-0.0286049025339029	0.999260128869934	0.894920079775043	-0.168669056735921	0.119660424923737	0.148958152381913	-0.0394778360357839	0.0845559433472955	-0.164551896231289	3.08842876890219	-0.766126561931459	5.66311428975445	19.3332008139793	9.33017140645511	-13.560498852119	-20.517174853723	-10.4899970042447	GOOD	GOOD
0.0157138912529598	0.0455160652793113	-0.00619277665432518	-0.0305579929294584	0.995605418437118	0.939142001078434	-0.166035325972606	0.130464200065592	-0.0705881688199685	-0.151880070535618	0.0967841917318229	-0.9568169	-0.507008275391126	-0.827718556432044	5.66311428975445	19.3332008139793	9.33017140645511	-13.3088225485146	-20.5162927004675	-10.4930400962766	GOOD	GOOD
0.0155215146702733	0.0462848794231713	-0.00298734011383858	-0.0302137067353341	0.999405938406406	0.970996161448529	-0.16566379231648	0.111153732643403	0.029830095884053	0.00961737377345559	-0.0176636176826031	-0.140898143491713	4.77210932459946	-0.146687080928192	5.66311428975445	19.3332008139793	9.33017140645511	-13.3088225485146	-20.5162927004675	-10.4930400962766	GOOD	GOOD
0.0155578823047871	0.0465831485942285	-0.000976234994494287	-0.0264831234638539	1.00150866727153	0.964267517169026	-0.158774619535737	0.0670689631198659	-0.0208596482946946	-0.0359362380696717	0.146921553229029	1.66138252521505	9.57823233131447	0.515939022373727	5.66311428975445	19.3332008139793	9.33017140645511	-13.3088225485146	-20.5162927004675	-10.4930400962766	GOOD	GOOD
0.0157209283774335	0.0466634214486278	-0.00408899734419016	-0.0308902099292404	0.993415385331938	0.938998737550216	-0.155615386058204	0.0552234639578939	-0.0244007232309619	0.0173536538752574	0.157490246008452	2.04839607351089	11.1149648714371	0.6335629	5.30927674827063	19.6774169957628	9.33228640603595	-13.3088225485146	-20.5162927004675	-10.4930400962766	GOOD	GOOD
0.0158123083234716	0.0468556470798067	-0.000175820148096214	-0.0269409923946068	0.992944030725484	0.916068598661368	-0.163415275635817	0.0703847910188309	0.0343085463863552	-0.093153612445178	0.0420104455663279	1.84490183162783	8.13043032553023	0.49566730391646	5.28836428975445	19.6977608139793	9.33241140645511	-13.1713638104904	-20.5160288062307	-10.6625227769265	GOOD	GOOD
0.0153361942555346	0.0474469324844198	-0.0017746582497344	-0.0262824201999053	0.997535539523481	0.913648614722365	-0.170445010339013	0.0902184462621144	0.0375896080193136	-0.0994680112396199	0.0355168132337773	2.05535059522579	3.74183720523035	0.00822832810925578	5.28836428975445	19.6977608139793	9.33241140645511	-12.9442025485146	-20.5155927004675	-10.9426060962766	GOOD	GOOD
0.0154902114909601	0.04854630290293	-0.00231986513843663	-0.028122021840347	0.996386727122966	0.926402945017123	-0.16866935582866	0.109175135853851	0.0965260683679095	0.0722261118771123	-0.0225615522295211	2.87966982979296	1.33752002913203	-0.451230362377343	5.28836428975445	19.6977608139793	9.33241140645511	-12.9442025485146	-20.5155927004675	-10.9426060962766	GOOD	GOOD
0.0153862674318937	0.0500571975106079	-0.00376037182387378	-0.0263780773797344	0.997726860033941	0.94800838917759	-0.163836041811699	0.120573163426555	0.158591563756306	0.0808187682698836	0.0327380285371199	3.6665722635052	2.40278299764847	-0.574385937190137	5.28836428975445	19.6977608139793	9.33241140645511	-12.9442025485146	-20.5155927004675	-10.9426060962766	GOOD	GOOD
0.0154987089459074	0.0517727672294826	-0.00514029493576585	-0.0300624032613413	1.00237604672373	0.962492960565604	-0.160152137490872	0.11612789367192	-0.135426963773932	0.0807771355777621	0.0936634842239668	3.91941183689929	5.36815061551766	-0.51946096424592	5.64627431785285	19.7007018604545	9.75838414755717	-12.9442025485146	-20.5155927004675	-10.9426060962766	GOOD	BAD
0.0152878094270215	0.0535134168422773	-0.00756346634318172	-0.0283956831860146	1.00400178622004	0.964668241718821	-0.164164664307305	0.111923281208994	-0.0293497577966666	0.0807865675871019	0.154728569576066	3.73177697339815	7.90218295644443	-0.367901069350857	5.66196728975445	19.7008308139793	9.77706140645511	-13.106047998027	-20.3560507813825	-10.941261159309	GOOD	BAD
0.0148366081384298	0.0552250338696756	-0.00203730292476276	-0.0258796085012628	1.0045072761206	0.959410252564962	-0.166762662292707	0.112517475963182	0.0949292588612094	-0.035014049325376	0.0983065965988677	3.27326852583991	9.51438789884608	-0.242803469441753	5.66196728975445	19.7008308139793	9.77706140645511	-13.3229025485146	-20.1422827004675	-10.9394590962766	BAD	BAD
0.0144261501343743	0.0569976957917327	0.000958325203215023	-0.0252575594528152	0.998923473606649	0.952049834138313	-0.165935498512588	0.105440670019966	-0.020283596397199	0.0767757973498885	0.0370521055246967	2.65414763785848	10.2905090966236	-0.03703156	5.66196728975445	19.7008308139793	9.77706140645511	-13.3229025485146	-20.1422827004675	-10.9394590962766	BAD	BAD
0.0152020641702612	0.0590216420569627	-0.00459013567953311	-0.0281682581118809	0.998741945909757	0.946088961668448	-0.165778186550665	0.10030678956654	0.0356036433017387	-0.152404452174892	-0.0830505637027714	2.47722214899333	10.48288	0.0187620922875869	5.66196728975445	19.7008308139793	9.77706140645511	-13.3229025485146	-20.1422827004675	-10.9394590962766	BAD	BAD
0.0149081071885864	0.061500523316442	-0.00143789769674426	-0.0300944858429061	0.995421372753287	0.940844970856404	-0.166190069788322	0.0977473020607403	0.0977077368363215	-0.1012492816916	0.0909368472562487	2.33705655223386	10.3743212967694	0.141915167055961	5.29534695508268	19.6967085786242	8.972467176455	-13.3229025485146	-20.1422827004675	-10.9394590962766	BAD	BAD
0.0152088774762313	0.0645239192504874	-0.00281498902628719	-0.025898657541551	0.998198680806366	0.936573274834661	-0.160416864197395	0.0987201657190298	-0.0215368025510037	0.0176800383227595	-0.0822800545432394	2.08011007257098	10.1121214824621	0.119444195236345	5.28487328975445	19.6965908139793	8.94948140645511	-13.3316264012544	-20.1428607870948	-11.3647087922895	BAD	BAD
0.0149757922606238	0.0679843534374888	-0.00134035722340533	-0.0310101047654792	0.998206400344311	0.932681483002735	-0.158643024432649	0.106303717549835	-0.0851966352039626	0.0793542508441263	0.0323440268159064	1.74357120274202	9.76241483271307	0.02393157	5.28487328975445	19.6965908139793	8.94948140645511	-13.3411625485146	-20.1434927004675	-11.8295542962766	BAD	BAD
0.0145264748234287	0.0716338746657644	-0.00369532884796749	-0.0316459966477243	0.998217254603426	0.92995559879901	-0.158724194800523	0.111229999794074	0.0955910737987585	0.0216593099673592	0.0349918202937748	1.35947296012892	9.30006568087148	0.048215623684418	5.28487328975445	19.6965908139793	8.94948140645511	-13.3411625485146	-20.1434927004675	-11.8295542962766	BAD	BAD
0.0147907035210874	0.0751934722310335	-0.00370306765030689	-0.0331000215263365	1.00056900055181	0.928473340708313	-0.157322762006693	0.120417539364897	0.0383710014436542	0.0795003299010597	-0.0848539723946462	1.13056402265103	8.60154053215938	0.0377058395276883	5.28487328975445	19.6965908139793	8.94948140645511	-13.3411625485146	-20.1434927004675	-11.8295542962766	BAD	BAD
0.0146162287219793	0.0784058074334701	-0.00330352530111427	-0.0292629721499206	0.997323565804689	0.927615844842043	-0.160241811953928	0.126211068456327	0.0373282418026523	0.139608391515392	0.0333326490056797	0.867640253762371	7.43281749655954	-0.09799469	5.65268415568234	19.6994305650245	9.324989180945	-13.3411625485146	-20.1434927004675	-11.8295542962766	BAD	BAD
0.0147042938236117	0.0810762189733103	0.00198993559440083	-0.0271930374233328	0.997258707662276	0.93079880115872	-0.160860675050345	0.123045700867162	-0.02390834786607	0.140495637628106	0.0953140655430805	0.708100910084585	6.6300156103873	-0.114951729625945	5.65789728975445	19.6994708139793	9.33031140645511	-13.4451192526558	-20.1438570802032	-11.8282974643409	BAD	BAD
0.0148973906335132	0.083123285595785	-0.00373778546402557	-0.0291990742566999	0.997280315642575	0.937529194453153	-0.166003811301995	0.119884645263764	-0.0859969328434842	0.0808749214677033	-0.0852251447436334	0.672079851818911	6.40383406660401	-0.194098082817306	5.65789728975445	19.6994708139793	9.33031140645511	-13.7149025485146	-20.1448027004675	-11.8250357962766	BAD	BAD
0.0146164622225877	0.0845705136906494	-0.00176584324023192	-0.0325860049932331	1.00058131540254	0.935909871264432	-0.168135614495883	0.113652051953475	-0.0864270520834746	0.0802707280522898	0.0344861233177872	0.969271744608979	6.18942117766598	-0.317253022543966	5.65789728975445	19.6994708139793	9.33031140645511	-13.7149025485146	-20.1448027004675	-11.8250357962766	BAD	BAD
0.0148954146597444	0.0854781827221883	-0.00326061586082292	-0.0311637508355173	0.997745939115802	0.935435003079725	-0.167158534614189	0.123941204436416	0.0370950173834877	0.0800755418246244	-0.147037595279164	1.02985950096046	5.76430000619871	-0.421608847138813	5.65789728975445	19.6994708139793	9.33031140645511	-13.7149025485146	-20.1448027004675	-11.8250357962766	BAD	BAD
0.014681123103061	0.0858907837280134	0.000149145420701186	-0.0301309618371308	0.998685978461123	0.934767940830275	-0.162330334119844	0.126771026063035	0.16127502980871	-0.100244888777711	-0.208395303327191	1.53701749042155	5.77960703547583	-0.599677323597613	5.66718309961153	19.334607577741	9.77686417271645	-13.7149025485146	-20.1448027004675	-11.8250357962766	BAD	BAD
0.0137611826514481	0.0858486332444484	-0.00822096552726507	-0.0263689451549504	0.997831120398901	0.939862877959107	-0.165738954203756	0.124068249136204	-0.0242150479885942	-0.039626294244968	0.035160042053381	1.705824	6.37489799549819	-1.09079591128303	5.66718428975445	19.3345608139793	9.77692140645511	-13.7132730540199	-20.2678755286097	-11.8245849585155	BAD	BAD
0.014044172416461	0.0854432904368359	-0.0062335912002983	-0.0283117505584255	1.00018116956905	0.943102158257555	-0.171443793883201	0.13012188776537	0.160427522856799	0.140481416010291	-0.0860736943082051	1.4542213114427	7.60454308906515	-1.35565116752249	5.66718428975445	19.3345608139793	9.77692140645511	-13.7099425485146	-20.5194227004675	-11.8236634962766	BAD	BAD
0.0141510749841192	0.0848653118566079	-0.00810326683810465	-0.0326845434102812	0.997276336269239	0.93918988226852	-0.162559347206203	0.147880330380381	0.0375758987557999	0.198228183514606	-0.0249459747318062	0.9627615	6.92995193434008	-0.967127285619202	5.66718428975445	19.3345608139793	9.77692140645511	-13.7099425485146	-20.5194227004675	-11.8236634962766	BAD	BAD
0.013685379233149	0.0844388247131987	-0.00424333293556456	-0.0306653825410598	0.997258231647319	0.943764518264239	-0.156766612220164	0.14393150257146	0.0976911119834835	-0.0389562967888895	0.0360489301322477	0.807266140008898	5.52870398241318	-0.724849756602957	5.6591129957014	19.3345233551109	9.77696727445728	-13.7099425485146	-20.5194227004675	-11.8236634962766	BAD	BAD
0.0134358290124873	0.0846160156700599	-0.0033336195269017	-0.028671996578412	0.996280347824222	0.95902236175082	-0.164599201171591	0.125159580494061	-0.026523315706589	0.079066366245212	0.0954172653677803	0.300931334843864	8.80496312667531	-0.51175833505602	4.92811928975445	19.3311308139793	9.78112140645511	-13.7099425485146	-20.5194227004675	-11.8236634962766	BAD	BAD
0.0136423237905725	0.0858305401972032	-0.00493065909323142	-0.0253884198625183	0.993611671101749	0.951442076742388	-0.166278817181808	0.10934347188367	-0.147627322292749	0.0159084560541526	0.0343501180205025	-0.0195205685824356	12.5414960147053	-0.257784028838193	4.92811928975445	19.3311308139793	9.78112140645511	-13.5755440221842	-20.2352567221874	-11.9950522149992	BAD	BAD
0.0138855188438446	0.0882781439126258	-0.00946596746739059	-0.0293196179045326	1.00160758633983	0.93002764289087	-0.165022552910594	0.113282785281613	-0.0853769591823395	-0.218107538915295	-0.0220838621375181	0.09585508	12.4493354322955	-0.3384880748044	4.92811928975445	19.3311308139793	9.78112140645511	-13.3552525485146	-19.7694827004675	-12.2759739962766	BAD	BAD
0.0138837483287395	0.0918453648508564	-0.00188304678463033	-0.0291244207582862	0.999225728825029	0.916684618571292	-0.165108820560088	0.120270196735948	-0.0232328456081635	-0.10281746578713	0.153141374113019	0.219405392694239	9.10593140937841	-0.549064057697541	4.92811928975445	19.3311308139793	9.78112140645511	-13.3552525485146	-19.7694827004675	-12.2759739962766	BAD	BAD
0.0157257198185963	0.0961760569878686	-0.00486714385670696	-0.0264141895001575	1.00065225751327	0.915360686595823	-0.162073252990581	0.127777111431656	0.038891186204549	-0.215649864046053	-0.0240800856267139	0.60813952171573	5.35210782474836	-0.660526055052115	4.94670720539355	19.3312170804791	9.78101577400643	-13.3552525485146	-19.7694827004675	-12.2759739962766	BAD	BAD
0.0154135774114086	0.100747726604986	-0.00802072286311593	-0.0302247647606815	0.999254407783749	0.927470427109288	-0.161059956378774	0.133411831856167	0.0957912875978738	-0.0382677901864566	0.0387654109692842	0.84892003787171	3.565770951487	-0.666357781000673	5.66718428975445	19.3345608139793	9.77692140645511	-13.3552525485146	-19.7694827004675	-12.2759739962766	BAD	BAD
0.0158297542363307	0.105002988685409	-0.00334235269653234	-0.0286988609997497	1.0003045846121	0.936618459280564	-0.160982384124119	0.140042648692058	-0.0228044340683703	0.0202432128426281	0.155312181641077	0.484583597368861	3.65226416963777	-0.472393909429885	5.66718428975445	19.3345608139793	9.77692140645511	-13.3549091102863	-20.0913830588823	-12.4658535787351	BAD	BAD
0.0156737040574225	0.108533670253137	-0.00525527054725489	-0.0277453891420986	1.004239863863	0.942147755442818	-0.163333218629079	0.143911192414882	0.0392995090736516	0.0263558760491673	0.0901093349599037	0.014235572368432	4.92924102812122	-0.268884033186862	5.66718428975445	19.3345608139793	9.77692140645511	-13.3544525485146	-20.5193127004675	-12.7182767262766	BAD	BAD
0.0166824268149174	0.111186197465398	-0.00615959411326561	-0.0264315166384314	0.995970112707614	0.944369588244858	-0.16828421224326	0.151550186054293	0.0900611858762683	0.191825857357257	-0.084437786999199	-0.229059155581784	6.33578591927928	-0.0431970482606097	5.66718428975445	19.3345608139793	9.77692140645511	-13.3544525485146	-20.5193127004675	-12.7182767262766	BAD	BAD
0.0165730404855698	0.113064584149494	-0.00289443469462363	-0.0293560319258184	0.998254039112935	0.941596600272227	-0.170787216201734	0.153110825146795	-0.146350606310936	-0.0398231424467196	-0.0257017940896697	-0.342613522661662	7.3961866189159	0.107969634107501	5.6524292400556	19.3487074642371	9.759607729401	-13.3544525485146	-20.5193127004675	-12.7182767262766	BAD	BAD
0.0167394750562018	0.11446569419894	-0.00512432022491145	-0.0330007966507153	0.998735420722348	0.940138743079339	-0.169420541901951	0.152703921044243	-0.0815276081380485	-0.0348355587929643	-0.0282477852343446	-0.130300689947186	8.61065233565458	0.235445911765924	5.28836428975445	19.6977608139793	9.33241140645511	-13.3544525485146	-20.5193127004675	-12.7182767262766	BAD	BAD
0.0166165922181792	0.115740902277515	-0.00352106456663528	-0.0297920707093231	0.999615830988519	0.938913910858765	-0.163645323813126	0.15141175514622	0.0317502513672062	0.0750022324121738	-0.089334164409428	0.00423335884223373	9.96478094476069	0.238544127084364	5.28836428975445	19.6977608139793	9.33241140645511	-13.3588316065467	-20.5196052771816	-12.9317361259626	BAD	BAD
0.0170211574387268	0.1171529335365	0.00142291411361875	-0.0312953600672227	0.998296812257059	0.932341666807062	-0.157830203193756	0.14848424769392	-0.0837403949252472	-0.0398395128089283	-0.144711021859964	0.244934668007343	10.2863254522981	0.206821	5.28836428975445	19.6977608139793	9.33241140645511	-13.3635825485146	-20.5199227004675	-13.1633231962766	BAD	BAD
0.017190111489126	0.118826582566038	-0.00281111559826739	-0.025770177009951	1.00055958723427	0.927544681246857	-0.15866023475354	0.14476385191439	-0.0277617114694103	-0.039794051580495	-0.0865756100932999	0.603582476651377	9.31089346472047	0.0605726138266248	5.28836428975445	19.6977608139793	9.33241140645511	-13.3635825485146	-20.5199227004675	-13.1633231962766	BAD	BAD
0.017438009828094	0.12077506813806	-0.00226301367214916	-0.0256526464544346	0.99821859461108	0.923069384817516	-0.157150471109543	0.143031508700262	-0.0735485105499468	-0.0334903790384009	-0.0833082425750927	0.682891715585279	7.71735116628705	-0.222325626744444	5.30787460001165	19.6978510972031	9.33230053232062	-13.3635825485146	-20.5199227004675	-13.1633231962766	BAD	BAD
0.0178754693379165	0.1229368910748	-0.000271683425769413	-0.0317597725198321	0.99722764955531	0.921628506011371	-0.154884629492665	0.143092202914459	0.157707753544692	0.073676243570102	-0.0289428713981324	0.490939083900514	5.61165374440466	-0.435723062444522	5.65789728975445	19.6994708139793	9.33031140645511	-13.3635825485146	-20.5199227004675	-13.1633231962766	BAD	BAD
0.017731224083065	0.125215356750228	0.000288599498411666	-0.0264797435226856	0.997391139784364	0.92503702025921	-0.158629220446611	0.13964956959373	0.0991228330581595	-0.0469096569820941	-0.0828128112280516	0.185021363449399	4.59831472022916	-0.490596059550314	5.65789728975445	19.6994708139793	9.33031140645511	-13.3635825485146	-20.5199227004675	-13.1633231962766	BAD	BAD
0.0178640749422837	0.127519953106844	-0.00400214736019131	-0.0306275065461779	0.999016806514147	0.931501177666882	-0.160413575833897	0.144561448981183	0.0953110673193825	-0.160034393808739	-0.0179599380481451	0.0419604000348791	4.33888807048802	-0.349750083097613	5.65789728975445	19.6994708139793	9.33031140645511	-13.3635825485146	-20.5199227004675	-13.1633231962766	BAD	BAD
0.018014942106095	0.129779373776125	-0.000265050450240129	-0.0297699651930268	0.996869647656354	0.933214238420457	-0.161613220400737	0.152098752466416	0.0292117163127639	-0.136979095769838	0.0809118847087776	-0.08991057	4.30240079784494	-0.274820493842086	5.65789728975445	19.6994708139793	9.33031140645511	-13.3635825485146	-20.5199227004675	-13.1633231962766	BAD	BAD
0.0184511576123696	0.131915919987278	0.00155387718856059	-0.031295037383839	1.00530830075137	0.934079754189728	-0.157270473449892	0.153784866872938	-0.0909745990592282	0.17662651747522	-0.143079288136669	0.159840509115614	4.68551604308937	-0.47846697694825	5.65859209160619	19.6506861740413	9.33029275941989	-13.3635825485146	-20.5199227004675	-13.1633231962766	BAD	BAD
0.0183430475225347	0.133815988493519	0.00608769891078285	-0.0270513921671921	1.00323614709359	0.933346046982398	-0.159447202973408	0.162952849532366	-0.140252812802847	-0.151641799472644	-0.0819010931385112	0.774580132982393	5.45759091369115	-0.685719458147483	5.66833028975445	18.9669308139793	9.33003140645511	-13.3651713828128	-20.3999208648226	-13.1637627844434	BAD	BAD
0.0188390472640828	0.135349201817199	0.000475668328899898	-0.026528287626626	0.993702880218994	0.935021812590246	-0.164906754790652	0.160683732162643	-0.0337522993499547	-0.035400942078273	-0.0252202369119296	0.9008396	6.36151812666118	-0.728300069408539	5.66833028975445	18.9669308139793	9.33003140645511	-13.3685425485146	-20.1453027004675	-13.1646954962766	BAD	BAD
0.0188381275660417	0.136440233412018	-0.000526005418285035	-0.0305532179459783	0.997532355807328	0.938594082174743	-0.163089500734508	0.15970086927247	-0.129989538362523	0.020301517049736	-0.020618150449011	0.921923827650257	6.79226036560294	-0.605147347897214	5.66833028975445	18.9669308139793	9.33003140645511	-13.3685425485146	-20.1453027004675	-13.1646954962766	BAD	BAD
0.0187575006887508	0.137130314370988	-0.00285451951172576	-0.0294688957120705	1.0007846560013	0.939358656647647	-0.166421333416157	0.158092134954149	0.0943128187257674	0.0249478850129448	0.0309739561338023	0.767388923934152	7.31740445695452	-0.503364660276729	5.66833028975445	18.9669308139793	9.33003140645511	-13.3685425485146	-20.1453027004675	-13.1646954962766	BAD	BAD
0.0191082979257913	0.137593039786109	-0.00394037696690123	-0.0268984826383985	0.997252559941983	0.936632108363396	-0.164431556069704	0.162814878035603	0.0271964781789123	0.0754388017389506	-0.0153761300926112	0.561781579589988	7.83236637970583	-0.4637735	5.57914818645163	18.9369103162281	9.33052929635373	-13.3685425485146	-20.1453027004675	-13.1646954962766	BAD	BAD
0.0191661449947308	0.138103868900777	-0.00535767387889667	-0.0282364914569371	1.00163446544334	0.934439855119523	-0.160866576143434	0.168908937655256	-0.0608644583128751	0.025200547956292	0.0965846681331095	0.884827293410146	8.40670069898705	-0.4637735	4.56495028975445	18.5955108139793	9.33619140645511	-13.5138554468659	-20.1462368786451	-13.4929833534801	BAD	BAD
0.0192241854685444	0.138943870161434	-0.00657030725862269	-0.0281765503462734	0.996889531324309	0.93285180429353	-0.160167071823375	0.170207307421196	0.196286718542044	0.0697489600044706	0.0912396621405764	0.986340286763222	8.40483920078852	-0.4637735	4.56495028975445	18.5955108139793	9.33619140645511	-13.7605325485146	-20.1478227004675	-14.0502710962766	BAD	BAD
0.0191459110072455	0.140287915649171	-0.00455960873424553	-0.0316888305333143	1.00212798092929	0.932607125724277	-0.159898424750999	0.169886116765903	-0.075715943302269	-0.0347957168425979	0.0246093081956734	0.976274151172707	7.79596004018757	-0.368454543563545	4.56495028975445	18.5955108139793	9.33619140645511	-13.7605325485146	-20.1478227004675	-14.0502710962766	BAD	BAD
0.0195058206484615	0.142159390081944	-0.00345598477182701	-0.0271779783198424	0.998223253662426	0.930589409039087	-0.158241963691502	0.16812134984543	0.0256895406745473	0.0143853000225733	-0.0864644396268325	0.801529314031541	7.26751369143416	-0.244364080948713	4.56495028975445	18.5955108139793	9.33619140645511	-13.7605325485146	-20.1478227004675	-14.0502710962766	BAD	BAD
0.0193563590945489	0.144420828269322	-0.00464680339736813	-0.0311945216490649	1.00274487046031	0.930833236612831	-0.157029007016899	0.163121797921666	-0.0691991080083135	-0.0345101053500828	-0.0691742734411753	0.576798346921149	7.03507219006573	-0.255826914905577	4.66924987609738	18.66544388562	9.37789576023926	-13.7605325485146	-20.1478227004675	-14.0502710962766	BAD	BAD
0.0192663892106574	0.146781516281417	-0.0041053238766904	-0.0309978113360098	1.00359549333386	0.928829888136105	-0.159085353076393	0.161070480100582	0.111138305255108	0.0199153687397271	0.0785135700366744	0.363083933109826	6.85426326698648	-0.296936526087312	5.66718428975445	19.3345608139793	9.77692140645511	-13.8896012063797	-20.3060360298199	-14.0481078803045	BAD	BAD
0.0193133738495824	0.148892723863567	-0.00360841295515875	-0.0289647699949511	0.995597084578704	0.924302916743965	-0.161560564584696	0.163128577441733	0.210524318695033	0.0319709390878927	-0.0864428581399855	0.2196988	6.42747524460328	-0.376522794436269	5.66718428975445	19.3345608139793	9.77692140645511	-14.0670325485146	-20.5235327004675	-14.0451340962766	BAD	BAD
0.0195113459475192	0.150499412900413	-0.00585868722374583	-0.026963544329027	0.997800979523407	0.925014348118185	-0.161462958301998	0.167167788916044	0.0861746069398573	0.133909939695087	-0.0801559302744198	0.165050569867348	5.97674503754991	-0.288045065328796	5.66718428975445	19.3345608139793	9.77692140645511	-14.0670325485146	-20.5235327004675	-14.0451340962766	BAD	BAD
0.0198258609522306	0.151524333457136	-0.00253167679230264	-0.0286340230630728	0.997758734920911	0.925874173899906	-0.162252967067714	0.171536750058877	-0.0250455829136927	0.0926736351399998	-0.0254818098244144	0.0399597488667749	5.65123221799164	-0.247435875125039	5.66718428975445	19.3345608139793	9.77692140645511	-14.0670325485146	-20.5235327004675	-14.0451340962766	BAD	BAD
0.019633027427316	0.152062579716846	-0.00397278193252975	-0.0314589445621017	0.997792077366684	0.925202534846057	-0.160745664053741	0.172818886142544	-0.0182991017672643	0.193537147238995	-0.0254030437848276	0.200578631954841	5.70624204758656	-0.309012628838754	5.58657434930519	19.3340412292272	9.72891676511023	-14.0670325485146	-20.5235327004675	-14.0451340962766	BAD	BAD
0.0199207664756275	0.152321889567289	-0.00279538381004842	-0.0261138720510195	0.998161479427492	0.92780835863011	-0.160433907595472	0.171116928684258	0.0231355851561085	0.119740698711279	-0.038824937948434	0.671747160827173	6.25726480165849	-0.284362444015174	4.92404928975445	19.3297708139793	9.33437140645511	-13.7482802052857	-20.5226840520563	-14.2588666700967	BAD	BAD
0.0200986048508719	0.15252094497643	-0.00958669117881726	-0.028824809267534	0.997931663111111	0.928067812970887	-0.165071213388064	0.172208500041154	-0.0728679125160389	-0.0405453737822289	-0.133202489014694	0.781563011250121	6.45492648754803	-0.2199209	4.92404928975445	19.3297708139793	9.33437140645511	-13.3909525485146	-20.5217327004675	-14.4984650962766	BAD	BAD
0.0205284104470984	0.152807403982574	-0.00504860606188268	-0.0290455971985911	1.00202557614839	0.926066189978395	-0.166720967451376	0.171898776029208	0.0296647376319806	-0.0335454846858657	-0.0179675542680466	0.604441928429745	6.23601656760732	-0.14798706048425	4.92404928975445	19.3297708139793	9.33437140645511	-13.3909525485146	-20.5217327004675	-14.4984650962766	BAD	BAD
0.0203666093602488	0.153242253582766	-0.00410081252170646	-0.0312323919045317	0.998088475043509	0.927160493994349	-0.163863232174112	0.175063835584403	-0.00287869903946773	0.0339303231412843	0.0212245704717498	0.576064818357465	6.08657367026169	0.0090010193269854	4.92404928975445	19.3297708139793	9.33437140645511	-13.3909525485146	-20.5217327004675	-14.4984650962766	BAD	BAD
0.0201482676057402	0.153806987527759	-0.00664556035294003	-0.0321287994703958	1.00134808678925	0.92978307033292	-0.160575491295531	0.177559736629771	0.122843512971423	0.117707337637532	-0.0637212359405648	0.8285411854336	5.88033572828588	0.0979818955160121	4.96973029402982	19.3301474122571	9.38873972600201	-13.3909525485146	-20.5217327004675	-14.4984650962766	BAD	BAD
0.0203132524868437	0.154422651473486	-0.00603186405121894	-0.0342109479720252	1.00555089682141	0.928428009458002	-0.16115845996575	0.181578854084755	-0.125780885115331	-0.0105164822979451	0.0967480983993816	1.13169466943624	5.69767863001105	-0.053603239796546	5.29765028975445	19.3328508139793	9.77902140645511	-13.4914159174264	-20.4200923025298	-14.3766319906809	BAD	BAD
0.0208447890476704	0.155010082466386	-0.00312971046944485	-0.0281228859563088	0.999817800707935	0.929381243209179	-0.16148468161319	0.183766075815039	0.0368923086054717	0.169146765510636	0.0733861239049295	1.13897413003252	5.76583496789952	-0.183924991110164	5.29765028975445	19.3328508139793	9.77902140645511	-13.7605325485146	-20.1478227004675	-14.0502710962766	BAD	BAD
0.0207839262854547	0.155551814305859	-0.00805466597788403	-0.0306924958048185	1.00028902667154	0.928706589452409	-0.158840626407691	0.183520686140373	0.0368924932016435	-0.0405979244168836	-0.0701555582859964	1.30853098513522	5.70721722611239	-0.349410232290717	5.29765028975445	19.3328508139793	9.77902140645511	-13.7605325485146	-20.1478227004675	-14.0502710962766	BAD	BAD
0.0209596701584061	0.156107555981246	-0.00366389278337238	-0.0304519918344889	0.997876954039389	0.928640472107414	-0.159938259856453	0.185554391904859	0.0286533697862153	-0.0324503175033952	0.03583485450672	1.396215	5.50834637421982	-0.293586622784167	5.29765028975445	19.3328508139793	9.77902140645511	-13.7605325485146	-20.1478227004675	-14.0502710962766	BAD	BAD
0.0209122494308892	0.156787611653174	0.000442224667476375	-0.0317443899441145	0.998864178491749	0.929811262823218	-0.161562177744643	0.179205316872003	-0.0165321122208758	0.0195974136474749	0.0524680909846402	1.33822831253856	5.10759979181558	-0.387655133329784	5.2959062051862	19.3825020091624	9.66578763383688	-13.7605325485146	-20.1478227004675	-14.0502710962766	BAD	BAD
0.0211722728878866	0.157692437208662	0.00115774109636766	-0.0294281658722014	1.00080058295223	0.929516234658793	-0.161603114638188	0.183342937581594	0.0370120856922753	0.00280919415567251	0.157603693981475	1.29026028660835	5.12126176372694	-0.2199209	5.28487328975445	19.6965908139793	8.94948140645511	-13.521016199068	-20.2678837667697	-14.1961465807342	BAD	BAD
0.0211067195971588	0.158863178801027	-0.00417114267668053	-0.0284018703020236	1.00383289184471	0.930184749090054	-0.161134591218163	0.186166656824647	0.0194929053384692	-0.100613799093002	0.131525099500514	1.64331784806625	5.51076400883727	-0.19966384037336	5.28487328975445	19.6965908139793	8.94948140645511	-13.0172125485146	-20.5204227004675	-14.5029840962766	BAD	BAD
0.0216472607038558	0.160311251562221	-0.00113950050532471	-0.0291018518771696	0.997059451734061	0.930408985720308	-0.15977168760936	0.180222524099472	-0.0598696416778614	-0.074458353608538	-0.0253420594748046	2.14263097244889	6.13667910567479	-0.17982906444657	5.28487328975445	19.6965908139793	8.94948140645511	-13.0172125485146	-20.5204227004675	-14.5029840962766	BAD	BAD
0.0217508933090447	0.162086726284703	-0.00266916547395422	-0.028568011193716	0.997941942582635	0.926195099756596	-0.157116001364871	0.178277918800487	0.0716601025996095	0.0796601231988137	-0.00729429307629683	2.29967088368759	6.71737679014673	-0.2199209	5.28487328975445	19.6965908139793	8.94948140645511	-13.0172125485146	-20.5204227004675	-14.5029840962766	BAD	BAD
0.0213096130545022	0.16429828153658	-0.00150613308344451	-0.02792827633658	0.994221105398808	0.919595791753654	-0.153456841616553	0.181527426071451	-0.0868436361697985	0.0525278056487231	0.105760848578466	1.95968322952752	6.54310936687141	-0.175717644338492	5.28565741135618	19.6415399765123	8.94946036428063	-13.0172125485146	-20.5204227004675	-14.5029840962766	BAD	BAD
0.0219865938988636	0.167092726626162	2.80661978430513e-05	-0.0290840927201862	0.999213952710077	0.91605669051415	-0.155906879895462	0.186773491344708	-0.0678931320357756	-0.0823260671955606	0.120079131241496	1.36703557261553	5.36451603579002	-0.09799469	5.29009028975445	19.3303208139793	8.9493414064551	-13.1546206599879	-20.6604949151922	-14.5007887261567	BAD	BAD
0.0215867442139899	0.170626261875555	-0.00327677451815832	-0.0283510553822006	1.00172569893461	0.918315696529291	-0.160068125713065	0.191312784839359	0.0370825267356776	0.0195503677786352	-0.0769230841716072	0.853447681649826	4.2303802327804	-0.237969073035275	5.29009028975445	19.3303208139793	8.9493414064551	-13.3859925485146	-20.8963527004675	-14.4970920962766	BAD	BAD
0.0222041028546719	0.175020052997753	-0.00323812737389232	-0.0268285522882818	0.999632612754452	0.919194136440686	-0.163872835907474	0.200210572675365	0.0468753084250328	0.00991834500281656	-0.0255988442710622	0.606754611804795	3.51065691087611	-0.53560434301675	5.29009028975445	19.3303208139793	8.9493414064551	-13.3859925485146	-20.8963527004675	-14.4970920962766	BAD	BAD
0.0217969967685424	0.180303627308827	-0.00245478862421891	-0.0303188854267953	1.00011760368918	0.920662601144461	-0.167449400315294	0.205271369823799	0.0790151088592105	-0.0310066329814947	-0.0354549141304681	-0.0306423488763423	2.99494359014126	-0.499306347326373	5.29009028975445	19.3303208139793	8.9493414064551	-13.3859925485146	-20.8963527004675	-14.4970920962766	BAD	BAD
0.0223032935050931	0.186348334359097	-0.000827233844801449	-0.0330921644510161	1.00349913644352	0.92760050632094	-0.161544967610245	0.206949517380837	-0.0452458033398462	0.0391655896874001	-0.0965546318004651	-0.355166695111694	2.76821827433163	-0.0291552914881522	5.35132159232797	19.3307935614471	9.01185405164435	-13.3859925485146	-20.8963527004675	-14.4970920962766	BAD	BAD
0.0221497132450638	0.192807472636497	-0.00124515399084033	-0.0301497479270255	0.997413958030328	0.935379881029053	-0.157653533848718	0.202324760835829	-0.117745554110775	0.129594684349597	-0.147459749765746	0.73159073999784	3.92046919345151	0.174026113653934	5.66311428975445	19.3332008139793	9.33017140645511	-13.0817309653117	-20.5788388124145	-14.8785782818375	BAD	BAD
0.022388262191841	0.199156941415289	-0.00108140931548438	-0.0277228724215258	1.00289044860403	0.940138058941174	-0.159584911148521	0.182304095430633	0.0476168764304401	0.0897035044160892	-0.116383688458494	2.54539733585441	5.58660626215523	0.358973919657079	5.66311428975445	19.3332008139793	9.33017140645511	-12.6666825485146	-20.1457127004675	-15.3989700962766	BAD	BAD
0.0223953445356599	0.204868760012397	-0.00255117964223861	-0.0285003577634344	1.00151262763245	0.945416892242628	-0.161502266224369	0.154217639317313	0.0669620507134586	0.0877658448995518	0.0248654841287484	4.30433690479326	6.83723776524249	0.985472532113469	5.66311428975445	19.3332008139793	9.33017140645511	-12.6666825485146	-20.1457127004675	-15.3989700962766	BAD	BAD
0.0228279303937385	0.209562897503423	-0.00459585302987255	-0.0315614091275297	0.998875176867966	0.942175169965154	-0.159163657439944	0.1362376103545	-0.0543495191922998	-0.139898585655689	-0.0149097649918811	6.49823753520054	11.6061724810376	0.900234529575206	5.66311428975445	19.3332008139793	9.33017140645511	-12.6666825485146	-20.1457127004675	-15.3989700962766	BAD	BAD
0.0228553017254745	0.213018567315615	-0.00786983445747776	-0.0295820328703281	0.999628949245912	0.895194345336895	-0.151309075507086	0.161306824895728	0.0879054350197384	-0.0513355775736897	0.0353859756211828	5.46854965520336	15.1710496380186	0.0121808819263377	5.66383853719934	19.3334428229536	9.40966957500685	-12.6666825485146	-20.1457127004675	-15.3989700962766	BAD	BAD
0.0229542936937427	0.215130140555215	-0.00386056818637125	-0.0322779201597458	0.999314236581228	0.837333344534483	-0.150398384981658	0.22394008653832	0.0280163195609953	-0.0746087410743228	0.0353950210444044	-0.68421274248541	5.97690181679131	-1.1116418743044	5.66718428975445	19.3345608139793	9.77692140645511	-13.1950940946124	-20.3249031352726	-15.3919031178827	BAD	BAD
0.0230615445111064	0.21592588676192	-0.001964158238518	-0.0275540132203173	1.00012241949338	0.854941360405941	-0.156749182800758	0.244711387913465	-0.0216302749034859	0.0700865818297522	0.035473272147493	-5.0768728594915	-9.88441938377185	-1.50216551950515	5.66718428975445	19.3345608139793	9.77692140645511	-13.7829525485146	-20.5242527004675	-15.3840410962766	BAD	BAD
0.0227390455645512	0.215621591930526	-0.00452039426960224	-0.030942161892499	1.00150975929078	0.93477391790846	-0.163691987243155	0.226043129860296	0.0331253294931591	0.192114847502648	0.0926839673249169	-4.28567087544996	-12.0438831639821	-1.12629741922611	5.66718428975445	19.3345608139793	9.77692140645511	-13.7829525485146	-20.5242527004675	-15.3840410962766	BAD	BAD
0.0225220268671893	0.21457868831902	-0.000655007313719177	-0.0265396409317925	0.999357174632331	0.992856758703226	-0.166345846940528	0.205350962018527	-0.137523282321975	0.0303434773200903	-0.132363996271217	-1.11888421979773	-1.25705331162438	-0.368392645752803	5.66718428975445	19.3345608139793	9.77692140645511	-13.7829525485146	-20.5242527004675	-15.3840410962766	BAD	BAD
0.0232067285115805	0.213146292186863	-0.00443560593630205	-0.0318261064901853	1.00190577472956	0.965198194404737	-0.155054335157371	0.191842723988979	0.026369992016159	0.0760382352374894	0.0825830332246879	0.574901284323799	7.52379050125318	0.627510467913196	5.66826404936266	18.9881803386159	9.35586226918346	-13.7829525485146	-20.5242527004675	-15.3840410962766	BAD	BAD
0.0234866935797084	0.211530827551672	-0.00292237262005996	-0.0275261310390062	0.999831842419548	0.924219152558056	-0.159546481333549	0.182196987743285	-0.138436792650681	-0.147622843764148	0.0965244601103788	0.631017903347743	7.43009365634693	1.10457890126488	5.66833028975445	18.9669308139793	9.33003140645511	-13.6806382962425	-20.5238940777071	-15.3852782079211	BAD	BAD
0.0232797994910726	0.209782388843118	-0.00509121023206637	-0.030986772999207	0.998310173380026	0.904686265254627	-0.161892226277982	0.193317817716506	-0.148634126466021	-0.103813929500262	0.0388575621329736	1.1293228930725	4.18769681407103	1.060305	5.66833028975445	18.9669308139793	9.33003140645511	-13.4092125485146	-20.5229427004675	-15.3885600962766	BAD	BAD
0.0234089145952309	0.207857010175584	-0.00614216068046218	-0.0307476777350701	0.999617923873477	0.906339578589354	-0.159448240531025	0.201176532095428	-0.0309288856721215	0.070694039685223	-0.0222043522493723	1.81501950758493	1.5734366970951	0.97071754699902	5.66833028975445	18.9669308139793	9.33003140645511	-13.4092125485146	-20.5229427004675	-15.3885600962766	BAD	BAD
0.0233995112806768	0.205707905818976	-0.0011243841080047	-0.0278469041975189	0.997387734333169	0.917420609053781	-0.155382486551905	0.206996134520487	0.0342997054887062	0.0223166612389665	-0.0833605118588542	2.09618038702094	0.085175173191936	0.792556928803868	5.66833028975445	18.9669308139793	9.33003140645511	-13.4092125485146	-20.5229427004675	-15.3885600962766	BAD	BAD
0.0235292400242844	0.20336477498645	-0.00122387369713727	-0.0333175720896067	1.00182193373938	0.930147507957948	-0.157953909951841	0.211211953791175	-0.0220828100003902	-0.0379964322331944	0.0302626057341725	2.04204101027299	-0.109355663501748	0.915707647493619	5.6550192842768	19.6661625302937	8.96420103613095	-13.4092125485146	-20.5229427004675	-15.3885600962766	BAD	BAD
0.0237653586492784	0.200953627052967	-0.00650449335816504	-0.0294385357699049	0.996111855030327	0.938835821111681	-0.160958717040416	0.20801624623296	0.0941526714181955	-0.0405911324924593	-0.0812443468202593	1.64903741104762	1.58615889031593	1.01910106849378	5.65440728975445	19.6983108139793	8.94738140645511	-13.4078642131565	-20.4013267405992	-15.2447568891485	BAD	BAD
0.0238830610700314	0.198671447969224	-0.0080951161363902	-0.032097743716054	0.996300870353295	0.937309667795732	-0.167232870091318	0.208723484746231	-0.0198658112024232	0.0172850993421709	0.0894316670537121	1.06543141846023	2.97750688008939	1.03993140068977	5.65440728975445	19.6983108139793	8.94738140645511	-13.4050525485146	-20.1477227004675	-14.9448860962766	BAD	BAD
0.0235795009232202	0.196761920061221	-0.0048392030845746	-0.03122459591173	0.999554499779115	0.927303722119548	-0.165652164670053	0.201359317812132	-0.084387838329292	0.019466442030114	-0.0798289323182307	0.589229173234144	2.77131133968324	1.08325243659147	5.65440728975445	19.6983108139793	8.94738140645511	-13.4050525485146	-20.1477227004675	-14.9448860962766	BAD	BAD
0.0235739357785141	0.195488066173112	0.00323800136545272	-0.0272771851237251	0.996396678030642	0.913326470815299	-0.16265231704558	0.193307879964457	-0.0865326812402738	-0.0968920968010581	-0.0273660296321469	0.313923005228173	1.55801358898767	1.15685849300428	5.65440728975445	19.6983108139793	8.94738140645511	-13.4050525485146	-20.1477227004675	-14.9448860962766	BAD	BAD
0.0236027303122283	0.195081533892176	-0.00211245059234092	-0.0305523490408114	0.998625918634189	0.908559715606172	-0.157824992974857	0.189238754257719	0.0336502800519148	-0.217381918077738	0.0928401088212185	-0.0337609655095781	0.246911068693932	0.9993417	5.31346743117107	18.9886449929598	9.75380881844829	-13.4050525485146	-20.1477227004675	-14.9448860962766	BAD	BAD
0.0236211258138261	0.19568960207991	-0.00563599366184965	-0.0264581155741435	1.00438771891569	0.911512293917158	-0.154924239263477	0.184075636601115	-0.0228478819206381	0.0129296555299567	-0.0812700766485742	-0.198213198193896	-1.14480663251331	1.04500437439168	5.30286728975445	18.9665808139793	9.77888140645511	-13.266637228535	-20.2877559056233	-15.1127386872349	BAD	BAD
0.0236617239527198	0.197360557987486	0.00288735630924865	-0.0276305758258193	1.00634849348994	0.91034824450137	-0.154996298515527	0.184825654130674	0.0359392743350952	0.0194229351413898	-0.205083576599352	-0.180422558063406	-2.52096193458117	1.02748915646563	5.30286728975445	18.9665808139793	9.77888140645511	-13.0354625485146	-20.5216327004675	-15.3930780962766	BAD	BAD
0.0236609016849175	0.200063290212935	0.000246951374693288	-0.0296120621175162	1.0040397158761	0.90865002415572	-0.151214704244322	0.187440860325719	0.0980465372137339	-0.098170270766865	-0.0889032239565	0.0208855539596118	-3.70612969827305	0.901474182362315	5.30286728975445	18.9665808139793	9.77888140645511	-13.0354625485146	-20.5216327004675	-15.3930780962766	BAD	BAD
0.0233681392381579	0.203697256235383	-0.0018108691643773	-0.0287117601794241	0.995983368816653	0.91129588748988	-0.153090933928629	0.192722469119531	0.0992232982396258	0.0761670695741703	0.0333775941977404	-0.0545133644439439	-4.58500109137316	0.864358467473645	5.30286728975445	18.9665808139793	9.77888140645511	-13.0354625485146	-20.5216327004675	-15.3930780962766	BAD	BAD
0.0232268983823571	0.208077610009921	-0.00373028574413749	-0.0325571604931017	0.993905946361644	0.917231128136115	-0.153995856449363	0.193122144508385	0.0382789374103925	-0.0386410444504093	-0.144043925952236	-0.327047405064304	-5.04034718554975	0.7554892	5.65098072250209	20.0491553158145	9.77722880117479	-13.0354625485146	-20.5216327004675	-15.3930780962766	BAD	BAD
0.0234364369116895	0.212910198935941	-0.00179254943244745	-0.0326019545853262	0.999084504728851	0.919472440414174	-0.1565786582791	0.19073168428123	-0.0238617860040397	0.196551719139716	0.0333173744544525	-0.478444750858813	-5.29342303696044	0.677786437326405	5.65675128975445	20.0671008139793	9.77720140645511	-12.884772481922	-20.2030159145203	-15.5852478682134	BAD	BAD
0.0231927189671019	0.217797530384474	-0.00424446904975337	-0.0278216586509925	1.00065364347037	0.921390073879787	-0.160029300600672	0.195893634936675	0.0977997291898375	0.140335894836585	0.0358456017931743	-0.612219168842447	-5.53687179680057	0.705182487980372	5.65675128975445	20.0671008139793	9.77720140645511	-12.6807825485146	-19.7717027004675	-15.8453890962766	BAD	BAD
0.0233158064563365	0.222317924845175	-0.0037432675539829	-0.0321091281106497	0.997753554991906	0.921724383304217	-0.161281337258862	0.195862321005863	-0.0853505578722704	0.0204600632643589	-0.0246600911989316	-0.481866929101274	-6.1021498045682	0.931675603782479	5.65675128975445	20.0671008139793	9.77720140645511	-12.6807825485146	-19.7717027004675	-15.8453890962766	BAD	BAD
0.0231260033066008	0.226117563778926	-0.00468626227647674	-0.0321664524841896	1.00109138145345	0.92701058770875	-0.160640403749581	0.195605845052093	-0.0252435015707151	0.0792987272346523	0.0355898337785168	-0.472938238005438	-6.41519861768902	0.888365841192819	5.65675128975445	20.0671008139793	9.77720140645511	-12.6807825485146	-19.7717027004675	-15.8453890962766	BAD	BAD
0.0231891427600524	0.228946748767723	-0.00330110494399806	-0.0306673197166283	0.994386999205563	0.935424310112058	-0.16186596704825	0.190085419667205	0.160449378197828	0.0795510120331034	0.157482906325821	-1.05478862364847	-5.31685243661911	0.443540820074898	6.03184725765848	19.3364752499108	9.32902492035867	-12.6807825485146	-19.7717027004675	-15.8453890962766	BAD	BAD
0.0231061927702826	0.230701632581948	-0.00378589616782538	-0.0267912670928469	1.00212218939989	0.93367373335287	-0.167598075027769	0.195261111848695	0.0369692773285314	0.0796584972980498	0.0357807996303991	-2.07022218410367	-2.84800518654681	0.11386901166487	6.03264528975445	19.3349208139793	9.32807140645511	-12.8493535178599	-20.1281265953619	-15.6304164343967	BAD	BAD
0.0227620547966817	0.231464005438093	-0.00326127905957095	-0.0292143623860359	1.00399607300556	0.922381703528047	-0.164996369805782	0.206634271732874	0.159894319905715	0.258676828581693	-0.025045018559988	-2.66239187212889	-3.72182861162179	0.323385783487504	6.03264528975445	19.3349208139793	9.32807140645511	-13.0354625485146	-20.5216327004675	-15.3930780962766	BAD	BAD
0.0232074120231996	0.231430273373529	-0.00771942294069557	-0.0263556163458909	0.997821170086246	0.930492991008021	-0.158636601428775	0.200881986939846	-0.085987003445593	-0.100876992555602	0.0352794329377818	-2.27228075909557	-6.20767422799896	0.584122899016189	6.03264528975445	19.3349208139793	9.32807140645511	-13.0354625485146	-20.5216327004675	-15.3930780962766	BAD	BAD
0.0230253133497355	0.230781038819893	-0.00480455258572099	-0.0262821059121188	0.997838847507385	0.949381987143427	-0.159111382099859	0.190518437786349	0.0987732166430864	-0.09911242121122	-0.0241825652081352	-1.74462126644403	-4.95684051939324	0.756827688232996	6.03259897636539	19.3381729621794	9.3280726495292	-13.0354625485146	-20.5216327004675	-15.3930780962766	BAD	BAD
0.0230583718715431	0.229602782580437	-0.00484292611945003	-0.0234390313899713	1.0021693697093	0.941524187483209	-0.16405967542923	0.179892676453873	0.0979804090714168	0.0789126789493249	0.0943678683434755	-1.3496757051163	-1.01323092650386	0.922189360557002	6.02742928975445	19.7011908139793	9.32821140645511	-13.0354625485146	-20.5216327004675	-15.3930780962766	BAD	BAD
0.0227225699730691	0.227843918040851	-0.00718875845783379	-0.0274259016383171	1.00259310889668	0.930009672837141	-0.168696420920735	0.176765744385222	0.0366405855572625	0.0186223432601507	-0.0863186463012631	-0.929035223935377	-0.20902112379905	0.793386518156743	6.02742928975445	19.7011908139793	9.32821140645511	-13.0393467557047	-20.4185289154309	-15.5161435084843	BAD	BAD
0.0226908865021965	0.225304376665638	-0.00668960734947683	-0.0334930225891156	1.00061161381004	0.919716622933682	-0.167374977172759	0.176979585311491	0.0355443112079653	-0.0406874450811405	-0.0809273443391752	-0.806425285333817	-1.58804749223779	0.48550547425045	6.02742928975445	19.7011908139793	9.32821140645511	-13.0495525485146	-20.1476227004675	-15.8394990962766	BAD	BAD
0.0225805423146747	0.221727529404464	-0.0100743956836749	-0.0240774293415006	0.999807882779018	0.9139954174303	-0.16439847563513	0.178254998588752	-0.0292202960245127	-0.039491346585425	0.213555909084163	-0.220725781097035	-3.53667872589387	0.23171767985388	6.02742928975445	19.7011908139793	9.32821140645511	-13.0495525485146	-20.1476227004675	-15.8394990962766	BAD	BAD
0.0222888935027	0.216980704630255	-0.00375226201876426	-0.0297672206567307	1.00070011184019	0.917521005067103	-0.162413627211755	0.187913258932689	-0.205580250772493	0.0208232308169448	-0.0240442312294186	-0.374004524996296	-4.86381364406069	0.1458578	6.01098856275614	19.6761407363938	9.32829731269447	-13.0495525485146	-20.1476227004675	-15.8394990962766	BAD	BAD
0.022217224024569	0.211199603085006	-0.00365057261878841	-0.032079379727297	1.00291682991747	0.922094783439458	-0.160103263034371	0.190288106563137	0.0349723055505373	0.076466544460928	0.0371041426083557	-1.13612012565809	-5.38776238779195	0.184379071014603	5.30401328975445	18.5989508139793	9.33199140645511	-13.0495525485146	-20.1476227004675	-15.8394990962766	BAD	BAD
0.0222559876455817	0.204794932194127	-0.0019569538420744	-0.02919039747411	0.998915794635466	0.922901543746955	-0.162541254702308	0.189567239046026	-0.028936418405383	-0.0372188549583106	0.094710717933651	-1.39027	-5.8433625251087	0.30753368548172	5.30401328975445	18.5989508139793	9.33199140645511	-13.0403654960175	-20.3914871081632	-15.5484217802921	BAD	BAD
0.0221198946302691	0.198334135151953	-0.00656232022142669	-0.0293130349776238	1.00587740935598	0.927346907148255	-0.163305853139668	0.189991641090695	-0.141599155995837	0.0720465933556391	0.0354595681824368	-1.39027	-5.74593257787005	0.410201375124253	5.30401328975445	18.5989508139793	9.33199140645511	-13.0213725485146	-20.8956427004675	-14.9466600962766	BAD	BAD
0.0219154938044227	0.192377353150991	-0.00351211790904402	-0.030316423303944	1.00294765586123	0.931381341629407	-0.162817640352247	0.190255054515094	0.0943894788975544	-0.156784177551122	0.029243931298569	-1.51888678191192	-5.17489392602238	0.471777735547975	5.30401328975445	18.5989508139793	9.33199140645511	-13.0213725485146	-20.8956427004675	-14.9466600962766	BAD	BAD
0.022053978104101	0.187346343231824	0.00224241958858117	-0.0334421185843536	0.999852106171572	0.928649989453111	-0.164555110975065	0.189670211664824	-0.0207917405281188	-0.0362380519735052	-0.147335734528462	-1.78386101231971	-4.68844450521318	0.555073434729115	5.30384395277401	18.6123363251643	9.33432764313958	-13.0213725485146	-20.8956427004675	-14.9466600962766	BAD	BAD
0.0218115315953899	0.183476783374587	-0.00841697272348608	-0.0314730042507902	0.994072282075537	0.924772083840667	-0.163838148369089	0.188672072930291	0.0986372780544126	0.0820164855611842	-0.144848671706311	-1.64226825951978	-4.66781941575819	0.655893545449143	5.29937728975445	18.9654108139793	9.39595140645511	-13.0213725485146	-20.8956427004675	-14.9466600962766	BAD	BAD
0.0218808705860544	0.18085224374596	-0.00241376288910187	-0.0253555791414727	0.997974583827705	0.926203898625634	-0.162816999072035	0.185441323230969	0.0960239363676584	0.137140515817343	-0.0861956314286444	-1.1185944045485	-4.24255894534183	0.579800454254428	5.29937728975445	18.9654108139793	9.39595140645511	-13.3048822002132	-20.473415584374	-14.7773021661261	BAD	BAD
0.0217544218257687	0.1794695497237	-0.00301115105500316	-0.0269298340521797	1.0019847405413	0.923838616113615	-0.160500492003693	0.181137777698351	0.0422360456205453	0.0821314895758862	-0.0807884376871437	-0.723188176866047	-4.11512832158357	0.3897104	5.29937728975445	18.9654108139793	9.39595140645511	-13.7746325485146	-19.7738227004675	-14.4966910962766	BAD	BAD
0.0219085432010748	0.179267888776522	0.0027343974050021	-0.0301597339287579	0.999032554129075	0.919844511645133	-0.160957482483377	0.17326446977986	0.154632232922541	0.130858445922042	0.0356902850926722	-0.696316734634464	-4.39562183019675	0.365535947238798	5.29937728975445	18.9654108139793	9.39595140645511	-13.7746325485146	-19.7738227004675	-14.4966910962766	BAD	BAD
0.021962884269561	0.180095728644341	-0.00399476422876204	-0.0315828521707349	0.996897972036258	0.923048513023745	-0.163095113444448	0.175419608631352	0.0335573467834494	-0.0407776455423359	0.026405004927527	-0.922121164200962	-4.70013444864802	0.303958770807364	5.3182526273021	18.9842167667938	9.43796393854218	-13.7746325485146	-19.7738227004675	-14.4966910962766	BAD	BAD
0.0216857463482337	0.181670252009479	0.000377771668214026	-0.0300235051743227	0.999038192296562	0.924899920132205	-0.165120772658843	0.17549561751625	-0.0319346665381037	-0.0280017015849976	-0.137335570298046	-1.09098010428701	-5.10387033521955	0.369391728361914	5.67125428975445	19.3359208139793	10.2236714064551	-13.7746325485146	-19.7738227004675	-14.4966910962766	BAD	BAD
0.0217975533022704	0.183603408350354	-0.00423793788041119	-0.0282200015206798	0.996975535291598	0.925659416849212	-0.164520265253697	0.176767596803519	-0.138655074803934	0.182540922303813	0.0288839501324853	-0.913038880637244	-5.32765035627214	0.563668349915152	5.67125428975445	19.3359208139793	10.2236714064551	-13.7785244861788	-19.774078748998	-14.686614240309	BAD	BAD
0.0216372170880482	0.185502907993571	-0.0028930569638196	-0.0279751511858819	0.99977971088674	0.928115717925463	-0.16381397449895	0.177192300691663	0.0404013376315921	-0.0904643147637804	-0.0825626340631961	-0.60875435362995	-4.84918598471256	0.6335629	5.67125428975445	19.3359208139793	10.2236714064551	-13.7837525485146	-19.7744227004675	-14.9417390962766	BAD	BAD
0.0215324374409926	0.187083484305326	0.00315426908717317	-0.0313393659636463	1.00090975159562	0.929928853695474	-0.166058586543199	0.174349812535723	0.0987099096687765	0.0755153440497751	-0.0140156229019263	-0.288821074750149	-4.33405855281947	0.579070424923771	5.67125428975445	19.3359208139793	10.2236714064551	-13.7837525485146	-19.7744227004675	-14.9417390962766	BAD	BAD
0.0215229401015806	0.188215510274822	-0.00347180801385007	-0.02849086496445	0.998605912075332	0.929374880689696	-0.166442664967086	0.175943364752271	0.0986038442397533	0.0112726457163361	0.145628018321362	-0.208428334827559	-4.08843847695488	0.567356247883587	5.670654720716	19.3594794160918	10.1948382495412	-13.7837525485146	-19.7744227004675	-14.9417390962766	BAD	BAD
0.0214469364451292	0.188905762863281	0.000839685562427142	-0.0318674762579708	0.996412336096692	0.928273861716396	-0.166379933075116	0.175506061011538	0.0859626417570772	-0.105272800505836	-0.0254213380556442	-0.2756762	-4.07962419364239	0.519668294816906	5.66196728975445	19.7008308139793	9.77706140645511	-13.7837525485146	-19.7744227004675	-14.9417390962766	BAD	BAD
0.0218104619167037	0.189247459565379	-0.00343980252373276	-0.0288915738933446	0.992795490065805	0.930377369479817	-0.166618352599828	0.17336007894394	-0.0786541912039709	-0.140206266304022	-0.0297349037365821	-0.246130020139329	-4.08609883579624	0.360621666093546	5.66196728975445	19.7008308139793	9.77706140645511	-13.4223525900464	-20.1306694135977	-14.9447413388383	BAD	BAD
0.0214876197539963	0.189364304956331	-0.00481818015011311	-0.0248946755796259	1.00345252083023	0.931876919424427	-0.164183789598265	0.170232185597223	0.0365886960518179	0.126136102449321	-0.073033914892593	0.0276149805944705	-4.05369032290838	0.417859252296451	5.66196728975445	19.7008308139793	9.77706140645511	-13.0263425485146	-20.5210327004675	-14.9480310962766	BAD	BAD
0.0215148043164325	0.189376142731705	-0.00531532271986943	-0.0255340703289454	1.00130006201112	0.931355270534623	-0.162720081452201	0.170129788912771	0.0365786846028262	-0.0455314305868063	0.0918274570443627	0.25698555236874	-4.31432758498115	0.463129207024032	5.66196728975445	19.7008308139793	9.77706140645511	-13.0263425485146	-20.5210327004675	-14.9480310962766	BAD	BAD
0.0212850831322127	0.189393338427188	-0.00534027273817038	-0.0281217087623113	0.996897584521006	0.931475743361906	-0.161646517588926	0.171190096649011	0.0268239185504231	-0.0916116290727758	0.040238555090155	0.140011600905293	-4.88782760498099	0.405401070754346	5.63413123767111	19.6433687284898	9.81223144246059	-13.0263425485146	-20.5210327004675	-14.9480310962766	BAD	BAD
0.0213039757693492	0.189500653399092	-0.000316808683043219	-0.0320081523658798	0.997941488399152	0.931486411157842	-0.156689044933928	0.169085907616834	-0.0822973856423683	0.00941706978179656	0.0913824341828465	-0.08991057	-5.51875531693589	0.41806328209706	5.30693728975445	18.9679408139793	10.2256314064551	-13.0263425485146	-20.5210327004675	-14.9480310962766	BAD	BAD
0.0210225505658883	0.189696027811691	-0.000518682345991488	-0.0307540006649121	1.0008529030165	0.932625445956509	-0.160312661925069	0.173560278571713	-0.020060885670496	-0.0909193637789643	0.0353736801215634	-0.0555404515613594	-5.36350223029018	0.294909261000134	5.30693728975445	18.9679408139793	10.2256314064551	-13.0277190875803	-20.4170651470776	-14.948412142272	BAD	BAD
0.021156791428968	0.189825078906909	-0.0030514463966107	-0.0266972626661125	1.00376946081272	0.937238654604432	-0.159100644832469	0.178904786333867	0.0206136500146858	0.0243995357515492	0.0353374276997509	-0.108556717436623	-4.9030840077904	0.224356457149999	5.30693728975445	18.9679408139793	10.2256314064551	-13.0313025485146	-20.1464127004675	-14.9494040962766	BAD	BAD
0.0208818351837693	0.189592686601645	-0.00572954500181338	-0.0259415297071609	1.00543621915815	0.936613255073402	-0.160863887322564	0.171637490141769	-0.160221923231446	0.0685882650106567	0.0408304278570496	-0.44300782203403	-4.3687446644821	0.304081280115441	5.30693728975445	18.9679408139793	10.2256314064551	-13.0313025485146	-20.1464127004675	-14.9494040962766	BAD	BAD
0.0208356091285344	0.188640895886317	-0.00548558806393974	-0.0272603172245037	0.999365950003053	0.932354071029728	-0.162635200118357	0.165006250411764	-0.255825725989654	-0.0352700042107594	0.0906489860904588	-0.39952	-3.88697459459001	0.370947487645014	5.37390139070293	19.0017949855838	10.1487601797175	-13.0313025485146	-20.1464127004675	-14.9494040962766	BAD	BAD
0.0214068053159741	0.186639469613901	-0.00281991625241325	-0.0319149982912715	0.99657782612354	0.926262231761358	-0.164082380732938	0.163952733053498	-0.0871000400916477	0.0192930481184395	0.0468869501208464	-0.39952	-3.46352677752645	0.270618991998595	6.03322528975445	19.3351208139793	9.39189140645511	-13.0313025485146	-20.1464127004675	-14.9494040962766	BAD	BAD
0.0209962678356934	0.183411019936736	-0.003561326381184	-0.0341623953304584	1.00307410471775	0.926438581023446	-0.164675682914065	0.162120364716839	-0.0628702974384736	0.00746073264006101	0.139316259441624	-0.501043489587238	-3.65535167116279	0.125867493994899	6.03322528975445	19.3351208139793	9.39189140645511	-13.1476083406569	-20.3923242450816	-14.8010872408381	BAD	BAD
0.0207509913709095	0.179052414845401	-0.00676485114502485	-0.0304799267591153	0.995075613241603	0.925083412862802	-0.165613097696092	0.156302763464492	0.148211817374864	-0.0950428452141953	-0.031755210908822	-0.750986587694379	-4.06545204487539	0.0848947	6.03322528975445	19.3351208139793	9.39189140645511	-13.3859925485146	-20.8963527004675	-14.4970920962766	BAD	BAD
0.0209437116642753	0.173935904325591	-0.00327104673464693	-0.0322169472141421	0.997213048930742	0.924958453079873	-0.163450655628292	0.160677486400197	0.030287865934082	-0.0348009268875561	-0.0676184329375507	-0.789864366767834	-4.39895179221893	0.063674021980746	6.03322528975445	19.3351208139793	9.39189140645511	-13.3859925485146	-20.8963527004675	-14.4970920962766	BAD	BAD
0.0201310690409927	0.168630921756298	-0.00757526397302866	-0.0287469252982869	1.00070458208868	0.926090767634718	-0.163941345910164	0.160390062213486	-0.0251858814904692	0.0127463609569888	0.0768472437300938	-0.642597326503184	-4.68456354645417	0.0675995070602306	5.91560310339424	19.3346961375016	9.43331918224945	-13.3859925485146	-20.8963527004675	-14.4970920962766	BAD	BAD
0.0204596295643903	0.163837295080581	-0.00683789435309507	-0.0285037844042604	0.997302578788724	0.927255630542484	-0.162656740408886	0.157536814110399	-0.0184162027101332	-0.0409996237086637	-0.0732815654552161	-0.546164845418606	-4.70044284188182	0.168305928826531	4.92811928975445	19.3311308139793	9.78112140645511	-13.3859925485146	-20.8963527004675	-14.4970920962766	BAD	BAD
0.0204032136364032	0.16024566201452	-0.00711555012211976	-0.0297088620666897	1.0009361881858	0.927353024168911	-0.164081479441689	0.158836141660632	0.0436380558080284	-0.0275849842272407	0.0420936952603802	-0.5852856	-4.77353925420355	0.252941671291858	4.92811928975445	19.3311308139793	9.78112140645511	-13.2449216125583	-20.612217360886	-14.3314935643819	BAD	BAD
0.0204128379077862	0.158315848338052	-0.00295391299326785	-0.0258106208348143	0.999677992375889	0.927039174002932	-0.163104763190653	0.163236256389642	0.0915243148418263	0.0721954065959217	0.096140890305153	-0.609332808026159	-5.15677806322395	0.281397478895849	4.92811928975445	19.3311308139793	9.78112140645511	-13.0130525485146	-20.1452027004675	-14.0593100962766	BAD	BAD
0.0205358122944853	0.158145407152089	-0.00375525544926004	-0.0287418935725584	1.00232800047721	0.931101621295263	-0.164495663728017	0.161734089421635	0.0293679611471173	0.0189212835343159	0.0746442435794047	-0.6472075	-5.31438799064923	0.231110526971169	4.92811928975445	19.3311308139793	9.78112140645511	-13.0130525485146	-20.1452027004675	-14.0593100962766	BAD	BAD
0.0206892839752592	0.159467549353642	-0.00365938329434171	-0.0220561140027228	0.997278373366182	0.933494801428338	-0.168374739847009	0.158625420234805	-0.0251757590072893	-0.0099382144469665	-0.0720244739501717	-0.6472075	-4.83295511716955	0.342491350638138	5.01711452785199	19.2873432105593	9.72688705712307	-13.0130525485146	-20.1452027004675	-14.0593100962766	BAD	BAD
0.0205117226212039	0.161713778314219	-0.00197007944987388	-0.0268136723922446	0.999529858005291	0.934646752710631	-0.170508388758848	0.159004090802227	-0.0251050352435633	-0.191630052555634	0.012697948410157	-0.6472075	-4.39251205586811	0.425155378355052	5.66833028975445	18.9669308139793	9.33003140645511	-13.0130525485146	-20.1452027004675	-14.0593100962766	BAD	BAD
0.0206500291423699	0.164167090336322	-0.0029154523989937	-0.0271851751851836	0.995372525345112	0.932099317785711	-0.168713057313431	0.159024351386092	-0.0562081433488661	0.0192743960459642	-0.124590748692475	-0.753377899630404	-4.28242207558779	0.3897104	5.66833028975445	18.9669308139793	9.33003140645511	-13.4708728140881	-20.1470544536904	-14.2445895796879	BAD	BAD
0.0209331847670081	0.166170966156091	-0.00357804894479337	-0.0269017356049795	0.998066662641271	0.932137045156856	-0.167032171406191	0.152493057122649	-0.232892537649828	-0.0115482605407691	0.0117468125321969	-0.786230292286159	-4.51926093071619	0.443201492144978	5.66833028975445	18.9669308139793	9.33003140645511	-14.0811125485146	-20.1495227004675	-14.4915530962766	BAD	BAD
0.0209457906134561	0.167266896888901	-0.00594657870630553	-0.0276515049471607	0.993713936266934	0.936144946305129	-0.163820608341375	0.147231915500318	0.0452156593597919	-0.181511283603077	-0.0994824433251717	-0.508253852424935	-4.72775422349435	0.538997070992961	5.66833028975445	18.9669308139793	9.33003140645511	-14.0811125485146	-20.1495227004675	-14.4915530962766	BAD	BAD
0.0207703925143696	0.1672411104506	-0.00907306159949997	-0.0268612202943092	0.996128631916367	0.937738907254976	-0.162147998094837	0.15246562321333	0.0408842653660448	0.0634211251981423	0.17723977947257	-0.39442985418379	-4.37083391874407	0.600575707643924	5.66770871002372	19.0160659140483	9.33860695425004	-14.0811125485146	-20.1495227004675	-14.4915530962766	BAD	BAD
0.0209020128599445	0.166138637763182	-0.00183710274059955	-0.0274199952543155	0.999996181707024	0.938683906902076	-0.162425201330907	0.151564776188205	-0.292278272229118	-0.057103950839197	-0.0699415691678439	-0.490480971848663	-3.75325890338187	0.6335629	5.66369428975445	19.3334008139793	9.39399140645511	-14.0811125485146	-20.1495227004675	-14.4915530962766	BAD	BAD
0.0209382968770479	0.164231674575789	-0.00147026079171264	-0.0308660024782007	0.996540986212195	0.935947940051594	-0.164726984143669	0.147176476233559	-0.0334923239030289	-0.135711986064472	0.043749002990553	-0.493701071160652	-3.55628134983203	0.575156187953778	5.66369428975445	19.3334008139793	9.39399140645511	-13.7441368378688	-20.1477933916105	-14.0691374085638	BAD	BAD
0.0212431313004971	0.161900644350636	-0.000169194246080433	-0.0262399055664416	1.00086240879419	0.929125141425639	-0.168352326446813	0.150860977371426	-0.0603088967630156	0.0280126505380984	0.0788563958857814	-0.370583966749022	-4.21651061058412	0.362551489747635	5.66369428975445	19.3334008139793	9.39399140645511	-13.3776625485146	-20.1459127004675	-13.6097437962766	BAD	BAD
0.02083454185119	0.159471612915115	-0.00429365493727107	-0.026797253757757	0.998676651961842	0.925353368302071	-0.168609705659579	0.155718776552821	0.0810343335805283	0.0446373201856427	-0.0344542959737442	-0.646613224623784	-5.28972037996594	-0.0122953417090737	5.66369428975445	19.3334008139793	9.39399140645511	-13.3776625485146	-20.1459127004675	-13.6097437962766	BAD	BAD
0.0207094214130092	0.157114530188587	-0.00178323323201989	-0.0296665833217105	0.995406066880493	0.926541278016436	-0.168888972088253	0.15985912515526	-0.0340846072302059	-0.143241109729965	-0.0775620833305979	-1.54167949362083	-6.37257577097821	-0.24700297430037	5.66437984326005	19.2792086670427	9.38453325239593	-13.3776625485146	-20.1459127004675	-13.6097437962766	BAD	BAD
0.0207686288871181	0.154843342068742	-0.00398587466603054	-0.0296301258744627	0.99583322923476	0.935058126403618	-0.170534640843123	0.155494174536421	-0.0868481650040929	-0.0136144192822183	-0.0532087620352691	-2.22132701472795	-7.21274702450701	0.122454022135648	5.66833028975445	18.9669308139793	9.33003140645511	-13.2756597819144	-20.2464636716835	-13.6105909552455	BAD	BAD
0.0205743800872624	0.152572793257926	-0.00247678983258808	-0.0292671725288582	0.996268988896566	0.945261860917556	-0.163733034252722	0.151223079200434	-0.0678846733844608	0.130287733041733	-0.142893345592522	-0.933111036078373	-6.68638507963439	0.491919184070734	5.66833028975445	18.9669308139793	9.33003140645511	-12.9989625485146	-20.5192227004675	-13.6128889962766	BAD	BAD
0.0206051806291374	0.15018121229659	-0.0025857801762423	-0.0298415384126589	0.999236058032232	0.953483704069882	-0.161308258291527	0.125209407075566	0.0466393720711228	0.0981020575972744	0.161098831343218	1.51684139234544	-5.16161939706854	0.967263956860019	5.66833028975445	18.9669308139793	9.33003140645511	-12.9989625485146	-20.5192227004675	-13.6128889962766	BAD	BAD
0.0205395964554057	0.147558435127351	0.00100167393863905	-0.0306119645483909	1.0016615309503	0.960444343254077	-0.168218413694179	0.110233173670817	0.0593575041450013	0.180250922505212	-0.118232962176843	4.30026938663958	-0.513231894250226	1.17658914855778	5.66833028975445	18.9669308139793	9.33003140645511	-12.9989625485146	-20.5192227004675	-13.6128889962766	BAD	BAD
0.0202799721384847	0.144638758312901	-0.000872384532180351	-0.0303207800746383	0.999420583155198	0.945138373195887	-0.162335590668859	0.134690537623684	-0.118837836227326	0.0596304306169702	0.0453007196991701	3.66346121052869	8.60985571588826	0.337415788180926	5.66729881103532	19.0859002045139	9.40249752806658	-12.9989625485146	-20.5192227004675	-13.6128889962766	BAD	BAD
0.0205706909774091	0.141412336653013	-0.00591075183215969	-0.028524825279949	0.998425278309743	0.874523125251659	-0.168703975860482	0.12099173457318	0.00626921242073514	-0.0114019505567527	0.0761893628610775	0.567572211920093	6.59239256666548	-0.0125682021235625	5.66196728975445	19.7008308139793	9.77706140645511	-13.236634519393	-20.4000829584062	-13.468137135328	BAD	BAD
0.020444138809863	0.137895172366592	-0.00445517783082068	-0.0277689807594084	0.998096519758761	0.859158442813813	-0.158385835000711	0.154234318644254	-0.159329127354417	0.0887274676024364	-0.0153827843508917	-3.30000988199969	-10.7821857303553	-0.40087307608384	5.66196728975445	19.7008308139793	9.77706140645511	-13.7422825485146	-20.1466127004675	-13.1601769962766	BAD	BAD
0.0201199433305186	0.134091190803448	-0.00544146575334311	-0.0300415210271943	0.992879396796253	0.91406614859376	-0.165528812967464	0.175931673861445	-0.189734641230495	-0.100086663621866	0.0457302723652862	-5.25168862875101	-19.2793821940111	-0.664989073725345	5.66196728975445	19.7008308139793	9.77706140645511	-13.7422825485146	-20.1466127004675	-13.1601769962766	BAD	BAD
0.0199971546601131	0.130015389812742	-0.00642418237735554	-0.0284112008387498	0.995818244109642	0.970948053205427	-0.165780173898957	0.156137014737598	-0.0439022358975751	0.167832268162265	0.0962958149993964	-4.41838087685442	-13.1544668035605	-0.101090263529793	5.66196728975445	19.7008308139793	9.77706140645511	-13.7422825485146	-20.1466127004675	-13.1601769962766	BAD	BAD
0.0198108739150802	0.125760687745746	-0.00699692994311185	-0.0251688223909003	0.999304309342855	0.975127743608319	-0.156812020315699	0.121413899879078	0.0955760863825911	0.0503677869882873	0.0319548349799106	-2.21005687864644	-4.38942215477394	0.704301995239728	5.5953308989113	19.7647195663003	9.69887156502705	-13.7422825485146	-20.1466127004675	-13.1601769962766	BAD	BAD
0.0200682204749002	0.121521263407478	-0.0045799825110658	-0.0285968337355808	0.995160712841814	0.944873068200446	-0.158649296114571	0.118134319272464	-0.175313026335005	0.164652813114275	-0.243159951182083	-1.55311740697548	0.155240885310144	1.00606969084168	5.28314728975445	20.0640308139793	9.33256140645511	-13.6039537646093	-20.1461278427939	-13.16184938513	BAD	BAD
0.0201246743623083	0.117520258776587	0.0020868197352193	-0.0277092525081446	0.996665566431865	0.912407680763249	-0.166302620627706	0.121489738647556	0.023555405273364	-0.0281842185743231	-0.0964257995576336	-1.74953710266501	-2.16706410665832	1.00537902076163	5.28314728975445	20.0640308139793	9.33256140645511	-13.3685425485146	-20.1453027004675	-13.1646954962766	BAD	BAD
0.0205198608496318	0.11388437898558	-0.00105562655301202	-0.027271797901422	1.00489580816897	0.901418075138506	-0.170727517404392	0.127816747920055	0.0949340708773346	0.183274031102722	0.0274745361538212	-1.96417565910512	-7.53718799966697	0.649914001609106	5.28314728975445	20.0640308139793	9.33256140645511	-13.3685425485146	-20.1453027004675	-13.1646954962766	BAD	BAD
0.020345232594835	0.110582580009872	-0.00312462823842057	-0.032282333323337	0.99775929341654	0.916549300800588	-0.167547583639276	0.143520398006629	-0.0751408796162323	0.0864073619294026	0.092664540228256	-1.35283331869761	-11.3613022407769	0.3897104	5.28314728975445	20.0640308139793	9.33256140645511	-13.3685425485146	-20.1453027004675	-13.1646954962766	BAD	BAD
0.0202156996338473	0.107498625636322	-0.0065725826695809	-0.0271668734687738	0.993702741316248	0.939291930034306	-0.163016356471324	0.148470923590713	-0.0286119733073008	0.078841692372412	0.03922640958344	-0.680507705933437	-11.3849703380588	0.289640507822876	5.29677682255578	19.3768873406512	9.75213261341111	-13.3685425485146	-20.1453027004675	-13.1646954962766	BAD	BAD
0.0203690671827077	0.104592625485299	-0.00393475263275338	-0.0295432110695371	0.999325979611457	0.956360638371603	-0.164151544070397	0.145847811014083	-0.0249233534619855	0.192004692458888	-0.079287376169204	-0.435406544923838	-8.85008526600938	0.248386548227365	5.29765028975445	19.3328508139793	9.77902140645511	-13.0444988177574	-20.3012027587618	-12.7936752211328	BAD	BAD
0.0204710262801318	0.102007901553185	-0.002412611231122	-0.0269225929855224	1.00015656731273	0.958491944833477	-0.16578141393541	0.135073338669282	0.209243759577018	-0.255781977146718	0.028965869002444	-0.506162468217822	-6.07673321268241	0.442206028194478	5.29765028975445	19.3328508139793	9.77902140645511	-12.5978425485146	-20.5160927004675	-12.2822672962766	BAD	BAD
0.0205771265985551	0.100007525054712	-0.00828247462453415	-0.0301037762187534	1.00384528086904	0.952596794504184	-0.170441516371997	0.123120608668555	-0.0120468835761977	0.00284376664745005	-0.0221667808109725	-0.783626531231599	-4.33825615883677	0.538497995954962	5.29765028975445	19.3328508139793	9.77902140645511	-12.5978425485146	-20.5160927004675	-12.2822672962766	BAD	BAD
0.0204617638319565	0.0988212630618714	-0.00586884862424218	-0.0283807871897234	1.00129920382415	0.945359939310469	-0.17389660837455	0.12256823593165	0.0339837200404791	0.0183893574638729	-0.0832174018520977	-1.04053915013672	-3.61592140790753	0.545124516406627	5.29765028975445	19.3328508139793	9.77902140645511	-12.5978425485146	-20.5160927004675	-12.2822672962766	BAD	BAD
0.0205408283625223	0.0985458120789978	-0.00111848279861546	-0.0286525618959066	0.993312721109584	0.938530778449059	-0.173663093897442	0.119767126365633	-0.0220997538237827	-0.153573077793272	-0.144378176026719	-1.142583	-3.14185258240828	0.455461635666794	5.29765028975445	19.3328508139793	9.77902140645511	-12.5978425485146	-20.5160927004675	-12.2822672962766	BAD	BAD
0.0204003125103762	0.0991042670139794	-0.00367421714017002	-0.0268674712019731	0.999878107586407	0.933583332050755	-0.171679219849343	0.120309232180326	0.0343322256608364	-0.104246318778536	-0.205337886966983	-1.02596717825091	-3.05939820353689	0.361007864291957	5.29765028975445	19.3328508139793	9.77902140645511	-12.5978425485146	-20.5160927004675	-12.2822672962766	BAD	BAD
0.0202339442913526	0.100235123111592	-0.0023768571329699	-0.0272331213567072	1.00156558831824	0.929532647556564	-0.166435013393632	0.121392932686865	0.0370863443210638	-0.0439578763567667	-0.0909719249069552	-1.04379660967726	-3.43623047669617	0.358066498247392	5.29765028975445	19.3328508139793	9.77902140645511	-13.1462423931017	-20.1579456837123	-12.4911061214373	BAD	BAD
0.0201502914288497	0.101539731094695	-0.00462538757555337	-0.0324383959335101	0.996955061988917	0.931317701578072	-0.163250318970907	0.121115977426633	0.156206725753231	0.0162307392695572	0.0311473480122616	-1.02208154674509	-3.96215881817033	0.299911295801049	5.29765028975445	19.3328508139793	9.77902140645511	-13.7381225485146	-19.7714027004675	-12.7165028962766	BAD	BAD
0.0198555994291598	0.102587471470535	-0.00103528849633629	-0.0288074919288109	0.992136389125417	0.933270861266611	-0.163565307561868	0.125066651651177	-0.137934152696106	0.0765652423762112	-0.0817534631744356	-0.8329732	-4.30407118823655	0.109073265881215	5.29765028975445	19.3328508139793	9.77902140645511	-13.7381225485146	-19.7714027004675	-12.7165028962766	BAD	BAD
0.0198034150168338	0.103023773623838	0.00341283292462385	-0.0309646086243539	0.994708152443459	0.931428568028046	-0.168684049895798	0.129220525420518	-0.0286972486412534	0.136721706074876	-0.085931432567733	-0.849144034413113	-4.32814690774617	-0.0688725116140277	5.65528668425855	19.3345057584083	9.77698901855992	-13.7381225485146	-19.7714027004675	-12.7165028962766	BAD	BAD
0.019840355636881	0.102658200380499	-0.00116254051950832	-0.0297131634177906	1.00092321492177	0.932528955345708	-0.171191434378087	0.127573486913737	-0.0246724242473777	0.0803553205216349	0.091525911224674	-0.844503610670691	-4.08931716788671	-0.175494851568329	5.66718428975445	19.3345608139793	9.77692140645511	-13.6329185036129	-19.8724998190359	-12.5966313193308	BAD	BAD
0.019829395611075	0.101519479942053	0.00115531193941797	-0.0329657006724726	1.00527377630405	0.932446993324326	-0.169939756625787	0.120891038860925	-0.0245845451103607	-0.0969954605801211	-0.0217771943981179	-0.726549253621084	-3.58104465732951	-0.185620648703229	5.66718428975445	19.3345608139793	9.77692140645511	-13.3502925485146	-20.1440927004675	-12.2746016962766	BAD	BAD
0.0191477800254704	0.0998227013951264	0.00164570290646475	-0.033505347245776	0.997391073706736	0.932653981353698	-0.172596813640984	0.123726695598485	-0.0246089917857468	0.191525033134552	0.0939016251603457	-0.879314593901259	-2.98811774897483	-0.044701235414585	5.66718428975445	19.3345608139793	9.77692140645511	-13.3502925485146	-20.1440927004675	-12.2746016962766	BAD	BAD
0.0191342376694424	0.0978746372674326	-0.00259200322387509	-0.0326544035696777	1.00666103622553	0.93215061426246	-0.168469434001061	0.117963704422149	-0.085171681740821	-0.0953761183733836	-0.0225381076215966	-1.16124937105759	-2.82976136895124	0.121649945514111	5.66718428975445	19.3345608139793	9.77692140645511	-13.3502925485146	-20.1440927004675	-12.2746016962766	BAD	BAD
0.0188480028746149	0.0960071747561386	8.32515943500682e-05	-0.0292195660347273	0.998846306254058	0.92700302049393	-0.168819848623934	0.106687209566591	0.0351603011637583	-0.0427142890972551	-0.0849026725134293	-1.32024776697149	-3.25489989397743	0.187829068175456	5.29531536289905	19.6910963565428	9.3405678436113	-13.3502925485146	-20.1440927004675	-12.2746016962766	BAD	BAD
0.0189712927679708	0.0945114533037223	-0.00372170651658338	-0.0282609370567113	0.999682574745131	0.922285736472594	-0.168882318059455	0.106756153886712	-0.0845470730718872	-0.100814657367192	-0.0860644276589871	-1.5362071544493	-4.98951706454834	0.106645718807132	5.28836428975445	19.6977608139793	9.33241140645511	-13.3502925485146	-20.1440927004675	-12.2746016962766	BAD	BAD
0.0191036331447944	0.093536346548359	-0.000909729086894775	-0.0296299491414413	0.993958496644997	0.929040227645682	-0.16534101454173	0.11197043599811	-0.086468575811592	-0.101850132017257	-0.0258497741676171	-1.51381302011647	-6.63521453376076	-0.137846602159454	5.28836428975445	19.6977608139793	9.33241140645511	-13.3502925485146	-20.1440927004675	-12.2746016962766	BAD	BAD
0.0184990712687513	0.09302601180072	-0.00135540592069232	-0.0253322879098734	1.00251199608548	0.935070563935116	-0.169043122201599	0.115237745530835	0.158833029890254	0.0172423347764681	-0.0250539046929102	-1.55330506640111	-6.65894421721641	-0.547115565382345	5.28836428975445	19.6977608139793	9.33241140645511	-13.3502925485146	-20.1440927004675	-12.2746016962766	BAD	BAD
0.0185101367924084	0.0927289922323094	-0.00570988860889481	-0.029700814452646	0.996372785225685	0.937387223275023	-0.168113524524648	0.122826705650342	-0.146094234270685	-0.160446801357951	-0.0250035616467517	-1.45563121256414	-6.4015361469784	-0.471679348098314	5.28836428975445	19.6977608139793	9.33241140645511	-13.3502925485146	-20.1440927004675	-12.2746016962766	BAD	BAD
0.0188525867531259	0.0922577395015825	-0.000871762918153162	-0.0262734593913011	1.00351615014966	0.935096709436729	-0.16246315797534	0.134146426752068	-0.0249966615369963	-0.101742181217869	-0.0249909857632839	-1.172636777981	-9.53807973891503	-0.147351882889914	5.65621650887521	19.6994630362293	9.33032095807796	-13.3502925485146	-20.1440927004675	-12.2746016962766	BAD	BAD
0.0188250215518423	0.0912142456456375	-0.00719314667123456	-0.0282989933994631	0.999729878501753	0.954236532722255	-0.163950383103093	0.133211294616069	0.0374683115500362	-0.161445376420006	0.096660587210333	-0.369294845961015	-9.78586871235748	-0.364527246323589	5.65789728975445	19.6994708139793	9.33031140645511	-13.4643120225448	-20.2838677480657	-12.2726900620252	BAD	BAD
0.0183373516929594	0.0893426661880396	-0.00771640212990094	-0.0283068893619554	0.99635862830764	0.96349959650076	-0.168700940678484	0.120325095940363	0.037570811879165	-0.101287787068345	-0.0858177002828289	-0.190096819252025	-4.18432138103456	-0.332936758336894	5.65789728975445	19.6994708139793	9.33031140645511	-13.6567725485146	-20.5198027004675	-12.2694632962766	BAD	BAD
0.0185306279508712	0.0866014423339354	-0.00470060173907714	-0.0326232055064832	0.998708534518156	0.950622462638514	-0.169279336910525	0.11114699851596	-0.0245705212462839	-0.0409521041216734	0.0357490643634726	-0.39463085575939	0.257586827838097	-0.387248316213674	5.65789728975445	19.6994708139793	9.33031140645511	-13.6567725485146	-20.5198027004675	-12.2694632962766	BAD	BAD
0.0182391687409255	0.0831436176137259	-0.00430849589283776	-0.0258229584328824	1.00214756538562	0.93202419410798	-0.173622234474581	0.106268499548025	-0.0858927847183122	0.018588529988489	-0.0246635144372287	-0.895578127167607	0.0191582481676228	-0.6466629	5.65554609119592	19.697095975458	9.33032405573904	-13.6567725485146	-20.5198027004675	-12.2694632962766	BAD	BAD
0.0187780554676701	0.0792881345124253	-0.00721677815600203	-0.0259519677953934	1.00394693566744	0.921237568842656	-0.171836686836943	0.10647384570257	-0.0237616943172071	-0.0422649057104789	0.0364318217552982	-0.901961753448575	-3.22511988295008	-0.6466629	5.29358028975445	19.3314908139793	9.33227140645511	-13.6567725485146	-20.5198027004675	-12.2694632962766	BAD	BAD
0.0185845991298668	0.0754945123511481	-0.0081253650210948	-0.0340745782454205	0.989662228130966	0.925729301466805	-0.164111960462882	0.110164215998412	0.0354350446554748	-0.158472375084274	0.0960146201813766	-0.385686798766658	-5.84388888495337	-0.698157177641076	5.29358028975445	19.3314908139793	9.33227140645511	-13.5175271415531	-20.5188313191026	-11.8951312666866	BAD	BAD
0.0190497708065306	0.0722820374466036	-0.00428974627992018	-0.0282659095763331	0.9982571993621	0.935625326452036	-0.162496685193082	0.11024468007456	-0.147244970740881	0.0782284595975534	0.0330329222490287	-0.108318244128033	-6.07069649520203	-0.847674911182939	5.29358028975445	19.3314908139793	9.33227140645511	-13.3270725485146	-20.5175027004675	-11.3831340962766	BAD	BAD
0.0188827582607784	0.0700911865839532	-0.00475765681617959	-0.0292172014597065	0.99819151140411	0.944050210380917	-0.168821386546592	0.113279010306497	-0.0839168573423795	0.0169026125586809	-0.142719996036268	-0.378164997477329	-4.93794776890738	-0.9514785	5.29358028975445	19.3314908139793	9.33227140645511	-13.3270725485146	-20.5175027004675	-11.3831340962766	BAD	BAD
0.0195827117753059	0.0691656808603456	-0.00471571754849518	-0.028290524544612	0.994919460816502	0.946133630355018	-0.169919726556509	0.119839098961989	0.0339992611063548	-0.102451473545899	0.0929685848857915	-0.781460737930768	-3.38955029466847	-0.841114161359993	5.29366446885948	19.3315189426238	9.34151145932321	-13.3270725485146	-20.5175027004675	-11.3831340962766	BAD	BAD
0.019410358873487	0.0695101433808336	-0.000926115580650952	-0.0300744103553732	0.99650168831344	0.942808815264371	-0.167019587680203	0.115343279374163	-0.140757375599303	-0.15138006780628	-0.0831706867771271	-1.018739	-2.39530734068213	-0.651216104095317	5.29765028975445	19.3328508139793	9.77902140645511	-13.3270725485146	-20.5175027004675	-11.3831340962766	BAD	BAD
0.0189281221955923	0.0708974096789964	-0.00424265133356289	-0.0273056828937268	1.00536356538915	0.939805109923846	-0.165398900907385	0.108324983508276	0.156779237770395	0.250012244696893	0.0342289728293582	-1.10655407542656	-2.10715234508403	-0.528062586176221	5.29765028975445	19.3328508139793	9.77902140645511	-13.3337331918691	-20.3407002007485	-11.5941664410937	BAD	BAD
0.0188931450531852	0.072911456151411	-0.00412956563595197	-0.0278234922565882	1.00059859516398	0.941271329823211	-0.166356863173998	0.110272861909442	-0.0223890263725544	-0.0924568940787371	-0.0215014206388972	-1.05502800192852	-2.14033427249181	-0.4637735	5.29765028975445	19.3328508139793	9.77902140645511	-13.3411625485146	-20.1434927004675	-11.8295542962766	BAD	BAD
0.0187440436343299	0.0750381993455295	0.000502966558264423	-0.0296206806342035	0.998191990484702	0.941211474682594	-0.165611399548455	0.113964048671219	0.0377509765116281	0.19369662265644	0.087185577509931	-0.846064353752683	-1.88149842537248	-0.583960015214448	5.29765028975445	19.3328508139793	9.77902140645511	-13.3411625485146	-20.1434927004675	-11.8295542962766	BAD	BAD
0.0188096321839228	0.0767477265798298	-0.00327591692827432	-0.0292095231008691	0.997940900373783	0.937845941843636	-0.163150214600539	0.110813739160203	0.0398978619416488	0.0190817406158571	-0.201589163430558	-0.833709294641023	-1.36849865393027	-0.7685891	5.32295500138958	19.3455988750812	9.77888140881358	-13.3411625485146	-20.1434927004675	-11.8295542962766	BAD	BAD
0.0192527830579357	0.077551977083713	-0.00260209426980962	-0.029156543143558	1.00299659808753	0.935631722018733	-0.163224546690191	0.0991439741040362	0.0997117004227658	0.0124877633876225	-0.0228248606108119	-1.06760459698231	-1.09007546274604	-0.736516338442204	6.03149928975445	19.7025508139793	9.77496140645511	-13.3411625485146	-20.1434927004675	-11.8295542962766	BAD	BAD
0.0192162464438078	0.0771318155513139	0.00154411985519783	-0.0277744326611687	1.00155080704758	0.938342480315178	-0.165386301811102	0.0956542977171596	0.08968011955776	-0.146721760489431	0.0382512965919877	-1.1537703475521	-1.91549016573959	-0.630013446115188	6.03149928975445	19.7025508139793	9.77496140645511	-13.4393853466891	-20.2459950794772	-11.7064000857725	BAD	BAD
0.0195700133201012	0.0754860581153512	0.000119900789543198	-0.0301559523183527	1.00022113418551	0.93606858639341	-0.167008222108505	0.0980339210876488	-0.142872751867918	0.191788109023378	0.0810916630836996	-0.895991714122583	-2.632617	-0.5511720895871	6.03149928975445	19.7025508139793	9.77496140645511	-13.7008125485146	-20.5188127004675	-11.3786160962766	BAD	BAD
0.0197239535646206	0.0729242619206354	-0.000809552442321928	-0.030638395462298	0.991399645523582	0.942468901566242	-0.168010195494613	0.104674521516228	-0.0213739575923343	0.0219518257852659	-0.266045643481022	-0.440014089838064	-2.29224605558828	-0.517406843874055	6.03149928975445	19.7025508139793	9.77496140645511	-13.7008125485146	-20.5188127004675	-11.3786160962766	BAD	BAD
0.0198092233837048	0.0699350786297109	0.000469788258821266	-0.0309627164686256	0.990426939040242	0.946298744604927	-0.171184750284217	0.10918240952131	0.0317370673049659	0.0765104410519105	-0.201861301449763	-0.0335554812216696	-1.03182070097347	-0.702145430670313	5.99628497314909	19.6669818565467	9.77515085753754	-13.7008125485146	-20.5188127004675	-11.3786160962766	BAD	BAD
0.0200016188810701	0.0670832325735052	-0.00178029546863664	-0.0285745363086802	0.998618386359779	0.944785081739148	-0.167093984451452	0.109641223695977	-0.0828960947291387	0.022381893772665	-0.0795957780989601	0.134670739791038	0.142577131671513	-0.791337606672151	5.30286728975445	18.9665808139793	9.77888140645511	-13.7008125485146	-20.5188127004675	-11.3786160962766	BAD	BAD
0.0201469377627595	0.0649254149828359	-0.000845227968947076	-0.0263204541404641	0.997092908288212	0.940422861627543	-0.169425329468967	0.107087381028124	-0.0308178932037216	0.0729669231609184	0.0328579989011767	0.279794090354295	0.576269636420751	-0.72734759120547	5.30286728975445	18.9665808139793	9.77888140645511	-13.6992047512029	-20.639999209708	-11.3781722536384	BAD	BAD
0.0202029744433164	0.0639001832799109	2.75893860584871e-05	-0.0277575399857049	1.00189137842378	0.940729537901672	-0.167096604042733	0.107649555868429	-0.144509761193533	-0.030534973292649	-0.0213250128403497	0.488086972723956	0.810741106455051	-0.748253305634447	5.30286728975445	18.9665808139793	9.77888140645511	-13.6958425485146	-20.8934227004675	-11.3772440962766	BAD	BAD
0.0200163248561665	0.0642387740112314	-0.00194286626985007	-0.0288463561713951	0.998543584660307	0.940746607426955	-0.169281560922273	0.104073109478979	-0.0786901038745121	0.132390165970982	0.0289458969212551	0.589307607592705	0.945495102683753	-0.791433845475696	5.30286728975445	18.9665808139793	9.77888140645511	-13.6958425485146	-20.8934227004675	-11.3772440962766	BAD	BAD
0.0198549309149179	0.0659198411127994	-0.00364958318697911	-0.0309492471626138	0.995906599322512	0.942314243358231	-0.165549436146373	0.103630786806669	0.0378362186852108	0.0080700130235259	-0.0781297940221452	0.554999757924115	0.845823450818086	-0.886785875371278	5.32582595922536	18.9666870540677	9.77875093617121	-13.6958425485146	-20.8934227004675	-11.3772440962766	BAD	BAD
0.0203125505556289	0.0686658588485385	-0.00194607204619335	-0.0277553860173197	0.997532075389502	0.943100255029524	-0.164414154927969	0.103065690144062	0.0419247910446477	-0.149294730738018	0.0361659416142023	0.737600206352344	0.7333073	-0.7685891	5.67240128975445	18.9682908139793	9.77678140645511	-13.6958425485146	-20.8934227004675	-11.3772440962766	BAD	BAD
0.0198845250229431	0.0720125781867836	-0.00324932394670839	-0.0284061058645104	1.00087615267323	0.942522513994245	-0.164676310178202	0.105116858857217	0.0747382382615399	0.0112100006224879	0.0402480982551203	0.661245451752606	0.711611049466552	-0.677422579228998	5.67240128975445	18.9682908139793	9.77678140645511	-13.7011139644028	-20.7535993286819	-11.5441421330106	BAD	BAD
0.0200934393374842	0.0754475932821797	-0.00298893048554954	-0.0308730188490634	0.99749470405436	0.942939234701677	-0.167111352443449	0.108946296417914	-0.267435514376268	-0.0924157363243431	0.0884392297245371	0.419840209552029	0.697554243047171	-0.618356606865212	5.67240128975445	18.9682908139793	9.77678140645511	-13.7099425485146	-20.5194227004675	-11.8236634962766	BAD	BAD
0.0200331068521413	0.0785508146510962	-0.005650901492799	-0.0335372751770105	1.00076025860594	0.946343913815761	-0.167366519726589	0.110330819057861	-0.196089742193932	0.0193366537789803	-0.0292808605981995	0.3435426	1.03054824014789	-0.672512879505271	5.67240128975445	18.9682908139793	9.77678140645511	-13.7099425485146	-20.5194227004675	-11.8236634962766	BAD	BAD
0.0198562437083803	0.0810786652234336	-0.00547531724034502	-0.031810945248374	1.00270958617596	0.9476425383607	-0.163301063482442	0.10797908239558	-0.0285952798658476	0.0146764811509418	-0.0810674005766965	0.418605868937499	1.81603576736505	-0.500102937431702	5.67209043456183	18.9681869665065	9.74266827520861	-13.7099425485146	-20.5194227004675	-11.8236634962766	BAD	BAD
0.0201455627160035	0.0829837314506025	-0.00319807427213976	-0.0272341410857735	1.00409990914756	0.945771222390078	-0.162575656892421	0.108572921920039	-0.080930375398761	-0.0455417496524009	-0.0103577606926832	0.503661781930372	2.68477813973395	-0.489022906845244	5.66833028975445	18.9669308139793	9.33003140645511	-13.7099425485146	-20.5194227004675	-11.8236634962766	BAD	BAD
0.0198145759156241	0.0843911488954822	-0.002376605708071	-0.0271190625307082	0.999218078005273	0.940497933634179	-0.165082125452741	0.109550114079089	-0.013698933779633	-0.105817907545923	0.142951938884049	0.33603816017944	3.47493320038457	-0.498873703463251	5.66833028975445	18.9669308139793	9.33003140645511	-13.3889551843937	-20.5180524099833	-11.6386910807638	BAD	BAD
0.0200858965557358	0.0855342266583825	-0.00263901703275571	-0.0311124614555341	0.99950422541282	0.939721129183512	-0.166320844279107	0.106827594518942	0.0947483004126345	-0.140683575515642	-0.024906211753753	0.157777	3.98549670313772	-0.4637735	5.66833028975445	18.9669308139793	9.33003140645511	-12.9533225485146	-20.5161927004675	-11.3876530962766	BAD	BAD
0.0196972007489466	0.0866442071895336	-0.0013720359021192	-0.0303114072165431	1.00235587855666	0.940104557799515	-0.163397740705458	0.110038458727853	0.0325868649317197	0.0688486595006526	-0.0195858851597066	0.35040135371043	4.42161595780622	-0.545048600692504	5.66833028975445	18.9669308139793	9.33003140645511	-12.9533225485146	-20.5161927004675	-11.3876530962766	BAD	BAD
0.0200600814901925	0.0878424141911294	-0.00241065181517945	-0.0270147281696964	0.995497553581022	0.939993259990606	-0.161351701661399	0.111738621551325	-0.0295710078695878	-0.0246168641467713	0.0250416027082382	0.703801990601421	4.8378173834595	-0.674370092844263	5.70117612311375	19.0001079771977	9.32985469719695	-12.9533225485146	-20.5161927004675	-11.3876530962766	BAD	BAD
0.0199835495427441	0.0891046598152811	-0.00303081917566493	-0.029645822533348	0.99710208599073	0.940086459433926	-0.162846296817345	0.111013222622033	-0.108951547299947	0.133955664329658	-0.0745109940201668	1.0115149595873	5.10864227691193	-0.84923023705449	6.03264528975445	19.3349208139793	9.32807140645511	-12.9533225485146	-20.5161927004675	-11.3876530962766	BAD	BAD
0.0198682628280196	0.0903113225982352	-0.00494591565493293	-0.0293830772321861	1.00045309050544	0.94197561810714	-0.165678128443878	0.116962593286417	-0.280225799158599	0.0851689250254299	0.0302162631637436	1.29861820583301	5.44975921371712	-0.896703293600143	6.03264528975445	19.3349208139793	9.32807140645511	-13.1354267058631	-20.1612110976628	-11.3868111113539	BAD	BAD
0.0201872486049819	0.0913387491886481	-0.00226370303092943	-0.0302352510441014	1.00260973147556	0.944819273208363	-0.164790779336468	0.123059210212286	0.193490746914245	0.121714033968226	-0.0189125414077973	1.396215	6.23046908357271	-0.7685891	6.03264528975445	19.3349208139793	9.32807140645511	-13.3370025485146	-19.7682727004675	-11.3858790962766	BAD	BAD
0.0205486549042113	0.0921422067090224	-0.00255133653410159	-0.0264208562578469	0.998403820044709	0.945559775339077	-0.162591200514697	0.127019021155671	-0.0795625921241878	-0.0529931815753108	0.0235733504310343	1.70257916617681	7.31429510362657	-0.7685891	6.03264528975445	19.3349208139793	9.32807140645511	-13.3370025485146	-19.7682727004675	-11.3858790962766	BAD	BAD
0.0198441344073973	0.092809824802443	-0.0041592636986159	-0.0275022885595743	0.995926101569633	0.947674403967991	-0.162847372533612	0.131511661219126	-0.0302244600943719	-0.15470860484329	-0.0668774924778607	2.09045867069901	8.55108509384767	-0.7685891	5.95577886043193	19.33456407695	9.32850822730734	-13.3370025485146	-19.7682727004675	-11.3858790962766	BAD	BAD
0.0201778856344638	0.0935557178571874	-0.00330658540683259	-0.0255758846622037	1.0007884508317	0.948782963180618	-0.164967367320792	0.136202111011624	-0.059310587372712	-0.0751939821543786	0.0838565055626748	2.43087859582692	10.077115992353	-0.7685891	5.29358028975445	19.3314908139793	9.33227140645511	-13.3370025485146	-19.7682727004675	-11.3858790962766	BAD	BAD
0.0200291797655092	0.0946068653110029	-0.00719750098821488	-0.0278726813659227	1.00149514759462	0.94601640534762	-0.16691168066783	0.134641012534735	0.148469989009564	0.119828205175445	-0.0316056880940747	3.20434331945812	12.0062898619565	-0.802121273964315	5.29358028975445	19.3314908139793	9.33227140645511	-13.2378688306278	-19.8712731998931	-11.6315382851249	BAD	BAD
0.0200152303303492	0.0960624148398033	-0.00692802097800699	-0.0281353062267407	1.00031192388132	0.946573609876937	-0.166125990368898	0.132199477893077	0.0311059193412023	-0.0340080651431849	-0.0721773903096107	3.54582848584987	13.4504615079111	-0.925273822398771	5.29358028975445	19.3314908139793	9.33227140645511	-12.9765425485146	-20.1427927004675	-12.2791201962766	BAD	BAD
0.0203149954508454	0.0978804180673054	-0.00464790218762242	-0.0276983677271953	1.00082232299137	0.941827766452598	-0.162126095890237	0.133061565191034	-0.016743387660474	0.0124393874553025	0.029014829601035	3.22741177908484	14.0096125933355	-0.922474364129338	5.29358028975445	19.3314908139793	9.33227140645511	-12.9765425485146	-20.1427927004675	-12.2791201962766	BAD	BAD
0.0200172171772683	0.099964851954788	-0.00405484045412935	-0.0340695299630298	0.997854274031132	0.938901059135767	-0.158717560841972	0.125505910842994	0.045380674861622	-0.0264418458237831	-0.0248807383388999	2.36484896586447	14.060214588946	-0.65180874557863	5.33772745630293	19.2885440733872	9.33200752479247	-12.9765425485146	-20.1427927004675	-12.2791201962766	BAD	BAD
0.0201233608821701	0.102229637986575	-0.00648629172984124	-0.0301716971507296	0.995190369115627	0.936966920041666	-0.159207470212463	0.115753831793883	0.0851006741675894	0.0652005036198372	-0.02478647601987	1.87206785066165	13.3239391882266	-0.5247366	5.66833028975445	18.9669308139793	9.33003140645511	-12.9765425485146	-20.1427927004675	-12.2791201962766	BAD	BAD
0.0201419695737434	0.104655918672978	-0.0044862308516424	-0.0291664158092397	0.994331638513855	0.93672962795639	-0.160990923444831	0.123163288183896	-0.0161947334721173	-0.0331984828114187	-0.0172796297345396	1.95055632648197	12.3104857934478	-0.544572702872043	5.66833028975445	18.9669308139793	9.33003140645511	-12.9719579606333	-20.2644876410983	-12.1338646713229	BAD	BAD
0.0201153300963514	0.107342843270173	-0.00206156517978943	-0.0258404742619411	0.997363817543187	0.937250389151425	-0.1571376469137	0.131989219266638	0.0381175882196559	0.0119992484981121	0.036085322840908	2.36736652941113	11.3133498883172	-0.626598397030008	5.66833028975445	18.9669308139793	9.33003140645511	-12.9624525485146	-20.5168027004675	-11.8327004962766	BAD	BAD
0.0202647523299327	0.110450262141882	-5.60756509613466e-05	-0.029393200536676	0.997980682050443	0.938464438403849	-0.155517428031433	0.142041131627821	0.0301374346198858	-0.040508062755268	0.0360497522842414	2.56820530875685	10.9091701039021	-0.812943809254065	5.66833028975445	18.9669308139793	9.33003140645511	-12.9624525485146	-20.5168027004675	-11.8327004962766	BAD	BAD
0.020312812042455	0.114056316352325	-0.00192207743204539	-0.028178782798398	0.999430674297062	0.939787145221818	-0.159537287802205	0.150344127455198	-0.0157645619491265	-0.0166932698636281	0.0441258341122435	2.03881229368684	10.9677838849635	-1.18585659359176	5.6681789787412	19.0154704891976	9.38903609991941	-12.9624525485146	-20.5168027004675	-11.8327004962766	BAD	BAD
0.0203679927788717	0.118048759974712	-0.00551585967239939	-0.0309986889819295	0.997561468614171	0.942166652126191	-0.162617425312179	0.155740872553904	0.0379975317233288	0.13178418905857	0.105249105225321	1.54269957027525	11.0263984736131	-1.500147	5.66718428975445	19.3345608139793	9.77692140645511	-12.9624525485146	-20.5168027004675	-11.8327004962766	BAD	BAD
0.0204835089202491	0.122080470814852	-0.004070301746817	-0.0297740691940817	0.996645014697654	0.946189969088065	-0.16477647414882	0.156568708556755	0.0123678839646341	0.0549349317125934	0.149562576860346	2.34974605255293	10.8887756112354	-1.43143053646412	5.66718428975445	19.3345608139793	9.77692140645511	-12.9746035159308	-20.3767321793555	-12.3348632711928	BAD	BAD
0.0205702530802319	0.125608259839564	-0.00313509915760345	-0.0298411443548115	0.998240568891496	0.951873602538117	-0.156490359898378	0.148158669291844	-0.147811367559442	-0.0920568312704477	0.0798231916878908	4.8438548721856	10.6885123914573	-1.22317192576725	5.66718428975445	19.3345608139793	9.77692140645511	-12.9947925485146	-20.1440027004675	-13.1692149962766	BAD	BAD
0.0206160463947149	0.128060578112686	-0.00445315929397352	-0.0275501637577661	0.99544581697614	0.958387603634967	-0.156194173767641	0.126316125036914	-0.138901584605576	-0.0317707477552324	-0.0336620579742595	7.69044713307838	11.8649481019969	-1.169943695925	5.66718428975445	19.3345608139793	9.77692140645511	-12.9947925485146	-20.1440027004675	-13.1692149962766	BAD	BAD
0.0202006340775845	0.129048911107784	-0.000214045282505194	-0.0267276193720345	0.996467504420285	0.962135157498306	-0.159748330689243	0.125616024959674	-0.0767409580347828	0.0283643883090105	-0.0591473295190106	8.67232126203541	16.5759649037581	-1.14401591961614	5.66853864446435	19.2813447509676	9.84205205757912	-12.9947925485146	-20.1440027004675	-13.1692149962766	BAD	BAD
0.0203301731434549	0.12847699642934	-0.00400528688918795	-0.029931991589408	1.00016342222949	0.936173951949474	-0.164928094186642	0.144992449556306	0.00390398281433018	0.0707765512912727	0.0788320436881012	7.28514592866426	20.9436894716765	-0.941242404780175	5.67647128975445	18.9696508139793	10.2235314064551	-12.9947925485146	-20.1440027004675	-13.1692149962766	BAD	BAD
0.0206504398491128	0.126542994119722	-0.000489932735680271	-0.0307531357461581	1.00093032009546	0.888793964675526	-0.172107123538884	0.152336531515101	0.12460123052076	0.010375346292146	-0.0249538837097135	4.55455129675292	15.5936626228848	-1.16831630315366	5.67647128975445	18.9696508139793	10.2235314064551	-13.1459417608389	-20.4635812868341	-12.9764652925143	BAD	BAD
0.0203751040157504	0.123691927473756	-0.00377580268288831	-0.02904532521258	1.00383445004097	0.878939574355064	-0.169316056887759	0.167176141562915	-0.0761900691727197	-0.0314696774481074	-0.0343017476502042	1.09044423952769	4.04078180175566	-1.27184970252821	5.67647128975445	18.9696508139793	10.2235314064551	-13.3494825485146	-20.8939327004675	-12.7169043862766	BAD	BAD
0.0209858762112071	0.120547649833678	-0.00202198895812667	-0.0304945804649058	0.996131065683152	0.918586254147077	-0.16860169709032	0.170624486439898	-0.0335033734371829	0.0381656445506232	-0.0570456609371451	-0.751092011425097	-0.349189556178799	-0.862302645812997	5.67647128975445	18.9696508139793	10.2235314064551	-13.3494825485146	-20.8939327004675	-12.7169043862766	BAD	BAD
0.0211442895952219	0.117856375892567	-0.004521903353424	-0.0300394072438126	1.00213264510174	0.952841969003829	-0.161450704455691	0.14953232266092	-0.0659924597421689	0.158541768820179	0.077569989233486	-0.419921856024324	4.53720961914113	0.0316657049117803	5.55697401443238	19.0273721470999	10.1528871246529	-13.3494825485146	-20.8939327004675	-12.7169043862766	BAD	BAD
0.0210060399114449	0.116390563318896	0.000522985173298799	-0.0320596622262998	0.997296847943941	0.949979220944346	-0.154376372936225	0.131104406093789	0.0381326759366832	0.220355627770681	-0.0249464734699033	0.566272411095191	9.13576219717354	1.14946925848729	4.92811928975445	19.3311308139793	9.78112140645511	-13.3494825485146	-20.8939327004675	-12.7169043862766	BAD	BAD
0.0211935141131848	0.116730787918156	-0.00469791645729899	-0.0337105932835126	0.997721664214605	0.924778252681759	-0.150154637426078	0.128374956382207	0.0380258931204032	-0.0208470958305995	-0.0148725422925021	1.16930257333287	10.1896131999756	1.669936	4.92811928975445	19.3311308139793	9.78112140645511	-13.3581786937489	-20.894509266809	-13.1410345971141	BAD	BAD
0.0212790311488478	0.119054509538278	-0.00232092400341136	-0.0294366223954283	0.996697313670595	0.904270089639021	-0.15074039485472	0.137854257196282	0.00681129953965162	-0.19121815247832	0.0257435526727844	1.57699990707322	7.88982911670363	1.49194998396275	4.92811928975445	19.3311308139793	9.78112140645511	-13.3677325485146	-20.8951427004675	-13.6069971962766	BAD	BAD
0.0216969912288101	0.123131886843237	-0.00283395832909745	-0.0306524535257631	0.992713429075046	0.902307370242499	-0.15644992044015	0.153950993817502	-0.126588622401787	-0.0309373151752357	-0.0249895229127658	2.06298035162119	4.29690857026603	1.0134937503441	4.92811928975445	19.3311308139793	9.78112140645511	-13.3677325485146	-20.8951427004675	-13.6069971962766	BAD	BAD
0.0219286045966551	0.128469780080546	-0.00548539003204201	-0.0302861202063777	0.998141669988273	0.915442438282924	-0.159007662580049	0.169945692035207	-0.0022340899945522	-0.00195149369039331	-0.00386639959581386	2.54260229654126	1.36542456346433	0.5725998	5.05542718261991	19.395266340672	9.78041707797696	-13.3677325485146	-20.8951427004675	-13.6069971962766	BAD	BAD
0.0225323501025061	0.134459328871176	-0.00709158749855917	-0.0279486515506513	0.996325730670275	0.933329658715831	-0.159678054071533	0.176825447114641	0.067497956613397	-0.0694624444364686	0.0753157533527577	2.61813102736671	1.18623533178007	0.605130595908998	5.66196728975445	19.7008308139793	9.77706140645511	-13.3677325485146	-20.8951427004675	-13.6069971962766	BAD	BAD
0.0226347169906743	0.140527751847602	-0.00868772528352908	-0.027248958672579	0.999673640228302	0.950472593289537	-0.16084194025047	0.172789896879513	-0.0413074411712246	0.0681449709626734	-0.0359982544896489	2.46987232093734	3.40976036443429	0.728281310877657	5.66196728975445	19.7008308139793	9.77706140645511	-13.3704816702136	-20.6877182844976	-13.6077575928182	BAD	BAD
0.023062410400613	0.146272350281856	-0.00768368406937681	-0.0305196069578441	0.99663925297139	0.952416639291341	-0.161492741858024	0.167979122564345	0.139650400761716	0.00773448846306989	-0.085965161875089	2.27226579551541	6.14949484612105	0.868927040769584	5.66196728975445	19.7008308139793	9.77706140645511	-13.3776625485146	-20.1459127004675	-13.6097437962766	BAD	BAD
0.0228964816208169	0.151491779865533	-0.00313430685961446	-0.0271987507178087	1.00373655358656	0.945289515426685	-0.157630760025575	0.161444619209157	0.0382996469788614	0.00296302441687336	-0.0679772992033692	2.50406518497524	7.67373163532162	1.05366570950336	5.66196728975445	19.7008308139793	9.77706140645511	-13.3776625485146	-20.1459127004675	-13.6097437962766	BAD	BAD
0.0236734222658733	0.156113931987213	-0.00238830972380939	-0.0267847286947834	0.999485758438146	0.931898064487882	-0.161783502381067	0.161296060925128	0.0382201501926355	0.244113889449072	0.0297756868611104	2.53957422095685	7.55928759269956	1.10734640489345	5.66196728975445	19.7008308139793	9.77706140645511	-13.3776625485146	-20.1459127004675	-13.6097437962766	BAD	BAD
0.0236718401717459	0.160086559742793	-0.00229735552327198	-0.0299675420430534	0.998734736265245	0.92659160453893	-0.163226717734888	0.157535508970797	-0.253061255963592	0.0893228639894718	-0.0214739642775183	2.28576388369657	6.91449027383613	0.957714027595342	5.66795128423822	19.0106448086927	9.35665828621623	-13.3776625485146	-20.1459127004675	-13.6097437962766	BAD	BAD
0.0237688468931888	0.163295183916692	-0.00134801329390852	-0.0306209293282433	1.00096314180302	0.922798887836144	-0.161327118071046	0.158984446126035	-0.037726799296089	0.191929197123907	-0.0826202265312416	2.16068198834375	6.2317720831947	0.879672891634565	5.66833028975445	18.9669308139793	9.33003140645511	-13.258376126726	-20.1456804156715	-13.7568246642828	BAD	BAD
0.0231209197557396	0.165556641031645	-0.00317907838221652	-0.0292891476100377	0.998849619041324	0.920452953915839	-0.158079861737877	0.158599448901446	0.0935049826661906	0.0280661098987166	-0.0860128191053733	2.01471716872715	5.41107163988136	0.6335629	5.66833028975445	18.9669308139793	9.33003140645511	-13.0130525485146	-20.1452027004675	-14.0593100962766	BAD	BAD
0.0236971024815672	0.166702633709961	-0.00754777323861437	-0.0251090654834356	0.995598097368282	0.918597170423793	-0.154128060843136	0.165192622008813	0.0413731457624129	0.0183434155680069	-0.0859065530134563	1.87007781751667	4.35208410771708	0.548846652478659	5.66833028975445	18.9669308139793	9.33003140645511	-13.0130525485146	-20.1452027004675	-14.0593100962766	BAD	BAD
0.0235539006616758	0.166696641420149	-0.00531615333528169	-0.0313563780073562	1.00038365638027	0.917929020748991	-0.154892658513986	0.168546123586762	0.214845723645262	0.0181605907451367	-0.0858165714493904	1.85180400312632	3.37367935431655	0.324330723468712	5.32167065468465	18.6167857136602	9.33189641106576	-13.0130525485146	-20.1452027004675	-14.0593100962766	BAD	BAD
0.0237951326751335	0.165672734466721	-0.00614480119036543	-0.0312315453053289	0.998809501931147	0.923539784649902	-0.157428844910275	0.171177374680422	-0.130851359857758	0.0181114654757002	-0.0857094268981816	1.77779513315779	3.32596473674711	0.206821	5.30401328975445	18.5989508139793	9.33199140645511	-13.0130525485146	-20.1452027004675	-14.0593100962766	BAD	BAD
0.0234904533552473	0.163875733302483	-0.00244759365451958	-0.0302196814332491	1.00054810736139	0.923852318346752	-0.159476926864574	0.181039425514994	-0.0884373744508356	-0.0968260584409571	0.030898408058351	1.39491850607863	3.91214261093187	0.206821	5.30401328975445	18.5989508139793	9.33199140645511	-13.0093028222776	-20.4281238876302	-14.0582735405343	BAD	BAD
0.0244815485441698	0.161596047006069	-0.00563458804274805	-0.0278782491055068	0.996057265671975	0.923758173988992	-0.158613097770983	0.180809490479022	0.211530451199376	-0.101893727195101	0.0362125322960125	1.03859135196852	4.20583410045517	0.30136167517953	5.30401328975445	18.5989508139793	9.33199140645511	-13.0031225485146	-20.8944327004675	-14.0565650962766	BAD	BAD
0.0243238338250909	0.159138835480773	-0.00190831731410153	-0.0319563856058835	1.00089163674225	0.926451826129647	-0.158337557520205	0.174234353332899	0.104600722795831	0.129509312247476	-0.0223848994662217	0.913496683357847	4.07614658834278	0.426422500406663	5.30401328975445	18.5989508139793	9.33199140645511	-13.0031225485146	-20.8944327004675	-14.0565650962766	BAD	BAD
0.0246952533214439	0.156790648508072	-0.00655083666976033	-0.0274881246521033	1.00070665906849	0.926795653864878	-0.163998282279035	0.173047749578736	0.0401937529029017	-0.0355115383939175	-0.0245960303906154	0.8389177	3.99386026181218	0.464303764326569	5.29394197772802	19.3060953468883	9.33226169950288	-13.0031225485146	-20.8944327004675	-14.0565650962766	BAD	BAD
0.0244115431487963	0.154770697385641	-0.00151073036790818	-0.029118194497711	0.997838317860707	0.925463247529405	-0.162622040614692	0.174264783299871	0.0980990183871404	0.0165809492022815	-0.0835667181371985	0.916554944197974	3.77960953144861	0.445207596309233	5.29358028975445	19.3314908139793	9.33227140645511	-13.0031225485146	-20.8944327004675	-14.0565650962766	BAD	BAD
0.0248153709662345	0.15319865185119	-0.00375077452882844	-0.0263771418410704	0.998258863139043	0.925806558187348	-0.159514335879574	0.177230807117429	-0.0202084484704637	-0.03986761186523	-0.144561630310775	0.865661789074742	3.10499029456565	0.293877281951863	5.29358028975445	19.3314908139793	9.33227140645511	-13.1673394456125	-20.5743109769095	-14.0558057959001	BAD	BAD
0.0249072740230131	0.152118478106293	-0.00417403992758193	-0.0315369225091114	1.00431636236407	0.927041637192949	-0.161874272152997	0.175701857975815	0.0364278222172471	0.133995533626294	-0.0869617311858508	0.544636646755236	2.37260229045767	0.14178561761216	5.29358028975445	19.3314908139793	9.33227140645511	-13.3867925485146	-20.1465127004675	-14.0547910962766	BAD	BAD
0.0243814115280443	0.151568367367722	-0.00466813088566068	-0.0321583628043358	1.00259851300567	0.934025764219272	-0.16472624768241	0.175769056673403	0.098568881425621	0.138858027936524	0.033731087481317	0.377712440936008	3.10047469196221	-0.152639385679052	5.29358028975445	19.3314908139793	9.33227140645511	-13.3867925485146	-20.1465127004675	-14.0547910962766	BAD	BAD
0.0249565730686174	0.151626114361528	-0.00476257689693152	-0.029293506161545	0.997397480134184	0.934439210095485	-0.16062375670477	0.185406509444757	0.0394304793368643	-0.0376988303914009	-0.0229972767898684	0.0881624890507039	3.65198770558255	-0.108176027843238	4.93063772265203	19.6897648813058	9.77189173246128	-13.3867925485146	-20.1465127004675	-14.0547910962766	BAD	BAD
0.0247837111949662	0.152375941425684	-0.00323104582395017	-0.0344790632376383	0.999112329519886	0.930231111419227	-0.154521298550519	0.186008662712127	-0.0226908413158827	-0.0415219119034849	-0.0243317781632491	0.105232933629312	2.45672538926678	-0.0902677794427435	4.92290228975445	19.6974008139793	9.78126140645511	-13.3867925485146	-20.1465127004675	-14.0547910962766	BAD	BAD
0.0244767180728665	0.15382896517323	-0.0067055116462021	-0.0269436197709588	0.996881424578006	0.936995384808936	-0.156960842490099	0.174300715936535	0.0981910579760188	0.0767430995711272	-0.084339097952563	0.230407997669304	3.05495799723217	-0.0449390454771999	4.92290228975445	19.6974008139793	9.78126140645511	-13.2123649949252	-20.1461778332427	-14.2698552659792	BAD	BAD
0.0242137174289541	0.155884144023489	-0.0110391659051617	-0.0307500611989662	0.997787860516484	0.933133335593198	-0.158480212680552	0.164547875098186	-0.0222604356928845	-0.0994495240290885	-0.0250923026314865	-0.209471210958744	5.07107844041348	-0.0625935302814891	4.92290228975445	19.6974008139793	9.78126140645511	-13.0221725485146	-20.1458127004675	-14.5043570962766	BAD	BAD
0.02431593145335	0.158353148986649	-0.00486975512493007	-0.027311878489735	0.995406021384774	0.92051529642346	-0.162637899171987	0.16715689524328	0.0373822873519526	0.0172947913318959	0.0360158950580267	-0.572401597222171	4.91403871384828	-0.2808841	4.92290228975445	19.6974008139793	9.78126140645511	-13.0221725485146	-20.1458127004675	-14.5043570962766	BAD	BAD
0.0246024315582923	0.161001267234774	-0.00473855754066635	-0.027298777480958	1.00446924943204	0.914656545432159	-0.167977441780526	0.17234501926691	0.0379194061523411	-0.101048757759888	-0.0844073336489586	-0.75290599571987	2.97262594242418	-0.233587606348667	5.29111856219403	19.3339208765448	9.33525321561928	-13.0221725485146	-20.1458127004675	-14.5043570962766	BAD	BAD
0.02449634308853	0.163602807221994	-0.00425171952302078	-0.0301914192957534	0.998740698205797	0.919905930374534	-0.161645891329934	0.175124112367611	-0.0853780870848534	-0.161680347101771	-0.0245128229524417	-0.124063197538709	0.767072738823755	-0.0816147723183585	5.29358028975445	19.3314908139793	9.33227140645511	-12.9190859285048	-20.3467680653323	-14.5048337446043	BAD	BAD
0.0245715535082988	0.16600996776992	-0.0100807651389121	-0.0341858134465168	0.994871713882599	0.928856651183125	-0.157452783894575	0.179873581515203	-0.0857710821324912	-0.161842674327298	0.0365437918574492	0.997281875832668	0.789515294157015	-0.03703156	5.29358028975445	19.3314908139793	9.33227140645511	-12.6385025485146	-20.8937327004675	-14.5061310962766	BAD	BAD
0.0251273743493416	0.168172615834394	-0.00329519574686161	-0.025818950251355	1.00452260669375	0.930878232201663	-0.161067947323559	0.187201299447287	-0.0238841404300637	-0.0412747455317566	0.0972081096777602	0.800457071168953	2.33877165100159	-0.0018168745735145	5.29358028975445	19.3314908139793	9.33227140645511	-12.6385025485146	-20.8937327004675	-14.5061310962766	BAD	BAD
0.0246323513891137	0.17010151181983	-0.0042773897493112	-0.0296858086682203	0.997270653615617	0.93139522669065	-0.162407962409007	0.189348344894468	-0.0853762604534962	0.197138984644113	-0.145032775571085	-0.0707160472647492	3.66366206083878	0.19422276055822	5.29360354833007	19.3298578987997	9.33227078230318	-12.6385025485146	-20.8937327004675	-14.5061310962766	BAD	BAD
0.024379665530838	0.17183341575603	-0.00630120937522769	-0.0238916415078758	0.99542898374285	0.927154238936789	-0.161924885661069	0.187028055202456	-0.0236203446025599	-0.160159755635433	0.0975707600056074	-0.4614418	3.88503229002328	0.4506735	5.29879728975445	18.9652208139793	9.33213140645511	-12.6385025485146	-20.8937327004675	-14.5061310962766	BAD	BAD
0.0245518140196132	0.173430321157218	-0.00290609335064514	-0.0243446517002923	0.995418192645489	0.925688624800625	-0.160374374801722	0.190530198284804	-0.0222218372648097	0.0779794250862029	0.0963874058526513	-0.323144323953417	3.925133	0.47012437638655	5.29879728975445	18.9652208139793	9.33213140645511	-12.6385025485146	-20.8937327004675	-14.5061310962766	BAD	BAD
0.0242306700557201	0.174997242916123	-0.00384166298374892	-0.0267973059962529	0.997294000758858	0.92596928975752	-0.160282303980346	0.189928758480572	0.0980783843857189	0.0186054526872307	-0.0258141830798816	0.0127726904449146	3.81052835004838	0.451441206943554	5.29879728975445	18.9652208139793	9.33213140645511	-12.8877963545461	-20.6479968491285	-14.5040598466115	BAD	BAD
0.0241431275649923	0.17668561878263	-0.00517598410415314	-0.0282463412118071	0.996450041901572	0.927859926745597	-0.156671118015589	0.188558442522722	-0.0844575747657755	0.0195891378469176	-0.143315577577048	0.116858666608055	3.67535676711887	0.287390480093849	5.29879728975445	18.9652208139793	9.33213140645511	-13.3959225485146	-20.1471227004675	-14.4998380962766	BAD	BAD
0.0241331954661299	0.178676857225745	0.00104186223972322	-0.0273267247881946	1.00351546949348	0.924738151702902	-0.15895123591973	0.189346574985764	-0.0235021806272774	0.0809667855410631	0.0377615120454335	0.157777	3.94817660099488	0.142943321169461	5.29887159849303	18.9652456444178	9.34028802290712	-13.3959225485146	-20.1471227004675	-14.4998380962766	BAD	BAD
0.0240286184923654	0.181144061957703	-0.00313074697070436	-0.0340144521153728	1.00295291711747	0.918564327573512	-0.159047913521616	0.183357688285242	-0.0221355372192261	0.193990430370397	0.0950460461985779	0.180028404865905	3.97410778004995	-0.0417891522261022	5.30286728975445	18.9665808139793	9.77888140645511	-13.3959225485146	-20.1471227004675	-14.4998380962766	BAD	BAD
0.0240879138330275	0.184178323923382	-0.000778520288287625	-0.0301507239051521	1.00060731093403	0.915513677392513	-0.160153518660441	0.18311322402801	0.03694804170516	-0.039953655433353	-0.0257986158558889	0.242575936102453	3.42942624660721	-0.181480706046608	5.30286728975445	18.9665808139793	9.77888140645511	-13.3959225485146	-20.1471227004675	-14.4998380962766	BAD	BAD
0.0242371906414719	0.1877066483211	0.000465553492940205	-0.0299997641199374	1.00005310637958	0.919392695104853	-0.158708134907683	0.185472992409577	-0.0202840180934548	0.0155120826083265	-0.0803301541337831	0.117119788559109	2.74838909341217	-0.196784635628463	5.30286728975445	18.9665808139793	9.77888140645511	-13.1157056277647	-20.1463560850226	-14.6721690736572	BAD	BAD
0.0228994056612924	0.191471736410397	-0.00620306137884686	-0.0253685940967696	0.997338823372917	0.922609267616401	-0.160683402843263	0.190048866408312	0.100401144457297	-0.101373977051928	0.0958170683020574	-0.224203994714995	2.64538042182852	-0.135207465629954	5.30286728975445	18.9665808139793	9.77888140645511	-12.6575625485146	-20.1451027004675	-14.9539230962766	BAD	BAD
0.0229496586304011	0.195113525127007	-0.00334594568523769	-0.0259829678310068	0.997341980171837	0.925433077768987	-0.165687970917326	0.198902245093689	0.102301916444179	-0.0935801845955211	0.0366316384534443	-0.288101855361941	3.1472172170707	-0.0736297561366834	5.31458294547674	18.9665920339373	9.76449261177288	-12.6575625485146	-20.1451027004675	-14.9539230962766	BAD	BAD
0.0230534755322497	0.1982967346789	-0.00322298511256588	-0.0314440779331005	0.998215907438362	0.928082426265933	-0.163007791188982	0.20009177539476	0.15793725582267	0.134940963216997	0.0345963556370169	-0.0615128787039772	4.06300881494685	-0.03703156	5.66833028975445	18.9669308139793	9.33003140645511	-12.6575625485146	-20.1451027004675	-14.9539230962766	BAD	BAD
0.0230045735341297	0.200808292547187	-0.00234118044364905	-0.0259467268820475	0.998520067942635	0.931028480145378	-0.160615744554319	0.198096397342863	0.0360093058550553	0.0211574192286396	-0.0219101863545677	0.599720812708852	4.87447702718329	-0.03703156	5.66833028975445	18.9669308139793	9.33003140645511	-12.6575625485146	-20.1451027004675	-14.9539230962766	BAD	BAD
0.0235210220899538	0.202607751105641	-0.00181735044049583	-0.030158680743803	1.00492082471693	0.930929851536608	-0.159130321411312	0.196580157548324	-0.0211001487944233	0.0765154692464771	0.0294240577097284	1.18382865116188	4.81949869586514	-0.0632396893702322	5.66833028975445	18.9669308139793	9.33003140645511	-12.8161015531417	-20.3067154994519	-14.9513901177657	BAD	BAD
0.0238305122466011	0.203811941634917	-0.00311494004346687	-0.0296458858044667	1.00378321116764	0.929702399357835	-0.161103117281443	0.197347059260878	0.0410309454587547	0.0161866981684026	-0.138203448703707	0.903335711679234	4.389398	-0.178459695465893	5.66833028975445	18.9669308139793	9.33003140645511	-13.0263425485146	-20.5210327004675	-14.9480310962766	BAD	BAD
0.0237707870939202	0.204608337777778	-0.000435611028665904	-0.0281228851332149	0.99886628247205	0.927613706286104	-0.162243142574116	0.194964863791378	0.088972984999233	-0.0495831561105258	0.0367658314720821	0.535496130699075	4.31104732171637	-0.363190767705646	5.66809076180844	18.9837505802341	9.33003783550274	-13.0263425485146	-20.5210327004675	-14.9480310962766	BAD	BAD
0.0239096081066278	0.20515185849729	-0.00192574132584816	-0.0267834868584183	1.00220188659245	0.926139910076986	-0.159759784320959	0.193889981879794	-0.1352047287494	-0.206813074486698	0.0398360417839789	0.4673864	4.08178713930787	-0.351571469573923	5.66311428975445	19.3332008139793	9.33017140645511	-13.0263425485146	-20.5210327004675	-14.9480310962766	BAD	BAD
0.0237089020084395	0.205490825959035	-0.00373977596790325	-0.0272308493440663	1.0040174010124	0.930098865991625	-0.159767811516863	0.193239198232333	0.0972355254863106	0.075923162839055	0.091444432007549	0.525619886955039	3.925133	-0.162589096877742	5.66311428975445	19.3332008139793	9.33017140645511	-13.0263425485146	-20.5210327004675	-14.9480310962766	BAD	BAD
0.0237840363511343	0.205537680692591	-0.00326538715968948	-0.026509402981725	1.00335446814288	0.930454329317069	-0.160170299724451	0.191952142685249	0.0350689721250877	0.0189489011035119	-0.0173941793936939	0.502014341430284	4.09235909576535	-0.09799469	5.66311428975445	19.3332008139793	9.33017140645511	-13.0331094136961	-20.3414106105787	-15.1624293021809	BAD	BAD
0.022981932795356	0.205106572940359	-0.002864125445656	-0.030097609261636	0.999312739549553	0.924770645708086	-0.161271337736555	0.193398822734726	-0.016500765942518	0.00859775232226903	0.0907818311711443	0.4054645	4.18796613789142	-0.0382110007491416	5.66311428975445	19.3332008139793	9.33017140645511	-13.0404325485146	-20.1470227004675	-15.3944520962766	BAD	BAD
0.0229679169387391	0.204017721310801	-0.00457338939364127	-0.0287038466523794	0.993960969640514	0.923191021059881	-0.160732627478282	0.196053610892772	0.096632883739714	-0.146906149883752	-0.0240691996231624	0.479831484237714	4.12246456426375	0.0483367434404774	5.66280057104515	19.3552260682744	9.33017982520521	-13.0404325485146	-20.1470227004675	-15.3944520962766	BAD	BAD
0.0231417897439505	0.202218120048634	-0.00840964268614532	-0.0282357861142712	1.00192825024654	0.923923069431104	-0.161003063658083	0.19777169314087	0.0383869732906125	0.0789947952430717	-0.0125072579912117	0.623488137948507	4.00610519290579	0.0690154516838825	5.65789728975445	19.6994708139793	9.33031140645511	-13.0404325485146	-20.1470227004675	-15.3944520962766	BAD	BAD
0.0231676534271271	0.199857833276151	-0.00469279513188166	-0.0268601641089403	0.99872481865251	0.924607249948362	-0.165021510824066	0.198065401329991	0.0383852804603928	0.075021396576786	0.14283774968318	0.68156898912207	3.5141322952962	0.0404246515010343	5.65789728975445	19.6994708139793	9.33031140645511	-13.0352760197502	-20.3495557835507	-15.2733055942595	BAD	BAD
0.0230258849705869	0.197278040415667	-0.00330987000068852	-0.0278149796211999	0.998452168910517	0.923862043714907	-0.166098927214645	0.201532306699462	0.0342528200216282	0.0187746304275681	-0.0806804298636754	0.521715423446539	3.42623755416505	0.0335658685209566	5.65789728975445	19.6994708139793	9.33031140645511	-13.0213725485146	-20.8956427004675	-14.9466600962766	BAD	BAD
0.0233238230032538	0.194907954123563	-0.00303201859074856	-0.0286911950807345	1.00120112551296	0.920999315072698	-0.162960039595476	0.206462304757469	-0.0145878882267945	0.01023137225267	-0.0194809258726879	0.433549741741607	3.73619259827733	-0.044826565102093	5.65789728975445	19.6994708139793	9.33031140645511	-13.0213725485146	-20.8956427004675	-14.9466600962766	BAD	BAD
0.0229552312685962	0.193147487499809	-0.000104861093782133	-0.0284443856776691	1.00182699462451	0.921881130622339	-0.161427699028501	0.201193568899025	0.0913499542683283	-0.0925270283874126	0.0281054666834722	0.74627911470433	4.0006216848147	0.103231726500904	5.63156403095775	19.6724659452962	9.39651569849638	-13.0213725485146	-20.8956427004675	-14.9466600962766	BAD	BAD
0.0230988697638062	0.192298885335552	-0.00314090363688955	-0.0314977621895293	0.998585512816393	0.919798739910886	-0.160713124256312	0.198352067341685	-0.00910196066914952	0.02342878074287	-0.066124886151438	0.866515757299724	4.07727978763085	0.183760019725805	5.30172128975445	19.3342108139793	10.2257714064551	-13.0213725485146	-20.8956427004675	-14.9466600962766	BAD	BAD
0.0230163145705	0.192517458263733	-0.00170909063517693	-0.0297080272207773	0.996992228968654	0.920994314568564	-0.161249950730034	0.202725350035116	0.157524826211635	0.0741843441785591	0.144474836533951	0.673027130834484	4.32490848326665	0.2677841	5.30172128975445	19.3342108139793	10.2257714064551	-13.0258950291468	-20.7755963568733	-15.0899473041444	BAD	BAD
0.0233319603352862	0.193786227576171	-0.000699075704919955	-0.0298930049008739	0.994156958955036	0.918170967410875	-0.160503384209221	0.205853325253639	0.100432425318762	0.0286280611287848	-0.00884345854709206	0.694575906683023	4.58351041106274	0.287964701957986	5.30172128975445	19.3342108139793	10.2257714064551	-13.0354625485146	-20.5216327004675	-15.3930780962766	BAD	BAD
0.0233293584665354	0.195974107415242	-0.00396975917185177	-0.027351866732312	0.997505885380706	0.91980259588956	-0.160513202460474	0.20728242842376	0.0898221827677026	0.128728234622059	0.148633227846085	0.69539571952576	4.34980732569514	0.287157583114523	5.30172128975445	19.3342108139793	10.2257714064551	-13.0354625485146	-20.5216327004675	-15.3930780962766	BAD	BAD
0.0232950386321473	0.19893939646306	-0.000657062275480012	-0.028324772987049	0.999969809979973	0.91886613566659	-0.160574748005818	0.207818070713955	-0.0290546416543752	0.0133853411979162	0.0424625030698174	0.972698873680196	4.33446976478282	0.271045291318038	5.30054944497459	19.3661060127305	10.1473945813792	-13.0354625485146	-20.5216327004675	-15.3930780962766	BAD	BAD
0.0235376388373818	0.202568189493479	-0.00382917994274023	-0.0297609582193781	1.00222545182631	0.919276797257582	-0.158489036774816	0.206119203538593	-0.0743400181177963	-0.0360890534778935	0.0980274279273654	1.334293	4.67803380245365	0.3897104	5.28836428975445	19.6977608139793	9.33241140645511	-13.0354625485146	-20.5216327004675	-15.3930780962766	BAD	BAD
0.0232719211245753	0.206719191333822	-0.00436130128699499	-0.0301487165569025	0.994533058516266	0.917260266773563	-0.158047838712528	0.198879772273786	0.0268283308726637	0.00725372928034988	0.103584585029568	1.26531485272421	5.15044235854093	0.434983719016273	5.28836428975445	19.6977608139793	9.33241140645511	-12.9003735668904	-20.2429478556902	-15.3957753458368	BAD	BAD
0.0233531802063418	0.21114584583337	-0.000619593095764291	-0.029332364341884	1.00044163551448	0.91317737595093	-0.154902262958315	0.201158577943301	-0.073630492075623	-0.0900881830858329	0.141176236478181	0.912344128701416	4.83933002003209	0.395373600150996	5.28836428975445	19.6977608139793	9.33241140645511	-12.6716525485146	-19.7711027004675	-15.4003420962766	BAD	BAD
0.0236405626555818	0.215466515463441	-0.00327440621170073	-0.0268629935855802	0.998650752345562	0.909852604539524	-0.157730424527204	0.20969912572951	0.0384727752013118	0.000756548640424751	-0.0240746909341813	0.5293083	3.43029378171171	0.182956124870385	5.28836428975445	19.6977608139793	9.33241140645511	-12.6716525485146	-19.7711027004675	-15.4003420962766	BAD	BAD
0.0234321777935695	0.219183548241424	-0.00287129277645074	-0.0315333461884732	0.997535214440414	0.90979839874465	-0.157983414649166	0.216087727903782	0.0384146738480942	-0.149455307751311	-0.00551198999343741	0.479581816151439	1.74095999668718	0.0724229990159082	5.36452728498185	19.6236696203401	9.33195615478183	-12.6716525485146	-19.7711027004675	-15.4003420962766	BAD	BAD
0.023403789808966	0.221750949763073	-0.00393285312486668	-0.0268515868070982	0.996214808678606	0.915836184822084	-0.16046294294692	0.223874429653444	0.0319540212460333	-0.0602918600298007	0.126760217236749	0.0231611218704787	0.83574793743728	-0.112308357696149	6.03786228975445	18.9686508139793	9.32793140645511	-12.6716525485146	-19.7711027004675	-15.4003420962766	BAD	BAD
0.0231233627555292	0.222742734453807	-0.00456133682004788	-0.0313050434546686	0.999138686148789	0.923411971847148	-0.163249618713292	0.218051686233169	-0.0101949248067491	-0.195776501468711	-0.152515570323198	-0.784476715238368	0.635421350333342	0.0114420144894324	6.03786228975445	18.9686508139793	9.32793140645511	-12.9847591265473	-19.9301734250692	-15.3959528187208	BAD	BAD
0.0231680021016854	0.22205004753271	-0.00297209605739395	-0.0286074989284335	0.998778341452883	0.930322283412512	-0.160483804397765	0.208929623613287	0.0935765116488584	0.0254513469859766	-0.186676520482815	-0.287011451249681	0.977267895867715	0.355069865160187	6.03786228975445	18.9686508139793	9.32793140645511	-13.4141725485146	-20.1483327004675	-15.3899330962766	BAD	BAD
0.0231725442217185	0.219930376910779	-0.000269594230044777	-0.0311048280951438	0.998671006172871	0.934836565211236	-0.15626969892507	0.204484905474855	0.0174525888187444	0.0857769407726913	-0.0170466437677216	1.60499223236185	2.73203572788703	0.308901865667648	6.03786228975445	18.9686508139793	9.32793140645511	-13.4141725485146	-20.1483327004675	-15.3899330962766	BAD	BAD
0.0233102218757447	0.216922656824758	-0.000198374597080343	-0.0275971146527565	0.995197819677209	0.938234724152165	-0.156420385484351	0.181642684358887	-0.154598143252005	0.125008946991936	0.0369377018740951	3.27231384838627	3.92123204356117	0.757822380108855	5.95059158581978	19.0529312000192	9.27671232526809	-13.4141725485146	-20.1483327004675	-15.3899330962766	BAD	BAD
0.0230939932276338	0.213716233296676	-0.00247674951188318	-0.0303111363864247	0.997341161897051	0.942269513804315	-0.164298146783439	0.152129953293762	-0.201999805952587	0.0258316507321217	0.0296956868400572	5.2078274043944	6.04787516720584	1.0881198670269	5.28429128975445	19.6964008139793	8.88566140645511	-13.4141725485146	-20.1483327004675	-15.3899330962766	BAD	BAD
0.0232487781434811	0.210919673748446	-0.00370283771802317	-0.0281009485621532	0.994928239136883	0.916480797389891	-0.160931905941652	0.152878826985302	-0.132256670395505	0.0714938968667514	-0.0239672611037574	5.83074736882929	10.5290139523056	0.205308759741659	5.28429128975445	19.6964008139793	8.88566140645511	-13.4141725485146	-20.1483327004675	-15.3899330962766	BAD	BAD
0.0230311839185462	0.208794815532248	-0.00296301582094342	-0.0306075351161742	0.998166681367297	0.851262062887704	-0.148273741408071	0.196939569163399	-0.0156969292243029	0.0410342714274033	-0.0315343532290721	1.31996605294325	6.91391294863599	-0.753343046497167	5.28429128975445	19.6964008139793	8.88566140645511	-13.4141725485146	-20.1483327004675	-15.3899330962766	BAD	BAD
0.023120132601355	0.207210543089137	-0.00414462626274879	-0.0304411400610332	0.995785730858205	0.835338221162732	-0.150262917428057	0.23506983066589	0.0463513343001775	0.191239891439093	-0.0771762595213439	-4.6057757283835	-8.00353257557693	-1.24334484008393	5.28429128975445	19.6964008139793	8.88566140645511	-13.4141725485146	-20.1483327004675	-15.3899330962766	BAD	BAD
0.0228469424406875	0.205869006046448	-0.00288206572684869	-0.0320194629983538	1.00468118664224	0.891850085004814	-0.158764599536359	0.239603467269107	0.0682795352915816	0.130953302511906	-0.0160208265219224	-6.94304245965668	-20.860038550897	-1.20958650864669	5.33391762695836	19.6495031327633	9.00117662688576	-13.4141725485146	-20.1483327004675	-15.3899330962766	BAD	BAD
0.0228451578216846	0.204563965978815	-0.00145258628649475	-0.031199125027213	0.999586105991042	0.971203323330576	-0.167618184125208	0.220782435989199	-0.122812178527931	0.0626306463896437	0.0450560635871979	-4.71661212558641	-14.2316651464362	-0.490652274821363	5.66718428975445	19.3345608139793	9.77692140645511	-13.4141725485146	-20.1483327004675	-15.3899330962766	BAD	BAD
0.0226213974389492	0.203278294456212	-0.00536344487120392	-0.0316185904064617	0.99893289027636	0.977980207743989	-0.163174300971297	0.200562136636377	0.0132795311568366	-0.0416787748213611	0.0979353054184317	-2.53324004018479	-2.8662050830563	0.882696965415304	5.66718428975445	19.3345608139793	9.77692140645511	-13.410333836596	-20.250228842744	-15.2683094075113	BAD	BAD
0.0230528068786042	0.202135395136436	-0.00333147544925939	-0.0312278655273454	0.9977207083821	0.940012498449086	-0.162089938878157	0.196972249361268	-0.11334180731729	-0.0334983037294811	0.0978555860614594	-1.91257953777767	0.291940430313656	1.59967840523868	5.66718428975445	19.3345608139793	9.77692140645511	-13.4000825485146	-20.5223427004675	-14.9435130962766	BAD	BAD
0.0234215315902953	0.201283812747766	-0.00393097912383898	-0.031392157613365	1.00110323799982	0.909757917551956	-0.157780943950258	0.199273387569566	0.0654421249910575	0.00983662381896433	0.080668367376529	-1.51568561323193	-1.85397773891327	1.60602389363571	5.66718428975445	19.3345608139793	9.77692140645511	-13.4000825485146	-20.5223427004675	-14.9435130962766	BAD	BAD
0.0227885049090373	0.200794978594337	-0.00526634549774003	-0.0298832482303723	1.00347273100961	0.904447453954111	-0.1591666048104	0.208964043364383	-0.138582135523709	-0.0160273699167188	-0.00665023091464976	-0.696080770628894	-4.26910854000415	1.26725221847641	5.61419006914956	19.3343155858887	9.77722256375937	-13.4000825485146	-20.5223427004675	-14.9435130962766	BAD	BAD
0.0234033697351292	0.200635910467544	-0.00549105450854846	-0.030357154967352	0.999888734822006	0.914011324686458	-0.160860207887172	0.219465584840166	-0.0492287734239186	0.138281499447414	0.079921976467663	-0.736395951864884	-6.23831835941627	1.182231	5.29765028975445	19.3328508139793	9.77902140645511	-13.4000825485146	-20.5223427004675	-14.9435130962766	BAD	BAD
0.0241157505965309	0.200682214417098	-0.00442176953261027	-0.0286170815685227	0.99839791460546	0.929410190786758	-0.158408926019105	0.219023669219949	0.162251011425779	0.129231673199397	-0.00603692240507962	-1.50433103354868	-6.99427460088453	1.31998379190317	5.29765028975445	19.3328508139793	9.77902140645511	-13.2839871287809	-20.4011889873174	-15.0890767066736	BAD	BAD
0.023762879342168	0.200734029580725	-0.00551352094102225	-0.0304912450655059	0.999571254062843	0.946454921831716	-0.156280516620946	0.212254473157826	0.124624516479103	0.0780804991530289	0.0791664784167694	-2.27761216750745	-5.38097784558292	1.73072619956652	5.29765028975445	19.3328508139793	9.77902140645511	-13.0404325485146	-20.1470227004675	-15.3944520962766	BAD	BAD
0.0238151968969097	0.200569885998452	-0.00673135399052282	-0.0288225024822677	1.00134305875435	0.947035846488174	-0.161461027968125	0.204971327000872	-0.0570244885858154	0.105941412686969	-0.0243412851465705	-2.67296176326082	-2.6523610009946	1.93293930685691	5.29765028975445	19.3328508139793	9.77902140645511	-13.0404325485146	-20.1470227004675	-15.3944520962766	BAD	BAD
0.0246813487478065	0.200020041196425	-0.00367842399369254	-0.0263730885890692	1.00054986464454	0.938971023854868	-0.165801719225049	0.197148301004828	0.0708502975792072	0.192308207911273	-0.0244035639394769	-3.05126825728071	-1.25345530946483	1.87434666289902	5.29783063824137	19.2750465295438	9.70875467993272	-13.0404325485146	-20.1470227004675	-15.3944520962766	BAD	BAD
0.0244108241774491	0.198992227840525	-0.00098428549900656	-0.0265128217289776	1.00352482494428	0.929664741894393	-0.165919485493543	0.191836490316797	-0.0460201262770325	-0.123630153310118	-0.0244434489510571	-3.43922480619364	-1.29752323034248	1.78096840013403	5.29879728975445	18.9652208139793	9.33213140645511	-13.0404325485146	-20.1470227004675	-15.3944520962766	BAD	BAD
0.0251322350242838	0.197458426867362	-0.00441939330620859	-0.0255608527577233	0.996114679668234	0.919844290151849	-0.166232573700792	0.183208728811809	0.141832478843113	0.0487620284362328	-0.0244385783337629	-3.48821223264384	-1.94231071557935	1.43425940263323	5.29879728975445	18.9652208139793	9.33213140645511	-13.1799040600489	-20.1475115635277	-15.3927657053079	BAD	BAD
0.0257917303598722	0.195450818640795	-0.00438560438899763	-0.026871299551851	0.998427775275148	0.915270328718074	-0.163432227366697	0.181289554240059	0.00727835867484556	-0.0522997118399294	-0.0243662518234593	-3.15818538732705	-2.63158840827686	1.03291645989832	5.29879728975445	18.9652208139793	9.33213140645511	-13.4141725485146	-20.1483327004675	-15.3899330962766	BAD	BAD
0.0260861423376412	0.193074521032958	-0.00254999823896537	-0.027424055644411	1.00305672059496	0.913948748424654	-0.159138661563438	0.18707207311987	-0.158133534111254	0.167807521584408	-0.0345497969759836	-2.66833807230941	-3.53058235569165	0.478717392553717	5.29879728975445	18.9652208139793	9.33213140645511	-13.4141725485146	-20.1483327004675	-15.3899330962766	BAD	BAD
0.0259631441427859	0.190529644265758	-0.00413025868042734	-0.0279157293664479	0.998754770821225	0.911563948770929	-0.155280242516139	0.190981196271367	-0.177712700504304	0.0177973073644297	-0.0746562657352553	-2.14316624239681	-4.64435077044414	0.0228851174791993	5.172815164723	18.9648642897403	9.40942688992629	-13.4141725485146	-20.1483327004675	-15.3899330962766	BAD	BAD
0.02614740479977	0.188117538293897	-0.00540977631647715	-0.0264971963616414	1.00159220313845	0.913066563838067	-0.155045466972066	0.193959237680128	-0.0344890067151008	-0.0136560318176081	-0.0240827030334959	-1.82790202504789	-5.61409805940688	-0.234581801071653	4.56380428975445	18.9631408139793	9.78308140645511	-13.4141725485146	-20.1483327004675	-15.3899330962766	BAD	BAD
0.0261806682821103	0.186174002842888	-0.00325006184762769	-0.0272718070858862	1.00338584603531	0.919844199047122	-0.162460615501914	0.197348452062117	-0.063705300662265	-0.151970642208255	-0.0347783953845146	-2.06194522237666	-6.13031800180692	-0.3418472	4.56380428975445	18.9631408139793	9.78308140645511	-13.574581579039	-19.9902109313432	-15.3886001311606	BAD	BAD
0.0266781266639188	0.184937812460997	-0.000934245035225607	-0.027754071201391	1.00101341046665	0.924288635489422	-0.166377193646273	0.187219311872552	0.0494696858102095	-0.102361173987754	-0.11767595000149	-2.3212915165264	-6.30617010033901	-0.262540746215152	4.56380428975445	18.9631408139793	9.78308140645511	-13.7928825485146	-19.7750227004675	-15.3867860962766	BAD	BAD
0.0268169098321072	0.184435773702016	-0.00171667792388485	-0.0297932337684878	0.99380070157132	0.918332696040288	-0.167214507897181	0.183516503857203	0.0776997965208581	-0.102314907957996	-0.256323372540627	-2.59426084200426	-6.61076975990939	-0.0507602464674195	4.56380428975445	18.9631408139793	9.78308140645511	-13.7928825485146	-19.7750227004675	-15.3867860962766	BAD	BAD
0.0269336233930602	0.184430594279758	-0.00396438001407469	-0.0287773998665229	0.993880430085534	0.918063243740364	-0.168183731062963	0.190442549762629	-0.0350997966880607	-0.0577632991008312	-0.195046250553241	-2.46011145991475	-7.34306540987039	0.0848947	4.76679985861288	19.0314778891276	9.6282457846283	-13.7928825485146	-19.7750227004675	-15.3867860962766	BAD	BAD
0.0271054515985401	0.184487526703405	-0.00604982780752894	-0.0315680361631654	0.996190443074411	0.921546896034318	-0.168525842364734	0.19372751913597	-0.0505765772522539	0.104202393102647	-0.133793981409061	-2.28590055616291	-8.42512918829998	0.141454224112367	5.65962328975445	19.3320408139793	8.94724140645511	-13.7928825485146	-19.7750227004675	-15.3867860962766	BAD	BAD
0.0270508008403788	0.184200794362455	-0.00292547598196261	-0.0331085638949802	0.999257988295201	0.925157032410332	-0.16359797661428	0.193929612139158	0.0719877600080017	-0.0514697610279636	-0.0749219668947173	-2.34844584385056	-9.153791763101	-0.0243261386570136	5.65962328975445	19.3320408139793	8.94724140645511	-13.6047439209684	-19.9513789663632	-14.9664183528645	BAD	BAD
0.0274282276269343	0.183410411863515	-0.00129468610171912	-0.0331019619127651	1.00735676742584	0.930572076864563	-0.166609805866125	0.19570219748659	-0.0770833619510792	-0.0996426524226073	-0.0259701378608899	-2.50090514791529	-8.15478335310201	-0.723491742950716	5.65962328975445	19.3320408139793	8.94724140645511	-13.3959225485146	-20.1471227004675	-14.4998380962766	BAD	BAD
0.027348732333468	0.182204298876864	-0.00403394817875738	-0.0322113942001043	1.00237672588849	0.929561882175608	-0.171001779575617	0.198878680411243	-0.0267650224923248	-0.159140530466503	0.034325166598088	-3.06926145017306	-6.51418650286254	-1.0748498523834	5.65962328975445	19.3320408139793	8.94724140645511	-13.3959225485146	-20.1471227004675	-14.4998380962766	BAD	BAD
0.0273206516904601	0.18080328657051	-0.00330175880054288	-0.0312137681363245	0.999329078724275	0.92422192638298	-0.166221546936121	0.206068300982014	0.0353878181237645	0.0087356473885911	0.153222197922344	-3.28693642094685	-6.79688142320378	-0.906008476891844	5.65962328975445	19.3320408139793	8.94724140645511	-13.3959225485146	-20.1471227004675	-14.4998380962766	BAD	BAD
0.027411118404338	0.179497457321779	-0.00325017783886485	-0.030240191684082	1.00148360242014	0.93586622803543	-0.160206008121436	0.199904538206596	0.038458933272685	0.132320445473633	-0.0726420227548539	-1.81668549963406	-8.65256422018413	-0.870944110773767	4.95946124831585	19.3298800961806	9.31573421765034	-13.3959225485146	-20.1471227004675	-14.4998380962766	BAD	BAD
0.0270532003347928	0.178566962540952	-0.00560398753700514	-0.0283720985347016	1.00255556300832	0.951399175060742	-0.159570634358628	0.182298403616592	0.156671496390981	0.0231979662677477	0.206375143242379	-1.35027336699603	-5.12092399656544	-0.596492557178228	4.92404928975445	19.3297708139793	9.33437140645511	-13.2972631193959	-20.0441646664433	-14.6235397107571	BAD	BAD
0.0274043371827703	0.17814304999516	-0.00201801941560502	-0.0277456545516801	0.997508617371243	0.939362873761797	-0.160451213559063	0.171261044322843	-0.0749607192901937	-0.0396977478489039	0.0451256738282158	-1.080661	-1.5646230238168	-0.533119597885306	4.92404928975445	19.3297708139793	9.33437140645511	-13.0362725485146	-19.7718027004675	-14.9507760962766	BAD	BAD
0.0272761779297188	0.178137643164722	-0.000889729854687188	-0.0272479210271453	1.00144022406151	0.924786072322499	-0.163352286147403	0.157545782755174	-0.026008831811433	-0.100033910533517	-0.0797145477631942	-1.02596135388988	-1.32237580060058	-0.833282128572105	4.92404928975445	19.3297708139793	9.33437140645511	-13.0362725485146	-19.7718027004675	-14.9507760962766	BAD	BAD
0.0278620655399768	0.178270777246875	-0.00465090361982602	-0.0277461868079275	0.996072249819341	0.912746891261357	-0.161114404940131	0.157481960966265	0.0957833877048988	-0.0443857776027032	-0.0845120502079744	-0.706326304211856	-3.62228603641388	-1.134368	4.92404928975445	19.3297708139793	9.33437140645511	-13.0362725485146	-19.7718027004675	-14.9507760962766	BAD	BAD
0.0281077377815644	0.178142671040787	-0.0056564953986901	-0.0301518112031473	1.00235166041319	0.909546185595578	-0.161680710240077	0.164632017210546	0.0404006417996448	0.1901514854102	0.151029897593013	-0.373090658861572	-6.81370383736987	-1.19191157899577	5.64193773573932	19.3343980831246	9.7618866382375	-13.0362725485146	-19.7718027004675	-14.9507760962766	BAD	BAD
0.0280927825407044	0.1773977273116	-0.00385709720749503	-0.0311253695064865	0.992295031559029	0.91811099767433	-0.161697820092355	0.173729461460485	-0.0218217407887136	-0.0346699665471616	0.0412310932246944	-0.726025808778125	-9.10597210544273	-1.27766822137816	5.66718428975445	19.3345608139793	9.77692140645511	-13.1530491526133	-19.8936672772792	-14.8043587229996	BAD	BAD
0.0278394880317637	0.175924797721508	-0.00329809922417141	-0.0311539522767565	0.995234585550329	0.926143541839571	-0.160097942946608	0.172736602052216	-0.0237860080517275	-0.0422160314939374	-0.0216836235322251	-1.22603526867548	-9.499210762994	-1.09328772207397	5.66718428975445	19.3345608139793	9.77692140645511	-13.3959225485146	-20.1471227004675	-14.4998380962766	BAD	BAD
0.0282308150062888	0.173909362003994	-0.00336171676108613	-0.0259287110686252	0.99538573972227	0.927247378152336	-0.160157418168335	0.166299109238227	0.217607016610471	-0.0422023423210943	0.154645716032801	-1.65931056282723	-9.190368	-0.869493494653073	5.66718428975445	19.3345608139793	9.77692140645511	-13.3959225485146	-20.1471227004675	-14.4998380962766	BAD	BAD
0.02796311994666	0.17173273217275	-0.00567663790470079	-0.0296462639996158	0.997716270880932	0.929217782038549	-0.160287011935311	0.16894359332729	0.163256911873472	-0.159663654038415	0.0402377372826865	-1.72185603625608	-9.31394536225722	-0.786280117874887	4.95130422741674	18.6141590048353	9.34425823915789	-13.3959225485146	-20.1471227004675	-14.4998380962766	BAD	BAD
0.028055800061848	0.169827005494593	-0.00373912237508797	-0.0306798721316848	1.00576686333172	0.930109652295018	-0.16327333326527	0.173372868595547	0.0403700159332281	-0.103573559958886	-0.0819768095485159	-1.96520461871044	-9.47502355724419	-0.707626	4.93448228975445	18.5972308139793	9.33409140645511	-13.3959225485146	-20.1471227004675	-14.4998380962766	BAD	BAD
0.0282235836567588	0.168532745587028	-0.00565617946319969	-0.0321501335418759	0.998360367813924	0.928249348488318	-0.16481599962073	0.173646268595953	0.037829975935168	-0.0433313425703593	-0.0244150299828278	-2.36555021063841	-9.42976955702454	-0.616160222936094	4.93448228975445	18.5972308139793	9.33409140645511	-13.3940583686845	-20.2876338485833	-14.4993231025328	BAD	BAD
0.0282416056538396	0.168005937358366	-0.00381424677477251	-0.0278248590503524	1.00015638351005	0.923461896961846	-0.163438959849012	0.175171217844891	-0.0231789986900873	-0.10149453822705	-0.0833268898886282	-2.46679112808396	-9.87383554838649	-0.557692777576518	4.93448228975445	18.5972308139793	9.33409140645511	-13.3909525485146	-20.5217327004675	-14.4984650962766	BAD	BAD
0.0285550088072343	0.168185158047476	-0.00138920199190784	-0.0257971270526867	1.0016148357819	0.917014086944039	-0.155676155794888	0.163997150194594	0.159532906222862	0.0164907663315165	0.096545418077639	-2.55380967227024	-11.46411265088	-0.659438241845199	4.93448228975445	18.5972308139793	9.33409140645511	-13.3909525485146	-20.5217327004675	-14.4984650962766	BAD	BAD
0.0295233631637151	0.168803834920391	-0.00235489943387857	-0.0262624346142138	0.997340363212961	0.912002965650324	-0.15681041349716	0.161491743905047	0.0389903623779953	-0.101115346954935	-0.082415771365849	-3.20594073230097	-14.1370369211229	-0.486865724187969	5.66164376672222	18.9635622586859	9.33006839951567	-13.3909525485146	-20.5217327004675	-14.4984650962766	BAD	BAD
0.0298159071332535	0.169490557622648	-0.00424893670323343	-0.030174491996779	0.997273871733141	0.91114076857475	-0.160247348834006	0.153423694266483	-0.0236796467066018	0.136704775630586	0.0976379953713281	-3.66707357639844	-16.9918740328977	-0.36717142088779	5.66833028975445	18.9669308139793	9.33003140645511	-13.3909525485146	-20.5217327004675	-14.4984650962766	BAD	BAD
0.0300290415374088	0.169925596884479	-0.00419478048420983	-0.0311867191452629	1.00398001877869	0.900411433429477	-0.159121595514478	0.147162674656217	-0.024137461160533	-0.340883855652142	0.0988024249027488	-3.124083	-21.1695367817734	-0.299059400717846	5.66833028975445	18.9669308139793	9.33003140645511	-13.2301690222488	-20.3615320623493	-14.3116196623596	BAD	BAD
0.0304635320722478	0.169920823520305	-0.00179656573291832	-0.0301670024023615	1.00014813670877	0.894268354340428	-0.153940215676772	0.15492370156452	-0.147951378729024	0.137918804800433	0.159519906924151	-3.69043703223098	-26.7634856898281	0.000352158999514809	5.66833028975445	18.9669308139793	9.33003140645511	-13.0130525485146	-20.1452027004675	-14.0593100962766	BAD	BAD
0.0311230159891993	0.169408080593961	-0.00379873284923921	-0.0282340162248168	0.998260363691968	0.899210106613152	-0.146911428326974	0.156562587552023	-0.0859780508829457	-0.102250332197979	-0.14490680415653	-3.98296369798831	-32.0287087848401	-0.0105007156839032	5.66760420637557	18.9676371540904	9.33003574648651	-13.0130525485146	-20.1452027004675	-14.0593100962766	BAD	BAD
0.0318467619152359	0.168414489701257	-0.0062757247344992	-0.0234360615115749	1.00168820396519	0.906624174514297	-0.139371468075221	0.13434573339802	-0.0241629628767497	-0.220548441240605	-0.0226657236389654	-3.2643963841167	-35.9626929768393	-0.447558609591538	5.29358028975445	19.3314908139793	9.33227140645511	-13.0130525485146	-20.1452027004675	-14.0593100962766	BAD	BAD
0.0325050472528682	0.167015826297227	-0.00427407023443648	-0.0278356776518009	1.00069108700222	0.912980869714675	-0.136346724990733	0.110225525900626	-0.0235882608709532	0.137580731766229	0.0971015071811748	-3.09099888566217	-39.5375715462311	-0.902184813605475	5.29358028975445	19.3314908139793	9.33227140645511	-13.0130525485146	-20.1452027004675	-14.0593100962766	BAD	BAD
0.0324159365358299	0.165238423747328	-0.00457338696586038	-0.0364492881895604	1.00344516167183	0.9280309167258	-0.138259656622681	0.107869525655722	0.0373009966086432	0.0163914164411667	-0.0824754129922887	-3.71333401556361	-42.7742580054923	-1.45638821578897	5.29358028975445	19.3314908139793	9.33227140645511	-13.1865346386835	-20.1455405197374	-13.8454056466084	BAD	BAD
0.0320405490445472	0.16294230304285	-0.00136355427217951	-0.0258232109176006	1.00112535491516	0.952912125431604	-0.140502894732849	0.117868028134359	-0.0239556175357029	-0.162819406768011	0.0968916207089772	-4.24217060071675	-41.8324848876574	-2.18832436729018	5.29358028975445	19.3314908139793	9.33227140645511	-13.3776625485146	-20.1459127004675	-13.6097437962766	BAD	BAD
0.0325549760902496	0.159717767656904	-0.00136794401091923	-0.0296227982738235	0.999123526060175	0.967293775373344	-0.143065748865685	0.126808865801837	-0.0239257325244107	-0.219088309433442	-0.0205221133422781	-3.64803631096742	-37.2640951756557	-3.06963929019135	5.30539279608839	19.3257849632706	9.33925455449525	-13.3776625485146	-20.1459127004675	-13.6097437962766	BAD	BAD
0.0319431401330449	0.154875232641756	-0.00425355837547367	-0.0268079520450889	0.995427824332723	0.972892248259527	-0.146181424335519	0.127941358383691	-0.0227657653660001	-0.0404877674960023	0.157035264163125	-3.04929367339531	-32.0664293205299	-3.77286083078134	6.04193228975445	18.9700108139793	9.77467140645511	-13.3776625485146	-20.1459127004675	-13.6097437962766	BAD	BAD
0.0316038332592268	0.14766225623654	-0.000333862332570022	-0.0281644119505142	0.997726405300358	0.972855886151434	-0.148196926652101	0.113202999878615	0.0380784336222076	0.013291630074363	0.0360453962352414	-3.81667385633655	-26.6149511097156	-3.8211845638258	6.04193228975445	18.9700108139793	9.77467140645511	-13.3776625485146	-20.1459127004675	-13.6097437962766	BAD	BAD
0.0315338247315765	0.137641871760028	0.00150979696235583	-0.0271303540083218	0.996899244960117	0.963799370055006	-0.152611258158124	0.0790117618491844	0.0320650759778409	-0.218927568674265	-0.020716653460825	-5.06076318574002	-22.141191848963	-3.26169429296586	6.04193228975445	18.9700108139793	9.77467140645511	-13.3662094684183	-20.2487031967543	-13.1177165478613	BAD	BAD
0.0308687934779387	0.124927645671856	-0.000427813554430385	-0.0254430622002092	1.00157605195177	0.943241402587934	-0.154519332659584	0.0642984536552875	-0.199516679750637	-0.0965971672268243	0.0949275172113123	-5.05240032286379	-20.9133096201278	-3.03282869314045	6.04193228975445	18.9700108139793	9.77467140645511	-13.3361925485146	-20.5181027004675	-11.8281819962766	BAD	BAD
0.0307842361986813	0.110122136377323	-0.0017786144255313	-0.031597947483109	0.999417264031359	0.939130036075753	-0.156948194246026	0.0557309827222824	0.156578836135558	0.0771171200573206	-0.0200067572966764	-4.97486894060486	-21.444010259219	-2.81196762696735	6.01962869668898	18.9808838912644	9.77480176111884	-13.3361925485146	-20.5181027004675	-11.8281819962766	BAD	BAD
0.0312584496595128	0.094122268492719	-0.00175046672899721	-0.0306658525864169	0.992378981740887	0.941879699851685	-0.166322197770252	0.0579894679083078	-0.0258145946664246	0.0168260077118503	0.0902739978853823	-5.27635216119832	-22.3713571134028	-2.4106774465689	5.29765028975445	19.3328508139793	9.77902140645511	-13.3361925485146	-20.5181027004675	-11.8281819962766	BAD	BAD
0.0313745748554495	0.0779556127068059	0.00128297802959687	-0.0315905127332723	1.00480279024158	0.947141277519334	-0.174725664529374	0.0663260623511942	-0.0814225290022741	-0.039271614026383	-0.1389714599375	-5.76086601601221	-23.1947354549568	-1.94926428973767	5.29765028975445	19.3328508139793	9.77902140645511	-13.3361925485146	-20.5181027004675	-11.8281819962766	BAD	BAD
0.0318856459280668	0.062668238999791	0.00363471735501701	-0.0316000066911046	1.00149641486349	0.961956623989472	-0.175623516262943	0.061683917839871	0.0380199994049118	0.0163847214130519	0.0397659171372119	-5.68939470105587	-21.8888640359837	-1.6668452022932	5.29765028975445	19.3328508139793	9.77902140645511	-13.2019609381677	-20.7617507890112	-11.3927602217921	GOOD	BAD
0.0325061975050389	0.0492575837812764	0.00409733742163581	-0.0329568347283933	1.00045469825786	0.968264595507665	-0.176087532391243	0.0682531857009505	0.0379330955496055	-0.0390564040695464	0.0957771601229259	-4.98051335869881	-17.726993706325	-1.21524966968762	5.29765028975445	19.3328508139793	9.77902140645511	-12.9251425485146	-21.2642127004675	-10.4948140962766	GOOD	BAD
0.0337733445191665	0.0385797616143107	0.00338271569074284	-0.0318574081470955	0.998499966733836	0.96687611389511	-0.176909989587023	0.0778097432471506	0.0378463018616168	0.0265050252382513	0.0320213956898181	-4.51934408493789	-14.0076901057654	-1.09209139470872	5.2973190576682	19.3327399651462	9.74266999940243	-12.9251425485146	-21.2642127004675	-10.4948140962766	GOOD	GOOD
0.0336241080593963	0.0312004211034478	-0.00128842588780758	-0.0283803752464858	1.00591492640384	0.965212653613398	-0.182215894317113	0.0806836476900788	0.0435300650971555	0.190466592310823	-0.0816511554796074	-3.73925774552342	-11.3632608248892	-1.03419254930563	5.29009028975445	19.3303208139793	8.9493414064551	-12.9251425485146	-21.2642127004675	-10.4948140962766	GOOD	GOOD
0.0343477288193307	0.0273037911474107	-0.00132098200479426	-0.0315131142664095	1.00494890476877	0.965383477538181	-0.186209647232193	0.0879745293113527	0.149377956931447	0.012583635388055	-0.0205629311639268	-2.92586733389259	-9.51901716300958	-0.849765755604358	5.29009028975445	19.3303208139793	8.9493414064551	-12.9251425485146	-21.2642127004675	-10.4948140962766	GOOD	GOOD
0.0355220739625151	0.0266971983555162	-0.00279351318144712	-0.0291967969439549	0.995979354794531	0.969495687955039	-0.185557016375925	0.0892907292884853	-0.0830461986077543	-0.101910563224743	0.0310043793927636	-2.5272539562711	-8.34666137553566	-0.486751509411494	5.29009028975445	19.3303208139793	8.9493414064551	-13.3211387535616	-20.982761475255	-10.1555310367899	GOOD	GOOD
0.0355009004632162	0.0288441234676817	-0.00260352730564632	-0.0292006562284585	0.998795605389443	0.98325671311576	-0.184493962381585	0.0976317077238578	-0.0175057937707891	-0.0854821480409594	-0.0811269744573387	-2.08943108043795	-5.53481604331624	-0.383181378595368	5.29009028975445	19.3303208139793	8.9493414064551	-13.9757625485146	-20.5174927004675	-9.59466009627659	GOOD	GOOD
0.0357794576175497	0.0329224770565167	-0.00824408053188918	-0.0292104681364639	0.999620463085064	0.986861561722679	-0.181859870296828	0.0971880307599922	0.0960021247423042	0.191595474140367	-0.0199337464086073	-2.16797060101941	1.25339485465188	-0.0137075316277774	5.31265141294171	19.2884395358037	9.02274339624748	-13.9757625485146	-20.5174927004675	-9.59466009627659	GOOD	GOOD
0.0362151970670919	0.0379032715794183	-0.0171379912414379	-0.0278949214868503	0.99028746945105	0.957357460537398	-0.170142789780434	0.0624644852443037	0.0375447861238986	0.0782236989597488	0.0411046729454589	-2.4132958643959	8.68685367113493	0.330930062506362	5.68168728975445	18.6033808139793	10.2233914064551	-13.9757625485146	-20.5174927004675	-9.59466009627659	GOOD	GOOD
0.0365078315180275	0.0426270495466681	-0.0105461731846543	-0.0271225129422761	0.992481721919762	0.92073118907313	-0.160230659311338	0.0299122435077714	0.0297022237615272	0.070564313072416	0.090723824087966	-2.70705640430185	12.2050629724464	0.664251434378944	5.68168728975445	18.6033808139793	10.2233914064551	-13.9757625485146	-20.5174927004675	-9.59466009627659	GOOD	GOOD
0.0369765599666402	0.0459790249475105	-0.00792715117608049	-0.030718546531655	0.998835272662108	0.894317869572639	-0.155990789792645	0.00551634729769952	-0.0699672929359659	-0.0499410700649756	-0.0114539147248524	-3.65492097437239	11.4815140354815	0.929514025631922	5.68168728975445	18.6033808139793	10.2233914064551	-13.8444544742378	-20.6773526963946	-9.78585029273132	GOOD	GOOD
0.0369557033191529	0.0472404033960471	-0.00477093824632155	-0.0296447517326373	1.00000687460903	0.8869116635254	-0.150957110448874	0.00823279809742095	0.144533232343453	-0.153891212210461	0.142447005124516	-3.64654060708997	7.47674387900485	0.972678483626394	5.68168728975445	18.6033808139793	10.2233914064551	-13.6684625485146	-20.8916127004675	-10.0421020962766	GOOD	GOOD
0.0372367551350861	0.0464151276783559	-0.00528255756293877	-0.0220328944308545	0.998502168038078	0.89758582173654	-0.155054104284046	0.0329834885814609	-0.073017759437674	-0.0460615755526886	-0.0671726215584173	-4.12469352677598	2.58389995539913	0.856544287687164	5.62717344706159	18.6814626189839	10.1598724947951	-13.6684625485146	-20.8916127004675	-10.0421020962766	GOOD	GOOD
0.0368481173233172	0.0442200949184265	-0.00414381768224958	-0.0236460375901058	1.00650662649766	0.920502766562921	-0.162590449418336	0.0559275936912969	0.0949086859018009	-0.101705918494974	0.145511078218469	-4.92712040907001	-0.34660415286888	0.7554892	4.91883228975445	19.6960408139793	9.33452140645511	-13.6684625485146	-20.8916127004675	-10.0421020962766	GOOD	GOOD
0.0361731988014149	0.0417071181280647	-0.00278167977048183	-0.0267331425820116	1.00111652547873	0.943624555710666	-0.168866250704235	0.0698976293681001	0.0423677454778619	-0.0969731731923211	-0.0143225016505267	-5.63480475461817	-0.654905538522449	1.04056149752192	4.91883228975445	19.6960408139793	9.33452140645511	-13.6684625485146	-20.8916127004675	-10.0421020962766	GOOD	GOOD
0.0359626581329831	0.0398189903921829	-0.00785380407958346	-0.0261825040030805	1.00591235154328	0.95808578866195	-0.171299618101744	0.0767615904054701	0.0846646848639923	-0.0318812407458827	0.0883741179806763	-5.77096493506227	0.245728888954687	1.59808909297261	4.91883228975445	19.6960408139793	9.33452140645511	-13.3114045111043	-20.8903611725898	-10.0464189120898	GOOD	GOOD
0.0361722107413699	0.039147299565557	-0.00441845710985082	-0.0240691940556386	0.999344974779415	0.966720279974194	-0.165534992184846	0.0721099922212934	-0.0914053206589095	0.0687270864538614	-0.00861892181624995	-4.08622676709138	1.86700587027531	1.8825620598587	4.91883228975445	19.6960408139793	9.33452140645511	-12.9209825485146	-20.8889927004675	-10.0511390962766	GOOD	GOOD
0.0362238395792286	0.0398952974505307	-0.00548413708614382	-0.0264497361583193	0.99996379381615	0.969559674402059	-0.163797357199466	0.055445770622839	-0.137610659507133	-0.0517440851583364	0.158970209073907	-0.914981850858991	4.10602683422442	1.76810931655817	4.98257423083481	19.6649664014561	9.33414886292498	-12.9209825485146	-20.8889927004675	-10.0511390962766	GOOD	GOOD
0.0365486441760452	0.0419607420100333	-0.00776075175069094	-0.0277757679365083	0.997623133867973	0.970951955944731	-0.16539874423886	0.0496879305276436	-0.0243248898447462	-0.156208988347968	0.169684695110455	1.6400026597523	7.81745360016171	1.42224453796516	5.66311428975445	19.3332008139793	9.33017140645511	-12.9209825485146	-20.8889927004675	-10.0511390962766	GOOD	GOOD
0.0363900288174219	0.045070846857535	-0.00809700229027406	-0.0276107521058723	1.00061180252789	0.962121908300947	-0.167453429364759	0.0721658317929784	-0.0186876088392943	-0.0958077513709182	0.258396895024144	0.874109797857697	13.9857509646337	0.945943968833428	5.66311428975445	19.3332008139793	9.33017140645511	-12.9209825485146	-20.8889927004675	-10.0511390962766	GOOD	GOOD
0.037003381994571	0.0488415780464505	-0.00713085784923431	-0.0302972959755424	0.999430318654933	0.936886736110752	-0.181002402856124	0.0985972713339206	0.0317885685011404	-0.0578975421265831	0.0253032755890297	-0.850780259491434	12.6247802769916	0.667463598096098	5.66311428975445	19.3332008139793	9.33017140645511	-13.1352699337847	-20.7859000876344	-10.2964921744963	GOOD	GOOD
0.0374864658350621	0.0527540146810408	-0.00689194104954752	-0.0303997133079227	0.997275545083206	0.950004260421082	-0.179449232848512	0.149685640743993	-0.0302977726879571	-0.209464954204408	-0.073331756886593	-2.504864	7.05203035968406	0.562277392664458	5.66311428975445	19.3332008139793	9.33017140645511	-13.6916825485146	-20.5182127004675	-10.9335690962766	GOOD	GOOD
0.0381631768219215	0.0562831409566453	-0.00818459084693947	-0.0276860671313781	1.0009922485682	0.980051466641776	-0.182629708382871	0.168761255548014	-0.0738711585465338	-0.0948384174167008	0.0246161067473892	-2.72643926988842	9.64558977851075	0.19396692715902	5.62686862112862	19.2965907157931	9.33036640561932	-13.6916825485146	-20.5182127004675	-10.9335690962766	GOOD	GOOD
0.038483160738243	0.0591955978584526	-0.00372799528520354	-0.0306244336472838	0.995645486965849	0.991242560253077	-0.169972890868225	0.139800213399234	0.0314123589430627	-0.0467336409298932	-0.0788090387571967	-2.67520716853836	17.1748370262916	0.657419292694292	5.29879728975445	18.9652208139793	9.33213140645511	-13.6916825485146	-20.5182127004675	-10.9335690962766	GOOD	GOOD
0.038505743699911	0.0616525198121235	-0.0028783668345933	-0.0305481105790125	1.0025059904482	0.977727244327661	-0.153099647013085	0.0916666068058026	-0.0372634456945219	-0.0879331470816611	-0.0305091142838491	-1.23256219520979	23.9579251040794	1.21830935700214	5.29879728975445	18.9652208139793	9.33213140645511	-13.6916825485146	-20.5182127004675	-10.9335690962766	GOOD	GOOD
0.0388678701572331	0.0639990077961304	0.000160440736166686	-0.0331823324601457	1.00098678575385	0.941413176910351	-0.148236169541551	0.064879014810279	-0.134779535843957	0.0132218951501152	-0.0588906627175052	-1.0575940531229	25.8588169414525	1.60628640036101	5.29879728975445	18.9652208139793	9.33213140645511	-13.4431844802162	-20.5171518517335	-10.790367326201	GOOD	GOOD
0.0391307690078887	0.0665326633537388	-0.000649709358851386	-0.0301309170568194	0.993443728510957	0.905053596141122	-0.150393266525044	0.0474018101360972	-0.0447305036029897	-0.0403597413519401	0.131637900956677	-1.28546880710051	20.5732102243346	1.83030183653474	5.29879728975445	18.9652208139793	9.33213140645511	-12.9350725485146	-20.5149827004675	-10.4975580962766	GOOD	GOOD
0.0388954618694337	0.069406494324234	-0.00265000509546523	-0.0302388266822403	1.00154014865694	0.897473554779211	-0.155381534954694	0.0581024218254931	-0.188905594473065	-0.0403739162373959	-0.0851209027288005	-0.886403862402089	11.6674337165137	1.37801065262798	5.38212953280314	18.9654779793926	9.28827394105878	-12.9350725485146	-20.5149827004675	-10.4975580962766	GOOD	GOOD
0.039523459651463	0.0725706920767264	-0.00189509980810482	-0.0307699361591981	1.0006556230068	0.908229125614001	-0.155281278204972	0.087984735986566	-0.0241439388150892	-0.0542519579493605	-0.0779819072473041	-0.5233637	4.28240359826311	0.929119295656773	6.03437128975445	18.9674908139793	8.94500140645511	-12.9350725485146	-20.5149827004675	-10.4975580962766	GOOD	BAD
0.0386573259879452	0.0757291443830833	-0.00248359753026175	-0.0320364208541952	0.996268918588824	0.926039871188326	-0.160000960971278	0.0928502124550039	-0.0168551930792353	-0.146159848955412	-0.0240541317440065	-0.386360752109832	0.482310089153099	0.62708514928873	6.03437128975445	18.9674908139793	8.94500140645511	-12.9350725485146	-20.5149827004675	-10.4975580962766	GOOD	BAD
0.0386958965620692	0.0783679010608897	-0.000406110906067884	-0.0339290095446169	0.990249391761069	0.945283107171154	-0.165836399382046	0.0882780292648212	0.0150717353326537	-0.0475048299522773	-0.02398311798746	-0.175289233654326	-0.0377968309002176	0.442355679470437	6.03437128975445	18.9674908139793	8.94500140645511	-13.0889048046095	-20.3742573814084	-11.0021358513454	BAD	BAD
0.0383843087527879	0.0798972987790474	-0.000447033150234522	-0.0270279628107281	0.999025110159584	0.955649721409352	-0.168739822115756	0.090733389826681	-0.132737375794424	-0.115159583595934	-0.0314499158466413	-0.141512656209548	1.64893580920604	0.399870326007282	6.03437128975445	18.9674908139793	8.94500140645511	-13.3411625485146	-20.1434927004675	-11.8295542962766	BAD	BAD
0.0384547390773889	0.0799296183135326	0.00293213846205277	-0.0325209024724494	0.997493714588373	0.957969320303966	-0.171703457136156	0.0948096769414302	-0.0399336833740706	-0.205085450505855	-0.0923446719533699	0.14494495597671	3.78381553744965	0.438669711112891	5.93974644873736	19.013619535613	8.94555317629743	-13.3411625485146	-20.1434927004675	-11.8295542962766	BAD	BAD
0.0388283941827485	0.0785162973802719	0.00461225910871782	-0.0321123034854726	0.997100609656185	0.952527213189533	-0.171233419582362	0.0916000301432346	-0.115830121751068	-0.0687704693146431	-0.137611063570796	0.684083901865888	5.01720660651065	0.35368409674866	5.29009028975445	19.3303208139793	8.9493414064551	-13.3411625485146	-20.1434927004675	-11.8295542962766	BAD	BAD
0.0388992640485878	0.0760878450133005	0.00177109809882903	-0.0295625009204545	1.00301373396191	0.949237341368877	-0.171136148860078	0.0955487691767299	0.0914984868585573	0.108416501092597	-0.0925405806012734	1.19041181477753	5.061474188358	0.364160532381684	5.29009028975445	19.3303208139793	8.9493414064551	-13.3411625485146	-20.1434927004675	-11.8295542962766	GOOD	BAD
0.0387234772947717	0.0731966601046403	0.00241076807902786	-0.0290625470597255	1.0028179855636	0.95030091814853	-0.16927677090701	0.0950351722533445	0.0460783009197953	-0.0756015835438944	-0.120505467964393	1.28113891308017	5.20211899780129	0.250250711964121	5.29009028975445	19.3303208139793	8.9493414064551	-13.339029414798	-20.3042760448446	-11.8289653024337	GOOD	BAD
0.0394257928504666	0.0703624468470045	0.000657047773464544	-0.0288694797388186	1.00165101639244	0.945970090954861	-0.163001142741033	0.0861117791866114	0.0652665467801136	0.0800710068637102	0.0460228798100733	1.210449	5.10259969227151	0.199415874995488	5.29009028975445	19.3303208139793	8.9493414064551	-13.3361925485146	-20.5181027004675	-11.8281819962766	GOOD	GOOD
0.0396135395596866	0.0680758961931264	-0.0026156382940573	-0.030320996801346	1.0015987906598	0.936154936896441	-0.162569278406031	0.0838430964028132	-0.130754184303169	0.0715012419450928	0.0899583851746125	1.09915412756463	3.87119578173088	0.2677841	5.23893734715461	19.3304352813911	9.06688671974178	-13.3361925485146	-20.5181027004675	-11.8281819962766	GOOD	GOOD
0.0396098940826237	0.0668249070139268	-0.00395303934730971	-0.0308224343612719	0.998917418158917	0.938013601126952	-0.164189514667175	0.0930292712099722	-0.0243000087309382	0.0544899759611582	0.0200746914267645	0.905864813395017	2.29397590952328	0.379815540171746	4.92811928975445	19.3311308139793	9.78112140645511	-13.3361925485146	-20.5181027004675	-11.8281819962766	GOOD	GOOD
0.0398778797255969	0.0670370195949469	-0.000525070086772193	-0.028823496616948	0.999300642514268	0.942593078927074	-0.168782530928172	0.101581067697519	-0.00611392302942911	0.277874117636811	-0.0663485372256526	0.809844258517254	2.20325260971912	0.540259914656058	4.92811928975445	19.3311308139793	9.78112140645511	-13.3361925485146	-20.5181027004675	-11.8281819962766	GOOD	GOOD
0.0401154535322118	0.0689487450178357	-0.00691997667941259	-0.0305499497547536	0.994256775855058	0.946357270174395	-0.172047779103527	0.100278412827753	0.0810759404258824	0.299358808938652	0.0376077135909579	0.955167589377938	4.10507473038275	0.718777404686524	4.92811928975445	19.3311308139793	9.78112140645511	-13.3365809927405	-20.1585136462258	-11.6160708757568	GOOD	GOOD
0.040111539464465	0.0724878847313204	-0.00469049115703524	-0.0336635360706273	0.993975493962525	0.944657782334406	-0.174075094939806	0.109777264867729	-0.024296904845681	-0.151658309252264	0.0191082420061344	1.36075738680711	6.48533678382816	0.966963126168691	4.92811928975445	19.3311308139793	9.78112140645511	-13.3370025485146	-19.7682727004675	-11.3858790962766	GOOD	BAD
0.0406594569659064	0.0772025339485329	-0.002028511908562	-0.0259262144851037	0.997750228568618	0.942470625957365	-0.176510682136238	0.119387058547468	0.00457235169804333	-0.0820221094459263	-0.0558706186307144	1.97804983183613	8.37001541224182	1.08467601265427	5.10031254739571	19.2748866096637	9.71080218621182	-13.3370025485146	-19.7682727004675	-11.3858790962766	GOOD	BAD
0.0408492202053155	0.0822810173708189	-0.00319315418421115	-0.0276235450049372	1.00063805864585	0.943011084934118	-0.177289672542732	0.123549781650413	0.151747577698666	0.0575601768215144	0.0889765649956571	2.68533065889567	9.67495658327933	1.07375815682062	6.03786228975445	18.9686508139793	9.32793140645511	-13.3370025485146	-19.7682727004675	-11.3858790962766	BAD	BAD
0.0416265572454003	0.0867590012583593	-0.00542414362003025	-0.0310840830634399	1.00212302562527	0.936278598394167	-0.175890398051731	0.129119734174144	0.0697221621248363	0.211682720632929	0.0278155406305888	2.85580159162269	10.0029596912774	0.954829034508255	6.03786228975445	18.9686508139793	9.32793140645511	-13.3381250932597	-19.8695229983721	-11.5056015155849	BAD	BAD
0.0414222533279815	0.0898380600889266	-0.00708565944194774	-0.0262449709923166	0.997178801636869	0.926117925779393	-0.171826932637635	0.12306122653171	-0.045850919866582	-0.0307651821180079	-0.0133377727892527	2.37954533269715	9.78187079991986	0.9993417	6.03786228975445	18.9686508139793	9.32793140645511	-13.3411625485146	-20.1434927004675	-11.8295542962766	BAD	BAD
0.0418564126474755	0.0911123213658635	-0.00866764104443688	-0.0300284974661084	0.996825431159852	0.920143756302835	-0.166592641866416	0.102213481995409	0.140840936564999	-0.000364490543224388	0.0679411038703494	2.23711531153807	8.83413864556177	0.857901110950014	6.03786228975445	18.9686508139793	9.32793140645511	-13.3411625485146	-20.1434927004675	-11.8295542962766	BAD	BAD
0.0412935225319241	0.0906553060631744	-0.00844075016655291	-0.0271138098352446	0.999832564039421	0.917787365663614	-0.160258113715311	0.0910274004316922	0.0270878527959891	-0.0904000125108551	0.179109580436719	2.10205752839037	7.23870751751321	0.475047816534035	5.91194117491401	19.0920451548915	9.40415524651673	-13.3411625485146	-20.1434927004675	-11.8295542962766	BAD	BAD
0.0406658988458962	0.0889833794473295	-0.0070689041048497	-0.0306603921783799	1.00184220077094	0.922230124589345	-0.160759440567558	0.0946188000586641	0.0181725242488771	-0.0713232917623784	-0.0235481520033716	1.31311133612219	5.4765464798324	0.522063286285697	5.29243428975445	19.6991208139793	9.77916140645511	-13.3411625485146	-20.1434927004675	-11.8295542962766	BAD	BAD
0.0399020874115803	0.08684477842669	-0.00678170355252034	-0.0306666439103337	0.997578540337156	0.923930170302617	-0.158853985933589	0.113173551609552	0.201828535058584	-0.20999037326851	-0.0448485497182219	1.05216422535274	2.12969600023469	0.699321338992165	5.29243428975445	19.6991208139793	9.77916140645511	-13.3395710378086	-20.2634516190903	-11.8291148535921	BAD	BAD
0.0396201228872531	0.0849201598662497	-0.00675727917297202	-0.0313777398208501	0.995500234658423	0.938339328391524	-0.156978433534202	0.116428180592072	0.0776092501846123	-0.149526802244448	-0.102255051561753	1.78819872297938	-0.164813936797159	0.410401466832448	5.29243428975445	19.6991208139793	9.77916140645511	-13.3361925485146	-20.5181027004675	-11.8281819962766	BAD	BAD
0.0389635787446208	0.0836378643611076	-0.00514221103491069	-0.0258714619225729	1.000522723703	0.947231116633008	-0.162484642029825	0.105175688862136	-0.0800655387675758	-0.0890993895021876	0.0763829695861348	1.53456821398145	2.39276633348584	0.411755979009117	5.29243428975445	19.6991208139793	9.77916140645511	-13.3361925485146	-20.5181027004675	-11.8281819962766	BAD	BAD
0.0385505586526356	0.0831338355128418	-0.00626382324844018	-0.0288211146338624	0.99935867475918	0.938031820823001	-0.16435841162844	0.0967540652268215	-0.277418814813406	-0.0507321928355906	-0.0124042667327147	1.11466458924512	3.44298864379873	0.658057520540141	5.29359702195709	19.5650128203414	9.69747412426957	-13.3361925485146	-20.5181027004675	-11.8281819962766	BAD	BAD
0.0383234112946964	0.0832594927437121	-0.00406174494006312	-0.0308120451816922	0.998373100141774	0.930814778286064	-0.162056601863679	0.103124391491968	-0.00120691744418608	-0.0886361234292801	0.00345810497111237	1.41853841561013	1.82300304664497	0.750519092305043	5.29879728975445	18.9652208139793	9.33213140645511	-13.3361925485146	-20.5181027004675	-11.8281819962766	BAD	BAD
0.038159144651236	0.083622268682243	-0.0038730351782013	-0.028782940977949	1.00012042378037	0.927864286761187	-0.16159168217345	0.109059153353413	0.0903355937684946	-0.03960649377445	-0.108590175474894	1.52697822092365	-0.707267383555294	0.678746628660961	5.29879728975445	18.9652208139793	9.33213140645511	-13.2026161585491	-20.6568931833912	-12.1592012632803	BAD	BAD
0.0378747186527334	0.0837077751916759	-0.00708671621697245	-0.026474854488941	0.99476070562322	0.933077078269197	-0.159763020200561	0.109837838871023	0.0405357709871899	-0.0395263234160482	0.0868837930637028	1.62033065780532	-2.36717129616197	0.778695525560362	5.29879728975445	18.9652208139793	9.33213140645511	-12.9757425485146	-20.8926227004675	-12.7214228962766	BAD	BAD
0.0371264179677572	0.0830897634275357	-0.0030757154056472	-0.0285770357929103	0.995756788026138	0.939157361703012	-0.161023316511878	0.109295790115014	-0.0209213941125035	0.0740496281635507	0.0982948451507665	1.53358656810973	-2.25978209179687	0.792630092627199	5.29879728975445	18.9652208139793	9.33213140645511	-12.9757425485146	-20.8926227004675	-12.7214228962766	BAD	BAD
0.0368397839788753	0.0816333947121726	-0.00367682508180639	-0.03196488756218	0.999454170431643	0.942009983044521	-0.162558242786086	0.112689633690144	-0.0243911703557377	0.137795896864175	-0.190239603412167	1.30921711479874	-1.75084856605912	0.804360456599771	5.29879728975445	18.9652208139793	9.33213140645511	-12.9757425485146	-20.8926227004675	-12.7214228962766	BAD	BAD
0.0366004652501669	0.0795646598546273	-0.0018495065228808	-0.0302786458075324	1.00560698946537	0.93961269458305	-0.164559764987206	0.122553369381725	-0.0243070754413636	-0.0303043872805862	0.083030586887653	0.806725552771592	-2.35193811476404	0.927514704690596	4.93793700919855	19.6592950319622	9.33440123675666	-12.9757425485146	-20.8926227004675	-12.7214228962766	BAD	BAD
0.0367367412851217	0.0773642879567524	0.00015710192418186	-0.0343233556003847	1.0035713037066	0.943308591311468	-0.162652032060144	0.129850090897552	0.0347254698367492	-0.153614462010759	0.0402938294013859	0.222997438715013	-2.59602297649559	1.07633103559923	4.91883228975445	19.6960408139793	9.33452140645511	-13.1295702629553	-20.5772678875973	-12.345980642652	BAD	BAD
0.0361896545447031	0.0755609833688413	-0.00121509508374183	-0.031751126444308	1.00027502656556	0.950331128372548	-0.164276312300807	0.133301829364855	-0.199014363049693	0.0129568906974681	0.0374065320530018	-0.0813693109189264	-1.20080412164964	1.28733948353092	4.91883228975445	19.6960408139793	9.33452140645511	-13.3411625485146	-20.1434927004675	-11.8295542962766	GOOD	BAD
0.0360167639865412	0.0745511122333403	0.000138747451140505	-0.0311384063646449	1.00334861350913	0.95282611200289	-0.164633335892928	0.129051968394107	-0.0321174741392235	-0.209196973800719	0.0373069878566131	-0.0152582711445052	1.20255308879632	1.29162432383637	4.91883228975445	19.6960408139793	9.33452140645511	-13.3411625485146	-20.1434927004675	-11.8295542962766	GOOD	BAD
0.0360062570539743	0.0744984872136603	-0.000293725489782374	-0.0329824372254646	0.996535059864806	0.947274207248835	-0.166101340154557	0.125856404117864	-0.0837387398790817	0.0116366182974751	0.0372024160406851	0.241597080867753	2.84656068248234	1.14877537267794	4.91883228975445	19.6960408139793	9.33452140645511	-13.3411625485146	-20.1434927004675	-11.8295542962766	GOOD	BAD
0.0353885638860402	0.0753085687573784	-0.000397995275410363	-0.0255505214218575	1.00004265060602	0.939962176194951	-0.167050173468977	0.126561359141717	-0.0264094813588353	0.078758057761504	0.0371533314224314	0.400669181761435	3.25550388307806	0.985383839877961	5.28495401407658	18.9918467998751	9.33221848139325	-13.3411625485146	-20.1434927004675	-11.8295542962766	BAD	BAD
0.0356544305938883	0.0767086827095417	0.0020135843417758	-0.0285270815898136	1.00059861749356	0.933800747340503	-0.164984238644238	0.120447276213586	0.0955362205864633	-0.151368582819403	-0.0805548057341042	0.671693748457747	3.31412174511723	0.726754310638243	5.29879728975445	18.9652208139793	9.33213140645511	-13.5192850009089	-20.3209694059452	-12.0365498844346	BAD	BAD
0.0347682859629252	0.0784022729422928	0.0030416645986344	-0.0281538704570516	1.00107815242957	0.926511194995461	-0.162002584911082	0.110542530471823	0.0994925115395706	-0.159509804947028	-0.0256584820155487	0.960462433626123	3.14922575780213	0.489076526673236	5.29879728975445	18.9652208139793	9.33213140645511	-13.7190625485146	-20.5200227004675	-12.2687107962766	BAD	BAD
0.0347142039485449	0.0801739409835225	-0.00115053029487249	-0.0324692364808967	0.999675020498984	0.924643555347662	-0.161734737420027	0.110345739497362	0.0994776319386654	0.0157912218412563	-0.0829768608443969	1.05511952583801	2.25396737412229	0.357679742075478	5.29879728975445	18.9652208139793	9.33213140645511	-13.7190625485146	-20.5200227004675	-12.2687107962766	BAD	BAD
0.0346156020850319	0.0819078748919601	0.000546825760017293	-0.0287536277333331	0.995906663743995	0.926243692890191	-0.163078325467441	0.114652254918041	-0.0212662747644582	0.0795493362327515	0.0340946797645274	1.03691032175299	0.963597597389841	0.377285474889368	5.29879728975445	18.9652208139793	9.33213140645511	-13.7190625485146	-20.5200227004675	-12.2687107962766	BAD	BAD
0.0344458292651949	0.0835623495619494	0.00155326275127562	-0.0295875068280969	0.994380589755695	0.926116774268977	-0.16460402812416	0.116292263294843	-0.0244061835093124	-0.095273965135314	-0.141407757677058	1.04377144671916	0.00383527348547208	0.2677841	5.29767625182421	19.3245295971478	9.76890615854322	-13.7190625485146	-20.5200227004675	-12.2687107962766	BAD	BAD
0.0342491938114366	0.0851196731384414	0.000160537241424953	-0.0263097340693575	1.0038306187824	0.928643290140156	-0.166384778826663	0.118566732284079	-0.0244140355648112	-0.0993283446522482	-0.0857409075952327	1.25554630015645	-0.205952645976834	0.284348259087757	5.29765028975445	19.3328508139793	9.77902140645511	-13.6202124782636	-20.316095013691	-12.2706842654782	BAD	BAD
0.0336546440325544	0.0865531433175094	-0.00319586474377719	-0.0310786825935951	0.999265137389471	0.934043240059451	-0.167929042648213	0.11562974046455	-0.0244222988241429	0.0777822115477801	-0.084498577650564	1.28024398529969	0.0680191293196994	0.380282853662952	5.29765028975445	19.3328508139793	9.77902140645511	-13.3552525485146	-19.7694827004675	-12.2759739962766	BAD	BAD
0.0335092556330904	0.0878599134567841	-0.000374234483857922	-0.0320690382278216	0.99582922866893	0.933709954063127	-0.171164527793503	0.119437678996983	-0.0855595192434729	0.140060448841498	-0.0243406253122433	1.44006463852033	0.460078788460032	0.440466571129456	5.29765028975445	19.3328508139793	9.77902140645511	-13.3552525485146	-19.7694827004675	-12.2759739962766	BAD	BAD
0.0333766461692109	0.0891167843046846	0.0010881433843297	-0.0310903441656969	0.993876506339208	0.93330388899225	-0.16742658251737	0.118077614749504	-0.147624636349219	0.0813114114336216	0.0368813216333273	1.45231007948281	0.588795407061076	0.212557359604537	5.29765028975445	19.3328508139793	9.77902140645511	-13.3552525485146	-19.7694827004675	-12.2759739962766	BAD	BAD
0.0333596237588463	0.090496929718924	-0.00571453045853563	-0.0278110879035278	0.9958482216307	0.932034205069801	-0.165830496604062	0.109563334286678	0.0358630547044197	0.2592241408695	0.0375826784709404	1.3694465831388	0.682693377511016	0.0848947	5.29765028975445	19.3328508139793	9.77902140645511	-13.3552525485146	-19.7694827004675	-12.2759739962766	BAD	BAD
0.0329006075451339	0.0922639555876241	-0.00193330922700543	-0.0223959064594755	1.00020233462004	0.932993575110464	-0.17020417066581	0.103476183970377	-0.0857750212578708	0.081427811475333	-0.023048911599577	0.741278359495817	0.0879820341903908	0.0848947	5.29765028975445	19.3328508139793	9.77902140645511	-13.5727582706941	-20.0115841205836	-12.2724214704557	BAD	BAD
0.0328911944123983	0.0947318740680097	-0.00183163642582592	-0.0291644819383014	0.997274895986994	0.931148021255742	-0.169804249357684	0.104954754304299	-0.0247209599068817	0.14034487335947	0.0373687107394421	0.36432845446142	-1.16067415114223	0.105144247072788	5.29765028975445	19.3328508139793	9.77902140645511	-14.0305225485146	-20.5211127004675	-12.2649447962766	BAD	BAD
0.0325048035961705	0.0981349951957188	-0.00428965578147543	-0.0277640173614267	0.998262247577075	0.93382910421312	-0.164095332485796	0.106498454843297	-0.086405082149223	0.0203318638756204	0.0983991767848133	0.260428812108159	-2.60529464917825	0.166721586478256	5.29765028975445	19.3328508139793	9.77902140645511	-14.0305225485146	-20.5211127004675	-12.2649447962766	BAD	BAD
0.032627454334705	0.102477801881927	-0.00476370265445874	-0.0268095904249125	1.00164566750922	0.935513808525432	-0.162934241441684	0.110768602986744	0.0991234262739401	0.200217877326152	0.0374514666247136	0.285146381665692	-3.62909447623436	0.163864838144256	5.66718428975445	19.3345608139793	9.77692140645511	-14.0305225485146	-20.5211127004675	-12.2649447962766	BAD	BAD
0.0327599546331649	0.10750085414465	-0.00328902185027651	-0.0287272439437207	1.00110814578993	0.940876998924345	-0.161024973041168	0.120917179631414	-0.0236020042759232	0.0798868720429017	0.0371514858684501	0.383022906222096	-3.86221970003732	0.0407064629178192	5.66718428975445	19.3345608139793	9.77692140645511	-14.0305225485146	-20.5211127004675	-12.2649447962766	BAD	BAD
0.0326907444736082	0.112740913936558	-0.00578721558134961	-0.0282832521516394	0.996404894711595	0.939125237560091	-0.162614852874183	0.122353525264246	0.160187655892319	0.0195958094360878	-0.0240675043837773	0.36660717773953	-3.61236648946573	-0.0143241034922044	5.66718428975445	19.3345608139793	9.77692140645511	-13.7805484881777	-20.380908060317	-12.4343123703322	BAD	BAD
0.0325697822294215	0.117597156335077	-0.00862698595467611	-0.0297836328677842	1.00401977182128	0.93800068848942	-0.165307012249142	0.116273400444729	0.0358772147155007	-0.0388224632576917	-0.0830861486504993	0.381776177419551	-3.28110805867945	-0.0460330530670426	5.66718428975445	19.3345608139793	9.77692140645511	-13.3594125485146	-20.1447027004675	-12.7196490662766	BAD	BAD
0.0322790166821293	0.121416439673115	-0.00966422660501915	-0.0283596964111797	1.00116534519212	0.938369877871773	-0.164109906480707	0.10811509729643	-0.084822015920016	0.0784945318884327	0.0399488892573728	0.294919866777781	-2.96835245746903	-0.135022867173918	5.67217149085258	19.3345657266578	9.77079625161534	-13.3594125485146	-20.1447027004675	-12.7196490662766	BAD	BAD
0.032316181832515	0.123613400080925	-0.0114625142879038	-0.0292994050157479	0.999657436907387	0.938354187771106	-0.164865849528921	0.104683204384223	0.0353726543900545	-0.0381551834368707	0.216234604033871	0.144893678564035	-3.1323266030648	-0.09799469	6.03264528975445	19.3349208139793	9.32807140645511	-13.3594125485146	-20.1447027004675	-12.7196490662766	BAD	BAD
0.0317217334228915	0.123798792936859	-0.00384179209157701	-0.0263587759476059	0.994477159318993	0.935582493911087	-0.164182629642121	0.103779659062678	-0.0853039120334252	0.0778032446882229	-0.0201439938708954	-0.0427375498360122	-3.53445440277353	-0.123155900450349	6.03264528975445	19.3349208139793	9.32807140645511	-13.3594125485146	-20.1447027004675	-12.7196490662766	BAD	BAD
0.0317773971045586	0.121880890430567	-0.00328391550529655	-0.030172478238775	0.997203279010287	0.933087202685559	-0.163994175409016	0.100620860805591	-0.0258956515669425	-0.0360971016585706	0.152492319681111	-0.282738987140735	-4.27740462678926	-0.13318186208731	6.03264528975445	19.3349208139793	9.32807140645511	-13.3555565025589	-20.144444785113	-12.5314776725054	BAD	BAD
0.0319383475498694	0.118082067021772	-0.00329955656058804	-0.0296651420061763	0.994573770579548	0.930423220280349	-0.164453892608518	0.100914420425551	-0.087902638949639	0.143260234997602	-0.140881361466554	-0.622281655060225	-5.28230866668772	-0.124386262223561	6.03264528975445	19.3349208139793	9.32807140645511	-13.3502925485146	-20.1440927004675	-12.2746016962766	BAD	BAD
0.0314476384935353	0.112875268729721	-0.00284707969707265	-0.0286982477360328	1.00208054539616	0.932065660868631	-0.164343732239889	0.107508376232963	-0.144894741635667	0.252233665645021	0.0374508872890306	-0.887832829273872	-5.96621615236746	-0.131952682953414	6.01246916145388	19.3247564275768	9.32818303049838	-13.3502925485146	-20.1440927004675	-12.2746016962766	BAD	BAD
0.0312478909688143	0.10690122219122	-0.00511075846289907	-0.0278142552930185	1.0013183687226	0.940000222767437	-0.165988250747381	0.116138457625409	-0.0224956027256643	-0.0346309137015743	0.0338159301461992	-1.06903015872812	-5.55158468416139	-0.125613686852484	5.29879728975445	18.9652208139793	9.33213140645511	-13.3502925485146	-20.1440927004675	-12.2746016962766	BAD	BAD
0.0316135959405818	0.100860142596666	-0.00106714329284947	-0.0287657781705381	0.991243840642449	0.945216341609246	-0.167438702384081	0.114575509056968	0.0374740884854358	0.136201866079764	-0.0842531845437288	-1.23318205081912	-4.60882264516738	-0.0177879852772574	5.29879728975445	18.9652208139793	9.33213140645511	-13.3502925485146	-20.1440927004675	-12.2746016962766	BAD	BAD
0.031191354078236	0.0953805233596855	-0.00555680579882436	-0.0317905469034377	0.998195209561315	0.942274475041405	-0.169279340024635	0.10813949354537	0.0353212837032209	0.0176828447364137	-0.0885867977905576	-1.29572912452133	-4.14148	0.0304603664657788	5.29879728975445	18.9652208139793	9.33213140645511	-13.522457041459	-20.499268035215	-12.2711645583608	BAD	BAD
0.0308290078232265	0.0909302948005195	-0.00163857716314447	-0.034414446479796	0.997395641557615	0.939653198772689	-0.170985042411531	0.113331532027176	-0.0292644749700958	-0.0426056408382777	-0.194343327996907	-1.328348	-3.66468098775586	-0.156920716587906	5.29879728975445	18.9652208139793	9.33213140645511	-13.7141025485146	-20.8946327004675	-12.2673384962766	BAD	BAD
0.0310294432595726	0.0877714354306292	0.000942349461877392	-0.0309602059873076	1.00188305302922	0.941556762357864	-0.1745025051795	0.123913673731492	-0.145862818147462	-0.105335461712693	0.0911853132001229	-1.72549562602356	-3.04039079782639	-0.129690563775082	5.29913341440152	18.9653331308147	9.36902666102028	-13.7141025485146	-20.8946327004675	-12.2673384962766	BAD	BAD
0.0311461703380201	0.0859361051534563	-0.0042710838218536	-0.0276344081203352	0.998178792790224	0.943446094123028	-0.170217004326569	0.117258706901138	-0.0837388429817838	-0.215170020959717	-0.0814317362052776	-1.78419992339913	-2.99289902009929	0.208487823635351	5.30693728975445	18.9679408139793	10.2256314064551	-13.7141025485146	-20.8946327004675	-12.2673384962766	BAD	BAD
0.0309107786011419	0.0852602735860614	-0.0034881894804668	-0.0250942923164586	0.996538850817197	0.949819127960663	-0.162999793023146	0.103968920683717	-0.0216267577783956	-0.100157290935348	-0.0202679813554145	-0.825870200348573	-2.94396112603558	0.668985282021424	5.30693728975445	18.9679408139793	10.2256314064551	-13.7141025485146	-20.8946327004675	-12.2673384962766	BAD	BAD
0.0308088690572236	0.0854657887575091	0.00383167990323261	-0.0305368278740385	0.999810289475291	0.964074528386921	-0.167412897335527	0.0894318779920626	0.0313292911820314	-0.103058256529018	0.0347910584211155	1.60842789571109	-1.00803481668206	0.888336161551927	5.30693728975445	18.9679408139793	10.2256314064551	-13.6131964793226	-20.7917729750739	-12.2689503720914	BAD	BAD
0.0305522110901573	0.0862371791613673	-0.000912521699178918	-0.0300351609035858	0.99461564477289	0.967651569518338	-0.165978240973616	0.083059179590403	-0.0798144968504626	-0.141109353643175	-0.0166736097335896	5.11810361861762	5.81172954186018	0.599844190038689	5.30693728975445	18.9679408139793	10.2256314064551	-13.3453225485146	-20.5187127004675	-12.2732293962766	BAD	BAD
0.0304482416050152	0.0872891563322126	-0.00177471626745392	-0.0284020975658591	0.999119899046795	0.936751806419703	-0.159850792902953	0.100877216600817	0.034139614266648	0.190514518171621	0.0919414789386972	4.95244853296386	12.7838982695664	-0.0259860830991912	5.30629150654095	18.9677248311145	10.1547607102805	-13.3453225485146	-20.5187127004675	-12.2732293962766	BAD	BAD
0.0302029371766154	0.0884117574422681	-0.000868369923208812	-0.03163707895624	0.997939337257709	0.888899852658041	-0.166903788405698	0.0974846790918221	-0.0207974950291106	0.0167363757479738	-0.019632162671202	1.31782943638965	6.76140038334172	-0.770904527493051	5.29530628975445	18.9640508139793	8.94920140645511	-13.3453225485146	-20.5187127004675	-12.2732293962766	BAD	BAD
0.0302288269857499	0.0894454296723964	-0.00178884604402694	-0.0319411331609466	1.00130571588958	0.902812370044551	-0.170983174039156	0.124402115477794	0.0300056440690069	-0.0435069907596065	0.0339424611373904	-1.87479075515852	-7.34512412995059	-1.32926658446114	5.29530628975445	18.9640508139793	8.94920140645511	-13.3453225485146	-20.5187127004675	-12.2732293962766	BAD	BAD
0.0298843967272696	0.0902228303577555	-0.00240952150980133	-0.0292569862016202	0.997699824226017	0.957165547512565	-0.171321781713506	0.135196850085878	-0.0705024721497145	-0.0921155283823028	-0.0194575752731437	-1.95629889930923	-6.98520277805621	-1.48383761551226	5.29530628975445	18.9640508139793	8.94920140645511	-13.3485391931569	-20.2760131369847	-12.2741184600113	BAD	BAD
0.0297940610239242	0.0905760346758042	-0.00369219120631009	-0.030076036385236	1.0036916023321	0.975136907755528	-0.168660843859401	0.118319161346473	0.14917458245133	0.020490549435962	0.0417224968478079	-0.707877674984276	0.330593548489354	-0.869537137179079	5.29530628975445	18.9640508139793	8.94920140645511	-13.3552525485146	-19.7694827004675	-12.2759739962766	BAD	BAD
0.0297009389197004	0.0904298859263559	-0.00342511374434351	-0.0286797038094327	0.999409783411342	0.958246502349207	-0.163472784884507	0.0893218023658431	-0.0329529506655916	0.0414316110912166	0.102802228188632	0.763698368384729	4.58789755392831	-0.13600784485723	5.29482505622545	19.0149130802659	8.97576630139137	-13.3552525485146	-19.7694827004675	-12.2759739962766	BAD	BAD
0.0300837997370258	0.0899110921558101	-0.00514350723826535	-0.0341925216660715	1.00187996167484	0.927287459750714	-0.164374388539987	0.0773793476380019	-0.14825399097655	0.312328720033602	0.150602260064274	1.05693116990631	4.85968428543905	0.0455231222905807	5.28836428975445	19.6977608139793	9.33241140645511	-13.3552525485146	-19.7694827004675	-12.2759739962766	BAD	BAD
0.0297561314491349	0.0893908981675081	-0.00512784050239818	-0.0288304613848825	1.00013430894987	0.901755465267314	-0.167006489933729	0.0772266903682414	-0.134278599801297	0.187133221031453	0.0419849199421374	0.528891711529582	0.217479059050794	-0.00392806518974317	5.28836428975445	19.6977608139793	9.33241140645511	-13.3552525485146	-19.7694827004675	-12.2759739962766	BAD	BAD
0.0293629543326458	0.0894257295262747	-0.00375959061302616	-0.0295714388967096	1.00508842552469	0.906210473149918	-0.177529741327709	0.101445571001435	0.0329185707903455	0.024930647983081	0.0935875224587918	0.211750196620692	-5.45915692916995	-0.204598086906094	5.28836428975445	19.6977608139793	9.33241140645511	-13.6046066314288	-20.0506133890481	-12.1052522826253	BAD	BAD
0.0296179059712371	0.0905862795706051	-0.00427095095303039	-0.027769631547823	1.00074735865203	0.928875011485652	-0.183229923003886	0.116423842965649	-0.0193027320233382	0.0755640336016509	0.0423059334778939	0.762534028519027	-7.52095846485895	-0.210575926424552	5.28836428975445	19.6977608139793	9.33241140645511	-14.0213925485146	-20.5205127004675	-11.8198973962766	BAD	BAD
0.0293622647241581	0.0931999243006973	-0.00462791515009504	-0.0278994312896299	1.00167441826568	0.950146271661973	-0.180207311144229	0.118842203140173	0.0376950449974656	0.0252304403000532	0.0983270816836467	1.4075757784638	-5.65727641521285	-0.122044140028769	5.35103794363013	19.6372344227207	9.36919382046825	-14.0213925485146	-20.5205127004675	-11.8198973962766	BAD	BAD
0.029544978980488	0.0971676660514471	-0.0083042065502655	-0.0294680069791331	1.00150624523932	0.959341492335957	-0.177220087823913	0.117358265767687	0.0217575657006947	0.085465070635389	0.0877924401984129	1.41985278658992	-3.12614121478629	-0.10963084743693	6.04193228975445	18.9700108139793	9.77467140645511	-14.0213925485146	-20.5205127004675	-11.8198973962766	BAD	BAD
0.029342820126095	0.102032409143434	-0.00440552251186598	-0.0309993898511378	0.995371171564527	0.956652248896873	-0.174171639529659	0.111682282958038	-0.137106106815052	0.14030368181045	-0.0398370514341121	1.2210219695927	-2.18392588342832	0.064076224941847	6.04193228975445	18.9700108139793	9.77467140645511	-14.0213925485146	-20.5205127004675	-11.8198973962766	BAD	BAD
[truncated: 75,476 more rows]
