# Supplementary material for: Machine Learning to Improve Orientation Estimation in Sports Situations Challenging for Inertial Sensor Use
Source: Front Sports Act Living. 2021 Aug 3;3:670263. doi: 10.3389/fspor.2021.670263 (PMC8369156; doi:10.3389/fspor.2021.670263)
Supplement: Supplementary file 9 [file Data_Sheet_9.ZIP › RawData_ValidationSet_S1.csv]

HelicalAngle_mar	HelicalAngle_EFonly	acc_frame_x	acc_frame_y	acc_frame_z	acc_thorax_z	acc_thorax_y	acc_thorax_x	gyr_frame_x	gyr_frame_y	gyr_frame_z	gyr_thorax_z	gyr_thorax_y	gyr_thorax_x	mag_frame_x	mag_frame_y	mag_frame_z	mag_thorax_z	mag_thorax_y	mag_thorax_x	EFcorrect	EFcorrect_S5
0	-0.000230638844732731	0.0573126497747514	-0.0338816070630418	0.999926549062698	-0.904519932782193	-0.0470325088080282	0.509811630547514	-0.0836720408425652	-0.152435931316463	-0.16249408807546	-0.850712535289746	0.379624520246204	-0.523168343519333	4.88299326398777	19.4014539953452	7.36431327096609	7.16138649053333	20.6425841445093	-5.59035894195091	GOOD	GOOD
0.00347803339274776	0.00476026079479416	0.0555826148879885	-0.0312705201581768	0.996856406165152	-0.912070805912625	-0.0433930495476272	0.50907642562961	-0.178009229676174	-0.0848962778590108	0.00617990830255763	-0.797368390366917	0.514078850026359	-0.162801475252254	4.88299326398777	19.4014539953452	7.36431327096609	7.17491934953363	20.2833630944951	-5.16159109845126	GOOD	GOOD
0.00038493226567119	0.00945463216929998	0.058687682995402	-0.0401624440152179	1.00473546322193	-0.915762713478942	-0.0427595866741911	0.502570103814882	0.171539565903593	0.0846133635706128	-0.0433309335670714	-0.55453978703629	0.293383985343095	-0.148338	4.88384845879992	19.3594199848228	7.39231879977105	7.17547649053333	20.2685741445093	-5.14393894195091	GOOD	GOOD
0.00119073390634564	0.0136299197084757	0.0607742369114136	-0.0363694987412988	1.00212523572557	-0.913004086965821	-0.0455233491206153	0.497564325921114	0.167450713083313	0.0688813152610827	0.066907092273291	-0.365081623739512	-0.453214976784934	0.0907692703631068	4.89662726398777	18.7313239953452	7.81079327096609	7.17547649053333	20.2685741445093	-5.14393894195091	GOOD	GOOD
0.00212820955878347	0.0172481486677035	0.058789127204804	-0.0351544815650493	0.997014482533178	-0.91290807290253	-0.0460892446395601	0.500793495568922	0.10953098976338	-0.143605392935443	0.00168845361361418	-0.0547728281077938	-0.985276253874504	-0.0856526497052382	4.89662726398777	18.7313239953452	7.81079327096609	7.17547649053333	20.2685741445093	-5.14393894195091	GOOD	GOOD
0.00189238945904535	0.0203802762342192	0.0577832781646631	-0.036722101815749	1.00052763711053	-0.907561445442656	-0.0474439254628814	0.496892444246624	0.109426538995697	0.0202083240739111	-0.107497762145676	0.1339083	-1.04812737962606	0.0955850068579407	4.89662726398777	18.7313239953452	7.81079327096609	7.17568962565182	20.2687914119454	-5.14394234605592	GOOD	GOOD
0.00197280708540556	0.0231002066191738	0.061275465213111	-0.0333222592374495	0.999359982460982	-0.904187032376095	-0.0458956940729877	0.495947591413626	0.0774817377417999	-0.0181073064208161	-0.0507922467996738	0.134565960279034	-0.867964609424023	0.2174408	4.89662726398777	18.7313239953452	7.81079327096609	7.54425649053334	20.6445041445093	-5.14982894195091	GOOD	GOOD
0.00193244227269693	0.0254292038936076	0.0549114761137335	-0.0368842915632967	0.99558104604504	-0.904762025447075	-0.0425109056241025	0.49759652539169	-0.30553441894998	0.190994334467469	-0.041493856946837	0.19966842751098	-0.283004738723497	0.214921599860454	4.86866612475898	18.7032896868369	7.77703369403812	7.54425649053334	20.6445041445093	-5.14982894195091	GOOD	GOOD
0.00240753989008852	0.0273399947091554	0.0596449661476493	-0.0349990195064554	0.993425490449797	-0.90761738381978	-0.0408228437350981	0.504156526234722	-0.0714757466225866	0.024388991674848	0.0712009595855428	0.379700357738978	0.21251460520895	0.0936484425687144	4.52824126398777	18.3619739953452	7.36601327096609	7.54425649053334	20.6445041445093	-5.14982894195091	GOOD	GOOD
0.00235713783721515	0.0288000072105316	0.0577115514187964	-0.0348466927050142	0.99914450838947	-0.908542295168248	-0.0446339257256461	0.500658521199598	-0.0144559143664936	0.00977662045557637	0.0760523818827305	0.322191313989013	-0.333903227130287	0.0370297414748303	4.52824126398777	18.3619739953452	7.36601327096609	7.54425649053334	20.6445041445093	-5.14982894195091	GOOD	GOOD
0.00401413098559001	0.0298257740304626	0.0605380899265455	-0.0325885964366253	0.994122426055148	-0.90840711904961	-0.0460011413347858	0.497275197592603	0.00130540175085621	-0.145745460649203	0.111637963401499	0.3815958	-1.28918711768625	0.0893333694702098	4.52824126398777	18.3619739953452	7.36601327096609	7.52556083070567	20.6254460084959	-5.14953034268743	GOOD	GOOD
0.00348364855477658	0.030493255136475	0.0577511388975213	-0.0332689291867941	1.00195152967215	-0.905443723738671	-0.0459653546130727	0.504401624329154	0.155560964080126	-0.0200074815000733	-0.101199320828086	0.366552276780941	-1.4121636285989	-0.0301143811717254	4.52824126398777	18.3619739953452	7.36601327096609	7.17547649053333	20.2685741445093	-5.14393894195091	GOOD	GOOD
0.00425166193720645	0.0308840662833164	0.0561482079567562	-0.034768693324618	1.00024181378802	-0.902962581929465	-0.0448486736214339	0.516221107605744	-0.0143562840874	0.123260717121441	0.00482933582340914	0.10324863668098	-0.663649315818121	-0.0959991393826172	4.52777640473157	18.3946166333382	7.36602574801668	7.17547649053333	20.2685741445093	-5.14393894195091	GOOD	GOOD
0.00503341951820081	0.0310343486557321	0.0579434048002823	-0.031620548794072	0.996491189851096	-0.896779779430013	-0.0415085777613935	0.516779755832139	-0.0198092773455913	-0.0847320817901157	-0.0451563770463323	-0.339559489008512	0.604827755623787	-0.214225485349773	4.52302526398777	18.7282439953452	7.36615327096609	7.17547649053333	20.2685741445093	-5.14393894195091	GOOD	GOOD
0.00479863618485316	0.0309483980994375	0.058755348524001	-0.0317040695967512	0.998415241930547	-0.908906464131075	-0.0455218896107335	0.512128820558473	-0.0877601332980803	0.0301186233762637	-0.00125242931168856	-0.817414648101392	0.845842670928558	-0.264727670004111	4.52302526398777	18.7282439953452	7.36615327096609	7.17547649053333	20.2685741445093	-5.14393894195091	GOOD	GOOD
0.00548090922347405	0.0306302528800516	0.0584611010833343	-0.032595024515119	0.999545454258416	-0.914219555431634	-0.0441022628648633	0.504533796124425	-0.193928734732875	0.0553885755997148	-0.0879410934306117	-1.04885198007266	-0.0977695980478817	-0.22159765556722	4.52302526398777	18.7282439953452	7.36615327096609	7.1759767182579	20.2307938404974	-5.14379976568883	GOOD	GOOD
0.00473171539147271	0.0300723524280906	0.0629950616120418	-0.0330425698498918	0.994286215816979	-0.915997835465695	-0.0428356709881007	0.500122147306579	-0.100777383281176	-0.210013561155867	0.126049698538848	-1.08394459406118	-1.48661290871677	-0.358248371350387	4.52302526398777	18.7282439953452	7.36615327096609	7.18043649053333	19.8939641445093	-5.14255894195091	GOOD	GOOD
0.00499239161272839	0.0292403008763918	0.0568835763343256	-0.037184058699119	0.998189952696272	-0.905743691475642	-0.0399443347673346	0.511119349446032	0.221107146812194	-0.149658826039088	0.0710809467880394	-0.933730351880316	-1.63241161103361	-0.545609953078004	4.52169057169056	18.7967916729111	7.32702158989242	7.18043649053333	19.8939641445093	-5.14255894195091	GOOD	GOOD
0.00475891032770341	0.0280989404826407	0.0600447490594519	-0.0308444364450803	0.99838456221117	-0.910927650049353	-0.0417028013586947	0.499528636473082	0.0837323348423798	-0.0893335673277871	0.0581698258400564	-0.953453856111408	-0.838882561813251	-0.323248057086074	4.50997326398777	19.3985739953452	6.98348327096609	7.18043649053333	19.8939641445093	-5.14255894195091	GOOD	GOOD
0.00529682861291891	0.0266615352771638	0.0585755032441635	-0.0365601891405899	0.998592262284723	-0.914154771941373	-0.045413296604048	0.508564694896516	-0.117984040938533	-0.0419526255759473	-0.0444072772026479	-0.405087277309266	-1.04742830094619	-0.192962953092459	4.50997326398777	19.3985739953452	6.98348327096609	7.18043649053333	19.8939641445093	-5.14255894195091	GOOD	GOOD
0.00613803410194353	0.025038867270534	0.0627210273336078	-0.0325608977149084	0.991074226508062	-0.917438210547849	-0.0464989068913263	0.504528239047075	0.027351315609926	-0.0955935075547257	0.00993855355498675	-0.641169227200913	-1.41044131682382	0.27104294848998	4.50997326398777	19.3985739953452	6.98348327096609	7.17797934246788	19.9843461402298	-5.20430399385409	GOOD	GOOD
0.00596808357061291	0.0234623653084972	0.055581744471657	-0.0300558754927455	0.999228177260855	-0.905526444784403	-0.0452615273569742	0.516103057740058	-0.130943560918381	-0.0955720103191286	0.00979824700711229	-0.441031151624411	-1.50422572612934	0.221783145249292	4.50997326398777	19.3985739953452	6.98348327096609	7.16153600221865	20.5891863323753	-5.61750452964034	GOOD	GOOD
0.0067101926213306	0.0222395656627117	0.0598886065420173	-0.036462833002263	0.995342070775826	-0.901563627501992	-0.037830851041236	0.503963979039783	-0.0472228501321584	-0.0955841383818092	0.00971804628249611	-0.4233886	-1.24524847187223	-0.00714876015733651	4.55366139956584	19.3990652247463	7.07936221328844	7.16008649053333	20.6425041445093	-5.65392894195091	GOOD	GOOD
0.00718177932739453	0.0216600629949091	0.052945296399396	-0.0361733297131258	0.995993550461439	-0.904026037430178	-0.0336754351107179	0.509212982330411	0.157184105751375	-0.0742288209999358	0.0241518894973343	-0.0774749533356091	-0.952168748903185	-0.707527319469722	4.88706326398777	19.4028139953452	7.81105327096609	7.16008649053333	20.6425041445093	-5.65392894195091	GOOD	GOOD
0.00677318804031919	0.0219164348536799	0.0565097681221652	-0.0327532596298036	0.996809465101915	-0.9032774786575	-0.0397527002481242	0.503647360444294	0.0404921344813702	0.084742734791693	0.116854232704511	0.122956679733202	-0.44065428042399	-0.643231133194591	4.88706326398777	19.4028139953452	7.81105327096609	7.16008649053333	20.6425041445093	-5.65392894195091	GOOD	GOOD
0.00646338016194862	0.0230608638291525	0.060450492901499	-0.0307134658508454	0.993773866398125	-0.912581466568435	-0.0433874542910553	0.489102404758174	-0.00622715286152409	0.0549524206542749	0.00968605730109445	0.369469076564842	-0.741014051582858	-0.346151107060688	4.88706326398777	19.4028139953452	7.81105327096609	7.17472299964798	20.2868816719142	-5.16890793588357	GOOD	GOOD
0.00750995757460018	0.0250141280610265	0.0587040601402229	-0.0348383095174294	0.997005463323653	-0.913937314595766	-0.0436238852390681	0.494854340089601	0.0402229775327485	-0.117655470786797	0.00201382642778888	0.322083951522124	-2.26397553692236	0.0203155545332847	4.88706326398777	19.4028139953452	7.81105327096609	7.17547649053333	20.2685741445093	-5.14393894195091	GOOD	GOOD
0.00682546670865289	0.0276173452201877	0.0602226330800472	-0.0337340909312851	1.00099705159943	-0.904417109144711	-0.0463738671124364	0.500101240590752	-0.0219712833327431	0.121604149806403	-0.0590314385284564	0.139281220976561	-3.39569651596185	0.0345514	4.84007335965769	19.3157407234232	7.75362572648871	7.17547649053333	20.2685741445093	-5.14393894195091	GOOD	GOOD
0.00724370155298241	0.0306545482500273	0.056249147139477	-0.0350547874584675	0.993566532657517	-0.897764256949872	-0.0507449236232338	0.509532845697248	-0.0595888920843	-0.0274511379543844	-0.104007535440898	-0.595124059379369	-3.31371351644542	0.572859746375118	4.52302526398777	18.7282439953452	7.36615327096609	7.17547649053333	20.2685741445093	-5.14393894195091	GOOD	GOOD
0.00792492111887627	0.0338527159370589	0.0583618477623781	-0.0347563894116624	0.992821895008365	-0.895688418591687	-0.0460636716709058	0.518860611836258	0.0230123786901482	0.0166562103582183	-0.0674092041685118	-1.16152517482829	-2.21863691727335	0.5832195	4.52302526398777	18.7282439953452	7.36615327096609	7.17547649053333	20.2685741445093	-5.14393894195091	GOOD	GOOD
0.00772825581549481	0.0369406946894738	0.0584657057346905	-0.0329530930115301	1.00119720854317	-0.895618829126505	-0.0494327987592221	0.519822305762855	-0.129376375113278	-0.010720133481479	-0.156135364863046	-1.16630189008021	-1.28015138114858	0.52203629858722	4.52302526398777	18.7282439953452	7.36615327096609	7.91799649053333	20.6458141445093	-5.15434894195091	GOOD	GOOD
0.00920695739068361	0.039773549210721	0.0586607833508811	-0.0326471819015642	0.99890757764612	-0.899592442194722	-0.0503699667500356	0.515439554328145	-0.0672228820637175	0.144905538812512	-0.0168628965898431	-1.03913976647042	-1.10821070222927	0.336636256347823	4.57518305387733	18.7286739876709	7.42822852671014	7.91799649053333	20.6458141445093	-5.15434894195091	GOOD	GOOD
0.00789488931805711	0.0424065159651466	0.0575879772447868	-0.0358141854017897	0.99923474665714	-0.904137073478941	-0.0460375498262908	0.509022500215099	0.00368659184486803	0.127628389250606	0.149556341937054	-0.731682679441931	-1.28529185631716	0.0981044494883466	4.89662726398777	18.7313239953452	7.81079327096609	7.91799649053333	20.6458141445093	-5.15434894195091	GOOD	BAD
0.00704874721306261	0.0449947793649407	0.0581556080801337	-0.0346075880277295	0.993943785581405	-0.908067672182289	-0.0455967001629442	0.513765470904039	0.0919357329387041	0.0331988896883838	-0.102935937864203	-0.661390136676716	-1.50159978182509	0.211719203625286	4.89662726398777	18.7313239953452	7.81079327096609	7.91799649053333	20.6458141445093	-5.15434894195091	GOOD	BAD
0.00679231185433077	0.0475827014842749	0.0577883911565549	-0.0351070689668228	0.995773825475273	-0.912837644242133	-0.0440145168766664	0.513282165171156	-0.0049176367902534	0.0844991418606358	-0.0327843208872005	-0.35379024497804	-1.14510900722574	0.0370706005527797	4.89662726398777	18.7313239953452	7.81079327096609	7.90313455135489	20.6303046685953	-5.1357145950772	BAD	BAD
0.00697331718193945	0.0499592810921563	0.0621925165428134	-0.0353237578293665	1.00358682931162	-0.913378951225394	-0.0493922054773998	0.510663068864277	0.0199654608933036	0.0753926092747669	0.0619637541868863	-0.185226029872684	-0.70300428432667	0.1080178158125	4.89662726398777	18.7313239953452	7.81079327096609	7.55834649053333	20.2704941445093	-4.70340894195091	BAD	BAD
0.00652749107266621	0.0516416417404234	0.0593197734880288	-0.0350551997029488	1.00024048425243	-0.915057709978274	-0.0458431112414467	0.507195607650378	-0.118909671260015	0.0335557893794429	0.0287670303780321	-0.346279301869134	-0.754503397599926	0.328152912236325	4.78172746945162	18.7863883707891	7.68466221441738	7.55834649053333	20.2704941445093	-4.70340894195091	BAD	BAD
0.00661168430019993	0.0519783285678419	0.0641933270195275	-0.0373946202989234	0.99283697818625	-0.903789938900219	-0.0480841785676171	0.508149462739062	-0.0236047515893434	0.065778248674363	0.131897974889623	-0.12261622183656	-0.68346458760534	0.16082779460243	4.14478826398777	19.0916339953452	6.98546327096609	7.55834649053333	20.2704941445093	-4.70340894195091	BAD	BAD
0.0063846317413106	0.0503962181690323	0.0628893836567846	-0.0347899424848278	0.992645654534473	-0.900236532675472	-0.0490496268576254	0.505434777663427	-0.0759954348268564	-0.0357332490887209	0.141338702518748	-0.227547773615539	-0.425404653435336	0.212481189316231	4.14478826398777	19.0916339953452	6.98546327096609	7.55834649053333	20.2704941445093	-4.70340894195091	BAD	BAD
0.00687896775681796	0.0467154770202831	0.0585097726382115	-0.0341972051782258	0.992706771349908	-0.895301839985819	-0.0458171652413346	0.511290924618401	-0.0459906285721119	-0.0164146263356264	0.172839812691014	-0.108119715903436	0.102139400714613	0.173193272116514	4.14478826398777	19.0916339953452	6.98546327096609	7.52206547311312	20.304502114511	-4.78447365477047	BAD	BAD
0.00635212476872912	0.0413113088615977	0.058748636437789	-0.0351063292347465	0.998608955471956	-0.891282381050889	-0.0488417141679418	0.515600188750809	0.109957995176761	0.0450962003677479	0.060501311479379	-0.0330132521448481	0.494285076270416	0.357919404046292	4.14478826398777	19.0916339953452	6.98546327096609	7.16138649053333	20.6425841445093	-5.59035894195091	GOOD	BAD
0.00698088315888402	0.034989022094834	0.0552942806140253	-0.0349964127981945	0.996137792171488	-0.896673992923584	-0.0445263097312514	0.507273286880099	0.120242856323053	-0.145996638497023	0.0196796863548122	0.127005738605515	-0.378082919561659	0.501869426424187	4.20800811234956	18.9700377178466	6.98506727860074	7.16138649053333	20.6425841445093	-5.59035894195091	GOOD	BAD
0.00696232444411608	0.0286771783634333	0.0547818706735613	-0.0326559324215984	0.997120517465812	-0.904208110318769	-0.0449311251807633	0.499353188850763	0.140445437725705	-0.0755498516749152	0.0396088979461109	0.026871593872691	-1.69571343930026	0.37638069774716	4.52475326398777	18.3608139953452	6.98308327096609	7.16138649053333	20.6425841445093	-5.59035894195091	GOOD	GOOD
0.00756986264144913	0.0231387899313574	0.0563327458353231	-0.0348036334765119	0.994133571165248	-0.908131562739408	-0.0443646271928869	0.506401266609407	-0.00337954963380891	0.0346327705496079	-0.122622475365809	-0.332108952581064	-3.11291306722926	0.612122843802074	4.52475326398777	18.3608139953452	6.98308327096609	7.16138649053333	20.6425841445093	-5.59035894195091	GOOD	GOOD
0.00737675952813955	0.0188139255738453	0.0558464515751469	-0.0342835327596563	0.995674875423779	-0.908602762731847	-0.0432915756537379	0.506864981964057	0.0479944719653974	0.0634927092329551	-0.141182327697434	-0.5472324	-3.6586240922784	0.386526794917392	4.52475326398777	18.3608139953452	6.98308327096609	7.16067665721707	20.6849850810225	-5.59771199998773	GOOD	GOOD
0.00769136518439088	0.0158072540144634	0.0557582095764505	-0.0372512527900976	0.997149479059634	-0.905668333757698	-0.0476794422634333	0.518790644820502	0.0260697447702368	-0.0250747381156994	0.00979647420776204	-0.5472324	-3.23659347647819	0.288007115594014	4.52475326398777	18.3608139953452	6.98308327096609	7.15561033117128	20.9876152395443	-5.65019332003151	GOOD	GOOD
0.00679892066965417	0.0139801897306467	0.057204898089786	-0.0359344315030134	0.996583268557589	-0.89345683019688	-0.0426306240872792	0.520397478188678	-0.0537455189762467	0.0352434365129993	-0.00115573466225028	-0.5472324	-1.8200594730182	0.111692017896771	4.58909568440213	18.5477202491974	7.05155485687097	7.15511649053333	21.0171141445093	-5.65530894195091	GOOD	GOOD
0.00708026563936939	0.0130712989510192	0.0587408811326225	-0.0347961877296257	0.995706020406751	-0.89823570432163	-0.041649411121193	0.511196563483739	0.0252930813209988	0.0955050839637407	-0.0400500352405033	-0.376033776361451	-0.723908977189913	-0.410129022844609	4.88299326398777	19.4014539953452	7.36431327096609	7.15511649053333	21.0171141445093	-5.65530894195091	GOOD	GOOD
0.0073086464417732	0.0127848278562528	0.0593094245461052	-0.0323176342044244	0.995779016078834	-0.891687828707458	-0.0421834381355518	0.534534839881765	-0.0532070364065314	0.111247118941543	-0.00154930519171501	-0.246090631939059	1.25028830865176	-0.50994853032276	4.88299326398777	19.4014539953452	7.36431327096609	7.15511649053333	21.0171141445093	-5.65530894195091	GOOD	GOOD
0.00754590853925154	0.0128645660159234	0.0551647575955441	-0.0350220112684746	0.99783417366995	-0.903584885788101	-0.0482489784598645	0.525417631011083	0.036203303208899	-0.0357435448381307	-0.0397455892691829	-0.237623	3.52044051747952	-0.341895463427236	4.88299326398777	19.4014539953452	7.36431327096609	7.15511649053333	21.0171141445093	-5.65530894195091	GOOD	GOOD
0.00777163837205266	0.0131600440571892	0.0562961089670557	-0.0327187302546249	0.997783433994415	-0.912093143859945	-0.0429565703880857	0.500219845124599	-0.0141574613172956	-0.0470602530670914	-0.00179566975219965	-0.119770703869282	3.65246	-0.0411585664683802	4.88299326398777	19.4014539953452	7.36431327096609	7.17449148346169	20.3047881520438	-5.16867877820944	GOOD	GOOD
0.00774655194535473	0.013637102849435	0.057211630991788	-0.0336553904159761	0.99479616317034	-0.918580535455235	-0.0445970408793848	0.496213331663837	-0.00221939355852653	-0.107253875869294	-0.0511609384092618	-0.0542314810858934	1.92240894756736	0.208091193892714	4.88483656561198	19.2720219543917	7.36426315505871	7.17547649053333	20.2685741445093	-5.14393894195091	GOOD	GOOD
0.00786298853773194	0.014349854544483	0.0563713233467575	-0.0360233890389435	0.991631181800156	-0.912093980366282	-0.0465378383483072	0.503476377622804	0.0719829028662511	-0.120464583849562	-0.0987736481926357	-0.412874870111962	0.330876118005331	0.0989648545035289	4.89255626398777	18.7299639953452	7.36405327096609	7.17547649053333	20.2685741445093	-5.14393894195091	GOOD	GOOD
0.00852054219066659	0.0154083576979684	0.0639664560451442	-0.0348483831378277	0.996235867947991	-0.900924551014235	-0.0412304010324456	0.507955110823518	0.171589333285014	0.0127662383902067	-0.222429851446289	-0.4233886	0.115614275960879	0.334915446035188	4.89255626398777	18.7299639953452	7.36405327096609	7.17547649053333	20.2685741445093	-5.14393894195091	GOOD	GOOD
0.00846129815663937	0.0169371468723431	0.0615414144276004	-0.0308757311834594	0.994749581386797	-0.891983373646191	-0.0419964588841059	0.510315202641175	0.134215629050926	-0.0474617552071254	0.0709093692438482	-0.116336709725771	1.26351240521653	0.218447964827932	4.89255626398777	18.7299639953452	7.36405327096609	7.17547649053333	20.2685741445093	-5.14393894195091	GOOD	GOOD
0.00871897256920686	0.0190308800217291	0.0573393603768497	-0.0324996559696339	0.990368123430815	-0.89818070601226	-0.0464659407631924	0.511251239705441	-0.0143523663990142	-0.0465902689022095	0.0461316746827199	-0.113337816265277	1.853432	0.217114887685437	4.89255626398777	18.7299639953452	7.36405327096609	6.79179649053334	21.0164941445093	-5.14215894195091	GOOD	GOOD
0.009064096056741	0.0216883391222189	0.0599690783818563	-0.034128458414428	0.997335290672301	-0.900773272185659	-0.0426541057985938	0.507491063899182	0.011135236938719	0.120120503821196	-0.051020030366213	0.135372666869221	1.8417665592223	0.0352722467639047	4.8153736039232	18.8050462872495	7.36451461874792	6.79179649053334	21.0164941445093	-5.14215894195091	GOOD	GOOD
0.00944561936043729	0.0247444540706405	0.0615966557813283	-0.035301087742946	0.996588411674714	-0.906551381684186	-0.0482747833706483	0.505065439453122	0.0966574063784626	0.0121299991249366	-0.038343566420403	0.260454314027698	0.847873528157992	0.0915239750441776	4.51780826398777	19.0945139953452	7.36629327096609	6.79179649053334	21.0164941445093	-5.14215894195091	GOOD	GOOD
0.00962163666879631	0.0278887525060347	0.0594269105549257	-0.0381087450465836	0.994011049366648	-0.90895448313099	-0.0395153668812702	0.50634929216137	0.0476095974717954	-0.0353662195917457	-0.0159157684992054	0.3815958	-0.0184230182392165	-0.0893173023124542	4.51780826398777	19.0945139953452	7.36629327096609	6.79179649053334	21.0164941445093	-5.14215894195091	GOOD	GOOD
0.00973586059748704	0.0307525340656306	0.061056935259178	-0.0363158366746702	0.999578842124787	-0.905743450569705	-0.0464428758323965	0.510050587660488	0.0210991693490304	-0.0481430869879165	-0.124935844246895	0.389380379471273	-0.450872586337468	-0.166220775099344	4.51780826398777	19.0945139953452	7.36629327096609	6.80766647132939	21.0008508717381	-5.1422909438508	GOOD	GOOD
0.00951527291142043	0.0329622079823032	0.0595315675034687	-0.0339290320009433	0.997200676868672	-0.900192461638178	-0.0435068943061401	0.514024910517987	-0.0627373063130791	-0.0822847507107665	-0.159629187417038	0.557712232116904	-0.0435769999716756	-0.559246797444756	4.51780826398777	19.0945139953452	7.36629327096609	7.17050649053333	20.6431941445093	-5.14530894195091	GOOD	GOOD
0.0096777204584221	0.0341654815055198	0.0594451818409631	-0.0337598778662667	0.996057999679818	-0.901097330314669	-0.0417468229946478	0.518644524001224	-0.0142239692500553	0.0043860915046975	-0.0984405543025726	0.3815958	0.344006634559581	-0.274037593955631	4.438962938589	18.9332962535942	7.3666928791294	7.17050649053333	20.6431941445093	-5.14530894195091	GOOD	GOOD
0.00987757291913723	0.0340954181131015	0.0619923923850552	-0.0352420418685769	0.99769108468671	-0.901193278831835	-0.0420734629238569	0.511832704372021	-0.0279708125995323	0.0784419771512386	-0.0508272939345533	0.377141295849087	1.25263892364753	-0.344384019986143	4.15871026398777	18.3602539953452	7.36811327096609	7.17050649053333	20.6431941445093	-5.14530894195091	GOOD	GOOD
0.00991383414268279	0.0326640580662904	0.0584246026280461	-0.0372899557831916	0.994541982399955	-0.901699778125653	-0.0413734184380475	0.511406784582342	-0.0205013995046534	-0.128235214005908	-0.0508185172120371	0.324750375878904	1.77542572697815	-0.494125666844786	4.15871026398777	18.3602539953452	7.36811327096609	7.17050649053333	20.6431941445093	-5.14530894195091	GOOD	GOOD
0.00995428929115147	0.0300420893808181	0.0622556027069544	-0.0349623559711721	0.99583197141715	-0.902830405629506	-0.0439763581562089	0.511182404250157	0.129254948402792	-0.00764867283947727	-0.0368991599592481	0.404387731445505	2.21231126140652	-0.259044780447935	4.15871026398777	18.3602539953452	7.36811327096609	7.17058102581274	20.5741956401199	-5.18600888525993	GOOD	GOOD
0.0102630197683271	0.02668149625692	0.0619604941430543	-0.0345185354403027	0.995925999015052	-0.909732946789639	-0.0472403698088595	0.50957671880322	-0.0143330774498227	0.0851324068888155	0.0101636680224346	0.622966247542081	2.28217441156691	-0.117241291913404	4.15871026398777	18.3602539953452	7.36811327096609	7.17131649053334	19.8933641445093	-5.58760894195091	GOOD	GOOD
0.010384034198006	0.0232328564664905	0.0566809861877583	-0.0335445173090373	0.990940658247647	-0.90844819581916	-0.0442342885227568	0.511035492348764	0.000166104650372614	0.085090740739295	-0.00401064464655369	0.574300525190196	1.89145899821869	0.197467209482748	4.32734497890414	18.531230083277	7.26322394921033	7.17131649053334	19.8933641445093	-5.58760894195091	GOOD	GOOD
0.0106009260347671	0.0203735184743592	0.0588748712122242	-0.0343220364812735	0.993078432693814	-0.908492565212396	-0.0447334810721976	0.511879330820316	-0.0105808333478152	0.0992187285232578	-0.0507392158899942	0.591482565014213	1.1809899148419	0.499927164940891	4.88327026398777	19.0948739953452	6.91744327096609	7.17131649053334	19.8933641445093	-5.58760894195091	GOOD	GOOD
NaN	0.0186439710267977	0.0571175283735541	-0.0322301581813363	0.993401200682487	-0.908911640149234	-0.0452318521520852	0.512062909200107	-0.155751284009899	0.116510495791643	-0.00718317355886788	0.278789988028857	0.449698612566334	0.331316892620667	4.88327026398777	19.0948739953452	6.91744327096609	7.17131649053334	19.8933641445093	-5.58760894195091	BAD	GOOD
NaN	0.0183564218659425	0.0580883926831113	-0.0326062743239099	1.00163522527006	-0.908465701461849	-0.0450446753970977	0.512604535016105	-0.0141088939282052	-0.0329909840878139	0.117441852271682	-0.018090931333931	-0.0036304	0.2784039	4.88327026398777	19.0948739953452	6.91744327096609	7.17066059491631	20.0211830817039	-5.53748692212129	BAD	GOOD
NaN	0.019571186879507	0.0620768166383945	-0.0331253319308537	0.997972689700774	-0.905424774351581	-0.0406374157957021	0.507619011215724	0.0310873926507835	-0.171553007866085	0.0860091022933554	-0.218229055392024	-0.0036304	0.2784039	4.88327026398777	19.0948739953452	6.91744327096609	7.16599828173507	20.9297604531951	-5.18120377636728	BAD	BAD
NaN	0.0221336028894459	0.0581897738720526	-0.0347400852553083	0.995514271108688	-0.905534646009169	-0.0415656466649011	0.509304120662447	0.110721861707944	-0.0114447056247207	0.0961546460845036	-0.520038438943092	0.419857210416977	0.111578283974062	4.81342086987214	18.9506812084254	7.00569618190703	7.16554649053333	21.0178041445093	-5.14667894195091	BAD	BAD
NaN	0.0257521067157624	0.0573791157031901	-0.0335769338818361	0.994373811811125	-0.907380116642759	-0.0417129803275973	0.50864270289749	-0.137799764385842	0.0850445117890294	-0.0505378494959965	-0.718547244071726	0.567672663563795	0.09551454	4.52864373950612	18.3628048410153	7.36550475351184	7.16554649053333	21.0178041445093	-5.14667894195091	BAD	BAD
NaN	0.0300633034013079	0.0578806157508073	-0.0335701356849532	0.996779972940664	-0.906625182270309	-0.0443847461722058	0.504463577738748	0.0478477858269017	-0.095405871037048	0.131754660541631	-0.848446140811936	0.684899488843483	-0.0749763716055221	4.52824126398777	18.3619739953452	7.36601327096609	7.16554649053333	21.0178041445093	-5.14667894195091	BAD	BAD
NaN	0.0346408752697199	0.0539880797846376	-0.031219437987816	1.00015947795764	-0.906010152518946	-0.046010204172381	0.511381766023926	0.1092255111565	-0.214333741080225	-0.0508279503039823	-0.565113189770589	0.0365885067867298	-0.259701935132871	4.52824126398777	18.3619739953452	7.36601327096609	7.16554649053333	21.0178041445093	-5.14667894195091	BAD	BAD
NaN	0.0389791444327359	0.06025367506634	-0.0344728618685086	0.989573383445022	-0.906584061096987	-0.0427759992346602	0.501823625297786	-0.0142896217516738	0.0850678315877958	-0.0507836272241887	-0.488264786376895	-0.279952519925268	-0.212209646915582	4.52824126398777	18.3619739953452	7.36601327096609	7.54432940893097	19.9494012894262	-4.72325266269628	BAD	BAD
NaN	0.0425487559233856	0.054896458073634	-0.0316843519213399	0.99679603537719	-0.904506712503824	-0.0524898828255471	0.510803554211286	-0.0149520725155368	0.0850745917846365	-0.0519247189583704	-0.366142998005509	-0.517163847725335	-0.0919787612417756	4.5281249531169	18.365285782373	7.35846066667472	7.56330649053334	19.8958741445093	-4.70203894195091	BAD	BAD
NaN	0.0449311075680053	0.0520858332751719	-0.0331515529332484	0.994540028933699	-0.900733907325881	-0.0452694150912321	0.511777829969264	-0.0749206748054325	0.083709273060231	-0.170525391500869	-0.120645202563488	-0.243806624601916	0.208991180331622	4.51546626398777	18.7257239953452	6.53647327096609	7.56330649053334	19.8958741445093	-4.70203894195091	BAD	BAD
NaN	0.045918784197749	0.0598521795962123	-0.0311224647357395	1.00488883600957	-0.900176733449064	-0.0431363327481347	0.511833507039332	0.0474723079492216	-0.0334567639827307	0.0110806562554434	-0.296261014195183	0.27730253095127	-0.0819864702480614	4.51546626398777	18.7257239953452	6.53647327096609	7.56330649053334	19.8958741445093	-4.70203894195091	BAD	BAD
NaN	0.0455397750053946	0.0588438407520098	-0.0310666710926846	0.999178020913926	-0.906433402063518	-0.0484469279145443	0.506523358687894	0.0451897161264819	0.0818539367912647	0.0679677885822273	-0.176646611738657	0.862436733113429	0.215113620164501	4.51546626398777	18.7257239953452	6.53647327096609	7.56330649053334	19.8958741445093	-4.70203894195091	BAD	BAD
NaN	0.0440204183271582	0.0587268628346715	-0.0279245936417742	0.99776287979922	-0.904170471422403	-0.0425792814820207	0.501785044820854	-0.0740643555638319	-0.0941422748070874	-0.108108777540278	0.258775034438926	0.633501993514818	0.0338320455759114	4.51546626398777	18.7257239953452	6.53647327096609	7.54921649053333	20.2698841445093	-5.14845894195091	BAD	BAD
NaN	0.041666817176956	0.056053840767762	-0.0383679006571554	0.996345351668894	-0.903178045607879	-0.0421473357406038	0.503842377553363	0.0459651001925517	-0.0337617791854916	0.0696888315495224	0.692741312514532	0.120353526988346	-0.27253264329675	4.51542701982713	18.7340686029526	6.54517307456451	7.54921649053333	20.2698841445093	-5.14845894195091	BAD	BAD
NaN	0.0387334119121422	0.0584887388130617	-0.0337195558572345	1.00012860140999	-0.902623726981607	-0.0461643736521482	0.514601090303169	-0.0131001582874399	0.0251453859615165	0.0115822040059436	0.817828588189089	0.775547917618118	-0.44357601157641	4.51373826398777	19.0931539953452	6.91954327096609	7.54921649053333	20.2698841445093	-5.14845894195091	BAD	BAD
NaN	0.0354159450821569	0.061848324177688	-0.0392172555155057	0.999522413150635	-0.906780906066661	-0.0499901620655477	0.510904971348983	0.0437713580216962	0.0251536745430954	0.0727531810835989	0.928863846737834	1.84215300935603	-0.0185127914463549	4.51373826398777	19.0931539953452	6.91954327096609	7.54921649053333	20.2698841445093	-5.14845894195091	BAD	BAD
NaN	0.031952023351221	0.0597929274724872	-0.0338675485581787	0.997721577495655	-0.917999120672204	-0.0501313049202561	0.50036463831943	-0.0766102479371823	0.027072691938212	0.128214602779517	0.587240788209636	1.43627793103207	0.240723607777983	4.51373826398777	19.0931539953452	6.91954327096609	7.54882948212472	20.2698586834297	-5.1673442733288	BAD	BAD
NaN	0.0286805198934393	0.0578075242853089	-0.0290076297266645	0.997723354262013	-0.922743991311066	-0.0517971015645584	0.502564263374614	-0.0806524113434818	0.0793092377836559	0.00400090080018879	-0.367965773529666	-0.137969588414628	0.737315996432688	4.51373826398777	19.0931539953452	6.91954327096609	7.54009649053334	20.2692841445093	-5.59349894195091	BAD	BAD
NaN	0.0259946358470122	0.0575253600564214	-0.037965665029846	0.995821427461983	-0.899713600009322	-0.0461466530040883	0.516633239026681	-0.200399554900113	-0.0971457482212515	-0.166159125968812	-0.504666608674653	-0.449755356805645	0.202195668323542	4.52737456596814	19.0669261001094	6.91945749790348	7.54009649053334	20.2692841445093	-5.59349894195091	BAD	BAD
NaN	0.0242517164668786	0.0593051892707953	-0.0376772096840826	0.997333794097195	-0.901833467922302	-0.0397716272358712	0.510411824647823	-0.193121719104219	-0.157320873715489	0.0172459074600676	-0.745526626697395	-0.186146608311795	-0.0661986886610372	4.89370326398777	18.3623339953452	6.91715327096609	7.54009649053334	20.2692841445093	-5.59349894195091	BAD	BAD
NaN	0.023691261901255	0.0564569323535408	-0.0314086360368821	1.00081966794853	-0.904292639427073	-0.0344238670583007	0.509266111075271	-0.0143426084889156	-0.2075520795853	0.185398205046562	-0.0831061785136101	-0.274631799167219	-0.600244989766297	4.89370326398777	18.3623339953452	6.91715327096609	7.54009649053334	20.2692841445093	-5.59349894195091	BAD	BAD
NaN	0.0243667340827341	0.0578644626545678	-0.0367914539679828	1.00404589767466	-0.910641745616263	-0.0352663589280719	0.503647377336002	-0.00890126602447546	-0.0320347501903972	0.00743562888362967	0.297890401231753	-0.110029086025377	-0.868605074154365	4.89370326398777	18.3623339953452	6.91715327096609	7.54094101378806	20.2693397052497	-5.55228768874023	BAD	BAD
NaN	0.0261372292614521	0.0654050317975079	-0.0321200817952211	0.995559124328336	-0.910841050868433	-0.0396850881120854	0.491176929563291	0.0979905227410163	0.0198352566254715	-0.0535955880587753	0.735694519076905	-0.738830693292441	-0.745454897798757	4.89370326398777	18.3623339953452	6.91715327096609	7.54921649053333	20.2698841445093	-5.14845894195091	BAD	BAD
NaN	0.0287307585537867	0.0600124407998937	-0.0348203946893996	1.00103292815831	-0.907215128455059	-0.0486850069266113	0.490619825463221	-0.138270008213214	-0.0947885600509409	-0.0967770025239159	1.0828091911616	-2.15165616825708	-0.560508094453798	4.87560080819129	18.3622594168582	6.92038811284348	7.54921649053333	20.2698841445093	-5.14845894195091	BAD	BAD
NaN	0.0318010070407139	0.0622238601159118	-0.0311223315177631	1.00009003406014	-0.89938513897918	-0.0512543835403356	0.500414038336581	-0.122194697124291	-0.0978163160353221	0.180319039603239	0.692353728514319	-2.5083298042858	0.0644676451957356	4.52475326398777	18.3608139953452	6.98308327096609	7.54921649053333	20.2698841445093	-5.14845894195091	BAD	BAD
NaN	0.0349587392770033	0.0610622685472191	-0.0317466198398335	0.999519324707683	-0.893287074325801	-0.0513094625985232	0.515883509091691	0.151343944094807	-0.148202666133647	-0.0508599267063415	0.167356696656599	-1.55208378968415	0.343128118105207	4.52475326398777	18.3608139953452	6.98308327096609	7.54921649053333	20.2698841445093	-5.14845894195091	BAD	BAD
NaN	0.0378233891497909	0.0569755677537012	-0.02668110306789	1.00469904848446	-0.892674333810427	-0.0509165545385922	0.511655387204525	-0.193137476133156	-0.0377854995121326	-0.0508725913699588	-0.485229835537959	-0.219279395421267	0.740015957782479	4.52475326398777	18.3608139953452	6.98308327096609	7.60112165561474	20.3769644957921	-5.14949473398107	BAD	BAD
NaN	0.0400700185659485	0.0586135670097316	-0.0331769106414843	0.991599674938933	-0.904520603535738	-0.0481206013534169	0.507000571649201	-0.0725397189485462	-0.0873906237144413	-0.0617834750567597	-0.841711805688586	0.171783006333409	0.538532324297732	4.52475326398777	18.3608139953452	6.98308327096609	7.91302649053333	21.0204241445093	-5.15571894195091	BAD	BAD
NaN	0.0414311139915543	0.0555570191835113	-0.0350544374475421	1.00114089734311	-0.907713843650281	-0.0426967716324068	0.510652609237626	-0.0142200717459291	0.0219549194180349	-0.214656482775008	-0.741642727499011	-0.203355762125843	0.242973424050963	4.52489913810771	18.3837844977755	7.03476892573335	7.91302649053333	21.0204241445093	-5.15571894195091	BAD	BAD
NaN	0.0416848581082878	0.0564054993865098	-0.0346154203266909	1.00134115115015	-0.908440020386806	-0.0431196052132029	0.50962055315399	-0.0182585096071055	-0.0266131527205572	0.0633328250387784	-0.333012820380606	-0.771286226401367	-0.232607456719803	4.52709526398777	18.7296039953452	7.81289327096609	7.91302649053333	21.0204241445093	-5.15571894195091	BAD	BAD
NaN	0.0406719085367139	0.0555342843546137	-0.0349449327566715	0.997709401512492	-0.911734677809459	-0.0391418435640312	0.507835141569485	-0.0761520481569155	0.0736151251803545	-0.0464188765024498	-0.0684943624835449	-0.978500422837107	-0.327132541127268	4.52709526398777	18.7296039953452	7.81289327096609	7.91302649053333	21.0204241445093	-5.15571894195091	BAD	BAD
NaN	0.0383434454853223	0.0566225628420375	-0.033414155590762	0.996862928732506	-0.909082826466211	-0.0411910824102249	0.517614582204054	-0.0542410767744068	-0.0860293913906474	0.0104654542233732	0.0649060497173324	-0.552472103151735	-0.388705115547699	4.52709526398777	18.7296039953452	7.81289327096609	7.91302649053333	21.0204241445093	-5.15571894195091	BAD	BAD
NaN	0.0348156407955208	0.0595119230028966	-0.0372567112346678	0.991675483581447	-0.915006250916836	-0.0427324506295203	0.509990505138452	0.206416275284728	0.0169126915299767	0.0103726857897266	0.308000007036043	-0.194141296584976	-0.21792103091208	4.52709526398777	18.7296039953452	7.81289327096609	7.56636355900818	20.3052585453589	-5.14880111978309	BAD	BAD
NaN	0.0303923722500061	0.0614226282253142	-0.0347148667143129	0.994957702919209	-0.912510451185598	-0.0436705141552123	0.506293337083956	-0.133426020477006	-0.0899854602926818	0.00101093290892728	0.0811729525369886	-0.401253112487555	-0.0918970012949337	4.55463583589532	18.7016598549571	7.71591320911028	7.54921649053333	20.2698841445093	-5.14845894195091	BAD	BAD
NaN	0.0255246587383108	0.0626761964130913	-0.0320798310719098	0.996831524390693	-0.911384893727026	-0.0460879445743983	0.509848194607931	-0.0712161930664985	-0.04381092420094	-0.102054181359022	0.433434391938451	-0.353404513228087	-0.08737487	4.89021426398777	18.3611639953452	6.53422327096609	7.54921649053333	20.2698841445093	-5.14845894195091	BAD	BAD
NaN	0.0207074877087975	0.0618682539602118	-0.0379905621712408	0.997389393498106	-0.904726443787115	-0.0474083163547978	0.499925807589866	-0.0141510987212676	-0.130109012129243	0.0102687672306232	0.4435177	-0.00958447282950135	-0.0274541766217032	4.89021426398777	18.3611639953452	6.53422327096609	7.54921649053333	20.2698841445093	-5.14845894195091	BAD	BAD
NaN	0.0163805578536973	0.061490789656883	-0.0334267958857763	0.99450446104954	-0.895819878483986	-0.0454771595990635	0.510697804806673	-0.00375661763033618	0.125975050743037	0.00518116174763562	0.4435177	0.284487867311235	0.155187092194956	4.89021426398777	18.3611639953452	6.53422327096609	7.54921649053333	20.2698841445093	-5.14845894195091	BAD	BAD
NaN	0.0129062302660544	0.0585703582975477	-0.0329216811718302	0.996088266210394	-0.90020531435735	-0.044503433735001	0.5045839756157	0.0883629023072583	-0.0839210579661877	-0.0401989240064017	0.937968322790506	0.460808384050142	0.218168930601746	4.89021426398777	18.3611639953452	6.53422327096609	7.54009649053334	20.2692841445093	-5.59349894195091	BAD	BAD
NaN	0.0105901304223208	0.060532798784476	-0.0363181825911603	0.993795611994602	-0.895789934664883	-0.0468369518056991	0.504046114226514	-0.138061814585137	0.0151676373083752	0.0602938378046433	0.627675812391953	0.509628515389504	0.4612933	4.89006035405051	18.393891233394	6.56834264577378	7.54009649053334	20.2692841445093	-5.59349894195091	BAD	BAD
NaN	0.00967637245917365	0.0575744515824308	-0.0349891109038467	0.993834342899576	-0.894927386606478	-0.0449982098961686	0.506884145375933	-0.115327704289802	-0.0832307581520518	-0.0452198598768318	0.498311269620862	-0.193763610236114	0.454275340269077	4.88848626398777	18.7286039953452	6.91729327096609	7.54009649053334	20.2692841445093	-5.59349894195091	BAD	BAD
NaN	0.0103194803982118	0.0593327620923862	-0.0344829195832388	0.998472524775061	-0.899319410264066	-0.0477490028341176	0.505287504828692	0.115606506990059	0.0259627264835288	0.0159080389678185	0.187640045571007	-0.87604715364776	0.1564777	4.88848626398777	18.7286039953452	6.91729327096609	7.54009649053334	20.2692841445093	-5.59349894195091	BAD	BAD
NaN	0.0125548918365661	0.0587170081516087	-0.0345765071559192	1.0004858304664	-0.903013443702873	-0.0439239106556355	0.51460215360942	0.153695032376271	0.0258750959514059	0.0651702527202087	-0.0652030902062251	-0.914650680763566	0.148594216928759	4.88848626398777	18.7286039953452	6.91729327096609	7.54004002273843	20.2692802650424	-5.59623956973716	BAD	BAD
NaN	0.0162781494456128	0.0570284613714825	-0.0392407374695365	0.995084588051337	-0.902261860612631	-0.0499741052929599	0.521775925962445	-0.0141820653096996	0.0317974921584326	0.0222675719244166	-0.371322672934772	-0.507455071126468	-0.0199428177241727	4.88848626398777	18.7286039953452	6.91729327096609	7.53878649053333	20.2691941445093	-5.65707894195091	BAD	BAD
NaN	0.0212218066643061	0.0573026384500938	-0.0370862953413915	0.997214243660489	-0.90852660502365	-0.0487162527282066	0.512266927449208	-0.00783920147043233	0.0490599389584091	0.125692410332765	-0.543325202956133	-0.17406817522579	0.0608942435512149	4.81241634097024	18.7656874184769	6.91773786730769	7.53878649053333	20.2691941445093	-5.65707894195091	BAD	BAD
NaN	0.0269270973023509	0.0558491818152361	-0.0333421732090024	0.993446606891145	-0.910435526890005	-0.043191139358392	0.507483997064523	0.0542239220962099	-0.255775330426105	0.0709163247477257	-0.435493147243179	-0.0687635350073924	-0.484364709173407	4.14420626398777	19.0914339953452	6.92164327096609	7.53878649053333	20.2691941445093	-5.65707894195091	BAD	BAD
NaN	0.0328053270575679	0.0554665883008948	-0.0311771184385798	0.998040709481108	-0.904486974326963	-0.0377765131742203	0.535215678422303	0.0962580835338536	-0.0814195497676085	0.0708139805776106	0.206126118340925	0.774512786569222	-0.8798956	4.14420626398777	19.0914339953452	6.92164327096609	7.53878649053333	20.2691941445093	-5.65707894195091	BAD	BAD
NaN	0.0383295826966497	0.0560860107590437	-0.0318687516526842	0.999488201634966	-0.91105055532233	-0.0460669024168458	0.519549256223611	-0.0211565648404033	0.0125507476126861	0.0707631645287344	0.354292982098522	2.956062	-0.840132130115532	4.14420626398777	19.0914339953452	6.92164327096609	7.57412096760587	20.3042872875041	-5.61023497249156	BAD	BAD
NaN	0.0431968458155759	0.0577026210727539	-0.0372493282468383	0.993523831574584	-0.914665523437247	-0.0491096547539223	0.50917209978977	-0.0621997240500827	-0.0809009386962584	0.0707037736628082	0.672030186094951	2.80031408802209	-0.39651895711075	4.18753058924314	19.0091410733439	6.9717741976101	7.91799649053333	20.6458141445093	-5.15434894195091	BAD	BAD
NaN	0.0473550410273939	0.0596629679521482	-0.035538535560263	0.9917421114897	-0.922099300692826	-0.0493710138158423	0.502439538225699	0.0549987421215725	0.0119729470145367	0.0776220756159819	0.463360170219231	1.25658764232799	0.0886098884434684	4.52824126398777	18.3619739953452	7.36601327096609	7.91799649053333	20.6458141445093	-5.15434894195091	BAD	BAD
NaN	0.0509166345495711	0.0584644826321068	-0.0353704828725908	0.997488374362805	-0.917264445047881	-0.0506964372544934	0.498675564674155	0.0951754520977802	-0.0801429350263079	0.109921816757686	0.0652160675080409	-0.300141465877592	0.0796371745130644	4.52824126398777	18.3619739953452	7.36601327096609	7.91799649053333	20.6458141445093	-5.15434894195091	BAD	BAD
NaN	0.053979794678833	0.0591143043995676	-0.0310370018669125	0.996004760987088	-0.908560416373875	-0.0482703950459984	0.493451291579606	0.0082769575071784	0.0113666695406429	-0.051376419769213	-0.398625576085455	-0.773533744422838	0.367824045528335	4.52824126398777	18.3619739953452	7.36601327096609	7.91799649053333	20.6458141445093	-5.15434894195091	BAD	BAD
NaN	0.0564621012764377	0.0609615334412201	-0.0344923542777148	0.99698722371486	-0.894944624691295	-0.0468491537864536	0.511864418652774	0.148726249857012	-0.0868694645039629	-0.0439162648230162	-0.230522367460694	-0.727724564259316	0.1564777	4.52824126398777	18.3619739953452	7.36601327096609	7.92018211559004	20.5599681588741	-5.10299936690393	BAD	BAD
NaN	0.0580783077741008	0.0589294126584411	-0.0381888145091835	0.995640432808001	-0.889474819436756	-0.0428570750495701	0.513066634919353	-0.00645748799528797	-0.0266089853560888	-0.00588533007603746	-0.180489760808743	0.30386740714347	0.1564777	4.52714119721769	18.4081136137743	7.31763939860312	7.93558250677291	19.9550786073931	-4.74117905359405	BAD	BAD
NaN	0.0584722361539331	0.0620001431027452	-0.0390312901603432	0.998132515671877	-0.888987924410108	-0.0428802240279482	0.508778185513874	0.0476078044113811	0.018089484639037	-0.104506148448684	-0.1757011	1.19765126190632	-0.0105601426109261	4.51953626398777	18.7270839953452	6.98322327096609	7.93705649053334	19.8971841445093	-4.70654894195091	BAD	BAD
NaN	0.057397245094272	0.0596789006839611	-0.0332258151681687	0.998083858357763	-0.89667620274566	-0.0421064414284935	0.506232403918562	0.0313047815371053	-0.0264143596505552	-0.0433725889400128	0.110181576952176	1.48744270912402	-0.195285487326802	4.51953626398777	18.7270839953452	6.98322327096609	7.93705649053334	19.8971841445093	-4.70654894195091	BAD	BAD
NaN	0.0548200774253753	0.061435780725064	-0.0313387433058342	0.996866395983569	-0.909611936753419	-0.0408503436341403	0.506652341359901	-0.0763007601499598	0.0337817565510364	0.00136372268129084	0.191706726590024	1.01771443075872	-0.323108142418648	4.51953626398777	18.7270839953452	6.98322327096609	7.93705649053334	19.8971841445093	-4.70654894195091	BAD	BAD
NaN	0.0509374934990334	0.0590078975043931	-0.0338636449992585	0.994950291878331	-0.915508461110926	-0.0426808499930267	0.508063187473529	-0.0762826956834204	0.0693446947164033	-0.0430015632601545	0.371091003621772	0.0521584868286141	-0.3312274	4.51953626398777	18.7270839953452	6.98322327096609	7.93705649053334	19.8971841445093	-4.70654894195091	BAD	BAD
NaN	0.0461453773429815	0.056783753965455	-0.0380748107957187	0.998528530057701	-0.91068728062108	-0.0399897757292971	0.513204291793989	-0.0935586236539445	-0.0345119113745013	0.0350933929634795	0.26351724015242	-0.999600160498419	-0.3312274	4.51815873553024	18.7779958724983	6.9119695366149	7.21092936732303	20.251285292503	-5.12357767487582	BAD	BAD
NaN	0.0409230260648314	0.0557752732326021	-0.0322873818920971	0.997631125533502	-0.905693462549378	-0.0435303784765968	0.512858657996166	-0.17370763147303	-0.0346362223385187	0.174930827230666	0.556057310895592	-0.76865609589834	-0.3312274	4.50966826398777	19.0917939953452	6.47279327096609	7.17547649053333	20.2685741445093	-5.14393894195091	BAD	BAD
NaN	0.0356711582139874	0.0580618787360336	-0.0311452809695288	0.996869811724949	-0.90221323274268	-0.03986803046294	0.516168112332068	0.0126295727581137	-0.0172201680131303	0.0879601718938791	0.446795631637653	-0.136593219763205	-0.3312274	4.50966826398777	19.0917939953452	6.47279327096609	7.17547649053333	20.2685741445093	-5.14393894195091	BAD	BAD
NaN	0.0306605045634426	0.0591084263302755	-0.0363920404023751	0.997076748883327	-0.904942326394753	-0.0445758644111763	0.515232044851236	0.153295418961414	0.0855768140858153	0.165116270115635	0.260803377617108	0.850662670699739	-0.3312274	4.50966826398777	19.0917939953452	6.47279327096609	7.17547649053333	20.2685741445093	-5.14393894195091	BAD	BAD
NaN	0.0261121846333376	0.0574670967137227	-0.0334578528362985	0.996660178605481	-0.907384483014532	-0.0485269312101451	0.512283215858762	0.0476060768154762	0.0854747303445216	0.0275059974271331	0.565355789832625	1.67406869562729	-0.452363738261276	4.50966826398777	19.0917939953452	6.47279327096609	7.17547649053333	20.2685741445093	-5.14393894195091	BAD	BAD
NaN	0.0222789475043745	0.058152094551578	-0.0357460652865057	0.998088881086496	-0.905545322106666	-0.0470146286511201	0.506050809688351	0.0285336600002522	0.0578635120773214	0.112540290766886	0.320115383556521	2.02546267515083	-0.330358300506379	4.51250507140926	18.9803225694934	6.60922212602536	7.54009649053334	20.2692841445093	-5.59349894195091	BAD	BAD
NaN	0.0194443314140035	0.0588483904695668	-0.0359830416562959	0.995715518128098	-0.909308172842145	-0.0476074683146267	0.513194411419166	-0.0571675443689961	-0.0762917702995367	-0.0190622995837748	0.436777509675246	1.44167171080402	-0.0832274755073034	4.52824126398777	18.3619739953452	7.36601327096609	7.54009649053334	20.2692841445093	-5.59349894195091	BAD	BAD
NaN	0.017862893960347	0.0561444905999397	-0.0311440757707993	0.999372932003991	-0.906034848852177	-0.0470252820455196	0.507977094749999	0.0279336107681874	0.0347103224446753	-0.154185049315544	-0.0430885973897788	1.04644570334506	0.210246671501012	4.52824126398777	18.3619739953452	7.36601327096609	7.54009649053334	20.2692841445093	-5.59349894195091	BAD	BAD
NaN	0.0177073695855377	0.0574517212824533	-0.0340403618723552	0.992827567867379	-0.907317468751435	-0.0464266849279708	0.508635217767128	-0.0863086554013863	0.0659859342704823	-0.0417530989322389	0.319674	1.29067241668935	-0.0935280799913025	4.52824126398777	18.3619739953452	7.36601327096609	7.54009649053334	20.2692841445093	-5.59349894195091	BAD	BAD
NaN	0.0190514471159344	0.0580680643634406	-0.0359344338042219	0.995138331336676	-0.903434050377988	-0.0420273753560825	0.500176305060648	-0.128070020670255	-0.0643786266889668	-0.0104778599228929	0.322379195178884	1.80553925998372	-0.278254236543018	4.52824126398777	18.3619739953452	7.36601327096609	7.53991431456468	20.2528918023128	-5.61288211551768	BAD	BAD
NaN	0.0218637389036747	0.0578016736784168	-0.0331673720611073	0.996700916803253	-0.907860434539575	-0.0412945632543973	0.506724797548337	-0.0453237732560192	-0.145388849488404	-0.0921191668214442	0.391576056169311	2.03688451681757	-0.459704086487959	4.52612128706126	18.4223373305327	7.22835333674911	7.53592649053333	19.8940641445093	-6.03717894195091	BAD	BAD
NaN	0.0259756670674135	0.053247960400705	-0.0338935538969798	0.996082110547136	-0.905373346423893	-0.0424773444561131	0.498806597343749	0.0888022045026082	0.205576629305351	-0.000737000745011856	0.563418515409375	2.18315417569837	-0.555670236960235	4.51546626398777	18.7257239953452	6.53647327096609	7.53592649053333	19.8940641445093	-6.03717894195091	BAD	BAD
NaN	0.0310367560715451	0.0568203194890206	-0.034795828736012	0.993937982541824	-0.916170701799432	-0.0413172725461302	0.489314171836025	-0.00358456680781013	0.164325325892039	-0.051403594616686	0.491745035403252	1.80023222498353	-0.279252649952499	4.51546626398777	18.7257239953452	6.53647327096609	7.53592649053333	19.8940641445093	-6.03717894195091	BAD	BAD
NaN	0.0365393120760746	0.0571328040865488	-0.0332313463513325	0.990818352149734	-0.9243320868513	-0.0430196017600139	0.474896917818358	0.0369368780590256	-0.0243711875123534	-0.051320448519048	0.355979352852806	0.271361183509466	-0.407509026198533	4.51546626398777	18.7257239953452	6.53647327096609	7.53592649053333	19.8940641445093	-6.03717894195091	BAD	BAD
NaN	0.0419517770141092	0.0610492324782386	-0.0314852874850966	0.997114352926273	-0.922225832400953	-0.0424135858298795	0.464069061870498	-0.0361486789706097	0.0149129504483947	-0.0298214401385436	0.869239570238502	-1.20782224637713	-0.603658544331518	4.51546626398777	18.7257239953452	6.53647327096609	7.57174827609013	19.9645460648179	-5.95440733742006	BAD	BAD
NaN	0.0468657823203589	0.0616465133835572	-0.0314257775789691	0.997745520911694	-0.907630933963044	-0.0461310246843252	0.475506671528367	-0.115854205185099	-0.088415546849285	0.0595476399204988	2.15867975520613	-1.24905781550058	-0.88622356875785	4.51515599556536	18.7916973324106	6.60525482453993	7.91799649053333	20.6458141445093	-5.15434894195091	BAD	BAD
NaN	0.0510228771230315	0.0586463814262037	-0.0324439622289636	0.993937893006389	-0.891937892775204	-0.0443410679155442	0.488755048500329	-0.0141374826831805	-0.29101907407565	-0.0015663289035162	3.79891608098201	2.82033048407397	-0.871456541850346	4.51373826398777	19.0931539953452	6.91954327096609	7.91799649053333	20.6458141445093	-5.15434894195091	BAD	BAD
NaN	0.0542339591345374	0.0578373551154577	-0.0304828309479408	0.996594109709689	-0.87895778062696	-0.041501164501562	0.514765645815427	-0.037040129618991	-0.0718774315300347	-0.00627422430920999	5.473414962741	10.1129641812379	-0.316123929344454	4.51373826398777	19.0931539953452	6.91954327096609	7.91799649053333	20.6458141445093	-5.15434894195091	BAD	BAD
NaN	0.0563550132848087	0.0573556219124037	-0.034437358432516	0.997733812481137	-0.87867246211206	-0.0423360716854242	0.535160761370527	-0.0915254755581777	-0.00757322688290512	0.181063041471794	6.49137581670146	19.0310634536012	-0.168506923498016	4.51373826398777	19.0931539953452	6.91954327096609	7.91799649053333	20.6458141445093	-5.15434894195091	BAD	BAD
NaN	0.05740363093712	0.0545282415389969	-0.0356984578106423	0.998016162273964	-0.891352848623139	-0.0418125129297732	0.548546529323524	0.0745933184592147	-0.131190459953926	0.096781511529651	6.7167870349507	25.9826726940735	0.165682493942979	4.51373826398777	19.0931539953452	6.91954327096609	7.87450057499407	20.6024759146125	-5.2048946717976	BAD	BAD
NaN	0.057693907684518	0.0532833133166746	-0.033953376924159	0.999028151125349	-0.906982424073097	-0.0452416561178837	0.556787833827334	-0.0878538284112969	-0.0105890371143529	-0.0630197550288843	6.41657933982361	29.9685218878893	0.658280696633512	4.44353814089289	19.0222457338197	6.91992094479579	7.5691473672259	20.2982297031254	-5.55973950162399	BAD	BAD
NaN	0.0578006063297117	0.0566940086539104	-0.0325346318688998	0.997393615407891	-0.939031207868659	-0.0444221737932866	0.531951173490112	-0.0651356246055841	0.0630315127160676	-0.0645616751499341	5.14296292453118	28.9156636364876	0.983732198030302	4.14942326398777	18.7251639953452	6.92150327096609	7.54009649053334	20.2692841445093	-5.59349894195091	BAD	BAD
NaN	0.058312317778762	0.0576349966362894	-0.0315067622043807	0.993433769440906	-0.959726837490847	-0.040333769033886	0.509352408581174	0.17257957671252	-0.0100325025693535	0.107407406783716	3.2521482291336	22.6681984119517	1.12261518964723	4.14942326398777	18.7251639953452	6.92150327096609	7.54009649053334	20.2692841445093	-5.59349894195091	BAD	BAD
NaN	0.0595436708226282	0.0571924209941038	-0.0360049291904598	0.9907829218289	-0.96845739263905	-0.0446055081403858	0.50316488857183	-0.0883061470298466	0.0622113924746438	-0.0148585727812832	1.13979627974128	13.4926964891032	0.84719408665277	4.14942326398777	18.7251639953452	6.92150327096609	7.54009649053334	20.2692841445093	-5.59349894195091	BAD	BAD
NaN	0.0614407036570904	0.0592882047764707	-0.0322657645247794	0.988895069315262	-0.947472609940398	-0.0377245029519574	0.499615853434014	-0.0873649001862436	-0.0216810760272573	-0.0999484662686714	0.182429689430257	5.59332833234097	-0.0937435974924336	4.14942326398777	18.7251639953452	6.92150327096609	8.20417388977398	20.2726920902215	-4.76104447976541	BAD	BAD
NaN	0.0637731001428937	0.0627072566240606	-0.0325924358338091	0.991736961148087	-0.929667555300392	-0.03184240978799	0.485153007311781	0.0974042892962434	0.0137798017933451	-0.0513740301270042	0.311142178804008	0.565791920608686	-0.788133433797769	4.29879293404903	18.8638556228693	6.82870175586729	8.24354649053333	20.2728941445093	-4.71168894195091	BAD	BAD
NaN	0.0664165995353977	0.0616631832093624	-0.0310612912973125	0.992100579293933	-0.90909885049767	-0.031806578563057	0.487514095526625	0.0481044570277202	0.0286863854712559	-0.0386842671656291	0.319674	-1.2779227056824	-1.40665905112091	4.87485226398777	19.3987339953452	6.47080327096609	8.24354649053333	20.2728941445093	-4.71168894195091	BAD	BAD
NaN	0.0694118468388062	0.0642676862985538	-0.0320602066766638	0.996771225335824	-0.89984438243486	-0.0293350247026565	0.488068387215827	0.0611258099499961	0.177660996344726	0.0224561850116068	0.199036556544138	-0.433902679475692	-1.428564	4.87485226398777	19.3987339953452	6.47080327096609	8.24354649053333	20.2728941445093	-4.71168894195091	BAD	BAD
NaN	0.0727936654762983	0.0611690652310772	-0.0348164290356429	0.99907641791341	-0.899642111739386	-0.0405816098469139	0.468884793482526	0.0702631048470297	-0.0899863147695044	0.0575062267579267	0.13488959938453	1.5319970954782	-1.06858163588446	4.87485226398777	19.3987339953452	6.47080327096609	8.24354649053333	20.2728941445093	-4.71168894195091	BAD	BAD
NaN	0.07643218519617	0.0626099087554311	-0.0323720455963958	0.999980372233731	-0.904554521636269	-0.0383848292159179	0.465328558124108	-0.0490232382256113	0.0811941534170584	0.0226557265708131	0.626407988155346	2.60179962179086	-0.577910791220084	4.87485226398777	19.3987339953452	6.47080327096609	7.94297136933729	20.2724069887213	-4.2654840660074	BAD	BAD
NaN	0.0800009886843345	0.0644549897444133	-0.0374415950159974	0.996911051807956	-0.906927777991873	-0.038457659726337	0.472124967182879	0.0209549816395655	-0.154306782046851	0.08370294086288	0.748767049273653	2.08436213714483	0.0363189580128397	4.71426029512541	19.2506083398409	6.38777192761972	7.94121649053334	20.2724041445093	-4.26287894195091	BAD	BAD
NaN	0.08305579775826	0.0665377376396312	-0.0321258504552673	0.994319213174959	-0.900496564338154	-0.0370681601240737	0.485900508557669	-0.0345731164593238	-0.114276900111717	0.117683621451281	-0.31535523882048	1.80033716124021	0.465617061892156	4.14186226398777	18.7226439953452	6.09182327096609	7.94121649053334	20.2724041445093	-4.26287894195091	BAD	BAD
NaN	0.0851907459161169	0.0655001635665981	-0.0322079218913188	0.994326056602991	-0.900144432733175	-0.0389011985605522	0.479654468061529	0.0405438302804018	0.0394983955161229	0.0428673554189604	-1.43664127826451	2.1576574056677	0.770539777733506	4.14186226398777	18.7226439953452	6.09182327096609	7.94121649053334	20.2724041445093	-4.26287894195091	BAD	BAD
NaN	0.086189673001576	0.0631768319544693	-0.0356354325801918	0.995837798795331	-0.904449973825322	-0.0378941735611903	0.477750880084518	-0.171506048530059	0.0859702950718041	-0.0515908452321356	-2.35568167376784	2.71797091847166	0.944825888832461	4.14186226398777	18.7226439953452	6.09182327096609	7.96435321262173	20.272465744787	-4.27839297189504	BAD	BAD
NaN	0.0860783371322012	0.0620074097951666	-0.032915222890156	1.00053277083022	-0.918231816883392	-0.0349987805178004	0.462449208447332	-0.0614578686808574	0.0996552870327897	-0.0795347293571079	-2.71723899777528	2.52927911221959	0.829770656176706	4.14186226398777	18.7226439953452	6.09182327096609	8.61728649053333	20.2742041445093	-4.71620894195091	BAD	BAD
NaN	0.0850773159921443	0.0588875030954512	-0.0325829420564321	0.997472468859183	-0.927729088868015	-0.0318436117663407	0.468946796251206	-0.0425809925476095	0.159810207432423	-0.130713236627751	-2.78650861453553	2.02568215368242	0.878102902962354	4.22879517644991	18.7233606722823	6.19528768656734	8.61728649053333	20.2742041445093	-4.71620894195091	BAD	BAD
NaN	0.0835130294894629	0.0571276120020567	-0.032830607817881	0.99319226092164	-0.939841681644563	-0.022310740791975	0.467706895595547	-0.137594510087647	0.149182156798584	-0.0189850532171425	-2.94226419338518	0.919453482163014	0.709068467488198	4.51546626398777	18.7257239953452	6.53647327096609	8.61728649053333	20.2742041445093	-4.71620894195091	BAD	BAD
NaN	0.0817234010590578	0.0563803683487021	-0.0330076440525965	0.992917972833545	-0.946815473809205	-0.022052645708241	0.471025326641496	-0.0785220897952879	0.0366861574770767	-0.126596321539397	-2.63417346509989	-0.10280005255503	0.757050175794485	4.51546626398777	18.7257239953452	6.53647327096609	8.61728649053333	20.2742041445093	-4.71620894195091	BAD	BAD
NaN	0.0799917143764069	0.0560101292928035	-0.0309254542689971	0.994757678748232	-0.954014795133957	-0.0235451337322437	0.466689436062974	0.0657071140708989	0.22215578491759	-0.187523963124606	-2.33699624587271	-1.41181206218693	0.649324352029712	4.51546626398777	18.7257239953452	6.53647327096609	8.56026647862897	20.2740523317954	-4.67797490997699	BAD	BAD
NaN	0.078533233292645	0.0540473602795624	-0.0291525662052297	0.996122050673941	-0.946896765380607	-0.0303898038051898	0.467483595786183	-0.0603721225967192	0.0705105583462006	-0.233600711368399	-1.51224241621388	-2.1376887715599	0.728160304508877	4.51546626398777	18.7257239953452	6.53647327096609	7.94121649053334	20.2724041445093	-4.26287894195091	BAD	BAD
NaN	0.0775059883751269	0.0525088111692227	-0.0281298364051597	0.994149586987411	-0.929282456209168	-0.0413445905248344	0.471385916140303	-0.0591425511871304	0.025021505758741	-0.248284937590395	-0.580590127552694	-1.18793487357596	1.03808342701602	4.51760691919762	18.635939432029	6.63060554067065	7.94121649053334	20.2724041445093	-4.26287894195091	BAD	BAD
0.0254196742617141	0.0770039397961237	0.0554055842371453	-0.0359013411608208	0.987251028317557	-0.914064834777836	-0.0425740259853624	0.498442413565239	-0.152919804577661	0.0100493200974764	-0.233354813469603	0.252511458279398	1.603655838836	1.91408927726991	4.52417126398777	18.3606139953452	6.91926327096609	7.94121649053334	20.2724041445093	-4.26287894195091	BAD	BAD
0.0257355414591195	0.0770540140967934	0.0532053516045363	-0.036947873379563	0.992444049297976	-0.901049065461261	-0.0427188788565689	0.508964338605292	-0.0131494448847433	-0.0230283943199349	-0.0744133218847078	0.652670142762688	6.00791092144394	2.83100590661386	4.52417126398777	18.3606139953452	6.91926327096609	7.94121649053334	20.2724041445093	-4.26287894195091	BAD	BAD
0.0262127990589677	0.0776515165382694	0.0499968942300685	-0.0307936357634481	0.994483318941579	-0.912460196814067	-0.050570530966122	0.505470490984095	-0.0140456704221052	0.0248010015004888	-0.171345891749113	0.289986708201151	9.60747310160578	3.22923154174004	4.52417126398777	18.3606139953452	6.91926327096609	7.9837716230281	20.2221680802589	-4.26320038174947	BAD	BAD
0.0262664326117916	0.0787891814416324	0.048676510700846	-0.0371647575337886	1.00161879705671	-0.928254333439363	-0.0519511365491587	0.481909708563578	-0.197848027750838	-0.0339628157087696	-0.110467429231353	-0.349635334583413	9.75417524556543	3.29593918654156	4.52417126398777	18.3606139953452	6.91926327096609	8.25762649053333	19.8988841445093	-4.26526894195091	BAD	BAD
0.0264827020688538	0.0804261730022714	0.047317463647294	-0.0395597997281261	1.00109017087613	-0.942842363932022	-0.0587274491862657	0.47062577942783	-0.0108226132888557	0.142310439470246	-0.109245561312049	-0.699876946641628	6.565495632859	2.65556117879404	4.52411366952971	18.3672568639255	6.92330954640069	8.25762649053333	19.8988841445093	-4.26526894195091	BAD	BAD
0.0262509339453951	0.0824409122108358	0.0545317109323202	-0.034099559334451	0.997305045471612	-0.94406560736298	-0.0638979388761769	0.479136539599235	0.23170701196721	-0.151961760090573	0.0122265948193268	-0.789627239556946	2.97343338577814	1.87022127394007	4.51780826398777	19.0945139953452	7.36629327096609	8.25762649053333	19.8988841445093	-4.26526894195091	BAD	BAD
0.0273105641935049	0.0846521276975525	0.0594006002967054	-0.0325588062215852	0.999595179400056	-0.936275091481591	-0.0678697145295614	0.486549084247543	-0.0114292460346761	0.142490298833585	0.0723504608975514	-0.680417675421556	2.07568306569874	1.295200193765	4.51780826398777	19.0945139953452	7.36629327096609	8.25762649053333	19.8988841445093	-4.26526894195091	BAD	BAD
0.028071354355567	0.0869083267929614	0.062126672336612	-0.0311514506030885	0.99481104525956	-0.928357802183072	-0.0649155971416962	0.491129253066054	0.107407201956783	-0.0312831022567419	0.0722031060170014	-0.844686690672168	4.30544028056578	0.68407238416219	4.51780826398777	19.0945139953452	7.36629327096609	8.25762649053333	19.8988841445093	-4.26526894195091	BAD	BAD
NaN	0.0891489758862971	0.0561067653848858	-0.0365183806088579	0.992840187011956	-0.921684337826307	-0.0575462491677753	0.472422410715141	-0.0716268740312931	0.206221928719451	0.0733272553174305	-1.14930088869691	6.54803048394181	0.356251680519306	4.51780826398777	19.0945139953452	7.36629327096609	7.95874331698878	20.2517138369411	-4.26301133067196	BAD	BAD
NaN	0.0913655262693046	0.064153832686069	-0.0364225231745258	0.989616410948372	-0.921827623500364	-0.0552658618791847	0.46997734952533	0.106355845034064	0.25707993513581	0.130289815217078	-1.2846786852262	8.38762918921234	-0.184419044207455	4.50960259584431	19.086286832109	7.35638570379172	7.94121649053334	20.2724041445093	-4.26287894195091	BAD	BAD
NaN	0.0935246826069012	0.0608335624741391	-0.0382899411364978	0.99574160787184	-0.924170721832379	-0.0459798256123436	0.486853818652259	-0.0676865642674674	-0.0969712280220009	0.0200003693471935	-1.52923786539866	9.08504120986973	-0.679786767709128	4.14942326398777	18.7251639953452	6.92150327096609	7.94121649053334	20.2724041445093	-4.26287894195091	BAD	BAD
NaN	0.0955587850381443	0.0587943402801186	-0.0339093711520149	0.995908674550114	-0.926592694008265	-0.0471132427547964	0.489339654610043	0.234351604068661	-0.150477143195073	0.371293870898498	-2.26220242031342	11.1437922820499	-1.58826444144346	4.14942326398777	18.7251639953452	6.92150327096609	7.94121649053334	20.2724041445093	-4.26287894195091	BAD	BAD
NaN	0.0973978521754489	0.0564928749088575	-0.0292575774201371	0.999575122932578	-0.936064700478275	-0.0465395788179862	0.460118417278733	0.222900654126065	0.0175393232256118	0.195098885955829	-2.89077904923383	11.2539209663262	-1.91159994954654	4.14942326398777	18.7251639953452	6.92150327096609	7.94121649053334	20.2724041445093	-4.26287894195091	BAD	BAD
NaN	0.0989868206577805	0.0602087865856082	-0.0307800259904485	0.994798716049272	-0.946478057228301	-0.0504107219467647	0.44531776923361	-0.129446546337192	-0.213400505319533	0.251960869966512	-3.33143064517205	8.25299975113391	-1.97691043561037	4.14942326398777	18.7251639953452	6.92150327096609	7.95523216935081	19.9003669525627	-3.81881369442071	BAD	BAD
NaN	0.100354179167343	0.0584877160803031	-0.0360446474046188	0.992997095873412	-0.946994467126184	-0.049936485106665	0.443309626775158	0.105805914826638	-0.157326028306611	0.190491292196772	-3.64509841507529	4.85787562796421	-1.67154400726802	4.17571924404245	18.7384118341809	6.92135778876201	7.95530649053333	19.8983941445093	-3.81645894195091	BAD	BAD
NaN	0.101722651327015	0.0613021416672825	-0.0373043432567101	0.996026116866136	-0.936222117640196	-0.050247844073008	0.438805956033138	-0.0161740979656952	-0.210571592577931	0.133788253672584	-4.01028729370732	2.08385054243543	-1.48862701625361	4.88327026398777	19.0948739953452	6.91744327096609	7.95530649053333	19.8983941445093	-3.81645894195091	BAD	BAD
NaN	0.103480735591693	0.0599411841264616	-0.0345094799824634	1.00275243266284	-0.926805954263744	-0.051060424937847	0.465243379566429	-0.073174156743077	-0.0974406822280662	0.184572742438458	-3.69603193483506	2.01700316193007	-1.41646615668118	4.88327026398777	19.0948739953452	6.91744327096609	7.95530649053333	19.8983941445093	-3.81645894195091	BAD	BAD
NaN	0.105969211059268	0.0607827334519229	-0.034098212094062	0.996580404720121	-0.926218455675269	-0.040960884682287	0.465313091493242	-0.0084347341110928	-0.147153318224518	0.0196597869452046	-3.30998139996137	3.92908298465416	-0.925988100435261	4.88327026398777	19.0948739953452	6.91744327096609	7.97950133685564	19.8984990334473	-3.80123924342612	BAD	BAD
NaN	0.109296242707572	0.0599751547223432	-0.0355150039555336	0.992687209167758	-0.932955741246453	-0.037237217351601	0.460873025752356	0.107188965754164	0.0281094586752746	0.235702149457755	-2.60814752360925	5.19255176820748	-0.522318159969738	4.88327026398777	19.0948739953452	6.91744327096609	8.64962649053334	19.9014041445093	-3.37969894195091	BAD	BAD
NaN	0.113372612848264	0.0623455916298972	-0.0265959168431402	0.988866454199132	-0.943728758134047	-0.0366671190831458	0.453526831115238	0.0419147292417199	0.0678490076718724	-0.10094015647309	-1.53267721154192	5.9469071238009	-0.683622073808244	4.88305701437034	19.1098470913269	6.9174486672067	8.64962649053334	19.9014041445093	-3.37969894195091	BAD	BAD
NaN	0.118084431392055	0.0575227384484584	-0.0351602222823805	0.993665161004453	-0.934571306922813	-0.0332111745313208	0.476030423964439	-0.0693631701546884	-0.265690979428169	0.118292808135761	0.775636340575447	7.65598081890805	-0.425445681843807	4.87892326398777	19.4000939953452	6.91755327096609	8.64962649053334	19.9014041445093	-3.37969894195091	BAD	BAD
NaN	0.123391744424528	0.059908236364143	-0.0370491620379734	0.998702762153731	-0.924280434283854	-0.0288764125694105	0.486826875743572	0.0481802175226322	-0.104262800978846	-0.109492485004671	2.02405864012974	10.3740520409262	0.0284292034207374	4.87892326398777	19.4000939953452	6.91755327096609	8.64962649053334	19.9014041445093	-3.37969894195091	BAD	BAD
NaN	0.12930991895656	0.059706478585225	-0.030581012882641	0.999627844972746	-0.922138836156706	-0.0322864657852528	0.496304290171475	0.0447226490344891	-0.267757730739694	-0.0517325085415294	2.36717663487253	13.2202877961673	0.762091548346618	4.87892326398777	19.4000939953452	6.91755327096609	8.618664413461	19.9013438524857	-3.34152220245005	BAD	BAD
NaN	0.135855579608536	0.0579325363765197	-0.0376755452226357	0.998687269711295	-0.931762578630624	-0.0354386976025621	0.47694597459813	-0.0210723475886238	-0.150741488404152	-0.0407817676992523	1.70271578332158	14.234294698578	1.34679440206474	4.87892326398777	19.4000939953452	6.91755327096609	8.28501649053333	19.9006941445093	-2.93012894195091	BAD	BAD
NaN	0.142986938259111	0.057350467371775	-0.0333727765067395	0.999129566156933	-0.950348545372418	-0.0443807322792562	0.449497569438482	-0.122141429667761	-0.0791436821854561	0.115950516983717	1.29091875443302	12.33103671079	1.0581228385516	4.85599513143375	19.3809330085659	6.89386230600754	8.28501649053333	19.9006941445093	-2.93012894195091	BAD	BAD
NaN	0.150536957761419	0.0566743685084985	-0.0372444058941275	0.998128418148643	-0.953721428457877	-0.0423221515308875	0.431058835642675	0.110108898443112	0.142387047216245	-0.112561995329337	1.08193239142765	8.17615159410407	0.9489985	4.51024926398777	19.0919939953452	6.53661327096609	8.28501649053333	19.9006941445093	-2.93012894195091	BAD	BAD
NaN	0.158162074208506	0.0596841249403824	-0.0335443479590652	0.997081820219836	-0.952746523881513	-0.0471692975791817	0.431181251900487	0.0933576510267913	0.0780101174658904	-0.100158775975128	0.691184660550398	4.27621526125842	0.933752616947041	4.51024926398777	19.0919939953452	6.53661327096609	8.28501649053333	19.9006941445093	-2.93012894195091	BAD	BAD
NaN	0.165317182391148	0.0639517423537125	-0.0337755201637252	0.994296234905083	-0.939128603212017	-0.044753850182636	0.434345781465552	-0.142135921584793	-0.0256284099905757	0.053287036837511	0.190834579696484	1.95545265009005	0.785896223170849	4.51024926398777	19.0919939953452	6.53661327096609	8.43894262859608	19.9013884790738	-2.81172193431802	BAD	BAD
NaN	0.171296042241915	0.0604718216932449	-0.0377573091359969	0.988440647970819	-0.930356558182852	-0.044047311797665	0.443816745979325	-0.181569253415237	0.0905083850586052	-0.168850877301492	-0.295136433965494	0.750801	0.508100758988227	4.51100888071859	19.038663571731	6.53659215836768	9.42449649053334	19.9058341445093	-2.05358894195091	BAD	BAD
NaN	0.175431900140651	0.0620795511589118	-0.0356552835490785	0.999430268608842	-0.925644551749668	-0.0451333155507864	0.44063578812534	0.0482183815513932	0.11906169080656	-0.112157006183495	-0.695412552775113	0.750801	0.409581079664851	4.52068326398777	18.3594539953452	6.53632327096609	9.42449649053334	19.9058341445093	-2.05358894195091	BAD	BAD
NaN	0.177368073986015	0.0587285929036266	-0.0319831882801278	0.997267836386686	-0.932489144483561	-0.0381707369298873	0.435283022644951	0.0192409732518557	-0.204970901181055	-0.12144972835597	-0.336339451558788	2.23779458352733	-0.213339516429898	4.52068326398777	18.3594539953452	6.53632327096609	9.42449649053334	19.9058341445093	-2.05358894195091	BAD	BAD
NaN	0.177164078814363	0.0571234145480927	-0.0310143303397202	0.997095563627813	-0.933995420009605	-0.0420317780092388	0.435611399723986	-0.298355090488578	-0.0940410968005043	-0.243452404258761	-0.0131104378260142	3.0736909866147	-0.439463904827568	4.52068326398777	18.3594539953452	6.53632327096609	9.42449649053334	19.9058341445093	-2.05358894195091	BAD	BAD
NaN	0.175247034086239	0.0546317362134862	-0.0349624828564479	0.99485959998834	-0.928442572695461	-0.0438044459592852	0.449088869733813	0.00200543997777199	-0.108852794926309	-0.340010736384392	0.125882049025082	3.07589008976382	-0.510165805436737	4.52068326398777	18.3594539953452	6.53632327096609	9.42449649053334	19.9058341445093	-2.05358894195091	BAD	BAD
NaN	0.172322329020118	0.0563234202815221	-0.0338451699401369	0.99481725875315	-0.920607193933975	-0.0397867545710519	0.463681562488725	0.161705499343255	-0.268763089723623	-0.161791050426272	-0.685480973245427	4.33373072618989	-0.629360053332573	4.52058465502253	18.3910595872302	6.57474379979509	9.04459715124427	20.6116153393455	-2.89321818355335	BAD	BAD
NaN	0.169178389825483	0.0560317914862589	-0.0367392203232945	0.993877560126952	-0.924859074088098	-0.0464622797526993	0.451495216724794	0.0483555014661265	-0.202885325715099	-0.039498346615261	-1.50194223760149	4.406892	-0.868977843752639	4.51953626398777	18.7270839953452	6.98322327096609	9.02256649053334	20.6525441445093	-2.94190894195091	BAD	BAD
NaN	0.166415666316155	0.0617282410792873	-0.0383221833324243	0.990140655181608	-0.923244681839046	-0.0430117161069939	0.451417992042822	0.0426279270984404	-0.0821875012166188	0.0827310173441529	-2.43455362877147	4.01476711117481	-0.762203692074335	4.51953626398777	18.7270839953452	6.98322327096609	9.02256649053334	20.6525441445093	-2.94190894195091	BAD	BAD
NaN	0.164310196289706	0.0605695867628581	-0.0332815246850572	1.00089363846267	-0.929789376560642	-0.0458151837725747	0.451905445660139	-0.00193396128029618	0.0214111658700357	0.199098604173668	-2.22523748923688	3.66105572945719	-0.9958021899586	4.51953626398777	18.7270839953452	6.98322327096609	9.02256649053334	20.6525441445093	-2.94190894195091	BAD	BAD
NaN	0.162839157670579	0.0579897246272906	-0.0353745343297059	0.994488809903566	-0.941375391193668	-0.0503986206023477	0.456669118953185	0.12220209889587	-0.0389520842484868	0.259940175525093	-0.998937984832056	2.50890312723447	-0.701498647728477	4.51953626398777	18.7270839953452	6.98322327096609	9.02256649053334	20.6525441445093	-2.94190894195091	BAD	BAD
NaN	0.161751167524839	0.059243747667559	-0.0334536491262499	0.995851973581931	-0.948402047500275	-0.0485905704156175	0.453018164154347	0.221674051006176	-0.0753283118836056	0.278274970552106	-1.10394733228356	1.5098656987734	-0.575652563480617	4.51999763663823	18.6906051959467	6.97685662701289	9.03659031261731	20.2802907947839	-2.49758568753424	BAD	BAD
NaN	0.160684862357646	0.0625369861296603	-0.0280808780993679	0.996071401045197	-0.962614973484193	-0.0554752756792276	0.441408843335626	0.103606236511871	0.0624305035214513	-0.0200400301965622	-1.91050711006185	-0.192001435044097	-0.6360431	4.52417126398777	18.3606139953452	6.91926327096609	9.03665649053333	20.2785341445093	-2.49548894195091	BAD	BAD
NaN	0.159332740010253	0.060901389524816	-0.0281259046385821	0.994527063329418	-0.967871067380025	-0.0549425257997016	0.436267019928034	0.0284594125048675	-0.159808910457364	0.22144928353278	-2.09242041649514	-2.88387001290184	-0.632290654598672	4.52417126398777	18.3606139953452	6.91926327096609	9.03665649053333	20.2785341445093	-2.49548894195091	BAD	BAD
NaN	0.157551291922949	0.0584260826854896	-0.0322644144607253	0.999260668201757	-0.959212755723883	-0.0501089057684638	0.440104914296167	-0.131262660373592	-0.207085003872271	-0.0448688755970069	-1.9315191856279	-5.26049807543869	-0.368978553166227	4.52417126398777	18.3606139953452	6.91926327096609	9.03665649053333	20.2785341445093	-2.49548894195091	BAD	BAD
NaN	0.155391425736895	0.0589041713693058	-0.0329644502615249	0.996288834354782	-0.957113489295707	-0.05130342938149	0.441029502115999	-0.0895117981974676	-0.093780489357649	0.00953078533809464	-2.77861367633621	-6.60455410241776	0.535214742593069	4.52417126398777	18.3606139953452	6.91926327096609	9.03633340135362	20.2785128886422	-2.51125548136228	BAD	BAD
NaN	0.153085122781253	0.0591981784775234	-0.0291289430622231	0.999803056965751	-0.952639775492084	-0.0453595829481997	0.442134639883443	-0.17180724502662	0.346897344772879	0.0233608481991268	-2.8833885444762	-7.86451225205961	0.882491662860693	4.56435280135781	18.4363657968195	6.87589182811027	9.02753649053334	20.2779341445093	-2.94053894195091	BAD	BAD
NaN	0.150964496860541	0.0586405936044253	-0.0360937747331636	0.997132810828928	-0.954706866231096	-0.039655592632715	0.445000677041443	0.04094249635515	0.0335727284713176	0.124482514682355	-3.80505092841745	-9.73048288243164	0.708627509062009	4.88065126398777	19.0326639953452	6.53448327096609	9.02753649053334	20.2779341445093	-2.94053894195091	BAD	BAD
NaN	0.149314188904085	0.0601076267078886	-0.0329396570377621	0.999114029544838	-0.932768395717054	-0.0355748000738177	0.459906428733275	0.000775256961344962	0.0937468291132661	0.0562352093778109	-3.44025845952568	-11.2896877501437	-0.330166900957866	4.88065126398777	19.0326639953452	6.53448327096609	9.02753649053334	20.2779341445093	-2.94053894195091	BAD	BAD
NaN	0.148252562408522	0.0586706600152444	-0.0322028101996125	0.991952542047958	-0.923485503072251	-0.0260750627044594	0.459641795841036	0.0950444431640205	0.146570971434395	-0.0439325799390539	-4.13291555022191	-10.6410146962539	-1.26761058761754	4.88065126398777	19.0326639953452	6.53448327096609	9.02753649053334	20.2779341445093	-2.94053894195091	BAD	BAD
NaN	0.147700872852135	0.0611644601452586	-0.0330867857524911	0.994718542444407	-0.925277406696625	-0.0334863369748351	0.449838518136779	-0.0062427092787881	0.161224415682194	0.00966329882234207	-4.73509381527347	-7.67961005381275	-2.3915588912497	4.88065126398777	19.0326639953452	6.53448327096609	8.99634676906448	20.2778734108626	-2.90208256797046	BAD	BAD
NaN	0.14741895662589	0.0598518158522467	-0.0334646813458289	0.990806068531789	-0.925237604567091	-0.0324088003539149	0.455562762788446	0.0324720529081204	0.243737897105908	0.00194201190121093	-3.69302486203969	-3.83567603592505	-3.60886801460541	4.87984993444202	19.1250882847729	6.5907816145357	8.66291649053333	20.2772241445093	-2.49096894195091	BAD	BAD
0.0782374052782818	0.147096618720051	0.0568778445927829	-0.0332816614012396	0.993491608232294	-0.925243163956257	-0.0391859424185355	0.450347608808725	-0.0678933715432161	0.0860054796416974	-0.0435154055153443	-2.22182956319446	-0.965334018797646	-4.03066910768269	4.87428826398777	19.7665639953452	6.98152327096609	8.66291649053333	20.2772241445093	-2.49096894195091	BAD	BAD
0.0794762942506957	0.146484293095976	0.05749495668352	-0.034298528875519	0.996684101918439	-0.924639928049541	-0.0454458080617543	0.443675502780514	-0.00584121606417552	0.0779429339273004	-0.00645218765035107	-0.578004367794248	0.147985228142499	-3.79660389100121	4.87428826398777	19.7665639953452	6.98152327096609	8.66291649053333	20.2772241445093	-2.49096894195091	BAD	BAD
0.0797646495974007	0.145506134348254	0.0612682916724589	-0.0325995103059694	0.993488993623333	-0.91588294714371	-0.0495916632466091	0.43924367519866	0.0396752811064841	0.00171939845465519	-0.120471802847272	0.211694352847802	-0.620988186146407	-3.10429462570156	4.87428826398777	19.7665639953452	6.98152327096609	8.66291649053333	20.2772241445093	-2.49096894195091	BAD	BAD
0.080809771396448	0.144323256625947	0.0613069089142376	-0.0333628179000747	0.997036984310754	-0.908381144928444	-0.0437089175733882	0.436226272985737	-0.0392649484829712	-0.129682807448371	-0.131539662442014	0.761527679273254	-1.81255982950739	-1.85624598493553	4.87428826398777	19.7665639953452	6.98152327096609	8.66111353601254	20.2262394667059	-2.61153626860786	BAD	BAD
0.0818545532978363	0.14331667747005	0.0612583208628765	-0.035127637110076	0.996106605576631	-0.904054063164836	-0.0449593162084569	0.435323946563447	-0.173825353638388	0.0010868886698595	0.106268978462353	0.937751855830521	-2.80453084778318	-0.547779055744456	4.8249168523811	19.621897876657	6.98175986272521	8.64962649053334	19.9014041445093	-3.37969894195091	BAD	BAD
NaN	0.142934896631818	0.0604067261242077	-0.0327722178945111	0.998962874251609	-0.90916830518105	-0.0454221456974157	0.435363782269039	-0.00495455523324727	-0.136898893024794	-0.0683593262053239	1.78833862850162	-4.11751651210051	0.486677213539072	4.51953626398777	18.7270839953452	6.98322327096609	8.64962649053334	19.9014041445093	-3.37969894195091	BAD	BAD
NaN	0.143474123122685	0.0577494289583548	-0.030799078635979	1.00298918566154	-0.911487139972002	-0.0463179302401579	0.428316093351029	0.0481672156330401	-0.0248862184391241	-0.172751894891212	3.05856336808992	-5.67498343710252	1.30899312344259	4.51953626398777	18.7270839953452	6.98322327096609	8.64962649053334	19.9014041445093	-3.37969894195091	BAD	BAD
NaN	0.144939537478569	0.0573005856117735	-0.0294321762221193	0.999783650954251	-0.919176967619294	-0.0461924936510292	0.443781737202085	0.0206771411026483	0.0353738858329827	-0.17257496727446	3.34004974212785	-6.6127974972132	2.05296719055563	4.51953626398777	18.7270839953452	6.98322327096609	8.64962649053334	19.9014041445093	-3.37969894195091	BAD	BAD
NaN	0.1469942379538	0.0586878398209726	-0.0332752599843944	1.00007137429736	-0.929294070633287	-0.0409766736392995	0.45969298108118	-0.11916075800626	0.0685376505547441	-0.172302963789524	2.3687887587753	-6.08008517618935	2.33548794277835	4.51953626398777	18.7270839953452	6.98322327096609	8.64962649053334	19.9014041445093	-3.37969894195091	BAD	BAD
NaN	0.148958267747358	0.0535123361759059	-0.0322218836998385	0.999638114516794	-0.946159346104831	-0.0371395065272029	0.458202957665134	-0.0610242933400524	-0.00614461947112132	-0.162744615624729	1.77407619895551	-4.22776350502999	2.06285258223859	4.46444365423202	18.6710746666475	7.04199008535556	8.30870880680907	20.2556199351365	-2.5348624547547	BAD	BAD
NaN	0.149937929564251	0.0622816872985199	-0.0345897567049749	0.998541567527963	-0.965351781327107	-0.0398547894767706	0.444376751126289	-0.284747906656653	0.146568695974084	-0.129793831510146	0.856095762270475	-2.6818035107828	1.58018260670208	4.15871026398777	18.3602539953452	7.36811327096609	8.28917649053334	20.2759141445093	-2.48645894195091	BAD	BAD
NaN	0.149113330352515	0.0642409127840547	-0.0325672244327869	0.995294743457025	-0.964692373363958	-0.0423703094272613	0.449717585289615	-0.0851064882513041	0.127407141549203	-0.213199822718288	0.994470878091423	-2.67117510543959	0.852055654574777	4.15871026398777	18.3602539953452	7.36811327096609	8.28917649053334	20.2759141445093	-2.48645894195091	BAD	BAD
NaN	0.146029435907869	0.0615495177406844	-0.0339594940086242	0.99444958684443	-0.956475866004078	-0.0475649225008682	0.450203708689379	-0.107367388887461	0.0453994140406438	-0.139716471607519	1.48424734647097	-3.18286425436173	0.29163136245773	4.15871026398777	18.3602539953452	7.36811327096609	8.28917649053334	20.2759141445093	-2.48645894195091	BAD	BAD
NaN	0.140757822055737	0.059627483474492	-0.037779323824808	0.990527963624474	-0.938866145260768	-0.0470793187386969	0.461913543075297	0.0689517814099365	0.0971951051275205	-0.273056916684413	2.35090257457741	-3.88205884680295	-0.382758286120745	4.15871026398777	18.3602539953452	7.36811327096609	8.28917649053334	20.2759141445093	-2.48645894195091	BAD	BAD
NaN	0.133916033013836	0.0564650760697937	-0.0326932858001406	0.9943038704965	-0.934192202012539	-0.0494517826037803	0.464379592129403	0.172505687497598	-0.144325912949996	-0.130414564790179	2.363096	-4.00744198713127	-0.270766447852384	4.27977555883479	18.4213609670145	7.2933250397514	8.26605212111259	20.6477862713568	-3.37424750197749	BAD	BAD
NaN	0.126488583272918	0.058749729585683	-0.0362544916984626	0.998910877102642	-0.926408703544251	-0.0531596535542034	0.453171532354794	0.0992880530628457	-0.0636046043899366	0.0627646268898343	1.61709939140919	-4.71256992678459	-0.146171125527245	4.88848626398777	18.7286039953452	6.91729327096609	8.26595649053333	20.6493241445093	-3.37791894195091	BAD	BAD
NaN	0.119469148716451	0.0555575911176789	-0.0397915389742284	0.999851518403702	-0.922937575448898	-0.0555415138437009	0.454580548277897	-0.19762967839099	0.0452420523520751	-0.0191097192738068	1.10785014234171	-6.11564715782368	0.2174408	4.88848626398777	18.7286039953452	6.91729327096609	8.26595649053333	20.6493241445093	-3.37791894195091	BAD	BAD
NaN	0.113570180077418	0.0556213155517569	-0.0386417452640619	0.999335301205785	-0.920915568657254	-0.0554758930484715	0.458813111760453	0.088979283374545	-0.13312449182344	-0.107038405999636	0.0591025070694624	-7.257779	0.212684128075969	4.88848626398777	18.7286039953452	6.91729327096609	8.26595649053333	20.6493241445093	-3.37791894195091	BAD	BAD
NaN	0.109161076880229	0.0562732230709811	-0.0364244099091956	1.0022816546785	-0.918216370840386	-0.0528770750436046	0.476358497764856	0.00841509574308582	-0.0337052831637688	0.162716066971202	-0.443453739462488	-7.19091661240329	0.0455261038488558	4.88848626398777	18.7286039953452	6.91729327096609	8.26822800760357	20.6223345324283	-3.39387104772261	BAD	BAD
NaN	0.10632642795811	0.057425741928673	-0.0336768024962466	1.00042224169152	-0.913272362481958	-0.0560857065516874	0.480832294844014	0.0771504038421021	-0.0121404480973808	0.0338807044837194	-1.02060425380696	-5.3071875800951	0.356210202433271	4.82168651695547	18.7280882501534	6.84909671403928	8.32904649053334	19.8997041445093	-3.82097894195091	BAD	BAD
NaN	0.104909988546069	0.0576764895542773	-0.0348598056168813	0.996020431601494	-0.920084253474057	-0.0551290568658901	0.479408831229084	-0.0867169713953012	0.0864040930764348	0.14483267481604	-1.88579359228881	-3.33049772336162	0.715403103719648	4.51546626398777	18.7257239953452	6.53647327096609	8.32904649053334	19.8997041445093	-3.82097894195091	BAD	BAD
NaN	0.104557149342023	0.0587951212877111	-0.0380606540506918	0.99081767991224	-0.924941008292219	-0.0534253550114296	0.468803556251509	-0.0916892877029458	0.0641945913167966	0.183280886889151	-2.54508943284043	-2.71914482785213	0.879983689146656	4.51546626398777	18.7257239953452	6.53647327096609	8.32904649053334	19.8997041445093	-3.82097894195091	BAD	BAD
NaN	0.104796357339916	0.0592946464529697	-0.0360101987860261	0.99276659852698	-0.927380555900206	-0.0554598111758778	0.459371012603789	0.133601970382653	-0.056365191641935	0.156236659375332	-2.81410791156721	-3.54616061066363	0.742918755950748	4.51546626398777	18.7257239953452	6.53647327096609	8.32904649053334	19.8997041445093	-3.82097894195091	BAD	BAD
NaN	0.105115478753405	0.0626092447263802	-0.0340717755499973	0.995058549478198	-0.933850330877555	-0.0532792603819437	0.466215833054754	0.198981692461082	-0.119884311777178	0.232035763483378	-3.36245374114855	-5.85081766456803	0.44029213375376	4.51546626398777	18.7257239953452	6.53647327096609	8.32404105576342	19.9320000501995	-3.78270355697509	BAD	BAD
NaN	0.105015407716716	0.060608464689796	-0.034317497646361	0.997266254532804	-0.932241550449311	-0.0524822537129952	0.473694416368704	0.0364018854531878	0.037799063249607	0.109642714230363	-4.41973905629928	-7.61491107623597	0.211578549387303	4.58642576924827	18.7260163342746	6.52379306990409	8.27092649053333	20.2747041445093	-3.37654894195091	BAD	BAD
NaN	0.104082573223071	0.0632414704727742	-0.0332854550019377	0.992898420436328	-0.943906424807117	-0.0531898938147016	0.445478847905908	-0.0378171947998699	0.0980059938632733	0.0468017208875092	-5.28234892454616	-8.44764959863705	0.111174791314137	4.88441626398777	18.7272439953452	6.47054327096609	8.27092649053333	20.2747041445093	-3.37654894195091	BAD	BAD
NaN	0.102076367932644	0.0613383706848604	-0.0319482895667767	0.991275213238426	-0.950087751670076	-0.0567348921469287	0.416454685465645	-0.0884907867029394	0.0987442500821614	0.205855604708321	-4.78974316303168	-10.4291850561351	-0.256096121999525	4.88441626398777	18.7272439953452	6.47054327096609	8.27092649053333	20.2747041445093	-3.37654894195091	BAD	BAD
NaN	0.0990130079639115	0.060754562762996	-0.0307921322327695	0.994188664755896	-0.940137323103175	-0.0622038803662967	0.425407305059709	0.0853661861899309	-0.142400949359844	0.217854421438166	-2.96034406121208	-12.4221607449698	-0.109858190625023	4.88441626398777	18.7272439953452	6.47054327096609	8.27092649053333	20.2747041445093	-3.37654894195091	BAD	BAD
NaN	0.0952205805779606	0.0580665091265821	-0.0359270939153062	1.0007894432352	-0.922988173765571	-0.0643038866763429	0.460637479954407	-0.038788941526035	-0.297883879497801	0.083943549527637	-1.61120845357611	-11.4077021065262	0.206311564172509	4.88441626398777	18.7272439953452	6.47054327096609	8.22600665549555	20.2743907915003	-3.49730292996776	BAD	BAD
NaN	0.0912668174441636	0.0617477727609296	-0.0370142828200563	0.998608703566742	-0.904808793794297	-0.0608862228894576	0.50734503773861	-0.0991231228349896	-0.166540314061375	0.11983629537684	-1.41347972539238	-6.78734164608429	0.557926324960968	4.81024200694274	18.6517550701404	6.56293448422721	7.94121649053334	20.2724041445093	-4.26287894195091	BAD	BAD
NaN	0.0877424782218641	0.0601877168154803	-0.035483259278363	0.995615901660417	-0.901241090369956	-0.0593079655915831	0.512010806830187	0.0226455247997073	-0.201536288967137	0.0586431569596087	-2.26403379607692	-1.53560059792536	0.804215909359672	4.52417126398777	18.3606139953452	6.91926327096609	7.94121649053334	20.2724041445093	-4.26287894195091	BAD	BAD
NaN	0.0850889088548611	0.0622557256199914	-0.0344263511805136	0.998253869331846	-0.913068134386142	-0.0530805360478002	0.511376758451332	-0.036158130439014	-0.115699889099803	-0.0153838757477659	-2.96710246371967	1.50423526206949	0.994655717116199	4.52417126398777	18.3606139953452	6.91926327096609	7.94121649053334	20.2724041445093	-4.26287894195091	BAD	BAD
NaN	0.0835875128518997	0.0578069125973192	-0.0306479281428289	0.996704175572907	-0.922133169410808	-0.043043237688009	0.496415591347823	0.123677166972339	0.0652061696192828	-0.0854718972843437	-2.56523863070559	1.737365	0.840549790939554	4.52417126398777	18.3606139953452	6.91926327096609	7.94121649053334	20.2724041445093	-4.26287894195091	BAD	BAD
NaN	0.0833837396589539	0.0553599421923276	-0.030584009002621	0.997386593552177	-0.933431734484015	-0.0386852491846742	0.483253858797039	0.145479610858132	0.20692216067388	-0.0292324718176564	-1.71700775819664	-0.273183910078435	0.655824270142506	4.52417126398777	18.3606139953452	6.91926327096609	7.94121649053334	20.2724041445093	-4.26287894195091	BAD	BAD
NaN	0.0844673225112397	0.0537916980448663	-0.0300250164076941	1.00191512303245	-0.93186918790902	-0.0402083995686985	0.477823581080362	0.0890109932688224	0.206776849039969	-0.145720080313656	-1.13440611109251	-3.4854936536048	0.182623931659907	4.60282385829902	18.5214372053764	6.91886464072304	8.23990640118797	20.6285398825354	-3.84655284773311	BAD	BAD
NaN	0.0867021409520816	0.0546099522970468	-0.0298984083814087	1.0018745687476	-0.929799190546564	-0.0412693056132051	0.483964456506949	0.192872583898705	0.166728906404426	-0.0369276159747144	-0.0977200098403479	-6.10193212133753	-0.0184436224100171	4.88327026398777	19.0948739953452	6.91744327096609	8.25682649053334	20.6487141445093	-3.82296894195091	BAD	BAD
NaN	0.089909027473207	0.0534274348816388	-0.0318443771601733	0.992709790544769	-0.925678474148279	-0.052166292862867	0.495598780189792	0.0620423509877837	-0.041116740106312	0.0515164314494544	0.426887167451487	-6.15709626072455	-0.379910721055878	4.88327026398777	19.0948739953452	6.91744327096609	8.25682649053334	20.6487141445093	-3.82296894195091	BAD	BAD
NaN	0.0938956046892372	0.0548600097734048	-0.0306885394316986	0.993676738357408	-0.925125450948546	-0.0454514544231638	0.499906588349801	0.095858609610193	-0.219653865999887	0.179363346011598	0.624912284080394	-4.96512726186037	-0.27313325564594	4.88327026398777	19.0948739953452	6.91744327096609	8.25682649053334	20.6487141445093	-3.82296894195091	BAD	BAD
NaN	0.098419153288239	0.0598962397099533	-0.0316126925154123	0.993158066893665	-0.927060804185547	-0.0528610806199158	0.486558876686736	0.0194145917136098	-0.089030887565912	0.146060605747742	0.323849827453391	-3.73419106034108	0.0905811325455053	4.88327026398777	19.0948739953452	6.91744327096609	8.25682649053334	20.6487141445093	-3.82296894195091	BAD	BAD
NaN	0.103137502673253	0.06053886518366	-0.0354307763821687	0.990710085410051	-0.938945765493383	-0.0515071589276257	0.46782481188623	-0.0472540404240911	-0.288108346426666	0.178615713499564	-0.235649853146151	-3.37078782156797	0.763734716002495	4.71417994916883	18.9239881458523	6.93317597292136	8.26177889391992	20.2754304759679	-3.82160379252644	BAD	BAD
NaN	0.107601307985462	0.0615685023164741	-0.0365783475995265	0.994878558612635	-0.938978828637594	-0.043191559886033	0.469429259026955	0.0333165892618136	-0.249314339950243	0.0744473963586925	-0.234804709452735	-3.485621	1.19443651973967	4.15522126398777	18.3590939953452	6.98518327096609	8.26179649053334	20.2741041445093	-3.82159894195091	BAD	BAD
NaN	0.11133460157527	0.0624072962270204	-0.0359034974714794	0.992859759629477	-0.921864063961196	-0.0337742610297981	0.475870074116642	-0.0286720758088516	0.0125305378328903	-0.0976674036484237	0.209148516540838	-3.47025865221696	1.43367812061426	4.15522126398777	18.3590939953452	6.98518327096609	8.26179649053334	20.2741041445093	-3.82159894195091	BAD	BAD
NaN	0.113960313061496	0.0610986648973867	-0.0378970000929898	0.999402476430877	-0.907387608254278	-0.0299936386157576	0.487003601668521	-0.0312671431751114	-0.0764614375945033	-0.0364959318245901	1.01563150993082	-2.49383240380172	1.24895164351012	4.15522126398777	18.3590939953452	6.98518327096609	8.26179649053334	20.2741041445093	-3.82159894195091	BAD	BAD
NaN	0.115277434780245	0.0564673816407755	-0.0385021555051137	0.997174503278152	-0.888104105379862	-0.034911096937383	0.49805090455289	0.0197406972154454	-0.154969207256721	-0.0492753972979133	1.54678574112942	-0.109794323016941	1.06646464309233	4.15522126398777	18.3590939953452	6.98518327096609	8.26128067951277	20.2877863061971	-3.83793003101459	BAD	GOOD
NaN	0.115267720817522	0.0584587426776801	-0.0358838908335606	1.00097125636218	-0.885267712934346	-0.0317308423788166	0.500718751265432	-0.246397865728499	-0.00239856477756928	-0.203724306279597	1.21963074991276	1.70368434511579	0.960368194824894	4.15251711789089	18.5388810450584	6.96958441095738	8.24769649053334	20.6481141445093	-4.26801894195091	BAD	GOOD
0.0751568183412651	0.114037877517368	0.0565847329829469	-0.0361636249950886	0.998328545559561	-0.89533960427132	-0.0342918405390165	0.497194541276724	-0.168691791447664	-0.0334502635108877	-0.0964494704175531	0.615247401575945	2.16545603551259	1.20666969873058	4.14420626398777	19.0914339953452	6.92164327096609	8.24769649053334	20.6481141445093	-4.26801894195091	GOOD	GOOD
0.0750849171791523	0.111723397835654	0.0599667759316855	-0.0350023395303467	0.994331700337483	-0.916790818392836	-0.0366785514153215	0.489492913036174	-0.0288769633202702	0.147216997390802	-0.0352155463332042	0.369204383669418	1.4200360380366	1.436704	4.14420626398777	19.0914339953452	6.92164327096609	8.24769649053334	20.6481141445093	-4.26801894195091	GOOD	GOOD
0.0747558027738614	0.108425050190863	0.0614486525818673	-0.0382639458175459	0.991034324541355	-0.927762034044636	-0.0348438780000434	0.462211134510659	0.110317727521796	0.0983313694558214	0.0104374769001276	0.252791525404279	-0.815293624680525	1.4086642942672	4.14420626398777	19.0914339953452	6.92164327096609	8.24769649053334	20.6481141445093	-4.26801894195091	GOOD	GOOD
0.075119772548298	0.10421342327227	0.0656900830012487	-0.0339233252153529	0.995260591808022	-0.935285918438827	-0.0367733780107794	0.462423154970805	0.10912482062661	-0.0930291824994474	0.0119396433668895	1.01405388109682	-3.75766446500225	0.991642088337736	4.14420626398777	19.0914339953452	6.92164327096609	8.22148523718529	20.648071661332	-4.22910608561435	GOOD	GOOD
0.0751754173536802	0.0992033599715349	0.0637487177937945	-0.0330176173478041	0.993849034667806	-0.928372386265896	-0.0469499282927046	0.471232610247281	-0.0732878403954567	-0.0312450813873733	0.252403462215705	1.82975998213704	-5.29966408658319	0.162375182922541	4.15093851111463	19.0881520836655	6.92160392384538	7.94537649053333	20.6476241445093	-3.81919894195091	GOOD	GOOD
0.0738912654719404	0.0936553551098139	0.066672730320004	-0.0367792739934509	0.99384409007575	-0.919761697057957	-0.0514673247618915	0.495338475613778	0.168535351245629	0.205544533018079	0.0724288182396373	2.00061166528442	-4.07117914477527	0.2174408	4.88848626398777	18.7286039953452	6.91729327096609	7.94537649053333	20.6476241445093	-3.81919894195091	GOOD	GOOD
0.0729876803298781	0.0879739751204788	0.063143097928115	-0.0320562657870006	0.998548273370942	-0.92116520548629	-0.0566810421380858	0.499471380958854	-0.137631254734345	0.0875324411547427	0.189300610429966	1.4857990542421	-1.54427251431802	0.231679457196613	4.88848626398777	18.7286039953452	6.91729327096609	7.94537649053333	20.6476241445093	-3.81919894195091	GOOD	GOOD
0.0693284725130714	0.0825823217981796	0.0553849748447188	-0.0340590195398909	0.989648679750437	-0.93151591777228	-0.0663869862338451	0.478160791946019	-0.136563427671014	0.144739246666116	-0.0490940034063739	0.703297914238327	-0.55621568937664	0.370293365604384	4.88848626398777	18.7286039953452	6.91729327096609	7.94537649053333	20.6476241445093	-3.81919894195091	GOOD	GOOD
0.0705718264500093	0.0778276123978364	0.054843376143014	-0.0326795423263789	0.994409872111819	-0.944606463684881	-0.0684444895887041	0.473264474147138	-0.0720193856202514	0.0276650617011009	0.0683001056256379	-0.961136819653923	-1.38668173494895	0.524815629855497	4.88848626398777	18.7286039953452	6.91729327096609	7.9448071530562	20.5962715463911	-3.87992097364715	GOOD	GOOD
0.0695221094439648	0.0739648060302115	0.0510637477036832	-0.0346766892703886	0.994910466902248	-0.933650194326466	-0.0650700124105812	0.496129516864836	0.108720540001847	0.0852028996218514	-0.0525722265929241	-1.18472427373106	-2.76195135733241	0.00607250888344832	4.88838348070705	18.7367304162843	6.91871183546829	7.94121649053334	20.2724041445093	-4.26287894195091	GOOD	GOOD
0.069423065162055	0.0711212504152967	0.0521248118237753	-0.0354700278187123	0.995919758184693	-0.920382020974607	-0.0500433097784233	0.505278125642187	0.0496307175912826	0.0278418346852277	-0.113562517553935	-0.88452877116277	-2.57438976788263	-1.02834397461065	4.88385126398777	19.0950639953452	6.98126327096609	7.94121649053334	20.2724041445093	-4.26287894195091	GOOD	GOOD
0.0704254768170324	0.0692551887665252	0.0555501088705878	-0.0298227121149823	0.999173933165891	-0.909293239793507	-0.0454733363593833	0.514037658857985	0.103147379810776	0.0814415011314339	-0.171178133316433	-0.74329105383613	-0.694745454041099	-1.90629621831149	4.88385126398777	19.0950639953452	6.98126327096609	7.94121649053334	20.2724041445093	-4.26287894195091	GOOD	GOOD
0.0703620736936893	0.0682024316768376	0.0607750780346662	-0.0335552636309047	0.996827050820747	-0.913431208439999	-0.044751324036707	0.509016207693012	-0.128440141878752	-0.0920669963669043	-0.10257981454697	-0.503409109436125	0.496131908955962	-2.09024882592336	4.88385126398777	19.0950639953452	6.98126327096609	7.94121649053334	20.2724041445093	-4.26287894195091	GOOD	GOOD
0.0706673784544365	0.067772640585045	0.0593504938709363	-0.0344500140489571	0.999021290816837	-0.926380571925242	-0.0478316565111185	0.481116887247722	0.163865657837241	-0.0336361634857549	0.182989378289953	-0.0791963488029391	0.304837030586611	-1.81356848143393	4.88385126398777	19.0950639953452	6.98126327096609	7.94121649053334	20.2724041445093	-4.26287894195091	GOOD	GOOD
0.069945688053946	0.0677937926673009	0.0584241729667818	-0.0321136244148252	0.994861189408205	-0.931065267884829	-0.0497765426877846	0.46149737195813	-0.0736253069407938	-0.0313007974141775	-0.107365653993174	0.710436612776358	-2.07655153257964	-1.27477145618637	4.88401532918306	19.0820924027961	6.97899892349196	7.94121649053334	20.2724041445093	-4.26287894195091	GOOD	GOOD
0.0689185401046516	0.0681134465308954	0.0607374191532981	-0.032658310070503	0.995185987302399	-0.925180126533321	-0.0530382747055322	0.459450345954021	-0.0137649420942873	0.0290378553844187	0.00786985713583568	1.34572581532884	-4.54150251310236	-0.603908706201287	4.88848626398777	18.7286039953452	6.91729327096609	7.94121649053334	20.2724041445093	-4.26287894195091	GOOD	GOOD
0.0713294612687501	0.0685955020324236	0.059435053919312	-0.0355750093394819	1.00367141748121	-0.912080657525476	-0.0489194498335803	0.475658872546429	-0.0137818780811967	0.0820871643702471	-0.0507380110319668	1.372346	-5.65646656555078	0.014465820896627	4.88848626398777	18.7286039953452	6.91729327096609	7.94121649053334	20.2724041445093	-4.26287894195091	GOOD	GOOD
0.0713688397853138	0.0690904984199332	0.0591894153586514	-0.0367756379961554	0.996878609047672	-0.897633603425769	-0.0464217128529952	0.500104569319023	-0.000276285748579417	-0.0359229590090579	-0.0507467002929195	0.948841118806517	-3.19602727523619	0.570626848295581	4.88848626398777	18.7286039953452	6.91729327096609	7.94121649053334	20.2724041445093	-4.26287894195091	GOOD	GOOD
0.071293318649802	0.0693931919249187	0.0544965647763142	-0.0326833719647921	1.00004795629519	-0.902058821585658	-0.048851835399629	0.503031658606147	0.284641640428686	-0.08228623969162	-0.0478602810522295	0.694402811886691	0.528754171047631	0.884100292606606	4.87178253063949	18.7117139521318	6.92031454925809	8.23394806106024	21.3828119056127	-4.27065721540569	GOOD	GOOD
0.0716523598516953	0.0692586548291477	0.0547814086361631	-0.0331368946113935	0.997168016859431	-0.912966720249854	-0.0436284698051304	0.495130403823921	0.0421581734426671	0.147056760855472	-0.00138989246091981	0.814694089037218	2.48630718220311	0.705670071521688	4.52475326398777	18.3608139953452	6.98308327096609	8.23777649053334	21.3973341445093	-4.27075894195091	GOOD	GOOD
0.0716014737172087	0.0684896402513553	0.0519142132248578	-0.0333039861397405	0.994921987097227	-0.91793279218742	-0.0431194544796057	0.487488692222721	-0.0662199876516943	0.153221540128434	-0.223714784023818	1.00739100508454	3.188195	0.277540675257487	4.52475326398777	18.3608139953452	6.98308327096609	8.23777649053334	21.3973341445093	-4.27075894195091	GOOD	GOOD
0.0705079518924611	0.0670337916472534	0.0595009847715488	-0.0355195491216447	0.995064101033927	-0.915023455887085	-0.0421147748922435	0.490332768303946	0.10003210798961	0.254058422725021	-0.0502238724643035	1.94236628311151	3.19813188063417	0.154389986261543	4.52475326398777	18.3608139953452	6.98308327096609	8.23777649053334	21.3973341445093	-4.27075894195091	GOOD	GOOD
0.0696769595891029	0.065058433277366	0.0616774766154268	-0.035852595731335	0.991164380175846	-0.91558494407822	-0.0406675331080685	0.489424804101986	-0.0687055712376962	0.0232429224875152	-0.0570550867752628	2.67943456785872	3.789021576535	0.0411758013362392	4.52475326398777	18.3608139953452	6.98308327096609	8.22947250759094	21.3667584381459	-4.28263493064146	GOOD	GOOD
0.0687728823541868	0.0629877890149305	0.0597297308299206	-0.0343211051560853	0.995209899781763	-0.917654793345026	-0.0402198073202639	0.489097197260835	0.0412286325515978	-0.0503099342792021	-0.15463284576941	2.91578517654983	4.51648035510116	0.287476844419313	4.54580448031104	18.3817879977222	7.02993866355319	7.93209649053333	20.2718041445093	-4.70792894195091	GOOD	GOOD
0.0679495170204818	0.0614216794765162	0.0579116039045591	-0.0312312711334768	1.00104469419116	-0.921988672919175	-0.0402441834241019	0.480078140378786	-0.0682673639348478	-0.326666826501958	0.129250669875191	2.79947191914082	4.29133255078717	0.519378839327453	4.89662726398777	18.7313239953452	7.81079327096609	7.93209649053333	20.2718041445093	-4.70792894195091	GOOD	GOOD
0.0687656659702911	0.0609259675584388	0.0580227967191661	-0.0326442757516627	0.992177941204025	-0.922253951073272	-0.041464074928786	0.484482539427972	0.0407357508771932	-0.198569995974129	0.0756299200242036	2.84429188573657	3.0936180946809	0.45431350081189	4.89662726398777	18.7313239953452	7.81079327096609	7.93209649053333	20.2718041445093	-4.70792894195091	GOOD	GOOD
0.0671561170156817	0.0618372594665437	0.0538209875508708	-0.0337608146929808	0.995018018327548	-0.919883095702783	-0.0454068386092942	0.489652251211223	-0.0634237547686806	0.0115489070438687	0.120997178015815	2.58578400031635	2.45665204657803	0.335264950035221	4.89662726398777	18.7313239953452	7.81079327096609	7.93209649053333	20.2718041445093	-4.70792894195091	GOOD	GOOD
0.0679578015156908	0.0641639044397986	0.0590082073093241	-0.0353269561181493	0.990816235282253	-0.920521058824258	-0.0429944562379318	0.493751755414338	0.0980159157160757	-0.197156199554374	-0.0418973576220471	2.18658328586465	1.90667466437153	0.254834226686942	4.89662726398777	18.7313239953452	7.81079327096609	7.95617916225641	20.271888428061	-4.70821968154211	GOOD	GOOD
0.0670465839324683	0.0675553194497917	0.061440365350071	-0.033039529662363	1.00174906315383	-0.922672320586693	-0.0469691378367005	0.493641737581927	-0.084165761969583	0.0146078203847668	0.0845633434324169	1.54730310519697	1.10638264847401	-0.0317324897228961	4.84415096673776	18.7564392425309	7.74878104682582	8.24354649053333	20.2728941445093	-4.71168894195091	GOOD	GOOD
0.0673217759714098	0.0713652691328574	0.0626327581231568	-0.0330454944946277	0.997743931191639	-0.922167412533824	-0.0552891072483908	0.492542844746161	-0.177009329577721	-0.14870533716687	0.232431550739842	1.45837318723114	0.49198364055121	-0.0695758596738945	4.14420626398777	19.0914339953452	6.92164327096609	8.24354649053333	20.2728941445093	-4.71168894195091	GOOD	GOOD
0.0673760092011181	0.0748568956056571	0.0606423461534532	-0.0332025422443567	0.998384419226543	-0.922873858595031	-0.053658767314206	0.489017802833882	0.096395112580763	-0.0748917763632879	-0.0366701632920741	1.68860287525783	-0.374791226393688	0.102059475289605	4.14420626398777	19.0914339953452	6.92164327096609	8.24354649053333	20.2728941445093	-4.71168894195091	GOOD	GOOD
0.0668711013425038	0.0774435717318076	0.058567652866447	-0.0295220492542163	1.00025445314099	-0.924526962430325	-0.0469837552102607	0.496078073109579	-0.0658696501534507	0.138205786735215	0.108765819549808	1.67847329365351	-1.05503868315531	0.1564777	4.14420626398777	19.0914339953452	6.92164327096609	8.24354649053333	20.2728941445093	-4.71168894195091	GOOD	GOOD
0.0657633775562674	0.0788017672285719	0.0609422193144243	-0.03359714491854	0.995076569854796	-0.923086597423189	-0.0413548034003073	0.500078141475935	0.0533872160994076	0.017698693818426	-0.157557695108958	1.07613474117207	-0.987964614204131	0.1564777	4.14420626398777	19.0914339953452	6.92164327096609	8.24470839362376	20.272970585502	-4.65499010956449	GOOD	GOOD
0.064842491958117	0.0788964958293485	0.056894129254537	-0.0347970348974951	0.992636730197896	-0.918990183968469	-0.0375983918949788	0.503150428655835	0.100114148987904	-0.0778679337231849	0.00557503874508851	0.140946710952148	0.0376312541484093	0.139719599346431	4.20643302171325	19.0309634236139	6.92656530389309	8.25266649053334	20.2734941445093	-4.26664894195091	GOOD	GOOD
0.0658743898483041	0.0780087549122193	0.0568188836946911	-0.0371941067577251	0.994490235637687	-0.92099996750539	-0.0355430264210447	0.498302584622913	-0.00819510574502426	0.0719215135418074	-0.0503380658307582	-1.00990767751582	1.53979418305159	-0.0301802927339288	4.89428526398777	18.3625239953452	6.98097327096609	8.25266649053334	20.2734941445093	-4.26664894195091	GOOD	GOOD
0.0660451515051678	0.0766467295775246	0.0558371574788915	-0.0338236783315122	0.991774803070456	-0.928665770862239	-0.0358672705603749	0.478931964546698	0.0539167173996084	-0.061225568125165	-0.0663598884168113	-1.21003024569487	2.57134639956012	-0.473484591871367	4.89428526398777	18.3625239953452	6.98097327096609	8.25266649053334	20.2734941445093	-4.26664894195091	GOOD	GOOD
0.0651070671045892	0.0753015526303053	0.0598692037331811	-0.0309323493590958	0.99980904028557	-0.927011433052036	-0.0342148000278589	0.492180811032759	0.10467021189721	0.234713804084405	-0.205296537667204	-0.262583636298125	2.9853563091919	-0.79377436886871	4.89428526398777	18.3625239953452	6.98097327096609	8.25266649053334	20.2734941445093	-4.26664894195091	GOOD	GOOD
0.0649762391103771	0.0742573937409628	0.0556408811768235	-0.0298676087891042	1.00039948464152	-0.925353879392702	-0.0336804557332154	0.503345152241921	0.048277640327332	-0.065119658316983	0.0660367846710446	0.168897007415047	4.41357691215273	-1.27128212702868	4.89428526398777	18.3625239953452	6.98097327096609	8.25266649053334	20.2734941445093	-4.26664894195091	GOOD	GOOD
0.0651775246013948	0.0735646232600065	0.0577975414773596	-0.0360496536096584	0.992713608424715	-0.929952091082938	-0.040333604721401	0.47964784569553	0.0363079393766867	0.189819140622931	0.0107359052997995	0.718324261084165	5.55673020596431	-0.792233343137127	4.89372799462963	18.3977033653453	6.97485378265314	8.60772622685559	19.9235065561987	-4.2695928504087	GOOD	GOOD
0.0651087958399374	0.0731132426058174	0.0567128188850288	-0.0360718629360318	0.991694260879087	-0.940085620752381	-0.0485317182044019	0.454232200388596	-0.06962590358801	0.0208179192914121	0.0347828671420832	0.811801151970593	3.97591229943048	-0.238080026340891	4.88848626398777	18.7286039953452	6.91729327096609	8.63137649053333	19.9001941445093	-4.26978894195091	GOOD	GOOD
0.0642046608100747	0.0727552034961668	0.0552846867138841	-0.0321542959334933	0.997568198124294	-0.932070948790312	-0.0572591656442582	0.456792390766512	-0.00735917440789038	-0.0395217416988884	0.22948192815091	0.992936296177126	0.994855185815934	0.374474515755187	4.88848626398777	18.7286039953452	6.91729327096609	8.63137649053333	19.9001941445093	-4.26978894195091	GOOD	GOOD
0.0646438164883563	0.0724073488455684	0.0582677956976299	-0.0321436298161874	0.992346353139983	-0.918815249179108	-0.0571170972109636	0.472213962252375	0.0353397225855881	-0.080910064851904	0.0231734673680972	1.000815	-0.480845466154231	0.636289402721916	4.88848626398777	18.7286039953452	6.91729327096609	8.63137649053333	19.9001941445093	-4.26978894195091	GOOD	GOOD
0.0649945323781754	0.0720822191539307	0.0579990438977469	-0.0331231124032845	0.998843721796965	-0.907326510475236	-0.0504722557551548	0.492520380391219	-0.0623102112328797	0.0202976497536918	0.125739459882276	1.06134868465579	1.00583657949651	0.703778983567056	4.88848626398777	18.7286039953452	6.91729327096609	8.63137649053333	19.9001941445093	-4.26978894195091	GOOD	GOOD
0.0655099401257603	0.0718743555397283	0.0584608744756853	-0.0375613934320142	0.992443162573182	-0.89837749575382	-0.0435946742119878	0.505870548467331	0.0346913270674783	-0.0268166699523567	0.0645524655239581	0.879270626966487	4.25059276128771	0.464312118665489	4.88753095729196	18.7686709079981	6.87528611450142	7.94485198532605	20.6377786196779	-4.26431752544054	GOOD	GOOD
0.065435896022856	0.0719210876332601	0.0551839747307191	-0.0381101675683314	0.996694377744671	-0.905128132622546	-0.0402053813039127	0.505693593121851	-0.0686485177380974	0.0267087284870576	-0.0102187442279243	1.00052559675377	6.89621636902183	0.0963693046641851	4.87978126398777	19.0937039953452	6.53451327096609	7.93624649053334	20.6470241445093	-4.26424894195091	GOOD	GOOD
0.0662844842944997	0.0723369122832949	0.0568284677817816	-0.034828117729112	0.996455312346125	-0.921891673788176	-0.0374484929150048	0.498549248537099	0.0149061204391579	0.0199241316489437	-0.151404167756737	1.18323996455495	7.5866430482832	-0.332166920588356	4.87978126398777	19.0937039953452	6.53451327096609	7.93624649053334	20.6470241445093	-4.26424894195091	GOOD	GOOD
0.065217398720186	0.0731496376789302	0.0598943235282243	-0.0327109809539891	0.997902891654344	-0.930352471305723	-0.0378858691835187	0.47867156030974	0.190367006068233	-0.0333452530931172	-0.0181441393725426	0.744358714938057	5.98456850866171	-0.450995421150559	4.87978126398777	19.0937039953452	6.53451327096609	7.93624649053334	20.6470241445093	-4.26424894195091	GOOD	GOOD
0.0663787445898904	0.0742678051021965	0.0602967046759832	-0.030417602985935	0.99861953499276	-0.933420675345541	-0.0389167152742904	0.458295476054924	-0.130221940325086	-0.0044496291364375	-0.196446571570192	0.235418968927079	3.29145194974582	-0.334610066133103	4.87978126398777	19.0937039953452	6.53451327096609	7.94516271396895	20.6262680819007	-4.26427724037615	GOOD	GOOD
0.0672018271875824	0.0754950974935804	0.0602953805282625	-0.0326116359937639	0.994123833699857	-0.933448539425178	-0.0463692444748896	0.472613082900766	-0.0756209651912092	0.192215785934814	0.0641289386946174	-0.5706293231928	0.751822428422458	-0.450850134037745	4.83435690167579	19.0934937952555	6.53477141142714	8.25762649053333	19.8988841445093	-4.26526894195091	GOOD	GOOD
0.0670263692383392	0.0765938692611765	0.06036674273637	-0.0339534934317221	0.992782782362426	-0.928053255505016	-0.0404171889335857	0.471931692892439	-0.060015359747842	0.0715793303734245	0.0258796998608687	-1.16349229325463	-0.733303438342981	-0.383451827130315	4.51024926398777	19.0919939953452	6.53661327096609	8.25762649053333	19.8988841445093	-4.26526894195091	GOOD	GOOD
0.0658499657000469	0.0773889494754753	0.0607741938789431	-0.0397865648168199	0.995059707264592	-0.921782027393352	-0.0444707478892892	0.465683830815791	0.0324289845456931	-0.0643869509253099	0.132307592299855	-1.08662614963197	-1.38971559445405	-0.205775966994313	4.51024926398777	19.0919939953452	6.53661327096609	8.25762649053333	19.8988841445093	-4.26526894195091	GOOD	GOOD
0.0671469787939775	0.0778798516623394	0.060225219201811	-0.0353266311315935	0.993347122694922	-0.925098342434133	-0.045320600912907	0.463855059702714	-0.0755783931963981	-0.258226446553801	0.140146218770095	-0.765502774764062	-1.18189765782657	-0.131788483908571	4.51024926398777	19.0919939953452	6.53661327096609	8.25762649053333	19.8988841445093	-4.26526894195091	GOOD	GOOD
0.0675653524004753	0.078303566254536	0.0623712243834065	-0.0315020493370616	0.990730307653166	-0.919481020405889	-0.0497563287158973	0.470280934668209	-0.0671911232336182	-0.137602255292375	0.176672945976601	-0.33252357882669	0.288012915151952	0.119260365809926	4.51024926398777	19.0919939953452	6.53661327096609	8.25691602201151	19.8988374031591	-4.29993933840202	GOOD	GOOD
0.0675539728284619	0.0791091358377294	0.059933231496538	-0.0345111095086773	0.995240866498007	-0.914443723231501	-0.0437533352484141	0.479873986000564	-0.0135181559150535	-0.0496824641333744	0.0460671081188193	0.0263852333899491	1.81699361412852	0.437822145075022	4.51095930088455	19.0421444239088	6.5365942168803	8.24850649053333	19.8982841445093	-4.71031894195091	GOOD	GOOD
0.0679190233256315	0.0808261446911225	0.0578098737986104	-0.0346816020368313	0.995440168680465	-0.92328088849438	-0.0462982402698532	0.485403738307603	0.0035737838957096	-0.111885441094155	-0.0780775991975674	0.1958302	3.2405466208995	0.821103866714775	4.51546626398777	18.7257239953452	6.53647327096609	8.24850649053333	19.8982841445093	-4.71031894195091	GOOD	GOOD
0.066884167052454	0.0838638381649241	0.0599592534920362	-0.0353574632561991	0.999013197520925	-0.928590239378793	-0.0438676963307628	0.476305818577082	0.0664985650750146	0.146937693891359	0.106020759183642	0.18246226202711	3.12555282241992	0.720045639922214	4.51546626398777	18.7257239953452	6.53647327096609	8.24850649053333	19.8982841445093	-4.71031894195091	GOOD	GOOD
0.0681206168780337	0.0883426961420556	0.0573539223877193	-0.0343515700875698	0.998909601665349	-0.935385774062185	-0.0455685153993892	0.481410427431183	-0.172701407254266	0.120973229894444	-0.0421961705929583	0.0354589899815764	2.52570255527872	0.296212824223176	4.51546626398777	18.7257239953452	6.53647327096609	8.24850649053333	19.8982841445093	-4.71031894195091	GOOD	GOOD
0.0677691035949265	0.0939966917555875	0.0572254766996967	-0.0328236753006911	1.00234180825778	-0.937017012981465	-0.0442181251449704	0.471763706308667	-0.00446494738636856	-0.0774432611273995	0.0189504922442014	-0.277246687531869	1.79263194734594	-0.0732239511026909	4.51546626398777	18.7257239953452	6.53647327096609	8.25073973457383	19.9944019441753	-4.53979892134603	GOOD	GOOD
0.0673993191625783	0.100170470201247	0.0592743317037031	-0.0311875511530586	0.997947486895302	-0.930024986461729	-0.0448837841702365	0.474306303481083	0.0485183591494087	-0.27998930482084	0.0345584825816473	-0.598512062987202	0.774676834824005	-0.417433344400812	4.5158159662319	18.7807908999612	6.66038015235763	8.26595649053333	20.6493241445093	-3.37791894195091	GOOD	BAD
0.0672209561226016	0.106013971307698	0.0609618137082923	-0.0327561373778517	0.996060550203828	-0.931121163391092	-0.0487730649817458	0.469325606604283	0.0580021688564382	0.0359777281524826	-0.144950841591056	-0.984776182093037	-0.704655580761882	-0.524531849557088	4.51780826398777	19.0945139953452	7.36629327096609	8.26595649053333	20.6493241445093	-3.37791894195091	GOOD	BAD
0.0675375963299101	0.110803883566444	0.0569324388838809	-0.038679584586462	0.994505049380515	-0.927271482820121	-0.0439862433765398	0.46706224362392	0.0529568875197748	0.068281407641989	0.000782370337581852	-1.43508715916511	-1.92385676254906	-0.179713093129245	4.51780826398777	19.0945139953452	7.36629327096609	8.26595649053333	20.6493241445093	-3.37791894195091	BAD	BAD
0.0680521055414584	0.114132398697494	0.0595812692396172	-0.0347448589987561	0.994189236377521	-0.926889343644639	-0.0400551389468518	0.475327428179241	-0.222178512824824	-0.0144101176883301	-0.0507170385994319	-1.87399278098431	-2.72739782222242	-0.20430520972591	4.51780826398777	19.0945139953452	7.36629327096609	8.26595649053333	20.6493241445093	-3.37791894195091	BAD	BAD
0.0683432796414763	0.115903049902641	0.0600942181874758	-0.0355937429425868	1.00045469518054	-0.929100633707776	-0.0447159594573222	0.473761065899438	-0.01333642843251	0.0964471404791555	-0.0507229971856836	-1.44976361835531	-3.27396115711863	-0.322459137764371	4.51780826398777	19.0945139953452	7.36629327096609	8.26595649053333	20.6493241445093	-3.37791894195091	BAD	BAD
0.0687128633267375	0.116251211875633	0.0562508249711116	-0.0339165700233168	0.996481904885698	-0.926616827533263	-0.040932594449968	0.470488559693836	-0.00328474861726145	0.127180270956758	-0.0309557770852245	-0.658959982679956	-3.14819384368172	-0.388418616119739	4.45725085875494	19.0341787091655	7.23150413416351	8.26205387634445	20.2973196022132	-3.79414775524954	BAD	BAD
0.0676434219053099	0.115432271536114	0.0573058163635542	-0.0345554826777602	0.993153827945159	-0.92212431532648	-0.0434736972875676	0.482496931624928	0.0383087692998148	0.0563597860362841	0.0810545959009014	0.623749909220038	-2.86230819088709	-0.507791944773142	4.14593426398777	18.7240039953452	6.53857327096609	8.26179649053334	20.2741041445093	-3.82159894195091	BAD	BAD
0.0682112034179515	0.113731455728411	0.0548246099861008	-0.0304587227373111	0.996507490744338	-0.920799623487638	-0.0492718464930201	0.490865688058587	-0.0238309250333277	0.186620932074858	0.142145928618388	1.225188018633	-1.17909388235879	-0.163640010809762	4.14593426398777	18.7240039953452	6.53857327096609	8.26179649053334	20.2741041445093	-3.82159894195091	BAD	BAD
0.0636735011408319	0.111469100216954	0.0569038913453448	-0.0343217351116173	0.994849353224425	-0.9295187465805	-0.0503176715958021	0.461919780333314	-0.0541870253897015	0.0353040786044136	0.15118472114842	1.00868926692978	0.410821592861427	0.146787243148458	4.14593426398777	18.7240039953452	6.53857327096609	8.26179649053334	20.2741041445093	-3.82159894195091	BAD	BAD
0.0670510596333135	0.109054449207361	0.0573542532470103	-0.0358669494488522	0.995247375059833	-0.943061420815923	-0.0524905660868546	0.468100906642709	0.0378847584048914	-0.161765800819045	-0.0509703991174807	0.213337286169848	-0.618015012821258	0.514301416909358	4.14593426398777	18.7240039953452	6.53857327096609	8.26179649053334	20.2741041445093	-3.82159894195091	BAD	BAD
0.0670188843781246	0.107010649474039	0.0586400282300717	-0.0372925492616926	0.997636656935936	-0.93172973652331	-0.0571825504425481	0.468041505574435	-0.0133552956651036	0.0866480763892421	-0.0722455005700625	-0.35489025726654	-2.3624461919047	0.462012702877799	4.2743641851037	18.842826759785	6.53787786563585	7.95402179016148	20.2730270071729	-3.81787343024629	BAD	BAD
0.0666316685835751	0.105931227076607	0.0550819824436098	-0.0361107430029583	0.99742234181653	-0.911575167475912	-0.0426554942144681	0.496028283049381	-0.0133168518365938	0.0866491245648136	-0.150801030695579	0.0712240541829914	-2.382991	-0.268977571655447	4.87543426398777	19.3989339953452	6.53462327096609	7.95034649053333	20.2730141445093	-3.81782894195091	GOOD	BAD
0.0672334277627743	0.106334156909559	0.055196702321051	-0.0332884200266362	0.988653521027876	-0.900566509740025	-0.0351357527528011	0.488912272122736	0.00912360774182496	0.0866175079685579	-0.0506849971658711	-0.483771623809075	-0.277931712796978	-1.06682513236409	4.87543426398777	19.3989339953452	6.53462327096609	7.95034649053333	20.2730141445093	-3.81782894195091	GOOD	BAD
0.0684715136083901	0.108468797023973	0.055482541249401	-0.0303352560939283	0.995383303395738	-0.908477985717844	-0.036680771370146	0.487886283676575	0.0877656850113836	0.0533532518141394	-0.0394940522056588	-0.287062355936506	1.62768007421912	-1.55160720432172	4.87543426398777	19.3989339953452	6.53462327096609	7.95034649053333	20.2730141445093	-3.81782894195091	BAD	BAD
0.067693337827975	0.112179449985201	0.0602135470527819	-0.0332227669606637	0.994149837056802	-0.919115482199651	-0.0369840330420432	0.480957488631098	0.0212674500323587	-0.0713536329190556	0.0102601148370804	0.374580918300002	1.90704169625392	-1.59418733521816	4.87543426398777	19.3989339953452	6.53462327096609	7.95942579722175	20.2730620078454	-3.80533123013026	BAD	BAD
0.0669126507761731	0.116872370385041	0.0608239064393062	-0.0342747618184514	0.990774221430904	-0.937227998992169	-0.044664587489381	0.450277250596763	0.137177546557578	0.0265392412696337	0.0333083776514399	0.131532708052903	-0.378253074497864	-0.976095069497653	4.73878840478	19.2716631488496	6.69240913935614	8.27092649053333	20.2747041445093	-3.37654894195091	BAD	BAD
0.0685211460932318	0.121647190610982	0.0649665675815514	-0.0355014468495174	0.99666915905031	-0.934843202035199	-0.0485708234425545	0.443508131159092	-0.0135685459670732	0.0381906378638807	0.132055098981664	0.0390159098465397	-4.1268596669858	-0.298767349872417	4.15349326398777	18.7265239953452	7.36825327096609	8.27092649053333	20.2747041445093	-3.37654894195091	BAD	BAD
0.0673740793354413	0.125591944234141	0.0632421154144964	-0.0342961450795126	0.990750006988461	-0.923476096740026	-0.0534755064875274	0.459259694600029	-0.00146982913932196	0.121861533492089	0.108243115814295	-0.62000338089866	-7.6093672427435	0.374970787533987	4.15349326398777	18.7265239953452	7.36825327096609	8.27092649053333	20.2747041445093	-3.37654894195091	BAD	BAD
0.0675013016531303	0.128051562538568	0.0615961481791051	-0.0291885949068189	0.992643823660573	-0.907680615563831	-0.051078081732273	0.481473759885522	0.0607015058617614	0.195936473511071	0.0220245519770048	-0.799158134978561	-7.4773235728034	0.944825883096368	4.15349326398777	18.7265239953452	7.36825327096609	8.27092649053333	20.2747041445093	-3.37654894195091	BAD	BAD
0.0683416644160556	0.128731235912628	0.0620093706124634	-0.0348704307394987	0.996249375182388	-0.90131496984416	-0.0556775873792498	0.495354704721516	0.0608622843856813	-0.0815727131204337	0.0222109446369616	-0.871422083888667	-4.70415157264215	0.873680723199521	4.15349326398777	18.7265239953452	7.36825327096609	8.29954389200921	20.2747598707786	-3.41183465869348	BAD	BAD
0.0707103014505871	0.127695946000374	0.0566233934430812	-0.0332165533123641	0.999185038895282	-0.904395091455003	-0.0503353677966653	0.497320937590234	-0.137456713656254	-0.0333791925766233	-0.135749295489573	-1.06453284445223	-1.84832859273744	0.672766327114193	4.22572254611607	18.8005175252072	7.19987835873146	8.63553649053333	20.2754141445093	-3.82611894195091	BAD	BAD
0.0701768446365598	0.125299378012246	0.0564736674889887	-0.0357459745085224	0.996406031067146	-0.913427562464585	-0.0450581540790833	0.497445213807205	-0.124776207338041	-0.03347308579767	-0.0274007168571539	-1.28419710365282	-0.480209597746688	0.297342806533198	4.51024926398777	19.0919939953452	6.53661327096609	8.63553649053333	20.2754141445093	-3.82611894195091	BAD	BAD
0.0680310613123555	0.122021984704863	0.0597861820927786	-0.0363744651396375	0.99998319178363	-0.923340703261742	-0.0402207850879636	0.492357023850576	-0.0497900476136149	-0.0209816192849339	-0.147268522336122	-1.18805446631347	-0.06166358	-0.133684867330397	4.51024926398777	19.0919939953452	6.53661327096609	8.63553649053333	20.2754141445093	-3.82611894195091	BAD	BAD
0.0679068520735241	0.118309539373983	0.0582676503603702	-0.0363153213572038	0.997504318601874	-0.931771680274902	-0.0398240265354013	0.486961169447552	-0.00385742261790377	0.013959890669382	-0.0121801887611209	-0.820135416807099	-0.109825293446882	-0.521344406491363	4.51024926398777	19.0919939953452	6.53661327096609	8.63553649053333	20.2754141445093	-3.82611894195091	BAD	BAD
0.0695076228858219	0.114511366556738	0.0612603694317076	-0.0372117785317339	0.997021054553122	-0.933301495276716	-0.0431971559510059	0.477437127659306	-0.14651679950244	-0.0591886416340662	0.0931277378635397	-0.451706094358827	-0.587265581176168	-0.567242633364008	4.51024926398777	19.0919939953452	6.53661327096609	8.50004069198739	20.2267769674891	-3.82429599592457	BAD	BAD
0.0681641749076572	0.110875934506103	0.0615091614802403	-0.0366538323999835	0.998057140790627	-0.93695891821477	-0.0454263513585047	0.472382069461112	0.061800567345669	-0.0888167757429178	-0.0506647378334354	0.212995000689998	-1.51707837432025	-0.480318745028676	4.4342965537878	18.9338959289522	6.71626525419208	7.58156649053333	19.8970841445093	-3.81193894195091	BAD	BAD
0.0645721830042449	0.107527648520364	0.063275353930811	-0.0368557351778669	0.997769698737277	-0.932491146224254	-0.0414480795107603	0.465410469308391	0.0831599677623837	0.0941696029453225	0.0292137919256338	0.408034192117929	-2.2945286192311	-0.234017610536844	4.15871026398777	18.3602539953452	7.36811327096609	7.58156649053333	19.8970841445093	-3.81193894195091	BAD	BAD
0.0651869324593875	0.104459121306431	0.0621028110632426	-0.0358316150372118	0.997206370527569	-0.926849505322858	-0.0465288934713893	0.47107328050363	-1.0429961933827e-06	-0.0538352712479675	0.260811586120741	1.0084487743456	-2.48209742268609	0.012281547370271	4.15871026398777	18.3602539953452	7.36811327096609	7.58156649053333	19.8970841445093	-3.81193894195091	GOOD	BAD
0.0648361576130409	0.101596053548092	0.0638979715521723	-0.0380668809453848	0.993579405177841	-0.920405978662798	-0.0492146412333163	0.479875554559485	0.0481933224756329	0.100070099900963	0.0435897208583693	1.11961939396515	-1.85932596541492	0.314563782457697	4.15871026398777	18.3602539953452	7.36811327096609	7.58156649053333	19.8970841445093	-3.81193894195091	GOOD	BAD
0.0648896853098085	0.0988928038851119	0.0611327159774767	-0.0344657906528181	0.992563140344062	-0.911316822390105	-0.0479243539503301	0.47877179633209	0.062178338389893	0.0921996101008561	-0.0372361072300681	1.124658	-0.832579706912266	0.50920981053497	4.15871026398777	18.3602539953452	7.36811327096609	7.58156649053333	19.8970841445093	-3.81193894195091	GOOD	GOOD
0.0648387945024964	0.0963949396834544	0.0607601906605994	-0.0315224434600833	0.991810612453754	-0.91064163393239	-0.0437717470896584	0.486399521554375	0.0674083055778039	-0.0800606865427618	0.00983256769742062	0.775899676103248	-0.322252823669942	0.808388841527493	4.23928572291713	18.527974465384	7.17752703700695	8.21618831045684	19.8987738159524	-4.23748269491059	GOOD	GOOD
0.0650787497763678	0.0942384595213362	0.0554524920458426	-0.033457252651841	0.99394811536328	-0.91154693499851	-0.0467242534210797	0.484104479448294	-0.0471722954932903	0.021967264476639	0.0380289872286996	0.518133784323856	-0.458973158558323	0.653555925605478	4.51024926398777	19.0919939953452	6.53661327096609	8.25762649053333	19.8988841445093	-4.26526894195091	GOOD	GOOD
0.0652755266672221	0.092573655700383	0.0535371036131581	-0.0346213846876866	0.99761753355391	-0.911580847689714	-0.0482917668202696	0.483460400493251	-0.0246000054189765	0.164265880746698	0.0744391741645465	0.386704867223314	-0.634813078002085	0.235045662367797	4.51024926398777	19.0919939953452	6.53661327096609	8.25762649053333	19.8988841445093	-4.26526894195091	GOOD	GOOD
0.0653136376036845	0.0914650590537714	0.0552656918825078	-0.0329755042315012	0.998156822664603	-0.912042892550187	-0.0474370503053097	0.485795095610435	-0.114710764125401	-0.00235039390284509	-0.0977266639188614	0.321606780833042	-1.09176976019236	0.0402599731824101	4.51024926398777	19.0919939953452	6.53661327096609	8.25762649053333	19.8988841445093	-4.26526894195091	GOOD	GOOD
0.0654842097222175	0.0908517464508055	0.0655030980112729	-0.0281787715105971	0.995832415764423	-0.909275280807244	-0.0468264096529684	0.478320894979632	0.253794128953811	-0.094065745435999	-0.0365759336826312	0.198452010200238	-1.33347967512292	0.153896483846933	4.51024926398777	19.0919939953452	6.53661327096609	8.25762649053333	19.8988841445093	-4.26526894195091	GOOD	GOOD
0.0658132337568567	0.090596197319564	0.0635023428651023	-0.0310069459854705	0.994236740310305	-0.913946300422258	-0.0469593286894462	0.487240508123234	-0.10608704508106	-0.0793003608586498	-0.0196601716604004	-0.232758477478988	-0.936720433435372	0.0359197443385667	4.51502982157864	18.8259616983978	6.64480547541601	7.95869934228423	19.8983996436405	-3.82149580948968	GOOD	GOOD
0.0656981672295386	0.0905794316070678	0.0593273412872012	-0.0345087958657438	0.994220327986717	-0.914964359800395	-0.0469827742318432	0.488313752950931	-0.123825460745725	-0.033756332463744	-0.0969564246451609	-0.608715543043633	-0.120656273656868	-0.148122018206553	4.52997026398777	17.9945439953452	6.98293327096609	7.95530649053333	19.8983941445093	-3.81645894195091	GOOD	GOOD
0.0649418346376648	0.0907536537521526	0.0594952347231014	-0.0336876140058077	0.995914646705881	-0.926732997856123	-0.045166562889979	0.480904484545859	0.12529218324768	-0.0634178859150401	-0.0206104698467578	-0.727510536240402	0.230559440912734	-0.392730749750044	4.52997026398777	17.9945439953452	6.98293327096609	7.95530649053333	19.8983941445093	-3.81645894195091	GOOD	GOOD
0.066740202559779	0.0911066837402948	0.0534104970003997	-0.0287700601386906	0.996135037217338	-0.923184072640378	-0.0491470954343253	0.495228072162499	0.0166933052378119	-0.183864616469037	0.0864109591412319	-0.107926387446012	0.485867270139915	-0.450848724262958	4.52997026398777	17.9945439953452	6.98293327096609	7.95530649053333	19.8983941445093	-3.81645894195091	GOOD	GOOD
0.0674910394089223	0.0915975637312547	0.0596932293744941	-0.035246751074929	0.991819488252019	-0.924996730044344	-0.0513570102868906	0.4775765095182	-0.275089467264913	-0.243301014887778	0.147530237263467	0.202988232552215	1.795398	-0.315371190720301	4.52997026398777	17.9945439953452	6.98293327096609	7.97496476349015	19.9092898151944	-3.81673811063909	GOOD	GOOD
0.0675290926470487	0.0921407061469513	0.0568541794551415	-0.036987555645951	0.994734235218631	-0.933114641975725	-0.0500418997953431	0.472302120835891	0.183401507839253	-0.104154920331547	0.130590925367934	0.43869492856134	1.71177979851453	0.234059155612757	4.60150958685984	18.2193315581379	6.89122756942357	8.63553649053333	20.2754141445093	-3.82611894195091	GOOD	GOOD
0.0670716852336092	0.0926544857348435	0.0584171546974202	-0.0350703786503673	0.996270880387736	-0.932707485990544	-0.0511041031406313	0.465885473334202	-0.0155088696888093	0.085377163092687	-0.109965282044483	0.307540960854362	-0.454169236701954	0.683004562288404	4.87978126398777	19.0937039953452	6.53451327096609	8.63553649053333	20.2754141445093	-3.82611894195091	GOOD	GOOD
0.0681332353613347	0.0931275650647903	0.0613788712770519	-0.0402694201629696	0.995733122782939	-0.923507444009467	-0.0542803515813201	0.459935891614382	-0.194718091573537	-0.151014521605748	0.131132335404407	0.0646768898440814	-2.46157555085097	1.41871301919825	4.87978126398777	19.0937039953452	6.53451327096609	8.63553649053333	20.2754141445093	-3.82611894195091	GOOD	GOOD
0.0670541165245722	0.0936527354414703	0.0593894651271753	-0.0340033757128355	0.997248449462506	-0.916350041354912	-0.0486174146209844	0.485272147515002	0.229720600532999	0.0266246011278571	0.0690329278119637	-0.0561283578078679	-2.69315543269347	1.11927326722441	4.87978126398777	19.0937039953452	6.53451327096609	8.63553649053333	20.2754141445093	-3.82611894195091	GOOD	GOOD
0.0677509807442974	0.0944313860807407	0.0612880722025861	-0.031739105464047	0.99777264831332	-0.908310763031704	-0.0443098621199183	0.497173811953676	-0.0726833625056149	-0.0285167634620424	-0.0512018854864361	-0.128457935758915	-1.26344355994803	0.920095568580691	4.86765947768371	19.0875873195171	6.54093616231773	8.60456243218921	20.2752150204831	-3.89609444348872	GOOD	GOOD
0.0672919771291302	0.0957588257230354	0.0614061224763147	-0.041626542227946	0.999878154309418	-0.905966132321279	-0.0414372505120034	0.504163491980908	0.112588448676264	0.20210557025665	-0.0489308415866339	-0.321602966965046	0.374395023820691	0.534357293827364	4.14942326398777	18.7251639953452	6.92150327096609	8.24354649053333	20.2728941445093	-4.71168894195091	GOOD	GOOD
0.0682341600628801	0.0979648011342137	0.0588047700505101	-0.0320620610184809	0.992106348690416	-0.91530663054282	-0.0390681131028681	0.494169871996165	0.232566405716184	-0.0913274659786815	0.0705564265100041	-0.510430361910946	1.26160298170065	0.0103965872208046	4.14942326398777	18.7251639953452	6.92150327096609	8.24354649053333	20.2728941445093	-4.71168894195091	GOOD	GOOD
0.0674290400718722	0.101294065162069	0.0587923527843705	-0.0313264478269577	0.998201793046724	-0.922856698127381	-0.0376060841500944	0.497324831139056	0.162675820859308	-0.0296266044285771	0.0675577765395851	-0.1757011	1.09372001663054	-0.255857782084374	4.14942326398777	18.7251639953452	6.92150327096609	8.24354649053333	20.2728941445093	-4.71168894195091	GOOD	BAD
0.0667009348231528	0.105764511564906	0.0571517622215746	-0.0393045987267318	0.996643003855072	-0.927913825933174	-0.039169938114353	0.493279384141802	-0.191321259345683	0.0827211685495615	-0.0496536362860103	-0.0945494404113772	0.452247312176602	-0.650569487099368	4.14942326398777	18.7251639953452	6.92150327096609	8.24354649053333	20.2728941445093	-4.71168894195091	GOOD	BAD
0.0665795799360681	0.111052761676773	0.0626633618395568	-0.0342896910234533	0.994072901304135	-0.932890850276582	-0.0411020133703466	0.48911986807472	0.115609469501726	-0.0837703349387725	0.00783589289271135	0.577429856810296	-0.527868533235254	-0.773719428475262	4.13817900536215	18.735966824091	6.91018614920924	8.29300336889377	20.273140873438	-4.65478240007104	BAD	BAD
0.0671401456607268	0.116472045455146	0.0595541745001933	-0.028744011787498	1.00159837299257	-0.930324991469734	-0.0430539618009568	0.493608528242616	0.281756374521883	0.201946518266042	-0.0473791065042027	1.1144460716792	-0.794853024925644	-0.862926098703259	3.77118426398777	19.0885539953452	6.54081327096609	8.62640649053333	20.2748041445093	-4.27115894195091	BAD	BAD
0.0684831503743562	0.121136694297892	0.0666234485954205	-0.0309233047816951	1.00043921224489	-0.922690581456326	-0.0472089929388602	0.501872656772797	-0.13781999848054	0.0273519698496511	0.0683968544827741	1.51557976028207	0.283018827846168	-0.74341426081354	3.77118426398777	19.0885539953452	6.54081327096609	8.62640649053333	20.2748041445093	-4.27115894195091	BAD	BAD
0.0680901194775437	0.124255289253137	0.0652090009850418	-0.0417345489985009	0.996136263165708	-0.923020094655923	-0.0472725038203912	0.508484091058589	-0.128359829355838	0.0251133314514592	0.0118070688940889	2.06595972665523	1.83046648227454	-0.644894662292813	3.77118426398777	19.0885539953452	6.54081327096609	8.62640649053333	20.2748041445093	-4.27115894195091	BAD	BAD
0.0674997549480991	0.125332517945458	0.0617058377102924	-0.0292570240252174	0.995926896772911	-0.921713137084505	-0.0494586580929743	0.505035040847137	0.102677186898264	-0.0278215420791179	0.0629813763586117	2.17233266207468	3.3032386800246	-0.29978449943992	3.77118426398777	19.0885539953452	6.54081327096609	8.62640649053333	20.2748041445093	-4.27115894195091	BAD	BAD
0.0671781960773153	0.12419665494309	0.0613033710895947	-0.0325452714679033	0.998185020172936	-0.933527812349513	-0.0447650497472045	0.495964122971575	-0.0624296618526645	0.0874135507089752	-0.109863776324764	2.23487091107874	3.85174544585076	0.29623462087154	3.77140832765921	19.0728231536861	6.54080725813994	8.62640649053333	20.2748041445093	-4.27115894195091	BAD	BAD
0.067287880884429	0.120930590867619	0.060945685925007	-0.0325727914580113	0.997967844074601	-0.927525046092396	-0.048395513132749	0.493787031201234	0.231173179488111	0.0899400999277133	-0.0543383492836957	2.00660348863651	3.17596780337494	0.625675608643448	3.77640126398777	18.7222839953452	6.54067327096609	8.96888833339694	20.275471036365	-4.69343298642512	BAD	BAD
0.0678211014814098	0.115766754483572	0.0534542751940133	-0.0331257973584465	1.00295685794027	-0.92296628940667	-0.0417168224199517	0.498372325812756	0.156998273246636	0.147333179626854	-0.100723123317312	1.93278076360149	1.69775737345427	0.817804574687213	3.77640126398777	18.7222839953452	6.54067327096609	8.99102649053334	20.2755141445093	-4.72072894195091	BAD	BAD
0.0677822586681966	0.109003550934381	0.0521812587475299	-0.0326339134153107	1.00050901386583	-0.918526638685646	-0.0440618955999845	0.495750372349621	-0.12505665811297	0.147166561673854	0.121939565514223	1.81083650371329	0.563519130445085	0.476171792807435	3.77640126398777	18.7222839953452	6.54067327096609	8.99102649053334	20.2755141445093	-4.72072894195091	BAD	BAD
0.0675799083652917	0.101015466746887	0.0549513867098056	-0.0402411616529699	0.997312356399051	-0.908469873776864	-0.0453970239345563	0.488974202190975	0.0936083340578257	0.150219144670011	-0.0483374475934749	1.50567496672041	-0.156395624385437	0.284006772889727	3.77640126398777	18.7222839953452	6.54067327096609	8.99102649053334	20.2755141445093	-4.72072894195091	GOOD	BAD
0.0663773486915674	0.0923602341546294	0.0528068858154324	-0.0363135942830106	0.999030230431242	-0.908690791582908	-0.0421019212174844	0.487901335684242	-0.195995318193689	0.21376302710017	-0.000881874704841058	0.829075393047211	-0.461920701702984	-0.0798426248823327	3.83873822552316	18.7019225760435	6.51521644131105	8.99102649053334	20.2755141445093	-4.72072894195091	GOOD	BAD
0.0666554031272847	0.0838354172720787	0.0486869674199517	-0.0322586594655798	0.996376704541206	-0.908795602017904	-0.0438464624397	0.475464903529514	-0.141174997121718	0.316145969847049	-0.173237509687906	0.202362645831841	-0.869842654944941	-0.08737487	4.88614226398777	18.3598039953452	6.08748327096609	7.95719912893697	19.9017788992375	-4.26635348040879	GOOD	GOOD
0.0676607341354633	0.0762790152503237	0.0512073413443529	-0.0397202899284182	0.995924910096311	-0.900368984390948	-0.0496399964261685	0.481852766315246	-0.180160357573325	0.149729541512537	-0.176757602586404	-0.237361654816787	-1.33811407674517	-0.331080372168322	4.88614226398777	18.3598039953452	6.08748327096609	7.94617649053333	19.8977941445093	-4.26150894195091	GOOD	GOOD
0.0685099686533859	0.0702229866112016	0.0608484718128354	-0.0347202747097746	0.990296198136105	-0.906803822644252	-0.0429489051277553	0.483041346155827	0.118592608315595	0.190618045698373	-0.237591109291719	-0.864440738579495	-1.21465745031973	-0.272566233590692	4.88614226398777	18.3598039953452	6.08748327096609	7.94617649053333	19.8977941445093	-4.26150894195091	GOOD	GOOD
0.0669490083200139	0.0657678230885772	0.0759941629679228	-0.0305875666968637	0.987717739798444	-0.908897209931853	-0.0443728437842467	0.483880097163699	0.217691691978577	-0.0423650478289355	-0.298351762150835	-1.65941320192171	-0.397425615584651	-0.520055435965811	4.88614226398777	18.3598039953452	6.08748327096609	7.94617649053333	19.8977941445093	-4.26150894195091	GOOD	GOOD
0.067337595099248	0.0627517529762142	0.0770810716671294	-0.0275624760363096	0.990772119746788	-0.918480715156942	-0.0415348544312191	0.478194512561185	0.00377917235560118	-0.15839752124322	-0.329424598110868	-1.53067022225436	0.231929061841255	-0.824332060043238	4.88634616635831	18.3855175755585	6.1497571176448	7.9548093520883	19.9199286952492	-4.27484086727156	GOOD	GOOD
0.0684214216865106	0.0609831263041494	0.0673533514403852	-0.0298609560337627	0.99575275820047	-0.916574070519482	-0.0395514351719745	0.457424280985164	0.238677470435713	-0.214217467569473	0.0285768128048222	-1.24379879694204	0.351449160384731	-1.0114590929384	4.88906826398777	18.7287939953452	6.98111327096609	8.23857649053333	20.6475041445093	-4.71306894195091	GOOD	GOOD
0.0673969751115136	0.0603627796663495	0.0637186569321277	-0.0282702357331043	1.00113356201102	-0.922059542420891	-0.0429601145687973	0.473848661452704	0.272718974643946	-0.204974458829105	0.263771550060829	-0.0953649172834394	0.544555098566613	-1.23056637619944	4.88906826398777	18.7287939953452	6.98111327096609	8.23857649053333	20.6475041445093	-4.71306894195091	GOOD	GOOD
0.0673811420275784	0.0608613363713436	0.057176233805009	-0.0299406334529211	0.995561688205034	-0.923827964677417	-0.0503910622116817	0.468864981581887	-0.00910681233132323	-0.079599378107167	0.376251971954553	0.283586049473691	1.040967	-0.915424746154678	4.88906826398777	18.7287939953452	6.98111327096609	8.23857649053333	20.6475041445093	-4.71306894195091	GOOD	GOOD
0.0676698449391192	0.0624198463387947	0.0497289754695302	-0.0278770534856262	0.997627361031615	-0.931230744085442	-0.0515534623538342	0.451262924051343	0.0331540346465443	0.0724595215118839	0.366057265963605	0.635216566366975	0.923912654819446	-0.442034382713607	4.88906826398777	18.7287939953452	6.98111327096609	8.23857649053333	20.6475041445093	-4.71306894195091	GOOD	GOOD
0.0683200393452884	0.0648720095518066	0.052988588853707	-0.0339729440258099	0.995401040783334	-0.934986235656128	-0.0555641592446191	0.464753320542455	-0.153098548735146	-0.0834962766556121	0.23338769436788	-0.133493989906052	-0.780570671183894	0.5222565	4.88863573956363	18.7591602443067	6.98112570697598	8.23930240073851	20.6475526977138	-4.67764500151108	GOOD	GOOD
0.0679521140003605	0.067926503619122	0.0590038611593692	-0.0374650579515931	1.00036012421954	-0.921526630910644	-0.0524565339510047	0.481865167217039	-0.307417467718772	0.0319679986191343	0.0148418110857577	-0.394770124228213	-2.39339495583487	0.494933346961428	4.88385126398777	19.0950639953452	6.98126327096609	8.24769649053334	20.6481141445093	-4.26801894195091	GOOD	GOOD
0.0679271140684744	0.0712145055275702	0.0648930700074357	-0.0376946357156015	0.992955970311041	-0.908998140307297	-0.0464503725860218	0.486100630776708	-0.131814410457729	0.0922146271894873	0.059748006581418	-0.71448156540915	-2.38336636340464	0.156674984956823	4.88385126398777	19.0950639953452	6.98126327096609	8.24769649053334	20.6481141445093	-4.26801894195091	GOOD	GOOD
0.0673823672180676	0.074385386764395	0.0659811875261557	-0.0411488339641015	0.994185066226439	-0.908114077743928	-0.0299639100541299	0.493223516494424	-0.0695804055907037	0.146831759908354	-0.0513919517249534	-0.526858378261082	-1.22382679922922	-0.445679999458627	4.88385126398777	19.0950639953452	6.98126327096609	8.24769649053334	20.6481141445093	-4.26801894195091	GOOD	GOOD
0.0674203065485094	0.0771823436348129	0.0625733953472202	-0.0398612414581182	0.993876086989737	-0.911435811012659	-0.0338320242739539	0.495253868180479	0.010110497504877	0.135440488509784	-0.0625628864823266	-0.3614667	-0.210424368475973	-0.872597161066807	4.88385126398777	19.0950639953452	6.98126327096609	8.24769649053334	20.6481141445093	-4.26801894195091	GOOD	GOOD
0.0683925810534283	0.0794419755365316	0.0594785675067633	-0.0352594782295308	0.995190516529781	-0.9226712450849	-0.0305508787031161	0.492579134597916	0.216823836381444	0.0321592917558679	-0.172846914460042	-0.3614667	0.154108055928815	-0.771470637091151	4.84795290091577	19.094769007699	6.93853810584393	8.34414754844876	20.5997672942822	-4.32676049473217	GOOD	GOOD
0.0687649219376266	0.0810389031613005	0.0559360009214435	-0.0332172477311005	0.998339868271485	-0.93659398002411	-0.0343643471832651	0.475425242182602	0.0364744650341991	0.0687870992909635	-0.160551051243189	-0.370120675438514	-1.99101269068299	-0.419073677620031	4.51024926398777	19.0919939953452	6.53661327096609	8.99102649053334	20.2755141445093	-4.72072894195091	GOOD	GOOD
0.0681558710628196	0.0818440880488495	0.0558733623342276	-0.0339413114378224	0.995202599485608	-0.931320123376115	-0.0396851168208652	0.471603038106291	-0.0500790874625027	-0.0815421615522769	-0.0382244278206678	-0.467910516910595	-5.30503013891781	-0.15816310055266	4.51024926398777	19.0919939953452	6.53661327096609	8.99102649053334	20.2755141445093	-4.72072894195091	GOOD	GOOD
0.0678105442822794	0.0817258700642724	0.0555306269168126	-0.0319301865360482	0.998505556919208	-0.921322957823997	-0.0424015731340083	0.483107599886752	0.15959659535873	0.0389794717252065	0.0713355294646116	-0.768106100278464	-7.7902292790817	0.186642393945415	4.51024926398777	19.0919939953452	6.53661327096609	8.99102649053334	20.2755141445093	-4.72072894195091	GOOD	GOOD
0.0674623956725519	0.0805706407585	0.056177445363495	-0.0261706337688362	1.00030748896718	-0.912086178008145	-0.0502849455727977	0.50114331091517	0.0351354077463401	0.121164478289517	0.0972605853068986	-0.908834488307365	-6.35741865890734	0.329591624412205	4.51024926398777	19.0919939953452	6.53661327096609	8.99102649053334	20.2755141445093	-4.72072894195091	GOOD	GOOD
0.0665501040415572	0.0783321259933537	0.055376860289763	-0.0300233583745827	0.996516194453727	-0.910348461590072	-0.0519249107606801	0.511989580258744	-0.0552233803538332	-0.0543085775913901	0.308103341187842	-1.09149250680201	-3.0834672750198	0.112627435894722	4.55018079950489	19.092032237663	6.4875702300947	8.30909446712209	19.9253149926448	-4.29723186070891	GOOD	GOOD
0.0686210810368495	0.0751034638042555	0.0590332337534709	-0.035926111050486	0.993368717309315	-0.921792843492404	-0.0575052984917713	0.497762076814306	0.117311829484016	0.239971725021753	0.239831166346044	-1.0463308497335	-0.665528475955895	-0.019079358499618	4.87570926398777	19.0923439953452	6.08776327096609	8.25762649053333	19.8988841445093	-4.26526894195091	GOOD	GOOD
0.0681518522365361	0.0711183903221437	0.0566179995662454	-0.0314595333281702	0.990412528925347	-0.927746023930158	-0.0550811728652368	0.488235601214798	0.122444382049503	0.0263377033275246	0.145329488975593	-0.983787545939997	-0.305424967899951	-0.0843209279926739	4.87570926398777	19.0923439953452	6.08776327096609	8.25762649053333	19.8988841445093	-4.26526894195091	GOOD	GOOD
0.0687558372651089	0.066664464133975	0.058426453525159	-0.0316346430069275	0.995945595335452	-0.930892784330094	-0.0535330051865841	0.483224231156873	-0.254263665137769	0.0332862649401471	0.210150718398583	-0.861801996510336	-0.850884725032204	-0.145896302436738	4.87570926398777	19.0923439953452	6.08776327096609	8.25762649053333	19.8988841445093	-4.26526894195091	GOOD	GOOD
0.0677560589737563	0.062034976965108	0.0552789352240997	-0.0418683506443695	0.990064726073065	-0.929201617393797	-0.0496528917971343	0.480301570510452	-0.162149196312683	0.0500711692456619	-0.112611794222159	-0.616598773770052	-1.21186156741514	0.0881853294512623	4.87570926398777	19.0923439953452	6.08776327096609	8.25762649053333	19.8988841445093	-4.26526894195091	GOOD	GOOD
0.0686832606131786	0.0575503995777421	0.053725731293468	-0.0349691359245287	0.99414819250093	-0.928680006889502	-0.0509277055795019	0.476880343382502	0.0722597058324639	-0.177519867038029	-0.134888222232144	-0.912567021358552	-1.16545550172314	-0.143457412310218	4.87681619553951	19.0851806300438	6.19750696088246	7.93374128417654	20.6314527021731	-4.70041190164411	GOOD	GOOD
0.0679161452937261	0.0535407334488696	0.0552181314313793	-0.0373845018987784	0.992301413041626	-0.9211104447356	-0.0469048843725486	0.465872088597968	-0.176162033582922	0.0709982537384996	-0.279655082102589	-1.0413720905772	-1.62393054924985	0.0930829526681071	4.88472126398777	19.0340239953452	6.98123327096609	7.92712649053333	20.6464141445093	-4.70929894195091	GOOD	GOOD
0.0678543288054105	0.0502825410457903	0.0533068370875986	-0.0364381986698149	0.9924704925182	-0.915643635021478	-0.0439382032852438	0.472992018905211	0.00242911029027822	-0.0572473916587842	-0.165026946080455	-1.042607	-1.97675027878173	0.0345529269223935	4.88472126398777	19.0340239953452	6.98123327096609	7.92712649053333	20.6464141445093	-4.70929894195091	GOOD	GOOD
0.0677818327067782	0.0479736513731024	0.0522560017647492	-0.035303402074853	0.999458948866249	-0.904363113081853	-0.0409392736986213	0.478309157953936	0.0375148116305831	-0.206613058743962	-0.11163665459903	-0.791197971121516	-1.44225132959665	0.0333299661521417	4.88472126398777	19.0340239953452	6.98123327096609	7.92712649053333	20.6464141445093	-4.70929894195091	GOOD	GOOD
0.0681922447942951	0.0467371486391067	0.0539703535465662	-0.0334196137406366	1.00088298806796	-0.898560616111557	-0.0434138488363883	0.484942855992291	-0.356149500736582	-0.130288967510031	-0.0870419963577503	-0.41717763011111	-0.213643600934172	-0.0898207910321	4.88472126398777	19.0340239953452	6.98123327096609	7.92712649053333	20.6464141445093	-4.70929894195091	GOOD	GOOD
0.0682023383697377	0.0466211643466425	0.0567370868608501	-0.0343967744190009	0.998986864731533	-0.902997250321951	-0.0478674539736123	0.488542842187993	0.217659896991455	0.0259632095462765	0.0465970085457144	-0.102595339170447	0.877348898284115	-0.214806449338805	4.88349526641909	19.041957881076	6.85968510766293	7.92712649053333	20.6464141445093	-4.70929894195091	GOOD	GOOD
0.0684107510634589	0.0476052860544824	0.0550636153196038	-0.0304785281750646	0.997925827757279	-0.910797759987966	-0.0504338370647677	0.484731909736329	0.0932647497586428	0.0258795981944448	-0.102842424126902	0.260235056756374	1.18248765168694	-0.389745989398185	4.87570926398777	19.0923439953452	6.08776327096609	7.92712649053333	20.6464141445093	-4.70929894195091	GOOD	GOOD
0.0706308046474558	0.0495994355994055	0.0543780255552599	-0.0325855852519003	0.998738382385127	-0.916701946263579	-0.0538607850107923	0.48274139791309	0.00400072349605114	0.00026409621093381	-0.0675199456800108	0.32588366597036	0.350224586446381	-0.328170639845727	4.87570926398777	19.0923439953452	6.08776327096609	7.92712649053333	20.6464141445093	-4.70929894195091	GOOD	GOOD
0.0691347458212409	0.0524239805375922	0.0637128594543438	-0.0343826926148055	0.998164935314437	-0.922458429398061	-0.055466178230499	0.489479129426217	0.0926252931790462	-0.145797963856713	-0.128314270887147	0.428612309375298	-0.669934073213673	-0.259258341300917	4.87570926398777	19.0923439953452	6.08776327096609	7.92712649053333	20.6464141445093	-4.70929894195091	GOOD	GOOD
0.069976130238621	0.0558046878168598	0.0689538570797967	-0.0322359477786245	0.994910256374364	-0.919871452062215	-0.0498482043058491	0.495127774772544	-0.058943970463898	-0.102948492494821	0.114674603491705	0.165431907046919	-1.04114264961288	-0.0788241187905583	4.87570926398777	19.0923439953452	6.08776327096609	7.94931718575997	20.6202189972965	-4.70946655386416	GOOD	GOOD
0.0698231504890106	0.0594018911185115	0.0688617510012971	-0.0386337544334987	0.993507924217338	-0.921288274703396	-0.0535341107833121	0.502472412205842	-0.221198884371871	-0.180937178249839	-0.00755940236430832	-0.27237439305742	-0.107939255214558	0.0345514	4.82176680874507	19.0924947522299	6.22144432632572	8.24354649053333	20.2728941445093	-4.71168894195091	GOOD	GOOD
0.0704194619259251	0.0628758085314518	0.0707655108866992	-0.0324646678688797	0.998093480098011	-0.91874305909581	-0.0476693624254864	0.49967133958865	0.301869671661613	-0.288349148176207	-0.111157734336906	-0.743698794733848	0.729416624453577	0.051050990323069	4.51432026398777	19.0933539953452	6.98336327096609	8.24354649053333	20.2728941445093	-4.71168894195091	GOOD	GOOD
0.0684855275261403	0.0659888992950346	0.0605298174601297	-0.0331987772869251	0.999199248168338	-0.92396121414093	-0.0425685549428171	0.492253826039471	0.0247255796919629	-0.0424088556871415	-0.120562140817572	-1.48847678782141	1.03500120191667	0.174658108326635	4.51432026398777	19.0933539953452	6.98336327096609	8.24354649053333	20.2728941445093	-4.71168894195091	GOOD	GOOD
0.070181720720284	0.0686762567638551	0.0576673462506826	-0.0332088581676492	0.991863198935773	-0.925342843072712	-0.0371816950227918	0.488678287608168	0.224499461394695	-0.045859933971898	-0.133734155925152	-1.59307697110207	0.486228635856306	-0.202579683268881	4.51432026398777	19.0933539953452	6.98336327096609	8.24354649053333	20.2728941445093	-4.71168894195091	GOOD	GOOD
0.0687535030535076	0.071007606002614	0.0523051224314923	-0.0290938342529063	0.994744765477271	-0.921724642323442	-0.0430477557206646	0.49910953054406	0.162191211001669	0.197779781227756	0.0717371052037863	-1.537983	0.72767390317915	-0.133670670833334	4.51432026398777	19.0933539953452	6.98336327096609	8.28621332770332	20.3631082563816	-4.76610034693668	GOOD	GOOD
0.0687531691044834	0.0730732954021484	0.0574271098807587	-0.0307356440376679	0.997640301713598	-0.925729687057392	-0.0416698689694249	0.487703708495471	0.079770392254601	0.137355992922202	0.101259785113894	-1.48148679362563	0.778705241876655	-0.00257400101152371	4.45383017765028	19.0331477978514	6.83857021625032	8.59822649053334	21.0228241445093	-5.16399894195091	GOOD	GOOD
0.0692864000244292	0.0748728786531789	0.0614797762190856	-0.0315489828472058	0.99275026253037	-0.928123435766433	-0.0447064738887934	0.478871536264761	-0.0451851627023137	0.0868599615976313	0.274245130432463	-1.04368569463494	-0.852782030206245	0.199264329483469	4.14186226398777	18.7226439953452	6.09182327096609	8.59822649053334	21.0228241445093	-5.16399894195091	GOOD	GOOD
0.068834593615249	0.076274788237577	0.0674175926666053	-0.0335775433393903	0.996624217837532	-0.922824669211425	-0.0477604686627371	0.480718549951409	0.0891805122398864	0.106892267123303	0.365549614194248	-0.596607620472218	-2.54791138688408	0.505282584497309	4.14186226398777	18.7226439953452	6.09182327096609	8.59822649053334	21.0228241445093	-5.16399894195091	GOOD	GOOD
0.0689310454509204	0.0770648730454382	0.0668521404842359	-0.0331251353674276	0.996068374452922	-0.912872448629227	-0.0461710400417417	0.49387580783575	-0.0350498989618331	0.186262440002844	0.345592945173465	-0.0962624072901345	-2.87615843550654	0.800841565546764	4.14186226398777	18.7226439953452	6.09182327096609	8.59822649053334	21.0228241445093	-5.16399894195091	GOOD	GOOD
0.0685423540047982	0.0770196151777904	0.0690833290179484	-0.0393431937804021	0.995354701112806	-0.905985321384516	-0.0469887910668406	0.511349353589845	-0.0947221685318607	0.148933755646792	0.486216618650277	0.176114933169548	-1.73018430719337	1.05151495870733	4.14186226398777	18.7226439953452	6.09182327096609	8.59822649053334	21.0228241445093	-5.16399894195091	GOOD	GOOD
0.0681648929436147	0.0759920920004561	0.0640104893035544	-0.0396736075641519	0.995930638409583	-0.90907120421103	-0.0493744882258719	0.511847942524249	0.142906111055306	0.404494856788418	0.371055014187157	-0.149859433551739	-0.548625288158334	0.844033161703929	4.27268858301894	18.7234872569665	6.16973078617738	8.32541986412698	21.0229357979716	-4.33231090961942	GOOD	GOOD
0.0682237597530447	0.0740363034173285	0.0632415003818112	-0.0284129019368665	0.994950179284546	-0.914493951825953	-0.0472588329615374	0.503736284498468	0.185144557827393	0.131082618944098	0.0586354356661516	-0.29216914301098	-0.249588217785314	0.483077963750107	4.88499826398777	18.7274339953452	6.53436327096609	8.30502649053334	21.0229441445093	-4.27013894195091	GOOD	GOOD
NaN	0.0714463424499354	0.0563476336658598	-0.0322209641840755	0.995793487484098	-0.919523480242834	-0.050306365944589	0.491310503867979	-0.245151906474205	-0.170871024166474	0.00856308226052424	-0.534967671188931	-0.952837455396304	0.287460024727405	4.88499826398777	18.7274339953452	6.53436327096609	8.30502649053334	21.0229441445093	-4.27013894195091	BAD	GOOD
NaN	0.0686223858615832	0.0529783372101161	-0.0325908864033187	0.99796280426212	-0.922132738472694	-0.0481788192606667	0.491688646945479	0.0985623789805525	0.0151074907842445	-0.0474139899422976	-0.0119342308493225	-1.60336110618216	0.161290625900139	4.88499826398777	18.7274339953452	6.53436327096609	8.30502649053334	21.0229441445093	-4.27013894195091	BAD	GOOD
NaN	0.0659168465282099	0.0485953247929833	-0.0324491166122248	0.999052375567964	-0.922239702272265	-0.0448157154197703	0.495538998875159	0.00166129889630874	-0.0115367288105372	-0.227735626826078	0.3706438044888	-1.68488230359799	0.1564777	4.88499826398777	18.7274339953452	6.53436327096609	8.30502649053334	21.0229441445093	-4.27013894195091	BAD	BAD
NaN	0.0635680939556174	0.0488942349771891	-0.0339752574981525	0.99884281453756	-0.919887236076529	-0.0446505067197737	0.491858546689453	-0.14117859654481	0.0975982976920874	0.0351399115679943	0.68518755709089	-1.28825675170482	0.0369212275642675	4.81651572612747	18.7275872411831	6.69173161105451	8.24960504477415	19.9201436634845	-4.70176335798552	BAD	BAD
NaN	0.061661601546955	0.0505398890517459	-0.0362543403399807	0.992673341362961	-0.918362219010907	-0.0451317441888279	0.494141141349664	0.0862842228073082	0.203900843590422	-0.0663597224745192	0.507184608961745	-0.647991952069997	0.155332372923083	4.52302526398777	18.7282439953452	7.36615327096609	8.24850649053333	19.8982841445093	-4.71031894195091	BAD	BAD
NaN	0.0601371874726118	0.0534036177795443	-0.0327521192089123	0.991334016944813	-0.910511263018703	-0.0479418335896131	0.493542249435784	-0.0500763672985359	0.318011400022798	0.130575011992207	0.567321300736413	0.751516820318955	0.217361646326357	4.52302526398777	18.7282439953452	7.36615327096609	8.24850649053333	19.8982841445093	-4.71031894195091	BAD	BAD
NaN	0.0588960337543248	0.0552365448965361	-0.0337876019968024	0.991198192675591	-0.906549467016445	-0.0488595578977998	0.492956070867314	-0.126448067645554	-0.119913224839441	0.0945193193128094	0.506095709193468	1.87126425063278	0.09551454	4.52302526398777	18.7282439953452	7.36615327096609	8.24850649053333	19.8982841445093	-4.71031894195091	BAD	BAD
NaN	0.0579233040285274	0.0467800289136477	-0.0371640498966384	0.995374820576525	-0.901380692778174	-0.0492510718492269	0.488562165661896	0.122566034688222	0.290040806342537	-0.0886660176823197	0.559693610509368	3.55316214802685	0.0967727348650887	4.52302526398777	18.7282439953452	7.36615327096609	8.24197622803934	19.905993078003	-4.71026961567373	BAD	BAD
NaN	0.0573216604548177	0.0473303497379377	-0.0386251111832921	1.00035501777361	-0.906314168175548	-0.0503076723859094	0.486038822464997	-0.0631958681669234	0.325088971412032	-0.234699309115407	0.184431624292453	4.34529806586969	0.150866654540398	4.59435216694451	18.8639903597799	7.19785320026524	7.93209649053333	20.2718041445093	-4.70792894195091	BAD	BAD
NaN	0.0572380562215137	0.0502559295253522	-0.0360222608544758	0.996202583059503	-0.910973494204545	-0.0519861581230897	0.480159761099913	0.0369670140556584	0.0605172408119564	-0.284290831920376	-0.185776073159372	4.21626804745303	-0.02641173	4.87543426398777	19.3989339953452	6.53462327096609	7.93209649053333	20.2718041445093	-4.70792894195091	BAD	BAD
NaN	0.0577386704088026	0.0644742844190473	-0.0341651620462156	0.993005753477506	-0.908689583019725	-0.0470346140694767	0.484353946306768	0.105061589616683	-0.0724264449167994	-0.477585077695505	-0.442232333162063	3.78240912487828	-0.0325957206821462	4.87543426398777	19.3989339953452	6.53462327096609	7.93209649053333	20.2718041445093	-4.70792894195091	BAD	BAD
NaN	0.058755630629754	0.0800016063926057	-0.0360098558655695	0.996560919305789	-0.909508771360618	-0.0498523942724816	0.483180581095149	-0.281438738875095	-0.227636801867881	-0.476923890347236	-0.791157404228729	2.91374749527516	-0.144633760969408	4.87543426398777	19.3989339953452	6.53462327096609	7.93209649053333	20.2718041445093	-4.70792894195091	BAD	BAD
NaN	0.0601729361981275	0.0765279003312683	-0.0324055701690733	0.996466494170921	-0.915856162603535	-0.0432135983405019	0.480670942519556	0.162741696207584	-0.274735886770996	-0.41153692592397	-0.697926445560499	2.2267949002404	-0.113271268974528	4.87543426398777	19.3989339953452	6.53462327096609	7.95449768264073	20.2453596791764	-4.7080981491477	BAD	BAD
NaN	0.0619433844647849	0.0685170753486617	-0.0275605424886848	1.00218907958399	-0.920153180857829	-0.0392162119709411	0.486187763984458	0.263828702033975	-0.300131876192502	-0.15819763735506	-0.197620811595862	1.75322175214438	-0.4531536	4.87837405095275	19.2544372345482	6.63089622695779	8.24850649053333	19.8982841445093	-4.71031894195091	BAD	BAD
NaN	0.0640971250746851	0.0646851163227874	-0.0295302889012367	0.998754919030644	-0.92835312027859	-0.0394057697591899	0.480699512685269	-0.0223776395414075	-0.394011455949071	-0.0703260413198761	0.246507805415623	1.21514014565062	-0.447618506154552	4.88906826398777	18.7287939953452	6.98111327096609	8.24850649053333	19.8982841445093	-4.71031894195091	BAD	BAD
NaN	0.0666547533053732	0.0653088176967598	-0.0360549933307716	0.996857109958429	-0.934481258631563	-0.0458618561592604	0.473954800018422	0.143935954083231	-0.380373989949548	0.153327355662678	0.171370608948693	0.570366868796647	-0.355308231161243	4.88906826398777	18.7287939953452	6.98111327096609	8.24850649053333	19.8982841445093	-4.71031894195091	BAD	BAD
NaN	0.0695486087175021	0.0656505663654664	-0.0342534547823651	0.996178698271337	-0.941430539086234	-0.0522165940540151	0.477549136235793	0.0195974312838703	-0.279537265095416	0.396995756357885	0.484850864063699	-0.106541162636729	0.00737153512189149	4.88906826398777	18.7287939953452	6.98111327096609	8.24850649053333	19.8982841445093	-4.71031894195091	BAD	BAD
NaN	0.0725803186949237	0.061536268599469	-0.0320537313399013	0.99816390887778	-0.937383495577022	-0.0530214763913189	0.483614225314421	-0.0906562952413664	-0.119847236209433	0.282366360531182	0.34212835312884	-0.939176143127881	0.27103500621542	4.88906826398777	18.7287939953452	6.98111327096609	8.2484085820614	19.9889195883514	-4.65685608128733	BAD	BAD
NaN	0.0753829865869552	0.0644685234379829	-0.0324524204150415	0.997972587767362	-0.929628999745429	-0.0528083413480658	0.490923098549679	-0.138462341268463	-0.143888799118643	0.376295462559253	0.537866244550845	-0.906621428830493	0.24936536279739	4.80339232328861	18.7983445846044	6.98162428481752	8.24769649053334	20.6481141445093	-4.26801894195091	BAD	BAD
NaN	0.0774426116865219	0.0591981912287196	-0.0353876632561106	0.993418264393443	-0.922148046072907	-0.0533385187078714	0.49521204131049	-0.152696508496836	0.157257667432388	0.333574988832267	0.831676393691654	-0.212776459357865	0.512848646826862	4.51518926398777	19.0323039953452	6.98334327096609	8.24769649053334	20.6481141445093	-4.26801894195091	BAD	BAD
NaN	0.0782468261079752	0.0553128396094286	-0.0406393587018773	0.996156627342402	-0.910295846280254	-0.0462970138889607	0.512525203340802	-0.127559229214944	0.33134682233137	0.178548223401205	1.17586540177713	0.711800840075966	0.79027343859307	4.51518926398777	19.0323039953452	6.98334327096609	8.24769649053334	20.6481141445093	-4.26801894195091	BAD	BAD
NaN	0.0774776466587792	0.0554814817365702	-0.0406765903584631	0.994768496946741	-0.91004850935395	-0.0438328884496265	0.50091394265051	0.109627232591688	0.146926157462347	0.117270496923318	0.275244021281547	1.22761703052007	0.543974341586978	4.51518926398777	19.0323039953452	6.98334327096609	8.24769649053334	20.6481141445093	-4.26801894195091	BAD	BAD
NaN	0.0751253833157134	0.0582576386286168	-0.0335671077853676	0.996868988038464	-0.909573024951412	-0.0427298568981331	0.501678091756656	0.0649311544984204	0.189854995612459	0.0123562614097934	0.0247436475172442	1.05931000801074	0.185381317575094	4.51518926398777	19.0323039953452	6.98334327096609	8.24769649053334	20.6481141445093	-4.26801894195091	BAD	BAD
NaN	0.0715044393813335	0.057057323221872	-0.0337045275317994	0.996722915174439	-0.907712459485787	-0.0381672858464805	0.509081938346358	-0.0313464341040262	0.311988660770357	-0.12853365387841	0.125365988097538	0.338573569764708	-0.411103346106638	4.60580106525361	18.9587465401199	6.98280281719141	7.61901358466225	19.9483289765149	-4.25774975311734	BAD	BAD
NaN	0.0671768516969125	0.0559830517712114	-0.0344340570250141	0.990285623988908	-0.909302673771713	-0.043829221904776	0.512218388164635	0.109548450546156	0.162996605994353	0.0101539941899104	0.192178107328121	0.45036687707181	-0.797359126650687	4.88906826398777	18.7287939953452	6.98111327096609	7.57243649053333	19.8964841445093	-4.25698894195091	BAD	BAD
NaN	0.0627887505355633	0.060073129018686	-0.0348715466700703	0.99166978679823	-0.923532153720846	-0.0428317400864556	0.492415200906614	0.155476287255467	-0.0507240850239159	0.0855664705266762	0.3725046172121	-0.367261407746404	-0.934891748745557	4.88906826398777	18.7287939953452	6.98111327096609	7.57243649053333	19.8964841445093	-4.25698894195091	BAD	BAD
NaN	0.0589109577538539	0.0589672101737797	-0.0318491649417356	0.997627952829827	-0.938693426587036	-0.0494952175521736	0.490916090227653	0.248565515106917	0.19040748328403	0.375506477493324	0.0245156927465343	-2.36201965684995	-0.179163999558143	4.88906826398777	18.7287939953452	6.98111327096609	7.57243649053333	19.8964841445093	-4.25698894195091	BAD	BAD
NaN	0.0559849204574047	0.0610771037140206	-0.0271697702034246	0.996830466784285	-0.928305572324601	-0.0538906284295788	0.493500393739125	0.0150012091222354	-0.00472705732465295	0.557658498642767	-0.170323786209758	-4.75151021056226	-0.0891395550319123	4.88906826398777	18.7287939953452	6.98111327096609	7.57243649053333	19.8964841445093	-4.25698894195091	BAD	BAD
NaN	0.0543340318406372	0.0568084413884756	-0.0276930120969785	0.998258028405079	-0.917991656861484	-0.0486477050318324	0.4954884830041	-0.278404026994309	0.0850009574494256	0.525768978392006	-0.0541987958591521	-4.93425657621006	-0.206995878662744	4.79122271745626	18.8212600824483	6.75335956731097	8.22190064040956	20.2651790107038	-5.13972764833348	BAD	BAD
NaN	0.0541316233012357	0.0537938941723176	-0.0366269717510276	0.99368647605079	-0.915974815657573	-0.0460423055943434	0.487932899620637	-0.196234140016845	0.0849469271627271	0.421922246865028	0.50049981311823	-4.07366894897924	-0.571837697768074	4.50617726398777	19.0906339953452	6.08986327096609	8.23441649053333	20.2722841445093	-5.15673894195091	BAD	BAD
NaN	0.0553403223107518	0.052960249222615	-0.0331615212024911	0.992964943567452	-0.907647529041414	-0.0507419408515434	0.4842957657272	0.287915604896247	0.0843384994230846	0.367266579064015	1.06266399605345	-1.68378781386296	-0.513326191734152	4.50617726398777	19.0906339953452	6.08986327096609	8.23441649053333	20.2722841445093	-5.15673894195091	BAD	BAD
NaN	0.0577027768180507	0.0529163583664847	-0.0337496313240338	0.992952589728297	-0.916037280542151	-0.0551318188012448	0.472454878238244	-0.382935704891303	0.0224531929795453	-0.176942377838513	1.000815	0.697307015656418	0.165333089742261	4.50617726398777	19.0906339953452	6.08986327096609	8.23441649053333	20.2722841445093	-5.15673894195091	BAD	BAD
NaN	0.0607729375471574	0.0491701592433047	-0.0415074964175498	0.992439616132178	-0.921610193030543	-0.0558247074818524	0.446576323055663	-0.133010734628299	-0.154367524371103	-0.296898356774936	1.000815	1.07929977195961	0.954172210275251	4.51218812561146	19.0906804035503	6.09599995039022	8.24273316840539	20.2723376102309	-5.137949984095	BAD	BAD
NaN	0.0639887608782432	0.0492302248789087	-0.0413441804174624	0.993415451514603	-0.922814267272467	-0.050474705866681	0.436918334512577	0.163496156798154	-0.0950981331165711	-0.301021986301515	0.995008346306285	0.126933205529284	1.19666215187588	4.87919926398777	19.0935139953452	6.47069327096609	8.62640649053333	20.2748041445093	-4.27115894195091	BAD	BAD
NaN	0.066819449355419	0.052003674591509	-0.0328144618495262	0.995076535246534	-0.909958849162725	-0.0487313349436243	0.455457474050686	-0.256784806058783	-0.0924294067546202	-0.53973024569562	0.78439465194639	-1.21275056576884	1.30723206236913	4.87919926398777	19.0935139953452	6.47069327096609	8.62640649053333	20.2748041445093	-4.27115894195091	BAD	BAD
NaN	0.0688993053204784	0.0525348283545617	-0.0385290981996621	1.00297674439274	-0.899355298823704	-0.0412079170995913	0.478273276933449	-0.0156224241197142	0.0252379299485734	-0.533283194959305	0.0402223518370249	-0.823486452167955	1.10687015853118	4.87919926398777	19.0935139953452	6.47069327096609	8.62640649053333	20.2748041445093	-4.27115894195091	BAD	BAD
NaN	0.0700704624106862	0.0491018954025784	-0.0374067530815907	1.00091584162778	-0.88702278660067	-0.0384499167591062	0.50660502077244	-0.0677612381728041	0.0153851841245948	-0.298102897533368	-0.554828960502066	2.48748800459754	0.59930902987185	4.87919926398777	19.0935139953452	6.47069327096609	8.62640649053333	20.2748041445093	-4.27115894195091	BAD	BAD
NaN	0.0704173858175633	0.0644082452311688	-0.0291837808751172	0.993021474601462	-0.89401445405069	-0.030615719833862	0.507448719920751	0.229878888397292	-0.326433735598851	-0.416239954446765	-0.679915560347115	6.03592049039341	-0.130887843341373	4.87949209238736	19.082692192336	6.48583821693013	8.57684950250805	20.2745900168659	-4.30233378555075	BAD	BAD
NaN	0.0702972234619166	0.0730756793501225	-0.0329770621285527	0.99598560611116	-0.907589116382087	-0.0348705028821007	0.496756248703984	0.117720661662089	-0.0441957108189809	-0.407871841687628	-0.799955962106666	6.69325160903706	-0.701964283615246	4.88906826398777	18.7287939953452	6.98111327096609	7.93209649053333	20.2718041445093	-4.70792894195091	BAD	BAD
NaN	0.0702211765303416	0.0744241348340982	-0.0368811422132098	0.990180324168049	-0.923795043059132	-0.0418733577428371	0.486371565773987	0.342277200474599	-0.330695895770797	-0.17165852640291	-0.800262464170202	4.72209316804869	-0.763539627819707	4.88906826398777	18.7287939953452	6.98111327096609	7.93209649053333	20.2718041445093	-4.70792894195091	BAD	BAD
NaN	0.0706285248966056	0.0715283381306533	-0.0287709128029215	0.998487898017085	-0.938739200236733	-0.0485848586207368	0.483937801186359	-0.0741310123581881	-0.214289340246302	-0.1691764395659	-0.187386919863042	1.81484684620177	-0.781838704517122	4.88906826398777	18.7287939953452	6.98111327096609	7.93209649053333	20.2718041445093	-4.70792894195091	BAD	BAD
NaN	0.0717415994267852	0.0597109758340492	-0.0364241613861988	0.994383046720321	-0.946218972525723	-0.051082418055839	0.482543851808532	-0.00207235884221498	-0.214130762150616	-0.095783812973525	0.264650803219918	-0.810253511347911	-0.405610396179658	4.88906826398777	18.7287939953452	6.98111327096609	7.93209649053333	20.2718041445093	-4.70792894195091	BAD	BAD
NaN	0.073508973542735	0.0674936324099243	-0.0350724294124103	0.996138829193086	-0.946180085955556	-0.047012694680771	0.48838684455592	0.284443853189975	-0.201031907845333	0.247217854959743	0.267029980479909	-2.81247585712036	0.0106089217699001	4.88889368044648	18.7287356578474	6.96194983188216	7.9715357943815	20.3175808451942	-4.60044824619298	BAD	BAD
NaN	0.0756033398625546	0.0633208488534343	-0.0288711659977053	1.00475088708526	-0.941821813471043	-0.0550745147051533	0.486725508684954	0.0302065089742617	0.0839530089813594	0.0749166916164036	-0.121921648684469	-4.32399509890945	0.318485767339755	4.88499826398777	18.7274339953452	6.53436327096609	8.25682649053334	20.6487141445093	-3.82296894195091	BAD	BAD
NaN	0.0775513279170319	0.064568160411856	-0.0339819244378394	0.990073611798338	-0.935702178452953	-0.0579674777254592	0.489021313117839	-0.306534097497662	0.0294397358316844	0.130070289972722	-0.140647199136802	-4.88663110166294	0.634986255348986	4.88499826398777	18.7274339953452	6.53436327096609	8.25682649053334	20.6487141445093	-3.82296894195091	BAD	BAD
NaN	0.0789449938084137	0.0623239252926002	-0.0352489608086355	0.991934759286607	-0.930774679885706	-0.0574755268458255	0.494227551009625	0.0412516670805159	0.101749401141553	0.0627096616725909	0.086994664190829	-4.82392540116417	0.92683472678372	4.88499826398777	18.7274339953452	6.53436327096609	8.25682649053334	20.6487141445093	-3.82296894195091	BAD	BAD
NaN	0.0795685998176282	0.0632610217637161	-0.0409194062738512	0.992171177415818	-0.920533751417953	-0.0542347101281441	0.498865219381147	-0.0861085692904177	0.377157621995445	-0.0946612735053313	0.187063701979079	-4.07364770264033	0.779055155456349	4.88499826398777	18.7274339953452	6.53436327096609	8.25682649053334	20.6487141445093	-3.82296894195091	BAD	BAD
NaN	0.079419211560164	0.061914707430883	-0.0430798923237036	0.989855446696823	-0.922873943053935	-0.0503718996981839	0.494949298213082	-0.240987034742107	0.199458219308353	0.186808169911003	0.252894856793955	-3.4196292719333	0.878471225055381	4.88442979676757	18.7650460636405	6.53080208660612	8.25682649053334	20.6487141445093	-3.82296894195091	BAD	BAD
NaN	0.0786834901409957	0.0626464199196591	-0.0400664690285195	0.997323574162801	-0.917279945298351	-0.0463801406641738	0.496399420157173	0.106195143148648	0.0927781070860654	0.0644766671756759	0.43081159541855	-3.53174680597683	0.8880353	4.87485226398777	19.3987339953452	6.47080327096609	7.96280376862439	20.2981432168404	-4.23278971947686	BAD	BAD
NaN	0.0776611085833042	0.0663226946620064	-0.0357614243019687	0.999765053520938	-0.912716416571854	-0.0415364795966035	0.503390941454706	0.0514683759827001	0.198344065784888	-0.0353657423185725	0.151989828406132	-3.81687498747101	0.256604254018986	4.87485226398777	19.3987339953452	6.47080327096609	7.94121649053334	20.2724041445093	-4.26287894195091	BAD	BAD
NaN	0.076651456997076	0.059395450792302	-0.0337208438809925	0.995441828365247	-0.908286211582666	-0.0421085827730585	0.502382465600001	0.1056707616468	0.0891647854280027	0.189440742106127	0.251762883305649	-3.66814065949435	-0.188663411947315	4.87485226398777	19.3987339953452	6.47080327096609	7.94121649053334	20.2724041445093	-4.26287894195091	BAD	BAD
NaN	0.075879769399305	0.0527714321258174	-0.0291713637418497	0.997437874733976	-0.902508943579087	-0.0346377480520167	0.507050691284644	0.0477220892157351	0.149335386743268	0.136195165624244	0.615046990142448	-3.21324579812069	-0.385182507787765	4.87485226398777	19.3987339953452	6.47080327096609	7.94121649053334	20.2724041445093	-4.26287894195091	BAD	BAD
NaN	0.0754793811079	0.0504154319612241	-0.0280502873904374	0.998815444917033	-0.902187695394992	-0.0404899595561833	0.508503425090555	0.0562788350093354	0.201134024912153	0.201339568993894	0.68945443711738	-2.29317953132514	-0.510669292202513	4.87543521329377	19.3776915890588	6.50173323984571	7.94121649053334	20.2724041445093	-4.26287894195091	BAD	BAD
NaN	0.0754958808035706	0.0494101485356833	-0.0310358641528624	0.998895506093472	-0.905657762815155	-0.0396609977750736	0.497260384314756	0.167095583314966	0.149275372878119	0.296862997269577	1.17750127848055	-0.899653957129662	-0.633808559310706	4.88327026398777	19.0948739953452	6.91744327096609	8.30810696555622	20.2736901361673	-4.2673161040077	BAD	BAD
NaN	0.0758950180458222	0.0476175248269837	-0.0344902691106621	0.999818685633461	-0.907000919492211	-0.0493349656504178	0.500662614515225	0.123464567482242	0.222696671657058	0.0885411933093522	1.55503352799084	-0.125947933005316	-0.998791197524867	4.88327026398777	19.0948739953452	6.91744327096609	8.31495649053333	20.2737141445093	-4.26739894195091	BAD	BAD
NaN	0.0765801771787254	0.0477293341293211	-0.0369952468013818	0.994666645689288	-0.908351779807035	-0.0486122463879194	0.517542250382267	0.285699602155945	0.421662143466135	0.313793676911485	1.18505694593608	1.3340897705305	-0.452082547972497	4.88327026398777	19.0948739953452	6.91744327096609	8.31495649053333	20.2737141445093	-4.26739894195091	BAD	BAD
NaN	0.0774262226062852	0.0542463608543435	-0.0293485449221896	0.992147558654236	-0.924622930252803	-0.0486881357069442	0.504431656024533	0.146443659980186	0.17755740195194	0.313566612586554	0.313852526879295	3.0038652268702	0.157910533616404	4.88327026398777	19.0948739953452	6.91744327096609	8.31495649053333	20.2737141445093	-4.26739894195091	BAD	BAD
NaN	0.0782909023622257	0.0535433717637777	-0.0313558817878784	0.993261366131592	-0.932160276610922	-0.0460061173162034	0.47941570391838	-0.123106156995841	0.519632049473119	0.308227669166669	-0.189196665833688	2.10944826993637	0.285047204429605	4.82171194743619	19.0944926506635	6.8860461685038	8.31340014509262	20.273696273017	-4.27708202157357	BAD	BAD
NaN	0.078989301787002	0.0601085425532987	-0.0383165112945384	0.991261051250797	-0.933478431216963	-0.0391138210618567	0.481921179247415	0.0368483477926936	0.0180124966229312	0.251979136878202	-0.796891329950668	0.550834770356735	0.590983123519113	4.14071826398777	19.0902739953452	6.53871327096609	8.24354649053333	20.2728941445093	-4.71168894195091	BAD	BAD
NaN	0.0793151059968989	0.0585175846316522	-0.0372456668732724	0.995315844903716	-0.927532087081124	-0.0451852647663929	0.481079535995284	-0.070967352201213	-0.0739889200638401	0.230198801343961	-0.8568418	-0.233332772525448	0.829625135076476	4.14071826398777	19.0902739953452	6.53871327096609	8.24354649053333	20.2728941445093	-4.71168894195091	BAD	BAD
NaN	0.079139288424191	0.0697972255937247	-0.0347173626022152	1.00022164206006	-0.922510716863231	-0.0460604489690634	0.476761545951496	0.00820953670532311	-0.468263103368991	-0.00878727178289756	-0.869690571780046	-0.180740466659515	0.862735601324151	4.14071826398777	19.0902739953452	6.53871327096609	8.24354649053333	20.2728941445093	-4.71168894195091	BAD	BAD
NaN	0.0785139204175833	0.0702696556237605	-0.0334639087534003	0.997571207448444	-0.915862178320985	-0.0469579433725633	0.474046962043782	0.19298124397013	-0.554596117309854	-0.191978706368539	-1.11603123116971	-0.307628912302251	0.411654312092993	4.14071826398777	19.0902739953452	6.53871327096609	8.24354649053333	20.2728941445093	-4.71168894195091	BAD	GOOD
NaN	0.077736376328343	0.0617266993010526	-0.0346840783467542	1.00127307844217	-0.919977454162329	-0.0480608737258749	0.46156371774042	-0.194254682911151	-0.36499598123417	-0.363240080085562	-1.28138395706479	-1.52169815722188	0.565673400017327	4.17631392690708	19.0551360068626	6.49559718928252	8.22113648825489	20.2728157148978	-4.71141839576832	BAD	GOOD
0.0555436388337115	0.0773269540831909	0.0556358691693833	-0.0358175134966395	0.998125270134208	-0.918536739020683	-0.0452601828658087	0.457750983345888	-0.0892315342443452	-0.582780233394249	-0.411965377461635	-1.14616362595847	-3.30854211964564	0.334373774782401	4.51139426398777	18.7243639953452	6.08972327096609	7.93209649053333	20.2718041445093	-4.70792894195091	GOOD	GOOD
0.0560579005588929	0.0778601577784358	0.0531183504845116	-0.0296495320226704	0.993781292306399	-0.916740800938168	-0.0442711064628519	0.459788077694375	0.294530451018148	-0.137380007974079	-0.356635281965827	-0.878907652495077	-5.34934853718974	0.26158721247686	4.51139426398777	18.7243639953452	6.08972327096609	7.93209649053333	20.2718041445093	-4.70792894195091	GOOD	GOOD
0.0545914635666753	0.0797213595980774	0.0598163812431882	-0.0327557562982814	0.999270695210768	-0.916023477909805	-0.0390063685314713	0.464581815369996	-0.24941737827065	-0.440192730438564	-0.343556116148141	-0.428470153496006	-6.62648881611028	0.0706433059667275	4.51139426398777	18.7243639953452	6.08972327096609	7.93209649053333	20.2718041445093	-4.70792894195091	GOOD	GOOD
0.0570864805736809	0.082943000862678	0.0641561604754116	-0.0301910645071162	0.988026694946039	-0.908919775174373	-0.0399625576464051	0.484902831909314	-0.111762815351629	0.155195363731102	-0.220971916725199	0.120546412354505	-7.11522662456338	-0.168827186383899	4.51139426398777	18.7243639953452	6.08972327096609	7.93209649053333	20.2718041445093	-4.70792894195091	GOOD	GOOD
0.056606398794759	0.0871539968912302	0.0686325093236898	-0.0319138487584645	0.991732446633764	-0.905212305411567	-0.0468672653891443	0.503537676321182	0.089288186600923	-0.24811792275939	-0.118562746748925	0.543221417494754	-6.23994122192114	-0.3312274	4.51123901586653	18.7980232746006	6.18736898584309	7.97821183528622	20.317752307409	-4.65433800571996	GOOD	GOOD
0.0560533271290171	0.0916256391976204	0.0692661978858256	-0.0365828582943718	0.994144509143772	-0.89863639327865	-0.0461256214251078	0.51173317219657	-0.0694044621308366	-0.0137054593803276	-0.152382073803322	0.839583835108358	-4.51708349673972	-0.30707257404364	4.50997326398777	19.3985739953452	6.98348327096609	8.30999649053334	20.6483341445093	-4.26876894195091	GOOD	GOOD
0.0575157127576829	0.0954731808346523	0.0698679919651962	-0.0412408803726602	0.994007681936659	-0.894643352167363	-0.0461994591707663	0.524426236372057	0.0141904866358815	0.132552356262711	0.00312215613712111	0.992015696285706	-2.70736996784098	-0.139674982596807	4.50997326398777	19.3985739953452	6.98348327096609	8.30999649053334	20.6483341445093	-4.26876894195091	GOOD	GOOD
NaN	0.0979523182890537	0.0667053326596824	-0.0310825057250082	1.00010718797249	-0.893479853399662	-0.0421370514912255	0.52580272557901	0.197234009864943	0.0400678160199763	-0.05800961013008	0.840967205781283	-1.41365749526793	-0.0651265482614317	4.50997326398777	19.3985739953452	6.98348327096609	8.30999649053334	20.6483341445093	-4.26876894195091	BAD	GOOD
NaN	0.0986421121692903	0.0627882591959174	-0.0355092803601383	0.999685594256188	-0.904809274430056	-0.0485800693378659	0.526158257260074	-0.0763523028278175	0.131769408306007	-0.119148066290519	0.190518359154291	-0.75716477166815	0.0826529503435614	4.50997326398777	19.3985739953452	6.98348327096609	8.30999649053334	20.6483341445093	-4.26876894195091	BAD	GOOD
NaN	0.0974510644792481	0.0589642799066113	-0.0358171133185137	0.997746251815869	-0.913454934650611	-0.0487856222403124	0.524941272670149	-0.0459349477670402	0.0331685959208434	-0.172542727595051	-0.208694273830626	-1.02111598493675	0.151730895189585	4.51114370404086	19.3163886151039	6.98345144890044	8.30999649053334	20.6483341445093	-4.26876894195091	BAD	BAD
NaN	0.09454075717338	0.0590517470966301	-0.0343639472633836	1.00392079887688	-0.922729765714459	-0.0488778200704263	0.525366403273418	0.132690004661325	0.0784359415789533	-0.149454587254428	-0.468512175074017	-2.40066084777577	-0.0140080516929889	4.51953626398777	18.7270839953452	6.98322327096609	8.25192171644457	20.6481290650502	-4.26806980743138	BAD	BAD
NaN	0.0902327762971488	0.0564823661550714	-0.0334207728717679	0.997279854632127	-0.917872806064288	-0.0519527135498557	0.518028791875819	-0.122533123478137	0.0334075375953468	0.0106145063842281	-0.368627742053235	-4.41277075875633	0.0310263181014567	4.51953626398777	18.7270839953452	6.98322327096609	8.24769649053334	20.6481141445093	-4.26801894195091	BAD	BAD
NaN	0.0849340108004429	0.0563898474786965	-0.0354300624066035	1.00043132510568	-0.923688568564537	-0.0493743756955306	0.509451214142519	-0.00626805394572823	0.0856254467625406	0.0187043961213442	-0.302503716022107	-6.1880238488673	-0.0815488539411683	4.51953626398777	18.7270839953452	6.98322327096609	8.24769649053334	20.6481141445093	-4.26801894195091	BAD	BAD
NaN	0.079113871849095	0.0526600426670294	-0.0344424169021482	0.998124803638825	-0.922717398308279	-0.0417134596959874	0.506884477801884	0.0228429509906399	0.0774114910418466	0.0878675529305666	-0.180374996136286	-6.49458624224059	0.0299498719278257	4.51953626398777	18.7270839953452	6.98322327096609	8.24769649053334	20.6481141445093	-4.26801894195091	BAD	BAD
NaN	0.0733371970740172	0.0537056512440334	-0.0330750777465542	0.991885459557933	-0.926442164863134	-0.0410184055393073	0.509185052750094	-0.121420565409694	0.0251800256662137	0.193478139973035	-0.356321476762152	-5.71338613649413	-0.143272440010228	4.51953626398777	18.7270839953452	6.98322327096609	8.24769649053334	20.6481141445093	-4.26801894195091	BAD	BAD
NaN	0.0682810508826771	0.056107457715378	-0.0326276786661925	0.997213822434533	-0.926684955950625	-0.0352287127356503	0.503712319053847	-0.00573904104068471	0.0333018306916306	0.184765920691948	-0.30064395545818	-4.20880094170058	-0.32798128000166	4.51953626398777	18.7270839953452	6.98322327096609	7.93848390333844	19.5419621021215	-5.1345705192991	BAD	BAD
NaN	0.0645997869881776	0.0595645277191855	-0.0332586864595693	0.996630706179339	-0.919900519226751	-0.0450454443967345	0.490431584567655	0.00382097583097848	0.0764374975595139	0.149113820356298	0.314901097842324	-2.91513095829725	-0.210240900610652	4.51953626398777	18.7270839953452	6.98322327096609	7.93289649053333	19.5219741445093	-5.15022894195091	BAD	BAD
NaN	0.0626675000928703	0.0546474370300955	-0.0372441535448105	0.995798540495909	-0.9070085119371	-0.0479463733554716	0.498318702901683	-0.208509089307934	0.0333474449816824	0.235927721140427	0.630006277136119	-1.33256766810195	-0.269979626038028	4.51953626398777	18.7270839953452	6.98322327096609	7.93289649053333	19.5219741445093	-5.15022894195091	BAD	BAD
NaN	0.0624104789345332	0.0526598916449544	-0.0350333130948005	0.995201439369238	-0.886895111907799	-0.0519843741796988	0.497681218737406	0.14606380657248	0.11107477561874	0.122409031386629	0.939656275532619	1.19996454469279	-0.14533139739452	4.51953626398777	18.7270839953452	6.98322327096609	7.93289649053333	19.5219741445093	-5.15022894195091	BAD	BAD
NaN	0.06330705869085	0.0510723466712973	-0.0307036302416422	0.992206544038357	-0.87717588402496	-0.0480821412703815	0.508139339451668	0.329595283294038	0.33644783838903	0.0973961688190913	0.993888272695428	4.71303064593737	0.0941506452434389	4.46432650308042	18.7267975889209	6.97401649778276	7.93287859257392	19.5387496781401	-5.1403336076419	BAD	GOOD
NaN	0.0645243725240401	0.0428009706133487	-0.0268232814929658	0.998993192248329	-0.875443392458686	-0.046997146168728	0.508086831468372	0.0960200058913936	0.544271705780989	0.243507498084648	0.669125912675009	7.99206491223426	0.0325752613244396	4.14942326398777	18.7251639953452	6.92150327096609	7.93209649053333	20.2718041445093	-4.70792894195091	BAD	GOOD
0.0571942048158801	0.0652009764067893	0.0691525552034599	-0.0370345215711076	1.01350051300797	-0.880652851725634	-0.0434073615687834	0.492327509633668	-0.295511550353366	-0.503110398589149	0.182290528371655	0.0153222434020925	9.31507548562823	-0.02641173	4.14942326398777	18.7251639953452	6.92150327096609	7.93209649053333	20.2718041445093	-4.70792894195091	GOOD	GOOD
0.0579751801301402	0.0647554347568859	0.0605361186876019	-0.0400938016679897	1.00279606025853	-0.887548553918946	-0.0387252397153581	0.491017091271826	-0.0797246079006293	-0.115420552047142	0.12107283070611	0.1339083	8.7076803498285	-0.0328012469821579	4.14942326398777	18.7251639953452	6.92150327096609	7.93209649053333	20.2718041445093	-4.70792894195091	GOOD	GOOD
0.0586059336286811	0.0630419528688778	0.0749478963274548	-0.0346511989434365	1.00039575527421	-0.893630623985468	-0.0450829301464461	0.488419249436457	0.134423042603374	-0.158943505395725	0.0598457220464244	0.122307679775047	7.69671227692859	-0.12549598571803	4.14942326398777	18.7251639953452	6.92150327096609	7.93209649053333	20.2718041445093	-4.70792894195091	GOOD	GOOD
0.0577526649272979	0.0603703823496005	0.0663736302263464	-0.0308556876504605	0.992329556886387	-0.910645140960639	-0.0424183808531073	0.478514296261072	-0.305600980823088	0.0562371842224528	-0.0112046439535515	-0.0877655637232225	6.37744066885254	0.226278869320465	4.2694371594691	18.725722605099	6.92081962356394	7.9047029357638	20.2445106217727	-4.7397615994012	GOOD	GOOD
0.0571819396528707	0.0574389758608368	0.0636499220609264	-0.0387664318983339	0.992260824879255	-0.922887814089391	-0.0366495328800968	0.481490946175624	0.150659790407397	-0.346988863560146	-0.11322495943933	-0.628954611699929	3.84387404920627	0.354452759564045	4.88848626398777	18.7286039953452	6.91729327096609	7.55418649053333	19.8952741445093	-5.14707894195091	GOOD	GOOD
0.0567846931252886	0.0551195963410555	0.0572001707174293	-0.0318756729575187	0.994391310143293	-0.932087901341741	-0.0459807799185197	0.478070281838924	0.211786147647718	-0.095850965352036	-0.133589297840412	-1.52652396162949	0.604785778535842	0.499693305173042	4.88848626398777	18.7286039953452	6.91729327096609	7.55418649053333	19.8952741445093	-5.14707894195091	GOOD	GOOD
0.0573757806325689	0.054166382796341	0.0645546772442681	-0.036570242522386	0.99379542828018	-0.926241292227244	-0.0483874427787795	0.48882589240282	-0.40452945324515	-0.146563225894641	-0.20380308314206	-1.3823820321833	-1.44404706609419	0.23463261100953	4.88848626398777	18.7286039953452	6.91729327096609	7.55418649053333	19.8952741445093	-5.14707894195091	GOOD	GOOD
0.0561880745776676	0.055018533420959	0.0572406527830358	-0.0403249110968779	0.991496732959978	-0.922718304694958	-0.0414748491795892	0.489977384688742	0.131130292977248	-0.322990513560526	-0.0730483735576364	-0.972043484847976	-1.81494686695373	-0.196392719943077	4.88848626398777	18.7286039953452	6.91729327096609	7.55418649053333	19.8952741445093	-5.14707894195091	GOOD	GOOD
0.0555777779539234	0.057698319401617	0.0600662789907381	-0.0313712140419748	0.992474928670302	-0.921324889509695	-0.0370112958987959	0.501769492817787	0.124582484543397	-0.0169367856840273	-0.173731545978644	0.117539337882976	-1.28369132532171	-0.590029100299803	4.7596443301762	18.6636937126027	6.91800784414713	7.60052146736194	19.941439921613	-5.0932354208102	GOOD	GOOD
0.0561779600265541	0.0617758838955944	0.0582384654391022	-0.0358958425128827	0.995337819726986	-0.917755048817937	-0.0478790512537823	0.501097832671473	-0.286613680448318	-0.172285696699786	-0.141062339868844	0.501015853180749	0.0615073102393858	-0.632311458914152	4.15464026398777	18.3588939953452	6.92136327096609	7.93209649053333	20.2718041445093	-4.70792894195091	GOOD	GOOD
0.0562617792057396	0.0665154671975676	0.0634372660595243	-0.0382378875417806	0.997997001126161	-0.917974472746983	-0.0494047376607238	0.490489427886616	0.138065411158507	0.0363333889022065	-0.0128578423255118	0.912311009388543	0.800625784851991	-0.174508113103752	4.15464026398777	18.3588939953452	6.92136327096609	7.93209649053333	20.2718041445093	-4.70792894195091	GOOD	GOOD
0.0558153977149922	0.0711579485440941	0.0598133762830398	-0.0328110223300028	0.999923588237099	-0.917708382864626	-0.0497208097699893	0.493187459783217	-0.0712964930195727	0.107634395362548	-0.0903568480954483	1.07928985535713	0.24669860518108	0.0792171598931134	4.15464026398777	18.3588939953452	6.92136327096609	7.93209649053333	20.2718041445093	-4.70792894195091	GOOD	GOOD
0.056218178610447	0.0750807971382329	0.0626309170787855	-0.03878809334504	1.0003019178826	-0.910485675961146	-0.0543975947066941	0.500010112742845	-0.23176400191366	0.138563623880384	0.00915828759935233	0.779083105604301	-0.784933210088611	0.374776140942569	4.15464026398777	18.3588939953452	6.92136327096609	7.93209649053333	20.2718041445093	-4.70792894195091	GOOD	GOOD
0.0554547690423992	0.0778013732436247	0.0644744919666885	-0.0316324723801538	0.996409095846195	-0.901389666365179	-0.0497482245042984	0.500186162569276	0.148115690800636	-0.0982478628460389	-0.0254337799012766	-0.0467798618816249	-1.35606084985966	0.569084799819066	4.22288647799574	18.4282757989973	6.84856561971721	7.94051164631528	20.2723577731791	-4.29727487607895	GOOD	GOOD
0.0557099851031494	0.078997451187128	0.0604166680431606	-0.0309527788593966	0.993948602564005	-0.905643768003307	-0.0449510257860627	0.510621047828529	-0.0238510632835275	0.110798893595059	-0.161912561505819	-0.864634373505231	-1.17990324831125	0.810674794210884	4.51546626398777	18.7257239953452	6.53647327096609	7.94121649053334	20.2724041445093	-4.26287894195091	GOOD	GOOD
0.0547431605612981	0.078557106065396	0.0646786951434589	-0.0351032149027513	0.997592154859504	-0.909605279997428	-0.0461084531737299	0.516821811312268	-0.19162658829778	0.0233390140246943	-0.0769899459027417	-1.21064933542912	-0.288917091870715	0.769598848449646	4.51546626398777	18.7257239953452	6.53647327096609	7.94121649053334	20.2724041445093	-4.26287894195091	GOOD	GOOD
0.0548622656637408	0.076579602147502	0.0622314757222705	-0.0371186522188276	0.99526194775884	-0.918299591211597	-0.0430065127423815	0.50997185697472	0.284086906706748	0.206056031418014	0.0463721931854136	-1.228373	0.593642615995395	0.243340770669923	4.51546626398777	18.7257239953452	6.53647327096609	7.94121649053334	20.2724041445093	-4.26287894195091	GOOD	GOOD
0.0562458557438969	0.0733529807860953	0.0604134804808221	-0.0333334195424996	0.995122809818797	-0.922057947140579	-0.0368387618699955	0.51302656740018	-0.0641578613417801	0.0246029008836758	-0.0879296116676175	-0.751407276738621	0.914117362666387	-0.0173496079547154	4.51546626398777	18.7257239953452	6.53647327096609	7.94121649053334	20.2724041445093	-4.26287894195091	GOOD	GOOD
0.0553673334275435	0.069333936836413	0.0542029042636312	-0.0307028036282293	0.995107879931077	-0.928752089824485	-0.040965431615588	0.514529377849033	-0.162096800144293	0.21625410464528	-0.184881742256762	-0.190814684678054	1.32011620127679	-0.145031426778214	4.59000695554611	18.8004579259346	6.62647409672782	8.24017295514901	19.9084300726487	-4.69818461583435	GOOD	GOOD
0.0557051279205518	0.0650716176501746	0.0518007090788373	-0.0311484989347257	0.997809585033351	-0.933682556251003	-0.0477939110056812	0.509261798705896	0.195163229359932	0.0488388689105275	0.0719840303157642	0.189450562932295	1.27409649606359	-0.208254290612683	4.88385126398777	19.0950639953452	6.98126327096609	8.24850649053333	19.8982841445093	-4.71031894195091	GOOD	GOOD
0.055422594452019	0.0610575827294343	0.0530881424017059	-0.0331810575513016	0.996379442912202	-0.930959450787702	-0.0425424830157916	0.506873187397029	0.0344657391817835	0.106821466265039	0.276224570696648	0.687673278744285	1.50357690034293	-0.148772666508297	4.88385126398777	19.0950639953452	6.98126327096609	8.24850649053333	19.8982841445093	-4.71031894195091	GOOD	GOOD
0.0557413531812593	0.0576031732112904	0.0551049698680892	-0.0340457469619218	0.992633520544429	-0.926606517466577	-0.0490938068355892	0.489346945334357	-0.00144725050767504	-0.0235759590017712	0.143971567244957	0.939253523758191	1.505232	0.0352616746050617	4.88385126398777	19.0950639953452	6.98126327096609	8.24850649053333	19.8982841445093	-4.71031894195091	GOOD	GOOD
0.0547091684237813	0.0548298499786233	0.0605477252328398	-0.0307420743313602	0.998199368983296	-0.919600562277425	-0.0484645455854179	0.490171142486726	-0.0316826216598355	0.0366611567467412	0.204847917146656	1.06113847607599	1.5104754685615	0.277617016368534	4.88385126398777	19.0950639953452	6.98126327096609	8.23947005108793	19.9127590467179	-4.7102651175105	GOOD	GOOD
0.0551299440241212	0.0527236076955229	0.0578671493308175	-0.0328729207581101	0.995783141308631	-0.904045568782343	-0.0438895913329838	0.483990648746345	-0.257324540357569	0.0709716601646949	0.226310114665016	0.934629405956718	1.93943457849228	0.213243415885075	4.80521866616295	19.0157237179316	6.9679328631199	7.54841649053333	21.0197141445093	-4.70614894195091	GOOD	GOOD
0.0545239328799837	0.0511661700804264	0.0574162882484414	-0.0316874474138166	0.994960659970506	-0.891989139144534	-0.0441507235554801	0.485604086668646	-0.0413062014664914	0.0368888411833347	0.117212796878247	0.736783164538887	3.15505313202695	0.0365627722348596	4.51895526398777	18.7268839953452	6.91940327096609	7.54841649053333	21.0197141445093	-4.70614894195091	GOOD	GOOD
0.0539733703633501	0.0499511729089447	0.0563534565573339	-0.0327697935137384	0.997339751183162	-0.888332750125026	-0.0420957002610587	0.481012487363145	-0.138191653916158	0.0439912922500686	0.0290948061609343	0.247093618227203	3.87460386066193	0.108631357084029	4.51895526398777	18.7268839953452	6.91940327096609	7.54841649053333	21.0197141445093	-4.70614894195091	GOOD	GOOD
0.0543463073097998	0.0488362632074138	0.0575058874643492	-0.0391370865233523	0.993355256696478	-0.889869074695973	-0.0401510653096488	0.472193172646575	-0.0688801255941889	-0.0964680152142683	-0.11334961691103	0.00022219245509824	3.6094134578942	0.397100209931456	4.51895526398777	18.7268839953452	6.91940327096609	7.54841649053333	21.0197141445093	-4.70614894195091	GOOD	GOOD
0.0561183958524237	0.0476122949639887	0.057314792713987	-0.0306705044374814	0.995721987084473	-0.899393633927441	-0.0395346397148678	0.477951432590073	0.101520722543034	-0.137164667378661	-0.113245186664381	-0.191311744178824	2.75952937272802	0.3393671	4.51895526398777	18.7268839953452	6.91940327096609	7.54935494116901	20.948883495591	-4.70588990688626	GOOD	GOOD
0.0555359347085221	0.046152595651734	0.0620631704179304	-0.0359886358252501	0.992124721937758	-0.911829602374396	-0.0349834700116627	0.474680338303768	-0.124110422579245	-0.249056216171989	-0.099206021581704	-0.409815655180475	1.47846219464904	0.326004304443255	4.60240959891728	18.8110894046519	6.93355109708295	7.56330649053334	19.8958741445093	-4.70203894195091	GOOD	GOOD
0.0560997561739055	0.0444485057779433	0.0617215541076977	-0.041295943358739	0.991254879020699	-0.91760769051697	-0.0394690911893679	0.482332299573237	-0.0332411930935221	-0.142250018745498	-0.0380199097748213	-0.201619035077738	0.364038571694805	0.151413911166072	4.88385126398777	19.0950639953452	6.98126327096609	7.56330649053334	19.8958741445093	-4.70203894195091	GOOD	GOOD
0.0554994658551411	0.0426229824346352	0.061476186850419	-0.0353915372246008	0.987939940316882	-0.918258224127964	-0.0429306544402332	0.489110005571942	0.0950920828088729	-0.0818181766279674	0.0231225128614673	0.213126083127048	-0.0400506457255788	0.0898385087837906	4.88385126398777	19.0950639953452	6.98126327096609	7.56330649053334	19.8958741445093	-4.70203894195091	GOOD	GOOD
0.0553993895469459	0.0408949171232984	0.0571185342447796	-0.0314254836572941	0.994940524861077	-0.922364789220953	-0.0458323183116233	0.494687878322175	0.0769405781170834	-0.0782818964162002	0.0121285781651543	0.394370141713252	0.116594616232922	-0.00317825124344816	4.88385126398777	19.0950639953452	6.98126327096609	7.56330649053334	19.8958741445093	-4.70203894195091	GOOD	GOOD
0.0560799367128933	0.0395128824633748	0.0564890933116466	-0.0295613329084983	0.998618612361391	-0.931468005949138	-0.0470499539144707	0.489164809984936	0.141683413848496	-0.158198583325307	-0.144741592943271	0.51945702305026	-0.332123819583712	-0.351927976784693	4.88385126398777	19.0950639953452	6.98126327096609	7.56274508642325	19.9382760009049	-4.70219400719906	GOOD	GOOD
0.0557815627666665	0.0387033000478096	0.0558278237326958	-0.0309254799779397	1.00029151719794	-0.926970930332314	-0.0466405197311085	0.507833842375843	0.0473778412972264	0.0393447816775934	-0.0519974320025621	0.568259903578916	-0.0561986656073959	-0.499097132819138	4.97242106663613	19.0951512414309	6.87248194317623	7.55834649053333	20.2704941445093	-4.70340894195091	GOOD	GOOD
0.0546999694619117	0.0386211058669468	0.0526457030823672	-0.0320796279841965	1.00224517000185	-0.92793383717083	-0.0519462084646763	0.494426278083625	0.00188033401035438	0.070201530504704	-0.066900004110037	0.0844094453744835	0.777907323122793	-0.400312571072937	5.24931326398777	19.0954239953452	6.53240327096609	7.55834649053333	20.2704941445093	-4.70340894195091	GOOD	GOOD
0.0565438808782055	0.0392662070871495	0.0559558629586958	-0.0345785127634306	1.0019616631305	-0.933836993292184	-0.0507977775735413	0.490201362709781	-0.0923285150897817	0.0100403354297548	-0.127953091094387	-0.317460434876101	0.377171770219677	-0.4531536	5.24931326398777	19.0954239953452	6.53240327096609	7.55834649053333	20.2704941445093	-4.70340894195091	GOOD	GOOD
0.0570234078042412	0.0404238284771364	0.0654292124447437	-0.0382095274261146	0.998957477381098	-0.933234373793453	-0.0482728325868261	0.488306958757784	0.0475151760059577	-0.0651601013932997	-0.204127852614778	-0.878409918078524	-1.07217546309283	-0.370956330477786	5.24931326398777	19.0954239953452	6.53240327096609	7.55834649053333	20.2704941445093	-4.70340894195091	GOOD	GOOD
0.0548546379616728	0.0417201825310831	0.0663421946985968	-0.0363578365715761	0.995477280973056	-0.931769421662157	-0.0454374270290092	0.480968946465922	0.0473822288297116	-0.109551308872813	-0.248976907223313	-1.42879000972655	-2.76030048677823	0.170901747577779	5.25019528079407	19.0957173266226	6.62923546581505	7.55834649053333	20.2704941445093	-4.70340894195091	GOOD	GOOD
0.0552907039543073	0.0427612407144375	0.0635313569420011	-0.0364022912331458	0.99490125222901	-0.924430285824695	-0.0402336131630614	0.488820156281618	0.0472988208001101	0.0252566259247566	-0.096588865017019	-1.70474852376145	-4.08408510112344	0.442587959067856	5.25280126398777	19.0965839953452	6.91533327096609	7.91184745030332	20.2722576329862	-4.29667094261048	GOOD	GOOD
0.0567461368447365	0.0432569020622707	0.0617883548111746	-0.0360531192806122	0.994903591931324	-0.915137355457857	-0.0393008489294404	0.495289358519489	0.0792583319147145	-0.00559757481213937	-0.0196038756231859	-1.83933597100006	-4.29034848940677	0.0630000410475341	5.25280126398777	19.0965839953452	6.91533327096609	7.94121649053334	20.2724041445093	-4.26287894195091	GOOD	GOOD
0.0568739852966032	0.0430894262739832	0.0580553796269175	-0.0344213037326947	0.996187298782929	-0.910639680101832	-0.0443720138852828	0.508711921375193	0.119343985304232	0.0180722458902704	0.121707157210803	-1.38028858371738	-3.09370489342314	-0.310499688253865	5.25280126398777	19.0965839953452	6.91533327096609	7.94121649053334	20.2724041445093	-4.26287894195091	GOOD	GOOD
0.0564927168379328	0.0423334769215587	0.0549993374214415	-0.0322291960730994	1.00482958456775	-0.911805302539207	-0.0446939432900126	0.509048084234564	-0.0752418121199546	0.441953407247475	0.313745248128005	-0.761870457069026	-1.85948344629873	-0.214986183730207	5.25280126398777	19.0965839953452	6.91533327096609	7.94121649053334	20.2724041445093	-4.26287894195091	GOOD	GOOD
0.0560229425326425	0.0412493485214981	0.0555686004739326	-0.0359681868797494	0.992434535062417	-0.918972146448235	-0.0465906530804469	0.500709229106546	0.046926746871741	0.144282887691988	0.255396963482717	-0.0767764146723446	-1.01991808869474	-0.2093011	5.24694900630588	19.0965783906701	6.92252102665847	7.94121649053334	20.2724041445093	-4.26287894195091	GOOD	GOOD
0.0559261266467385	0.0402440533059515	0.0633043008982913	-0.0317331215726816	0.992511543382632	-0.917871362334175	-0.0479965511105705	0.492855520706436	0.050480704980289	0.0850187521404626	0.374982243165698	0.671483374929756	-0.9901946	-0.0906109633082024	4.88734026398777	19.0962339953452	7.36419327096609	8.20681493391168	21.0009600270529	-5.63081216504339	GOOD	GOOD
0.0570801309635181	0.0397695016352369	0.0687370856893891	-0.0425168176179286	0.996969931225901	-0.919175071711032	-0.0523872776697635	0.496351149440227	0.227563389732056	0.0797327462983392	0.373230550769145	1.17836009689866	-1.5608963845298	-0.0274233099283924	4.88734026398777	19.0962339953452	7.36419327096609	8.21405649053333	21.0208241445093	-5.66810894195091	GOOD	GOOD
0.0585395053922506	0.040190900529615	0.0665176772669605	-0.0357531545311315	0.99179315550639	-0.912923082728873	-0.0456824248132647	0.504152261519459	-0.0196001979464531	-0.159865864495393	0.308794111224934	1.18658	-1.05165012104571	0.397534166816375	4.88734026398777	19.0962339953452	7.36419327096609	8.21405649053333	21.0208241445093	-5.66810894195091	GOOD	GOOD
0.0574755935330313	0.0416826339231169	0.0596092283082697	-0.0317043428769216	0.988853583394269	-0.900087520884094	-0.0479558382360238	0.512217403085603	-0.192635188650924	-0.321400347319723	0.125124289814748	0.565632323570142	0.000421059180835012	0.460442098480339	4.88734026398777	19.0962339953452	7.36419327096609	8.21405649053333	21.0208241445093	-5.66810894195091	GOOD	GOOD
0.0576663467189684	0.0441400391586614	0.0542863630394511	-0.0363048862114414	0.998274887266366	-0.89777223784036	-0.0450799294138417	0.515550889680593	0.105412061361581	0.196421881241668	-0.054755423584137	0.0694813096394743	1.16720688334427	0.210863858945267	4.8766208252056	19.0746937871781	7.33998999164889	8.20527002111931	21.0157656032739	-5.64911625099347	GOOD	GOOD
0.0572199131347615	0.0471575615335765	0.0465369423712487	-0.0280701317407054	1.00038069491827	-0.905664755846481	-0.047495265167551	0.510566864718042	-0.020990072934917	-0.0896322330895265	-0.11586550990657	-0.131262306261225	1.90463784571799	-0.2702643	4.52068326398777	18.3594539953452	6.53632327096609	7.56250649053333	20.6457141445093	-4.25972894195091	GOOD	GOOD
0.0577119615238109	0.0501911810618622	0.0452777564887197	-0.0330372941077568	1.00281917426393	-0.913777321163428	-0.0454446872860501	0.499498226392167	-0.192109058328007	0.0808519314073346	-0.174653944044553	-0.84644781012618	1.57648925487293	-0.280497355778612	4.52068326398777	18.3594539953452	6.53632327096609	7.56250649053333	20.6457141445093	-4.25972894195091	GOOD	GOOD
0.0587989213126798	0.0528070469360575	0.0468594913971444	-0.0387668749071474	0.994200708678451	-0.924359266828712	-0.0407898940815414	0.48827309509012	0.0519263403196008	-0.0173513042268604	-0.169949525926787	-0.533730348500963	0.180240883103943	-0.559128303585757	4.52068326398777	18.3594539953452	6.53632327096609	7.56250649053333	20.6457141445093	-4.25972894195091	GOOD	GOOD
0.0583003726380857	0.0547744248346773	0.0384698954613983	-0.0302333665248175	1.00177042168477	-0.924910034897728	-0.0407403653451781	0.481884844494166	0.161227533516768	0.438239693616108	-0.0525536078789086	-0.221040115503921	-2.24099859822843	-0.215831552316408	4.52068326398777	18.3594539953452	6.53632327096609	7.56250649053333	20.6457141445093	-4.25972894195091	GOOD	GOOD
0.0577067212940047	0.0559820725741635	0.0428441794631602	-0.035862322103987	1.00096416672553	-0.91685374744848	-0.040479321806101	0.475320816664192	-0.0740419266668126	0.264649393405943	-0.0576956644738383	0.107432491963398	-3.81167425792353	-0.3312274	4.53624115894002	18.3907168536649	6.5714512365964	7.58569760223903	20.645758666966	-4.28832317180536	GOOD	GOOD
0.0591624892246168	0.0563260529163891	0.056113137704262	-0.0369416582528701	0.984957352985793	-0.912070607330306	-0.0396533803464306	0.486936294495127	0.00793433668383359	0.239736520710613	-0.174325051388179	0.652083910928404	-3.33604056549818	-0.313269410755539	4.88734026398777	19.0962339953452	7.36419327096609	7.92712649053333	20.6464141445093	-4.70929894195091	GOOD	GOOD
0.057950390748894	0.0556603855776241	0.0819878792966298	-0.0258992535456973	0.989959136007378	-0.904768512796587	-0.0459286255432213	0.485591063189443	0.429999096231642	-0.279502378972713	-0.179883959242458	0.949251270552606	-1.22632376156117	-0.0618797386844606	4.88734026398777	19.0962339953452	7.36419327096609	7.92712649053333	20.6464141445093	-4.70929894195091	GOOD	GOOD
0.0588923443974038	0.0538741700889501	0.0968621513423007	-0.0366808290970842	0.990291512395316	-0.904875418421212	-0.0465704539385309	0.483022329152412	-0.52527814914987	-0.342335655585422	-0.295459196961431	1.0511347799657	1.5123183466709	0.211729532938862	4.88734026398777	19.0962339953452	7.36419327096609	7.92712649053333	20.6464141445093	-4.70929894195091	GOOD	GOOD
0.0582422099586234	0.0510915432287933	0.0754839657380351	-0.042580329525956	0.993091506693152	-0.906036454774422	-0.0436921946405159	0.484719069665888	0.350471974248332	-0.443290100597521	-0.282190052518935	0.919623918334811	3.94695202774381	0.162801210702967	4.88734026398777	19.0962339953452	7.36419327096609	7.92712649053333	20.6464141445093	-4.70929894195091	GOOD	GOOD
0.0584451308019739	0.0478051738957443	0.0635383150529905	-0.0265227572768215	1.00873720765073	-0.908782036847066	-0.0385210662600976	0.491714124932687	0.201483815556197	-0.218490077333864	-0.0411045219159306	0.689729789526064	5.01363116007003	0.196635530344624	4.88711227223762	19.0961578113698	7.33916739519686	7.92721749753387	20.561114420492	-4.75961443737367	GOOD	GOOD
0.0594216534205423	0.0447602266525042	0.0435899462754751	-0.0323959087618992	1.00652608318986	-0.913542288027175	-0.044524516682121	0.493599355703126	-0.295572993383481	-0.274992396210497	0.12063354744347	0.157526498365283	5.12602153204689	-0.018243490635207	4.88327026398777	19.0948739953452	6.91744327096609	7.92792649053333	19.8965841445093	-5.15159894195091	GOOD	GOOD
0.0587770784902919	0.0426459503076524	0.04125364045943	-0.0326649114286904	0.998894281573717	-0.918601208379467	-0.041609985121364	0.486932463615176	0.163329437560561	-0.267140679884753	-0.0515979132663044	-0.146909648758263	4.26310089379868	-0.384036132659319	4.88327026398777	19.0948739953452	6.91744327096609	7.92792649053333	19.8965841445093	-5.15159894195091	GOOD	GOOD
0.059831721182011	0.0418099181071165	0.0496501972429393	-0.029791724987293	0.999150171175466	-0.925116117910199	-0.0472670409122683	0.489370459551163	0.014962033789225	-0.134894988451649	-0.0516815141766962	-0.3614667	2.65564624341159	-0.304928817056601	4.88327026398777	19.0948739953452	6.91744327096609	7.92792649053333	19.8965841445093	-5.15159894195091	GOOD	GOOD
0.0597612726420458	0.0421680925422363	0.0658946330176659	-0.0364809688080024	0.989816651672803	-0.921351160142615	-0.0466434079990334	0.490886790518197	-0.411431589893803	0.154469732719001	-0.0516829971323905	-0.346229445171603	0.588400319926612	-0.148338	4.88327026398777	19.0948739953452	6.91744327096609	7.92792649053333	19.8965841445093	-5.15159894195091	GOOD	GOOD
0.0593676208592078	0.0433116533389521	0.0686474307790302	-0.0380177111981499	0.988649038000921	-0.918358795669665	-0.0565119485545296	0.500745036816305	0.100729300191381	0.266465663050583	-0.0473316355263075	-0.246160455870513	-1.24040149315565	-0.148338	4.85860824160068	19.0695822232744	6.97944539898327	7.92792649053333	19.8965841445093	-5.15159894195091	GOOD	GOOD
0.0595706297788231	0.0446932649116833	0.0680076473493585	-0.0354677592123921	0.997297737525074	-0.918499655603001	-0.0529756222518654	0.513690741618644	-0.0458879519883954	0.248957933884149	0.00938334096362504	0.277247170441792	-1.98619349139341	0.0769501297269927	4.52709526398777	18.7296039953452	7.81289327096609	7.58189085363062	20.5881195735159	-4.73879519537269	GOOD	GOOD
0.0582724847046772	0.0458237627745613	0.0592462848758691	-0.0431128753002388	0.992706355112514	-0.919421945713307	-0.0504053321191628	0.520138984385596	-0.392637352237521	0.0433475013103108	0.00482258977278655	0.319674	-1.92639643065217	0.323251664378592	4.52709526398777	18.7296039953452	7.81289327096609	7.55337649053333	20.6451041445093	-4.70477894195091	GOOD	GOOD
0.0580013564407251	0.0464403833413408	0.0569347055681776	-0.0401398163695609	0.992160737639993	-0.927846343076161	-0.0480248057478205	0.515660540007668	0.27151342009858	0.261151887365975	-0.0421026099459273	-0.0894670606978698	-2.3021726820626	0.627085769284845	4.52709526398777	18.7296039953452	7.81289327096609	7.55337649053333	20.6451041445093	-4.70477894195091	GOOD	GOOD
0.0593137758289564	0.04657570262573	0.0619348743635901	-0.0315063310148242	1.00083218913941	-0.925331482143594	-0.0371001565500812	0.505944558865095	-0.0294457958733791	0.186396892897169	0.0704245417181336	-0.350060871964347	-3.48753489539413	0.120780307071807	4.52709526398777	18.7296039953452	7.81289327096609	7.55337649053333	20.6451041445093	-4.70477894195091	GOOD	GOOD
0.0589245693759109	0.046532951161099	0.0580251962562472	-0.0367815881061197	0.998219873242837	-0.921068310164986	-0.0317957460354227	0.500917980197446	-0.154240077399207	-0.020002759437121	0.0605135467063714	-0.242087906753483	-4.77435536426258	-0.492137909777076	4.55734335350181	18.6993649673248	7.74436201840334	7.55337649053333	20.6451041445093	-4.70477894195091	GOOD	GOOD
0.0581510907074595	0.0468181023378088	0.058289565193848	-0.0390102436460272	1.00352918335286	-0.921269805753709	-0.0443503256065865	0.494372538338904	0.320446192371732	0.119701821147084	-0.0254243408866314	-0.418556533263643	-4.76386153313698	-0.692248947924415	4.89428526398777	18.3625239953452	6.98097327096609	7.55821721271398	20.2802383625997	-4.70344457788904	GOOD	GOOD
0.0575460782853625	0.0479899831866296	0.0504260537180638	-0.0298242812616159	0.999067128152959	-0.916624072571022	-0.0397759812341395	0.486691256344617	-0.0710941224096306	-0.144620184307012	0.274578628888915	-0.118737961414219	-4.87655906547701	-0.6970062	4.89428526398777	18.3625239953452	6.98097327096609	7.55834649053333	20.2704941445093	-4.70340894195091	GOOD	GOOD
0.0580789644426165	0.0504226988116426	0.0493610963184258	-0.0351406895960082	1.000648882833	-0.908535854834338	-0.0493651681921314	0.499187761184033	0.0414538520527596	-0.0295714079860085	0.480052933807937	-0.544642907029354	-4.35923926670717	-0.151615798957574	4.89428526398777	18.3625239953452	6.98097327096609	7.55834649053333	20.2704941445093	-4.70340894195091	GOOD	GOOD
0.0580455616844708	0.0541167164964764	0.0481441937629551	-0.0333921556867173	1.03344670609752	-0.889759676056229	-0.0526761591985548	0.516290003314871	0.472234385130832	-0.014303682347941	0.330273811593443	-0.549247861093366	-2.25393886725599	-0.270760364013702	4.89428526398777	18.3625239953452	6.98097327096609	7.55834649053333	20.2704941445093	-4.70340894195091	GOOD	GOOD
0.0576340754154201	0.0586615159254262	0.0592338800688213	-0.0229451744846248	0.974971650823466	-0.892004756460008	-0.0410163273539268	0.506982283154241	-0.814564871774627	-0.286860474089749	0.507193567347521	-1.03128616053876	0.955914148442531	-0.403336059849934	4.82360887599192	18.3621959858483	6.98137587154393	7.5635328037725	20.2757808706681	-4.70349177557794	GOOD	GOOD
0.0573990712014279	0.0633340125803849	0.0595685893224286	-0.0538300637687578	0.958166608821867	-0.895450225478907	-0.0421136118433442	0.506749098150712	-0.561940188712423	0.627211742404699	0.604737428788498	-0.227174008185969	3.16933317192671	-1.18324140215654	4.15522126398777	18.3590939953452	6.98518327096609	7.92712649053333	20.6464141445093	-4.70929894195091	GOOD	GOOD
0.0584606150734245	0.0673390386732387	0.0814866184686911	-0.025472921842168	0.994954185530544	-0.899661279982092	-0.0462293008601445	0.515711686008199	1.01755782140971	-0.389419300504509	0.475877095638344	0.219090641292576	4.78481785030318	-1.10292955421087	4.15522126398777	18.3590939953452	6.98518327096609	7.92712649053333	20.6464141445093	-4.70929894195091	GOOD	GOOD
0.0581476314568558	0.0701185501427995	0.0627779981140833	-0.0262764052068858	0.99576549076054	-0.916176835586552	-0.0514610458775972	0.502771145143637	-0.781629692881228	0.13616291613206	0.292128289678675	0.887915658988785	5.5691730536558	-0.484484674702781	4.15522126398777	18.3590939953452	6.98518327096609	7.92712649053333	20.6464141445093	-4.70929894195091	GOOD	GOOD
0.0579458971479182	0.0715125699901738	0.0668245725295368	-0.0570278985492095	0.987890565385802	-0.936604570033473	-0.0502597935142694	0.452963373304204	-0.262659851288557	-0.404976065359245	0.0828708453008133	1.09783911263052	4.10065397751493	0.169679532981074	4.15522126398777	18.3590939953452	6.98518327096609	7.92712649053333	20.6464141445093	-4.70929894195091	GOOD	GOOD
0.0563608020723288	0.0717399941467867	0.0526456444637673	-0.0257157395285578	1.00138835462965	-0.933207856760095	-0.048576264919029	0.447646010526243	1.0836659600449	0.011621284768698	-0.324723821900304	0.597489504707263	-0.507662890882413	0.404242900533637	4.19549458459676	18.3592599133486	6.97798766913781	7.92712649053333	20.6464141445093	-4.70929894195091	GOOD	GOOD
0.0569665078497354	0.0712833084258002	0.0495553631728043	-0.0232244968374891	1.00137833711252	-0.90710841794596	-0.0517556841478332	0.464164270920397	-0.572490602525305	-0.0684299963594173	-0.534581230788201	0.106332970513379	-4.50664409368983	0.447719112671475	4.52417126398777	18.3606139953452	6.91926327096609	7.92712649053333	20.6464141445093	-4.70929894195091	GOOD	GOOD
0.0561231375724659	0.070649913054284	0.0438837161472765	-0.0426196054006954	0.991186916870704	-0.8789380723585	-0.0478349288913122	0.485075626563501	-0.422818756652468	0.124405074686192	-0.472822046322513	-0.263698022052251	-4.63342591219499	0.2784039	4.52417126398777	18.3606139953452	6.91926327096609	7.92712649053333	20.6464141445093	-4.70929894195091	GOOD	GOOD
0.0549691280250094	0.0701313213986525	0.0519874824021996	-0.0277599109432231	0.996793843830778	-0.869243382284383	-0.0413413138439646	0.506640029345432	0.591102188120245	-0.0141297670915075	-0.375505167642007	-0.523884894117767	-0.971882437198321	0.24392488113885	4.52417126398777	18.3606139953452	6.91926327096609	7.92712649053333	20.6464141445093	-4.70929894195091	GOOD	GOOD
0.0568440182576844	0.0697703802300883	0.0546832866267289	-0.0293339669130892	0.998868480237423	-0.877663152531257	-0.0386472967499789	0.508914501989432	-0.418725738156256	0.116180288457136	-0.0378032409518753	-0.241416146396042	2.76774307217807	-0.119168604132617	4.52417126398777	18.3606139953452	6.91926327096609	7.92712649053333	20.6464141445093	-4.70929894195091	GOOD	GOOD
0.0564883547508998	0.0694791626926578	0.0708918216494998	-0.0425284709480833	0.992664094106448	-0.894751002894676	-0.0413951313914737	0.496943901154398	-0.10159289265056	-0.102819145089312	0.0769623231504908	0.349791369933031	4.65229559663361	-0.413101459763953	4.5228949620792	18.4502279319029	6.91929752425224	7.92769474364164	20.6035824952328	-4.70914230075204	GOOD	GOOD
0.0567045185134976	0.0691308038440145	0.0694604461062266	-0.0313708235888702	0.996171158736459	-0.909868830657508	-0.0459157398798463	0.492863995584577	0.519698062458749	-0.177962691237361	0.153138960455971	1.08582650403815	4.69017228619696	-0.5750799	4.51373826398777	19.0931539953452	6.91954327096609	7.93209649053333	20.2718041445093	-4.70792894195091	GOOD	GOOD
0.0552894765102966	0.0686050214988621	0.0749246601347753	-0.0329131513610425	0.997834403435782	-0.923859666220208	-0.0526900454557627	0.485724609191359	-0.100574614282639	-0.304790858592956	0.305026788100384	1.1486812167712	4.10025993918608	-0.558700685061673	4.51373826398777	19.0931539953452	6.91954327096609	7.93209649053333	20.2718041445093	-4.70792894195091	GOOD	GOOD
0.0548491299238844	0.0678503181750558	0.0705716350135505	-0.0450353417398288	0.990028786347537	-0.934997217250632	-0.0542074262602709	0.473721209422742	-0.181671837812856	-0.102764253309657	0.235745330020887	0.308763045698534	3.01163224268839	-0.444352178760941	4.51373826398777	19.0931539953452	6.91954327096609	7.93209649053333	20.2718041445093	-4.70792894195091	GOOD	GOOD
0.0551306445927771	0.0669571294042257	0.065187547741242	-0.0317934621593647	0.995646183904148	-0.936396401147292	-0.0535379779625694	0.482586889567102	0.291138470472115	-0.138800295747487	0.0890431598857538	-0.963903437178151	1.31311742108075	-0.459950213518705	4.51373826398777	19.0931539953452	6.91954327096609	7.93209649053333	20.2718041445093	-4.70792894195091	GOOD	GOOD
0.0546408207058657	0.0661698202070141	0.0586001540032271	-0.0318342059885277	1.00046970833127	-0.926809894155278	-0.0566321214512657	0.491754596433194	-0.163991054735815	-0.0343808673528803	-0.158714295025078	-1.66438660469366	-0.703253841877524	-0.903288649269923	4.51499712604968	19.043690082886	6.98008169946468	7.93209649053333	20.2718041445093	-4.70792894195091	GOOD	GOOD
0.0537489807430159	0.0658012345556259	0.0571221751189991	-0.0387643536588684	0.996977537612786	-0.917397542453919	-0.0519327882976587	0.503678867252188	-0.238742628582718	-0.0508064640271778	-0.0533022056135293	-2.69688882963707	-1.35696643218481	-0.997216118397576	4.52302526398777	18.7282439953452	7.36615327096609	7.58658394239217	20.2705931172502	-4.70375043568309	GOOD	GOOD
0.0542687683320583	0.066110752489902	0.0577842324574419	-0.0338052784678359	1.0011144258657	-0.904728353984165	-0.047889961424706	0.522540073167554	0.233931339525455	-0.128919899182592	-0.0788376331977863	-3.29720911189101	-0.257565444502244	-1.45757800409621	4.52302526398777	18.7282439953452	7.36615327096609	7.55834649053333	20.2704941445093	-4.70340894195091	GOOD	GOOD
0.0548834631992068	0.0672419580109925	0.0574993777647393	-0.0301038035151548	0.998466804902274	-0.903998866510081	-0.0407380709857508	0.522590740617954	-0.129876078099317	0.0346277734816224	-0.218281049260484	-3.39219880515765	1.90501351803492	-1.54710308423219	4.52302526398777	18.7282439953452	7.36615327096609	7.55834649053333	20.2704941445093	-4.70340894195091	GOOD	GOOD
0.0542316036779674	0.0692321120686396	0.0610604698943582	-0.0350495606381694	0.998852065598886	-0.912591139346684	-0.0306370896720007	0.515013760004848	-0.0132886601194664	0.0948324450011428	-0.095898026801702	-2.8637098247208	3.35692871709042	-1.55049	4.52302526398777	18.7282439953452	7.36615327096609	7.55834649053333	20.2704941445093	-4.70340894195091	GOOD	GOOD
0.0547121679751302	0.0720032005647604	0.0593154132278167	-0.0322783774636948	0.994514657704835	-0.926674359689029	-0.0354157475591812	0.50306984778541	0.283154192654927	0.172815751872248	0.0445165092764543	-1.82301516375678	4.37189211956569	-1.72689073047795	4.57723460440751	18.7830001683852	7.36586162690196	7.55834649053333	20.2704941445093	-4.70340894195091	GOOD	GOOD
0.0548411279136601	0.0753127780205842	0.0597409568481301	-0.0306863246862158	0.995055518478318	-0.933300402686997	-0.0371428577116227	0.505952060262227	-0.129395826773652	0.271378746985882	0.251881422764902	-0.578730434474838	3.72820596886481	-1.37690408321884	4.88734026398777	19.0962339953452	7.36419327096609	7.94521033408174	19.9078580194983	-3.83901735076978	GOOD	GOOD
0.0543256535295147	0.0787966856418627	0.0611745920701614	-0.031450130934274	0.993849373134769	-0.928036249408916	-0.0462186070094582	0.507677498374303	-0.0862077042345606	-0.0160742885496296	0.24235632568507	0.306290468160142	2.33919937095488	-1.18753450451928	4.88734026398777	19.0962339953452	7.36419327096609	7.95530649053333	19.8983941445093	-3.81645894195091	GOOD	GOOD
0.054413788435559	0.0821293796394575	0.0549873202543561	-0.0339272911432412	0.997068325457522	-0.925096985343016	-0.0477032438970787	0.499987958505874	-0.138571478548703	0.0854255366049729	0.200115453188287	0.442849420327972	1.27873680623691	-0.699637930187249	4.88734026398777	19.0962339953452	7.36419327096609	7.95530649053333	19.8983941445093	-3.81645894195091	GOOD	GOOD
0.0539887571626983	0.0851183946891883	0.0530406049532486	-0.0362338980242603	1.00011786064303	-0.917265378622988	-0.0504340923903376	0.494486329168884	-0.118690767420276	0.0372710361265656	0.241408154989641	0.381308081700204	0.6927679	-0.085958550604835	4.88734026398777	19.0962339953452	7.36419327096609	7.95530649053333	19.8983941445093	-3.81645894195091	GOOD	GOOD
0.0538303834265667	0.0876599080505155	0.0563678556968982	-0.0384935613938907	0.994184343110655	-0.911095671206655	-0.0420644991196647	0.488690069550366	0.0156876302450138	-0.147005726678976	0.179960062146572	0.316954133662966	0.687669782948993	0.220118553333691	4.82819991084671	19.0364970683662	7.3645114436797	7.9605722631066	19.9038893475183	-3.82306132616942	GOOD	GOOD
0.0530734866982613	0.0896798541450665	0.0599719026382944	-0.0332858146299574	0.992017784696045	-0.90826391854069	-0.0417033333339717	0.508903491320015	0.12020991883812	0.155876158796546	0.108589456174521	0.121680296877469	0.38754401358004	0.412368876731112	4.52302526398777	18.7282439953452	7.36615327096609	8.31495649053333	20.2737141445093	-4.26739894195091	GOOD	GOOD
0.0531852799279232	0.0911396129089817	0.0562498044908293	-0.0328730807647052	0.997196247885586	-0.899189862021308	-0.0404050591009062	0.50245860343966	-0.148795384843515	-0.0750465958497256	-0.0545177564626807	-0.355015582253603	2.13594725265822	0.8880353	4.52302526398777	18.7282439953452	7.36615327096609	8.31495649053333	20.2737141445093	-4.26739894195091	GOOD	GOOD
0.0547169166171101	0.0920595523075654	0.0580974228029128	-0.0364961465764969	0.996989597585463	-0.909722938193595	-0.0357569636555777	0.493865639922309	-0.115800429596196	-0.0158874005420127	-0.327708855171895	-0.195104951108856	3.536394	0.879848117099117	4.52302526398777	18.7282439953452	7.36615327096609	8.31495649053333	20.2737141445093	-4.26739894195091	GOOD	GOOD
0.0543182334701476	0.092497906390711	0.058830180253114	-0.0363183335457924	0.998101373194952	-0.920677361853106	-0.0354556187120438	0.474569926525746	0.241814961565995	-0.163440483895311	-0.186399133044148	-0.632871334868434	3.50146487171498	0.7051458	4.52302526398777	18.7282439953452	7.36615327096609	8.31495649053333	20.2737141445093	-4.26739894195091	GOOD	GOOD
0.0548765993483108	0.0924911420984826	0.0585835627633974	-0.0355150441978131	0.997882339337013	-0.92073463652709	-0.0387958707385281	0.474171928735667	-0.0362276103433777	0.0430216588701505	-0.183208886904201	-1.05864712694621	2.87172165830555	0.693301998164207	4.52149772875532	18.7923127361517	7.29898208065821	8.31060077310494	20.2979600648956	-4.26743909278061	GOOD	GOOD
0.0549289656106087	0.0920075741144183	0.0586880109861114	-0.0345606189077841	0.99911457174773	-0.90791066316641	-0.0404589691985936	0.496653206370065	-0.0942101798642962	-0.133709634900026	0.0355329956013934	-1.35513840292604	2.67845158358061	0.494896737684126	4.51432026398777	19.0933539953452	6.98336327096609	8.24769649053334	20.6481141445093	-4.26801894195091	GOOD	GOOD
0.0558799070572604	0.0909578573677768	0.0554259692383078	-0.030386430388106	1.00116119230253	-0.898458264554532	-0.0386925059910406	0.509714356846066	0.0757627710844979	-0.0565080305224835	-0.0926327730747464	-2.22546126836742	5.31693342993019	0.1564777	4.51432026398777	19.0933539953452	6.98336327096609	8.24769649053334	20.6481141445093	-4.26801894195091	GOOD	GOOD
0.057525442591285	0.0892682601950859	0.0567043978215606	-0.0317912891930922	1.00140204873224	-0.896460899964032	-0.044520975224589	0.510716391994259	-0.0537836385485943	-0.121886538115041	-0.0262222723540326	-2.962186	9.22219046912517	0.127569011610012	4.51432026398777	19.0933539953452	6.98336327096609	8.24769649053334	20.6481141445093	-4.26801894195091	GOOD	GOOD
0.0565908750885247	0.0869700908612945	0.0617835753375789	-0.0338621200619989	1.00189459686481	-0.914596251352861	-0.0490939715473353	0.498755720907312	0.0821228225048775	0.0254486268312753	-0.15271505637633	-2.90373515853302	12.829786683209	-0.161125965540736	4.51432026398777	19.0933539953452	6.98336327096609	8.24769649053334	20.6481141445093	-4.26801894195091	GOOD	GOOD
0.0559203048783236	0.0842349878627832	0.0601582406041836	-0.031101591624047	0.998465623617759	-0.937294132313885	-0.0464638626243193	0.478159847478671	0.209997791458265	-0.00856414451635728	-0.0419094713391496	-2.23411160613882	15.1750949483261	-0.284275392254063	4.65360834444202	19.1518123274973	7.05484462966629	8.21133638335287	20.6910370206322	-4.26774314707327	GOOD	GOOD
0.0568372261411333	0.081337999147844	0.063427243459984	-0.0310418189439619	0.995869463918928	-0.967119862965365	-0.0521522175571002	0.450036759405923	0.0857329931179437	-0.131907224419795	0.00758600724477158	-0.725455802579391	12.8007963091428	-0.308451966795142	5.25252526398777	19.4031739953452	7.36220327096609	7.93128649053333	21.0216341445093	-4.26561894195091	GOOD	GOOD
0.0568785587821359	0.0786198005997249	0.0633030183424209	-0.0314264230463807	0.997548702553258	-0.97323718275372	-0.0518288971344226	0.452151561554639	-0.0144029506589471	-0.0580158941287966	0.00768849047568594	0.712825252304595	6.1382497723319	0.41822613475305	5.25252526398777	19.4031739953452	7.36220327096609	7.93128649053333	21.0216341445093	-4.26561894195091	GOOD	GOOD
0.0563543596057318	0.0764928610612786	0.0669820605159272	-0.0336046508409783	0.99544447906666	-0.957242299515021	-0.0521752291956406	0.475866201226376	-0.0265628326166816	-0.131177230228146	0.0077167942053688	1.32030702563821	0.429445548440945	1.4826735656255	5.25252526398777	19.4031739953452	7.36220327096609	7.93128649053333	21.0216341445093	-4.26561894195091	GOOD	GOOD
0.0575372059517102	0.0754056061354045	0.0630018292453963	-0.0352499986863556	0.996917684287463	-0.936717833703939	-0.0538856546378594	0.492930804933236	-0.0886349871201534	-0.0345123643375782	-0.0407323927304786	1.75922881096803	-1.90626732082523	2.5562044209836	5.25252526398777	19.4031739953452	7.36220327096609	7.93128649053333	21.0216341445093	-4.26561894195091	GOOD	GOOD
0.0563122842827954	0.0756952528480898	0.0574310408602206	-0.0314336120979233	0.993251015282449	-0.923637581806532	-0.0522325536584667	0.503725957937899	-0.0755801947161497	-0.0345181878264836	-0.198874714611276	1.85929804267705	-0.31192764329894	3.09806213204495	5.17875956509641	19.3411735199212	7.36260524185973	7.93128649053333	21.0216341445093	-4.26561894195091	GOOD	GOOD
0.0588757506915718	0.0774472883635715	0.0558547134525195	-0.0347837237798555	0.997729382549293	-0.924850183118517	-0.0494073743178747	0.50249196172987	0.133565590151201	-0.009915726024365	-0.0654298479359549	2.2686763970136	3.79475446876003	3.143671	4.88734026398777	19.0962339953452	7.36419327096609	7.94891749058888	20.3291410038174	-3.85140144379374	GOOD	GOOD
0.0592599804770755	0.0805285547497276	0.0558749895941155	-0.0354553671446487	0.996807700012293	-0.933453508841652	-0.0446231478810172	0.487205619828485	0.0243823597098964	0.0731831817644651	-0.101146735600629	2.53277939325472	6.7214479171401	3.08666638294553	4.88734026398777	19.0962339953452	7.36419327096609	7.95034649053333	20.2730141445093	-3.81782894195091	GOOD	GOOD
0.0604535602935398	0.0847409910445036	0.057030728258708	-0.0348534323815489	1.00021625301447	-0.937870716103401	-0.0437693158824183	0.471654853013785	0.132507116111389	0.000187054443298015	-0.0271395022352042	2.0222046411615	7.67011547306324	2.67942785561476	4.88734026398777	19.0962339953452	7.36419327096609	7.95034649053333	20.2730141445093	-3.81782894195091	GOOD	GOOD
0.062797085436518	0.0898984525694015	0.0563919059497759	-0.0337773608569507	0.998300961297305	-0.93935523683491	-0.0470871078519661	0.479939458581799	0.0251496505607905	-0.107530339017587	0.0302250107120216	1.28189633079085	7.714784	2.07373270285206	4.88734026398777	19.0962339953452	7.36419327096609	7.95034649053333	20.2730141445093	-3.81782894195091	GOOD	GOOD
0.0621176279128689	0.0957768662313327	0.0613147131116455	-0.0332781350619406	0.997168537455784	-0.940189286896391	-0.054354351111397	0.487183001947525	0.158023748837301	-0.128885207128784	-0.100534919812276	0.650893260219893	8.94695694947328	1.34030734763934	4.88821721406389	19.0965270302601	7.46045093116332	7.95034649053333	20.2730141445093	-3.81782894195091	GOOD	BAD
0.0632840233918858	0.102051685558011	0.0668315957071694	-0.0354431735525897	0.998090711277484	-0.938057843037623	-0.0497035974512416	0.472034114976329	0.0418151816160985	-0.0084129129477573	-0.0261160426754876	0.0858384784425607	10.689236230132	0.601402903475236	4.89141026398777	19.0975939953452	7.81093327096609	7.95440309065231	20.6389077735104	-3.3851866883958	GOOD	BAD
0.0657939685002857	0.108330072934792	0.0668568735113353	-0.033699874717118	0.997183100464117	-0.942550697205316	-0.0503785122089229	0.447019119527855	-0.172962131882532	0.0590214088864523	0.0960118343252994	-0.172020376911395	11.5900740674163	0.28293356576918	4.89141026398777	19.0975939953452	7.81093327096609	7.95450649053333	20.6482341445093	-3.37415894195091	BAD	BAD
0.0656455826039676	0.11424803376998	0.0639594793006541	-0.0321211215395625	0.999414883086881	-0.946451844601341	-0.0528746333687818	0.44806623212712	-0.062602026533694	0.00565527330692622	0.163650337740839	0.317287180009308	10.678953850151	0.0963957388744144	4.89141026398777	19.0975939953452	7.81093327096609	7.95450649053333	20.6482341445093	-3.37415894195091	BAD	BAD
0.0678133255798063	0.119500547625011	0.05772280994247	-0.030507208209385	0.996017753557483	-0.947597536987523	-0.0474927918809272	0.438090423850377	0.0135219126532994	0.118586705554386	0.0413421632650892	0.876000386761232	9.44395465367203	0.399693208607062	4.72266621113114	19.0962469756284	7.62436878008373	7.95450649053333	20.6482341445093	-3.37415894195091	BAD	BAD
0.0667747747201021	0.123799183800566	0.0578757061117768	-0.0353723831683828	0.99743077507806	-0.94346325349138	-0.0526719786317292	0.436070343206688	0.109422425571368	0.0391608146803527	-0.0391459916639235	0.686493251686415	7.15980563429487	0.276548265256583	4.14478826398777	19.0916339953452	6.98546327096609	7.95939767793882	20.6368479569881	-3.37417446566475	BAD	BAD
0.066086750848829	0.126896219480951	0.0576814864315751	-0.0360474848025542	0.995270947746236	-0.929913397426694	-0.0481862445758012	0.439695157661144	0.0664259060004512	0.00204698326675024	0.021943899554873	0.390981531325095	5.02473227934101	0.139536952044144	4.14478826398777	19.0916339953452	6.98546327096609	8.27588649053333	19.9000941445093	-3.37517894195091	BAD	BAD
0.0674241353125325	0.128696848700521	0.0523418306914515	-0.0333787126639437	0.994679123843751	-0.905745811652293	-0.0469629649507026	0.45338236025274	-0.0619732412952526	-0.246959698180648	0.011704454166021	0.757499308398409	4.28810881596264	-0.516269007027915	4.14478826398777	19.0916339953452	6.98546327096609	8.27588649053333	19.9000941445093	-3.37517894195091	BAD	BAD
0.0683417731844937	0.129339366986755	0.0535907952631806	-0.0294641770828934	0.988499967607148	-0.897854515994793	-0.0451311302621268	0.472839379342335	-0.0145341447291113	-0.140637911357789	-0.131710964923445	0.862946326816605	5.9153536956826	-0.561272474612914	4.14478826398777	19.0916339953452	6.98546327096609	8.27588649053333	19.9000941445093	-3.37517894195091	BAD	BAD
0.0715943834233343	0.129197755842338	0.0547381317532619	-0.0310152478623867	0.991969578041835	-0.903891198735628	-0.0448070319623323	0.443186484028829	-0.014638428766014	-0.109097317308678	0.0224961982901142	0.584481194846026	8.3788193531546	-0.243296893691113	4.23568048182948	18.9168130233003	6.98489394621654	8.27588649053333	19.9000941445093	-3.37517894195091	BAD	BAD
0.077123233170914	0.1288168195045	0.055092974538644	-0.0339676435314356	0.994866549127694	-0.907158531425423	-0.0505761167525797	0.438577601784816	0.000291835427709121	-0.183778800614999	0.0835226637786407	0.95384134334004	8.82499744477964	0.237356649851952	4.52475326398777	18.3608139953452	6.98308327096609	8.29998159819479	19.9246557608445	-3.37556377893807	BAD	BAD
0.0750407891742354	0.128765692986374	0.0536080469001814	-0.0362932827937168	0.994735445815567	-0.915097190910871	-0.0535634691682567	0.452407041775279	0.0775505886745348	-0.289524644845825	0.114783951498592	2.1375012769102	8.9815977665408	0.536042068820677	4.52475326398777	18.3608139953452	6.98308327096609	8.64466649053333	20.2760141445093	-3.38106894195091	BAD	BAD
0.0776286623000287	0.129485759562104	0.056585629431862	-0.037277805196828	0.99481526014699	-0.920359294978652	-0.0429484622134334	0.45456452193182	0.125235157904799	-0.260406540557868	0.0687295105394014	3.14164807997287	9.50743553554799	0.715555244582228	4.52475326398777	18.3608139953452	6.98308327096609	8.64466649053333	20.2760141445093	-3.38106894195091	BAD	BAD
0.0782281072798592	0.131234809768298	0.0543013139162043	-0.0307049374370626	0.997193015348815	-0.92679995464043	-0.0432557449340826	0.43150644096149	-0.0302646790009049	-0.0939501989249129	0.0381934383445686	2.8939216853566	8.64575453948016	0.815438155866148	4.52475326398777	18.3608139953452	6.98308327096609	8.64466649053333	20.2760141445093	-3.38106894195091	BAD	BAD
0.0790604257225786	0.134088231934823	0.0519272941939655	-0.0347657440498799	0.997508868124931	-0.92147532597276	-0.0390393624621441	0.431249771370083	-0.0454059403246106	-0.274089461116491	-0.0532635692470575	3.28876926662853	6.8531549790037	0.7051458	4.52300009747798	18.5460261290003	7.07981918719612	8.64466649053333	20.2760141445093	-3.38106894195091	BAD	BAD
0.0807382943347258	0.137927419465997	0.0547963003479553	-0.032743331129143	0.993118075100843	-0.911579197782511	-0.041128230124816	0.449308658561356	0.0472635445200688	-0.273734613101106	-0.0377515014775972	3.77300662690724	5.49167366944864	0.698110219708086	4.51780826398777	19.0945139953452	7.36629327096609	8.60977543365377	20.2759575949843	-3.32927303933418	BAD	BAD
0.0815440330420099	0.142448082618056	0.0567662186862213	-0.0293022215574775	0.999112262122206	-0.899784884744121	-0.039361220953742	0.468192932034398	0.0311706965208724	-0.257818487263373	-0.00806160342551355	3.55470247363848	5.97441445307483	0.61359139172002	4.51780826398777	19.0945139953452	7.36629327096609	8.34233649053333	20.2755241445093	-2.93225894195091	BAD	BAD
0.0825029154230934	0.147238503855439	0.0609572623601877	-0.029622102427612	0.997716112439679	-0.893116568347266	-0.0332721286975044	0.481196508378811	-0.0632627038002077	-0.212790522401587	-0.069077628742383	2.72942920170806	7.34188354290314	0.334249622812298	4.51780826398777	19.0945139953452	7.36629327096609	8.34233649053333	20.2755241445093	-2.93225894195091	BAD	BAD
0.086149091650659	0.151897096070671	0.0646069471198122	-0.0361035505595498	0.995889291298836	-0.890027637119212	-0.0347195462447371	0.49775734108874	-0.18748504152786	-0.237784648374666	-0.0755617176401716	2.20745534167248	8.53158933817544	-0.137057448947776	4.51780826398777	19.0945139953452	7.36629327096609	8.34233649053333	20.2755241445093	-2.93225894195091	BAD	BAD
0.0863457905394918	0.156119117641873	0.0603403839751302	-0.02975428440313	1.00017875042529	-0.899034846700616	-0.0325627237092927	0.506447412473519	-0.134607639237138	-0.32975308336135	0.0622640899392951	1.55703196823992	10.1727613258151	-0.481862967685688	4.5177523679784	19.0931862783759	7.35812016031782	8.34233649053333	20.2755241445093	-2.93225894195091	BAD	BAD
0.0859963403956276	0.159728547468145	0.0635882254408207	-0.0344279995313114	1.00047296944732	-0.914631670772794	-0.0338549555053629	0.502525657713475	0.0339488319090185	-0.186061494402753	-0.209702098670192	0.759177140443277	11.495204612085	-0.62574780493484	4.51518926398777	19.0323039953452	6.98334327096609	8.96967911129155	20.2777306473056	-2.9398397897324	BAD	BAD
0.0876431752626509	0.162681754410172	0.0681006086350303	-0.0325632545677828	0.999988974185057	-0.939199518302441	-0.0341277763941682	0.481826413722564	-0.0107599138692147	-0.090243755604697	-0.111390926370864	0.175368865969135	11.7104356214077	-1.31317615189712	4.51518926398777	19.0323039953452	6.98334327096609	9.02753649053334	20.2779341445093	-2.94053894195091	BAD	BAD
0.0878500784488463	0.165049188551396	0.0653891878512116	-0.0383713821241029	0.995706741745516	-0.954775116749308	-0.0365442159618748	0.473975466499838	0.168020504174429	-0.0284934613911447	0.00790183855386619	0.191845342353529	11.4475826553077	-1.76688088850519	4.51518926398777	19.0323039953452	6.98334327096609	9.02753649053334	20.2779341445093	-2.94053894195091	BAD	BAD
0.0879323316386077	0.166957266729962	0.0695936231188708	-0.0400259757084995	0.995811432570547	-0.955123412868121	-0.0481682574917307	0.470554868683464	0.0454931505521424	0.091871606610413	0.0110711747847692	0.312936757835813	11.4837831026601	-2.08257572078799	4.51518926398777	19.0323039953452	6.98334327096609	9.02753649053334	20.2779341445093	-2.94053894195091	BAD	BAD
0.0870189336607568	0.168513356396213	0.0653984128940549	-0.033561609791048	1.0014927580262	-0.964522001137935	-0.0465561040691475	0.461789521085392	-0.0183718335504115	0.210553449912611	0.126223216327283	0.793072523608704	12.0415245263636	-1.92438259731167	4.51526569520769	19.0341194921726	6.99451903868857	9.02753649053334	20.2779341445093	-2.94053894195091	BAD	BAD
0.085292754690233	0.169763180661719	0.0700238184784183	-0.036718319739177	0.99973172930234	-0.974874336748269	-0.0488754325633172	0.454928273791307	-0.136862341211834	0.268520254577671	0.00983417638070501	1.35321920802355	13.3001817962381	-1.32755996663805	4.51780826398777	19.0945139953452	7.36629327096609	8.67543048601842	20.2772485121709	-2.50639847667262	BAD	BAD
0.0864240022236285	0.170717733937066	0.0651050619944873	-0.034483366809727	0.99098445172994	-0.984345945813054	-0.0527549278486416	0.440619021476274	-0.0790826907198097	0.270139905397698	0.0688705451234649	2.15774892422649	13.9668417766545	-0.830795717441948	4.51780826398777	19.0945139953452	7.36629327096609	8.66291649053333	20.2772241445093	-2.49096894195091	BAD	BAD
0.0868183072608124	0.171432235266756	0.0626539856535329	-0.0362293204457698	0.992325552393256	-0.989987842838139	-0.0537507212317593	0.425597575630798	-0.129720970614576	0.327759724804166	0.0643759881422785	2.3604426824813	13.0098912947709	-0.157916178296672	4.51780826398777	19.0945139953452	7.36629327096609	8.66291649053333	20.2772241445093	-2.49096894195091	BAD	BAD
0.086484263925246	0.17205493548775	0.0594531995734923	-0.0315823971879766	0.991026264297955	-0.990017706924733	-0.0499849912813383	0.436010154719941	0.101433716400429	0.329827547287233	-0.0505679343230398	2.42475543456367	11.3777601271674	0.0944805416057959	4.51780826398777	19.0945139953452	7.36629327096609	8.66291649053333	20.2772241445093	-2.49096894195091	BAD	BAD
0.08567013004497	0.17280536116083	0.0637050737467712	-0.0317000831341433	0.991496474628612	-0.97863872666307	-0.0451355684150307	0.456286478963176	-0.0717793318548068	0.374418006483622	0.00792920964563987	1.80148772699302	9.56342723687197	0.280526162027885	4.53368256817508	19.0790716778639	7.36619838469217	8.66302707735316	20.2728806237822	-2.48837084792942	BAD	BAD
0.0863049505896954	0.17392449799084	0.0639366513297282	-0.0359022213031239	0.992568093486857	-0.971685354062847	-0.0455376363449479	0.460355555922841	0.0468816242401113	0.0917292860749245	0.00792268335255716	1.05298479496821	8.09542467755558	0.647063060684723	4.89255626398777	18.7299639953452	7.36405327096609	8.68197649053333	19.5286041445093	-2.04317894195091	BAD	BAD
0.0872720164232636	0.175638707480013	0.0572495315996284	-0.0361846080648704	0.99682217772069	-0.96402521800967	-0.0436876413987665	0.449495143317831	0.0440176452936555	0.21203953475226	0.00509067671344707	0.433935147290936	6.45717032952274	0.836506287808195	4.89255626398777	18.7299639953452	7.36405327096609	8.68197649053333	19.5286041445093	-2.04317894195091	BAD	BAD
0.0869317386935932	0.178124762575627	0.0536286094822941	-0.0391549442357515	0.998193577799255	-0.960037642977727	-0.0352452198981925	0.415742260157182	-0.0119384710578808	0.329232230770004	-0.0527591606337596	0.0675487338894391	4.93315664042487	1.17537497174889	4.89255626398777	18.7299639953452	7.36405327096609	8.68197649053333	19.5286041445093	-2.04317894195091	BAD	BAD
0.0885710339412348	0.181457188356669	0.0544337628793652	-0.0326831073614759	0.998153570358624	-0.955580462176016	-0.0343629151316107	0.398774148564103	0.0599020378968381	0.379637557995363	-0.0494907114667357	-0.0405059041080556	3.42782788046152	0.693970141477559	4.89255626398777	18.7299639953452	7.36405327096609	8.68197649053333	19.5286041445093	-2.04317894195091	BAD	BAD
0.0899916832916215	0.185556692177028	0.0536946356102872	-0.0333692046703033	0.996247495570244	-0.946302892546844	-0.0396552856184624	0.394347536737622	0.273926574488294	0.258799295653393	0.00824001606701211	0.171612112234274	2.39194228232859	0.457887142873301	4.87159700015058	18.7297283293804	7.31805505418394	8.70281355818297	19.5705721688412	-2.01871910531323	BAD	BAD
0.0899394503921269	0.190179692875471	0.0492332373370493	-0.0368396953014805	0.994992184353956	-0.930526210587028	-0.0379900059793586	0.408820483878352	-0.0735614975943972	0.137993054510934	0.0152869027411362	-0.237623	2.78065426630216	0.404348600768529	4.51546626398777	18.7257239953452	6.53647327096609	9.05491649053333	20.2797441445093	-1.60539894195091	BAD	BAD
0.0884222780754296	0.194994985358914	0.0512028816865987	-0.0323984348177565	0.996955826151942	-0.918655255120228	-0.041479542772808	0.4149765150788	-0.0190226014229502	0.0282741115344365	0.126308967597759	-0.185887298592198	4.60524664548891	0.4612933	4.51546626398777	18.7257239953452	6.53647327096609	9.05491649053333	20.2797441445093	-1.60539894195091	BAD	BAD
0.0918558323613661	0.199710524853685	0.0543177747040142	-0.0349731324237439	0.998190909997059	-0.93693992592469	-0.0414498483139487	0.406005522725843	-0.0693840643659241	0.0769592938026439	0.0651285068152608	0.491419035806531	7.1331117906827	0.4612933	4.51546626398777	18.7257239953452	6.53647327096609	9.05491649053333	20.2797441445093	-1.60539894195091	BAD	BAD
0.0931611522399066	0.204135717248911	0.0584786847791202	-0.0327684608007015	0.990584470848084	-0.944416175437212	-0.0447748353149839	0.416100036455103	0.0507963890433124	-0.0554567195852028	0.0120554316428895	0.982982256398703	8.33643522963557	0.496406523445154	4.51546626398777	18.7257239953452	6.53647327096609	9.05491649053333	20.2797441445093	-1.60539894195091	BAD	BAD
0.0933444956542462	0.208155150186778	0.054105538325366	-0.0291498958884485	0.991820056710852	-0.955780880269037	-0.0497111736469414	0.401649755158772	0.104318557251362	-0.319250532883095	0.0646367171653947	0.775656210625589	8.04367932828183	0.90463803231602	4.48993207283917	18.7256051455331	6.53661837829485	9.01528836649405	20.2796052472718	-1.60491969346754	BAD	BAD
0.0969551693278294	0.211685537785231	0.0570801955677041	-0.0342430400943099	0.99543422109457	-0.976924073395047	-0.0538503728239191	0.384102382858895	0.0465954400490074	-0.0994914266420564	-0.000916371065951638	0.421971650830461	6.62634848071073	1.57277160421006	4.14593426398777	18.7240039953452	6.53857327096609	8.68116649053334	20.2784341445093	-1.60087894195091	BAD	BAD
NaN	0.214682062301714	0.0528772983122433	-0.0303506985352742	0.997169338471625	-0.978050535936062	-0.0503479624334649	0.368148451722941	0.0419086299967197	-0.16845446481977	-0.100482488941339	0.327987124291834	4.0914434336122	1.6498238210297	4.14593426398777	18.7240039953452	6.53857327096609	8.68116649053334	20.2784341445093	-1.60087894195091	BAD	BAD
NaN	0.217183527037004	0.0519903306339947	-0.0319923716275793	1.00124370055717	-0.96958226445956	-0.0456355596777436	0.37562227328105	-0.020265525615754	-0.335069577046408	0.0640947363407509	0.890880971930283	0.885791117594795	1.27909310203873	4.14593426398777	18.7240039953452	6.53857327096609	8.68116649053334	20.2784341445093	-1.60087894195091	BAD	BAD
NaN	0.219305853697926	0.051898122714774	-0.0350286677239287	1.00144953502108	-0.915470392990892	-0.0481962596644948	0.403866902347568	-0.0724539119881436	-0.330022999087422	0.00788650526644117	1.3361571062719	0.507193932995013	0.287311036260637	4.14593426398777	18.7240039953452	6.53857327096609	8.68116649053334	20.2784341445093	-1.60087894195091	BAD	BAD
NaN	0.2211557413995	0.0554967396170465	-0.033484115520297	0.993786702747984	-0.934626748510291	-0.0350772172033688	0.431820257296987	-0.0255207342614082	-0.269452359540433	0.00289480861167341	0.99319449929692	6.77122670830384	0.354593924624855	4.17654536844927	18.7545028210605	6.60670770194236	8.77575732915012	20.1851933190496	-1.60166447227081	BAD	BAD
NaN	0.222749499368087	0.0566170741916509	-0.0323686523624941	0.992546329125476	-0.959707890529672	-0.0382749335266026	0.399724233369061	-0.118162688180029	-0.208818486011621	-0.0478668488893043	0.142608009435087	10.4288304960733	0.453113523145582	4.51780826398777	19.0945139953452	7.36629327096609	9.38777274758823	19.5819126668882	-1.60674695884626	BAD	BAD
NaN	0.224014823882054	0.0599455261124457	-0.0347807480230695	0.99354616160337	-0.970219298318763	-0.0383774589925974	0.365949868472118	0.108588239356485	-0.164043309830941	-0.00274425202056637	-0.157417332362939	7.72254867273007	0.574219167485629	4.51780826398777	19.0945139953452	7.36629327096609	9.43858649053333	19.5318241445093	-1.60716894195091	BAD	BAD
NaN	0.224876932395351	0.0655484197042987	-0.0323800608553859	0.994982817733584	-0.975830435776001	-0.0407517969005673	0.368420783230824	0.108442480995592	-0.262509438262102	-0.108403936564195	0.34605418185758	2.32109941512852	0.41199396784607	4.51780826398777	19.0945139953452	7.36629327096609	9.43858649053333	19.5318241445093	-1.60716894195091	BAD	BAD
NaN	0.22536151778502	0.0592507231319596	-0.032087101120918	0.99236867296854	-0.975550655073002	-0.0410481999327932	0.384683574218884	0.119905775434939	-0.180782170079489	-0.0473428500328154	1.3190206190877	-1.76435868183421	0.515694032093633	4.51780826398777	19.0945139953452	7.36629327096609	9.43858649053333	19.5318241445093	-1.60716894195091	BAD	BAD
NaN	0.225622046342902	0.0591937048218901	-0.0371505927191724	0.99629318960302	-0.958567655262273	-0.0409797048927062	0.402908934047737	0.208573050186695	-0.435829690970756	0.00791558121991874	1.96445214943302	-3.25307865481625	0.347375014764381	4.5179178477754	19.059390815008	7.32359763116271	9.43858649053333	19.5318241445093	-1.60716894195091	BAD	BAD
NaN	0.22587968813012	0.0610512221977416	-0.0383586600285367	0.99651317474882	-0.949058180053149	-0.0397006734057312	0.432006091851782	-0.00345200269927901	-0.24883275232625	-0.00409139223750599	2.64972246105707	-2.75077197072534	0.457179180359774	4.51895526398777	18.7268839953452	6.91940327096609	8.72514075323944	19.5298819673437	-1.16841082884834	BAD	BAD
NaN	0.226353832636746	0.0537241503752785	-0.0337361847101506	0.995558705117027	-0.952434357630057	-0.0360737008477134	0.451431137748796	0.0895794071917308	-0.0619629866621819	-0.101720876980048	3.21676795735541	-0.521642079116013	0.401777883574162	4.51895526398777	18.7268839953452	6.91940327096609	8.70022649053333	19.5298141445093	-1.15308894195091	BAD	BAD
NaN	0.227221375648705	0.056635186139909	-0.0344789872162551	1.0012923848002	-0.963436265993473	-0.0438407512045192	0.455607301308056	-0.0774998306890814	-0.325624252488063	-0.0172608968179114	3.71858878745323	2.10780703081357	0.4003302	4.51895526398777	18.7268839953452	6.91940327096609	8.70022649053333	19.5298141445093	-1.15308894195091	BAD	BAD
NaN	0.228589995635095	0.061997689388074	-0.0340797581586031	0.998768255186942	-0.972409274600836	-0.0416063941663045	0.451004110699071	-0.0709296669994225	-0.271391150030611	-0.196937169793713	3.04673155248727	2.6639831805177	0.4003302	4.51895526398777	18.7268839953452	6.91940327096609	8.70022649053333	19.5298141445093	-1.15308894195091	BAD	BAD
NaN	0.23048465238963	0.0594954564199783	-0.0383339578059173	0.999184235570449	-0.977508129680675	-0.0429538316469799	0.429725718723912	-0.00882835813253555	-0.251522854574876	0.116666699252932	1.55032930309628	1.0209086631719	0.4612933	4.51939775693961	18.7270318553979	6.96797421107294	8.70483029461936	19.5368931397873	-1.15317158029395	BAD	BAD
NaN	0.232845678339639	0.0597689722298498	-0.0327796302731155	0.996021813591887	-0.978486818073606	-0.0456078612392965	0.412375998448655	0.0739194353806998	-0.0771973804200698	0.00106629447601272	0.316640977267617	-2.19918132421903	0.457311885907687	4.52302526398777	18.7282439953452	7.36615327096609	9.43281649053333	20.6562741445093	-1.16623894195091	BAD	BAD
NaN	0.235533076431983	0.0599317057568872	-0.0272153572056676	0.997294471868243	-0.971059479748197	-0.0392063530277227	0.407366971041303	0.251449232536751	0.0158521151029876	-0.0391789950964345	0.142072698911681	-5.12585435302873	0.214225604904343	4.52302526398777	18.7282439953452	7.36615327096609	9.43281649053333	20.6562741445093	-1.16623894195091	BAD	BAD
0.123986370943901	0.238333850872697	0.0646491911203617	-0.0313591126397163	0.993828865155937	-0.95695224670307	-0.0376529739270908	0.411965680171885	-0.0776409652291658	-0.0765983174109629	0.0615840606676451	0.459300207266754	-5.65707416607074	0.09551454	4.52302526398777	18.7282439953452	7.36615327096609	9.43281649053333	20.6562741445093	-1.16623894195091	BAD	BAD
0.123794107073088	0.240956287764342	0.0614750372189186	-0.0342940477550546	0.997223157675632	-0.947895245004661	-0.0379385446226894	0.412870000353535	-0.0553665705380139	0.0365998682347669	-0.00675358027450317	0.894212740695754	-4.70040889953162	0.09551454	4.52302526398777	18.7282439953452	7.36615327096609	9.43281649053333	20.6562741445093	-1.16623894195091	BAD	BAD
0.124622639302831	0.24300601110962	0.0667825953402017	-0.0364150343132341	0.997455133420112	-0.935479652877471	-0.0365538845128129	0.423275354851569	0.1007599077026	0.0967628170775984	-0.113979201521355	1.2834571516861	-3.32603217463361	0.102397324463686	4.52302526398777	18.7282439953452	7.36615327096609	9.43361187647475	20.6351611355704	-1.1410384734488	BAD	BAD
0.125905077325742	0.243994236258149	0.0707834207413824	-0.0362972714760211	0.999660394706579	-0.931509011702986	-0.037920303874338	0.413747720947353	0.0541322817349094	0.126944911176432	-0.106229896323591	1.90889289954463	-1.51280109657553	0.233654563843981	4.52302526398777	18.7282439953452	7.36615327096609	9.44690649053333	20.2822641445093	-0.719820941950907	BAD	BAD
0.127839420411546	0.243451782239517	0.0706627758198478	-0.0333184254630934	0.999800315962387	-0.933229832148907	-0.0395385758957817	0.401534293743239	0.0926505760445608	-0.0462302659661184	-0.0760184962641864	2.49641258239678	0.165702119718911	0.4612933	4.52302526398777	18.7282439953452	7.36615327096609	9.44690649053333	20.2822641445093	-0.719820941950907	BAD	BAD
0.128391679176429	0.241106556903353	0.0644588950088914	-0.0363866815487581	0.994709016181029	-0.936154641189901	-0.0381856779176401	0.396413099414277	-0.00742340259577487	-0.127761703871908	-0.219614451741611	2.69651446589745	0.743552587964394	0.45601810952253	4.52302526398777	18.7282439953452	7.36615327096609	9.44690649053333	20.2822641445093	-0.719820941950907	BAD	BAD
0.128385593255747	0.236999341412405	0.0656007906655844	-0.0361735905074944	0.994475189943536	-0.932375781722668	-0.0386835156480637	0.410606112266617	0.0383498140733832	0.0290451594651415	-0.113465904290424	3.72113448370902	0.0431938183827798	0.406217634119298	4.52302526398777	18.7282439953452	7.36615327096609	9.44690649053333	20.2822641445093	-0.719820941950907	BAD	BAD
0.128994650035492	0.231526409568658	0.063881735956539	-0.0347379417411354	0.995756136592931	-0.92729544848693	-0.0421118803355273	0.440857467209502	-0.0154349941294353	0.0371391079461604	-0.0886463283862222	4.76075589735219	0.123937545584525	0.493788578945989	4.57248314868975	18.7283183085723	7.3141286074002	9.44496092525974	20.2821351508665	-0.81471101093117	BAD	BAD
0.129056403304778	0.225407434935241	0.0583666838304244	-0.0336963938337062	0.995542804477477	-0.930440258498451	-0.0362153171565375	0.437674117750442	0.00151401736249006	0.0891497458708896	0.0778224895101495	3.89481040483491	1.67256749438537	0.794533258398566	4.88906826398777	18.7287939953452	6.98111327096609	9.42865649053333	20.2810541445093	-1.60991894195091	BAD	BAD
0.128630424778777	0.219465417959601	0.0577519338257128	-0.0341354632061671	0.995099069586464	-0.948253672415619	-0.0392937045169986	0.411045564978511	0.108242203131812	0.080674141837933	0.121763080665397	2.11222629884196	1.27597369441051	1.009962	4.88906826398777	18.7287939953452	6.98111327096609	9.42865649053333	20.2810541445093	-1.60991894195091	BAD	BAD
NaN	0.214296213191323	0.053989754157774	-0.0322554769479916	1.00149520377151	-0.955174837988663	-0.0509562088425557	0.379570205186997	0.0993185896284831	0.0374625838889542	0.0344353752748117	0.516974116223357	-1.65341611323644	0.984971516307685	4.88906826398777	18.7287939953452	6.98111327096609	9.42865649053333	20.2810541445093	-1.60991894195091	BAD	BAD
NaN	0.210102980905624	0.0537038461302957	-0.0353043137641467	0.995353754321783	-0.942613700237374	-0.0461005685728281	0.388395170810884	0.0462521078691151	0.0713253471332762	-0.112314965120931	1.47404597545458	-5.25352088945349	0.676884049315933	4.88906826398777	18.7287939953452	6.98111327096609	9.42865649053333	20.2810541445093	-1.60991894195091	BAD	BAD
NaN	0.206731872530445	0.0524671169742881	-0.0341695012105742	0.997468769112432	-0.931447986287798	-0.0336669479483715	0.420834848401855	0.0278752452963043	-0.0225903494885105	0.20692647454482	2.17452898136485	-6.23826033969819	-0.357572219967686	4.83416620641971	18.7285106685506	6.97195929374149	9.42865649053333	20.2810541445093	-1.60991894195091	BAD	BAD
NaN	0.203770134850635	0.0551792046186456	-0.0362103825485227	0.992407658397382	-0.921306239289647	-0.0321130676638193	0.442278108871823	-0.04957774054138	0.0194742291580753	-0.0526666792301375	2.52307681827108	-3.98844724917648	-1.17967069733576	4.51895526398777	18.7268839953452	6.91940327096609	9.42865649053333	20.2810541445093	-1.60991894195091	BAD	BAD
NaN	0.200703129771303	0.0561834683645675	-0.0314829704858093	0.989809867950376	-0.915942202106778	-0.0275848848436413	0.452482780298175	0.108208056600037	-0.0130102035749113	-0.0339357558546552	2.89318209758458	-0.548817109461361	-1.52816529915227	4.51895526398777	18.7268839953452	6.91940327096609	9.42865649053333	20.2810541445093	-1.60991894195091	BAD	BAD
NaN	0.19712839112368	0.0556769258545847	-0.0310538028126522	0.992695873717159	-0.932600024112765	-0.0300461388305243	0.436584009382082	0.0790084192842841	0.0887365225376765	0.0597670782046318	2.22435640172831	3.51143379598356	-1.37917553888256	4.51895526398777	18.7268839953452	6.91940327096609	9.42865649053333	20.2810541445093	-1.60991894195091	BAD	BAD
NaN	0.192918982089756	0.0573496054101407	-0.0333375914242517	1.00129119230385	-0.948642259465969	-0.0398647864535573	0.408517062785982	-0.0581824341272918	0.0600262772409396	-0.00120832616463513	1.35658715144081	5.25198505247166	-1.02129990345305	4.51895526398777	18.7268839953452	6.91940327096609	9.42865649053333	20.2810541445093	-1.60991894195091	BAD	BAD
NaN	0.188307654113318	0.056615062497866	-0.0339448487435968	0.999126151064394	-0.959123314786321	-0.0374931559485161	0.378617484093845	0.0660330090994205	-0.0528310062230927	-0.0721636384593313	1.3696704981693	3.94727990160262	-0.30187316220752	4.57928517938978	18.7273813605542	6.99120633595656	9.42865649053333	20.2810541445093	-1.60991894195091	BAD	BAD
NaN	0.183903311526438	0.0553032143766229	-0.0306869239613682	0.995948502670338	-0.958043092389832	-0.036970524812632	0.388494815689096	0.13931588062245	0.129046120881237	-0.154229076280264	1.67168689269405	1.07916662278905	0.260207452374246	4.89255626398777	18.7299639953452	7.36405327096609	9.05446224650496	19.9164315693848	-2.46479466365176	BAD	BAD
NaN	0.180532103694079	0.057753240992104	-0.0312145065565519	0.994637206136583	-0.947407038040189	-0.0275379581240419	0.413896196497926	-0.0367621159912539	0.0285554366960617	-0.0725789744052409	1.56098131398982	0.18929306526205	0.635707984206447	4.89255626398777	18.7299639953452	7.36405327096609	9.04162649053333	19.9039241445093	-2.49411894195091	BAD	BAD
NaN	0.178917673762836	0.0601841892340483	-0.0336123481052277	0.998121101496502	-0.942224103301881	-0.0235703941627221	0.432569701380203	-0.108327010493678	0.0184140370836076	-0.132522340685974	0.641476341078798	1.48771026844063	0.884834192299708	4.89255626398777	18.7299639953452	7.36405327096609	9.04162649053333	19.9039241445093	-2.49411894195091	BAD	BAD
NaN	0.179443081633874	0.0619419350599277	-0.0320603488019925	0.99664492738536	-0.948568567823035	-0.0192171245375326	0.429611795577436	0.0245714951079628	-0.0314842087374575	0.0698010934160416	0.382359759675165	3.99296218514	0.644934831124384	4.89255626398777	18.7299639953452	7.36405327096609	9.04162649053333	19.9039241445093	-2.49411894195091	BAD	BAD
NaN	0.182096464328881	0.0628523057648434	-0.035310161025887	0.992267486870466	-0.956031711356518	-0.0260240624975734	0.416418144070998	-0.0454092404678929	4.72356182560016e-05	0.0803922564096323	0.631408011273495	5.51031847858457	0.156896042884703	4.89295781570413	18.6012047650945	7.20753215951456	9.04428237986092	19.9065120977483	-2.48805135715527	BAD	BAD
NaN	0.186527581525873	0.0630765975615685	-0.0383872871903479	0.996890135223491	-0.970650591547456	-0.0304078529497696	0.400240065952869	0.129991124401337	0.12733124820077	0.173828811498194	0.942033176920112	5.60400576791339	0.219501974743573	4.89484926398777	17.9947039953452	6.47026327096609	9.42865649053333	20.2810541445093	-1.60991894195091	BAD	BAD
NaN	0.192200021790224	0.0607669523947715	-0.0337579591147804	1.00012346262957	-0.970689702697622	-0.0296203024806548	0.401430837498347	0.209326505083008	0.0392613609868386	0.330068392461606	1.12298935639666	4.30037886833091	0.334438606800124	4.89484926398777	17.9947039953452	6.47026327096609	9.42865649053333	20.2810541445093	-1.60991894195091	BAD	BAD
NaN	0.19856021764528	0.0558650300822859	-0.0342421775153969	0.998744583408788	-0.971900151687079	-0.0352185497881103	0.392777306830853	0.084998084727194	0.0665001876281747	0.107854328969852	1.062737	2.5111913463768	0.1564777	4.89484926398777	17.9947039953452	6.47026327096609	9.42865649053333	20.2810541445093	-1.60991894195091	BAD	BAD
0.133381507223392	0.205067541840782	0.0567938966768417	-0.0409319845619196	0.993088501650771	-0.965628361811895	-0.0346176779135534	0.402833223768874	0.029791245277759	-0.0317853140857066	0.0081961841415932	1.05982756531836	1.51341217147498	0.170799606239223	4.82329194879286	18.2552863991163	6.55369092702354	9.42865649053333	20.2810541445093	-1.60991894195091	BAD	BAD
0.133075980529914	0.211137867877541	0.0624478411856264	-0.0384943921911203	0.996208938188923	-0.953816360091359	-0.0318641153406349	0.42070639461027	0.173335243524108	-0.0204494520920247	-0.0147271931154609	0.954908058997381	1.7753085168779	0.454340052100073	4.50939126398777	19.3983839953452	6.91966327096609	9.40786339014316	20.281013654393	-1.58428071441351	BAD	BAD
0.133035284698449	0.216198817130491	0.0633684798395229	-0.0357797915794308	0.996782252515585	-0.944408814092115	-0.0321342867313333	0.435875585112614	-0.0426614348914342	0.0169092565740483	-0.0785933771157559	0.1958302	3.51018924098687	0.327101671151921	4.50939126398777	19.3983839953452	6.91966327096609	9.06404649053334	20.2803441445093	-1.16034894195091	BAD	BAD
0.134254334363747	0.219867784546485	0.0640087657355064	-0.032081323244547	1.00017859613379	-0.937967430433804	-0.0299145989817862	0.426406381442482	0.107700374201652	-0.0548329545043244	0.0576113642829599	0.214906543331755	5.70164266060141	0.161172943103379	4.50939126398777	19.3983839953452	6.91966327096609	9.06404649053334	20.2803441445093	-1.16034894195091	BAD	BAD
0.133387655702256	0.222079730685945	0.0577625839132105	-0.0364199350084092	1.00265588755671	-0.947230653186635	-0.0382693988728528	0.414913881187952	0.0712562132519449	-0.139914313824113	0.0203375816780386	0.470472502453293	7.37423233576148	0.206825821285946	4.50939126398777	19.3983839953452	6.91966327096609	9.06404649053334	20.2803441445093	-1.16034894195091	BAD	BAD
0.133149106523428	0.223075735635198	0.0599731598028516	-0.0359750627989244	0.995865227902598	-0.954994420490803	-0.0401095527471552	0.411359943016118	-0.0287992749246575	-0.0675596858989864	0.081335169032375	0.72907702582267	8.01790331831786	0.0895950909222224	4.58558975178148	19.2654579890266	7.00803732911505	9.06404649053334	20.2803441445093	-1.16034894195091	BAD	BAD
0.132638372706682	0.223296741032342	0.0571550831164089	-0.0359288134217184	0.998298139985711	-0.956955909017976	-0.0320759590390038	0.407759490801489	0.169661469488208	-0.00748533964918874	0.105509152350191	0.419227227395354	7.48062733690082	0.0149642786352531	4.89255626398777	18.7299639953452	7.36405327096609	9.06510997543268	20.2001040482057	-1.16005549294545	BAD	BAD
0.132357190923092	0.223227384712729	0.0597661622750806	-0.0343030273447186	0.998581995038238	-0.957729139505291	-0.0344289850271357	0.416666628386942	0.131613894123635	-0.139058806496196	0.00801214298947844	-0.372080830067123	6.43490435545153	-0.148338	4.89255626398777	18.7299639953452	7.36405327096609	9.07397649053333	19.5311241445093	-1.15760894195091	BAD	BAD
0.132343336261617	0.223248035946171	0.0594950721453824	-0.0298458244725403	0.996355710148744	-0.960796079660989	-0.0318102586130192	0.420989209808556	-0.016399464093558	-0.0786563040365937	0.0332073742210951	-0.926639168081808	5.88521739378096	-0.194859170448614	4.89255626398777	18.7299639953452	7.36405327096609	9.07397649053333	19.5311241445093	-1.15760894195091	BAD	BAD
0.131859470148692	0.223568490288965	0.0608582490103101	-0.0310930907269739	0.990386415428299	-0.959061809099442	-0.0305485316120762	0.407260253297904	-0.0293634919857806	0.0195080323869312	0.0915498684140263	-0.912710155336151	5.10219678289821	-0.530847544962187	4.89255626398777	18.7299639953452	7.36405327096609	9.07397649053333	19.5311241445093	-1.15760894195091	BAD	BAD
0.132168672099608	0.224237285074324	0.0629214180875226	-0.0321725182633624	0.995410788427481	-0.963499731841892	-0.0290146126775582	0.397377310140433	-0.0782543479471413	0.133201872496013	-0.0400796392550455	-0.434260082885023	3.9049701736061	-0.69348307211883	4.89145039740033	18.8076184729108	7.36408295296805	9.07397649053333	19.5311241445093	-1.15760894195091	BAD	BAD
0.132596492990241	0.225177287539122	0.0620516644950127	-0.0302641166460018	0.995403124703421	-0.964104378058809	-0.030353908492175	0.414460525232559	-0.0649306859273865	-0.163812644425826	0.00787507501534248	-0.0840184344851191	3.24847774546062	-1.08756154700442	4.88734026398777	19.0962339953452	7.36419327096609	9.07397649053333	19.5311241445093	-1.15760894195091	BAD	BAD
0.131742701161639	0.226228685137015	0.0623926502069449	-0.0341471464925696	0.992905310691925	-0.960627016150241	-0.0273074393309849	0.416065523138553	0.010684631597757	-0.132580043966224	0.0210626599526883	-0.449442671347096	3.77373591773577	-1.23558474220211	4.88734026398777	19.0962339953452	7.36419327096609	9.42133943422	19.1887051835701	-1.16048911000788	BAD	BAD
0.130617596578864	0.227201783748315	0.0589765778290019	-0.0326253363429729	0.991782989013741	-0.968931446436155	-0.0297763953942956	0.408506473144132	0.0257643251888751	0.123224541026584	0.0419390533110248	-0.772408151888866	4.31088255766105	-1.01955251722718	4.88734026398777	19.0962339953452	7.36419327096609	9.45267649053334	19.1578141445093	-1.16074894195091	BAD	BAD
0.130234053213517	0.227926063136298	0.0571086214499284	-0.0318039782062077	0.998508142714966	-0.967950381730658	-0.0320625690831676	0.387104964649048	-0.208812700049768	0.0294421577881108	-0.053067307637796	-1.20119013144795	3.36977020993237	-0.83040183915348	4.88734026398777	19.0962339953452	7.36419327096609	9.45267649053334	19.1578141445093	-1.16074894195091	BAD	BAD
0.129996376622238	0.228266408652362	0.0556654441248448	-0.0338719834759082	0.994816286125801	-0.963603998849864	-0.0363077635597989	0.387858207270147	-0.016167988779093	0.0293653624285234	-0.0668099006992726	-0.641770111152878	1.65496859899791	-0.761180380280511	4.80632746034582	18.9305847977642	7.36460386331703	9.45267649053334	19.1578141445093	-1.16074894195091	BAD	BAD
0.129755274096679	0.228126097556706	0.0608378812246478	-0.0329264428538674	0.997048459162308	-0.956274673041916	-0.0356068763545735	0.398984578195134	-0.00207070114305906	0.0430335957898467	-0.11396324144931	-0.431307729889549	0.729876943932789	-0.874697922459679	4.52824126398777	18.3619739953452	7.36601327096609	9.45267649053334	19.1578141445093	-1.16074894195091	BAD	BAD
0.130371897100325	0.227481600085945	0.0627893617321228	-0.0337602789419044	0.998403436305052	-0.957350647038965	-0.0356053264822034	0.401814759763175	-0.0114392199800442	0.089279406209558	-0.0858321640450625	-0.303586343161361	1.42257933497212	-0.820921837555036	4.52824126398777	18.3619739953452	7.36601327096609	9.08633476572381	19.5189417634389	-1.15771141088172	BAD	BAD
0.129991958005915	0.226420637741375	0.05769392808447	-0.0376159025269977	0.993652821818564	-0.955025040145062	-0.0313443995502128	0.407139350278267	-0.129581693247526	0.089185884039534	0.00794582514764064	-0.239021947836589	2.12786486076408	-0.997690133725634	4.52824126398777	18.3619739953452	7.36601327096609	9.07397649053333	19.5311241445093	-1.15760894195091	BAD	BAD
0.130277295269815	0.225129972531615	0.055989195744391	-0.0358298603848972	0.993061734753561	-0.959359912187025	-0.0274618602116697	0.406913412325957	0.107829716415039	0.131669069955414	0.0367322573572537	0.0681010751058936	2.08629228476845	-0.821227532336023	4.52824126398777	18.3619739953452	7.36601327096609	9.07397649053333	19.5311241445093	-1.15760894195091	BAD	BAD
0.129547780277423	0.223851658899959	0.0538332077431307	-0.0341088887505658	0.998359951100331	-0.957561957933432	-0.0268263959062104	0.398264521148681	0.0633115592691102	0.197491450884628	0.0861302552316838	0.380819788515796	1.85401382060022	-0.758122099215246	4.61524839106176	18.449858800231	7.36554517613315	9.07397649053333	19.5311241445093	-1.15760894195091	BAD	BAD
0.129439648527422	0.222839553658156	0.057622589094186	-0.0348231098267226	0.997412149631006	-0.963501061957342	-0.0244749947967905	0.395010576837334	-0.0930968579305548	-0.0604737872989616	-0.0823904751752586	0.563215111742116	1.32379278630859	-0.512302494070641	4.89255626398777	18.7299639953452	7.36405327096609	9.07668330157755	19.5367082210685	-1.15766295764091	BAD	BAD
0.128680034573336	0.222316171811049	0.0616432816654605	-0.0332446112292718	0.994438560229053	-0.967156745172187	-0.0284651415784485	0.398241365674098	-0.109799976344839	-0.107690738643228	-0.145030836787708	-0.00509159319774131	0.321232988104285	-0.272395939876328	4.89255626398777	18.7299639953452	7.36405327096609	9.43778649053333	20.2816541445093	-1.16486894195091	BAD	BAD
0.129507909706023	0.222448403347308	0.0600307131950732	-0.0347707657159397	0.998423162577172	-0.959907746101569	-0.0313776764993426	0.395007511350638	-0.077196106080791	0.0878474751966103	-0.0829277601833826	-0.86706803422414	-1.00457063564194	-0.387156549038378	4.89255626398777	18.7299639953452	7.36405327096609	9.43778649053333	20.2816541445093	-1.16486894195091	BAD	BAD
0.129373690611508	0.223341694611781	0.0525551310098284	-0.0358518034445601	0.998962685530173	-0.957598680539302	-0.0375926276493324	0.402115759493847	-0.186403371023437	0.14876269380906	-0.144323921665122	-1.24231305377723	-1.49289606789	-0.204726358718506	4.89255626398777	18.7299639953452	7.36405327096609	9.43778649053333	20.2816541445093	-1.16486894195091	BAD	BAD
0.12793769237802	0.22501466627157	0.0569098503608662	-0.0418488254163477	0.995384726879569	-0.951165728832027	-0.0382301894334517	0.396641088352539	0.124398382320111	-0.151674557914368	-0.0527039558482888	-1.60579444457239	-0.910147142524026	-0.104772558501848	4.79943451704655	18.7295305556481	7.36458247059637	9.43778649053333	20.2816541445093	-1.16486894195091	BAD	BAD
0.127394198034221	0.227386961190132	0.0625322381571872	-0.0300636867206985	0.99978048818839	-0.952844955430243	-0.034843053828315	0.399719765713792	0.182292401688943	0.0129466255587673	-0.0371430735892985	-1.73444928806826	0.789717084673545	-0.467201040967639	4.52302526398777	18.7282439953452	7.36615327096609	9.41625671973226	20.2815786802835	-1.16460856156877	BAD	BAD
0.127963318496814	0.230345907346436	0.0678533210020368	-0.0292465570519437	0.997062762773386	-0.949840505842879	-0.0317587492796602	0.395969013228238	-0.277894104022785	-0.0627941061613389	0.0396605450894588	-1.89694830025967	2.45031485444255	-0.701129904067695	4.52302526398777	18.7282439953452	7.36615327096609	9.06404649053334	20.2803441445093	-1.16034894195091	BAD	BAD
0.126704872056693	0.233838080676655	0.0672549800572386	-0.0369581705911073	0.99146119781529	-0.951788818014579	-0.0344516070505011	0.394207357547394	-0.0429669306541868	-0.183134208552148	0.161829639730442	-1.70933342840159	3.48736722650737	-0.743777862695394	4.52302526398777	18.7282439953452	7.36615327096609	9.06404649053334	20.2803441445093	-1.16034894195091	BAD	BAD
NaN	0.237883259965392	0.0635313034052852	-0.0284383563209471	0.991485472168569	-0.953746387606471	-0.0339173719764074	0.400705314285481	0.134307199968824	-0.16145053501317	0.235905961893155	-1.48914224137168	3.63002859989819	-0.580422628920699	4.52302526398777	18.7282439953452	7.36615327096609	9.06404649053334	20.2803441445093	-1.16034894195091	BAD	BAD
NaN	0.242496963133476	0.0637313783639786	-0.0287214974706613	0.997716984541548	-0.956395552003167	-0.0327204553189101	0.402828164087424	-0.126842341430948	0.0980992824446167	0.190732360871573	-0.96254061189911	4.02900146912796	-0.6360431	4.52302526398777	18.7282439953452	7.36615327096609	9.06404649053334	20.2803441445093	-1.16034894195091	BAD	BAD
NaN	0.247572831765583	0.0602341559855998	-0.0363713795831379	0.995826302335723	-0.96107143421303	-0.0381829211133045	0.39666069650101	-0.0733705860593299	-0.0868816223715811	0.188317606770774	-0.754914849783552	4.24083474443139	-0.662300191954046	4.52302526398777	18.7282439953452	7.36615327096609	9.10625445426168	20.280615488341	-1.064993551031	BAD	BAD
NaN	0.252818396660762	0.0529554908401988	-0.0317382708302102	0.999071855199541	-0.967321358261494	-0.0445467280304775	0.388600511254352	0.163606873240846	0.144307132084315	0.0671309878042324	-0.452546119813265	3.60794855590427	-0.872719074289659	4.52302526398777	18.7282439953452	7.36615327096609	9.45603649053334	20.2828641445093	-0.274772941950907	BAD	BAD
NaN	0.257834383732445	0.0515944644558949	-0.0331853705291436	0.991094162018119	-0.968180464456238	-0.0519136744394109	0.383718307222261	-0.132501737480937	-0.0842835557539963	0.00160984753141611	-0.623608591780973	1.71740749308108	-0.826721170356455	4.52302526398777	18.7282439953452	7.36615327096609	9.45603649053334	20.2828641445093	-0.274772941950907	BAD	BAD
NaN	0.262274492670845	0.0566192284483157	-0.0335714364532064	0.992958532681031	-0.964755731694328	-0.0436550756062148	0.388907628888018	0.163484829037158	0.204500586268485	-0.231600774447143	-0.308077604344672	-0.0995927395965863	-0.8798956	4.52302526398777	18.7282439953452	7.36615327096609	9.45603649053334	20.2828641445093	-0.274772941950907	BAD	BAD
NaN	0.265934758499688	0.0650776113711646	-0.033058883506374	0.993894140449982	-0.959363315903029	-0.0423577842006886	0.40555901810985	-0.0832371584089572	0.0304619285892381	-0.0535220873942857	-0.427358085129688	-0.576521899157953	-0.887103503686544	4.52302526398777	18.7282439953452	7.36615327096609	9.45603649053334	20.2828641445093	-0.274772941950907	BAD	BAD
NaN	0.268756561236266	0.0616214092892848	-0.0365884167924859	0.995723379954377	-0.963645529606646	-0.0416864531923888	0.411836737904985	-0.257552440488412	0.0907951780832356	-0.0553064029237408	-0.877651464197727	0.267507932353231	-0.93636140440638	4.52302526398777	18.7282439953452	7.36615327096609	9.45603649053334	20.2828641445093	-0.274772941950907	BAD	BAD
NaN	0.270811101087985	0.06982183237475	-0.0408113217125785	0.994980370856272	-0.963649545008116	-0.0376006261629179	0.412054609968315	-0.0837272372080709	0.151110847300351	-0.107939826635149	-0.748263308785857	1.67617600551948	-0.772998248641542	4.52302526398777	18.7282439953452	7.36615327096609	9.45603649053334	20.2828641445093	-0.274772941950907	BAD	BAD
NaN	0.272279671915857	0.0587110360565703	-0.0308106823250673	1.0034159328775	-0.96696394599917	-0.0299940515476983	0.403735270478366	-0.247322752920611	0.204682840721868	0.0642352013156737	0.186287105164907	2.28002241855169	-1.04079796974267	4.52302526398777	18.7282439953452	7.36615327096609	9.45603649053334	20.2828641445093	-0.274772941950907	BAD	BAD
NaN	0.273402098399367	0.0540489158821565	-0.0349539770410585	1.00031240417401	-0.965630022343377	-0.0363639761431853	0.416007003061192	0.170602395945506	0.0959029504478491	-0.0484478206773255	0.548124091705724	2.64426084831966	-0.662558471195367	4.52302526398777	18.7282439953452	7.36615327096609	9.45603649053334	20.2828641445093	-0.274772941950907	BAD	BAD
NaN	0.27437113140843	0.042873195931057	-0.0314382544879985	1.0039709896516	-0.975459301954493	-0.0362910137093622	0.39371058398062	0.162685789223248	0.263934433032833	0.0686048668697583	0.332577175385366	2.5558764091013	-0.809404859393362	4.52302526398777	18.7282439953452	7.36615327096609	9.45603649053334	20.2828641445093	-0.274772941950907	BAD	BAD
NaN	0.275198562478646	0.0459744254810295	-0.0322914528895618	1.00037682531083	-0.980648954286066	-0.0441632047958251	0.383548823143273	-0.0237281944951085	0.151252682612228	0.0603377115745333	-0.214187702457345	1.27119512233374	-0.176537648113014	4.52302526398777	18.7282439953452	7.36615327096609	9.45603649053334	20.2828641445093	-0.274772941950907	BAD	BAD
NaN	0.275646095307748	0.0527572357147995	-0.0318817374386101	1.0026822661134	-0.975959743751868	-0.0566803553150071	0.383303598086283	-0.192229852377085	0.197111626312104	-0.108532427125717	-0.237623	-0.694812204220214	0.323733469763408	4.52302526398777	18.7282439953452	7.36615327096609	9.46967482855557	19.9208432216068	0.157334906396057	BAD	BAD
NaN	0.27532452809545	0.0573765788167038	-0.0351597412325452	0.994259519449413	-0.963090339138171	-0.0426813168625048	0.387271100715444	-0.00886535615808515	-0.0171629761785976	0.00460950714925436	0.610199160345198	-1.77966304183481	0.100882755871376	4.52302526398777	18.7282439953452	7.36615327096609	9.47012649053333	19.9088541445093	0.171645058049092	BAD	BAD
NaN	0.273919700820943	0.0572908767645347	-0.0373710838533473	0.992457618684305	-0.954919930023797	-0.0443102354321306	0.40292777851252	0.0991429248796681	0.261886605772779	-0.0533434165847264	0.996367272260396	-0.139844097461766	-0.265885440454195	4.52302526398777	18.7282439953452	7.36615327096609	9.47012649053333	19.9088541445093	0.171645058049092	BAD	BAD
NaN	0.271384368441291	0.0635657562440644	-0.0355295564689079	0.993130222817848	-0.960688603617939	-0.0381635873683056	0.409554938496876	-0.0666482422353002	0.144537175284828	-0.0566865447315374	1.12440727526019	2.60234095417438	-0.635302567273407	4.54311658023142	18.7485379812215	7.36604518049538	9.47012649053333	19.9088541445093	0.171645058049092	BAD	BAD
NaN	0.268029337142195	0.060220225377141	-0.0372783777510996	0.989886911966339	-0.960413730629934	-0.0405042454872883	0.392124517043463	0.0802726423129873	0.0772401708067716	-0.12115390626272	1.36787752423449	3.88505831580222	-0.51069513020006	4.88734026398777	19.0962339953452	7.36419327096609	9.46402004749822	19.9118319956592	0.168138082864424	BAD	BAD
NaN	0.26449167493405	0.0582750858942525	-0.0350287125204306	0.996392687860211	-0.968702285555155	-0.0506715880010201	0.383889620844941	-0.360414177613972	-0.0963270049649747	-0.235797906786848	0.81728583862937	3.92690397080796	-0.0818696001806525	4.88734026398777	19.0962339953452	7.36419327096609	8.70854649053334	20.2802441445093	-0.265735941950908	BAD	BAD
NaN	0.261530033646759	0.0568790151791649	-0.0347485188516545	0.998245891277057	-0.975647542566074	-0.0506854488004846	0.385564326424569	0.0470630235686426	-0.156416219105856	-0.231660943077769	0.921491214512433	3.05092758792634	0.224293660612609	4.88734026398777	19.0962339953452	7.36419327096609	8.70854649053334	20.2802441445093	-0.265735941950908	BAD	BAD
NaN	0.259757577528168	0.063325995137123	-0.0301719324038533	0.998981940814315	-0.96802759513928	-0.0473185727742705	0.392625388899236	0.0510692532992851	-0.208393306642127	-0.170310777721752	0.310237472527592	2.32654092223894	0.472906325067555	4.88734026398777	19.0962339953452	7.36419327096609	8.70854649053334	20.2802441445093	-0.265735941950908	BAD	BAD
NaN	0.259511358103632	0.0642481419092405	-0.0317663436349191	1.002743995339	-0.967536354098067	-0.04656419257269	0.40582873859701	0.091894187366554	-0.148004402799383	-0.0923027634218427	0.0451574115317294	2.61408731896258	0.769043847131399	4.86316138860148	19.0210406322217	7.36430805643314	8.70854649053334	20.2802441445093	-0.265735941950908	BAD	BAD
NaN	0.260858617823456	0.0573619925913283	-0.0348075881965716	0.998935159598621	-0.969517829042128	-0.0387630407646551	0.410211237106766	-0.112438893621969	-0.0961745448790298	0.191655730833047	-0.499720618341137	3.95887139672846	0.788057839438188	4.53345826398777	17.9957039953452	7.36587327096609	8.75232299740505	20.258602277553	-0.266181939295155	BAD	BAD
0.122895246690754	0.263632005207605	0.0565955512658382	-0.0315328244005538	0.995702100300962	-0.970610109047823	-0.0387750234624713	0.402467502908015	0.219192036688275	-0.142977583316143	0.182599394164672	-0.724560426573846	5.07433833206474	0.160631166284809	4.53345826398777	17.9957039953452	7.36587327096609	9.46099649053333	19.9082541445093	-0.273401941950908	BAD	BAD
0.122789879144398	0.267484083903119	0.059212984177022	-0.0308776126058876	0.993683757236718	-0.972641642028611	-0.0399130066711919	0.382767297822368	0.0326442704384408	-0.0360282396899135	0.0648269473606714	-0.580110330705975	3.73488297455896	0.203143662402703	4.53345826398777	17.9957039953452	7.36587327096609	9.46099649053333	19.9082541445093	-0.273401941950908	BAD	BAD
0.121699497186419	0.271962848907539	0.0588044293307322	-0.0391883436237524	0.991275798515349	-0.978089569132133	-0.0440356449489877	0.377467221824833	-0.129081037903294	-0.0772272849326201	0.0132267314539101	-0.22669845516578	1.82104002886572	0.0775729822740219	4.53345826398777	17.9957039953452	7.36587327096609	9.46099649053333	19.9082541445093	-0.273401941950908	BAD	BAD
0.1220742298828	0.2765489691764	0.0637810782808465	-0.0315535914640559	0.994993064184471	-0.974231390488376	-0.0400064157188516	0.373571081269351	-0.0251696366618556	0.0887366898966513	0.0742617391624285	-0.0955349299750826	0.172545308859067	0.534231020132824	4.56213424662743	18.0858089083786	7.32911303719738	9.46099649053333	19.9082541445093	-0.273401941950908	BAD	BAD
0.121660800248131	0.28063889055258	0.0698711484402801	-0.0372640059244087	0.990781385839477	-0.974185383453286	-0.0406560125044982	0.373712354900324	-0.133606144173114	0.0733938355892615	0.104279327527592	0.125612815448031	-0.930669170971122	0.657381718241888	4.88327026398777	19.0948739953452	6.91744327096609	9.46297320985555	19.9083851319342	-0.177045535318264	BAD	BAD
0.119887734796187	0.283553885093551	0.0676103345042603	-0.0370749669708006	0.985385040985775	-0.969304453405789	-0.0422301695800039	0.376111725081317	-0.0550931628947132	-0.0917396456232553	-0.158648179773307	0.582011842365844	-1.41702237865885	0.787744267894865	4.88327026398777	19.0948739953452	6.91744327096609	9.47925649053333	19.9094641445093	0.616693058049092	BAD	BAD
0.120539343496938	0.284669519055704	0.0716736573391088	-0.0348477510904488	0.993938034175202	-0.961761912326405	-0.0421148273391492	0.386863793623285	0.165438417369961	-0.0755376824903845	0.0137284098143659	0.651473881295053	-1.5779733591835	0.956821794647674	4.88327026398777	19.0948739953452	6.91744327096609	9.47925649053333	19.9094641445093	0.616693058049092	BAD	BAD
0.119723458138212	0.283614585519739	0.0624628189888874	-0.0349171858094756	1.00062390826892	-0.957322442210075	-0.0472010197139357	0.401238835827695	0.0975608209617541	0.0775361388009283	0.0747448798254198	0.364469902856522	-1.62053468813654	0.993101197849841	4.88327026398777	19.0948739953452	6.91744327096609	9.47925649053333	19.9094641445093	0.616693058049092	BAD	BAD
0.119063388503497	0.280377298297637	0.0586140042218985	-0.0303193318802786	1.00100046832359	-0.955521298583314	-0.0456940779585905	0.411362497144488	-0.00310093244994302	-0.0144321977738624	0.13566178633178	0.276121741603743	-1.54470202806142	0.842822204774663	4.88404440680887	19.0951326769759	7.00241733352357	9.47925649053333	19.9094641445093	0.616693058049092	BAD	BAD
0.118253238419112	0.27529439867238	0.0561910695022243	-0.0360572760922029	0.999651433513532	-0.960591019518108	-0.0387335455551154	0.414359069259543	0.102955679626659	0.131071129462648	0.19650820218446	0.373750527029383	-1.33760619112708	0.575495703596993	4.89141026398777	19.0975939953452	7.81093327096609	9.42959147749298	19.9091448694254	0.504493712160782	BAD	BAD
0.117874119862665	0.268984247713243	0.0535180207763774	-0.0311127690062475	0.999578128771959	-0.963416445948058	-0.0359950789422472	0.411337777194388	0.0531696370030115	-0.0257200942447363	0.245106252177816	0.32371606873725	-0.962467261062513	0.526235981158961	4.89141026398777	19.0975939953452	7.81093327096609	9.11284507072645	19.9071086425248	-0.211075205999126	BAD	BAD
0.11757614265328	0.262182865748436	0.0540767519439176	-0.0263879677078681	0.998075999262112	-0.966395738161681	-0.0384514609180909	0.403466327861397	0.0832936889200364	0.0282353588947697	0.190028450574308	0.319674	-1.20155146439227	0.295863476098399	4.89141026398777	19.0975939953452	7.81093327096609	9.08725649053333	19.9069441445093	-0.268882941950908	BAD	BAD
0.116943396014193	0.255526326351597	0.0558965283773769	-0.0316807263175477	0.99620366096616	-0.970252052204085	-0.0351190163619428	0.409766534905142	-0.112650348009855	0.0472008883767442	0.183254932141109	0.319674	-1.93031655388144	0.2784039	4.89141026398777	19.0975939953452	7.81093327096609	9.08725649053333	19.9069441445093	-0.268882941950908	BAD	BAD
0.115372464568533	0.249471751498733	0.0559809743100188	-0.0360996771014597	0.998545276194914	-0.987666995653362	-0.0359668416197533	0.401691439654019	0.102296952635723	0.214969372446893	0.12182014037394	0.143478322805828	-2.85745521216824	0.509694035867707	4.85150414168561	19.0575833372775	7.76275149082423	9.08725649053333	19.9069441445093	-0.268882941950908	BAD	BAD
0.115063276542982	0.244372019202844	0.0562215257543466	-0.0364648164261771	0.993814874452514	-0.98999669297339	-0.0401883897124035	0.395614290665108	0.0469721414630525	0.23509104422631	0.0672676195039093	-0.3408987535874	-4.12901023119181	0.580688319142768	4.52302526398777	18.7282439953452	7.36615327096609	9.41846885578725	20.6251619985888	-1.12898076355873	BAD	BAD
0.114531420936521	0.24051832098581	0.0581421838177763	-0.0362856114639686	0.997391104701481	-0.991535744011042	-0.0333604446321633	0.399270946269397	0.0469391115724519	-0.0390322172070089	0.0533352484743676	-0.661329875771166	-5.58717918219563	0.642263633534617	4.52302526398777	18.7282439953452	7.36615327096609	9.43281649053333	20.6562741445093	-1.16623894195091	BAD	BAD
0.113905696194102	0.23809475511425	0.0562908206033344	-0.0380256276473208	0.998107459915743	-0.992158999777811	-0.0325808283247651	0.389998497234008	0.0541584316013788	-0.0574076271072591	-0.0547018618294811	-0.125725550400415	-7.39331360305439	0.226588542016758	4.52302526398777	18.7282439953452	7.36615327096609	9.43281649053333	20.6562741445093	-1.16623894195091	BAD	BAD
NaN	0.237148487168528	0.0574907745103642	-0.0340847813765063	0.994227785308727	-0.98526469988026	-0.0345194486877937	0.403476200748209	0.116274978674664	0.179573800096422	-0.0691134126067851	-0.297428399967604	-8.52194630114213	0.2174408	4.52302526398777	18.7282439953452	7.36615327096609	9.43281649053333	20.6562741445093	-1.16623894195091	BAD	BAD
NaN	0.237593619226133	0.0516028003293478	-0.0314605382441129	0.996903331129607	-0.978870648011513	-0.0358815692084754	0.400178505974293	0.140722904762688	-0.0250838967933538	-0.161594654315903	-0.2995449	-9.05605241816923	0.278315707966879	4.56854472884352	18.6839632495823	7.36587997051905	9.43281649053333	20.6562741445093	-1.16623894195091	BAD	BAD
NaN	0.239204609505633	0.0556717612300738	-0.0364753737836905	0.997064122711553	-0.977514468044102	-0.0342611290308477	0.385749033118618	-0.0462060060253834	0.0127879223129576	-0.0317221556438763	-0.424453170064433	-9.23539671055082	0.767157087098806	4.89777326398777	18.3636939953452	7.36390327096609	9.08725649053333	19.9069441445093	-0.268882941950908	BAD	BAD
NaN	0.24165140321926	0.0535126819047503	-0.0358950098059755	0.995882228754896	-0.972028603103399	-0.0323552500631993	0.384414350307074	0.139395631366335	-0.0925224454949667	0.0820824811692906	-0.555311113262865	-9.7888985959318	0.886899066117342	4.89777326398777	18.3636939953452	7.36390327096609	9.08725649053333	19.9069441445093	-0.268882941950908	BAD	BAD
NaN	0.244589976174583	0.0538726574186919	-0.0348631125987296	0.995185790021745	-0.960657166136072	-0.0377802760564135	0.389930378374497	-0.0689241745389382	-0.100216378648938	-0.221315469527162	-0.986004732886334	-11.6998722706944	0.82183531735855	4.89777326398777	18.3636939953452	7.36390327096609	9.08725649053333	19.9069441445093	-0.268882941950908	BAD	BAD
NaN	0.247703452780063	0.056913330589471	-0.0363003843465168	0.988371349765084	-0.952123388120644	-0.0312113040216007	0.392984280775026	-0.0149740536689061	-0.136438057376274	-0.123188780514126	-1.15926625192968	-12.7417513182504	0.632393511626369	4.89777326398777	18.3636939953452	7.36390327096609	9.08725649053333	19.9069441445093	-0.268882941950908	BAD	BAD
NaN	0.250669411977495	0.060658525753134	-0.0350488495906764	0.99362943417317	-0.938182390831468	-0.0340534803969022	0.397971981538092	-0.00662768364305507	-0.0808193581229053	-0.167701045303543	-0.974652014753289	-11.9231981248143	0.324516687541034	4.89761847619878	18.4133489995925	7.42426375527928	9.08749862553466	19.8886934014824	-0.268816050329821	BAD	BAD
NaN	0.253133555792407	0.0631196707607402	-0.0349639214114424	0.995078994219366	-0.933214092513576	-0.0289389933204252	0.409532363480053	0.0298588570265252	-0.342968881747086	-0.106432231891943	-0.842288545307492	-9.96160674224701	0.00947753249088214	4.89662726398777	18.7313239953452	7.81079327096609	9.09222649053333	19.5323341445093	-0.267509941950907	BAD	BAD
NaN	0.254730397182531	0.0644879403634053	-0.0317225850926061	0.994465440165529	-0.936374957486751	-0.0352225136462746	0.417111871864407	-0.0509510566056859	-0.0741092422354605	-0.062294357056267	-0.558099381745171	-7.59444755172747	-0.413134012223988	4.89662726398777	18.7313239953452	7.81079327096609	9.09222649053333	19.5323341445093	-0.267509941950907	BAD	BAD
NaN	0.255120266638818	0.0600801911015762	-0.0302658770759088	0.998032217767257	-0.945000774620634	-0.0322686294474765	0.41095132580411	0.0822224189202423	-0.306474254703732	-0.131898114034041	0.163166994516807	-5.86041180680526	-0.716209981228283	4.89662726398777	18.7313239953452	7.81079327096609	9.09222649053333	19.5323341445093	-0.267509941950907	BAD	BAD
NaN	0.25399870840397	0.0588986341371573	-0.0313303879556803	0.996511362664118	-0.955274276426109	-0.034793621543857	0.409740503470289	-0.0679160800262289	-0.142941382372524	-0.200671172408188	0.521933774719222	-5.92546288136105	-0.919206986359004	4.78840406774977	18.7306249675226	7.74634581833552	9.09222649053333	19.5323341445093	-0.267509941950907	BAD	BAD
NaN	0.251128183686769	0.0596323423031943	-0.0333621871555201	0.995909839906859	-0.96376520978077	-0.0405631603280386	0.402124592988889	-0.00581743030480832	-0.0736598737191856	0.00774868248777753	0.6789708749495	-7.37676707601173	-0.684961203164997	4.15349326398777	18.7265239953452	7.36825327096609	9.05301015744038	19.5690926032859	-0.355130889177296	BAD	BAD
NaN	0.246450597822843	0.0617007060254857	-0.0377638022177584	1.00127383382349	-0.960858103115133	-0.0370093360313319	0.410370702943466	0.0375826270347999	0.00162602789887613	0.00787983103643737	0.513448834264639	-9.70423369272088	-0.555175677757195	4.15349326398777	18.7265239953452	7.36825327096609	8.69525649053333	19.9044241445093	-1.15445894195091	BAD	BAD
NaN	0.24014581001711	0.0634587814758579	-0.0366705193455917	0.996518075450155	-0.963622784731703	-0.0432349568508058	0.420835628528369	0.00411193791853979	-0.114466368952074	0.0265541118176097	0.013104471720367	-11.2385294132589	-0.435668223306311	4.15349326398777	18.7265239953452	7.36825327096609	8.69525649053333	19.9044241445093	-1.15445894195091	BAD	BAD
NaN	0.232550567201425	0.0642362166449869	-0.0350303307568965	0.993162246079521	-0.946954457877072	-0.0395979123819074	0.423865260526252	0.0702263772024744	0.0796888609472311	0.148747470815111	-0.439342340601072	-11.2998261762735	-0.679435698620728	4.15349326398777	18.7265239953452	7.36825327096609	8.69525649053333	19.9044241445093	-1.15445894195091	BAD	BAD
NaN	0.224111335065121	0.0638338017996732	-0.0331387828816209	0.995039582547647	-0.947758656418611	-0.0359739218500724	0.431997765620365	-0.0994494059713887	0.0386319050732602	0.203130853576813	-0.573028615212046	-9.50181365963555	-0.156803599915127	4.27086707031844	18.7270703166924	7.36758625071669	8.69525649053333	19.9044241445093	-1.15445894195091	BAD	BAD
NaN	0.215422353706328	0.0617259164185393	-0.0339984105180628	0.996961172721223	-0.95079738734671	-0.0315291439572305	0.438866690683729	0.0989944532091165	0.0794874062974613	-0.0237452967333099	-0.769880047364105	-6.13003529080145	-0.202038895278359	4.89255626398777	18.7299639953452	7.36405327096609	8.69357802496108	19.9489779350472	-1.20763854456028	BAD	BAD
NaN	0.207163656667161	0.0616568494739192	-0.0340059791653504	0.999568656739051	-0.954438435479877	-0.0318780901937341	0.428397010746251	0.026689125874499	0.0488333843992839	0.109500055820611	-1.02005231861019	-3.5978483638943	-0.152779096017995	4.89255626398777	18.7299639953452	7.36405327096609	8.68219293182149	20.2511879197981	-1.56835772691504	BAD	BAD
0.110092175157534	0.199908460159482	0.0624391875427788	-0.0341430866768764	0.99440886531692	-0.961962892872349	-0.0319805010984132	0.424426857838434	-0.0664718685505969	0.139307589086227	0.00757169764823935	-0.758095944066496	-2.83626665853705	0.0197257717671162	4.89255626398777	18.7299639953452	7.36405327096609	8.68116649053334	20.2784341445093	-1.60087894195091	BAD	BAD
0.110102829178758	0.193985772010964	0.0585295104930528	-0.0337820909540411	0.995006016352151	-0.96305011111936	-0.0311017992597033	0.425525215445838	-0.00433642901810445	0.0586495903128055	0.0178469618552355	-0.100234925091835	-2.84313424125217	-0.191981623580449	4.89255626398777	18.7299639953452	7.36405327096609	8.68116649053334	20.2784341445093	-1.60087894195091	BAD	BAD
0.110132895126733	0.189486894406824	0.0591150852332645	-0.0287920337167578	0.997178946295954	-0.95788122310269	-0.0315685166255317	0.442284313121911	0.0364444238774589	-0.0809705759224779	0.0684176456683805	0.238871640941194	-3.1197272306249	-0.152055623687444	4.89255626398777	18.7299639953452	7.36405327096609	8.68116649053334	20.2784341445093	-1.60087894195091	BAD	BAD
0.110649459123025	0.186333367152269	0.0583457495707316	-0.0346624255274684	1.002072817681	-0.94918301886144	-0.0342525910997808	0.442767801558234	-0.0364718207111873	-0.020705042940152	0.0576904893650014	0.375287364983477	-2.47649759719256	-0.0904802515737809	4.89255626398777	18.7299639953452	7.36405327096609	8.68116649053334	20.2784341445093	-1.60087894195091	BAD	BAD
0.11078567367161	0.184340097343482	0.0577508741055744	-0.0368679663025632	0.995383324694709	-0.951058465010659	-0.040420865092191	0.435240255852979	-0.0947295065699134	0.0607240247934211	0.00734340395301424	0.50036346112936	-1.27227923994444	0.321875699529001	4.89255626398777	18.7299639953452	7.36405327096609	8.68116649053334	20.2784341445093	-1.60087894195091	BAD	BAD
0.11123057638104	0.183270255366206	0.0569094370285982	-0.0345989031934129	0.995029514970759	-0.950711164545819	-0.0420438123951852	0.430222039252932	0.0757340418455364	0.165676390119153	0.0183461585149618	0.265417861971301	-0.378770813677973	0.221214337194414	4.89255626398777	18.7299639953452	7.36405327096609	8.68116649053334	20.2784341445093	-1.60087894195091	BAD	BAD
0.112193127632058	0.182879824723991	0.0569101294191049	-0.0360989029818668	0.99216505310624	-0.95848901583414	-0.0439296627984169	0.411262634253984	-0.0653722766731943	-0.0316298189364842	0.0905192385872422	-0.106011790885046	-0.465469360935055	0.336818051093562	4.89255626398777	18.7299639953452	7.36405327096609	8.68116649053334	20.2784341445093	-1.60087894195091	BAD	BAD
0.111833546425263	0.182957883488532	0.0577764782380215	-0.0313858431531793	0.99607009014122	-0.958832545809382	-0.0414358248167234	0.3961659094408	-0.0147544145193951	-0.0205013589089446	0.178759190798357	-0.481256658678428	-2.41949486308869	0.459962942456121	4.89158823293665	18.7979395960153	7.36407925339461	8.68116649053334	20.2784341445093	-1.60087894195091	BAD	BAD
0.111915342685499	0.183379024758039	0.0609203646942855	-0.0294483260278397	0.998569698698803	-0.956775690329365	-0.0443580345621072	0.403128704223171	-0.00319552140452346	0.0171361137806394	0.0947064528942126	-1.10399099890141	-4.52840382618791	0.278562801418675	4.88734026398777	19.0962339953452	7.36419327096609	8.68116649053334	20.2784341445093	-1.60087894195091	BAD	BAD
0.114747549085436	0.184143390372579	0.0575043379065567	-0.0347618991493555	0.996354836018297	-0.947803077883213	-0.0385649871024215	0.423637779084778	0.01160187350049	-0.0432057494482553	-0.0536953815235448	-1.16758714699274	-5.91396523566831	0.0339921231935533	4.88734026398777	19.0962339953452	7.36419327096609	9.05075649053333	19.9045241445093	-2.04906894195091	BAD	BAD
0.11412258985497	0.185339416341645	0.0570544020508003	-0.034062663493453	0.998516655514441	-0.938831200792866	-0.0362871580575186	0.450924040276629	-0.114731905698228	-0.0802779371039375	-0.0772462033517689	-1.29624443030994	-4.90076579398129	-0.0275831945016953	4.88734026398777	19.0962339953452	7.36419327096609	9.05075649053333	19.9045241445093	-2.04906894195091	BAD	BAD
0.115269194068997	0.187031636097405	0.0541864554881983	-0.0356887600432596	0.996611020841871	-0.936508841897234	-0.0367102757907696	0.457992818297633	-0.00254797600269441	-0.0199537098140775	-0.175472777024308	-1.59085984107794	-3.04717946813162	-0.0980598338235035	4.88734026398777	19.0962339953452	7.36419327096609	9.05075649053333	19.9045241445093	-2.04906894195091	BAD	BAD
0.116762713658733	0.189160727708016	0.0572492939467171	-0.0327991682059907	0.992165193451977	-0.941388547963117	-0.0338675951471338	0.442929955253032	0.0471632561547114	0.0283797071090093	-0.163237870625039	-1.26355722603466	-1.97220285879329	-0.465118959415001	4.81571907195287	19.0233433857996	7.45340041850751	9.05075649053333	19.9045241445093	-2.04906894195091	BAD	BAD
0.117889573467412	0.191512626599561	0.0572961784661289	-0.0289027965300215	0.994238108588718	-0.941038612120529	-0.0354986522628748	0.436986797523937	0.0721233382063739	-0.00789969451514383	-0.10210547624892	-0.624415726900411	-1.860692	-0.751959250600515	4.52709526398777	18.7296039953452	7.81289327096609	9.03278345264615	19.9044896397467	-2.02690899759086	BAD	BAD
0.118677435251653	0.193763707293287	0.0534477671672862	-0.0345438278786721	0.997929042119977	-0.952169103147941	-0.0408879785845417	0.428203403388771	0.120580251265458	-0.139511775207457	-0.0533624370878555	-0.955448642581797	-1.89163500973101	-0.628819715143115	4.52709526398777	18.7296039953452	7.81289327096609	8.68613649053334	19.9038241445093	-1.59950894195091	BAD	BAD
0.118617220977733	0.195593277155395	0.0608476909698964	-0.0367983322790823	0.994162149731187	-0.960212445226487	-0.0375776076504888	0.39839455969628	-0.076687057241603	-0.066704585614036	-0.0155655912410543	-1.58517695498643	-2.54784911423564	-0.484549252307541	4.52709526398777	18.7296039953452	7.81289327096609	8.68613649053334	19.9038241445093	-1.59950894195091	BAD	BAD
0.119185125106727	0.196818159485572	0.0599918520269721	-0.0326669880244883	0.997463799579777	-0.963657120702608	-0.0447691545147641	0.403842205866582	-0.0637406943304748	-0.0216716658816212	0.11668577248544	-2.23877103688985	-4.93728598743478	-0.0680310814795853	4.52709526398777	18.7296039953452	7.81289327096609	8.68613649053334	19.9038241445093	-1.59950894195091	BAD	BAD
0.118741549766043	0.197472507919112	0.0583063698720205	-0.0334755539826658	0.990179408480882	-0.946157438800159	-0.0472796580107836	0.41277855293662	0.0114853925759671	-0.237162354661778	0.0426737059895924	-2.38937518151404	-6.95206164789602	0.0911318652961373	4.60455494881691	18.7296802975677	7.71776135555321	8.68613649053334	19.9038241445093	-1.59950894195091	BAD	BAD
0.119200025909706	0.197774820112358	0.0620396721943659	-0.0350545722961137	0.989372791721693	-0.933442343876484	-0.0374929795011855	0.431532638730577	0.0559412275771139	-0.318781904734017	-0.0402781897772231	-1.5506800192974	-6.54554963791521	-0.653830429059411	4.89255626398777	18.7299639953452	7.36405327096609	8.68613649053334	19.9038241445093	-1.59950894195091	BAD	BAD
0.119334757283047	0.197993801753284	0.0562899587417388	-0.0357645174476887	0.997936970360566	-0.930965164032849	-0.0328294453512313	0.451077490599188	-0.138740620831345	-0.219167049067257	0.00762326393409657	-0.969031620501325	-3.87902504186206	-1.36093093099953	4.89255626398777	18.7299639953452	7.36405327096609	8.68613649053334	19.9038241445093	-1.59950894195091	BAD	BAD
0.118796804661155	0.198294445498621	0.0578648837649151	-0.0352171607917204	0.998579022097341	-0.931611424104058	-0.0299061860775363	0.458617933372667	-0.125022347922032	-0.0572427684559712	-0.019129703947437	0.148700367231844	-0.322333130769401	-1.25566644289975	4.89255626398777	18.7299639953452	7.36405327096609	8.68613649053334	19.9038241445093	-1.59950894195091	BAD	BAD
0.120263236578137	0.198642529227703	0.0585812299016091	-0.0319426323802904	0.998768062595035	-0.947267222632171	-0.0337698566059748	0.434561319673941	-0.0628896731111137	-0.0973241934046157	-0.100632244551465	0.153587573865139	0.525517181893094	-0.808898254015987	4.89255626398777	18.7299639953452	7.36405327096609	8.68613649053334	19.9038241445093	-1.59950894195091	BAD	BAD
0.119715931803034	0.198782908141854	0.0570891329430421	-0.0360796220908334	0.999523547067385	-0.954216195477716	-0.0368132389066873	0.41019567475624	-0.0426059399784833	0.00849673150746705	-0.025823937871339	-0.564501447214932	-1.37862407962798	-0.280222372151016	4.72588771011209	18.8119665387296	7.46562258175234	8.68613649053334	19.9038241445093	-1.59950894195091	BAD	BAD
0.119927969632048	0.198316870915854	0.0619505209118045	-0.0352570807253727	0.995765068057195	-0.957737483307399	-0.0382157509939277	0.401791946920484	-0.0961227449797984	-0.216156278285311	0.0685944700388248	-0.730316473293851	-4.05338841539669	0.0564225854950432	4.15234726398777	19.0941539953452	7.81514327096609	8.64779930616945	19.9036208466946	-1.65228027115453	BAD	BAD
0.120561060462648	0.196908928494301	0.0651661985172967	-0.035592573192169	0.995515672840498	-0.946932553182298	-0.0393883347846579	0.417600500236334	0.0474671096505689	-0.0581104045504928	0.0684889004312256	-1.13059251130082	-5.92908210613195	0.204202064078783	4.15234726398777	19.0941539953452	7.81514327096609	8.38876217638295	19.9022472016742	-2.00884619738881	BAD	BAD
0.120558086998144	0.194484741499169	0.0627360421643875	-0.0293773226780774	0.995643651936405	-0.935100167615543	-0.037679122593524	0.432666617854457	0.0185780862212782	-0.108454082871356	0.0257611283734865	-0.995637009134551	-5.1365919250352	0.0492713330218252	4.15234726398777	19.0941539953452	7.81514327096609	8.36555649053334	19.9021241445093	-2.04078894195091	BAD	BAD
0.120314838633794	0.191261150380927	0.0607643694340187	-0.0347975107760333	0.99875466443066	-0.933545362013298	-0.0363122071364275	0.451326409847514	-0.0764125243984005	0.0298286969909995	-0.100104963717975	-1.09580467223261	-2.13949044799228	0.0912199032645011	4.15234726398777	19.0941539953452	7.81514327096609	8.36555649053334	19.9021241445093	-2.04078894195091	BAD	BAD
0.121678145988695	0.187684844480408	0.0590562838846826	-0.0374107645326662	0.999199737488937	-0.932609614283218	-0.0352828952018824	0.451305907339679	-0.032041420265703	0.00109681135353107	-0.0390349570368603	-1.27907406615678	0.480496405368792	-0.190889140164412	4.3290687152682	19.0072053290337	7.70744763438495	8.36555649053334	19.9021241445093	-2.04078894195091	BAD	BAD
0.120663091216921	0.184354397790301	0.0596976156188895	-0.0336245836083547	0.99553331798688	-0.943262634123655	-0.0334863619087973	0.447251434838213	0.0943828142882141	-0.0758283542937034	-0.0367718101959896	-0.761114878324848	1.68173483368997	-0.2093011	4.89255626398777	18.7299639953452	7.36405327096609	8.36555649053334	19.9021241445093	-2.04078894195091	BAD	BAD
0.120560751391057	0.18184848164652	0.059925089114938	-0.0371934550314227	0.997568240376481	-0.95073975789505	-0.0437175159405403	0.443183161198456	0.0322712392497685	-0.088944727323897	-0.130832828501965	-0.614159348862728	1.01342356265701	0.0246962868388268	4.89255626398777	18.7299639953452	7.36405327096609	8.36555649053334	19.9021241445093	-2.04078894195091	BAD	BAD
0.122138414386073	0.180502635610577	0.0568240387590506	-0.0359350339142176	0.997003034718817	-0.961071786109749	-0.0413910982826807	0.435249611446311	-0.0144835007931776	-0.211453003369391	0.0223391908723115	-0.669195449317343	0.138874221786535	0.330109425735208	4.89255626398777	18.7299639953452	7.36405327096609	8.36555649053334	19.9021241445093	-2.04078894195091	BAD	BAD
0.121346663154922	0.180284956291903	0.0572509419671845	-0.0318721407012535	0.997397591646312	-0.960457909979774	-0.0393871618220013	0.435040095003376	0.0472899551720024	0.0146285317315629	0.0682735185942604	-0.73173630258884	-1.08142928698912	0.458808977476102	4.89255626398777	18.7299639953452	7.36405327096609	8.36555649053334	19.9021241445093	-2.04078894195091	BAD	BAD
0.121107590550661	0.18079128097089	0.0594273024235725	-0.0381819981761946	0.998020768993432	-0.962891388837815	-0.0426675805839263	0.42594260021635	0.124027672459387	0.104466076529083	0.0375432320959486	-1.10068969210059	-1.96776349263233	0.400960177340794	4.70547329829554	18.7288050424354	7.26863365454026	8.36555649053334	19.9021241445093	-2.04078894195091	BAD	BAD
0.121669757549603	0.181334126855084	0.0576393623141288	-0.0367192142255472	0.990975589445555	-0.955019398020417	-0.045565566840697	0.431959321629664	-0.153003752402453	0.0460562639340511	-0.0226477325939503	-1.04262501263564	-1.976759	0.27843936742703	4.15000526398777	18.7253639953452	6.98532327096609	8.36555649053334	19.9021241445093	-2.04078894195091	BAD	BAD
0.12219960547399	0.181143649839533	0.0575130835052257	-0.0339179279151378	0.993060947725011	-0.947063814503365	-0.042199575249253	0.443926851527066	0.00149118700392802	0.223741688188562	0.0368491202387911	-0.73118650787396	-1.62516453955525	0.032767955120882	4.15000526398777	18.7253639953452	6.98532327096609	8.67204649053333	20.2778241445093	-2.04592894195091	BAD	BAD
0.122649640170419	0.179611242146202	0.0588135513541242	-0.0327227164705236	0.994476567843673	-0.938313352330926	-0.0458677289742227	0.43780204657542	0.0475701061940938	0.0272617144556353	-0.00618382526333566	-0.546009650479949	-1.26775542376579	-0.148338	4.15000526398777	18.7253639953452	6.98532327096609	8.67204649053333	20.2778241445093	-2.04592894195091	BAD	BAD
0.123501860914558	0.176458459888075	0.0576494247448983	-0.0351832014318774	0.993137608280497	-0.934882110121841	-0.0452861129304226	0.449114576939238	0.063821690056576	-0.0718377591841613	0.0971537194319278	-0.48346587774768	-0.63680906347257	-0.153786183226832	4.15000526398777	18.7253639953452	6.98532327096609	8.67204649053333	20.2778241445093	-2.04592894195091	BAD	BAD
0.12273645548436	0.171812680934224	0.0580014714408955	-0.0356869245677321	0.994717128510518	-0.935589213761509	-0.0401305101176273	0.434393985804689	0.125891525992354	0.133805864761865	0.00728536205908333	-0.408591059240403	-0.477141405707189	-0.328799329994478	4.34715935845728	18.6291248621013	6.96725142645396	8.67204649053333	20.2778241445093	-2.04592894195091	BAD	BAD
0.122802833864291	0.166189194583286	0.0581520023779707	-0.0312769407813826	0.999687685707097	-0.93586455872874	-0.0438617484632703	0.436311704997591	0.131526286321106	0.0638640582447249	0.0203667014073783	-0.0487749137002436	-0.7000287	-0.282403021922063	4.89370326398777	18.3623339953452	6.91715327096609	8.67183891230299	20.259146583884	-2.06801436963839	BAD	BAD
0.123476899097557	0.160332042524981	0.062587283488462	-0.0282254661552097	0.994497511759451	-0.933704637633894	-0.0431126440488476	0.430248316714593	-0.0158317761738912	-0.0318030298934088	0.0669776994245233	-0.00104827768997758	-0.693085398076167	-0.503176025384189	4.89370326398777	18.3623339953452	6.91715327096609	8.66787649053333	19.9026141445093	-2.48959894195091	GOOD	BAD
0.124023632960514	0.154972206121759	0.0583891558559343	-0.0331065592793718	0.999643912899405	-0.935096972641878	-0.0401944811012601	0.429223803371423	-0.0779576365532136	-0.0892714197586175	0.00593844582932272	-0.188679551293223	-0.478546099929582	-0.309931555524456	4.89370326398777	18.3623339953452	6.91715327096609	8.66787649053333	19.9026141445093	-2.48959894195091	GOOD	BAD
0.124497548271521	0.150669131876641	0.0583822193406158	-0.0340069142776545	0.998607096017246	-0.93454486372214	-0.0437304046634069	0.438307149363022	-0.133735558704957	-0.0272957175069036	-0.0488243234569733	-0.371362274225025	1.05937547356756	-0.0458964454754462	4.89370326398777	18.3623339953452	6.91715327096609	8.66787649053333	19.9026141445093	-2.48959894195091	GOOD	GOOD
0.12419125456108	0.147793641073411	0.057852382199091	-0.0321206608320842	0.995333321524216	-0.93546843948002	-0.0418568599383985	0.437259094655509	0.0439232958141047	0.0916051778198177	0.124117580629343	-0.446342106582864	2.68090538893265	-0.297667892287592	4.89367079242064	18.3727415997264	6.92980500884908	8.66787649053333	19.9026141445093	-2.48959894195091	GOOD	GOOD
0.125476140027522	0.146581122676232	0.0579026986173336	-0.0326980688482008	0.994844065264625	-0.94000461722219	-0.0413206750546898	0.453080630532979	-0.0726063916746907	0.148049098410066	-0.0516392525019774	-0.0580461056198641	3.52473030322712	-0.556801009101572	4.89255626398777	18.7299639953452	7.36405327096609	8.66696499164387	19.9025531780265	-2.53407948808614	GOOD	GOOD
0.125232172152855	0.147175245185196	0.0594349079656842	-0.0358982810843753	0.994413423389215	-0.943227013033095	-0.0423868996272878	0.450495373256045	0.0454021176654906	0.0856189936985541	0.00944890328659088	-0.147829213201398	4.47768962805145	-0.351963129812625	4.89255626398777	18.7299639953452	7.36405327096609	8.65875649053334	19.9020041445093	-2.93464894195091	GOOD	GOOD
0.12382491645143	0.149605051566677	0.0612516160571226	-0.0335172125055862	0.996454857896424	-0.953253101827772	-0.0401464877158184	0.42660084579282	-0.00776498411403821	-0.0240600416850203	0.0595988837195044	-0.482801169300715	4.36522546046455	0.00283460341033813	4.89255626398777	18.7299639953452	7.36405327096609	8.65875649053334	19.9020041445093	-2.93464894195091	GOOD	GOOD
0.126979307692236	0.153720210402486	0.0598171268754561	-0.0334452651414655	0.98886089676666	-0.964504307826519	-0.0402809010328799	0.403263944165942	0.166404394556193	0.147329813154991	-0.165725541410007	-0.959005900974776	2.38218391099771	0.2174408	4.89255626398777	18.7299639953452	7.36405327096609	8.65875649053334	19.9020041445093	-2.93464894195091	GOOD	GOOD
0.12689076381502	0.159172203686697	0.0607611120128287	-0.0316135702868835	0.995731384744773	-0.961557001385267	-0.0411422412017728	0.400222975317833	0.0472869010966112	0.087123354147365	0.0709640598455058	-1.15901382465217	-0.578186308599746	0.166226839005361	4.87667690508339	18.7451882570236	7.34542022336385	8.65875649053334	19.9020041445093	-2.93464894195091	GOOD	BAD
0.126629427976914	0.165439558422459	0.0602537940235119	-0.0326614517183834	0.994286597190407	-0.947111859008764	-0.0393159600579727	0.425710892321139	0.0417394852239014	0.0268089776886252	0.129265403410727	-0.688410242839044	-2.1995951103402	-0.177602926139715	4.51373826398777	19.0931539953452	6.91954327096609	8.70580071212946	19.9023065716481	-2.82836980480526	GOOD	BAD
0.127690937148909	0.171877270937514	0.0594178915908397	-0.0349793877091976	1.00260062692085	-0.938634125271127	-0.0409409580076053	0.444642550324548	-0.0650625071233765	-0.0278165297121758	0.129047752617069	-0.38820308907297	-1.35553300251084	-0.374642219905116	4.51373826398777	19.0931539953452	6.91954327096609	9.02254711889599	19.9043427985487	-2.11279765453916	BAD	BAD
0.127894217425275	0.177862071127743	0.0593425988685035	-0.034007356661368	0.994664683143059	-0.931188675444343	-0.0356626683469311	0.450368985250809	0.161859674940367	0.0383363216343637	0.125854547386891	-0.3614667	0.588488084964344	-0.280007588295675	4.51373826398777	19.0931539953452	6.91954327096609	9.05075649053333	19.9045241445093	-2.04906894195091	BAD	BAD
0.127743120975453	0.182997934649276	0.0591496393495755	-0.0335615654264241	1.00051759762315	-0.934666693855	-0.0370517841739192	0.450270553473568	-0.0179881899518285	0.206521994899174	0.0710561337971654	-0.30387128343938	2.37015621658565	-0.383671698987973	4.51373826398777	19.0931539953452	6.91954327096609	9.05075649053333	19.9045241445093	-2.04906894195091	BAD	BAD
0.128920765745384	0.187207474630936	0.0552346442746543	-0.0334332780566131	0.998855756081535	-0.939596436109593	-0.0394710439245593	0.442541180259221	-0.0664413078723345	0.152865562934425	0.122041927828666	-0.124909580607422	3.25558121923408	-0.220259143551974	4.53454497839678	19.0933986039262	6.96865174910862	9.05075649053333	19.9045241445093	-2.04906894195091	BAD	BAD
0.128421006313151	0.1906484735097	0.0596229286832516	-0.0301687927306904	1.00077096731987	-0.951529325323673	-0.0419992806019249	0.432510916577147	0.0984608916635384	0.206089250220737	0.00679679640655491	0.0627206175811774	2.47718364902062	-0.151378787510134	4.89141026398777	19.0975939953452	7.81093327096609	9.05075649053333	19.9045241445093	-2.04906894195091	BAD	BAD
0.128046331534228	0.193541252485102	0.0565448649741487	-0.0311354807273939	0.994943584135587	-0.955416666619942	-0.0430903334949037	0.430634569472283	-0.0804245152822417	0.142051599569286	0.00676788185482639	0.369262111448827	0.92928675088941	-0.20687255613169	4.89141026398777	19.0975939953452	7.81093327096609	8.69588958578749	20.2635389564726	-1.61873316977623	BAD	BAD
0.129029191553986	0.196024672591743	0.0596904439484853	-0.0380801312059987	0.995873601648395	-0.955540957521234	-0.0426753055050224	0.432454946721734	-0.126919910058021	0.0252512170919777	0.00672820727130943	0.0812107763961451	-0.822257958779402	-0.327594796567725	4.89141026398777	19.0975939953452	7.81093327096609	8.68116649053334	20.2784341445093	-1.60087894195091	BAD	BAD
0.12849593519449	0.1981103692409	0.0634548423464135	-0.0327075487380526	0.997264147107539	-0.950728296838697	-0.0463902939821737	0.430495147638946	0.0431145486467468	-0.0193012612022215	-0.0012011269761948	-0.29218943148043	-1.67050806057387	-0.3312274	4.89141026398777	19.0975939953452	7.81093327096609	8.68116649053334	20.2784341445093	-1.60087894195091	BAD	BAD
0.128692189288128	0.199693376217272	0.0592767617530765	-0.0290599438200348	0.991429619280263	-0.948701807228917	-0.0440622180142113	0.433824696128102	-0.0232552107658002	0.140937408532821	-0.106690636396861	-0.422180405391449	-1.57165832666362	-0.270859043929167	4.84099894735023	19.0722440884252	7.78069127674573	8.68116649053334	20.2784341445093	-1.60087894195091	BAD	BAD
0.128947771044288	0.200581036397973	0.0598872622880304	-0.0342738235799814	0.99689030109637	-0.946861699913609	-0.0400563186969521	0.426230352152638	-0.120975369449466	0.0246723898967403	0.0111911097943598	-0.4851860874411	-0.758028485864835	-0.392207998026591	4.15349326398777	18.7265239953452	7.36825327096609	8.68126829597058	20.2786493943092	-1.60100876691728	BAD	BAD
0.129716525776146	0.200586850733471	0.0601319371369582	-0.0315321734711745	0.998388004481337	-0.944408441904046	-0.040425698879463	0.425820427980291	0.109266276943443	-0.0311375913290197	0.0588322553269722	-0.0524910008559051	-0.643183171684158	-0.450034253328012	4.15349326398777	18.7265239953452	7.36825327096609	9.03585649053333	21.0283641445093	-2.05318894195091	BAD	BAD
0.129206093678168	0.199643725162218	0.0575514289774857	-0.0372471449621927	0.994626064752243	-0.942871292845776	-0.0328945633921317	0.435965585891206	0.11856646776686	-0.031039937847897	-0.0400998806982676	-0.116290319966438	-0.751001537699378	-0.149574118866071	4.15349326398777	18.7265239953452	7.36825327096609	9.03585649053333	21.0283641445093	-2.05318894195091	BAD	BAD
0.12873589469557	0.197822685264333	0.0535259716483231	-0.0398220785304477	0.998377163958794	-0.937971041691712	-0.037662103798376	0.435660219956526	0.218364894094704	-0.0406135399919358	0.119189417721247	-0.222604264896242	-0.369395473389462	-0.2093011	4.15349326398777	18.7265239953452	7.36825327096609	9.03585649053333	21.0283641445093	-2.05318894195091	BAD	BAD
0.129849761740233	0.195295984444841	0.0584138081803137	-0.0318315901118245	1.00017202786095	-0.936030218028538	-0.0399836571986825	0.445601759217197	0.0521016495603559	-0.136581687866947	0.0118698356656032	0.2577521	0.967012544004925	-0.21175877303725	4.15349326398777	18.7265239953452	7.36825327096609	9.03585649053333	21.0283641445093	-2.05318894195091	BAD	BAD
0.130901053660569	0.192342383085025	0.0589461038350651	-0.0290437292387401	0.995011032756878	-0.937983840754825	-0.0381394925202679	0.439780426254549	0.0881106059593642	0.0290140232385031	0.0729001239905212	0.248397517991581	1.99579935780439	-0.285613868274036	4.15349326398777	18.7265239953452	7.36825327096609	9.00139273267099	20.990484174643	-2.07504484309998	BAD	BAD
0.130671090596884	0.189360734403459	0.0606363263875657	-0.0329545185778448	0.996280434109785	-0.938130651003852	-0.0476146080700036	0.441156690478365	-0.133465412710433	0.0342134956989265	0.118094791767742	0.07198645	2.49880735793617	-0.582444218619003	4.15349326398777	18.7265239953452	7.36825327096609	8.35146649053333	20.2761341445093	-2.48720894195091	BAD	BAD
0.130393937218739	0.186791189933037	0.0590541753101196	-0.0320891050730593	0.996086092072752	-0.943311046054948	-0.0441057913507481	0.430401599108306	-0.0823261430076943	0.0568815791509843	0.0175854735424989	0.063262991787859	2.58333613501511	-0.692712006958779	4.15349326398777	18.7265239953452	7.36825327096609	8.35146649053333	20.2761341445093	-2.48720894195091	BAD	BAD
0.130149435363919	0.184967787956747	0.0606755339112294	-0.0318777481312957	0.994240030353513	-0.94925326508999	-0.0466728927552404	0.429490639092244	-0.132984746850103	-0.238114503200858	0.100347260018707	-0.0418956630111822	2.24099185103534	-0.645850512858556	4.15349326398777	18.7265239953452	7.36825327096609	8.35146649053333	20.2761341445093	-2.48720894195091	BAD	BAD
0.129081035910208	0.184030670691071	0.0549973368198897	-0.0301613063582335	0.997338401172829	-0.950566157096359	-0.0492771535607343	0.423656601669247	-0.0885050991983929	0.0835490454531621	-0.158723021073718	0.07198645	1.93826654714318	-0.7579693	4.15365751039035	18.6915997732982	7.33184246689576	8.35146649053333	20.2761341445093	-2.48720894195091	BAD	BAD
0.130220443459409	0.183912811791539	0.055656035361081	-0.0299844520743175	0.99307219721224	-0.954459146223626	-0.048365461416353	0.41986851762039	-0.17636683962795	0.0292354836936466	0.000850965093890899	0.0595385008879398	0.935971041965208	-0.776352121714288	4.15522126398777	18.3590939953452	6.98518327096609	8.38368905228468	20.2763040120286	-2.44285442186346	BAD	BAD
0.130272457731073	0.184354432438698	0.0544828292216474	-0.0328912603600733	0.994160879203944	-0.953181160589017	-0.0436228592675151	0.428565260466781	0.0473630475117687	0.0411846161303595	-0.0541516836454329	-0.0723787802193679	-0.0485067193732681	-0.947593291318436	4.15522126398777	18.3590939953452	6.98518327096609	8.67204649053333	20.2778241445093	-2.04592894195091	BAD	BAD
0.130458533252388	0.184991442829328	0.0591686426788802	-0.0349638518113971	0.996369442596428	-0.953898704426715	-0.0400572498953879	0.42874611532736	0.0282104928660955	0.149400547318213	-0.0478654841468595	-0.245085360208533	-0.430843870270315	-1.0091688008151	4.15522126398777	18.3590939953452	6.98518327096609	8.67204649053333	20.2778241445093	-2.04592894195091	BAD	BAD
0.130886618849722	0.185515893273105	0.0576681459599327	-0.0343978337304427	0.996945378039281	-0.95482663170165	-0.039622978292399	0.431819833105307	-0.138484067948156	0.123919550571576	0.0261159561897068	-0.283376434118393	-0.629421541951201	-1.03094874785624	4.15522126398777	18.3590939953452	6.98518327096609	8.67204649053333	20.2778241445093	-2.04592894195091	BAD	BAD
0.129929813700068	0.185790812902326	0.0597153221765281	-0.0333141056982907	0.994670223058485	-0.94857677223638	-0.041905528990342	0.428242975414854	-0.131746809492935	-0.0910933665659698	0.183017382699838	-0.158289730328923	-0.907684494537436	-0.827503301272004	4.23489975834425	18.439022611614	7.07455504467483	8.67204649053333	20.2778241445093	-2.04592894195091	BAD	BAD
0.130410979740347	0.185844560322691	0.0589985416348963	-0.0352895667803147	0.996910797377943	-0.941428891249048	-0.0407724823086884	0.43863678953554	-0.0557654136811363	-0.0843841957765536	0.108393793435881	-0.0220176311433954	-0.597258697892898	-0.850517927976374	4.89141026398777	19.0975939953452	7.81093327096609	8.67314520540751	20.2778976331138	-1.99231237892976	BAD	BAD
0.13053773619073	0.185771471946866	0.0596047858342335	-0.0335403956426524	0.994957076880253	-0.941789675102674	-0.0388690868922513	0.444903843440849	0.0813333151119991	-0.0376734470087731	-0.0610069983540245	0.178120460593633	0.481265483634772	-0.653478634210973	4.89141026398777	19.0975939953452	7.81093327096609	8.68051440752412	20.278390529308	-1.63270016379851	BAD	BAD
0.131211135681221	0.185649034696316	0.0583526959402284	-0.0332877261190254	0.999049274613532	-0.944548982699946	-0.0356132506308627	0.446440382982636	-0.116764641998887	-0.0838916156667428	-0.114950806870349	-0.26024510303936	1.8055736571762	-0.74829647852758	4.89141026398777	19.0975939953452	7.81093327096609	8.68116649053334	20.2784341445093	-1.60087894195091	BAD	BAD
0.130937744560203	0.185558944452311	0.0616914554389306	-0.0317034225931809	0.994245292164801	-0.951697495891934	-0.0402545058428214	0.428121709879976	0.0548901464390672	-0.0236585026596108	-0.0931493956075154	-0.41480740117012	1.58739290230803	-0.531013475306563	4.89154640332361	19.0539213042181	7.75784605770575	8.68116649053334	20.2784341445093	-1.60087894195091	BAD	BAD
0.13077958386435	0.185651043319624	0.0610894105719441	-0.0363210608127857	0.993820499806749	-0.94808363597531	-0.0401141314784795	0.427627638203735	0.0944374311191248	0.0293524068386125	0.0679993019012734	0.217334341392556	0.0347570442829635	-0.80084514821695	4.89255626398777	18.7299639953452	7.36405327096609	8.68116649053334	20.2784341445093	-1.60087894195091	BAD	BAD
0.129601080494942	0.186157012503618	0.0588343311520885	-0.0352068318524063	0.997233270780224	-0.944016031592929	-0.0446839829555769	0.431202006671232	0.00099666423171039	0.0218808163620255	0.0528581750010743	0.610966460385076	-1.0547610917445	-0.471186934451281	4.89255626398777	18.7299639953452	7.36405327096609	8.68116649053334	20.2784341445093	-1.60087894195091	BAD	BAD
0.129988041743381	0.187336386574888	0.0552523574885755	-0.0331275287519299	0.996488526695593	-0.950405061150263	-0.0482117289930184	0.423516601501843	0.10168474208383	-0.0308823804907392	-0.0385356228279187	0.331828722822769	-0.325692241246564	-0.277444213622617	4.89255626398777	18.7299639953452	7.36405327096609	9.03624703439903	19.9192031962779	-2.03147378746937	BAD	BAD
0.130242630792421	0.189367684471595	0.0579267150515571	-0.0336394975213799	0.991557507602655	-0.95500145807904	-0.0502053065300804	0.413386861916501	0.0396025700182859	-0.0386792961665937	0.0600906808691293	0.13934420523284	-0.913481459690502	0.14399030824322	4.89255626398777	18.7299639953452	7.36405327096609	9.05075649053333	19.9045241445093	-2.04906894195091	BAD	BAD
0.129489344929972	0.192237614739356	0.0613780897751443	-0.0365766888103819	0.995146860884987	-0.954576288533085	-0.0512662074199971	0.419670169389096	-0.0143821630485006	-0.0671519862203035	-0.00102168139269523	-0.412676957045894	-2.75352895468415	0.1564777	4.84252429268691	18.8183598162817	7.36436473762291	9.05075649053333	19.9045241445093	-2.04906894195091	BAD	BAD
0.129650523436097	0.195712326479395	0.0587169545429192	-0.0311159999004304	0.994776943292974	-0.938971444759684	-0.0483484789455028	0.438305477852105	-0.0227504521273608	0.056934450454539	-0.0375914585452092	0.00608638956778088	-3.76673344907122	-0.0851368263696464	4.51346126398777	19.3997439953452	7.36641327096609	9.05075649053333	19.9045241445093	-2.04906894195091	BAD	BAD
0.130533250699391	0.199413985363892	0.061346753492588	-0.0319470779285164	0.996257174061505	-0.936428368647058	-0.0367401139276326	0.451702457254582	-0.0764094411488227	-0.15099285262728	0.0512428065697091	0.19635375376787	-2.32259384056347	-0.880036176586414	4.51346126398777	19.3997439953452	7.36641327096609	9.05047240790977	19.9048115476689	-2.04872444401792	BAD	BAD
0.129315371438888	0.202940319436639	0.060979430435842	-0.0369310807928972	0.990582907706883	-0.938911756959448	-0.0391652339502575	0.448652420091874	-0.0503251337807367	-0.134025079143548	-0.036915061370514	0.882326647265442	0.761467235434892	-1.06212589860281	4.51346126398777	19.3997439953452	7.36641327096609	8.68116649053334	20.2784341445093	-1.60087894195091	BAD	BAD
0.129052009316125	0.20595301418803	0.0568926384616445	-0.033862606994838	0.9945101343963	-0.944060219989902	-0.0382734452429967	0.436157019667122	0.100695882853367	-0.0477482502606274	0.0679806477458366	1.35814124870448	1.71437035204712	-0.99292256791816	4.51346126398777	19.3997439953452	7.36641327096609	8.68116649053334	20.2784341445093	-1.60087894195091	BAD	BAD
0.128452923478367	0.208204136266661	0.0620430850556424	-0.0330935305614584	0.995095269303889	-0.953053191601222	-0.043669016805692	0.426800984538848	0.0384946010036675	-0.133294178470887	0.0590634785559429	0.673987150283462	0.573773167146812	-0.546827306941292	4.51405390900182	19.399941980415	7.4314484548456	8.68116649053334	20.2784341445093	-1.60087894195091	BAD	BAD
0.129664053339185	0.209514064072635	0.057616701446302	-0.0359207183467405	0.99493466955596	-0.949800686409612	-0.047231107496621	0.41522830089217	0.0130883553579543	-0.0216080151632951	-0.00206119562822065	0.123779865462916	-1.40246749406982	0.344352904834945	4.51753226398777	19.4011039953452	7.81315327096609	8.68116649053334	20.2784341445093	-1.60087894195091	BAD	BAD
0.128620683462773	0.209734115813406	0.0561093534387328	-0.0337400054183633	1.00068529563558	-0.938124252139059	-0.0459183461862316	0.420493360098863	0.134077349702781	0.0114274470653525	-0.0355531595343319	-0.139011054017322	-2.91415770560846	0.470608743271403	4.51753226398777	19.4011039953452	7.81315327096609	8.68167227354583	20.2402722304659	-1.6007388711267	BAD	BAD
0.128882475346159	0.208720172266244	0.0576692841514234	-0.0387960979995152	0.997797697118398	-0.930540641110138	-0.0494615890416346	0.435389055547975	-0.076282779324199	-0.0906350706134649	0.0398399050375546	-0.616705640328134	-2.955539438236	0.6441827	4.51753226398777	19.4011039953452	7.81315327096609	8.69109649053333	19.5292041445093	-1.59812894195091	BAD	BAD
0.129049412762715	0.206350663696001	0.0613658975954337	-0.0329186425590205	0.99564357263832	-0.937952834627209	-0.0465226917509887	0.455834030283084	-0.0568932059141154	-0.0435496991901585	-0.0958539306674025	-0.741787489030902	-0.924665380265344	0.622549211907357	4.51753226398777	19.4011039953452	7.81315327096609	8.69109649053333	19.5292041445093	-1.59812894195091	BAD	BAD
0.128346033238469	0.202607060370159	0.0611773376023956	-0.034667659002644	0.99481389712668	-0.941832168711913	-0.0401517278956161	0.449015894117752	0.0573871856017306	0.171836636452737	-0.00267151757043983	-0.851825182752269	0.720977331731007	0.304794499239485	4.51822257172052	19.3526331811595	7.81313580286151	8.69109649053333	19.5292041445093	-1.59812894195091	BAD	BAD
0.128874947829571	0.197669610608294	0.0573974453985516	-0.0336392983380254	0.994775109592989	-0.948460460635894	-0.0399362565775598	0.440026975253171	0.0993866001251838	-0.0304458920196334	-0.0637714170234284	-0.749816339908794	1.01983146491256	-0.08737487	4.52187926398777	19.0958739953452	7.81304327096609	8.69109649053333	19.5292041445093	-1.59812894195091	BAD	BAD
0.128220882382731	0.191970563657344	0.055696899216085	-0.036050456683841	0.994990552258967	-0.951933104589756	-0.0423338421763979	0.433787063433014	0.0575573428967753	-0.0403751978476862	-0.114909872128813	-0.268272892586508	0.826419076062527	-0.0935324320244603	4.52187926398777	19.0958739953452	7.81304327096609	8.68875116164015	19.5669203056636	-1.68817159261444	BAD	BAD
0.127283357012473	0.186169288256024	0.0590302853993589	-0.0333130284715949	0.9978134219548	-0.958999048575506	-0.0440981451118632	0.436898289657686	0.0887218489537773	-0.0606231895131672	-0.104839296141992	0.0306933784061931	0.970044911136265	-0.141568194032421	4.52187926398777	19.0958739953452	7.81304327096609	8.66787649053333	19.9026141445093	-2.48959894195091	BAD	BAD
0.129067698270718	0.181012191778824	0.0570341364934112	-0.0324495331675785	0.994934250045233	-0.959706216737501	-0.0438777323621	0.435415212192693	-0.0145573980453114	0.0997957969945132	-0.0333300479967933	0.173335763999566	0.789567513503979	-0.0578466643027228	4.52187926398777	19.0958739953452	7.81304327096609	8.66787649053333	19.9026141445093	-2.48959894195091	BAD	BAD
0.127848113496039	0.177138728039618	0.0562414887003183	-0.0339887851307484	0.990772607696479	-0.958287174691859	-0.0488850401144413	0.421963979820669	-0.0252345658599644	0.0980582310642214	0.0783555981130618	0.0587823147692146	0.0686983042116458	0.164471604781119	4.5849096623491	19.0327296080145	7.65903781189914	8.66787649053333	19.9026141445093	-2.48959894195091	BAD	BAD
0.127292649058951	0.174959241930056	0.0602917916119514	-0.0334368125559736	0.99202845457313	-0.95597282723537	-0.0515751181846557	0.42633338057321	-0.0873828672461813	-0.150844158432722	0.118189365060211	0.425290349409475	-1.10485602308049	0.234648006948316	4.88848626398777	18.7286039953452	6.91729327096609	8.66787649053333	19.9026141445093	-2.48959894195091	BAD	BAD
0.127796149942	0.174590315447904	0.0597820000357437	-0.0335638658876052	0.993111164831763	-0.949218101847084	-0.0500755245926258	0.429408543845452	-0.127493693889992	-0.0869630284975417	0.0678033243873107	0.736136662601919	-1.73949464329973	0.361484916454013	4.88848626398777	18.7286039953452	6.91729327096609	8.67008477230608	19.902760476434	-2.38195548504443	BAD	BAD
0.126581332798795	0.175820593012881	0.0580295088121702	-0.0352173627048045	0.995843227848848	-0.943194102327375	-0.0516508450700951	0.439034160096999	-0.0987555450578829	0.177295042262595	0.0460051479055793	1.03634413957861	-1.31746399339833	0.509264406978727	4.88848626398777	18.7286039953452	6.91729327096609	8.68483933707027	19.9037381885569	-1.66273913504742	BAD	BAD
0.127084339582691	0.178209303299048	0.0615703126708583	-0.0312009133671779	0.994675090503606	-0.934296928018447	-0.0417992537195607	0.437362546563016	-0.166415889043258	-0.0254242069483866	-0.0539290017000628	0.777510663951566	-0.53188196722964	0.46609448520012	4.88848626398777	18.7286039953452	6.91729327096609	8.68613649053334	19.9038241445093	-1.59950894195091	BAD	BAD
0.127593323510687	0.181296168807099	0.0644624436628216	-0.0307410334762697	0.998022851014031	-0.938952096276614	-0.0424287109954873	0.442991589647089	-0.0259183743054245	-0.226558923467298	-0.0425535924857676	0.407158028924251	0.126548095564765	0.574830692388412	4.89192529100992	18.5934758214837	7.08267540280215	8.68613649053334	19.9038241445093	-1.59950894195091	BAD	BAD
0.126977496641143	0.184731352206886	0.0606738027485448	-0.0345901199799907	0.995869948250026	-0.939878720555867	-0.0433838115774101	0.434804615405901	-0.064678168347397	-0.019279281360891	0.00720176632848686	0.3815958	-0.211890413261781	0.353697357314814	4.90706026398777	17.9987839953452	7.81051327096609	8.68613649053334	19.9038241445093	-1.59950894195091	BAD	BAD
0.127376264932146	0.188252023694328	0.057591836515105	-0.0293367462238215	0.99108995202057	-0.934793360347616	-0.0424702835699945	0.437442052029065	-0.00249386826084222	0.0524857163409971	0.0188164290784523	0.440500663455922	-0.511791267894575	0.281374225559195	4.90706026398777	17.9987839953452	7.81051327096609	8.39381865966299	20.259715800226	-1.17386967531475	BAD	BAD
0.126167808619137	0.191604716773205	0.0574402086592779	-0.0319260083989607	0.995630924104124	-0.934472466196198	-0.046625351720792	0.437509822316935	0.0595322311114418	0.149824194497445	0.0445638772588813	0.860184724651588	-0.581714870586099	0.2784039	4.90706026398777	17.9987839953452	7.81051327096609	8.37884649053333	20.2779441445093	-1.15206894195091	BAD	BAD
0.126472770491716	0.194497337194287	0.0598989735247351	-0.0313864395304038	0.996124015604033	-0.937298081814078	-0.0445144726510229	0.442258641255807	0.0972875042335889	0.13805692114303	-0.0419109227948099	0.756679733457639	0.487038656361153	0.337618332741878	4.90706026398777	17.9987839953452	7.81051327096609	8.37884649053333	20.2779441445093	-1.15206894195091	BAD	BAD
0.127289890135088	0.196583926866676	0.0602092766968081	-0.0332320428573258	0.994348501747296	-0.944638049802669	-0.0425878505825924	0.436845401271482	0.0227602475989456	0.0656701101713792	0.0191859682770938	0.266987261582284	1.99940162724795	0.219713843359729	4.75731098295962	18.1434009196206	7.72262710155115	8.37884649053333	20.2779441445093	-1.15206894195091	BAD	BAD
0.126310448254734	0.197523120803031	0.0587009836369932	-0.035999651365506	0.997413242410447	-0.953989183812331	-0.0445508314931421	0.430584691658415	-0.0640033975616757	-0.0428507592241881	0.0679560236471114	0.687436238427955	2.027531	0.09657474115018	4.15349326398777	18.7265239953452	7.36825327096609	8.37884649053333	20.2779441445093	-1.15206894195091	BAD	BAD
0.126224750133362	0.197141992910631	0.0545918787039816	-0.0359604231631543	0.99466260132321	-0.949118480337011	-0.0412200430659507	0.444019647826701	-0.0144572402525345	-0.0417213692789794	0.0678284942984918	1.4959398495226	1.79578873438317	-0.0260833608323708	4.15349326398777	18.7265239953452	7.36825327096609	8.66707649053333	20.6524441445093	-2.04729894195091	BAD	BAD
0.126779865910873	0.195537767928741	0.0570349459680859	-0.0360380402751583	0.99539546453481	-0.953609854748	-0.0426084394231097	0.436355158683692	-0.00160091442887337	0.149711050066546	0.0300115345494471	1.30548720964728	2.08027627919905	0.219523808808876	4.15349326398777	18.7265239953452	7.36825327096609	8.66707649053333	20.6524441445093	-2.04729894195091	BAD	BAD
0.126857388960044	0.192995320163377	0.0575239971040031	-0.0365328709265693	0.994261650782642	-0.958410081723325	-0.0374781159803699	0.437262441548479	0.0475176102441664	0.162316887140974	-0.0894639046832146	0.857064930705682	1.59020587123968	0.404249750151113	4.15349326398777	18.7265239953452	7.36825327096609	8.66707649053333	20.6524441445093	-2.04729894195091	BAD	BAD
0.126189109604138	0.189880261470665	0.0588789490378876	-0.0310136098004132	0.996240501157018	-0.954342330375504	-0.0412188739063104	0.427585254957987	0.0474814023535886	0.158918894255996	-0.0318006069424811	-0.0460192491010064	0.128521394008113	0.581303610955432	4.31012640855307	18.7272530509431	7.36736314494548	8.66707649053333	20.6524441445093	-2.04729894195091	BAD	BAD
0.126612889332068	0.186589386486341	0.0614753972772861	-0.0307978256366275	0.99691480263111	-0.945176863770005	-0.043272400761641	0.423653930495174	0.0208777153926526	-0.0176959419233111	-0.149716922850977	0.1339083	-1.13300778259748	0.514672088365678	4.89255626398777	18.7299639953452	7.36405327096609	8.65495068137285	20.6213537191135	-2.0285727778452	BAD	BAD
0.126911898156263	0.183458075716248	0.0565473851440697	-0.0317454600303599	0.994961695559352	-0.940657194199256	-0.0398376480298491	0.433654532499177	-0.0899179849302109	0.0033906621906053	-0.0407298633711865	0.127529377880303	-0.335133612641662	0.326806784162246	4.89255626398777	18.7299639953452	7.36405327096609	8.37467649053333	19.9027341445093	-1.59573894195091	BAD	BAD
0.12834761648366	0.180665159499394	0.0549985296582506	-0.0319466389320055	0.998422935207018	-0.944184983515292	-0.0363187190792449	0.447341391896527	-0.138408359501977	-0.0511373160525861	-0.00641746553404443	-0.0013524655175435	1.10516718966126	0.0917677887166381	4.89255626398777	18.7299639953452	7.36405327096609	8.37467649053333	19.9027341445093	-1.59573894195091	BAD	BAD
0.126515874969813	0.178243105096233	0.0541071150139251	-0.0314139387689675	0.997093967167883	-0.942833918111583	-0.0363493042986334	0.445039402901873	-0.0970013026327487	0.0626733006838986	-0.0674822888619981	-0.180128648724252	2.06481650835131	0.0432693920838622	4.89255626398777	18.7299639953452	7.36405327096609	8.37467649053333	19.9027341445093	-1.59573894195091	BAD	BAD
0.127567632501146	0.176156175098734	0.0574976338884172	-0.0321164119848051	0.996854555185765	-0.943570855765563	-0.0368421362871771	0.437956822855363	0.0196507673985792	-0.0174847946522528	-0.101075260465526	-0.222474735731295	1.71968096276051	0.146535218623971	4.80938059966062	18.729576850173	7.36452594821127	8.37467649053333	19.9027341445093	-1.59573894195091	BAD	BAD
0.12671221458793	0.174404514821431	0.0619654127219305	-0.0320472033807593	0.998358642146111	-0.951055708992352	-0.0330230299413821	0.428967397675902	-0.0762695410078342	-0.0256107708546894	-0.0537924530898329	-0.0348442456711573	0.771199465266351	0.0568842768142033	4.52302526398777	18.7282439953452	7.36615327096609	8.37300509080661	19.9026233284178	-1.67725745684135	BAD	BAD
0.126729073259744	0.173141941896957	0.0635299774323188	-0.0316782800713575	0.995793282472734	-0.948649421075999	-0.035410402095201	0.430250419877886	-0.0761779618696555	-0.197303818735456	-0.0256520071355879	0.196810188216716	-0.272052626728215	0.28459670256422	4.52302526398777	18.7282439953452	7.36615327096609	8.35642649053333	19.9015241445093	-2.48583894195091	BAD	BAD
0.126933925767599	0.172680966191119	0.06055000013651	-0.0312722368015317	0.991563164720999	-0.950592286487465	-0.0414417501072119	0.430351783532827	-0.0472677216792492	-0.108958581378238	0.0539825218761575	0.81533572964027	-1.15160684697566	0.346172136047781	4.52302526398777	18.7282439953452	7.36615327096609	8.35642649053333	19.9015241445093	-2.48583894195091	BAD	BAD
0.128129082075169	0.173331884250218	0.0587034653246383	-0.0333255915057937	0.995104234528483	-0.945068184649189	-0.0440861911713165	0.431455460791177	0.0476974420264522	-0.0130755343024642	0.00722607920311474	1.310424	-1.38540471910398	0.422580967048154	4.52302526398777	18.7282439953452	7.36615327096609	8.35642649053333	19.9015241445093	-2.48583894195091	BAD	BAD
0.128040044601395	0.175229436653913	0.060204034113898	-0.0329158704295147	0.999814611995434	-0.940180369252407	-0.0447927328291947	0.451066252507734	0.0328920228110103	-0.07921032866559	-0.00730618054815887	1.26965994234968	-0.292156925646115	0.5832195	4.60977063166995	18.8889849693023	7.47216696756315	8.35642649053333	19.9015241445093	-2.48583894195091	BAD	BAD
0.127366828266699	0.178237133660538	0.0599180187639344	-0.0350851449178733	0.996878429405781	-0.942781119949669	-0.0433901258858522	0.440558724987621	-0.0143415475555038	0.120802447312701	-0.0390385416141219	0.939392089658282	0.907985572152378	0.548664180682443	4.88706326398777	19.4028139953452	7.81105327096609	8.40244405851783	19.9549345083358	-2.3604349049873	BAD	BAD
0.128945234293342	0.181923596736469	0.0572787575814862	-0.0371522262858469	0.996483750322845	-0.941382043182968	-0.0444523617829	0.433746308171232	-0.0143577707770511	0.0149222466407589	0.00728000475938718	0.552327131699692	1.06544670327294	0.3393671	4.88706326398777	19.4028139953452	7.81105327096609	8.68116649053334	20.2784341445093	-1.60087894195091	BAD	BAD
0.127740024937537	0.185672557408946	0.0620687507834525	-0.0338612649722486	0.998312217931526	-0.951379674857156	-0.0382459664305396	0.42737388760408	-0.0601011422647201	-0.0157690645491564	0.0222720340770997	0.452258053510116	0.45584634593129	0.3393671	4.88706326398777	19.4028139953452	7.81105327096609	8.68116649053334	20.2784341445093	-1.60087894195091	BAD	BAD
0.127142334306397	0.188890263313693	0.0596254593682513	-0.0361031302672461	0.995420098774279	-0.945455206398166	-0.0403188199713259	0.428909543244899	-0.153839917699421	-0.000334202693859705	0.0833243458002786	0.329366792581937	-0.506747535265379	0.170791783151868	4.88706326398777	19.4028139953452	7.81105327096609	8.68116649053334	20.2784341445093	-1.60087894195091	BAD	BAD
0.126984750015499	0.191129938468842	0.0591979693880161	-0.0341406716476803	0.991110799720844	-0.943905699070458	-0.0392448066210289	0.437625278684884	0.00148390320161881	-0.105722397381039	0.113753793302567	0.319674	-0.800256348861709	-0.0139329974532674	4.79638993615017	19.2332372800996	7.81151675361795	8.68116649053334	20.2784341445093	-1.60087894195091	BAD	BAD
0.127987803616529	0.192097131852943	0.0604153044563773	-0.032689551007745	0.99337852038698	-0.940606628297643	-0.0404750480881889	0.437735894013314	0.000504681890918207	-0.120092236825362	0.0526278365883911	-0.205194910252458	-0.652125936237969	-0.31349073552268	4.52709526398777	18.7296039953452	7.81289327096609	8.68116649053334	20.2784341445093	-1.60087894195091	BAD	BAD
0.126570754905453	0.191652497039462	0.0608009179953713	-0.0361959473178904	0.989229146341826	-0.9385093881743	-0.0410262855376936	0.441338867942215	-0.153920991438195	-0.0150684198504581	0.0384768519225651	-0.355498539594975	0.0208426066201048	-0.505303164138193	4.52709526398777	18.7296039953452	7.81289327096609	8.38944657155107	19.9208395294757	-1.59598664405026	BAD	BAD
0.127557180162247	0.189845738493171	0.0590179705386588	-0.0361880114836759	0.988667897840617	-0.942751625846209	-0.0405386634926717	0.430006483934501	-0.135503024915297	-0.00176252911912221	0.113119507557516	-0.242347702882205	0.389317918773298	-0.631391546945411	4.52709526398777	18.7296039953452	7.81289327096609	8.37467649053333	19.9027341445093	-1.59573894195091	BAD	BAD
0.127351760780382	0.18693570294651	0.0561423177979669	-0.0329363571237062	0.99639263753118	-0.947177186762076	-0.0438502309888305	0.425775550532807	0.047855490234625	-0.0434144158349117	0.036011552022267	0.0632840483236963	-0.161418219789892	-0.57679343378869	4.52709526398777	18.7296039953452	7.81289327096609	8.37467649053333	19.9027341445093	-1.59573894195091	BAD	BAD
0.128904826418283	0.183390853537538	0.0606736009034074	-0.0309129904709426	0.994532186628152	-0.948853719650667	-0.0400903734325819	0.419153420328082	0.0313917787996384	0.0895712012711058	-0.0376778925677576	0.132789693019173	-1.03250261163393	-0.39549436381478	4.62672477745054	18.5355425229469	7.69385310447936	8.37467649053333	19.9027341445093	-1.59573894195091	BAD	BAD
0.128098508205636	0.179867613667513	0.0576134327038457	-0.0348133177307868	0.996541338928733	-0.947847270651185	-0.0386397710898564	0.428122417373326	-0.0141625647571562	0.0895252749244401	0.00708945914748983	0.256746793214019	-1.79653487748555	-0.0898492225417679	4.90299026398777	17.9974239953452	7.36376327096609	8.37467649053333	19.9027341445093	-1.59573894195091	BAD	BAD
0.128725743841694	0.177105479513332	0.0598766216500617	-0.0346451855181206	0.995877594833393	-0.947661302295585	-0.0416600251093885	0.441600935516783	-0.0275297492982874	0.0894939089492903	-0.00606470397433402	0.442802674861262	-1.39441663486285	0.217323474340219	4.90299026398777	17.9974239953452	7.36376327096609	8.37052649053334	19.5275141445093	-2.03941894195091	BAD	BAD
0.127858743080281	0.175719276741885	0.0564935565172682	-0.0317095359125089	0.99116066500741	-0.944794687498735	-0.0400936600446359	0.442053599323243	-0.0732687809795693	0.083897456246622	-0.0524071477743313	0.07198645	-0.337245577907401	0.157207234227028	4.90299026398777	17.9974239953452	7.36376327096609	8.37052649053334	19.5275141445093	-2.03941894195091	BAD	BAD
0.12875920764143	0.176001360096039	0.0626439201777625	-0.0348956729433803	0.99667734427754	-0.947971429387964	-0.0339303588082242	0.439159093034704	0.0478615569522594	-0.146462159883556	0.00564738513378379	0.0760662667584993	0.878338210568158	0.216101918042921	4.90299026398777	17.9974239953452	7.36376327096609	8.37052649053334	19.5275141445093	-2.03941894195091	BAD	BAD
0.127634886687467	0.177840182317607	0.0568809383382507	-0.0327061236895553	0.995029742214538	-0.955727946609094	-0.0367592279275576	0.429852068387921	0.046090463084923	0.0259905630925727	-0.0519324006440729	0.255770287982184	1.36316305257511	0.152575445601671	4.88166372763653	18.0283767523841	7.36389410462512	8.37052649053334	19.5275141445093	-2.03941894195091	BAD	BAD
0.128557078660381	0.180769244323192	0.0570167936325895	-0.0359292947840204	1.00052049013354	-0.957997641566571	-0.0356254074343825	0.432350534072149	-0.0160181617149718	-0.0926685280735454	0.009220068515644	0.193226766111827	0.508383238993928	0.0319882764755104	4.14827726398777	19.0927939953452	7.36839327096609	8.36990003745399	19.5747646833474	-2.03959174209561	BAD	BAD
0.128376080168911	0.184160873680181	0.0582990150238901	-0.0324948621311629	0.997634149864411	-0.955827887573019	-0.0406255351523761	0.424706322707298	-0.0739525646558745	-0.144842898573934	0.0640620898261039	0.1339083	-1.12668039637321	-0.02641173	4.14827726398777	19.0927939953452	7.36839327096609	8.35562649053333	20.6513541445093	-2.04352894195091	BAD	BAD
0.12824890683456	0.187479629638211	0.0564323210970636	-0.0297250977860108	0.994611160760558	-0.949561309235285	-0.0401963868445151	0.431062083175152	-0.00958727386292313	0.0360787074026828	-0.049273689517038	0.149274147951213	-2.55349073103204	-0.0415396694928392	4.14827726398777	19.0927939953452	7.36839327096609	8.35562649053333	20.6513541445093	-2.04352894195091	BAD	BAD
0.127611443742077	0.19039833054185	0.0590681783816303	-0.0306721196604604	0.999499611363	-0.939390878641533	-0.0407865796992293	0.437996729936519	0.112221583712363	0.209778498285212	0.0682228147436049	0.359279129456992	-2.43631149584233	-0.261475841035088	4.14827726398777	19.0927939953452	7.36839327096609	8.35562649053333	20.6513541445093	-2.04352894195091	BAD	BAD
0.127964363418131	0.192764292732645	0.0645436134190153	-0.0315692176473858	0.994781488258054	-0.938991384138444	-0.0381280333676831	0.436412635901419	0.169207737091672	0.199688360450964	0.0656906702628386	0.0465616314651642	-1.53801305273013	-0.143331768705814	4.16358851976896	19.0928652623295	7.36830625895048	8.35562649053333	20.6513541445093	-2.04352894195091	BAD	BAD
0.129650311449009	0.194534058658942	0.0612791720240264	-0.0330660002737507	0.993994309381897	-0.93931517533439	-0.0435753712355708	0.441411653228994	0.10430972154613	-0.0255207488541612	0.00194184943662075	-0.26043940939615	-0.488507904070695	-0.0761432992002401	4.51780826398777	19.0945139953452	7.36629327096609	8.35646752537679	20.6514094151452	-2.00253286892476	BAD	BAD
0.128447996280399	0.195694438519343	0.0613388990775759	-0.034095487236655	0.996789771020332	-0.944193364139923	-0.0393378755729499	0.426554116822183	-0.00835655465764997	0.0922090713462106	-0.111687839175532	-0.491636477384251	-0.178983845048029	0.0158673123311901	4.51780826398777	19.0945139953452	7.36629327096609	8.36475649053333	20.6519541445093	-1.59848894195091	BAD	BAD
0.128459450951183	0.196206819600941	0.0617675964862809	-0.0358784808733091	0.997852116420862	-0.945911602462275	-0.0379405137189381	0.42633199507545	0.106801791647688	0.137669207066201	-0.0536264585711874	-0.436072187389347	-0.719562321480743	-0.182537710808047	4.51780826398777	19.0945139953452	7.36629327096609	8.36475649053333	20.6519541445093	-1.59848894195091	BAD	BAD
0.128740960280993	0.196036402280667	0.0602719312466611	-0.0343673625491051	1.00090801474581	-0.941450702401499	-0.041276510821146	0.436858366436627	0.0348551146014341	-0.0878080758447861	-0.0503193677628699	0.473784658043358	-0.760663463720838	-0.423355283950799	4.51780826398777	19.0945139953452	7.36629327096609	8.36475649053333	20.6519541445093	-1.59848894195091	BAD	BAD
0.128047325574959	0.195202969108239	0.0581940564682723	-0.0319144422750871	0.997594956466415	-0.939793749475828	-0.0461192684345024	0.451396020480347	-0.196646896532981	-0.0241847671201614	0.0107969527588067	0.633885027522256	0.215564484927475	-0.168991983490356	4.51803232565429	19.0945888476829	7.39088171349016	8.36475649053333	20.6519541445093	-1.59848894195091	BAD	BAD
0.128389664996015	0.193786241291424	0.0553071729791677	-0.0369117322709587	0.994889627419904	-0.950691713368631	-0.043598219329578	0.428183838748291	-0.145092866908542	0.0858987151060061	0.0682662802956606	0.169655758599603	1.09145939542749	0.147553933051332	4.52187926398777	19.0958739953452	7.81304327096609	8.41804234636992	20.5454621041109	-1.66205808304373	BAD	BAD
0.129750306777192	0.191903591001302	0.0527845328249748	-0.0349111688268149	0.995807845264552	-0.954024837012074	-0.0443556097318067	0.42806725066294	-0.232018386650121	0.0401075812490972	0.0681488540697754	-0.406712957896762	-0.321666357996925	0.431596170568994	4.52187926398777	19.0958739953452	7.81304327096609	8.73929649053333	19.9034341445093	-2.04530894195091	BAD	BAD
0.128181631627311	0.189672039637122	0.0566822433848317	-0.0315465316300938	0.995482952657584	-0.956602764702107	-0.0464935912428678	0.443596711631705	0.210226144193439	0.198133664969657	0.060467150863859	-0.7069200874053	-2.43182234589328	0.23455689272489	4.52187926398777	19.0958739953452	7.81304327096609	8.73929649053333	19.9034341445093	-2.04530894195091	BAD	BAD
0.128033548546808	0.187175078923258	0.0543867139273789	-0.0310483483923792	0.997088968817969	-0.944863586146717	-0.0313081811569774	0.449166901264655	-0.129976247312856	0.025158732166297	-0.0497545508990116	0.00944243400787932	-3.36446285340987	-0.232371598378448	4.52187926398777	19.0958739953452	7.81304327096609	8.73929649053333	19.9034341445093	-2.04530894195091	BAD	BAD
0.128098115859571	0.184479675547368	0.0609654151594812	-0.0424493597160585	0.994066574945932	-0.940588296964962	-0.0358641778665657	0.449807891393889	-0.00138279712214112	-0.0309753218083895	0.0154453785105801	0.649313240996833	-2.07491204245261	-0.72497455729128	4.54779949587766	19.0460192094451	7.81288023090384	8.73929649053333	19.9034341445093	-2.04530894195091	BAD	BAD
0.128485563600828	0.181678508729694	0.0612338991289476	-0.0371849327915514	0.998089356171028	-0.935750392031833	-0.0380417732507591	0.447930435714668	0.171631441388658	-0.0266123194239549	0.103041081494971	1.56648180574979	0.265418372931824	-0.7579693	4.90184326398777	18.3650539953452	7.81065327096609	8.73929649053333	19.9034341445093	-2.04530894195091	BAD	BAD
0.128531003127231	0.178866422475499	0.0593819859476227	-0.0282702153639292	0.997018826815231	-0.943921979593637	-0.0422881408946818	0.431765286912106	0.171503389782059	0.016179546331615	-0.218684460832557	1.5610604435935	1.01057096160643	-0.293486590668357	4.90184326398777	18.3650539953452	7.81065327096609	8.38731420674541	20.2595402534198	-1.6184501844593	BAD	BAD
0.128150462023746	0.176072384633167	0.0605610759540127	-0.0352868704852143	0.993734110187923	-0.953381793434318	-0.0438900800420986	0.416201284539274	0.16678300633401	-0.132485333158461	0.00720828187102505	1.14094398691387	0.705850640004756	0.140443900271311	4.90184326398777	18.3650539953452	7.81065327096609	8.36971649053334	20.2773441445093	-1.59710894195091	BAD	BAD
0.128381211738778	0.173270660981202	0.0570895447567491	-0.0330627700571085	0.997966129925267	-0.943224335795211	-0.0513429868569898	0.413016348495591	0.0948673111972572	0.103976215624289	0.00725525849359209	0.823572548830089	-0.548814264754473	0.630756313963687	4.90111159870454	18.3938029970149	7.77546841950775	8.36971649053334	20.2773441445093	-1.59710894195091	BAD	BAD
0.128682312526555	0.170462762216224	0.0534588803144555	-0.0327054455864626	0.995127100126565	-0.929458039341337	-0.0476530834017185	0.424715606389684	-0.0663602174097778	0.265204860897941	-0.00263873909283452	0.0242174246156687	-1.21110356808847	0.524400149866497	4.89255626398777	18.7299639953452	7.36405327096609	8.36971649053334	20.2773441445093	-1.59710894195091	BAD	BAD
0.128626538167049	0.167735009205953	0.0538983645922256	-0.0331940898622323	0.997893887439126	-0.929963726622649	-0.0430335673362437	0.454643419337214	0.052696140493965	0.214932055352913	-0.114597221390349	-0.420120201089019	0.620731661110213	0.401249569894869	4.89255626398777	18.7299639953452	7.36405327096609	8.36971649053334	20.2773441445093	-1.59710894195091	GOOD	BAD
0.12838487506312	0.165263135569843	0.0589043362736829	-0.0336895045243199	0.999341592839365	-0.934462471935453	-0.0376896645964624	0.452626436133966	0.104006210719164	0.259398708820325	-0.103948748827242	-0.733772784948808	2.84188393537563	0.399414852226411	4.89255626398777	18.7299639953452	7.36405327096609	7.98685649053333	20.2754341445093	-2.03763894195091	GOOD	BAD
0.129081995915235	0.163246094213328	0.0649049822862969	-0.0351916197353915	1.00035184056808	-0.937959984811683	-0.0367844493654305	0.452500693212411	0.030816440142765	0.144009150582294	0.0237192115378399	-1.03951158984856	3.58499867944571	0.0307420388661366	4.89255626398777	18.7299639953452	7.36405327096609	7.98685649053333	20.2754341445093	-2.03763894195091	GOOD	GOOD
0.128443786475013	0.161812704770997	0.0701691870687615	-0.0373034096187866	0.992832135674525	-0.944542199629212	-0.0382433653820636	0.43840786115365	-0.0871701971289812	0.111339612701293	0.17901297477312	-0.792128446335424	2.82691524918267	-0.268890182377283	4.89293064969911	18.7300890664746	7.40513729766238	7.98685649053333	20.2754341445093	-2.03763894195091	GOOD	GOOD
0.127201230507931	0.161008360164227	0.0607992243954388	-0.0329271785100938	0.989395496405274	-0.953620034669027	-0.0408534535438302	0.44367485587449	0.366229710952264	0.295383109819227	0.0738834996885887	-0.660989077401671	2.2521011455879	-0.20334259483774	4.89662726398777	18.7313239953452	7.81079327096609	7.98685649053333	20.2754341445093	-2.03763894195091	GOOD	GOOD
0.128364908216194	0.160836924748633	0.0608234581999391	-0.0330100015240215	0.99667969015972	-0.957258494487489	-0.0427600632992524	0.431687650405583	-0.120751096942358	-0.0253497090631903	0.10527044170117	-0.35356618739017	2.01025416812953	-0.0160408110128246	4.89662726398777	18.7313239953452	7.81079327096609	7.98685649053333	20.2754341445093	-2.03763894195091	GOOD	GOOD
0.127867296019221	0.161267338540305	0.0568827111197527	-0.0409424464012299	0.991890541544636	-0.962683106466548	-0.0448921350084323	0.433622609569369	0.0659982756723793	0.0109530317871395	-0.102628872074565	-0.172445721317987	1.56028019216235	0.223850749917505	4.89662726398777	18.7313239953452	7.81079327096609	7.98685649053333	20.2754341445093	-2.03763894195091	GOOD	GOOD
0.126820619479645	0.162217906028812	0.0600499772311345	-0.0320600606127335	0.995899214646917	-0.96038665498941	-0.0478876545841431	0.418308180690263	0.175996156659214	-0.151301947027537	-0.00548846221135099	-0.0943929195622042	0.358889703302952	0.331732650126893	4.89662726398777	18.7313239953452	7.81079327096609	7.98685649053333	20.2754341445093	-2.03763894195091	GOOD	GOOD
0.127390008839837	0.163554350868953	0.0571665571443671	-0.0292084054948936	0.992088399801859	-0.958066757143117	-0.0464294122076011	0.415996366674161	-0.298276886740742	-0.132164348964579	-0.11477481346021	0.213825846009739	-1.2359724517182	0.221870052050492	4.85788013640381	18.6924754734874	7.7640109627166	7.98685649053333	20.2754341445093	-2.03763894195091	GOOD	BAD
0.125543140020694	0.16509598471013	0.0531730636223389	-0.0406542658099269	0.988655413309851	-0.944956040138598	-0.0400734762419739	0.422071892937982	-0.0560429084842272	-0.00966170462774108	-0.114610955407649	0.4435177	-2.17004444635914	0.2784039	4.52824126398777	18.3619739953452	7.36601327096609	7.98685649053333	20.2754341445093	-2.03763894195091	GOOD	BAD
0.126090382541629	0.166632316562563	0.0615358631308978	-0.0304072039464323	0.989986552312587	-0.939373342121009	-0.0405935743195794	0.434360083727401	0.0959499538388436	-0.277856148820653	-0.121205047202338	0.426298032673366	-2.3883704079957	0.244497790717412	4.52824126398777	18.3619739953452	7.36601327096609	8.0210398738941	20.3102803019325	-2.03818491946534	BAD	BAD
0.127369669890765	0.167957719535261	0.0563935702597162	-0.0332691021665613	0.994130106753065	-0.937991356172695	-0.0363149612170398	0.429878948132647	-0.0213264545593345	0.122474459555947	-0.147575250155674	0.232306272395913	-2.441024	-0.0936378305679217	4.52824126398777	18.3619739953452	7.36601327096609	8.35562649053333	20.6513541445093	-2.04352894195091	BAD	BAD
0.127121706016601	0.168904405687244	0.056379227265418	-0.0339539986322879	0.99833061025065	-0.932616018436999	-0.034757542459767	0.428134168526539	-0.0617775784990589	-0.0837511414941386	0.0544810916637399	-0.00389674414131618	-2.441024	-0.168955708454773	4.52824126398777	18.3619739953452	7.36601327096609	8.35562649053333	20.6513541445093	-2.04352894195091	BAD	BAD
0.12508102070866	0.169350406413886	0.0552885904232472	-0.0294971524865883	0.989314072300346	-0.931693848831219	-0.0410229149848067	0.429638818983099	0.0331249914701139	-0.0233855886990505	-0.0315451614239159	-0.0453564810367992	-2.31989755678596	-0.323742590631016	4.5276220975475	18.4054521571701	7.36602988969724	8.35562649053333	20.6513541445093	-2.04352894195091	BAD	BAD
0.126282417223513	0.169206832663529	0.0519799649055845	-0.0314254004267672	0.997922288711834	-0.934287093490032	-0.0459812430177599	0.441116297056675	-0.083545451814314	0.0149062366677159	0.114717858450093	0.402399672233993	-1.29260957500468	-0.302649408029053	4.52302526398777	18.7282439953452	7.36615327096609	8.35562649053333	20.6513541445093	-2.04352894195091	BAD	BAD
0.124752806427493	0.168409068896013	0.0556399549324892	-0.0296489263938875	0.998879252253163	-0.931106731364255	-0.0462880446346825	0.440302142206055	-0.107148645095851	-0.0833712730985402	4.91286412857787e-05	0.0985470658740783	-0.06177520634596	-0.496709928678648	4.52302526398777	18.7282439953452	7.36615327096609	8.35704415212251	20.5443899358021	-2.04313776443285	BAD	BAD
0.124197566211471	0.166941401111414	0.0580848435636799	-0.0327858314037995	0.999305903582565	-0.938449871683682	-0.0437405347112179	0.443911203431348	0.0941572518664624	-0.0459854816349029	-0.0378133133676955	-0.121348874773466	1.06097108488141	-0.37728556845939	4.52302526398777	18.7282439953452	7.36615327096609	8.36555649053334	19.9021241445093	-2.04078894195091	BAD	BAD
0.125019983955482	0.164910421096686	0.0623425579733695	-0.0344284636320311	0.996422448246125	-0.945637913667445	-0.0452990400302946	0.431505168831008	-0.0301798822258205	-0.143143145210592	0.0529054283918231	-0.17138340982533	1.57678707204089	-0.278765969938662	4.52302526398777	18.7282439953452	7.36615327096609	8.36555649053334	19.9021241445093	-2.04078894195091	BAD	BAD
0.125634803536175	0.162642925721236	0.0593883029108213	-0.0372506890961002	0.994255126423543	-0.95342733207579	-0.0420142613599698	0.438574880821105	-0.121561971293303	-0.106690545430969	-0.0531449218654506	0.110031847208647	1.40706762900679	-0.607834976311644	4.6212088551577	18.6803790329385	7.3655794296408	8.36555649053334	19.9021241445093	-2.04078894195091	GOOD	BAD
0.124733088607914	0.16070807759756	0.0587059962732864	-0.0357288150071489	0.994052499511383	-0.953352300896855	-0.0441588883594035	0.458495750432287	-0.0139749031412339	-0.178828805538512	-0.0366809732597982	0.596033833670749	1.71399389041803	-0.522300490700502	5.26730526398777	18.3654039953452	7.36180327096609	8.36555649053334	19.9021241445093	-2.04078894195091	GOOD	BAD
0.125567792677817	0.159752980758484	0.0546609135312291	-0.0344427185622433	0.994685602239191	-0.964373959567843	-0.0462580227050988	0.453140016049258	-0.0139918064116985	0.0126796411284722	0.093941678163552	0.687670776280336	2.558174669556	-0.169216781897039	5.26730526398777	18.3654039953452	7.36180327096609	8.36555649053334	19.9021241445093	-2.04078894195091	GOOD	GOOD
0.12517468076526	0.160232121545538	0.0557926654744515	-0.0364510298230129	0.991107828740339	-0.975532595935728	-0.0375818775514288	0.437900091553518	0.00344443300010018	-0.0742488627228854	0.209047730340653	0.219131403195403	2.22073913518175	0.316426674382051	5.26730526398777	18.3654039953452	7.36180327096609	8.36555649053334	19.9021241445093	-2.04078894195091	GOOD	BAD
0.125674173564124	0.162247555270815	0.0547631529445063	-0.0355729856897374	0.995538120092109	-0.975272480568856	-0.0383760970390997	0.418597886095751	0.0923157299833517	0.0205905097587539	-0.0530360900382992	-0.639005215526797	-0.536796471627521	0.456782684406992	5.26730526398777	18.3654039953452	7.36180327096609	8.36555649053334	19.9021241445093	-2.04078894195091	GOOD	BAD
0.125718371510725	0.165543871169302	0.0542071412393712	-0.0331592760435331	0.999277309364335	-0.963861075947459	-0.037334038015772	0.419201685756617	-0.041026442385778	-0.0396155790386331	-0.0530076596001344	-0.791570478346377	-3.97335023969608	0.342664659138398	5.15927954322692	18.4180670422105	7.36243463535222	8.36555649053334	19.9021241445093	-2.04078894195091	BAD	BAD
0.124532216004361	0.169570297767298	0.0586924138112892	-0.0359241570352916	0.995962683146456	-0.950838706893904	-0.0406602151192674	0.439850028113274	-0.144855129604598	-0.0731663378569219	-0.0259869646047303	-0.429706595098262	-4.92164793469421	-0.0801180018042851	4.52302526398777	18.7282439953452	7.36615327096609	8.36555649053334	19.9021241445093	-2.04078894195091	BAD	BAD
0.124846739949479	0.173614756819415	0.0605977054003324	-0.0343669882622164	0.991740513335631	-0.931316930790408	-0.0303938669653561	0.44884940320923	0.134628903602796	0.0294678182654342	0.120558900049419	-0.484879373265805	-3.20757755131869	0.15477989418123	4.52302526398777	18.7282439953452	7.36615327096609	8.36555649053334	19.9021241445093	-2.04078894195091	BAD	BAD
0.124821325225136	0.177012000602279	0.0613722301035409	-0.0293371193043179	0.99327654873267	-0.924752385319047	-0.0346282097589796	0.450661979186774	-0.0570394873773867	0.0294598741471995	0.0780172525386704	-0.484934962170998	-1.15813480638264	-0.0269663147023217	4.52302526398777	18.7282439953452	7.36615327096609	8.67620649053333	20.6530441445093	-1.60224894195091	BAD	BAD
0.126179000987385	0.179346563770092	0.0572896724973886	-0.035632082270298	0.992949960330341	-0.920472099315958	-0.0355561256757599	0.44613076421192	0.0864749454660756	0.0107167787242013	0.139025961362848	-0.357418493335172	0.879766936147787	-0.207706889330726	4.52302526398777	18.7282439953452	7.36615327096609	8.67620649053333	20.6530441445093	-1.60224894195091	BAD	BAD
0.125620273341685	0.180584594293141	0.0590347822631997	-0.0333212561515793	0.996264445858674	-0.925510402479558	-0.0399767296502599	0.434783950849263	0.227047797512616	-0.100204969517801	0.199971590226724	-0.0475631924862104	1.86282239208752	-0.08737487	4.58300921858631	18.6707346571653	7.43653764504295	8.67620649053333	20.6530441445093	-1.60224894195091	BAD	BAD
0.125057518221334	0.181080420408107	0.0586583621924541	-0.0326524889971489	0.998550494159055	-0.933182517333911	-0.0458040073555179	0.439213728089514	-0.0779262681092208	-0.14106515191828	0.231421421939816	0.146192819305994	2.24239441289118	-0.0813277119597302	4.90184326398777	18.3650539953452	7.81065327096609	8.67620649053333	20.6530441445093	-1.60224894195091	BAD	BAD
0.125233005799747	0.181448645933008	0.0646697978252005	-0.033975254264921	0.997447312460608	-0.938551580856476	-0.045619923666183	0.446631747452359	0.162705588436389	-0.100450577389605	0.129040032520074	0.500101013664623	1.71234838644985	0.103398427915115	4.90184326398777	18.3650539953452	7.81065327096609	8.64649039259147	20.6367663527579	-1.62101748025932	BAD	BAD
0.125799579663652	0.182366298644146	0.0613921352153029	-0.0284750737487108	0.996482278716113	-0.944280497281793	-0.0486532413773029	0.444727151622725	-0.210369822850738	-0.150609964196694	0.12894465207003	0.361848813104293	1.15394853019736	0.281644110733074	4.90184326398777	18.3650539953452	7.81065327096609	7.98685649053333	20.2754341445093	-2.03763894195091	BAD	BAD
0.126142337914973	0.184329435156162	0.060642991570072	-0.0374290740226006	0.996625995915451	-0.947351391207071	-0.0436181644770866	0.443259631146627	-0.167374652192231	-0.0997884717165435	0.118587242897918	0.01006456	1.0879986430311	0.331662565979799	4.90184326398777	18.3650539953452	7.81065327096609	7.98685649053333	20.2754341445093	-2.03763894195091	BAD	BAD
0.125789224363882	0.187401728590019	0.063348201066414	-0.0372098976899614	0.993642601387293	-0.950752861100179	-0.0436096827858517	0.433136847183162	0.231943270075882	0.129174629100469	0.0574707270848744	0.00100069436564467	0.895169308059775	0.212979038284644	4.77321406339709	18.42718481266	7.73461190216631	7.98685649053333	20.2754341445093	-2.03763894195091	BAD	BAD
0.125981959292378	0.191110634519255	0.0586308320953281	-0.0368192138212041	0.993472655118592	-0.95224554069596	-0.0440576349200015	0.435096293418843	-0.0976616346189349	-0.00197617104724932	-0.00364765677098752	-0.118933007013216	0.446216103497156	0.16155170535719	4.15349326398777	18.7265239953452	7.36825327096609	7.98685649053333	20.2754341445093	-2.03763894195091	BAD	BAD
0.125922683780832	0.194567890680175	0.0581358088467732	-0.0373194663430763	0.995485651772041	-0.953893397527613	-0.0426646196007613	0.428056090632413	-0.144872855032777	-0.108341741072334	-0.0539606706862989	-0.164150855333977	-0.411366386642595	0.251555016140851	4.15349326398777	18.7265239953452	7.36825327096609	8.02341529394384	20.2756682387376	-1.95504658108393	BAD	BAD
0.126084117108888	0.196724449086867	0.060711694923749	-0.0310890366747886	0.992658474897745	-0.951322203561492	-0.0340383942917227	0.436464215393174	0.0654595421997884	0.08935153980208	-0.0320107287490005	-0.0262909850501973	-1.02613578302658	0.570634263293861	4.15349326398777	18.7265239953452	7.36825327096609	8.37884649053333	20.2779441445093	-1.15206894195091	BAD	BAD
0.125364307327953	0.196695538829212	0.0592755048445389	-0.0285009633375097	0.996294937703056	-0.946980072425285	-0.0350684261186498	0.436620899657535	-0.103970216193494	0.122228245708552	0.0568805170878041	0.209857117068247	-1.35811297046655	0.447483576010212	4.15349326398777	18.7265239953452	7.36825327096609	8.37884649053333	20.2779441445093	-1.15206894195091	BAD	BAD
0.126398645130224	0.194088086798243	0.0636244863062553	-0.0362289586866602	0.998417221041946	-0.94057895722454	-0.0342607346678887	0.441637012633514	0.0366495015848927	0.247193314519179	0.0182979165660105	0.304404071615422	-1.49102661038803	0.346883844246397	4.28961894152893	18.7269440820638	7.29660905412447	8.37884649053333	20.2779441445093	-1.15206894195091	BAD	BAD
0.124977241314151	0.18916129906089	0.0623557278664905	-0.035272201592183	0.998619619193352	-0.940958394249119	-0.0410112449896118	0.440554479820233	-0.0835983410503429	0.115181775690809	0.0679714963098848	0.162813303003689	-1.30745052997598	0.4003302	4.88906826398777	18.7287939953452	6.98111327096609	8.37884649053333	20.2779441445093	-1.15206894195091	BAD	BAD
0.126588573185458	0.182737252814214	0.0604290163348929	-0.0350584720045887	0.994608888534162	-0.938117802652817	-0.0407919695653505	0.436298597635388	-0.326495286719366	0.0257913388873456	0.0562864426456225	-0.0341051250055439	-1.03139289506625	0.365375537929509	4.88906826398777	18.7287939953452	6.98111327096609	8.37634514708543	20.1702874692592	-1.34305834003418	BAD	BAD
0.126131866637492	0.175944385849555	0.0609615637778716	-0.0367654720304652	0.996778690228832	-0.936660403547915	-0.0421512403298816	0.430895168249989	-0.0516551505162171	0.210979573432963	0.0304811615163117	0.0643881466926597	-0.51275100791694	0.186400321180542	4.88906826398777	18.7287939953452	6.98111327096609	8.36139649053333	19.5269041445093	-2.48445894195091	BAD	BAD
0.126095185291533	0.169889826755524	0.0610606443210416	-0.0344941498495817	1.00013416525215	-0.940620622141704	-0.0406343968562467	0.430968052238718	0.0119797814787711	-0.0199571834196158	0.0812101972452579	0.0143536197210529	-0.0438274640290874	0.383439599024674	4.88906826398777	18.7287939953452	6.98111327096609	8.36139649053333	19.5269041445093	-2.48445894195091	BAD	BAD
0.127026731458494	0.165371803534784	0.0593960641262	-0.036569351990236	0.996060879214604	-0.946412314870227	-0.039645648928186	0.427048121694799	-0.125212794252075	0.0164445826466864	-0.102767915262724	0.01006456	-0.110807920495512	0.512918843373034	4.89079424834731	18.656403772523	7.05701097952302	8.36139649053333	19.5269041445093	-2.48445894195091	GOOD	BAD
0.126404161609383	0.162759201572442	0.0573168694157192	-0.0363030286464106	0.99385613957091	-0.945041270696857	-0.0413442869325123	0.42441931139328	-0.0505959629368338	-0.0438707665370178	-0.0294057897389897	0.125661516831451	-0.71555292763075	0.465352853528187	4.89777326398777	18.3636939953452	7.36390327096609	8.36139649053333	19.5269041445093	-2.48445894195091	GOOD	BAD
0.126756400175269	0.162005275679955	0.0570551081632093	-0.0336687181350888	0.989878203687332	-0.942594559955184	-0.0373802910916328	0.432041288043113	0.0105285331086539	-0.0797297624535706	0.0680743620938673	0.834950277179766	-1.36032707612984	0.4612933	4.89777326398777	18.3636939953452	7.36390327096609	8.36139649053333	19.5269041445093	-2.48445894195091	GOOD	GOOD
0.126976114820553	0.162705744171982	0.0580956484342413	-0.0342578092337559	0.996568651173842	-0.946735831467309	-0.0311562180931394	0.431307648576668	-0.111996357623017	-0.0566592546066342	0.0303719054559014	0.995055292490497	-1.94976907816759	0.170653980503743	4.89777326398777	18.3636939953452	7.36390327096609	8.36932954625033	20.2424428863675	-1.63837757290351	GOOD	BAD
0.125291937198806	0.16425384487394	0.0587668977357496	-0.034915131097334	0.994887415448147	-0.947870705347889	-0.0318139539653442	0.431236863693385	-0.000726491302016416	-0.139467175705952	-0.0512034639913286	1.06047614789011	-2.70364475084602	0.391426830613905	4.89777326398777	18.3636939953452	7.36390327096609	8.36971649053334	20.2773441445093	-1.59710894195091	GOOD	BAD
0.125594830056322	0.166079440647033	0.0591652585486353	-0.0337924097526798	0.991569386355433	-0.9478009508398	-0.0412878341832947	0.428213200537747	0.0482730430149768	-0.041083036199677	0.13822563921643	1.00245408729901	-3.40915421044447	0.519029087291341	4.89777326398777	18.3636939953452	7.36390327096609	8.36971649053334	20.2773441445093	-1.59710894195091	BAD	BAD
0.126252620435902	0.167805348074049	0.0608654748431969	-0.0319123130487364	0.992575763068149	-0.942014676309657	-0.0391339574026918	0.434753764162316	0.008464186469475	0.0968589881862118	-0.0278886977875752	1.18351957320828	-3.82712842412789	0.6421739997115	4.89777326398777	18.3636939953452	7.36390327096609	8.36971649053334	20.2773441445093	-1.59710894195091	BAD	BAD
0.126293220567474	0.169262661440918	0.0561509690780423	-0.0350600733540836	0.995056340177352	-0.930685023302367	-0.0447480517888079	0.436061948765702	-0.0836294622246643	-0.0397923653913596	0.00172317173371281	1.1250563169545	-3.71850060789313	0.6441827	4.89777326398777	18.3636939953452	7.36390327096609	8.36971649053334	20.2773441445093	-1.59710894195091	BAD	BAD
0.125342509130676	0.170430492848167	0.0564786691944688	-0.0345188088680903	0.995072712367281	-0.926677701281886	-0.0413965903940441	0.445740916455598	0.123960900698547	0.108920217682449	-0.223309252201547	0.317885548671004	-1.96837831713947	0.704265420005721	4.89777326398777	18.3636939953452	7.36390327096609	8.68197649053333	19.5286041445093	-2.04317894195091	BAD	BAD
0.126008766177832	0.171333506789989	0.0559033755167224	-0.0330576182144379	0.994283113034106	-0.929770552158335	-0.0366412080941965	0.448754579178357	0.130855837028202	-0.0316634847328084	-0.16204250125009	-0.186690617856375	0.367544228407635	0.457964265213527	4.89777326398777	18.3636939953452	7.36390327096609	8.68197649053333	19.5286041445093	-2.04317894195091	BAD	BAD
0.126124711816119	0.171937999696809	0.0604967021973318	-0.0348430412463188	1.00005371662904	-0.940113386409571	-0.0382526067503588	0.448479272725914	0.000302976779404879	-0.0585922129939514	-0.0870873489020972	-0.979224264750109	2.04259619142333	0.208808547854915	4.89536318349685	18.5975280606793	7.46452581919357	8.68197649053333	19.5286041445093	-2.04317894195091	BAD	BAD
0.1260915637059	0.172129073458115	0.0632799824533611	-0.0357038521595594	0.997829041108643	-0.951208450635165	-0.0397676225656905	0.434411086466739	0.0482807410158084	-0.151630128599729	-0.00642126594024781	-0.872933137849472	2.63465788891356	-0.158592761094331	4.88706326398777	19.4028139953452	7.81105327096609	8.68197649053333	19.5286041445093	-2.04317894195091	BAD	BAD
0.125903286051931	0.171794432558225	0.0598456211172789	-0.0341044290321067	0.996312235179785	-0.951959795725398	-0.0416513448346913	0.433759004479438	0.0197152560262413	-0.0685517061269334	-0.0394037880865204	0.47056852025002	1.71454817829279	-0.455816799556387	4.88706326398777	19.4028139953452	7.81105327096609	8.68175937427639	19.5449691185562	-2.04323922775263	BAD	BAD
0.125136224929834	0.170931533707205	0.0605888795904047	-0.0311995098575589	0.994966870411497	-0.948648679825728	-0.0417512596231509	0.450000302010899	-0.0612172291361443	0.209020509354666	0.035961715150384	1.05941020112643	1.22753749321597	-0.484639251637127	4.88706326398777	19.4028139953452	7.81105327096609	8.67700649053333	19.9032141445093	-2.04455894195091	BAD	BAD
0.124926627898442	0.169695671580207	0.0617473726597371	-0.0325918423235596	0.99622052777073	-0.959364323455862	-0.0415608965273634	0.436629347202252	-0.0428513170431191	0.180610994412529	0.115093682778826	0.953464804482679	1.36214390033174	0.0695141761110357	4.88706326398777	19.4028139953452	7.81105327096609	8.67700649053333	19.9032141445093	-2.04455894195091	BAD	BAD
0.12373066170085	0.168400393601417	0.0571920465004944	-0.0359118641135209	0.998934628945088	-0.965443300156839	-0.0390930114406795	0.431518413349513	-0.10800828338012	0.0742936394923295	0.0683922653741371	0.184668572886585	-0.0502369607048815	0.601207495261143	4.97737621617109	19.2432502735517	7.81049104100486	8.67700649053333	19.9032141445093	-2.04455894195091	BAD	BAD
0.123070813806603	0.167480137626276	0.0575723651063785	-0.0356492233865255	0.997969009224822	-0.959342941702187	-0.0470035709202868	0.418710909466784	-0.0284136805064823	0.0284993020680169	0.0390101144249419	-0.64478341781167	-2.23872157056667	0.806637097240795	5.26615826398777	18.7330339953452	7.80869327096609	8.67700649053333	19.9032141445093	-2.04455894195091	BAD	BAD
0.124423241616085	0.16737737650246	0.0577569040823197	-0.0347109555131172	0.998301643539467	-0.946136788536115	-0.0413184525008564	0.442795672071608	-0.0302235033336332	0.0138482826041422	0.0057704872162365	0.337090492473456	-3.80117543656276	0.537494620016261	5.26615826398777	18.7330339953452	7.80869327096609	8.67747245391725	19.8680925060278	-2.04442955976382	BAD	BAD
0.124080477919681	0.168387217881981	0.0615626203517204	-0.0322757685332012	1.00015485504524	-0.940611106561844	-0.0335391665370782	0.451241295805999	0.0645381906785032	-0.0317044514077918	0.205115360519046	0.556858607548463	-3.22057683662997	0.0638752666447837	5.26615826398777	18.7330339953452	7.80869327096609	8.68197649053333	19.5286041445093	-2.04317894195091	BAD	BAD
0.123918395261086	0.170555983389182	0.0602421022298566	-0.0364614489687081	0.995166246541354	-0.938754063332299	-0.0344740479025406	0.461968872143791	-0.0601576139442659	0.0130832426833387	0.14481312454102	1.02901056043171	-0.720761916593807	-0.202361338243613	5.26615826398777	18.7330339953452	7.80869327096609	8.68197649053333	19.5286041445093	-2.04317894195091	BAD	BAD
0.12291443662476	0.173658302300362	0.057861127182467	-0.0342985932944044	0.992550612229908	-0.943118255539186	-0.0320875542923138	0.452680655006835	-0.013562984207526	0.118358500323086	-0.114458914029541	1.19482505742727	0.881781121287144	-0.110590934922881	5.08136565381877	18.732513554058	7.92207404531607	8.68197649053333	19.5286041445093	-2.04317894195091	BAD	BAD
0.122693829189809	0.177237943875911	0.0565492126496955	-0.0361388183512857	0.992586956246515	-0.94874040490699	-0.0408241182918455	0.432607988898943	-0.0293658129147918	0.0282217301729737	0.0524168002496426	0.790179056614445	0.39023591791327	0.18912432020317	4.53116526398777	18.7309639953452	8.25965327096609	8.68197649053333	19.5286041445093	-2.04317894195091	BAD	BAD
0.123267013229423	0.18073522921288	0.0573119537811564	-0.034798128481193	0.998036929982034	-0.947560948739724	-0.0478628941678318	0.4208387519752	-0.0596500929026196	0.0436219269120155	0.0538002283363306	0.575814667299779	-1.09170489518388	0.382783240312278	4.53116526398777	18.7309639953452	8.25965327096609	8.58396497516933	19.5822583397959	-1.97813535496055	BAD	BAD
0.122554055338001	0.183655053732986	0.0582016238360936	-0.0326539126975711	0.992592490286725	-0.93861587669136	-0.0450904290460879	0.423772576837625	0.0185199087786313	0.0415070421103112	0.157947019106189	0.143388320885276	-2.74548085205071	0.270897699711778	4.53116526398777	18.7309639953452	8.25965327096609	8.00093649053333	19.9014241445093	-1.59121894195091	BAD	BAD
0.122035793596963	0.185662979496395	0.0582028962167216	-0.0299645299626016	0.9951607553679	-0.926261546143026	-0.0438921476199954	0.440396031910009	0.0616203027034102	-0.044739441369801	0.0994458551728398	-0.607100597134504	-2.8392616467756	0.22163979501193	4.53116526398777	18.7309639953452	8.25965327096609	8.00093649053333	19.9014241445093	-1.59121894195091	BAD	BAD
0.122407571527182	0.186595108634631	0.060230991063488	-0.0327553067294861	0.994826930860213	-0.921513187757614	-0.0402773863462678	0.45652650122896	-0.00995022635872524	0.0725077132957798	0.140989126878927	-0.957137212856697	-0.916962459828406	0.330093587025267	4.52901061701155	18.7302440150289	8.02314503100813	8.00093649053333	19.9014241445093	-1.59121894195091	BAD	BAD
0.122686683652948	0.186446148091756	0.0619332930253989	-0.0320059370076901	0.992476821551372	-0.930348878996471	-0.0369434685235771	0.45879450347076	0.106019414869412	-0.0199140098455107	0.00661920438759581	-1.44335854922578	1.19321377731603	-0.116141907854353	4.52302526398777	18.7282439953452	7.36615327096609	8.00093649053333	19.9014241445093	-1.59121894195091	BAD	BAD
0.122112160516966	0.185347864053391	0.0597889595600934	-0.0367815563344135	1.00091757477281	-0.936661707461106	-0.0357664943617479	0.445319197632399	-0.142403055904103	-0.0707051231163317	0.0231073290324885	-1.35914887512275	1.98855176829131	-0.205888834599209	4.52302526398777	18.7282439953452	7.36615327096609	8.34046537229872	20.2557270545225	-2.01691864150961	BAD	BAD
0.120925629245033	0.18350008197188	0.0583097141596988	-0.0380649873883665	0.991218845261139	-0.949202723114707	-0.0298193528628094	0.441554222501408	-0.241945986271688	0.122288856263601	0.041028395034784	-0.879617043268879	1.36315041601509	-0.2093011	4.52302526398777	18.7282439953452	7.36615327096609	8.36059649053333	20.2767341445093	-2.04215894195091	BAD	BAD
0.121112070042643	0.181070581090909	0.0545481035898197	-0.0348885137581758	0.990675072161809	-0.959149367177303	-0.0375639914482692	0.43390124163726	0.0456080125962895	0.0344707378154817	-0.0541987116494731	-0.438964785269141	0.491916531459725	0.0845609586639483	4.52302526398777	18.7282439953452	7.36615327096609	8.36059649053333	20.2767341445093	-2.04215894195091	BAD	BAD
0.120990809448421	0.178137622363291	0.0586635532172547	-0.0277895949327684	0.996457768063107	-0.965755186332363	-0.0341316575004607	0.430485354909505	-0.0700162311665105	0.261937483985204	-0.05068269943868	0.0591600770419944	-0.387323556290757	0.2142838552081	4.52310759736005	18.7386339375595	7.39131619668322	8.36059649053333	20.2767341445093	-2.04215894195091	BAD	BAD
0.120790685281627	0.174709173883536	0.0551160707712877	-0.0308504507080411	0.999987112504678	-0.967313809202209	-0.0425944138341229	0.42264736522301	0.106752727697133	0.0299983779071789	0.0714966063249052	0.315736559653346	-1.32363332024944	0.277434781569957	4.52594926398777	19.0972339953452	8.25979327096609	8.36059649053333	20.2767341445093	-2.04215894195091	BAD	BAD
0.120302342416692	0.17079609688	0.0607412331149899	-0.0355340993642785	0.99342805068658	-0.957574587615994	-0.0450493769953202	0.4262012332482	-0.0175352813029126	0.086195046621762	0.191638508466886	0.873708142322993	-1.91532838072702	0.0965852864250794	4.52594926398777	19.0972339953452	8.25979327096609	8.66607748504992	19.9048044723258	-2.48697935390906	BAD	BAD
0.120703124453388	0.166486701760875	0.0583294303595569	-0.037269718274392	0.995167812163913	-0.952472213385091	-0.0460810819772286	0.441087141266678	-0.135056467127813	0.0236803846504407	0.241581245912542	0.99848112797765	-2.09063769526445	0.0342960961549932	4.52594926398777	19.0972339953452	8.25979327096609	8.66787649053333	19.9026141445093	-2.48959894195091	BAD	BAD
0.120695640593169	0.161985108674357	0.0559309512429663	-0.0322250112839918	0.992194926769823	-0.949457254087431	-0.0417328854013395	0.445939733302891	-0.0679759718760167	-0.0945476930403616	0.00194314470745854	0.44001670115598	-1.56888543706554	-0.0289968240114195	4.52594926398777	19.0972339953452	8.25979327096609	8.66787649053333	19.9026141445093	-2.48959894195091	BAD	BAD
0.12097069190424	0.157636515006971	0.0575127043818333	-0.0344340695316787	0.997071847841133	-0.941287419620567	-0.0420371989207633	0.445378424932363	0.108101957037523	-0.14486745829556	-0.11264087539301	0.186847465637901	-1.45866931978663	-0.212248985049398	4.54107159152585	19.0972488917033	8.24121999518909	8.66787649053333	19.9026141445093	-2.48959894195091	GOOD	BAD
0.120225416783273	0.153956160955693	0.0598050600998952	-0.0316459791222553	0.993035760017724	-0.941372642615584	-0.0395498098168133	0.445385619065772	0.0460077833907077	0.020149994968375	-0.0515569009221756	-0.171463313799051	-1.66231904147591	-0.339571741230274	4.89141026398777	19.0975939953452	7.81093327096609	8.65673690064148	19.9153746792103	-2.50474623832471	GOOD	BAD
0.120518132202871	0.151588910883397	0.0601752770049699	-0.0330446765560437	0.995477340226086	-0.942666608213397	-0.0362525406086822	0.444652507743505	-0.0162133167372781	-0.152232405558952	0.00393845934018618	-0.0299542463604822	-2.64848126890091	-0.580470887877213	4.89141026398777	19.0975939953452	7.81093327096609	8.34233649053333	20.2755241445093	-2.93225894195091	GOOD	GOOD
0.120646315978367	0.151129258916829	0.0572830911992524	-0.0331236796972651	0.998616191007672	-0.938582336952055	-0.0362120684079092	0.457030608821189	-0.0721367569091827	-0.155167078944109	-0.050978528418216	0.44687746390989	-3.3790013331505	-0.6970062	4.89141026398777	19.0975939953452	7.81093327096609	8.34233649053333	20.2755241445093	-2.93225894195091	GOOD	GOOD
0.120936715567725	0.152880558973819	0.0549252360956955	-0.0336459559646263	0.996522316154918	-0.934351339619254	-0.0423981578445621	0.456355332354318	-0.00998022240319407	-0.212153285948991	0.00393961404305677	0.497476326715638	-3.52499705219938	-0.685246238879516	4.87228913375063	19.0784227765033	7.78784683610345	8.34233649053333	20.2755241445093	-2.93225894195091	GOOD	BAD
0.120370268640112	0.15669839188265	0.0546980833016072	-0.034073438837182	0.991681866722719	-0.934827358212897	-0.0397134051650877	0.448501033056487	0.0453431040692901	-0.208774839999958	-0.0538338790561663	0.3815958	-3.21034907050308	-0.495989625111061	4.52302526398777	18.7282439953452	7.36615327096609	8.34233649053333	20.2755241445093	-2.93225894195091	GOOD	BAD
0.120058065894611	0.161965224822477	0.0593949629859385	-0.0337663090525248	0.994671365942421	-0.939591244031041	-0.0405856488084504	0.438200604886991	-0.00968978438541092	-0.144986753652916	-0.0433463110859897	0.423351115017436	-2.62913226141647	-0.254848495364262	4.52302526398777	18.7282439953452	7.36615327096609	8.34506243878479	20.2441015641548	-2.81960327228341	BAD	BAD
0.119783756021613	0.167710149966026	0.0603482192365615	-0.0372471728733781	0.991904054454841	-0.941259730535393	-0.0352247693950024	0.424822057644884	0.0525087206501924	-0.0316195680083142	0.121728112639125	0.935383791064194	-2.16180696624983	-0.104627406866809	4.52302526398777	18.7282439953452	7.36615327096609	8.37467649053333	19.9027341445093	-1.59573894195091	BAD	BAD
0.12011315570171	0.172915712487477	0.0601843506067814	-0.0343773277474941	0.992115976241395	-0.93780989568181	-0.0325454108814821	0.444959061544405	0.0953240503512318	-0.0427912404749924	0.0222011581847203	1.47033855755485	-2.12155741532494	-0.232087599352753	4.52302526398777	18.7282439953452	7.36615327096609	8.37467649053333	19.9027341445093	-1.59573894195091	BAD	BAD
0.120285274737576	0.176885871202407	0.0586682942704644	-0.0328661877103775	0.994976882160932	-0.936127834757554	-0.0383519069079155	0.458675740789309	-0.124890870526806	-0.208019070798802	0.234704802811609	1.22017384244625	-0.621910737150657	0.0885421375933693	4.52363007066307	18.7044795930752	7.39523765356397	8.37467649053333	19.9027341445093	-1.59573894195091	BAD	BAD
0.120545965380431	0.179427341524032	0.0629144956129425	-0.0368053746449225	0.996704636840352	-0.940231603618458	-0.034724519485872	0.444696056099679	0.0447090821718301	-0.143582181075622	0.0108865394606303	0.90066390696629	1.3383530970528	0.0724746322508892	4.53231226398777	18.3633339953452	7.81275327096609	8.37467649053333	19.9027341445093	-1.59573894195091	BAD	BAD
0.120266369461434	0.180818118305322	0.0579487503366212	-0.0357643945352674	0.996820614049264	-0.951971657651005	-0.0316753793729444	0.433864171712599	-0.0218064364752968	-0.0272804382264372	0.0590020934108145	0.129230214824078	1.23312225614967	0.3393671	4.53231226398777	18.3633339953452	7.81275327096609	8.37222289581398	19.9025714678183	-1.71540714248236	BAD	BAD
0.121090454853355	0.181669513165741	0.064337841155167	-0.0380460886624886	0.997643947756803	-0.946237383512868	-0.0364829673956026	0.423288852728338	-0.127803688885353	0.0242790710754506	-0.0542196576731519	-0.317428301689647	-0.0145225033564254	0.330563831090186	4.53231226398777	18.3633339953452	7.81275327096609	8.35642649053333	19.9015241445093	-2.48583894195091	BAD	BAD
0.121784532918417	0.182682133965197	0.057932894299371	-0.0285066584273797	0.997681782374459	-0.941293742351733	-0.0388071878858052	0.431279509726436	-0.0129638506117303	-0.031349479683815	-0.0541897429389414	-0.438690182759794	-1.3684161714751	0.218145264364907	4.53231226398777	18.3633339953452	7.81275327096609	8.35642649053333	19.9015241445093	-2.48583894195091	BAD	BAD
0.121397850212233	0.184333662667199	0.0537665750679566	-0.0319846277060927	0.996531225547433	-0.936739058306678	-0.0404998014969639	0.451803384042431	-0.0177950595532706	-0.0171323006536959	-0.0541583620650104	-0.53875926094937	-0.80570793798356	-0.175933323165896	4.50207079994443	18.444860642502	7.81295078255758	8.35642649053333	19.9015241445093	-2.48583894195091	BAD	BAD
0.121874127262188	0.186671364718087	0.0573127164060087	-0.0298435502131081	0.998392653117449	-0.931867723360685	-0.0379011705299686	0.455338003839425	-0.0799884971075455	0.134428781765127	-0.0541171228626641	-0.833472358138502	0.207688876250761	-0.378385934633496	4.14800026398777	19.3993839953452	7.81526327096609	8.35642649053333	19.9015241445093	-2.48583894195091	BAD	BAD
0.122497210744317	0.189336574728057	0.0569867974257976	-0.0318359788779049	0.994474217624159	-0.936086055609705	-0.0359190621807088	0.455119490588228	-0.126379409276226	-0.0362398473550657	-0.0439274842662554	-0.509639324237465	0.828865775925544	-0.620075005130876	4.14800026398777	19.3993839953452	7.81526327096609	8.35642649053333	19.9015241445093	-2.48583894195091	BAD	BAD
0.122874861045105	0.191750910016749	0.0587500911675546	-0.0337903362726728	0.995656384303638	-0.938712963958136	-0.0389967846529989	0.45004533658753	-0.0236114602994227	-0.0756325587506043	0.0518360156271847	-0.0758892076340185	0.209079419329348	-0.348127256753813	4.14800026398777	19.3993839953452	7.81526327096609	8.36505029714447	19.9020908787882	-2.06546379055052	BAD	BAD
0.122334978781816	0.19331881796189	0.0622368192197641	-0.0317211746953001	0.998568477614322	-0.945720560771288	-0.0453315588786519	0.451975222631262	-0.114619330363745	0.0944941419785899	-0.0988381926880668	0.302806473493767	-0.715906485698083	-0.3312274	4.14800026398777	19.3993839953452	7.81526327096609	8.36555649053334	19.9021241445093	-2.04078894195091	BAD	BAD
0.122553320368901	0.193582527239378	0.0573487055716569	-0.0381791686757261	0.992530948115065	-0.942391789479151	-0.0399221566038907	0.449388106572975	0.0883317338633076	0.138057405998354	0.0620495726700175	0.0210114693323648	-1.76572501362916	-0.39003501815061	4.1488791622933	19.3376690301502	7.81523937537272	8.36555649053334	19.9021241445093	-2.04078894195091	BAD	BAD
0.12374359021636	0.192298297021	0.0610785740468515	-0.035095907726317	0.993983713293688	-0.936967071048849	-0.0411038332900947	0.453896030017614	-0.113335318048488	0.0118140701027634	-0.0163613508033383	0.0704160330183852	-2.08546602542918	-0.273356501723555	4.15756326398777	18.7278839953452	7.81500327096609	8.36555649053334	19.9021241445093	-2.04078894195091	BAD	BAD
0.122575945837325	0.189431969406802	0.0587311370512981	-0.0317947233057061	0.995437395663837	-0.934912719452599	-0.04252854748025	0.451596933941564	0.0929997209413404	-0.151607886522152	-0.225204054600451	-0.11093335874919	-1.17851865252567	-0.2702643	4.15756326398777	18.7278839953452	7.81500327096609	8.36555649053334	19.9021241445093	-2.04078894195091	BAD	BAD
0.12339046652124	0.185126881229773	0.0581743316377249	-0.0336639220313901	0.996099099990846	-0.939766295264152	-0.0430621142056003	0.44728805747566	-0.0686020715203084	-0.12771920924062	-0.108953582392571	-0.175374358822499	0.105699122359767	-0.330905718089753	4.15756326398777	18.7278839953452	7.81500327096609	7.99378859164262	19.9008210569416	-2.03629279248073	BAD	BAD
0.123812841397241	0.17968290694842	0.0606102671269617	-0.0344468934496411	0.993944418604521	-0.939900784853983	-0.0400733207433406	0.441563863900382	-0.00649022483162046	0.076456463917177	-0.066503938743521	-0.176568594169585	0.345381715907827	-0.452868912556201	4.15756326398777	18.7278839953452	7.81500327096609	7.99181649053333	19.9008141445093	-2.03626894195091	BAD	BAD
0.123682914969843	0.173567395358375	0.0588209935974713	-0.0340805131047885	0.990250984856111	-0.942318998907356	-0.0348500234203626	0.442641296619346	0.0622259680606606	-0.031430170873576	-0.169409923697639	-0.358733588637892	0.526352717951356	-0.391293568914377	4.2342845783893	18.7666085593693	7.76760970314284	7.99181649053333	19.9008141445093	-2.03626894195091	BAD	BAD
0.123752010292346	0.167435835667721	0.0589808424090347	-0.0349311019304764	0.988812794122239	-0.937414157103482	-0.0386990694588573	0.441215639932125	0.13979571226781	-0.0443951425308007	-0.0885995014310036	-0.168036919237312	1.04958644139095	-0.323681884927848	4.88734026398777	19.0962339953452	7.36419327096609	7.99181649053333	19.9008141445093	-2.03626894195091	BAD	BAD
0.125530804734056	0.162076670783115	0.0604484788169064	-0.0385659593458168	0.995363067539826	-0.93510677202448	-0.0424865423791256	0.445985720431591	-0.129783313080269	-0.125091208910581	0.101998836623961	0.136060105992103	1.38513266907379	-0.02641173	4.88734026398777	19.0962339953452	7.36419327096609	7.97816656387253	19.926783407984	-2.05167271738608	GOOD	BAD
0.124411945052475	0.158266708072634	0.0605414760171308	-0.0392158376840653	0.99995892746473	-0.939697816062894	-0.0420531174243967	0.43812330115563	-0.0466069541273616	0.0685768007758419	-0.107867226154835	0.1958302	1.25750304209627	-0.0346039262097883	4.88734026398777	19.0962339953452	7.36419327096609	7.59901649053333	20.6481241445093	-2.47953894195091	GOOD	BAD
0.125046564500522	0.15659588489066	0.0575842162585115	-0.033732275331167	0.99884986564231	-0.935627654706406	-0.0429004142520865	0.438185188696731	0.158900110685002	-0.0705328293980019	-0.0678687954239439	0.206016848886354	0.88989518922964	-0.199272172161711	4.88734026398777	19.0962339953452	7.36419327096609	7.59901649053333	20.6481241445093	-2.47953894195091	GOOD	GOOD
0.124886823908616	0.157296583382424	0.0594142384088483	-0.0319736999721789	0.996356770353821	-0.937873409409501	-0.042497144558268	0.448128001418448	0.0639037042887988	0.0747334163358632	-0.154090373925351	0.397663948459663	0.271476437667831	-0.0224568908259528	4.84459885861972	19.0963522644924	7.47011511917932	7.59901649053333	20.6481241445093	-2.47953894195091	GOOD	BAD
0.12436898583252	0.160154116670991	0.0634029899369691	-0.03823980021602	0.995986745846146	-0.93780983718198	-0.0414656850572361	0.446764570378736	0.150648049113425	-0.0457911181652685	-0.000292851287454885	0.601483426010794	0.0240062916891201	0.0299898100927685	4.52594926398777	19.0972339953452	8.25979327096609	7.59901649053333	20.6481241445093	-2.47953894195091	GOOD	BAD
0.124853614898791	0.164565145047249	0.0608237273140932	-0.0366286138332206	0.991898925011211	-0.931725749229833	-0.0402376677198709	0.44653228468573	-0.00502062541637026	-0.129084327491609	-0.0161504372259927	0.2577521	-0.356754675833396	-0.031585564699033	4.52594926398777	19.0972339953452	8.25979327096609	7.66365044852974	20.6166049270137	-2.44241926897043	BAD	BAD
0.126030957124571	0.169695586390245	0.063423666786866	-0.0318504614390734	0.998374083465727	-0.938621190806628	-0.042169165544077	0.449700990469714	0.0257297781461322	0.0212193676055489	0.196730292520286	0.245998513669711	-0.33826222754857	-0.0642316667604537	4.52594926398777	19.0972339953452	8.25979327096609	8.36059649053333	20.2767341445093	-2.04215894195091	BAD	BAD
0.125788637720154	0.174673907819169	0.0576138716877081	-0.0364708908158402	0.996888270237186	-0.937265899174856	-0.0388456878158934	0.45455278639442	-0.104517209107743	-0.0235701228352246	-0.152167373771452	0.140404271358538	0.405448928172032	0.143686914306207	4.52594926398777	19.0972339953452	8.25979327096609	8.36059649053333	20.2767341445093	-2.04215894195091	BAD	BAD
0.125976550938357	0.178754715618916	0.055871514652491	-0.0302925170071624	1.00058721816819	-0.94097396627974	-0.0435010130143273	0.454263545271717	0.0867391142341654	0.0129168507894745	-0.0169891311426741	0.167358832832631	0.958254745750527	0.0345514	4.47683572344925	19.0483506893627	8.14223123429137	8.36059649053333	20.2767341445093	-2.04215894195091	BAD	BAD
0.127122165036731	0.181375677872794	0.0587328672112391	-0.0336532969001847	0.99676872357043	-0.944441848995487	-0.0390316345021432	0.451311162770096	-0.0995209256996543	-0.0753753353767469	-0.167450589026802	-0.0750742308322817	1.13528349294598	0.0421705457186059	4.15349326398777	18.7265239953452	7.36825327096609	8.36059649053333	20.2767341445093	-2.04215894195091	BAD	BAD
0.126315740310547	0.182155832773885	0.0583184695283258	-0.0313273060939082	0.996466057328511	-0.952916515527308	-0.0410807393382702	0.440560780748402	-0.226330994918958	0.0368430860301254	-0.106330294202787	-0.254334232265081	0.380929312203789	0.062609544151443	4.15349326398777	18.7265239953452	7.36825327096609	8.3108340219159	20.2260082179333	-2.0413641566042	BAD	BAD
0.126267756766625	0.180917263783677	0.0608752021679963	-0.0333604650849218	0.99421381769755	-0.951063661372344	-0.0424585509433532	0.433226211441099	-0.0124924106543652	0.0719263406229542	-0.0537271270525562	-0.415331659172316	-1.13495309648065	-0.0864685558357629	4.15349326398777	18.7265239953452	7.36825327096609	7.99181649053333	19.9008141445093	-2.03626894195091	BAD	BAD
0.126487778145254	0.177705101011483	0.0587484493846359	-0.0371766529156108	0.993086974256096	-0.94364567633645	-0.0391020429104034	0.433605658662946	0.0140481832927911	0.0112620834316756	-0.0363488603782756	-0.679242076801431	-2.73073414890904	0.225480285422064	4.15349326398777	18.7265239953452	7.36825327096609	7.99181649053333	19.9008141445093	-2.03626894195091	BAD	BAD
0.126885273448271	0.172793087138848	0.0612228765766351	-0.0299582970144341	0.991771791941546	-0.935623103953229	-0.0422280228951009	0.44395445867484	0.164414281303502	0.22530579240654	0.0858235798980305	-0.329000464743224	-3.10587259415768	-0.119338498868051	4.20860600826548	18.620520821966	7.36790805935087	7.99181649053333	19.9008141445093	-2.03626894195091	BAD	BAD
0.126509956372284	0.16668557745577	0.0635483940097881	-0.0321543441526286	0.993875964163105	-0.930815818331799	-0.0398396626655403	0.456416546345988	0.0747828731106365	-0.0406685659474388	0.162891519118098	-0.414106883333088	-2.06374723688059	-0.204732097125113	4.53345826398777	17.9957039953452	7.36587327096609	7.99181649053333	19.9008141445093	-2.03626894195091	BAD	BAD
0.126671458860709	0.160077521062385	0.0596100837741857	-0.0329832577020103	0.99655218512885	-0.940583455838422	-0.0383474305155763	0.451634244730697	-0.127029851339595	-0.0918404674715903	0.00703230707147643	-0.4233886	-0.457300063311696	-0.0952888306737224	4.53345826398777	17.9957039953452	7.36587327096609	7.99181649053333	19.9008141445093	-2.03626894195091	GOOD	BAD
0.126696456333751	0.153751646662258	0.0584298838674527	-0.0330327062487831	0.995333107502602	-0.939038775513955	-0.0422572201072785	0.439301272639434	-0.0743574267886884	-0.0733474849388165	0.00705598390651892	-0.4233886	-0.132432742460272	0.20071711206586	4.53345826398777	17.9957039953452	7.36587327096609	8.3231052381024	20.2549657096171	-2.88310052056099	GOOD	BAD
0.127058830943549	0.148429176708607	0.0592568629672011	-0.0351185968861206	0.995454903893247	-0.945394962080358	-0.0444393099853092	0.439087948680804	-0.0743761108655535	0.0285011716725339	0.0165287055827853	0.404581470793885	-1.06195045592188	-0.190134414476717	4.53345826398777	17.9957039953452	7.36587327096609	8.34233649053333	20.2755241445093	-2.93225894195091	GOOD	GOOD
0.126275959953916	0.14462362240063	0.0603781014038992	-0.0336611850696439	0.99642739779974	-0.938091537254704	-0.0426497217011031	0.450223426437922	-0.0644811351022038	0.0284264092926702	0.0390418238056126	1.33995267949197	-1.66635365062072	-0.268138179944447	4.5919417426577	17.9959762088026	7.36553933468995	8.34233649053333	20.2755241445093	-2.93225894195091	GOOD	GOOD
0.127457879401257	0.142550747081294	0.0564360855582955	-0.0370884731107524	0.99661165698806	-0.939625828057465	-0.041754817557177	0.461453551241586	0.0075595085128253	0.0381221486490721	-0.124587357553732	1.25157736983304	-1.00748799032282	0.383677587879069	4.90299026398777	17.9974239953452	7.36376327096609	8.34233649053333	20.2755241445093	-2.93225894195091	GOOD	GOOD
[truncated: 97,623 more rows]
