# Supplementary material for: Machine Learning to Improve Orientation Estimation in Sports Situations Challenging for Inertial Sensor Use
Source: Front Sports Act Living. 2021 Aug 3;3:670263. doi: 10.3389/fspor.2021.670263 (PMC8369156; doi:10.3389/fspor.2021.670263)
Supplement: Supplementary file 10 [file Data_Sheet_10.ZIP › RawData_ValidationSet_S2.csv]

HelicalAngle_mar	HelicalAngle_EFonly	acc_frame_x	acc_frame_y	acc_frame_z	acc_thorax_z	acc_thorax_y	acc_thorax_x	gyr_frame_x	gyr_frame_y	gyr_frame_z	gyr_thorax_z	gyr_thorax_y	gyr_thorax_x	mag_frame_x	mag_frame_y	mag_frame_z	mag_thorax_z	mag_thorax_y	mag_thorax_x	EFcorrect	EFcorrect_S5
0	0.00150312030257245	-0.022132829083697	0.0411926051918458	0.996086085813582	0.969854554810841	-0.0424251900667695	-0.0233268987219279	0.0447895216624791	0.0132198760065802	0.114673476890096	0.245438393985678	0.533178315507339	0.11478594759964	2.46981609205295	20.5178374179573	6.95970053219319	-9.14793117953788	-21.06221818008	-3.60911422806799	GOOD	GOOD
0.000601407971402836	0.00992670148422574	-0.019247263319364	0.0419585076739587	0.997726992575267	0.971179566612336	-0.0411195718489432	-0.0238579504750967	0.00771236534189462	-0.0104347490599738	0.114581982629338	-0.50689715311904	0.256947505451695	0.2647965	2.67701099484052	20.3094531114889	6.83573011146159	-9.14793117953788	-21.06221818008	-3.60911422806799	GOOD	GOOD
0.000617783957134952	0.0180792004067876	-0.0215154878463225	0.0424339114697627	0.998271078222738	0.969799640347921	-0.0408013062745024	-0.0269841034993195	-0.0710461023920962	0.00601961642656481	0.0263750493333559	-0.737062188556278	0.133025900769976	0.253695228612271	2.67701099484052	20.3094531114889	6.83573011146159	-9.16928680506155	-21.1073843374969	-3.63291494518258	GOOD	GOOD
0.00232627457130525	0.025781298770553	-0.0218235463895143	0.0408289480986478	1.00041426618938	0.969280194353014	-0.0417154274351881	-0.0267979619916476	-0.0441937575891668	0.133674846003018	0.0358263441707573	-0.746615179113843	0.188318341436071	0.225394674984961	2.67701099484052	20.3094531114889	6.83573011146159	-9.22372885987389	-21.2225267581687	-3.69359029015383	GOOD	GOOD
0.0184365350111946	0.0327546835745238	-0.0214150448087337	0.0411862893499188	0.999641785907617	0.968760748358107	-0.0426295485958738	-0.0266118204839756	0.149546292403065	0.141553953231074	0.00927076104628114	-0.756168169671408	0.243610782102162	0.197094121357653	2.67701099484052	20.3094531114889	6.83573011146159	-9.27817091468621	-21.3376691788405	-3.75426563512508	GOOD	GOOD
0.0182767708454944	0.0385524323870765	-0.0182851511769895	0.0402267235312022	0.998580896052309	0.9682413023632	-0.0435436697565594	-0.0264256789763037	0.219505882195498	0.124621412094249	-0.00819695169087034	-0.765721160228972	0.298903222768252	0.168793567730345	3.20849242731808	19.7850063051286	7.15981722248962	-9.33261296949855	-21.4528115995123	-3.81494098009633	GOOD	GOOD
0.0182562819598499	0.0426220946914499	-0.0159909456114509	0.0410644133167428	0.999474337583818	0.967721856368293	-0.044457790917245	-0.0262395374686318	0.0438625540668482	0.167034239663499	-0.00821140502898426	-0.775274150786537	0.354195663434343	0.140493014103037	3.42104899484052	19.5752631114889	7.2894301114616	-9.38705502431088	-21.567954020184	-3.87561632506757	GOOD	GOOD
0.0168386353030472	0.0445197259878427	-0.0159182482156893	0.0419666228002909	1.00024502326039	0.967202410373385	-0.0453719120779308	-0.0260533959609599	-0.0268313408779457	0.0573832378338156	-0.00819292816168412	-0.784827141344102	0.409488104100438	0.112192460475727	3.42104899484052	19.5752631114889	7.2894301114616	-9.44149707912322	-21.6830964408558	-3.93629167003883	GOOD	GOOD
0.0171163608958691	0.0441135110807719	-0.016746768832215	0.0396924824554511	0.998990396983468	0.966682964378478	-0.0462860332386164	-0.0258672544532879	-0.0704816329928202	-0.0361752614359053	0.166075698716604	-0.794380131901667	0.464780544766529	0.083891906848419	3.42104899484052	19.5752631114889	7.2894301114616	-9.49593913393555	-21.7982388615276	-3.99696701501007	GOOD	GOOD
0.0175638227417387	0.0416820909769687	-0.0139246338487334	0.0390633324700017	0.998063940834687	0.967112471285346	-0.0477231270385083	-0.0301952989343952	0.0426477922933472	-0.0112832179326444	0.0198040301473546	-0.368773805573973	-0.0205158614499621	0.0397883262753815	3.42104899484052	19.5752631114889	7.2894301114616	-9.18947777605644	-21.8043755626992	-4.00025597765937	GOOD	GOOD
0.0181985355864466	0.0379161711772713	-0.0157233537325374	0.0357650429366008	1.00063884269907	0.969200797126855	-0.0494953582216808	-0.0281443410431425	-0.121307823984451	0.0480185410745152	-0.112892749845169	0.421855088544561	-0.213796674649249	-0.0757063945626111	2.63475813384716	20.101403512673	7.55752568953951	-8.76181117953788	-21.79977818008	-3.99790922806799	GOOD	GOOD
0.0176852376222841	0.0337581393521598	-0.0176822685756812	0.0360482927335505	1.00349515555544	0.966433044992274	-0.0445271674014226	-0.0290049511812959	-0.254834809787103	0.10730315644934	-0.000920860863703667	0.600675451657082	0.350407755635123	0.0380240701434929	2.30937199484052	20.3191331114889	7.66847011146159	-8.76181117953788	-21.79977818008	-3.99790922806799	GOOD	GOOD
0.0179256829803716	0.0300942891045062	-0.0152624868287479	0.0408746892546811	0.999126210943158	0.965038660672647	-0.0395250535621146	-0.0259224055856745	-0.0125301620186968	0.0410684168610339	0.0532079832266029	0.184268476988874	0.801495379931007	0.195529139066602	2.30937199484052	20.3191331114889	7.66847011146159	-8.76181117953788	-21.79977818008	-3.99790922806799	GOOD	GOOD
0.0179360996501194	0.027501047222444	-0.0175539455114113	0.0408821355122795	0.994949687541143	0.965757377902167	-0.0392000924982753	-0.0215095036021322	-0.0332210427671023	0.00604092092490246	0.0963786747229087	0.144017097511027	0.168118259553815	0.344848812330081	2.30937199484052	20.3191331114889	7.66847011146159	-8.76181117953788	-21.79977818008	-3.99790922806799	GOOD	GOOD
0.0180391090137823	0.0261415810749025	-0.0172707984214199	0.0405016383109893	0.999178962113517	0.971075044379798	-0.0411698951721557	-0.018345255653279	-0.0447875286480003	-0.0772651332725933	0.157604205221274	0.127309760628047	-1.20959125410838	0.55572740656576	2.30937199484052	20.3191331114889	7.66847011146159	-8.92825364933621	-21.6369063019586	-3.99729870097261	GOOD	GOOD
0.0157304320624534	0.0257646322710065	-0.0144731688578504	0.0369189703777508	1.00163293680443	0.976726719827098	-0.0417941302647267	-0.0176472057382565	0.0598776696186621	0.220020095169845	0.0469643668386254	-0.279843751258952	-2.21579331386354	0.556524946010255	2.82607999950778	20.3179215398182	7.40032759049132	-9.13939117953787	-21.43029818008	-3.99652422806799	GOOD	GOOD
0.0171332922365707	0.0258306890945111	-0.0139541192063977	0.0370189419378484	0.998053071102802	0.982579139614309	-0.0458350294506467	-0.0179317092358757	0.0106419838587421	0.0302788923541763	-0.136822808546639	-0.37490441316284	-2.24626473211346	0.33214537803384	3.04717799484052	20.3174031114889	7.28559011146159	-9.13939117953787	-21.43029818008	-3.99652422806799	GOOD	GOOD
0.0182428206918145	0.0257587421195112	-0.0130843453231433	0.037414308590183	0.997799931709693	0.98675853920921	-0.0487211604635157	-0.0183174707303781	0.059464611194348	-0.0299169517968646	-0.0638307619186007	-0.126531767341644	-1.29623830715966	0.154228246551846	3.04717799484052	20.3174031114889	7.28559011146159	-9.13939117953787	-21.43029818008	-3.99652422806799	GOOD	GOOD
0.0188537937529347	0.0251431031839938	-0.0136485396874475	0.0379393949406285	1.00075364771145	0.985770604107613	-0.0471473904159618	-0.0191371858292114	0.0538015774657624	-0.0353465384293021	-0.00817862321204451	-0.0475631300339617	-0.163669700398591	-0.0352796508127562	3.04717799484052	20.3174031114889	7.28559011146159	-9.13939117953787	-21.43029818008	-3.99652422806799	GOOD	GOOD
0.0189689496944269	0.023852518857077	-0.0134281963618841	0.0395838250888666	0.999444543809667	0.982324020570742	-0.0479911653823866	-0.0206479723873454	-0.136039786951755	-0.0533898647643238	0.0770265895817134	-0.0863190307739851	0.619992308963565	-0.157915856277983	3.04717799484052	20.3174031114889	7.28559011146159	-9.14319425905859	-21.2583538644613	-3.99495373118601	GOOD	GOOD
0.00536250421095376	0.0220315584164208	-0.0141534715068127	0.0405103673359288	0.998087457290579	0.976692149064774	-0.0474435605168058	-0.0240917615776347	-0.0830572162856549	0.0699951066475139	0.0718137457872598	0.176808850325313	1.42189099556379	-0.422349016667017	2.2786067396277	20.5795498234211	7.86065023703107	-9.14765117953787	-21.05684818008	-3.99311322806799	GOOD	GOOD
0.0151367985713166	0.019989768493046	-0.0132439759485192	0.0386483645413973	0.998585104009054	0.969933697568472	-0.0448909007287424	-0.0262038761897856	0.016236019976484	0.165541788937179	0.010492883530762	0.557717216558041	2.15276256179597	-0.594176412414072	1.93867999484052	20.6954931114889	8.11499011146159	-9.14765117953787	-21.05684818008	-3.99311322806799	GOOD	GOOD
0.0178020848566217	0.0180361366987878	-0.0143312007138488	0.038418365351146	0.997214277608028	0.966904340520692	-0.0429741046517172	-0.0276164297925205	0.0351989365194931	0.34781827695338	0.0339270043373841	0.543251678159969	2.10023565894707	-0.471540309410212	1.93867999484052	20.6954931114889	8.11499011146159	-9.14765117953787	-21.05684818008	-3.99311322806799	GOOD	GOOD
0.0182281108196374	0.0164011871940141	-0.0157770488378257	0.0400523278187213	0.993818995258295	0.966319524974792	-0.0403835090310817	-0.0236871515839566	-0.0497706616732986	0.0935506616416058	-0.031804221878642	-0.00278462051919534	1.01217582024345	-0.232595293163299	1.93867999484052	20.6954931114889	8.11499011146159	-9.14765117953787	-21.05684818008	-3.99311322806799	GOOD	GOOD
0.0188452033445837	0.0152589329188396	-0.0160651729823867	0.0403181152633603	0.997286052281048	0.968682709072579	-0.0409640201129044	-0.0235304875065461	-0.0456350977310394	0.150316840454287	-0.0278054091758913	-0.542812300854812	-0.256209589722103	0.0180411849183398	1.93867999484052	20.6954931114889	8.11499011146159	-9.32111015961971	-21.2410208454025	-3.78068225791551	GOOD	GOOD
0.0167268329055397	0.0147784567706159	-0.0150520684575618	0.036839698643298	0.996366114996724	0.972190801743417	-0.0442766523280798	-0.0272396958537737	0.0158805148666951	0.161322284415793	-0.00870061257000136	-0.611599088605263	-0.639281853813537	0.111119641808047	2.44684714760108	20.4382553543771	7.80900093041534	-9.50902117953787	-21.44053818008	-3.55055222806799	GOOD	GOOD
0.0161727457821718	0.0151564111424239	-0.0139233250839466	0.0369863137643943	0.997319217078003	0.971300817441109	-0.0459089447801524	-0.0232432370365781	0.0774297498441167	0.00202906147157138	0.159450797007072	-0.30636096089233	-0.252455417044553	0.0830453979478177	2.67865399484052	20.3209131114889	7.6694201114616	-9.50902117953787	-21.44053818008	-3.55055222806799	GOOD	GOOD
0.0184221482159328	0.0165836575968504	-0.0159588811949972	0.0427173387643082	1.00011144200476	0.969313605543147	-0.0480926981680547	-0.0229889131007089	-0.0716621964453057	0.0270678364361164	0.0268451831829084	0.0383079495887313	0.050690263463146	-0.0696278587245481	2.67865399484052	20.3209131114889	7.6694201114616	-9.50902117953787	-21.44053818008	-3.55055222806799	GOOD	GOOD
0.01943171308478	0.0191579376849884	-0.0170534688806835	0.0420348589924582	0.995587371863933	0.967387565364888	-0.0479201522317969	-0.0230495177159162	0.0186589919653489	-0.0570545482283849	-0.111959906376962	-0.112650591726399	-0.154830879514512	-0.0719281919197338	2.67865399484052	20.3209131114889	7.6694201114616	-9.50902117953787	-21.44053818008	-3.55055222806799	GOOD	GOOD
0.010403831197576	0.0228042534867828	-0.0176982735066947	0.0389933925472313	0.997058227750272	0.966864030782602	-0.0464542187179954	-0.0224940315803447	0.0130647861914048	0.0482272774740085	-0.00604850028690784	-0.7639095215867	-0.992017336531919	0.0815117345067934	2.67865399484052	20.3209131114889	7.6694201114616	-9.32022176113709	-21.6219936503172	-3.77505922136961	GOOD	GOOD
0.00889283543730805	0.0272645227655452	-0.0150349927208355	0.0402091498632122	0.996934071348725	0.96909150671193	-0.0488369193584377	-0.0242550531635976	0.0156990380205487	0.0028953999199279	0.0526596220593472	-1.1351341281423	-1.82969473166934	0.204147661439757	2.93071838613966	20.0656872007317	7.40949712492378	-9.13111117953787	-21.80374818008	-3.99993622806799	GOOD	GOOD
0.0175241025037137	0.0321965047163171	-0.0159515325167534	0.0381774521457259	0.993359885985372	0.972006454442047	-0.0466517505694938	-0.0207591274217469	0.0772181854220313	-0.0541940519075366	0.0526636219672575	-0.853360466011997	-1.85411160324644	0.295787153466896	3.04947299484052	19.9454431114889	7.28704011146159	-9.13111117953787	-21.80374818008	-3.99993622806799	GOOD	GOOD
0.0156294783715836	0.0373174163204446	-0.018340324096883	0.0370898999863702	0.998344307374124	0.97610896913181	-0.0448761858586438	-0.0166234073444167	0.0136421005026327	-0.0140723554089406	-0.0303383069969752	-0.546359194878319	-1.10033403592107	0.38833563993122	3.04947299484052	19.9454431114889	7.28704011146159	-9.13111117953787	-21.80374818008	-3.99993622806799	GOOD	GOOD
0.0153154840240954	0.042461040973074	-0.0169940483313438	0.038562123311273	1.00001536083438	0.977042073521583	-0.0470371570658654	-0.0167522900519188	-0.109351042559272	0.0451767613888992	-0.0284497308968758	-0.454038834514223	-0.0820302966006123	0.448031	3.04947299484052	19.9454431114889	7.28704011146159	-9.13111117953787	-21.80374818008	-3.99993622806799	GOOD	BAD
0.0174275036271708	0.0475215239769913	-0.0176955931394071	0.0395163738499744	0.99907411080895	0.974578995097469	-0.046680386457587	-0.0199202615401773	0.0583033441991916	-0.0156798705437481	-0.173862347274983	-0.135050006081651	0.595528331293865	0.416320860313169	3.04947299484052	19.9454431114889	7.28704011146159	-9.1354099302641	-21.6098631005255	-3.99816481049819	GOOD	BAD
0.00568531977425313	0.052374030636879	-0.0142318173517133	0.042298017264163	1.00120598971432	0.975990163481689	-0.0427607220420429	-0.024856666564861	0.0757320536210854	0.0654511495101333	-0.12987467486324	-0.223289921016934	0.517973218151107	0.259153334641737	3.29481287892628	20.4470991707465	7.28574173920148	-9.13939117953787	-21.43029818008	-3.99652422806799	BAD	BAD
0.0133816910362682	0.0568537935526063	-0.0147829385171587	0.0399850746447474	0.997418421810132	0.979321067980123	-0.0431479001373523	-0.0296286063461098	-0.00595006790328596	0.163564589384606	0.0128533937545855	-0.841122999436391	-0.307101264342498	0.0782637478255353	3.41416499484052	20.6911431114889	7.2851101114616	-9.13939117953787	-21.43029818008	-3.99652422806799	BAD	BAD
0.0155596352834214	0.0607904424448741	-0.0166945702900433	0.0391969500630254	1.00152224250221	0.980818637893939	-0.042465310623733	-0.0311586419084626	-0.0262313642085261	0.0636697349263544	-0.0701004171637144	-0.87455376537456	-1.03338914272563	0.182624479424975	3.41416499484052	20.6911431114889	7.2851101114616	-9.13939117953787	-21.43029818008	-3.99652422806799	BAD	BAD
0.0166021817253223	0.0640338534575562	-0.0186303528727468	0.0393438092575357	1.00473034854555	0.981432815415001	-0.0376715179151397	-0.0317778331645733	0.0149250828189269	0.0444552225894911	-0.130800137362829	0.0232509880829946	-0.658801860249965	0.162535463000034	3.41416499484052	20.6911431114889	7.2851101114616	-9.13939117953787	-21.43029818008	-3.99652422806799	BAD	BAD
0.0154094864476647	0.0664327593521196	-0.0171861638903563	0.0401618326829234	1.00020787534251	0.980215302024419	-0.0425549800872217	-0.0344096625928235	-0.00568503101696823	-0.0151390803143895	-0.0898294218496466	1.12726968062977	1.13096692700786	-0.0453285427303989	3.41416499484052	20.6911431114889	7.2851101114616	-9.13048016528638	-21.8326945854272	-4.00020015613558	BAD	BAD
0.0152033828927007	0.0677902802042489	-0.0150785632662167	0.0396856454343369	0.999869759186162	0.971340767123935	-0.0429912999944798	-0.0253691390853861	0.0149240181688463	-0.173332282823548	-0.0285539207369553	0.548222915577926	3.5221223316701	-0.366841488705672	3.66359674827073	20.200548943383	7.54384986455268	-9.12285117953788	-22.17719818008	-4.00334722806799	BAD	BAD
0.0172967413975639	0.067854938436653	-0.0152339177143689	0.0395206807891537	1.00051807224495	0.962457411032967	-0.040171980148658	-0.0170414686787762	0.0764217098105178	-0.114481457203693	0.0326629830311891	-2.19363872396564	4.39060153155424	-0.389982922186145	3.78879499484052	19.9543031114889	7.6737201114616	-9.12285117953788	-22.17719818008	-4.00334722806799	BAD	BAD
0.0030752451126454	0.0663799796405561	-0.014917844713293	0.0390417024766433	0.99938556288141	0.960506407214644	-0.0454095346541121	-0.0234920485992422	0.178715448326505	-0.0546094552163717	-0.0688190633857563	-3.25330221602681	1.89617094619421	0.0451644548922169	3.78879499484052	19.9543031114889	7.6737201114616	-9.12285117953788	-22.17719818008	-4.00334722806799	BAD	BAD
0.0163020498959749	0.0632214619560397	-0.0191134903034355	0.0393417204281019	0.997319428910262	0.963018462091022	-0.0483330850656017	-0.0243474132245054	0.0978542861307326	-0.0546334365808833	0.0316433843014535	-1.53313976780277	-1.26507889705467	0.163204122793764	3.78879499484052	19.9543031114889	7.6737201114616	-9.12285117953788	-22.17719818008	-4.00334722806799	BAD	BAD
0.004576587973145	0.0584398149096172	-0.0191539944100467	0.036785136691938	0.997754650051103	0.967867624538346	-0.0463322419146666	-0.0205120120534702	0.0354273794979358	-0.0154057076426768	0.0334836614151863	-0.00240727756864653	-1.84220393278629	0.149769546445874	3.78879499484052	19.9543031114889	7.6737201114616	-9.13208650137693	-21.7601569538654	-3.99953751821866	BAD	BAD
0.0108359438111682	0.0523657960671928	-0.0189667852049264	0.0381820662012219	0.997467729460268	0.971401555777126	-0.0463097142159834	-0.0230424993462261	0.116550370400148	-0.112691785292048	-0.00820119754425015	0.623445506028113	-0.0235990675233465	0.2037183	3.05853558864122	19.9507831409974	7.67183488382009	-9.13939117953787	-21.43029818008	-3.99652422806799	BAD	BAD
0.0162221550291655	0.0455364800952435	-0.0185163839056102	0.0419055484827703	0.997963843863613	0.96643186587323	-0.0435548379055406	-0.0326027992832208	0.0774121716838063	-0.0562317227073269	-0.00821671034629733	1.02309331418401	2.10531660398784	0.272880063871864	2.68094899484052	19.9489631114889	7.67086011146159	-9.13939117953787	-21.43029818008	-3.99652422806799	GOOD	BAD
0.0145069460786996	0.0385138785803266	-0.0186598909811877	0.0392472906413857	0.99462035134126	0.959602605886993	-0.0431482119084566	-0.0401474738960971	-0.00526594394069809	0.0827532949885136	-0.0485178527685591	0.725696309628542	2.37976175464454	0.291054600723707	2.68094899484052	19.9489631114889	7.67086011146159	-9.13939117953787	-21.43029818008	-3.99652422806799	GOOD	BAD
0.0157330140216624	0.0317780870565764	-0.0199435000746232	0.0381949007262082	0.995474457687393	0.959837129546863	-0.0436100908622431	-0.0311408923315994	-0.0668397967832426	0.00677880546846833	-0.0695666750800814	-0.18805641229438	0.102653717245113	0.299857049398051	2.68094899484052	19.9489631114889	7.67086011146159	-9.13939117953787	-21.43029818008	-3.99652422806799	GOOD	GOOD
0.015884840126064	0.0257512666796916	-0.0172757762883732	0.040610275829282	0.99508924554449	0.966012978529737	-0.0428636078586987	-0.0216594348949888	-0.12835760484076	-0.093596759343046	0.0907997080572948	-0.466624126455251	-3.04482273881793	0.290575003050191	2.68094899484052	19.9489631114889	7.67086011146159	-9.13958190061338	-21.4339218805144	-3.73760707539943	GOOD	GOOD
0.0149885176562876	0.0207928102301019	-0.0165341010868932	0.0406712734510109	0.996922096405713	0.975995338972183	-0.0401700531052989	-0.0208659368244982	0.0512141404491753	-0.114065938960533	0.0556382774354333	0.285560150355807	-4.19980052995504	-0.0194978024187941	2.43959150151289	19.9443452024716	7.4192623396634	-9.13972117953788	-21.43656818008	-3.54852622806799	GOOD	GOOD
0.015471658653937	0.0171177125647919	-0.0173550684270541	0.0420552864881362	0.999086498040468	0.98356049951963	-0.0408099252101454	-0.0249184558809459	0.118210829875567	0.0405502452842844	-0.048363763127352	1.25834810267097	-2.41241480218002	-0.259605672529175	2.31090899484052	19.9418831114889	7.28512011146159	-9.13972117953788	-21.43656818008	-3.54852622806799	GOOD	GOOD
0.0033752934380775	0.0147623480503063	-0.0172062848875925	0.0421268613922658	0.999739006283747	0.984951017576764	-0.0371640538013326	-0.0214184259550887	0.0566579864371514	0.0848884355926856	-0.0299450748396522	0.814655854676871	0.487501596964095	-0.284907	2.31090899484052	19.9418831114889	7.28512011146159	-9.13972117953788	-21.43656818008	-3.54852622806799	GOOD	GOOD
0.0033566419416141	0.0136474606014292	-0.0170455229685811	0.0409900381185308	0.996444740445845	0.9793356763244	-0.0385436393301355	-0.0170705628827807	0.0349927784141972	-0.128357584849678	-0.00845744570791149	-0.734962999247144	2.08765031918734	-0.067378433641368	2.31090899484052	19.9418831114889	7.28512011146159	-9.13972117953788	-21.43656818008	-3.54852622806799	GOOD	GOOD
0.015776361573757	0.0136590666716127	-0.015757489539776	0.0397100343834478	1.00175129447179	0.97325759261979	-0.0472862501760276	-0.0215265131226573	-0.00476879622711943	-0.156028988726052	-0.00845472415195433	-1.63542677284135	1.66562259754348	0.0450671592452456	2.31090899484052	19.9418831114889	7.28512011146159	-9.14465661746257	-21.2134278298408	-3.54648752174849	GOOD	GOOD
0.0131625678561745	0.0146846451387363	-0.0172683200910079	0.0395028379250058	1.00163138617757	0.970108547001906	-0.0518276528169099	-0.0283572874495097	-0.0264866606851169	-0.152257057633043	-0.047943698577655	-1.26399986665656	-0.0706523989180148	0.0572182274904845	2.54818847697097	20.1864439950139	7.53308134814118	-9.14798117953788	-21.06311818008	-3.54511422806799	GOOD	GOOD
0.0179841369643838	0.0166053381503134	-0.0156717107637152	0.0403072429279013	0.998774228649028	0.969364129495	-0.0483696915630517	-0.0217115803001446	-0.105694467488956	-0.134910033289801	-0.109088239515965	-0.394695797491292	-1.44475276537004	0.00761655731734867	2.67865399484052	20.3209131114889	7.6694201114616	-9.14798117953788	-21.06311818008	-3.54511422806799	GOOD	GOOD
0.00278226303550096	0.0192474719866368	-0.0159945761248664	0.0409636567550574	0.997815613519306	0.973656302067175	-0.0424789932479931	-0.0214512814739155	-0.0307915054145987	0.115247922849106	-0.0520753702092361	-0.05294513	-1.25268748044295	-0.00338146149679191	2.67865399484052	20.3209131114889	7.6694201114616	-9.14798117953788	-21.06311818008	-3.54511422806799	GOOD	GOOD
0.0133585940545225	0.0223003008355461	-0.0170392358179572	0.0402003459119835	0.997156624904719	0.974837899328389	-0.0416703145152116	-0.0245781473699003	0.23265526860187	0.0142470676712144	-0.00819430608074874	-0.280505496973279	-0.207843044546494	0.0953885579235032	2.67865399484052	20.3209131114889	7.6694201114616	-9.14798117953788	-21.06311818008	-3.54511422806799	GOOD	GOOD
0.00357401886659748	0.0252702474756284	-0.0145358037911505	0.0381358741736267	0.997877466943311	0.972143630109796	-0.0450553849422627	-0.0281934023656964	0.185537925889666	-0.0756600128885921	-0.00818402900596182	-0.500395746876366	0.2306687	0.180332658436936	2.91633729708961	20.084129812217	7.67095529777668	-9.59848424992722	-21.2946118743643	-3.82618973450189	GOOD	GOOD
0.00694696894550883	0.0275751449311769	-0.0156090907550968	0.0360190045208333	0.998076108809676	0.971339102472491	-0.0480290921593939	-0.0256302963032382	0.0574115524625933	-0.0920574785568389	-0.00814917278806183	-0.470934652681347	-0.176935681572509	0.279582274686237	3.05023099484052	19.9507431114889	7.6718201114616	-9.87799117953788	-21.43823818008	-4.00057822806798	GOOD	GOOD
0.00322140879406336	0.0287617966297397	-0.0167058861589014	0.0393271312231268	1.00164106966848	0.974450833892167	-0.0502793701734841	-0.0230922165268394	-0.00409732934998161	0.0377878193019046	-0.00823542834049627	-0.114819701368146	-0.336164684206205	0.3258747	3.05023099484052	19.9507431114889	7.6718201114616	-9.87799117953788	-21.43823818008	-4.00057822806798	GOOD	GOOD
0.00302836416584814	0.0286898469331268	-0.017149509742469	0.0403826511935682	1.00222616044726	0.975335436708132	-0.0493303455361602	-0.0231696935677887	-0.0655686998681434	0.0108669995507811	-0.00830031349630724	0.241329377212862	-0.0432091520149119	0.279593507878144	3.05023099484052	19.9507431114889	7.6718201114616	-9.87799117953788	-21.43823818008	-4.00057822806798	GOOD	GOOD
0.00265238114487319	0.0275873967077481	-0.0165830271811549	0.0399857796207843	1.00072212366323	0.973469435397646	-0.0447930384557214	-0.0249812862946689	-0.0489789903757262	-0.0164308990172397	0.0306118280403207	0.270813218134517	0.35885313369085	0.110198107565855	3.05023099484052	19.9507431114889	7.6718201114616	-9.59538951750193	-21.4375989223889	-3.82753767850391	GOOD	GOOD
0.00501883306213857	0.0259812098110616	-0.0181976195147283	0.0380070382731183	1.0009696380477	0.975492561840059	-0.0436570903222777	-0.0259231265589323	-0.0654332100722414	-0.0322255959454479	-0.0245581004332928	0.290139540715953	0.607777066170105	0.0302663026814264	2.58125009003137	20.18394251316	7.66969948387779	-9.13972117953788	-21.43656818008	-3.54852622806799	GOOD	GOOD
0.0154712360117107	0.0245003703820174	-0.0178166489232981	0.0392141720416208	1.0001116229976	0.973156626207967	-0.0425090345878926	-0.0229464951594198	0.0156902170904153	-0.00384217055079082	-0.0178630262284484	0.417717699817164	0.734136427826413	0.0949413600412675	2.30937199484052	20.3191331114889	7.66847011146159	-9.13972117953788	-21.43656818008	-3.54852622806799	GOOD	GOOD
0.0149132260924526	0.0236546560655821	-0.0141041846837136	0.0424223936965318	0.99750813512929	0.971652464181031	-0.0431016641498124	-0.0246777567947819	0.0350966204850923	-0.11981545621304	0.0350429946425432	0.11173911551096	0.165177792607427	0.02048385	2.30937199484052	20.3191331114889	7.66847011146159	-9.13972117953788	-21.43656818008	-3.54852622806799	GOOD	GOOD
0.00223079080473423	0.0237472203454718	-0.0155362109705589	0.0435657476330262	0.995306904126001	0.974354135674653	-0.0417969884457387	-0.0199995271228765	0.0867209583652838	0.12630664111531	0.0531717333186609	-0.546804947581884	-0.937035116564117	0.215179891194377	2.30937199484052	20.3191331114889	7.66847011146159	-9.13972117953788	-21.43656818008	-3.54852622806799	GOOD	GOOD
0.017637387404366	0.0248926916018877	-0.013499901894906	0.0393163865301377	0.996717248494586	0.976914407074349	-0.0354357500072903	-0.015901367660722	0.0426505255147607	-0.024516998597418	-0.0544762675892084	-0.794445974572391	-1.95505275160122	0.435388349225511	2.30937199484052	20.3191331114889	7.66847011146159	-8.99100380814756	-21.4324483178274	-3.72795387344271	GOOD	GOOD
0.0171315153493293	0.0270002412280947	-0.0173812682662865	0.0365797806353331	1.00034176772088	0.979891996848489	-0.0406590289315011	-0.0155134811192883	-0.0727581706180445	-0.105647100068245	0.0917082787761077	-0.584483878758855	-1.99375113202385	0.251435306685488	2.30937199484052	20.3191331114889	7.66847011146159	-8.77008117953788	-21.42632818008	-3.99449722806799	GOOD	GOOD
0.00588726242238297	0.0297187130189595	-0.0179992960357985	0.0379750452606261	0.998297836749401	0.982287750844924	-0.0465684565418494	-0.0171048568428235	0.0196839844356446	0.0428251163234763	0.16817790295199	-0.446277306420629	-0.390636359765034	0.167693389913876	2.95538215043519	20.3222557335711	7.67013201116917	-8.77008117953788	-21.42632818008	-3.99449722806799	GOOD	GOOD
0.00347309039100379	0.0324845143125236	-0.0188502725575918	0.0386382768456395	0.998790751425898	0.97831116271719	-0.0449434889239991	-0.0196350638299521	0.0351261667508014	0.065112095946751	0.282977975889491	-0.0955158381360835	1.71235140853828	0.0267281943296948	3.04793599484052	20.3227031114889	7.67037011146159	-8.77008117953788	-21.42632818008	-3.99449722806799	GOOD	GOOD
0.0177037412076227	0.0347058908596572	-0.0185447778503118	0.0395460287602876	1.00060980988351	0.971899977450702	-0.0450475399525919	-0.0249165070420024	-0.233299692099135	0.0651327007702872	-0.022488293714981	0.1686178214738	2.796306	-0.249349737221859	3.04793599484052	20.3227031114889	7.67037011146159	-8.77008117953788	-21.42632818008	-3.99449722806799	GOOD	GOOD
0.00170386330022931	0.0359273497757594	-0.0201835458015549	0.0379761154045078	0.997900598683291	0.968631398017092	-0.0488213065879766	-0.0310132785375391	-0.0582230282824043	-0.141630136352841	0.0371013226977613	-0.128365855048191	2.16692254559612	-0.0787375371748518	3.04793599484052	20.3227031114889	7.67037011146159	-8.61077014083625	-21.582225742332	-3.99508161186066	GOOD	GOOD
0.01843479826514	0.0358874922266223	-0.0166295505227871	0.0385819144185172	0.99786918096581	0.963533147932162	-0.051655168071086	-0.0341300020453913	0.0808552924785031	-0.0176942588636004	-0.0536506857561837	-0.275195889869536	0.61863560581636	0.177708794216234	3.04594149565536	20.6459597201647	7.66912735162073	-8.39251117953788	-21.79580818008	-3.99588222806799	GOOD	GOOD
0.0193164690587914	0.0345247589547151	-0.015596951074169	0.0374469061814138	1.005057976495	0.964431327372224	-0.0499418558080733	-0.0351710626875024	0.150437641067342	-0.0974587375816516	-0.0697431219823464	0.407630848525522	-0.614031949528359	0.063892777195299	3.04564099484052	20.6946631114889	7.66894011146159	-8.39251117953788	-21.79580818008	-3.99588222806799	GOOD	GOOD
0.0023798685792591	0.0319727613930862	-0.016403892601554	0.0372541146504638	0.998599255115075	0.964126388806007	-0.045770403590248	-0.027307465759914	-0.0547335604356364	0.349711108787204	-0.016597666824601	0.695261503887232	-1.04819370565904	0.118340600452116	3.04564099484052	20.6946631114889	7.66894011146159	-8.39251117953788	-21.79580818008	-3.99588222806799	GOOD	GOOD
0.00113080934290368	0.0285487816648498	-0.0135903114919378	0.0389433197719258	0.999110820351603	0.966518821552958	-0.0406180845557479	-0.0240173376606347	-0.034347729055847	0.0616272957361257	0.0976632809624769	-0.0530599285378076	-1.29086935816271	0.459518592728681	3.04564099484052	20.6946631114889	7.66894011146159	-8.39251117953788	-21.79580818008	-3.99588222806799	GOOD	GOOD
0.00316849666137379	0.0247314182155829	-0.0135389180315061	0.0396231288052844	1.00230627458209	0.970165638587011	-0.0421433089396426	-0.0229264502443879	0.0803528864594923	0.159190690382795	0.0612846276232134	-0.6096113	-1.63834671316284	0.6312655	3.04564099484052	20.6946631114889	7.66894011146159	-8.87819768669286	-21.9687261232348	-3.80226155369231	GOOD	GOOD
0.0109888700656991	0.0211018386922439	-0.0153096552583176	0.0371767683565715	0.994404771415604	0.969862533624626	-0.0485127241155177	-0.0177593927109217	-0.00905323740329016	-0.0724563916316951	0.0528746595308129	-0.499404370468316	-1.39279396006554	0.604058365836879	2.72927728758135	20.3724693128309	7.66935389881506	-9.49248117953788	-22.18742818008	-3.55737522806799	GOOD	GOOD
0.00981850541630005	0.0182182978910954	-0.0159994783627676	0.0417811024379545	0.99812051930547	0.972344175754707	-0.0473927847537516	-0.0170386008326776	-0.0260554108472879	-0.0111830402809594	-0.0527304685455042	-0.278820804252277	-0.506843672926688	0.487846950407985	2.67865399484052	20.3209131114889	7.6694201114616	-9.49248117953788	-22.18742818008	-3.55737522806799	GOOD	GOOD
0.0031488544101266	0.0164672909098018	-0.0168959589211266	0.039670928700298	0.998081461547702	0.972307156428037	-0.0461016708465819	-0.0180164027988728	0.0797411650657477	0.00537982386400437	-0.0170272675070253	-0.120573850885507	0.105763943032248	0.33157932863709	2.67865399484052	20.3209131114889	7.6694201114616	-9.49248117953788	-22.18742818008	-3.55737522806799	GOOD	GOOD
0.0140774345583756	0.0159808695665428	-0.0145479057238071	0.0417006952257634	0.995045311851506	0.970504932163001	-0.0428556313519984	-0.0185636611526948	-0.0615257026923924	0.00537570158908702	-0.0084016246554509	-0.166060304614655	0.00732608246369114	0.18102123458721	2.67865399484052	20.3209131114889	7.6694201114616	-9.49248117953788	-22.18742818008	-3.55737522806799	GOOD	GOOD
0.0119759799256646	0.0166380277788025	-0.0136916245516677	0.038375681605058	0.997429228276956	0.971352838799322	-0.0432085454360945	-0.0231308642915409	0.0177976123042248	0.107243856403123	0.0967404169661575	-0.328873828063097	-0.26953394461997	0.0252324416740989	2.67865399484052	20.3209131114889	7.6694201114616	-9.32584375595179	-22.0105030156183	-3.76145200483329	GOOD	GOOD
0.00634939898086111	0.018125843031802	-0.0148777850698751	0.0423101061952027	0.999618203008824	0.974535955521403	-0.0442849556857878	-0.0255226670630384	0.035373916657618	0.0734186935378975	0.114304971591818	-0.448497578058332	-0.31049514933698	-0.012189607861533	2.67865399484052	20.3209131114889	7.6694201114616	-9.13111117953787	-21.80374818008	-3.99993622806799	GOOD	GOOD
0.00816387431146323	0.0200461584686144	-0.0125841336570672	0.0393613768586008	0.999028483126849	0.978881038363999	-0.0464877945247076	-0.0237581436931549	-0.0698457886543705	0.166377238724936	0.0095406773278869	-0.576763972338643	-0.106761798997984	0.02048385	2.67865399484052	20.3209131114889	7.6694201114616	-9.13111117953787	-21.80374818008	-3.99993622806799	GOOD	GOOD
0.00172073503215849	0.0220129827678946	-0.0159015927594273	0.0399527309395693	0.998085303395996	0.98171842657122	-0.0442358499758387	-0.0259638575041454	0.0172079055881105	-0.0695734734231129	-0.008280036168665	-0.668105432187839	-0.0893966537091752	0.107127570471078	2.67865399484052	20.3209131114889	7.6694201114616	-9.13111117953787	-21.80374818008	-3.99993622806799	GOOD	GOOD
0.00150082370162004	0.0236930289521953	-0.0103406594306363	0.0422541387224677	0.997524033967532	0.982632499518903	-0.0390493440519675	-0.0314628251679624	-0.0170228096786269	-0.113303321815034	-0.00825829149049042	-0.762804994167607	-0.189763186578066	0.261960898654133	2.67865399484052	20.3209131114889	7.6694201114616	-9.13111117953787	-21.80374818008	-3.99993622806799	GOOD	GOOD
0.00132455908509699	0.0248287981174927	-0.00921826215473769	0.0376700995695191	1.00151394507762	0.982740756982884	-0.0407708636122558	-0.0332438226563188	-0.078444311921702	-0.0123053090298465	-0.00821519521478218	-0.73570103741099	-0.0986451363334083	0.296513772258068	2.67865399484052	20.3209131114889	7.6694201114616	-9.13906213003824	-21.4447055604473	-3.99665634080898	GOOD	GOOD
0.00249953473249834	0.025274321573779	-0.0112951760358549	0.0417267057598161	1.00270460440536	0.981264517786792	-0.043450227768206	-0.0303597597928548	-0.0353556547745952	0.0558644261635121	-0.0602484768239134	-0.821342108306035	0.0769211805434209	0.2647965	1.73866674159585	20.316382218267	7.66699345329405	-9.14765117953787	-21.05684818008	-3.99311322806799	GOOD	GOOD
0.0123330459423004	0.0250041642865509	-0.0112723218671343	0.0397352609970493	0.996194779367882	0.980247422702128	-0.0401305460377977	-0.0286388907677447	-0.0781451026822464	-0.0859796905921409	0.0344434036105184	-0.980722	0.434703574155245	0.2647965	1.57080799484052	20.3155731114889	7.66656011146159	-9.14765117953787	-21.05684818008	-3.99311322806799	GOOD	GOOD
0.00222573577233979	0.0240963324471649	-0.0148949165985844	0.0387908401653166	0.997477003936167	0.977351843679374	-0.0402965397883455	-0.0285013468483192	-0.087544906261648	-0.113150331922127	-0.0504993232339781	-0.919805038790609	0.854004945967263	0.2647965	1.57080799484052	20.3155731114889	7.66656011146159	-9.14765117953787	-21.05684818008	-3.99311322806799	GOOD	GOOD
0.0156811182702489	0.0227379455540401	-0.0110353785466028	0.0350449615018635	0.997048504954941	0.972244131947312	-0.0435849195317639	-0.0273984623926967	-0.0875643225665087	0.0372339079024494	-0.0176060769100423	-0.703511702674935	1.27330669399322	0.204161833801388	1.57080799484052	20.3155731114889	7.66656011146159	-9.14765117953787	-21.05684818008	-3.99311322806799	GOOD	GOOD
0.0149753359112439	0.0212402477607007	-0.0184130639381715	0.040876714962827	1.00189468848769	0.968075495793328	-0.041370760103908	-0.0292586092386244	0.0162846427339135	-0.0352214213056112	-0.0597186100845674	-0.609644929660092	1.63290010302768	0.295418622553905	1.57080799484052	20.3155731114889	7.66656011146159	-8.96687294137851	-20.8649038740777	-4.21451354099639	GOOD	GOOD
0.0166587473583012	0.0199953615869578	-0.0187206245778743	0.0400546169235188	0.999541199019019	0.962900619229285	-0.0403160636470389	-0.0253598315183701	-0.171688871218775	-0.003930614624737	-0.0693383495745201	-0.733834203083933	1.45106550050188	0.478826478472887	1.8796341589061	20.630082046568	7.66614776764453	-8.78629117953788	-20.67316818008	-4.43567322806799	GOOD	GOOD
0.0180112556049712	0.0193724412948124	-0.0197317604338592	0.0400753757400692	0.996085386207308	0.960281768960446	-0.0438682787471245	-0.022200813043979	-0.0554631482751766	0.00531581126994943	-0.120832016701065	-0.920820198792794	0.701412893344044	0.478088673479103	1.93779499484052	20.6893131114889	7.66607011146159	-8.78629117953788	-20.67316818008	-4.43567322806799	GOOD	GOOD
0.0171608549889713	0.0196377340016043	-0.0203646373154777	0.0385226811369445	0.996749243877998	0.964014933475929	-0.0464484843976032	-0.0239564184031554	0.129107738625128	-0.0943606545602827	0.0237185366232211	-0.979263253053845	-0.0150316477657383	0.416771600821263	1.93779499484052	20.6893131114889	7.66607011146159	-8.78629117953788	-20.67316818008	-4.43567322806799	GOOD	GOOD
0.0164339744922164	0.0209414139741507	-0.0175593234617242	0.0357815200215679	1.00099497909541	0.965125003692349	-0.0479786495940476	-0.0220026708230839	0.107364436900811	-0.113456206172548	0.00202266337418689	-0.791219559999107	-0.86045326684814	0.323925789557935	1.93779499484052	20.6893131114889	7.66607011146159	-8.78629117953788	-20.67316818008	-4.43567322806799	GOOD	GOOD
0.0182135289528278	0.0233261606567395	-0.017844987905708	0.0405793129599186	0.999404796842029	0.964725819539022	-0.0500198602135721	-0.0192591281156171	0.0458672039947243	-0.0637220002016134	-0.0592482010588433	-0.6714631	-1.53540861397564	0.2647965	1.93779499484052	20.6893131114889	7.66607011146159	-8.97003214708191	-21.0700440950366	-3.97446380008004	GOOD	GOOD
0.0175771315313008	0.0267159803769546	-0.0212642690036566	0.0403871827938287	0.997328081766211	0.969214154373305	-0.0494504979107357	-0.0170016009852135	0.0357402435067735	0.0451773140343366	0.186618256343335	-0.574272578662725	-1.74114639306589	0.168821628829074	2.86803728337995	19.7625765546948	7.67206181675347	-9.13972117953788	-21.43656818008	-3.54852622806799	GOOD	GOOD
0.0192997626365451	0.0309036639053217	-0.0235108308732011	0.0364992700080001	0.998593623067782	0.974239427448909	-0.0488625663271859	-0.01434910846832	0.0356502637232544	-0.0836326394256444	0.0328562743277672	-0.224789567682863	-1.19973478790591	-0.0151325419403613	3.05252599484052	19.5787831114889	7.6732501114616	-9.13972117953788	-21.43656818008	-3.54852622806799	GOOD	GOOD
0.0212113648712705	0.0355702443998464	-0.0214148745647285	0.0373935789687356	0.997303597215444	0.976363733396178	-0.0471420817766381	-0.0164316812048214	-0.0154753679626875	-0.162604780588814	-0.00812962245701927	0.173319311351665	-0.0299114070935252	-0.231557450442381	3.05252599484052	19.5787831114889	7.6732501114616	-9.13972117953788	-21.43656818008	-3.54852622806799	GOOD	GOOD
0.0197732526783798	0.0403058678071258	-0.0225325301134835	0.0381173433649689	0.999805360914383	0.973720785871307	-0.0462205043055363	-0.0232153471967675	-0.0257716035209606	-0.172462553541407	-0.109966353877471	0.351291087953818	0.944411407064461	-0.313273976543737	3.05252599484052	19.5787831114889	7.6732501114616	-9.13972117953788	-21.43656818008	-3.54852622806799	GOOD	GOOD
0.0196520931945067	0.0445967732252158	-0.0204364116973044	0.0374032263985651	0.999960561040208	0.969939214119515	-0.0431181437761383	-0.0251247734267534	-0.0257359842623893	0.0245254660910108	-0.130685580900632	0.346649170772886	1.11152210182568	-0.153103535762411	3.05252599484052	19.5787831114889	7.6732501114616	-9.14846086558548	-21.0302429121495	-3.78653485348392	GOOD	GOOD
0.0202301701465341	0.0478499886332657	-0.0171285974261328	0.0388579961894463	0.998271414431385	0.971696131452994	-0.0431838085804007	-0.0264024867323631	0.0253409601842775	-0.131535167925374	-0.0290355857925284	0.150125691513424	0.622457455897479	0.092156153025668	3.3525607424166	20.5041131665829	7.67046830931683	-9.15592117953788	-20.68339818008	-3.98970222806799	GOOD	GOOD
0.0198953645262183	0.0495256378877542	-0.0149518100580255	0.0408056274458493	0.995544923066046	0.971011770847417	-0.0460515817984585	-0.0260776555162632	-0.116826136807167	-0.0251524989659472	-0.0586203653770959	-0.0587958102505995	-0.0745138041221206	0.2037183	3.41492299484052	20.6964431114889	7.6698901114616	-9.15592117953788	-20.68339818008	-3.98970222806799	GOOD	GOOD
0.0196347321033888	0.0493017636169384	-0.0181921976716221	0.0391248345022002	1.00263219756988	0.971003629147261	-0.0455337361978868	-0.0270599481501019	-0.148870549216556	0.103794047243924	-0.221086155266359	-0.217077892455119	-0.688767530148723	0.271052787849691	3.41492299484052	20.6964431114889	7.6698901114616	-9.15592117953788	-20.68339818008	-3.98970222806799	GOOD	GOOD
0.0176909064810115	0.0471753938625315	-0.0153613802278405	0.0415094364133088	1.00185710464469	0.97547971134015	-0.0491202380572876	-0.0348240471506735	-0.0473281492585312	-0.0221603384760459	-0.152133587201998	-0.266018599960275	-1.13482755064819	0.35977892209857	3.41492299484052	20.6964431114889	7.6698901114616	-9.15592117953788	-20.68339818008	-3.98970222806799	GOOD	GOOD
0.0195645568456396	0.0435078510995315	-0.0190044260296953	0.0404994061553908	0.998567155941657	0.973900586995328	-0.0493496601358897	-0.0362120788692446	0.0756678786659415	-0.199938415375659	-0.0295773109172756	-0.2385005	-1.25393739186374	0.352808596293475	3.41492299484052	20.6964431114889	7.6698901114616	-9.14686496953715	-21.1044392718239	-3.74307367848262	GOOD	GOOD
0.0191108712447435	0.0389822275379263	-0.0159668378114804	0.0437505170185929	0.999571862179754	0.974621101149067	-0.0448359223282976	-0.0341939671851682	0.0975248415900279	0.012302976442473	-0.0580798177856052	-0.168861707497986	-0.865425972241295	0.25710690187292	2.50472357691031	20.6869859056432	7.2990149478391	-9.13972117953788	-21.43656818008	-3.54852622806799	GOOD	GOOD
0.0196596139648925	0.0343879758347155	-0.0138749969212756	0.0401665266576497	1.00145773409027	0.97349960959052	-0.0463677642984965	-0.0276650314366388	-0.00340910127266993	0.0654118383448606	-0.0690284283924494	-0.184918422592184	-0.367902946344389	0.27296279055953	2.30619199484052	20.6849231114889	7.21812011146159	-9.13972117953788	-21.43656818008	-3.54852622806799	GOOD	GOOD
0.0179213839723952	0.0303498339920135	-0.0140099187449026	0.0423771550988501	1.0034151403495	0.96860465320586	-0.0496975380126902	-0.0231590991507032	-0.0256770781446101	-0.177491030258574	-0.0689522918163241	-0.379715770940196	-0.221049348060326	0.291012438264935	2.30619199484052	20.6849231114889	7.21812011146159	-9.13972117953788	-21.43656818008	-3.54852622806799	GOOD	GOOD
0.0186481687513921	0.0272197561956287	-0.0168792716175132	0.0375261406782659	0.999778876268951	0.969375254973202	-0.0500820040236146	-0.0216523016118755	0.0246173549191651	-0.134399650406514	-0.0687871327319973	-0.379268327258894	-0.623851957905536	0.370102042951217	2.30619199484052	20.6849231114889	7.21812011146159	-9.13972117953788	-21.43656818008	-3.54852622806799	GOOD	GOOD
0.00486519669173101	0.0251268457412042	-0.0182931974552901	0.0370666189130499	1.0004735476272	0.972136521684863	-0.0493680585538053	-0.0187988325488749	-0.114700254291289	0.129472926884989	-0.0686832068502875	-0.336140126145213	-1.45535470225744	0.554051591636864	2.30619199484052	20.6849231114889	7.21812011146159	-9.13493610744263	-21.6526486122409	-3.55049985333	GOOD	GOOD
0.0220631332850896	0.0240445533482348	-0.0165050040449605	0.0396223638351097	0.999665537464033	0.973213287014485	-0.0481808100672717	-0.0157825888878489	-0.14883439911774	-0.00902080186407443	-0.0187776643239044	-0.0379259099829078	-1.75336817387195	0.595685233579067	2.9117796911336	20.0873598454982	7.5873952943595	-9.13145117953788	-21.81001818008	-3.55193722806799	GOOD	GOOD
0.0186140087946204	0.02381387604221	-0.0116863395288753	0.0386053501400102	1.00171943191126	0.974020061198762	-0.0476653726490614	-0.022237768182125	0.00134655557051257	-0.0531811348757951	0.0424631754927146	0.412103113458369	-1.08378515839227	0.391088244537475	3.05023099484052	19.9507431114889	7.6718201114616	-9.13145117953788	-21.81001818008	-3.55193722806799	GOOD	GOOD
0.0189152198804619	0.0241612009518916	-0.0154241253207942	0.0366537665790257	0.999514933753962	0.975050515163554	-0.0512106527254344	-0.0259406754084938	0.085975511550653	-0.0531330512169674	0.0539230129797934	0.309968587677994	-0.417749723482323	0.120563851582903	3.05023099484052	19.9507431114889	7.6718201114616	-9.13145117953788	-21.81001818008	-3.55193722806799	GOOD	GOOD
0.0189953046427734	0.0247554291758652	-0.0145714007510292	0.0398264719367865	0.998902588280953	0.978003327373871	-0.0466768339575802	-0.0240986344393198	0.0477897178617728	-0.101179836703279	0.00418525603421283	-0.234969866057997	-0.70762616679048	0.201975103230518	3.05023099484052	19.9507431114889	7.6718201114616	-9.13145117953788	-21.81001818008	-3.55193722806799	GOOD	GOOD
0.0186570515801454	0.0252815313172825	-0.0152711964467779	0.0379081789805807	1.00123536039563	0.976262516313403	-0.0424513171392236	-0.0266219248180226	0.0360638390150505	-0.0164084333765065	0.0421128263672897	-0.337905379043659	-1.52201907314312	0.398950244767651	3.05023099484052	19.9507431114889	7.6718201114616	-8.92022200136649	-21.3570868292992	-3.81464207758593	GOOD	GOOD
0.0172160662824097	0.0255258620038646	-0.0136043384180593	0.0396140752864456	0.998674452562475	0.976582611815252	-0.0402482152210681	-0.0351117261532131	-0.0136694719502317	0.102175390309697	0.103355185307717	0.431886560298313	-1.28279990901669	0.0802521094691231	2.75037332328404	20.2494653528549	7.6698833435461	-8.77835117953788	-21.05287818008	-3.99108622806799	GOOD	GOOD
0.0182164090981709	0.0254720798768811	-0.0139158691156974	0.036267961207133	0.996334032295674	0.977993572687795	-0.0406637507015731	-0.0278803067360072	-0.075154286392926	0.0293534314316226	-0.0330900748439946	1.58707099415017	0.977414320977093	-0.0516984226249322	2.67865399484052	20.3209131114889	7.6694201114616	-8.77835117953788	-21.05287818008	-3.99108622806799	GOOD	GOOD
0.0188241181003295	0.0253211567791711	-0.0156855817455784	0.0415584433934075	0.997967954381475	0.972672762525437	-0.0410848515614201	-0.0133293051301966	0.110931017316414	-0.0891843185154716	0.0297431592565312	0.239176040849658	4.05566891036145	-0.314801811317299	2.67865399484052	20.3209131114889	7.6694201114616	-8.77835117953788	-21.05287818008	-3.99108622806799	GOOD	GOOD
0.0186076218834924	0.0254082733531184	-0.0152771031143092	0.0395754932108676	0.998030977898548	0.97042346306938	-0.0439504367540525	-0.0233870687247302	-0.0880441680558455	-0.350688449787106	-0.0939691939770095	-2.39968765902087	4.76644840485359	-0.191766741830108	2.67865399484052	20.3209131114889	7.6694201114616	-8.77835117953788	-21.05287818008	-3.99108622806799	GOOD	GOOD
0.0187781133623034	0.0260996558154266	-0.0170400654573056	0.0402629636489376	0.997951975166143	0.967160517446045	-0.0508356846174303	-0.0273998547466689	0.0981014070763703	-0.0283551350069416	0.0664926958573625	-1.99362321528899	2.47635681729607	0.0959545999754171	2.67865399484052	20.3209131114889	7.6694201114616	-9.00689549860853	-21.0625223648245	-3.47831277152768	GOOD	GOOD
0.0193824862369968	0.0276929148832491	-0.0159600721778705	0.0375465935386526	0.996368108545258	0.965193149030683	-0.0486144932272397	-0.025215650764992	-0.0873052240994645	0.0658185290462667	0.0169367254140033	-0.0895661978630094	0.829525949601084	0.0818834057416952	2.97604863304631	20.0246445770408	7.6713409707497	-9.14827117953788	-21.06848818008	-3.16111522806799	GOOD	GOOD
0.0193351204056695	0.0303033187045211	-0.0171367352239986	0.0433547982430457	0.999528823960379	0.965940255815407	-0.0480060171275941	-0.0285591221101532	-0.0995812718320303	0.0183609340577781	0.0414213238106674	1.0604923793356	0.708503611341555	-0.040698188781913	3.05023099484052	19.9507431114889	7.6718201114616	-9.14827117953788	-21.06848818008	-3.16111522806799	GOOD	GOOD
0.0186440740280101	0.0337894550400752	-0.0163555020550413	0.0415335075007551	0.999609901341788	0.964754249870391	-0.0464651001774732	-0.0383949347823228	0.207505211042962	-0.088298798469737	-0.0931028784022174	1.24684579347787	1.66744454827192	-0.0093862480120271	3.05023099484052	19.9507431114889	7.6718201114616	-9.14827117953788	-21.06848818008	-3.16111522806799	GOOD	GOOD
0.0184232807992766	0.0377625954341799	-0.0226390332139054	0.0386935917716845	0.999804343164314	0.961045297871285	-0.0410948199550924	-0.0436199357750088	0.0370766834445217	-0.0178390455271705	-0.0815058317158344	1.15619001065768	2.18170290751531	0.0581413291465972	3.05023099484052	19.9507431114889	7.6718201114616	-9.14827117953788	-21.06848818008	-3.16111522806799	GOOD	GOOD
0.0188675336505567	0.0416409178616934	-0.0219929050966804	0.0389716044837593	1.00259644383433	0.957371637193258	-0.0372969090777436	-0.0371518572950993	0.0721788814547124	-0.0408007378499206	0.0773008184935873	0.309847173004742	0.851605425444084	0.0914609295471265	3.05023099484052	19.9507431114889	7.6718201114616	-9.00498021396851	-21.0624415430435	-3.48260999986886	GOOD	GOOD
0.0195633883176452	0.0447308626878568	-0.0217955430954287	0.0399425454889622	0.999843464291186	0.961102948112252	-0.033341452587393	-0.0293883201886472	-0.0979562499964915	-0.00595293445002822	-0.0309555694711538	-0.776322342777939	-2.16366720961602	0.17981980154266	3.34137624225642	20.2472457798919	7.67143137515423	-8.77835117953788	-21.05287818008	-3.99108622806799	GOOD	GOOD
0.0190132902997593	0.0463857494943885	-0.0176507721189981	0.0393909112474523	1.00006488015983	0.970531659745282	-0.043016141998575	-0.0205804816936424	-0.00247789661678934	-0.0406868387112002	-0.0689596541397194	-0.690352407823195	-4.78520299257345	0.0460855837799968	3.41721799484052	20.3244831114889	7.67133011146159	-8.77835117953788	-21.05287818008	-3.99108622806799	GOOD	GOOD
0.0187777792792491	0.0461963680594028	-0.0192338537138177	0.0395665357697657	0.999612069930155	0.980468002847308	-0.0455928186243929	-0.0113845133870539	0.0358839557069649	-0.100007068349764	-0.0689268715982096	0.576954153115806	-5.08119374922011	-0.247934501940836	3.41721799484052	20.3244831114889	7.67133011146159	-8.77835117953788	-21.05287818008	-3.99108622806799	GOOD	GOOD
0.0193954259648414	0.0440830849745101	-0.0183881529481917	0.0362248483498924	1.00166319306842	0.989025170923186	-0.0424463289665106	-0.0100051033936148	0.133104401462962	-0.0656590177043327	-0.0204716310065531	1.0714444983512	-2.68301057827414	-0.443524957889586	3.41721799484052	20.3244831114889	7.67133011146159	-8.77835117953788	-21.05287818008	-3.99108622806799	GOOD	GOOD
0.0191763417741054	0.0403001653995054	-0.0183693966383085	0.0364517156035421	0.999989387043872	0.987461114290177	-0.0458435838026854	-0.0176509731071087	0.110554300282364	-0.0530913363910151	-0.0558464161519322	0.183693412622332	0.295853258183822	-0.357350070066062	3.41721799484052	20.3244831114889	7.67133011146159	-8.92528150188187	-21.2064745745489	-3.99329929889921	GOOD	GOOD
0.0193789832332027	0.0354048427195749	-0.0150681615101992	0.0417354258532053	0.995220288272087	0.979535968414722	-0.0470878586573358	-0.0247547257498396	0.194370010712117	-0.0063715098675233	-0.116976086979716	-0.936617397806592	1.75746924418741	-0.184527123820597	2.54600151816565	20.3202758406677	7.6690809909852	-9.13939117953787	-21.43029818008	-3.99652422806799	GOOD	GOOD
0.0177879324756886	0.0301100691787265	-0.0156378359576718	0.0396511900152244	0.998625787065004	0.973405572626026	-0.0501737249239441	-0.0296464649764759	-0.0210578652578304	0.0528441895555697	0.0144914578993638	-1.04854110979524	1.15309631572147	0.0354092795261507	2.30937199484052	20.3191331114889	7.66847011146159	-9.13939117953787	-21.43029818008	-3.99652422806799	GOOD	GOOD
0.016567104047919	0.02504797103188	-0.0164294749192164	0.0375689490543304	0.998719746757393	0.969304383280524	-0.0521806877611735	-0.0301564931432372	-0.0390183168413687	0.112004048973699	-0.186315961337657	-0.840489542074286	0.225082707419453	0.187396262991449	2.30937199484052	20.3191331114889	7.66847011146159	-9.14029038942866	-21.3918614061919	-3.94927017256166	GOOD	GOOD
0.0160982503636246	0.0206478807265075	-0.0165470395749964	0.0364963351772893	0.994986394559857	0.969642878105697	-0.0501458286419819	-0.0283927385878504	-0.0738151779904877	0.0320971911919136	-0.108689132878663	-0.949153835018904	-0.074414938853123	0.294701431574268	2.30937199484052	20.3191331114889	7.66847011146159	-9.14244629552211	-21.2997070872871	-3.83597592696867	GOOD	GOOD
0.0188094413680182	0.0171663372711655	-0.0173040667708192	0.04006779056821	0.998991980745875	0.96998137293087	-0.0481109695227903	-0.0266289840324635	0.00888443587115718	-0.040078102420901	0.0272354020050817	-1.05781812796352	-0.373912585125699	0.402006600157088	2.31116382365276	20.0287241158461	7.66958658867358	-9.14460220161556	-21.2075527683822	-3.72268168137568	GOOD	GOOD
0.0158928999729439	0.014734062951852	-0.0144670142489638	0.0392509400037578	1.00148059707687	0.970319867756043	-0.0460761104035987	-0.0248652294770766	0.0358513363803924	0.131919077063407	0.197550013915826	-1.16648242090814	-0.673410231398275	0.509311768739907	2.31166699484052	19.9471731114889	7.66990011146159	-9.14675810770901	-21.1153984494774	-3.60938743578269	GOOD	GOOD
0.0159346551463134	0.0133793237393893	-0.0159096803415049	0.0402224645902644	0.995791581120179	0.971589421921155	-0.0459184340669588	-0.025774300315851	-0.0121108691641833	-0.0467296715305066	0.0472043410279013	-1.09378788477717	-0.350863102782979	0.490590770888142	2.31166699484052	19.9471731114889	7.66990011146159	-9.14798117953788	-21.06311818008	-3.54511422806799	GOOD	GOOD
0.0148937146633913	0.0130670551432339	-0.0116305032986128	0.042928283361111	1.00084478325334	0.973184781484446	-0.0446383989235053	-0.0285838779686598	0.0220495370344015	0.0718700758232893	0.040394581738923	-0.9188702	0.368794216324402	0.3869528	2.31166699484052	19.9471731114889	7.66990011146159	-9.14798117953788	-21.06311818008	-3.54511422806799	GOOD	GOOD
0.0181665092681176	0.0137467623851221	-0.0196607838872564	0.0394124231586859	0.996043006556384	0.972566784031941	-0.0433910918356532	-0.0252586949219656	-0.107421898729342	0.0328502219863974	0.00648941461086478	-0.782113546642202	0.627641083681949	0.359943596547964	2.31166699484052	19.9471731114889	7.66990011146159	-9.14798117953788	-21.06311818008	-3.54511422806799	GOOD	GOOD
0.0166932731305572	0.015363803281898	-0.0197492797250422	0.0389626360925327	0.99782791214541	0.9719199276912	-0.0445662257589089	-0.0243406419545619	0.0417332688662048	-0.0857649777989906	-0.00723954478244074	-0.499236516288915	0.907183882721616	0.162383343162716	2.87984652750953	20.5258155686805	7.669156962043	-8.97216292420602	-21.5611643203677	-3.54877558412358	GOOD	GOOD
0.0168848108752149	0.017837119223088	-0.0151992290562815	0.0388231417270759	1.00151491707273	0.971790299587376	-0.0417816244379113	-0.0266449030327582	0.0973433417047084	0.0250624647167424	-0.0545540939618731	-0.306530081953228	0.925766375116578	0.0418721722708122	3.04564099484052	20.6946631114889	7.66894011146159	-8.75388117953788	-22.17949818008	-3.55332122806799	GOOD	GOOD
0.0168485004049556	0.0210516910692906	-0.0174859224732912	0.0387052593893445	0.998561377176365	0.970775373740133	-0.0421908474346219	-0.0276819143434319	-0.187628262939017	0.202914984804513	0.0262883094073467	-0.435037741257601	0.448145066849549	0.170365738592146	3.04564099484052	20.6946631114889	7.66894011146159	-8.75388117953788	-22.17949818008	-3.55332122806799	GOOD	GOOD
0.0187319439519054	0.0248659946351976	-0.0158437089748882	0.0383362864326844	1.00266120368925	0.970122151103588	-0.0455247878310996	-0.0327458444305568	0.0124547338756552	0.106403457017335	0.101588902390697	-0.529865732868572	-0.308500634895272	0.147787804711122	3.04564099484052	20.6946631114889	7.66894011146159	-8.75388117953788	-22.17949818008	-3.55332122806799	GOOD	GOOD
0.0169483436517001	0.0291002195629996	-0.0150563082682923	0.0367366544258277	1.00196685732915	0.970683988965498	-0.044767127892251	-0.027878880085925	0.0974808010157681	0.0652312523072887	0.0214306265831986	-0.390766544857525	-0.85719247413792	0.166177575215916	3.04564099484052	20.6946631114889	7.66894011146159	-8.75388117953788	-22.17949818008	-3.55332122806799	GOOD	GOOD
0.0174803149234792	0.0334982853167136	-0.0154271408055247	0.0377741781584418	1.00353633834619	0.972826978632069	-0.0404494563937609	-0.0215454248561017	-0.0443148815274379	-0.0714852110345635	-0.00698663834710008	-0.337644469758672	-1.38762793603835	0.236352948270619	3.04740170061391	20.4092983535491	7.67003719610472	-8.93725621947812	-21.6566904786581	-3.75812828692315	GOOD	GOOD
0.0149631188773289	0.03770533108922	-0.0170564132632229	0.0397072814207139	0.999791590287173	0.973899432291022	-0.04507989098602	-0.0198817880150253	-0.0872617083358183	0.0235454551935731	0.0399557686212009	-0.2385005	-1.59820858091996	0.0603020191593584	3.04793599484052	20.3227031114889	7.67037011146159	-9.14765117953787	-21.05684818008	-3.99311322806799	GOOD	GOOD
0.0173556371463514	0.0413180537915757	-0.0175256462834385	0.0394197238018657	0.996579416252957	0.976275015366212	-0.0515551281773992	-0.021970864340653	0.101056696304531	-0.0254878418378725	0.00737141451716287	0.0836840522426966	-0.564091611946602	-0.0727493335581393	3.04793599484052	20.3227031114889	7.67037011146159	-9.14765117953787	-21.05684818008	-3.99311322806799	GOOD	GOOD
0.017217844174886	0.0439809093688888	-0.0190004923650345	0.0391842222723687	0.99897037865102	0.974462818556732	-0.0488407012567079	-0.0334778127413541	0.159020758219161	0.0371541566815607	0.039747476890231	0.678116149491515	1.0648736129827	-0.0989173080608369	3.04793599484052	20.3227031114889	7.67037011146159	-9.14765117953787	-21.05684818008	-3.99311322806799	GOOD	GOOD
0.0184721301038704	0.0454540776267116	-0.019452988284743	0.0395507968021717	1.00136995700487	0.969596739796505	-0.0447187441467089	-0.034454340095069	-0.0754559190329481	-0.0703532119003851	0.0542435996706147	0.490078592172142	1.95431290931768	-0.0157443108804221	3.04793599484052	20.3227031114889	7.67037011146159	-9.14765117953787	-21.05684818008	-3.99311322806799	GOOD	GOOD
0.0175520893017813	0.0456355940859699	-0.0176024936352969	0.0389364988120829	1.00071098417325	0.968828208714475	-0.0428825819641912	-0.0269060118619458	-0.0551498678312731	0.0677474900813878	0.00751410312457214	-0.561407914198661	1.38712930053808	0.201922438782942	3.05035334601198	20.044639311172	8.01272176981944	-9.13962434646033	-21.4193174440228	-3.99642441803703	GOOD	GOOD
0.0198180723701831	0.0445448087769916	-0.0196100994412127	0.0398003995871626	1.00038204058948	0.967625139906009	-0.0440359516942708	-0.029548090741143	-0.0723912799155325	-0.0104976103079194	0.0394194557285786	-0.833439949580606	-0.228617211844632	0.2647965	3.05111599484052	19.9569131114889	8.1207301114616	-9.13111117953787	-21.80374818008	-3.99993622806799	GOOD	GOOD
0.0173564064550597	0.0422882362730696	-0.0178542331254503	0.041995049329195	1.00149506619175	0.971214319772985	-0.0440098890684705	-0.030329050224666	-0.0873023417714777	-0.00855218447133649	0.193553190119835	0.154608200599633	-1.37621185956551	0.234677220795237	3.05111599484052	19.9569131114889	8.1207301114616	-9.13111117953787	-21.80374818008	-3.99993622806799	GOOD	GOOD
0.0192419411943101	0.0390504117907607	-0.017394338888118	0.0396520655172832	0.999624819529687	0.975100639823201	-0.0389845332234261	-0.0262771381811739	-0.0407068105403643	-0.0390155827103974	0.330756656728553	0.874467163425989	-1.29309970196177	0.0822819438694302	3.05111599484052	19.9569131114889	8.1207301114616	-9.13111117953787	-21.80374818008	-3.99993622806799	GOOD	GOOD
0.0182047602221349	0.0351207561623597	-0.0204510887618105	0.0412547757761565	1.00150661749918	0.974578982117169	-0.0373507447032114	-0.0230839982609458	-0.025611790892056	-0.0535667159967903	0.0827987007966555	0.378980301445014	-0.63398777599317	0.0817895737033788	3.05111599484052	19.9569131114889	8.1207301114616	-9.13111117953787	-21.80374818008	-3.99993622806799	GOOD	GOOD
0.019445399248655	0.0309181441808515	-0.0166394309835244	0.0431986670681215	1.00306757619752	0.9746231292705	-0.0409695599245516	-0.0246845191145368	0.0671794764832344	0.0359071512414528	0.0848821256724695	-0.301554277947624	-0.426236799951691	0.0803750464447349	3.05217806056527	19.6720911877314	7.78367112528483	-8.75435562594366	-21.9941554872357	-3.57957101467763	GOOD	GOOD
0.0180983915224112	0.0269432408400365	-0.016543303808695	0.0410060619476354	1.0007349717587	0.975163439737934	-0.0440468812359333	-0.0288832378129397	0.0512564957108332	-0.024089092330109	0.115069718495311	-0.266709969477968	-0.515680086747767	-0.133821032106424	3.05252599484052	19.5787831114889	7.6732501114616	-8.38485117953788	-22.18089818008	-3.16729622806799	GOOD	GOOD
0.0167296328219898	0.0236434967766121	-0.0148564612186198	0.0412643824877464	0.99589028372771	0.975897508680903	-0.0434417183829882	-0.0290317139569972	-0.0564073331901247	-0.0981020359160227	0.0229508529817469	-0.1147969	-0.392031792089756	-0.0672513814474247	3.05252599484052	19.5787831114889	7.6732501114616	-8.38485117953788	-22.18089818008	-3.16729622806799	GOOD	GOOD
0.0171024276189126	0.0212893348637203	-0.0151932512690641	0.0387175548012419	0.999976878931346	0.975859766994147	-0.0455010631505657	-0.0242354902268878	0.0512529171920104	0.109494845349882	0.084192211052061	-0.306526051679817	-0.123356783463477	0.0184516679587018	3.05252599484052	19.5787831114889	7.6732501114616	-8.38485117953788	-22.18089818008	-3.16729622806799	GOOD	GOOD
0.0191084924412632	0.0199307604059785	-0.0177404293937204	0.0409960600923143	1.00292309949693	0.977184439895121	-0.0487594688982923	-0.0228543928650572	-0.0864969820638865	0.00648554057911215	-0.0685386355813236	-0.421518114944848	0.147289987263139	-0.0088022135275285	3.05252599484052	19.5787831114889	7.6732501114616	-8.38485117953788	-22.18089818008	-3.16729622806799	GOOD	GOOD
0.0182922542799442	0.0193976449479616	-0.0159306390412453	0.0399325389766334	1.00254580600214	0.974218323026657	-0.0478243469843296	-0.0236854140230352	-0.0566629898359198	-0.053507510853023	-0.0388926209422065	-0.427079528818904	0.509374310619864	-0.0756120883408894	2.77237669109883	20.4150685195359	8.0044363623476	-8.59121931466279	-21.5893165186223	-3.59932673895631	GOOD	GOOD
0.0190602755485728	0.01933584472036	-0.0147172342456159	0.0402853099564542	0.999771654928737	0.969031828398511	-0.0464612517357312	-0.0277853275571099	-0.117201478242441	0.0793096463324498	-0.00776255946149927	-0.420546716997193	0.96020091938854	-0.1627506	2.67724399484052	20.6990531114889	8.1169001114616	-8.77835117953788	-21.05287818008	-3.99108622806799	GOOD	GOOD
0.0176840873032766	0.019323004172626	-0.0145966819760214	0.0410175318051934	0.999635279463151	0.968632867800307	-0.0447099318382956	-0.0307438814289975	0.0346987224350359	0.0805131170955987	-0.0533924576897137	-0.329282243238781	0.994773686761795	-0.0327103303331565	2.67724399484052	20.6990531114889	8.1169001114616	-8.77835117953788	-21.05287818008	-3.99108622806799	GOOD	GOOD
0.0188451359581874	0.019029242261913	-0.0160354722155536	0.0386150711375459	0.999147571433386	0.966460006096429	-0.0435193272120356	-0.0295846432527251	-0.0850742992260559	0.0211984454567992	-0.0234280006909035	-0.499341163339849	-0.00448379228220652	0.278061944168994	2.67724399484052	20.6990531114889	8.1169001114616	-8.77835117953788	-21.05287818008	-3.99108622806799	GOOD	GOOD
0.0184094533959967	0.0183230740713772	-0.0151102797473422	0.0413397216058866	0.997844507402015	0.964974094701142	-0.0431827857621667	-0.027244633005027	0.170910212984688	0.0939815326882699	0.128758854503478	-0.738278151649275	-1.40075247139545	0.448031	2.67724399484052	20.6990531114889	8.1169001114616	-8.77835117953788	-21.05287818008	-3.99108622806799	GOOD	GOOD
0.0221027882204072	0.0172837718668084	-0.0174762878674218	0.0393571010083391	0.998535248705591	0.969335925153052	-0.044312582519107	-0.0221528308056717	0.0091577163815858	-0.00707197515700836	-0.050513945367438	-0.69421990034973	-2.26911009593149	0.48125900596862	2.95075538101678	20.4161317212664	7.45462753241991	-8.77418394896392	-21.2623767207755	-3.54031482958775	GOOD	GOOD
0.0191686379330977	0.0161315262704583	-0.0173913133083364	0.039650657248389	1.0035628405196	0.973255235600444	-0.044924918027397	-0.0229544901824562	-0.0870806749917391	-0.0534779127485943	0.00548155989519239	-0.474043673184676	-2.28510666950783	0.475641144874244	3.04705099484052	20.3165231114889	7.2214601114616	-8.77069117953788	-21.43796818008	-3.16250022806799	GOOD	GOOD
0.0204270105805882	0.015102678362768	-0.0163116167343191	0.0390929806589021	0.998420437403203	0.977439119437618	-0.0464248422373853	-0.0258159292973687	0.0490883208405643	-0.0534254556339405	-0.036744796424547	-0.157396436010593	-1.60237974569283	0.313200328153451	3.04705099484052	20.3165231114889	7.2214601114616	-8.77069117953788	-21.43796818008	-3.16250022806799	GOOD	GOOD
0.020090888832729	0.0143443205080022	-0.01714365896845	0.0419179572392987	0.997813132464874	0.978647816041436	-0.0469584213174171	-0.0242315074270926	0.0523911000175021	-0.184412900936695	0.0212934879849671	0.0776585929915877	-0.538091944262198	0.0679342742382308	3.04705099484052	20.3165231114889	7.2214601114616	-8.77069117953788	-21.43796818008	-3.16250022806799	GOOD	GOOD
0.0166261275774942	0.0138789990270299	-0.0175129401089449	0.0434253154105195	1.0030915232564	0.975450321153997	-0.0459761482299552	-0.0272242836673663	-0.00916399582906704	-0.100756799049666	0.0538549199485413	0.236467216755168	0.359356150436558	-0.04059432	3.04705099484052	20.3165231114889	7.2214601114616	-8.77069117953788	-21.43796818008	-3.16250022806799	GOOD	GOOD
0.0193911350149552	0.0136229310172945	-0.0143092157644748	0.0400148513046862	0.998327822826122	0.975915873394158	-0.0498293862648091	-0.0291250899443334	0.0647224050338768	0.0335904269651201	-0.0809619233303042	0.108995586517343	0.71558987579038	-0.04059432	2.50826664807701	20.0459161925498	7.55001288451979	-9.18683785375193	-21.4394167152238	-3.38121888940115	GOOD	GOOD
0.0189954599679092	0.0134427995376132	-0.0145605300180106	0.0394265169081542	0.998117665401854	0.977898360788186	-0.0436022834464592	-0.0287169441177652	-0.0374549174528657	-0.108430260088289	-0.0852844848304102	0.0523589198307682	0.869245158828517	-0.144581269944445	2.31166699484052	19.9471731114889	7.66990011146159	-9.50902117953787	-21.44053818008	-3.55055222806799	GOOD	GOOD
0.0187480922929464	0.0132244796793378	-0.0161563507133452	0.0414511361044723	0.998574367144688	0.976345034461844	-0.0403306165072482	-0.0291554482161498	-0.132001641345937	-0.0856156283455846	-0.0240119740302535	0.0265757431546371	0.9466604	-0.119120578672472	2.31166699484052	19.9471731114889	7.66990011146159	-9.50902117953787	-21.44053818008	-3.55055222806799	GOOD	GOOD
0.020003025713375	0.012911647763287	-0.0136934909100273	0.0378749806361434	0.999804791828876	0.976048206689645	-0.0443465855658561	-0.0304822384485904	-0.0140592834904001	-0.0535438339157289	0.126608216709448	-0.0885321454323147	0.912330988525041	-0.04059432	2.31166699484052	19.9471731114889	7.66990011146159	-9.50902117953787	-21.44053818008	-3.55055222806799	GOOD	GOOD
0.0201502888719387	0.0125235564069587	-0.0137058896434443	0.0401734611462311	1.00000220294222	0.975730611633181	-0.0438232809408554	-0.0284250416256464	-0.00865028764950792	-0.096676967068151	0.0872978574725052	-0.329759761237266	0.817872383985162	-0.146731376906246	2.31166699484052	19.9471731114889	7.66990011146159	-9.50902117953787	-21.44053818008	-3.55055222806799	GOOD	GOOD
0.0200167995541252	0.0121633052204143	-0.0148254860006162	0.0416267172388896	0.998134003517922	0.974051348533284	-0.0448885285182053	-0.0254105737199456	-0.0254056309257828	-0.155936227447129	0.0982352373299537	-0.4859077	0.941639918213277	-0.152590663334043	2.57860892788746	20.2228575321657	7.99529799723773	-9.28883291858887	-21.6560085793581	-3.55135992132067	GOOD	GOOD
0.0203749644833637	0.0119817442308038	-0.0168557730028839	0.0419698833748969	0.998536278263785	0.974031838196694	-0.0480855673709104	-0.0235221200677484	-0.114557077721748	-0.0431755005493071	0.159384830710461	-0.558533377735846	1.41628768159593	-0.209248429456288	2.67953899484052	20.3270931114889	8.1183301114616	-9.13145117953788	-21.81001818008	-3.55193722806799	GOOD	GOOD
0.0205651940480253	0.0121036703061012	-0.0175199259404275	0.0417496942165249	0.999987899400632	0.970716989576572	-0.0492518151693754	-0.025990190167451	-0.0594782438791734	-0.0799006344838097	-0.00122102127019971	-0.353731865917652	1.48633997773806	-0.248809990117926	2.67953899484052	20.3270931114889	8.1183301114616	-9.13145117953788	-21.81001818008	-3.55193722806799	GOOD	GOOD
0.020178657898129	0.0125895183898066	-0.0168365122193718	0.0416200093134634	0.995494735023095	0.967865884011426	-0.0476118253604338	-0.0334325247457159	-0.0253747487233219	0.015755182090621	-0.0250503228336989	0.154527260153255	0.725377441906913	-0.260165899617585	2.67953899484052	20.3270931114889	8.1183301114616	-9.13145117953788	-21.81001818008	-3.55193722806799	GOOD	GOOD
0.0200581281180559	0.013473981821989	-0.0144329841532847	0.0377854576463306	0.998436126043031	0.970563715841718	-0.0454413552737475	-0.0331044430414804	-0.0253923193688542	0.0225237268137953	0.124534340172817	0.0836982588905603	-0.638669445218902	-0.175177168704466	2.67953899484052	20.3270931114889	8.1183301114616	-9.13145117953788	-21.81001818008	-3.55193722806799	GOOD	GOOD
0.0198016183010919	0.0148327818153054	-0.0157116569665815	0.0373327360869234	0.998943523394983	0.970429245519123	-0.0457198654800796	-0.026852699708549	-0.025343471459084	0.0912135081502323	0.175983357230754	-0.375778260778641	-1.40484297673627	0.0455944022717063	2.6805526716034	20.0552480091152	7.79663511778431	-8.91382335095518	-21.5825168088644	-3.54865930835872	GOOD	GOOD
0.0221967692338263	0.0167894380700586	-0.016895351671032	0.0415662026291332	0.999838828937173	0.972894720803849	-0.0454886554869207	-0.0234839289335485	0.0188457681883977	0.0819576956606027	0.131834645704364	-0.697861825758832	-1.17384966777629	0.216752643564043	2.68094899484052	19.9489631114889	7.67086011146159	-8.77041117953788	-21.43259818008	-3.54649922806799	GOOD	GOOD
0.0215156668962612	0.0194357294236815	-0.0215632300235743	0.0423590652590037	1.00145917020235	0.972093636382787	-0.044374061046761	-0.0217066873334606	0.0362637643242942	0.0226242068883262	0.0705137054135647	-0.832933565172097	-0.56189561011948	0.227501898190928	2.68094899484052	19.9489631114889	7.67086011146159	-8.77041117953788	-21.43259818008	-3.54649922806799	GOOD	GOOD
0.0221485749620439	0.0227221980903646	-0.0181484106469465	0.0396718827559579	0.996633361943895	0.973621122472826	-0.0463579962652809	-0.022502848401657	-0.0516802313170285	0.0905805355111277	0.0969166297959068	-0.666967711050682	-0.0863238068003641	0.2037183	2.68094899484052	19.9489631114889	7.67086011146159	-8.77041117953788	-21.43259818008	-3.54649922806799	GOOD	GOOD
0.0218983393537749	0.0263773112389389	-0.0164214830410961	0.0383656869957092	0.993503236056985	0.97321892106663	-0.0498560402044367	-0.0268250735954342	-0.0428258682591121	0.0395798007376403	0.0706096488498137	-0.165232951556716	0.236174834025537	0.165944141984903	2.68094899484052	19.9489631114889	7.67086011146159	-8.77041117953788	-21.43259818008	-3.54649922806799	GOOD	GOOD
0.0211645038887563	0.0298975356764294	-0.0162076462068072	0.0389174796432724	0.995505080437925	0.972483074118353	-0.0504490566521081	-0.030655796136293	0.0625127352954867	-0.121378097813638	-0.0343052769330549	0.0322644309668523	0.684203542651913	0.0666150920125017	2.68031880740306	19.9445624805697	7.35120198428632	-9.22968102870556	-21.4297415521138	-4.10665409901211	GOOD	GOOD
0.0218300274893107	0.0326641826037344	-0.0184632465113712	0.0409081615250754	1.00339587348619	0.971816219791696	-0.0487827966764425	-0.0334860253166138	0.0979646680898191	-0.00376591328628312	-0.11309550541278	0.0476439006392724	1.26067713511532	0.02048385	2.68006399484052	19.9427831114889	7.2219501114616	-9.50836117953788	-21.42800818008	-4.44655022806799	GOOD	GOOD
0.0210582492325891	0.0341712083303525	-0.0208352596187461	0.0378172900541107	0.999653464507545	0.970602378242305	-0.0485180652994706	-0.0347982917658707	-0.033027532636186	0.1070548249671	-0.130692754053332	-0.0227946392317936	1.18283082890951	0.112866790460561	2.68006399484052	19.9427831114889	7.2219501114616	-9.50836117953788	-21.42800818008	-4.44655022806799	GOOD	GOOD
0.0236579463497423	0.0342277492431218	-0.0190344118143679	0.044516514270928	0.995323899789785	0.970673130427634	-0.0484747831067777	-0.0347612498888555	-0.0431216106857984	-0.04376096752942	-0.0436765531474137	-0.139436588263268	0.842852102427407	0.186338660025392	2.68006399484052	19.9427831114889	7.2219501114616	-9.46589416696956	-21.4495222502353	-4.39552288740536	GOOD	GOOD
0.0214747788525989	0.0330272435710733	-0.013542433758973	0.0410845160897207	0.997630472666722	0.97210508694194	-0.0471057662874572	-0.0339910309673173	0.0183529420009223	0.0546893056461132	0.0355902837937074	-0.203829730785765	0.727491013906661	0.140918863235879	2.68006399484052	19.9427831114889	7.2219501114616	-9.35491125340349	-21.5057469301481	-4.26216848840791	GOOD	GOOD
0.0229836520007321	0.0310874356882266	-0.0161122455004468	0.0385653778795097	1.00333603833672	0.973537043456246	-0.0457367494681366	-0.0332208120457791	-0.00706594156844638	0.0407227869187037	-0.076092288454304	-0.268222873308263	0.612129925385915	0.0954990664463652	2.4193289318738	20.2124886163513	7.85327941953928	-9.24392833983742	-21.5619716100609	-4.12881408941047	GOOD	GOOD
0.0209443334085203	0.0290929976131714	-0.0186866439138863	0.0397242328066707	0.999426045796304	0.974968999970552	-0.0443677326488159	-0.0324505931242408	-0.0685247926281339	-0.0360262920630166	-0.173402056343021	-0.332616015830765	0.496768836865158	0.0500792696568476	2.31025699484052	20.3253131114889	8.11738011146159	-9.13294542627135	-21.6181962899737	-3.99545969041301	GOOD	GOOD
0.0223143363457947	0.0276874524550175	-0.0179613134711576	0.0411810851066536	0.998018034816329	0.976400956484858	-0.0429987158294954	-0.0316803742027026	-0.129939342295632	0.0297620702812276	0.0238870367155061	-0.397009158353263	0.381407748344412	0.00465947286733413	2.31025699484052	20.3253131114889	8.11738011146159	-9.02196251270529	-21.6744209698865	-3.86210529141556	GOOD	GOOD
0.0218079575559907	0.0273049762089969	-0.0168365628879841	0.0405983134316258	0.999117255386677	0.977832912999164	-0.0416296990101748	-0.0309101552811644	-0.0186782443210852	0.023486340951744	-0.0137703966045216	-0.46140230087576	0.266046659823666	-0.0407603239221794	2.31025699484052	20.3253131114889	8.11738011146159	-8.91097959913922	-21.7306456497992	-3.72875089241811	GOOD	GOOD
0.021846109803539	0.0280940761523558	-0.021305305775881	0.0394661902662004	1.00009696199475	0.97926486951347	-0.0402606821908542	-0.0301399363596262	-0.0063971473083951	-0.0357758552896463	-0.15459689814894	-0.525795443398257	0.15068557130292	-0.0861801207116929	2.31025699484052	20.3253131114889	8.11738011146159	-8.79999668557316	-21.786870329712	-3.59539649342067	GOOD	GOOD
0.0201173586261723	0.0299096248839008	-0.0178928033998374	0.0364776705581192	1.00236743462794	0.973560332874988	-0.042105068684404	-0.0251280360828112	-0.024912802413721	-0.177894348173834	-0.0201285496917431	-0.598663797363649	0.655193225922097	-0.277609050879408	3.08302655829065	20.3247336884219	7.80599257045795	-8.39284117953788	-21.80207818008	-3.54788322806799	GOOD	GOOD
0.0218878413638808	0.0323710622963975	-0.0168979569107149	0.038688742198251	1.00427335471266	0.969409596343161	-0.0432402684984117	-0.0315642710767067	-0.0249588152722303	0.0165126123678808	0.0111892032450307	-0.825631605630555	0.783245864085181	-0.402352824409955	3.41721799484052	20.3244831114889	7.67133011146159	-8.39284117953788	-21.80207818008	-3.54788322806799	GOOD	GOOD
0.020810431233383	0.0350076111929917	-0.0188532992157264	0.0391416385837558	1.00237233848998	0.967546516015756	-0.0442380042692273	-0.0310473619629765	-0.0249106420499763	0.000794888705784369	0.0778178741722421	-1.06851192787243	0.119035667310225	-0.121375138129386	3.41721799484052	20.3244831114889	7.67133011146159	-8.39284117953788	-21.80207818008	-3.54788322806799	GOOD	GOOD
0.0206324051055364	0.037417821350374	-0.0167583413777249	0.0356797851693745	0.995917176814129	0.966637016129017	-0.039558520905767	-0.0327026674997449	-0.0676018097956523	0.070108241629747	0.0725617109862198	-0.842633747359614	-0.568023473189087	-0.00536791818770351	3.41721799484052	20.3244831114889	7.67133011146159	-8.39284117953788	-21.80207818008	-3.54788322806799	GOOD	GOOD
0.0225549224295579	0.0393428259880909	-0.0185962372410155	0.0360150506134438	0.997247430277279	0.964804783226157	-0.0379054531765975	-0.0344204241799309	-0.00117134686767406	-0.0398352033971563	-0.0312771198893576	-0.3317852098064	-0.741369734825619	-0.0623364261396054	3.41721799484052	20.3244831114889	7.67133011146159	-8.47287220193368	-21.7493046366317	-3.57972541127234	GOOD	GOOD
0.0196216308998211	0.0406610993981663	-0.0175764248467619	0.0384397862286467	1.00191778145451	0.965122958418478	-0.0381139452684648	-0.0327410411024873	0.0365993228867554	-0.112885174962843	0.0157617083885679	0.0304306595461004	-0.50177066367764	-0.113434327990393	3.16411530842634	20.0703655310188	7.98202043075659	-8.6609596531282	-21.6252772160071	-3.65456033028358	GOOD	GOOD
0.0220564673603375	0.0413459122195927	-0.0168748983573807	0.0395271046091088	0.999594403546584	0.965441133610799	-0.0383224373603322	-0.0310616580250439	0.0364835287949984	-0.0718851294203001	0.0960008111499376	0.392646528898569	-0.262171592529681	-0.164532229841176	3.05111599484052	19.9569131114889	8.1207301114616	-8.84904710432272	-21.5012497953826	-3.7293952492948	GOOD	GOOD
0.0210630109715565	0.04140476987652	-0.0180421262956595	0.041009726434063	0.998631947612446	0.965759308803119	-0.0385309294521996	-0.0293822749476004	-0.0484365840848791	-0.135206986285446	0.0304508574757737	0.754862398251038	-0.0225725213817229	-0.215630131691959	3.05111599484052	19.9569131114889	8.1207301114616	-9.03713455551723	-21.3772223747581	-3.80423016830603	GOOD	GOOD
0.0218630511835422	0.0408493552895256	-0.0191548769362937	0.0399415180562303	1.0002595515394	0.96607748399544	-0.0387394215440669	-0.027702891870157	-0.129133007194286	-0.0904510242189129	0.0343612981476613	1.11707826760351	0.217026549766235	-0.266728033542742	3.05111599484052	19.9569131114889	8.1207301114616	-9.22522200671173	-21.2531949541336	-3.87906508731726	GOOD	GOOD
0.0193604966945642	0.0397080741770527	-0.0181469317522173	0.0395223718194826	0.994545432066405	0.96639565918776	-0.0389479136359343	-0.0260235087927134	0.0205911384180497	0.0281754726564493	-0.0728247919733178	1.47929413695601	0.456625620914215	-0.317825935393529	2.79408430895408	20.461687164707	7.81020596972419	-9.41330945790625	-21.129167533509	-3.95390000632849	GOOD	GOOD
0.0210355472768823	0.038013937864189	-0.0168493176312298	0.0403416589721059	0.99961162542718	0.967505236913869	-0.039681896880393	-0.033984967093629	0.0979565320594653	-0.178343463122756	-0.130692886790568	1.95766535867254	1.39539175359082	-0.235875664212812	2.67635899484052	20.6928831114889	7.6679801114616	-9.51696117953788	-21.06081818008	-3.99514022806799	GOOD	GOOD
0.0216046711561066	0.0357690571763278	-0.0172046039826795	0.0393209985398406	0.999300673862402	0.96334812957384	-0.0408547271219605	-0.0472507377352986	0.0137727911345145	-0.087875920777158	-0.0468365738874608	2.04435183901783	2.73127317186447	-0.1016725	2.67635899484052	20.6928831114889	7.6679801114616	-9.51696117953788	-21.06081818008	-3.99514022806799	GOOD	GOOD
0.0212692192404588	0.0329893694952324	-0.0168558866599401	0.0400306082682454	0.99845466640848	0.954739968684414	-0.0405559051417308	-0.0475086883631044	0.016668098666894	0.127598473244848	-0.0496916042177712	1.08849911336317	2.74394925502973	-0.129676797246415	2.67635899484052	20.6928831114889	7.6679801114616	-9.51696117953788	-21.06081818008	-3.99514022806799	GOOD	GOOD
0.0215064341186427	0.029828718678419	-0.0158706703637127	0.0406506025319286	1.00188248248048	0.954302599976326	-0.040670617053413	-0.0381833246949296	-0.13133470407662	0.0631237436230908	-0.0691447226661409	-0.110857491411295	0.90736406099432	-0.0497754319256903	2.67635899484052	20.6928831114889	7.6679801114616	-9.51696117953788	-21.06081818008	-3.99514022806799	GOOD	GOOD
0.0189045404610328	0.0266377015957683	-0.0165510980334356	0.0366972805956559	0.998307987686372	0.959832848019175	-0.0426439481992452	-0.028105697809319	-0.00102530942523552	0.086829669125072	0.0141907096675155	-0.3788536090357	-2.22254064565009	0.1100459467906	2.42876648076862	20.1866142224852	7.66928361586262	-9.3408806503993	-21.2331259214422	-3.99578565925248	GOOD	GOOD
0.0203839390354952	0.0238722922643742	-0.0137342889829327	0.0404266317241424	0.998623444576469	0.964161227521341	-0.0440461700117122	-0.0251901015491398	0.0561060134722691	0.0444949300684404	0.095123466211822	-0.100254424014386	-3.73439727716249	0.13785333661223	2.31166699484052	19.9471731114889	7.66990011146159	-9.13879084456478	-21.4604787277026	-3.93158569621204	GOOD	GOOD
0.0201860913896111	0.0219190379391907	-0.0174173952877574	0.0407740925859413	1.00218781991484	0.966213588055536	-0.045230134456939	-0.026030197179058	-0.047006900404839	-0.074086850254753	0.114831718718495	-0.0692073530424603	-3.15536610357271	0.127633750382209	2.31166699484052	19.9471731114889	7.66990011146159	-9.1375091754367	-21.5249118823412	-3.79294691081273	GOOD	GOOD
0.0198351395828298	0.0209560541807467	-0.0189438825933634	0.0419574533730277	1.00591986825619	0.968265948589732	-0.0464140989021658	-0.0268702928089762	0.0377778690962411	0.0076847503725577	0.073449675606511	-0.038160282070532	-2.57633492998288	0.117414164152187	2.31166699484052	19.9471731114889	7.66990011146159	-9.13622750630862	-21.5893450369799	-3.65430812541341	GOOD	GOOD
0.0205419804837657	0.0209085293964146	-0.0171827062590626	0.0443773520941762	1.00230502790224	0.970318309123927	-0.0475980633473925	-0.0277103884388944	0.0564188629609627	0.0656329520546198	0.0535146916237715	-0.00711321109860642	-1.9973037563931	0.107194577922166	2.31166699484052	19.9471731114889	7.66990011146159	-9.13494583718055	-21.6537781916185	-3.5156693400141	GOOD	GOOD
0.0198204402319478	0.0214918799226415	-0.0165468134819132	0.0407780819586871	0.998915409240191	0.972370669658122	-0.0487820277926193	-0.0285504840688126	0.0776199907838061	0.10544411129331	0.0122562810987502	0.0239338598733192	-1.41827258280333	0.0969749916921449	2.31166699484052	19.9471731114889	7.66990011146159	-9.13366416805246	-21.7182113462572	-3.37703055461479	GOOD	GOOD
0.0199253327075719	0.0223161241675375	-0.0152402924657888	0.0390399089040935	0.997439874893203	0.974423030192317	-0.049965992237846	-0.0293905796987308	0.0564718316776279	-0.0343455434892043	0.0332316273653615	0.0549809308452447	-0.839241409213549	0.0867554054621237	2.31166699484052	19.9471731114889	7.66990011146159	-9.13238249892439	-21.7826445008958	-3.23839176921548	GOOD	GOOD
0.0191220159067841	0.0230126540014221	-0.0165675440992278	0.0424405646195545	0.997327202977894	0.976149317585696	-0.0477341361688126	-0.0275761600549699	-0.00503162525589947	-0.0330977862680151	0.0123125491174587	0.284539015331975	-0.544989	-0.0089122749840647	2.31166699484052	19.9471731114889	7.66990011146159	-9.13173117953788	-21.81538818008	-3.16793822806799	GOOD	GOOD
0.0201255051235887	0.0233327333785842	-0.01589828613772	0.041456375756997	0.99876709527242	0.976862292451518	-0.0434935268081265	-0.0295267205312654	0.0157473147387244	-0.112688278192886	0.114862210386591	0.349806254463341	-0.0698675847812133	-0.16246832430972	2.31166699484052	19.9471731114889	7.66990011146159	-9.13173117953788	-21.81538818008	-3.16793822806799	GOOD	GOOD
0.0183327196642535	0.023196294239094	-0.0121517920108975	0.0388878803534753	1.00033185865123	0.975375042356087	-0.0408001969160541	-0.0299183948161433	0.118291315819126	-0.0927522892269117	0.0532969049322514	-0.239878397251339	0.589234187797548	-0.131919999997156	2.31166699484052	19.9471731114889	7.66990011146159	-9.13173117953788	-21.81538818008	-3.16793822806799	GOOD	GOOD
0.0186281719544898	0.0226972798216414	-0.0132770786261567	0.0395255969126753	1.00147353526672	0.972199100640601	-0.0416054060248566	-0.0292867995001552	-0.00443149053286829	-0.0531646595676738	-0.0489545275433123	-0.577661558911687	0.7676625	-0.0714704217511179	2.5571975754006	19.9483632581497	7.67053840240818	-9.13158963457877	-21.8126735499714	-3.36205652360868	GOOD	GOOD
0.0157859009474584	0.0220446012579204	-0.0155585781560626	0.0411328703682978	1.00150535419803	0.967574386459184	-0.0439803683688816	-0.032232699311094	-0.0460959757295563	-0.0137753232826305	-0.0695719144399556	-0.265337642226453	0.433301449749699	0.022791068187456	2.68094899484052	19.9489631114889	7.67086011146159	-9.13145117953788	-21.81001818008	-3.55193722806799	GOOD	GOOD
0.00667044871983754	0.0214498800399691	-0.0157363489611837	0.0429073591146243	1.00104061649909	0.965339630632276	-0.0434084351058501	-0.0312095574213113	0.0561472428986929	-0.151172749954143	-0.110272226156384	-0.107376427474857	-0.0243082784722489	0.147119402454625	2.68094899484052	19.9489631114889	7.67086011146159	-9.10434338811464	-21.8092672229753	-3.5846428766899	GOOD	GOOD
0.0217388643595537	0.0210443591682664	-0.0171882610180769	0.0393893692418796	0.996367396697322	0.966573090869297	-0.0417634093756567	-0.029629325426495	0.0162431050896699	-0.309790977476313	-0.0498121830256247	-0.21382256731482	-0.289576332273745	0.155878955009416	2.68094899484052	19.9489631114889	7.67086011146159	-9.05133124454186	-21.8077986471984	-3.64860222008737	GOOD	GOOD
0.0186372436339566	0.0208578874554771	-0.0186540524927509	0.0388465090693103	0.996308510323898	0.967806551106317	-0.0401183836454634	-0.0280490934316787	-0.0661032939906891	-0.114954313783914	-0.0081652201863884	-0.320268707154782	-0.55484438607524	0.164638507564207	2.68094899484052	19.9489631114889	7.67086011146159	-8.99831910096907	-21.8063300714214	-3.71256156348484	GOOD	GOOD
0.0192723654771013	0.0208276037171466	-0.017714947333719	0.0406342737235631	0.995243760988521	0.969040011343337	-0.0384733579152701	-0.0264688614368623	-0.127512895220886	-0.0327864957575379	-0.00812919155164181	-0.426714846994745	-0.820112439876736	0.173398060118998	2.68245985674047	19.7040849847239	7.67180810324196	-8.94530695739628	-21.8048614956445	-3.77652090688232	GOOD	GOOD
0.019081384377956	0.0208260417672478	-0.0202218903669443	0.0411186472300038	1.00173845041377	0.970273471580357	-0.0368283321850766	-0.0248886294420458	-0.0271239346345814	0.0249495899985411	-0.00804911740040275	-0.533160986834717	-1.08538049367826	0.182157612673789	2.68324399484052	19.5769931114889	7.6723001114616	-8.8922948138235	-21.8033929198676	-3.8404802502798	GOOD	GOOD
0.0205999030192242	0.0207126488218423	-0.0225224111355596	0.0395193230215195	1.0022296692609	0.971506931817377	-0.0351833064548833	-0.0233083974472295	0.0362755475946519	-0.0510883469939613	0.03223067236842	-0.639607126674679	-1.35064854747975	0.19091716522858	2.68324399484052	19.5769931114889	7.6723001114616	-8.83928267025071	-21.8019243440906	-3.90443959367727	GOOD	GOOD
0.0196706689293293	0.0203964581171183	-0.0212814528443887	0.0383734549416206	0.997525985443662	0.972740392054397	-0.03353828072469	-0.0217281654524131	-0.0442904548971362	-0.0736297206062497	-0.0669735635130988	-0.746053266514642	-1.61591660128125	0.199676717783371	2.68324399484052	19.5769931114889	7.6723001114616	-8.78627052667792	-21.8004557683137	-3.96839893707474	GOOD	GOOD
0.0192287763760404	0.0198939112749576	-0.0217055211134229	0.037887013093814	0.998228253101296	0.976541426726624	-0.039555246439345	-0.0230585568971246	-0.0869048004475219	-0.0142480530114132	-0.0504647137811173	-0.594493577217953	-1.738309	0.137663961049007	2.68324399484052	19.5769931114889	7.6723001114616	-8.76181117953788	-21.79977818008	-3.99790922806799	GOOD	GOOD
0.0182484034805859	0.0193491264979325	-0.0192067792696309	0.0389914062919629	1.00003434961778	0.979054374582397	-0.0476424731364883	-0.0269871059242027	-0.0868360931578254	-0.0322416629973654	-0.00776516296242643	-0.0197970889867	-1.218345485757	-0.151306057471466	2.20178693925122	19.8244056933585	8.21311417247034	-8.76631552273876	-21.5963746772538	-3.99605084608474	GOOD	GOOD
0.0186191431639085	0.0189750615406188	-0.0162530609970855	0.0381046753474202	0.996885121423815	0.978321052883971	-0.0473823030880117	-0.0313602563375172	-0.00672451523151411	-0.0915364447681914	-0.127304260324663	0.657461618691604	0.100071747830623	-0.37949033903811	1.94402899484052	19.9568631114889	8.5026501114616	-8.77008117953788	-21.42632818008	-3.99449722806799	GOOD	GOOD
0.0180231286356664	0.0189592872157246	-0.0171395347863987	0.0378802132030115	0.99910533469402	0.976223371211965	-0.0415520595427367	-0.0327846327127883	0.0763360651109083	-0.0738971023232584	-0.112047248468373	0.594957466414424	1.09104795842979	-0.4070633	1.94402899484052	19.9568631114889	8.5026501114616	-8.77008117953788	-21.42632818008	-3.99449722806799	GOOD	GOOD
0.020123381488993	0.0194214353955582	-0.0189371356195408	0.0397827144462741	1.00165992670513	0.97477852484621	-0.0386662768748274	-0.0322162367699442	0.058135564751958	0.0621746444321711	-0.0291940417955668	0.212623986560267	1.22497722750072	-0.366280974065088	1.94402899484052	19.9568631114889	8.5026501114616	-8.74270741386201	-21.4264988163405	-3.96111001800136	GOOD	GOOD
0.0193792620172674	0.0204095555594362	-0.0188268917736777	0.0393864513108732	1.00057541053697	0.97458858409755	-0.0393222176405132	-0.032177331711031	-0.122622670177887	0.048322098701477	-0.0471660116994644	0.0222024830080281	1.08121827625849	-0.292700216960991	1.94402899484052	19.9568631114889	8.5026501114616	-8.69331880354991	-21.4268066836569	-3.90087176189462	GOOD	GOOD
0.0198613521152941	0.0218935282614912	-0.0172216585078426	0.0387051142858629	1.00112182467542	0.974398643348891	-0.039978158406199	-0.0321384266521177	-0.0510546153570508	0.0445888060655069	-0.108449865933769	-0.168219020544194	0.937459325016271	-0.219119459856901	1.94149100480913	20.189135268487	7.96454983351953	-8.64393019323781	-21.4271145509733	-3.84063350578789	GOOD	GOOD
0.0178849212642939	0.023773445178035	-0.0171703106770612	0.0405774868146679	0.999339153667474	0.974208702600231	-0.0406340991718849	-0.0320995215932045	0.0365935566428485	0.0656858589589325	0.0274488719974361	-0.358640524096415	0.793700373774052	-0.145538702752811	1.94008999484052	20.3173531114889	7.6675101114616	-8.59454158292571	-21.4274224182896	-3.78039524968115	GOOD	GOOD
0.0179726775497687	0.025906782404423	-0.0187683908554186	0.0412991753713085	0.999835546829122	0.974018761851572	-0.0412900399375707	-0.0320606165342913	0.0365793763026703	0.0656326910329909	0.0756910275177128	-0.549062027648637	0.649941422531832	-0.0719579456487214	1.94008999484052	20.3173531114889	7.6675101114616	-8.54515297261361	-21.427730285606	-3.72015699357442	GOOD	GOOD
0.0181207469399951	0.0281227875853322	-0.0206973555157197	0.0411160164170756	1.00336524825487	0.973828821102912	-0.0419459807032565	-0.0320217114753781	0.0365845155210824	0.0655704208390406	0.0536331982984907	-0.739483531200875	0.5061824712896	0.00162281145537511	1.94008999484052	20.3173531114889	7.6675101114616	-8.49576436230151	-21.4280381529223	-3.65991873746768	GOOD	GOOD
0.0181268244535721	0.030214043188981	-0.0198498138614979	0.0398810962563934	1.00072144206419	0.973638880354253	-0.0426019214689423	-0.0319828064164649	-0.00275973397511148	-0.0102675075391988	0.131924826562013	-0.929905034753097	0.362423520047381	0.075203568559465	1.94008999484052	20.3173531114889	7.6675101114616	-8.44637575198942	-21.4283460202387	-3.59968048136095	GOOD	GOOD
0.0179932376983833	0.0319262845165275	-0.020223919583856	0.0401073515488767	0.998143126786027	0.972400306141995	-0.0433141063164373	-0.0312310472286994	0.0927161926845772	-0.015342002229527	0.176253783299706	-1.0940561837832	0.200658743253514	0.122160039306491	3.11833513111895	20.0859684953788	7.67146796428089	-8.46307322890418	-21.4301940806728	-3.48043259410364	GOOD	GOOD
0.0177102056193162	0.0329786459977387	-0.0167749990205665	0.036120611763643	0.99996216401674	0.969080610664313	-0.0419476989716095	-0.0239302870227792	0.107406248057385	0.207718811163466	0.0201317661710832	-0.933512180180962	-0.0535367574580187	0.0563830375254552	3.78879499484052	19.9543031114889	7.6737201114616	-8.77069117953788	-21.43796818008	-3.16250022806799	GOOD	GOOD
0.019245322166313	0.033143247878442	-0.0147705131586648	0.0409012699681601	0.998224814133972	0.971052591932932	-0.040204494126992	-0.024977129991188	-0.0109660564378458	-0.124125593973663	0.100790844017683	-0.820421913357228	-0.0920240138993087	0.117700766907635	3.78879499484052	19.9543031114889	7.6737201114616	-8.77069117953788	-21.43796818008	-3.16250022806799	GOOD	GOOD
0.0193333511330423	0.0323609768766085	-0.0158993522499782	0.0411943362467679	0.997099564642981	0.97464071230109	-0.0393555240042914	-0.0263365111463393	0.0293440621680774	-0.17181193347093	0.0606632832771343	-0.574150127151306	-0.209798451432674	0.1426402	3.78879499484052	19.9543031114889	7.6737201114616	-8.77069117953788	-21.43796818008	-3.16250022806799	GOOD	GOOD
0.0189206414372716	0.0308271431115095	-0.0152139669615865	0.0419965329326741	0.99699124624136	0.978255192162416	-0.0392787219696724	-0.0243937748234187	-0.017802544643914	0.0378178147054283	-0.0546767094321561	-0.4240559	-0.0917085760252431	0.106024164287659	3.78879499484052	19.9543031114889	7.6737201114616	-8.77069117953788	-21.43796818008	-3.16250022806799	GOOD	GOOD
0.0194336975079278	0.0289791295448225	-0.0180891521817953	0.0408169571247357	0.998700616532086	0.976020192223994	-0.0430852775506006	-0.0223282809056221	0.083345407894608	0.170438731657589	0.092993038585375	-0.498699428901419	0.37569615021476	0.08156201	3.13430144173768	20.6063359969679	7.66951037944935	-8.76570100961546	-21.6633102547507	-3.16455844688363	GOOD	GOOD
0.0205077310518529	0.0273179287429601	-0.0155093609124766	0.0376698836978118	0.99335032844355	0.975978810137897	-0.0432775122836385	-0.0242982437080086	-0.0644482454548514	0.0279736737971338	-0.10075155175713	-0.698007257654693	0.914775065340062	0.0444698789266616	3.04564099484052	20.6946631114889	7.66894011146159	-8.76242117953787	-21.81141818008	-3.16591122806799	GOOD	GOOD
0.0199107060461585	0.0261563349244161	-0.0116500183626456	0.0364210936557221	0.998508718881558	0.974418333783364	-0.0461660065464848	-0.0333359992540036	0.0214523021920312	-0.0456901705311381	0.138965656271461	-0.681751267929505	1.38094186644427	0.02048385	3.04564099484052	20.6946631114889	7.66894011146159	-8.76242117953787	-21.81141818008	-3.16591122806799	GOOD	GOOD
0.0201851728698492	0.0255302449657456	-0.012459230647349	0.038425194407719	0.999361162271785	0.973991103671974	-0.04208845476693	-0.0341195165278691	-0.0714901490186994	-0.0529183280250292	0.0150804235566695	-0.419373044343612	1.8369445868219	-0.0546596735234909	3.04564099484052	20.6946631114889	7.66894011146159	-8.76242117953787	-21.81141818008	-3.16591122806799	GOOD	GOOD
0.0195896234524742	0.0252837376662331	-0.0135087837204076	0.0412685352982049	0.998124573137679	0.972175746724006	-0.0384207661133397	-0.0329602163322085	0.0749940942760185	-0.0529054958132556	0.15331793648102	-0.147196239786854	2.2791993848315	-0.215102818592326	3.04564099484052	20.6946631114889	7.66894011146159	-8.76242117953787	-21.81141818008	-3.16591122806799	GOOD	GOOD
0.020019527728689	0.0251544836347026	-0.0178703814514559	0.0382233132986225	0.998781780739067	0.965700108317287	-0.0411604561818181	-0.0371057732612261	0.0441824054170596	0.310216853908449	-0.038163368713304	0.0241193166455895	2.21528683736126	-0.246856705213797	2.72821892796112	19.7126942398087	7.27963537877977	-8.99726470186752	-21.5739893044923	-3.68336376437803	GOOD	GOOD
0.0196395218519024	0.0248416273491456	-0.0142598843570931	0.0394423463775791	0.994672844644383	0.964900395416905	-0.0430233168234441	-0.0343555640982404	0.0901263011737969	0.103542032755302	0.0379082319180486	-0.20066450587962	1.59405626913696	-0.108959640575784	2.68235899484052	19.5708231114889	7.2233901114616	-9.13939117953787	-21.43029818008	-3.99652422806799	GOOD	GOOD
0.0195151814897413	0.0241165327451926	-0.0153179792630372	0.0396839986130598	0.998701889644391	0.967378593162523	-0.0443400440742334	-0.028383560821023	0.0442691219851051	0.220654255069447	0.106922148179402	-0.424631022887775	0.943331461677734	-0.04059432	2.68235899484052	19.5708231114889	7.2233901114616	-9.13939117953787	-21.43029818008	-3.99652422806799	GOOD	GOOD
0.0186211927657767	0.0229227889601875	-0.0189409063741648	0.0392463919194448	1.00193079315434	0.971739099191658	-0.0435089292155949	-0.0243236757215147	-0.0172404206031575	0.0370521247849155	0.061348592941353	-0.319335869687596	0.795259703277881	0.0533990251564158	2.68235899484052	19.5708231114889	7.2233901114616	-9.13939117953787	-21.43029818008	-3.99652422806799	GOOD	GOOD
0.019565556749903	0.0214017610432807	-0.0181939293939439	0.0391874123758246	0.998942224031924	0.978122729170982	-0.041088865905252	-0.0219878282356798	0.0281409755403054	-0.148597490013563	9.21881660831828e-05	-0.0769836130107472	1.35754790829515	0.108767019459748	2.68235899484052	19.5708231114889	7.2233901114616	-9.13939117953787	-21.43029818008	-3.99652422806799	GOOD	GOOD
0.0197610711788762	0.0198690152029376	-0.0163285334804954	0.0425588535163082	0.998455882259448	0.978107731664225	-0.0432076583117597	-0.0193869995716426	-0.0171229195029683	0.0336637993264151	-0.00793394672223186	-0.236205250861289	2.00340087212296	0.0553174959497402	2.99799838179159	20.5502519549826	7.99865751914064	-8.99140096413855	-21.5799175951342	-3.67044364663318	GOOD	GOOD
0.0191017775371242	0.0187487205735513	-0.0160304515239558	0.0388766893037358	1.00386402006809	0.977363278091999	-0.0430535714782561	-0.0195253515530291	-0.185173576421301	0.0652740205916264	-0.0610164744804242	-0.620240170248747	2.53293564577185	0.0826367725690406	3.04652599484052	20.7008331114889	8.11785011146159	-8.76242117953787	-21.81141818008	-3.16591122806799	GOOD	GOOD
0.0190356507135761	0.0184366264688548	-0.014390773951171	0.0428433145929911	0.997631100828665	0.979435210238246	-0.0419666882227248	-0.0222813086057688	-0.103501224185089	-0.0886976538824294	-0.016219890374305	-0.943635793230685	2.43807005772151	-0.0283050096361957	3.04652599484052	20.7008331114889	8.11785011146159	-8.76242117953787	-21.81141818008	-3.16591122806799	GOOD	GOOD
0.0186444542590698	0.0191495934849245	-0.0157895404566661	0.0402153360547558	0.998998093452374	0.976045492189309	-0.0447171428536946	-0.0225102937037849	-0.0335677711903432	0.14308811326182	0.0979870629674701	-0.780652158830951	1.81493961899461	0.130953851622403	3.04652599484052	20.7008331114889	8.11785011146159	-8.76242117953787	-21.81141818008	-3.16591122806799	GOOD	GOOD
0.0196024310457622	0.0208447545283995	-0.018144349702106	0.0400895177876544	1.0010765608312	0.976077066804315	-0.0437922861184558	-0.0237826831130796	-0.07813109172588	-0.0718459426245514	0.00914188471087933	-0.4859077	1.57012767548965	0.153852154625137	3.04652599484052	20.7008331114889	8.11785011146159	-8.76242117953787	-21.81141818008	-3.16591122806799	GOOD	GOOD
0.0189129213849908	0.023194112732943	-0.018878045070782	0.0363994127763734	1.00297717846733	0.978399032766938	-0.0441761953461295	-0.0215779333723587	-0.192584237279177	0.0401467864110482	-0.113324473584697	-0.58787149245415	2.02788515568865	0.00604567277101961	2.73025731878087	20.3742064712212	7.7323237261824	-8.91764561435598	-21.651767475004	-3.69286488421617	GOOD	GOOD
0.0197080780732393	0.0256242336468595	-0.0202152569961695	0.0403638546719692	1.00329623871827	0.976410642208439	-0.0443497655530539	-0.019464877891132	0.0546572333122486	0.0651260257154583	-0.077890744227281	-0.707580333288852	2.70137062308996	-0.0762598119649633	2.67865399484052	20.3209131114889	7.6694201114616	-9.13906117953788	-21.42403818008	-4.44452322806799	GOOD	GOOD
0.018594351735754	0.0274950778192734	-0.0208355937780542	0.0398784146870828	1.00288333044953	0.971389412450717	-0.0418854548946902	-0.0202057436405903	-0.00648306807331604	0.115562065058441	-0.0170202650680851	-0.645488896846562	3.27958304360038	-0.04059432	2.67865399484052	20.3209131114889	7.6694201114616	-9.13906117953788	-21.42403818008	-4.44452322806799	GOOD	GOOD
0.0199497094190858	0.0283492097302694	-0.0176357134599253	0.0388540980918233	0.995396113270259	0.969997318885372	-0.041928683109596	-0.0236809102848058	-0.0249404176492084	0.0238524316935475	-0.0598146613900675	-0.6096113	3.19972803329557	-0.0923721120279041	2.67865399484052	20.3209131114889	7.6694201114616	-9.13906117953788	-21.42403818008	-4.44452322806799	GOOD	GOOD
0.0207096414781201	0.02806216473518	-0.0170203944445134	0.0374754936005817	0.998966016407606	0.971258896937355	-0.0415718040559502	-0.0262687473532999	0.0793194868739496	0.0057450217764114	-0.0173399994115818	-0.63607119852551	2.60072376059175	-0.0843637955193272	2.67865399484052	20.3209131114889	7.6694201114616	-9.13906117953788	-21.42403818008	-4.44452322806799	GOOD	GOOD
0.0198000502515118	0.0268406235627717	-0.0170549840011712	0.0417609330615661	0.994995938835385	0.969993726932974	-0.0410431608684257	-0.0281705402303474	0.0461636665139162	-0.0443225737623085	-0.0596899090318183	-0.724865591010958	2.33658498812062	-0.00588344295768303	2.36929885508678	20.0096894811524	7.99486015070742	-8.97277993860612	-21.7501683692754	-4.05979355757404	GOOD	GOOD
0.0195052963432531	0.0250820579379804	-0.0190881081712635	0.039716432038972	0.997758918890357	0.966121069313796	-0.0434948976636148	-0.0246771928563271	-0.0672198599354514	-0.103544223916357	0.0860182435227532	-0.822110523190851	2.49029348701591	-0.013987406036013	2.31242599484052	19.9524731114889	8.0546901114616	-8.75388117953788	-22.17949818008	-3.55332122806799	GOOD	GOOD
0.0184162758158403	0.0231680658454785	-0.0165883320779479	0.0408264733333254	1.00129307244888	0.963787592680025	-0.0451981218679952	-0.0257180690855942	-0.0864429089980984	-0.0127809781364184	0.0115316706961804	-0.639522765116026	2.03311817152587	0.101024555948405	2.31242599484052	19.9524731114889	8.0546901114616	-8.75388117953788	-22.17949818008	-3.55332122806799	GOOD	GOOD
0.018449379352386	0.0213507790194099	-0.0144441431076995	0.0435904537702572	0.996554509568759	0.961450494950793	-0.0437100831967222	-0.03104919416597	-0.0346150394796517	-0.343436942203788	-0.00785588076913822	-0.389632428419716	0.332420354742365	0.149547801475235	2.31242599484052	19.9524731114889	8.0546901114616	-8.75388117953788	-22.17949818008	-3.55332122806799	GOOD	GOOD
0.0225566939238794	0.0197714293480166	-0.0198388943212176	0.0399625217878665	0.996761699321246	0.965050477218178	-0.0408950278582708	-0.0274957662359995	-0.0764118524459266	-0.110552105624278	0.0436439238796026	-0.507068957795131	-1.62997905479431	0.190861677134742	2.31242599484052	19.9524731114889	8.0546901114616	-8.75388117953788	-22.17949818008	-3.55332122806799	GOOD	GOOD
0.0193427298859916	0.0184936155452497	-0.0160261199413661	0.0387895549128849	0.998991101544339	0.967877781906808	-0.0417222886005319	-0.0241401494445749	0.0168628293653964	-0.0532372274642146	0.0535271644707035	-0.47004119407887	-2.66972047125264	0.381004438277409	2.61921070865673	20.2611107906354	7.73195414727543	-8.59079312332377	-22.0063369982199	-3.75305118142928	GOOD	GOOD
0.0208155648482657	0.0174976731602727	-0.0191356843703448	0.0386970513710989	1.00223491479731	0.970876993279697	-0.0448902188027641	-0.0248648534584115	0.139844283449312	-0.0533163994478069	0.104792180035197	-0.1595753685525	-3.04026959069054	0.475834195875189	2.67865399484052	20.3209131114889	7.6694201114616	-8.39251117953788	-21.79580818008	-3.99588222806799	GOOD	GOOD
0.0231016739862967	0.0167048427949107	-0.0183392331551348	0.0395134005044878	0.99551626797301	0.97758235979711	-0.0426997142607792	-0.0211513899207419	-0.0457682095387262	0.0458123591506878	0.0635991546499886	-0.18988012792767	-3.170292	0.565194962280906	2.67865399484052	20.3209131114889	7.6694201114616	-8.39251117953788	-21.79580818008	-3.99588222806799	GOOD	GOOD
0.02281594260695	0.0160552713068051	-0.0172125174431612	0.040487030754717	0.994888502316454	0.984030553222185	-0.040928105609686	-0.0205391666576498	-0.0350823292525495	0.114820491868358	0.104595434897981	-0.395414817486412	-2.67297132498967	0.546416967963162	2.67865399484052	20.3209131114889	7.6694201114616	-8.39251117953788	-21.79580818008	-3.99588222806799	GOOD	GOOD
0.0240515529782815	0.0155689615631613	-0.017029490347883	0.0434716307513318	1.00233196945843	0.98644052174135	-0.0421825291775658	-0.0205995299933771	-0.0247968844862906	0.0258514359440036	0.0126428747788263	-0.391087934213846	-1.28827463073864	0.41950842502433	2.67865399484052	20.3209131114889	7.6694201114616	-8.39251117953788	-21.79580818008	-3.99588222806799	GOOD	GOOD
0.0242625581091563	0.0153495782141582	-0.0141828910627724	0.0400226194264836	1.00253825065189	0.983859698040563	-0.0413548426339889	-0.0191968998390431	0.128700559337531	0.203211462156154	0.0939478349194698	-0.540563025949663	0.139763011366104	0.530765171063497	2.67865399484052	20.3209131114889	7.6694201114616	-8.39266658064004	-21.7987608010211	-3.78491392998158	GOOD	GOOD
0.0204207263161607	0.0155335806755988	-0.0136140223546587	0.0440309082781115	1.00433771599298	0.982235748135642	-0.0416055746680427	-0.0224865775601896	-0.0954033169776725	-0.00289988008130272	-0.0379190490022958	-0.788930015897519	0.509694011776313	0.489347702776719	2.67865399484052	20.3209131114889	7.6694201114616	-8.39284117953788	-21.80207818008	-3.54788322806799	GOOD	GOOD
0.0249956161025835	0.0162062450259319	-0.0112206809027949	0.04383182455787	0.998321771329412	0.979570897742399	-0.0450330824458319	-0.0233363174164126	0.00506953108715243	-0.102754652383895	-0.0184875838679971	-0.948479586322269	0.0332676966651977	0.2647965	2.67865399484052	20.3209131114889	7.6694201114616	-8.39284117953788	-21.80207818008	-3.54788322806799	GOOD	GOOD
0.024877307954804	0.0173400903136345	-0.0123173368323068	0.0423736651098221	0.999380826810323	0.980441631727207	-0.0462673946969569	-0.0257327049903616	-0.0139893323473673	0.132421994475291	-0.0586121629557621	-0.503083453807352	0.156505001066031	0.235317460262907	2.67865399484052	20.3209131114889	7.6694201114616	-8.39284117953788	-21.80207818008	-3.54788322806799	GOOD	GOOD
0.0234112836907676	0.0187823688387658	-0.0126603196609954	0.0433208419560887	0.999097328095996	0.98013220437579	-0.0463342642213573	-0.0307573835794741	0.0768500289106716	0.134719275180651	0.0320694531867347	0.279736877672981	1.02409640929651	0.233434176267145	2.67865399484052	20.3209131114889	7.6694201114616	-8.39284117953788	-21.80207818008	-3.54788322806799	GOOD	GOOD
0.0244879918409241	0.0202863366951141	-0.0150757103929796	0.0439660530947847	0.997751078731397	0.979369465867715	-0.0507321036902387	-0.0374232137286419	-0.053830389923015	0.0263560764623544	-0.0475463792803172	0.353237494600079	1.33734577000517	0.2647965	2.06710940918207	20.9351472264036	7.98244342459034	-8.57379296990825	-21.8009502045864	-3.76858683652725	GOOD	GOOD
0.0259256073388893	0.0215978375662073	-0.0103537547475064	0.0412744944882347	1.00182385104143	0.98090857389517	-0.0521734713121189	-0.0413696915386866	-0.238218922963367	0.151908957137137	0.0317671950850814	-0.26488353096116	0.595406497503153	0.476154508890479	1.93625899484052	21.0665731114889	8.04942011146159	-8.76181117953788	-21.79977818008	-3.99790922806799	GOOD	GOOD
0.026696467231979	0.0225762933934788	-0.011211592787579	0.0346926621461811	1.00031941596638	0.980816446914446	-0.0449457782371275	-0.0377580339782363	-0.0179010450349519	0.134632810486499	-0.0975169247751976	-0.301631394511745	-0.18637623114427	0.814078976387852	1.93625899484052	21.0665731114889	8.04942011146159	-8.76181117953788	-21.79977818008	-3.99790922806799	GOOD	GOOD
0.0258536565295083	0.0232680745632473	-0.0132562833775652	0.0377601984954372	1.00024004814058	0.979031664649362	-0.0404707585452699	-0.0320571955477654	0.188510023279079	0.0751515023940957	-0.130246921007618	0.163944916171538	-0.0963111658023311	0.875309031286971	1.93625899484052	21.0665731114889	8.04942011146159	-8.76181117953788	-21.79977818008	-3.99790922806799	GOOD	GOOD
0.0241316949783137	0.0238679128652979	-0.0184112819788596	0.0379088124536469	0.995600309415614	0.976085625775233	-0.0432060381300534	-0.0234551084657212	0.0703719651336657	0.0643703158430974	-0.180282128527791	0.350228810894078	1.07696353681571	0.876326873512063	2.54338500251397	20.7700836841938	8.41960013075449	-8.76181117953788	-21.79977818008	-3.99790922806799	GOOD	GOOD
0.0240253860689426	0.0245956319067846	-0.02025323172153	0.0397052015360857	1.00050909396709	0.973327541938242	-0.0457579495684465	-0.0108143198667236	0.137381894350637	0.112763488701538	-0.0409060077038916	-0.125965448528494	3.0565171148736	0.6251383864681	2.67800299484052	20.7043431114889	8.5016801114616	-8.57767447286167	-21.6072820555648	-3.99513567625538	GOOD	GOOD
0.0239195593035257	0.025591039148694	-0.0180546374785944	0.0393668722598839	0.998662092371071	0.969200949501117	-0.0495492286744082	-0.011001130644711	0.159761486511409	-0.0217126663749949	-0.0572272829974012	-1.180091308752	4.41561549292999	0.168916469490816	2.67800299484052	20.7043431114889	8.5016801114616	-8.40078117953788	-21.42235818008	-3.99247122806799	GOOD	GOOD
0.0230051576182018	0.0268905074026036	-0.0187136044879294	0.0391863786823782	0.996766948760907	0.965603029254097	-0.0549172694012966	-0.0106157066916733	-0.0408388115540088	-0.0545853877114929	-0.0184489976401581	-1.21264298697319	3.77861530229173	0.241903729171952	2.67800299484052	20.7043431114889	8.5016801114616	-8.40078117953788	-21.42235818008	-3.99247122806799	GOOD	GOOD
0.023096262850178	0.0284489328298139	-0.0154356634264153	0.0384123119892187	0.992928818378625	0.961759002087976	-0.0483877813592532	0.00518370812148021	-0.0865386135538653	-0.00627214259658189	0.0428272433927178	-0.924260438459547	2.47977722333211	0.67111935212945	2.67800299484052	20.7043431114889	8.5016801114616	-8.40078117953788	-21.42235818008	-3.99247122806799	GOOD	GOOD
0.0236730732994863	0.0301692679829167	-0.015805796399683	0.0425588023848138	0.995694733262114	0.954656643498743	-0.0382029401952903	0.0142156766628787	-0.0365665373331913	-0.0434341660673735	-0.0950580764284937	-0.847475792387999	2.9899638241031	0.58659135653072	2.67914726682939	20.3974753333686	8.13854012078248	-8.40078117953788	-21.42235818008	-3.99247122806799	GOOD	GOOD
0.0181147670893606	0.0319478768449623	-0.0188043617452036	0.0407983757985463	1.00279083045713	0.947977365829676	-0.0375735469970252	0.00791490716122565	-0.0250630775000754	-0.102690705310494	-0.0799158987413882	0.475106475338257	5.7067131195631	-0.191715389158762	2.67941299484052	20.3262131114889	8.05421011146159	-8.20956029331906	-21.2224618060585	-3.9895905212207	GOOD	GOOD
0.0187801802634099	0.0337150084919625	-0.0198470057116471	0.0397576303468619	1.00151580896454	0.939123541782634	-0.0269933626026497	-0.00203046551131075	-0.274023484464089	-0.113837471628192	-0.117683232036098	1.72434208253971	8.63206294089478	-0.944651207873525	2.67941299484052	20.3262131114889	8.05421011146159	-8.03974117953788	-21.04493818008	-3.98703222806799	GOOD	GOOD
0.0176279939420335	0.0354421123031093	-0.0218893123826319	0.0322166885295855	0.998455669332319	0.937997039754948	-0.00332811155744008	-0.00510624541400995	-0.0841396770918448	-0.0658493724245096	-0.079784542458982	0.0315134634393373	8.17832756039621	-0.971295164313747	2.67941299484052	20.3262131114889	8.05421011146159	-8.03974117953788	-21.04493818008	-3.98703222806799	GOOD	GOOD
0.0169974621932937	0.0371612632767488	-0.0180469762499604	0.034756193936181	0.999462070396024	0.951171327828548	-0.000610539920752167	0.00276049117175591	0.123976320866652	-0.150128004338379	-0.117334389550843	-4.37846078506474	2.75133258485508	-0.14528270634873	2.67941299484052	20.3262131114889	8.05421011146159	-8.03974117953788	-21.04493818008	-3.98703222806799	GOOD	GOOD
0.0107443245412959	0.0390241074464848	-0.0260131678024427	0.0369298720368827	1.00262986311292	0.978769386153125	-0.0140799380028431	0.0079913357915895	0.0605549012237182	-0.0298177044007084	-0.0304529795721226	-8.28427003333767	-5.01831405796797	0.919796942341489	2.38047124111355	20.6240309484235	8.05227925942032	-8.03974117953788	-21.04493818008	-3.98703222806799	GOOD	GOOD
0.0104566460936865	0.0413179424686824	-0.026252598224533	0.0360454716381304	1.00056261521723	1.01210861375868	-0.0300854733426516	0.00680840510036936	-0.0624136583222682	0.148118910972154	0.04272914226257	-8.69496411281404	-9.84504733759265	1.29711772744944	2.30783599484052	20.6963931114889	8.0518101114616	-8.64348446870239	-21.2536199698937	-4.20312845732558	GOOD	GOOD
0.0109728464906553	0.0443807860040641	-0.0296841275920245	0.0404117992239454	1.00306417490003	1.04087234333562	-0.0335511124912835	0.000194244625110197	0.357512237860893	0.0402071365374607	0.103865049985875	-5.78051633852586	-7.89708350497518	0.971787906285681	2.30783599484052	20.6963931114889	8.0518101114616	-9.13910117953787	-21.42492818008	-4.38052322806799	GOOD	BAD
0.011237750665139	0.0484793046700472	-0.029911240436897	0.0473902418740213	1.00002947320549	1.05580115344184	-0.0314960345612271	-0.00802961068827739	0.171297209325467	-0.0426407627536755	0.0667737343108912	-3.83920170789896	0.219008386012691	0.311152178964263	2.30783599484052	20.6963931114889	8.0518101114616	-9.13910117953787	-21.42492818008	-4.38052322806799	GOOD	BAD
0.011025289214335	0.053701341408777	-0.0215517556911787	0.0453894782398122	0.997062855720913	1.04496458610758	-0.0375937953606424	-0.0191924318813135	-0.0501819782263774	0.0404052666422098	0.103337391339116	-5.50632431614955	9.38394914817338	-0.451723063248688	2.30783599484052	20.6963931114889	8.0518101114616	-9.13910117953787	-21.42492818008	-4.38052322806799	BAD	BAD
0.0104996386858301	0.0598537554895097	-0.021451488530855	0.0476077230583666	0.995825771515881	1.02082327249022	-0.0481049820598267	-0.0291862460021936	0.0108297912886645	0.0169619635616859	0.0665921260376436	-7.75699039846869	15.3246735299676	-1.5325403110866	2.89870137766661	20.4025790294124	8.0544818736086	-9.13910117953787	-21.42492818008	-4.38052322806799	BAD	BAD
0.0114228063656393	0.0664494933708119	-0.0341062392215072	0.0444975661108377	0.960584461620577	0.991292833464182	-0.0550120637365708	-0.037852013414551	-0.650564018832894	0.146727409409959	0.200559671647261	-7.17168168771389	17.7948506273185	-2.74254883123417	3.04869499484052	20.3279931114889	8.0551601114616	-8.72371425938586	-21.2080094607482	-4.37627744752887	BAD	BAD
0.0118317473607839	0.072861831211055	-0.0213671073790905	0.0273319688494764	1.01988424169434	0.963341499639419	-0.0499494650405227	-0.0447869907323359	0.0564857663801954	0.0887017683953084	0.335155556378528	-4.32534832802408	17.5918876468507	-3.77631836050177	3.04869499484052	20.3279931114889	8.0551601114616	-8.40876117953788	-21.04353818008	-4.37305822806799	BAD	BAD
0.00889358564844391	0.0785188138472047	-0.0187842635498592	0.0897841741149496	1.0197246630376	0.939848849561595	-0.0379159521487625	-0.0462637298045322	2.97167021161414	-0.454030794783586	0.0678850317034167	-1.72120215757907	16.4372015313968	-4.54609249856644	3.04869499484052	20.3279931114889	8.0551601114616	-8.40876117953788	-21.04353818008	-4.37305822806799	BAD	BAD
0.00845518317650035	0.0829961596322985	-0.00205817838005343	0.0379842235498071	0.984000514758604	0.920224466651367	-0.0321568297576479	-0.0483455840368018	-4.96608179737889	0.211069436032536	0.866859752897238	-0.533866397213511	16.7098613927459	-4.73377783310806	3.04869499484052	20.3279931114889	8.0551601114616	-8.40876117953788	-21.04353818008	-4.37305822806799	BAD	BAD
0.00727902573906463	0.0860650496592027	-0.00962969379265741	-0.0691867473378787	0.956236298430984	0.90601323936393	-0.0368583116479361	-0.0504636030934521	-1.33583209432911	-0.612547933480371	0.0286730351011119	-1.42096753717486	17.6539256787668	-4.86101877518439	2.17606313603559	19.7353501774403	8.05516802106607	-8.40876117953788	-21.04353818008	-4.37305822806799	BAD	BAD
0.00738497311296889	0.0877707808088183	-0.0065932295658876	0.0528192061119249	1.01176388275529	0.897170624755108	-0.059785386711752	-0.0546617227155664	6.63901896755582	0.802004810059232	-0.931493351809397	-2.65445537460521	17.5653038269722	-4.8082444119985	1.94543899484052	19.5787231114889	8.0551701114616	-8.62079640874889	-21.258226938576	-4.90343165845765	BAD	BAD
0.00854192849724499	0.0883754517340709	-0.0419052227542664	0.101424617906721	1.00840384612667	0.902660810164773	-0.0819546293558043	-0.0587849525765777	-1.7446985850955	-0.713538080862062	0.0964400405081954	-1.6411969633794	14.3267279972106	-4.4293125658614	1.94543899484052	19.5787231114889	8.0551701114616	-8.76914117953788	-21.40842818008	-5.27449322806799	BAD	BAD
0.00942239266978333	0.0881472897807874	0.00486476090891584	-0.00944858447214352	0.988350068050691	0.928297965553559	-0.0883570456640268	-0.0565700260062073	-3.73148219843507	-0.868152448098142	0.517869717788394	1.110483869282	7.48087073271627	-3.92725506694302	1.94543899484052	19.5787231114889	8.0551701114616	-8.76914117953788	-21.40842818008	-5.27449322806799	BAD	BAD
0.00976221215580384	0.0873602634619804	-0.010540265056126	0.0217581412945761	0.999588730424992	0.965402851323825	-0.0799606637815842	-0.0459278709419298	3.9128017902448	0.352270396973436	-0.515846173622638	3.99248997963717	1.0414854409237	-3.11881615464155	1.94543899484052	19.5787231114889	8.0551701114616	-8.76914117953788	-21.40842818008	-5.27449322806799	BAD	BAD
0.00824852534515659	0.0864539355828299	0.00614385193111414	0.0996310819747873	1.03613065698558	0.996191930078638	-0.0614532283413353	-0.0258381474285656	0.78315550226266	-0.505518298828683	-0.0360942049088586	5.902631843319	-1.37028626478517	-2.469797558282	2.51903268356457	20.4563066622566	8.05328865135007	-8.76914117953788	-21.40842818008	-5.27449322806799	BAD	BAD
0.00810401184887622	0.0859649929468786	-0.0199828657296181	0.0187536427540351	0.982086994355667	1.01602870843752	-0.0437876944621782	-0.00839763317591869	-3.91722076966869	-0.26864276026318	0.800051490348088	5.76465877068427	-0.108387790253433	-2.11482791945892	2.67711799484052	20.6981731114889	8.0527701114616	-8.76914117953788	-21.40842818008	-5.27449322806799	BAD	BAD
0.0100770835115601	0.0863219410777766	-0.0146323783356238	-0.00340858843450157	0.986126667310495	1.02806476211845	-0.03850908236567	0.00378145544157636	2.00296932299754	-0.39202479935303	-0.0328972711286492	4.38206615058109	2.25107854967635	-1.54665022028555	2.67711799484052	20.6981731114889	8.0527701114616	-8.76914117953788	-21.40842818008	-5.27449322806799	BAD	BAD
0.0132328972115814	0.0877710656980132	-0.0259711486077621	0.0830233190195357	1.01916287756914	1.02955998988619	-0.0382508640602095	0.00294834722021538	2.23580703787628	0.363376332537604	-0.0277895437468945	3.781866	3.3747308785474	-0.810865835963742	2.67711799484052	20.6981731114889	8.0527701114616	-8.76914117953788	-21.40842818008	-5.27449322806799	BAD	BAD
0.0116353566539125	0.0904273325437979	-0.0150149286669499	0.0497201352331313	1.00840925818087	1.03142775488901	-0.0496642551370082	-0.00733476134449007	-2.88781217439453	-0.787626809886267	0.626229340167336	4.70171893019416	3.80807940730954	-0.49137182190701	2.67711799484052	20.6981731114889	8.0527701114616	-8.76914117953788	-21.40842818008	-5.27449322806799	BAD	BAD
0.0106890988288404	0.094315397263235	-0.00947956695526545	0.00890529961336582	0.990126277792197	1.03096883061015	-0.0552293483549413	-0.0193407460942459	0.045950849979001	0.201420798535976	0.312812957536668	6.07627294347793	3.35711208348027	-0.2777050515408	2.96521502020377	20.4064618404256	7.7556747641513	-8.76914117953788	-21.40842818008	-5.27449322806799	BAD	BAD
0.0108929779324061	0.0993596752028778	-0.0111760227539112	0.0639356331224741	1.00955747443386	1.02756471949227	-0.0524107445781602	-0.0268338891576552	2.36688797185024	0.000142378220891526	-0.157062432448997	6.16155381156023	1.80716897392671	0.205182439601269	3.04793599484052	20.3227031114889	7.67037011146159	-8.57959693971532	-21.5939062396426	-5.27518849469269	BAD	BAD
0.0129416683358132	0.105392853998224	-0.00872280205119261	0.0698922047576453	1.01125306770962	1.01881337699164	-0.0402533743080169	-0.0239680855438244	-1.51025342275844	-0.035202673575379	0.268953396808286	5.40725844096394	0.147670487717391	0.756554625191491	3.04793599484052	20.3227031114889	7.67037011146159	-8.39156117953788	-21.77790818008	-5.27587822806799	BAD	BAD
0.0173160097678044	0.112150196538548	-0.0175433394001521	0.019502822485897	0.984667434233205	1.00367485629565	-0.0124139589652667	-0.00549243767139422	-1.30648668886109	-0.270273170970322	0.231727814152653	3.88005291432468	-1.03216289459335	1.17648390573972	3.04793599484052	20.3227031114889	7.67037011146159	-8.39156117953788	-21.77790818008	-5.27587822806799	BAD	BAD
0.0254868675620205	0.11917746537498	-0.0106973051474568	0.0420446394926115	0.9951545892116	0.988139233983892	0.0122618501264539	0.0157015426678696	1.86829700500676	0.2899974299851	-0.344555994904971	1.6611042231336	-2.61761143187346	1.41175071867352	3.04793599484052	20.3227031114889	7.67037011146159	-8.39156117953788	-21.77790818008	-5.27587822806799	BAD	BAD
0.0169719970624997	0.125787816736113	-0.0206095449302567	0.0643395062618499	1.00212974901967	0.969510226699867	0.029808483465879	0.0314376745799837	-0.112545474719317	0.0685765981889125	-0.262653559963762	-0.0180598877291782	-5.21679418205716	1.29424901031699	3.33580431022963	19.751275192741	7.67332676875189	-8.39156117953788	-21.77790818008	-5.27587822806799	BAD	BAD
0.0172787090476624	0.131231299016568	-0.00559254054317335	0.0246130607215542	0.991668044887751	0.964667818325885	0.041430984204426	0.0435410103606809	-1.42152810377933	-0.145616626864102	-0.38068013244042	-2.07316158980628	-7.33112929107161	0.803716772355881	3.42180899484052	19.5805531114889	7.6742101114616	-8.68144496831322	-21.9272138566755	-5.43131622972422	BAD	BAD
0.0182411755708637	0.134921699904415	-0.0126762296280347	0.0231036303871218	0.987437901575366	0.969229601483769	0.0404768751162111	0.05113370804457	1.17682283094004	0.237001031533671	-0.814094793243311	-5.51243647509274	-7.16554973389263	0.411142201428333	3.42180899484052	19.5805531114889	7.6742101114616	-9.12162117953788	-22.15392818008	-5.66734222806799	BAD	BAD
0.0246875383412606	0.136528749997702	-0.0299089734103739	0.0592603826721517	0.946753461308443	0.971018074977773	0.0252828447566836	0.0501242130983356	1.91305857060412	0.315787182265333	-0.9282259	-9.35921537595027	-4.1172086762173	0.240064653631395	3.42180899484052	19.5805531114889	7.6742101114616	-9.12162117953788	-22.15392818008	-5.66734222806799	BAD	BAD
0.0299353245631128	0.13606088774908	-0.020267620915197	0.0829365894790119	1.10261225752048	0.969553069826449	-0.00304013281390205	0.0401328485158719	-0.376152708662356	0.528944513529564	-1.11588106824205	-12.0432413800035	-0.421158275057067	0.128811360146246	3.42180899484052	19.5805531114889	7.6742101114616	-9.12162117953788	-22.15392818008	-5.66734222806799	BAD	BAD
0.024892897919582	0.133906563138766	0.0177764135345693	-0.0218766540687959	0.970078490683247	0.964038791343466	-0.0406887192126267	0.0228171850042561	-5.16091247293138	-2.21137127384918	-0.0029083707806396	-12.9249798975149	1.63140515929709	-0.130764242740942	3.13640865012469	20.1470820286101	7.67127880237078	-9.12162117953788	-22.15392818008	-5.66734222806799	BAD	BAD
0.0253022899936791	0.130556324360308	0.0409297335321387	-0.00537694611326872	0.970224334896532	0.95406383535593	-0.0784558068038318	-0.0049890583433075	4.26942571518589	2.03004959086955	-1.13580304924903	-11.6398740124921	1.59304806056155	-0.549573780486184	3.04793599484052	20.3227031114889	7.67037011146159	-8.97131254538708	-21.9989113336883	-5.50508098466456	BAD	BAD
0.0277604755803902	0.126221117607799	-0.0784360873845787	0.111678550531887	0.999019961350483	0.944485818547929	-0.103587133292128	-0.0284976040235604	2.03775225281048	0.827075186021611	-0.436605314767122	-8.32387941738208	0.442066708719361	-0.475017343171448	3.04793599484052	20.3227031114889	7.67037011146159	-8.76087117953788	-21.78187818008	-5.27790522806799	BAD	BAD
0.0290192588219174	0.120841978484362	0.00482389108472226	0.0287912466114643	1.00172521546043	0.935443481464133	-0.10956313095626	-0.0491202962103456	-5.5132676637045	-1.63197510133369	1.00168886950028	-4.48315719186576	-2.99425856079116	0.487130601460095	3.04793599484052	20.3227031114889	7.67037011146159	-8.76087117953788	-21.78187818008	-5.27790522806799	BAD	BAD
0.0300415786587837	0.114459341953201	-0.0133300194415779	-0.0324650079003416	0.965588775993509	0.932120959825357	-0.0996382826401186	-0.0625241528521243	0.766511819141288	0.567002836737061	0.458323826880389	-2.19150616089564	-10.2431742731913	1.56469345819142	3.04793599484052	20.3227031114889	7.67037011146159	-8.76087117953788	-21.78187818008	-5.27790522806799	BAD	BAD
0.0303669090877122	0.107552684015817	-0.0184931189731906	0.0770370952806064	1.0068792466379	0.938483358499127	-0.0915501006156561	-0.0632398978150434	4.24699982272305	0.57678075305312	-0.42719528192924	-0.959144717710428	-19.1305800941546	2.36944539461643	2.2130036532097	20.0460025852107	8.29985927068651	-8.76087117953788	-21.78187818008	-5.27790522806799	BAD	BAD
0.0327733222386404	0.100970083722094	-0.00982234911656652	0.0702173171512967	0.997808270384866	0.946567934782185	-0.0833958381733084	-0.047488987013035	-3.27809629199829	-0.594638782023	0.628953627721855	-0.0654210285628082	-24.5726872132455	2.88663014139921	1.94402899484052	19.9568631114889	8.5026501114616	-8.76087117953788	-21.78187818008	-5.27790522806799	BAD	BAD
0.0355793432481118	0.0954172236296251	0.00290471194612845	-0.0107670482756775	0.989336625193685	0.954809163167445	-0.0596408109604628	-0.0241813938971472	-1.54375050053792	-0.348675404820827	0.480051184526365	-0.00851421535878169	-25.5736089742547	3.70732187573177	1.94402899484052	19.9568631114889	8.5026501114616	-8.76087117953788	-21.78187818008	-5.27790522806799	BAD	BAD
0.0473825968542917	0.0910636044448866	-0.0518610332228435	0.037679296558504	1.00493475595104	0.957855252371774	-0.0466502936332317	0.00656479344511385	3.41862415549332	0.854102904777466	-0.347328534967663	-2.04447241349624	-24.8029837946512	4.32991291090699	1.94402899484052	19.9568631114889	8.5026501114616	-8.76087117953788	-21.78187818008	-5.27790522806799	BAD	BAD
0.0500517555983198	0.0875967344460758	-0.0335629496308061	0.0769812473747832	1.00204013034869	0.958812469464867	-0.0589378464118026	0.0320014956834717	-0.630149638492527	-0.991668383351526	0.0385341101452192	-5.43097349778687	-23.0501356711636	3.66665707783385	1.94402899484052	19.9568631114889	8.5026501114616	-8.76087117953788	-21.78187818008	-5.27790522806799	GOOD	BAD
0.0497898247281825	0.0844640749399492	-0.0186726130248577	0.0147513083886702	0.990685932985849	0.962231466579689	-0.087100433067015	0.0420564287751868	-2.36455	0.196270287233605	0.46714567379209	-5.62267943284608	-18.9974463576533	2.09073519992611	2.49335039652932	20.5123447082472	8.16554409542294	-8.76087117953788	-21.78187818008	-5.27790522806799	GOOD	BAD
0.0542558680456753	0.0811513389846603	-0.0420121281913583	0.0228824788665517	0.990759707812011	0.959393542200979	-0.109690693172953	0.0300400259546093	1.64239783163689	-0.00751331404115116	0.176971333079915	-0.104593903722032	-12.8498972626078	0.20119960631856	2.67711799484052	20.6981731114889	8.0527701114616	-8.5926918957117	-21.7829219509076	-5.07278557284776	GOOD	GOOD
0.0442255746659191	0.0774786373818456	-0.019325332013766	0.0742820944216986	1.01117686481926	0.949115070338786	-0.110786394091992	0.00585730898310327	1.24574124381965	-0.0702144894750956	0.05328006	8.03501105427492	-7.42805138948525	-1.34494967049097	2.67711799484052	20.6981731114889	8.0527701114616	-8.39189117953788	-21.78416818008	-4.82787922806799	GOOD	GOOD
0.053577651862584	0.0736854852837366	-0.0276705457595051	0.051636943107092	0.998370764325765	0.937136726947571	-0.0943110088277919	-0.0160940705688471	-1.8250546387443	0.0492692272730738	0.14470251818211	14.071230973974	-4.64131740695774	-1.872939	2.67711799484052	20.6981731114889	8.0527701114616	-8.39189117953788	-21.78416818008	-4.82787922806799	GOOD	GOOD
0.0537351868314309	0.0702501853938261	-0.0467474564109141	0.0340251458513869	0.994634843121247	0.927026404924252	-0.064070967637555	-0.0327821750679225	0.625198904047617	0.461868171796927	-0.462813740115609	15.623775300872	-5.01350181323127	-1.50180336735165	2.67711799484052	20.6981731114889	8.0527701114616	-8.39189117953788	-21.78416818008	-4.82787922806799	GOOD	GOOD
0.0631652596424128	0.0677518410171845	-0.0439775526528368	0.0765876814038271	1.01186482548838	0.923854718373141	-0.0352314003887898	-0.0443613096375602	1.5782474843846	-0.150587319080217	-0.910559021020374	13.8215962071879	-8.09058401132544	-0.41680938233871	2.40751068730632	19.8644867010521	7.76959617157689	-8.39189117953788	-21.78416818008	-4.82787922806799	GOOD	GOOD
0.0673097123208844	0.0668753428119802	-0.0330439743524741	0.0456311376522093	1.01231323134416	0.936212666786507	-0.00727855201851597	-0.0442837041775226	-2.72843574029306	-0.146633855561812	-0.398672536944485	11.053078419426	-12.1455048913875	0.819475021208464	2.31396199484052	19.5752131114889	7.6713401114616	-8.56774368285637	-21.791588859083	-4.43332823818031	GOOD	GOOD
0.0719306646129243	0.0683163253618054	-0.0349953003814688	-0.0222625332303722	0.994236852680073	0.954297814959942	0.0166749589962031	-0.0286130632904767	-1.66070419690605	-0.361844331537309	-0.328248643036417	8.53135552342264	-14.8637138055941	1.656924590553	2.31396199484052	19.5752131114889	7.6713401114616	-8.76181117953788	-21.79977818008	-3.99790922806799	GOOD	GOOD
0.0613713811101788	0.0724677869630614	-0.0195097042918485	-0.0106425940965818	1.00374910147167	0.970873976344381	0.0374516291429828	-0.00850117311541793	0.737230678840152	-0.163013430424745	-0.104291594637071	5.96256109503983	-15.1792098009758	1.974985	2.31396199484052	19.5752131114889	7.6713401114616	-8.76181117953788	-21.79977818008	-3.99790922806799	GOOD	GOOD
0.0704540801574389	0.0790862340419186	-0.0259088852973601	-0.0183817987148474	1.00902157897987	0.985114814438937	0.0594202020140104	0.000459248815747793	-1.59123625320937	0.120728121470045	0.851131890077364	2.68624252805024	-14.2498717858911	2.00473667968507	2.31396199484052	19.5752131114889	7.6713401114616	-8.76181117953788	-21.79977818008	-3.99790922806799	GOOD	GOOD
0.0813900989399599	0.0871664755993138	-0.0261126833081718	-0.0227395628416645	0.999715228318742	0.995823189672495	0.0725980619076263	-0.00623806777976153	1.19485056181907	-0.0352801120123597	1.157474	-1.25328981735809	-14.3767743941329	2.18601363399477	2.31283186281431	19.8527870751662	7.95339487203965	-8.76181117953788	-21.79977818008	-3.99790922806799	GOOD	GOOD
0.0821661631707277	0.095121239148386	-0.021409537952656	0.0991747121301286	1.01538979760717	1.0064279650555	0.0720808902861149	-0.0247635320562531	5.81757420618985	0.627559868910357	1.0223219495533	-5.41276075599876	-16.6378914958078	2.37168382509778	2.31242599484052	19.9524731114889	8.0546901114616	-8.76606764661017	-21.6180468336148	-3.77448925119599	GOOD	GOOD
0.0696687432082837	0.101421529265107	-0.0231784245971888	0.15400013304399	1.01813079386686	1.017174673354	0.0552237995889703	-0.0384015784470009	-0.136357582379057	-0.0183137162043881	2.05261258381277	-9.60434056137844	-19.1291107907519	2.43300214701507	2.31242599484052	19.9524731114889	8.0546901114616	-8.77041117953788	-21.43259818008	-3.54649922806799	GOOD	GOOD
0.0740105460951178	0.105498175451396	-0.0279613998430432	0.110439368079014	1.01863999746478	1.02206964191043	0.0312407182133429	-0.0462701959059339	0.419315462491269	0.256890343328287	1.72766591257865	-12.9871576814133	-18.5565210058829	2.21794604255239	2.31242599484052	19.9524731114889	8.0546901114616	-8.77041117953788	-21.43259818008	-3.54649922806799	GOOD	GOOD
0.0752323650811658	0.108069093345879	-0.00907151000438438	0.0640309795015834	0.990335605743008	1.02057574148146	0.00652214190616281	-0.048599744151064	-1.75068633675064	-0.0402060621531073	1.24024323518131	-14.4355600281628	-13.8662388965922	1.47981853530322	2.31242599484052	19.9524731114889	8.0546901114616	-8.77041117953788	-21.43259818008	-3.54649922806799	GOOD	GOOD
0.0751467824883791	0.110486215827918	-0.0285652344198097	0.0185932597534826	0.946221903155101	1.00972542816532	-0.0208107538968903	-0.0551225329973518	-0.916121823545946	1.4117676195677	-0.0942429151026502	-13.3563936015044	-6.88114690420384	0.529919026490782	2.30908105836022	20.4946005943695	8.05259132778769	-8.77041117953788	-21.43259818008	-3.54649922806799	GOOD	BAD
0.0758612675459168	0.113697715634794	-0.00879580254960972	0.0361088092945589	0.97445187425726	0.986441663186517	-0.044727511254384	-0.0712967657450509	1.15111810524911	-0.567504240468523	-0.60478137850589	-9.53449866841022	0.118014439593473	-0.452680745298619	2.30783599484052	20.6963931114889	8.0518101114616	-8.5764570610565	-21.6286875638195	-3.11913026009183	GOOD	BAD
0.0765200219759309	0.117653927309761	0.00749613567404848	0.0168942304155058	1.00024640336844	0.956249504128946	-0.0573237211840613	-0.0837944992627774	-1.84895337872356	0.142384138135287	-0.755109966881769	-4.41270427490262	5.74613339263627	-1.65341660128401	2.30783599484052	20.6963931114889	8.0518101114616	-8.39345117953788	-21.81370818008	-2.71588522806799	BAD	BAD
0.0772945257833255	0.121493439084005	-0.0130902029620035	-0.0450062995905234	0.973313501396437	0.92639551358834	-0.0692886816568772	-0.0867745968823108	-1.96037897447088	-0.384697222046579	-0.538845101111545	-0.871817960307483	8.67294124396619	-2.90669362502303	2.30783599484052	20.6963931114889	8.0518101114616	-8.39345117953788	-21.81370818008	-2.71588522806799	BAD	BAD
0.0766309820293044	0.124197312148971	0.0278109721140837	0.0135799051428407	0.986952801595063	0.903269640102524	-0.0875022798258812	-0.0806105553196148	3.70790719482528	-0.182116674512839	-1.10294465430947	0.65340388279789	8.48351508788345	-3.55739870144469	2.04021812273503	20.6912727747303	7.77283854348407	-8.39345117953788	-21.81370818008	-2.71588522806799	BAD	BAD
0.0756414754195437	0.125090992634991	0.00836364324543851	0.0816807572761711	1.01649164624479	0.890031930646249	-0.105054278322951	-0.0793688704904481	0.857711683535187	0.450090327841611	-0.25075352094284	1.45016607911155	5.56584783198949	-3.74135388953758	1.93779499484052	20.6893131114889	7.66607011146159	-8.39345117953788	-21.81370818008	-2.71588522806799	BAD	BAD
0.0756796818757063	0.123897154181077	-0.00485540753853036	0.00982425801896678	0.984869481927243	0.891496009799854	-0.116435708045234	-0.0881354942326655	-3.49386843376691	-0.940994918778931	0.617864534139284	3.19437805007995	0.221609418154267	-3.69694627632111	1.93779499484052	20.6893131114889	7.66607011146159	-8.39327491687968	-21.8103645308668	-2.95517460568367	BAD	BAD
0.0744865750536278	0.120690128698132	0.0226377723882107	0.0028003783852616	0.976020774827075	0.913079185111425	-0.115137872733691	-0.092928133889316	2.13832002896213	-0.813026475558015	-0.00446828287455595	6.02623690461975	-6.82941254730627	-2.82733842484662	1.93779499484052	20.6893131114889	7.66607011146159	-8.39312117953788	-21.80744818008	-3.16388422806799	BAD	BAD
0.0740198978460932	0.116032543742036	-0.000224381116044715	0.101123963303755	1.01886130869287	0.945237602456152	-0.104064218563763	-0.0843359758434401	2.64009155049554	0.493180282928973	0.0813792120038726	8.14022607577451	-13.8870897875762	-1.28461446088656	1.93779499484052	20.6893131114889	7.66607011146159	-8.39312117953788	-21.80744818008	-3.16388422806799	BAD	BAD
0.072061198749263	0.110853694739756	-0.0204694356823529	0.0571902903300367	1.01212765701677	0.973494120206744	-0.0899551343614236	-0.0632707119930652	-3.73403690836909	-1.10298503874895	0.632720224612152	8.89314768524902	-17.6751277701646	0.337620733709004	1.93998224646282	20.4267068402553	7.94268510624866	-8.39312117953788	-21.80744818008	-3.16388422806799	GOOD	BAD
0.0710276296251435	0.105932573786351	0.00180082649905997	-0.00364669549431214	0.98196053629348	0.996059735505134	-0.0836932041986751	-0.0336849037764244	0.00605748813159424	-0.961273852620647	-0.262964270825325	8.29736950671018	-16.2590044265351	1.49531427919964	1.94084899484052	20.3226431114889	8.0523001114616	-7.98744154715595	-21.8099714804562	-2.66909141174575	GOOD	BAD
0.0689839287109202	0.101649798103176	-0.0217498411374442	0.074333380955836	1.00741550022783	1.00643592883056	-0.0820759886674873	-0.0133156989025063	3.21152570406665	0.639663357522707	-0.901663377896005	7.60339879206073	-10.602279078401	1.852829	1.94084899484052	20.3226431114889	8.0523001114616	-7.65517117953788	-21.81203818008	-2.26383322806799	GOOD	GOOD
0.0689041519570751	0.0981790638977087	-0.0340576788311787	0.0748404020417066	1.01929175806443	1.00211329634881	-0.0812597095223935	-0.00880268258753015	-1.9791544474834	-0.642985077113585	-0.246818755104572	8.42414913602871	-4.01311618056116	1.92094210676583	1.94084899484052	20.3226431114889	8.0523001114616	-7.65517117953788	-21.81203818008	-2.26383322806799	GOOD	GOOD
0.069171453832888	0.0956769218447664	0.00216522683204943	0.0154312355943131	0.997620409182249	0.992022451725095	-0.0788369008733865	-0.0157528894282741	-1.4100258777033	-0.854050505786614	-0.208398569393644	10.5521447552738	-0.215078857913146	2.04357536608235	1.94084899484052	20.3226431114889	8.0523001114616	-7.65517117953788	-21.81203818008	-2.26383322806799	GOOD	GOOD
0.0746547025479351	0.0943749933226154	-0.0169681142230183	0.0462108371174095	0.999744836832622	0.984747133097934	-0.0624521781332507	-0.0238898342881542	2.04479842778936	0.489430715531688	-0.532423850054233	12.4763820626933	-1.47706968342454	2.47702648172663	2.20071269700484	20.5840905696283	7.77892481374311	-7.65517117953788	-21.81203818008	-2.26383322806799	GOOD	GOOD
0.0770946121687018	0.0945858155907996	-0.0255639459562874	0.071816510418182	1.01167540121701	0.989076844203849	-0.0428274665006676	-0.0294642380586565	-0.321456147481386	-0.180252798624869	-0.0567629396546745	13.4384221788797	-7.22106771976656	3.18629636399913	2.30707699484052	20.6911031114889	7.6670301114616	-7.87014486563245	-21.6016761970877	-2.26304525311816	GOOD	GOOD
0.07068020830404	0.0965250324103563	-0.00984917333090368	0.0240855592258252	1.00462876437748	1.00260283794059	-0.0195304338344076	-0.0253820492772413	-2.07890343874548	-0.144510580037146	0.392756663606681	14.2099984295935	-13.8189598255148	3.78204308799346	2.30707699484052	20.6911031114889	7.6670301114616	-8.03275117953788	-21.44255818008	-2.26244922806799	GOOD	GOOD
0.0747698793893655	0.100107658630664	-0.0142845210177852	0.0173385898124913	0.988994662823161	1.02470705271995	0.00138107097484787	-0.00782599202657763	0.712297054664051	0.231935608968246	0.136509543781636	14.1418381321984	-17.0360238721757	3.5675289889527	2.30707699484052	20.6911031114889	7.6670301114616	-8.03275117953788	-21.44255818008	-2.26244922806799	GOOD	GOOD
0.075655171288836	0.104913045301193	-0.0195347892053028	0.0549290654856881	1.00910024538206	1.04910249867239	0.0107534268404911	0.00432879394376574	0.862133125179354	0.3019027	-0.0944325648901901	11.8969237644288	-14.8550577938636	2.83171599695648	2.30707699484052	20.6911031114889	7.6670301114616	-8.03275117953788	-21.44255818008	-2.26244922806799	GOOD	GOOD
0.0753087593642993	0.110301251435066	-0.00693040535761795	0.0424334646241142	1.00595794055796	1.05714710257212	0.00943870148079007	-0.00856000071737281	-1.324020946527	-0.156954179585132	0.343317795626445	9.0763708239039	-7.99903071935723	1.559953698831	2.04655902168934	20.9548893445711	7.93567798657359	-8.03275117953788	-21.44255818008	-2.26244922806799	GOOD	BAD
0.0771708858412722	0.115572663250924	-0.000381146261270186	0.0233346863298824	0.99331984919859	1.05104268212038	0.0124884991247683	-0.0252388194887778	-0.156990587726018	0.356497131192666	-0.0151121552116726	6.22830892260844	-0.0905289481200435	0.407955151746258	1.93625899484052	21.0665731114889	8.04942011146159	-8.45813813260955	-21.8897415766422	-2.08039621533868	GOOD	BAD
0.0636126230366511	0.12007938166749	-0.0116006749152665	0.0473061218410529	0.999202278795819	1.03356328644163	0.0177461537772327	-0.0302964216287041	1.12671168629545	0.325759684243749	-0.339294764017778	2.75689835614504	4.70859645177435	0.08156201	1.93625899484052	21.0665731114889	8.04942011146159	-8.75505117953788	-22.20186818008	-1.95332622806799	BAD	BAD
0.076212431734885	0.123299435165004	0.00146014855889138	0.0530534653905588	1.00586833326773	1.01128411368198	0.0187198976411683	-0.0360793766110085	-0.691142155881613	-0.0241836336535774	-0.0762357587519973	-0.00895640644508078	5.61410023274359	-0.428698112736236	1.93625899484052	21.0665731114889	8.04942011146159	-8.75505117953788	-22.20186818008	-1.95332622806799	BAD	BAD
0.0732209721496155	0.124911050091771	0.00117979399312775	0.026076276112925	0.999821337390071	0.991042734079946	0.0163050235073904	-0.0498136171035691	-0.920278809136276	0.300110726971657	0.0105243058591707	-0.782713390295347	5.92336225858225	-1.5439769839911	1.93625899484052	21.0665731114889	8.04942011146159	-8.75505117953788	-22.20186818008	-1.95332622806799	BAD	BAD
0.0735926385799237	0.124780548886979	-0.00544845232913022	0.032677688615158	0.997180299443076	0.974366060504457	0.00872538208716303	-0.0780428516239709	0.730281613153482	0.149610793894774	-0.264094112554561	0.388519387894642	8.34916441977178	-2.57314834850746	2.71167865285406	20.2940687611027	8.0544146017418	-8.75505117953788	-22.20186818008	-1.95332622806799	BAD	BAD
0.0748602584243922	0.122806906439224	-0.000382132291070503	0.0456137278495222	1.003819060824	0.951321989449529	0.0105669611504328	-0.100374321966733	0.00500306513727733	0.0462407994408964	-0.120634418167558	0.708257567558845	10.843001414819	-3.09708783449976	3.05098999484052	19.9560331114889	8.0566001114616	-8.31103577689172	-21.9768881256374	-1.44254270822346	BAD	BAD
0.0757461084019803	0.118821464248578	0.00183052300327651	0.0281692120062531	1.00107542708887	0.931033976250059	0.00989455136464829	-0.102100045173818	-0.664133793095199	0.27006434240945	0.119425490937475	-2.39896937981453	10.105631982429	-3.29146696299158	3.05098999484052	19.9560331114889	8.0566001114616	-8.02532117953788	-21.83211818008	-1.11386422806799	BAD	BAD
0.0774373786034997	0.112714054329661	-0.00655723214752445	0.0253812836740308	0.996703059114054	0.918913166414798	0.0043603611860087	-0.0993416789975021	0.490051917202295	0.238127338860775	-0.0360882149682289	-6.97980164966443	6.23870856201071	-3.1505970752418	3.05098999484052	19.9560331114889	8.0566001114616	-8.02532117953788	-21.83211818008	-1.11386422806799	GOOD	BAD
0.0779834080468914	0.104616521699146	-0.00956962550794805	0.0454696887574265	0.997364319667653	0.917479019118397	-0.00653472067540208	-0.0952213391822992	0.172466057631089	0.224118517021345	0.0385484842374053	-9.51779012028541	1.29877922993623	-2.73036889498334	3.05098999484052	19.9560331114889	8.0566001114616	-8.02532117953788	-21.83211818008	-1.11386422806799	GOOD	BAD
0.0787922611481719	0.09496785568885	-0.0142750634166595	0.0352352319329888	0.993217575660902	0.92083254229429	-0.017798766926904	-0.086492242180582	-0.760574991436317	0.2425271	0.199106361050799	-9.43200824155025	-2.65289166522921	-2.35418846985445	2.79512489977211	20.2109362429864	8.05495437564583	-8.02532117953788	-21.83211818008	-1.11386422806799	GOOD	GOOD
0.0814831378900708	0.0844992794138877	-0.016527547819603	0.0287357129378096	0.992383287102111	0.928323799097463	-0.0190994926337033	-0.0792314595680653	0.0903565562905356	0.324133271316443	0.195156519895706	-8.53944248075689	-4.86062266943552	-1.77906961888544	2.67941299484052	20.3262131114889	8.05421011146159	-8.49367502501611	-21.5884950432655	-2.11918070140142	GOOD	GOOD
0.0713535552847772	0.074139713237404	-0.0165332809596549	0.0401366878235819	1.00140761613484	0.94067778323835	-0.0187868096824236	-0.0679933429154709	0.422226283968133	0.239119030663171	0.0918287414736622	-8.90535720311572	-5.40743298727244	-0.88886026220538	2.67941299484052	20.3262131114889	8.05421011146159	-8.77102117953788	-21.44422818008	-2.71450122806799	GOOD	GOOD
0.0728860084222929	0.0648137399730563	-0.0175202426834315	0.0377032244790835	1.00220826090903	0.952478803994196	-0.024807387333831	-0.0571252913730473	-0.456148146774831	0.101851694706791	0.305266070272487	-10.5328676309937	-4.91743017019679	0.0686452282458836	2.67941299484052	20.3262131114889	8.05421011146159	-8.77102117953788	-21.44422818008	-2.71450122806799	GOOD	GOOD
0.0731395211725101	0.0572294793756301	-0.0256387386290066	0.028673660779937	0.993174630234382	0.960206712296951	-0.0370381268265672	-0.0498267492209588	-0.067701859320126	0.34842379111674	0.211744793644976	-12.5102834632252	-3.37058294103259	0.845541983004482	2.67941299484052	20.3262131114889	8.05421011146159	-8.77102117953788	-21.44422818008	-2.71450122806799	GOOD	GOOD
0.0741665011952993	0.0517422890063808	-0.0262455876940488	0.041278540729907	0.993412645846353	0.961741716097771	-0.04838785950147	-0.0458654836797012	0.493227361226947	0.237075430966002	-0.0527150781063947	-12.7890342249633	-1.1096409038146	1.30120904974646	2.67845141790822	20.5840862217108	8.35937098373041	-8.77102117953788	-21.44422818008	-2.71450122806799	GOOD	GOOD
0.0751230881851296	0.0483031486837972	-0.0294663496026838	0.0434070087941519	1.0010778849175	0.953955216726589	-0.0571564054011674	-0.0512497656433809	-0.03746336708124	0.285411841683017	-0.0890036052420332	-11.0564302631123	1.38245527930086	1.41349545346722	2.67800299484052	20.7043431114889	8.5016801114616	-8.61443607031631	-21.8906569909787	-2.53961557967004	GOOD	GOOD
0.0751034596865719	0.0465281301027752	-0.0342887627093333	0.03810009050763	0.996598310867301	0.943055809281588	-0.0573931949879335	-0.0598718567609039	-0.0815739682925273	0.280623135199722	-0.194401945459118	-8.63483169677686	3.167428854582	1.4748019703696	2.67800299484052	20.7043431114889	8.5016801114616	-8.37725117953788	-22.56687818008	-2.27471022806799	GOOD	GOOD
0.074312644420028	0.0458975419202847	-0.0322632232669872	0.0432843534599301	0.995520205953242	0.937437189803141	-0.0508883679084181	-0.0722185071224352	0.329112034494513	0.121791822003576	-0.502916991517891	-7.26284133539651	2.85749520398814	1.92878634607044	2.67800299484052	20.7043431114889	8.5016801114616	-8.37725117953788	-22.56687818008	-2.27471022806799	GOOD	GOOD
0.0750054368105511	0.0459756884512683	-0.0346204681115689	0.0447570580303496	1.00286292520336	0.940489062403137	-0.0435914096680112	-0.0785189817943077	0.176434726072444	0.22504746628325	-0.6215053	-7.27009236152129	0.354420031237273	2.29431245290173	2.67800299484052	20.7043431114889	8.5016801114616	-8.37725117953788	-22.56687818008	-2.27471022806799	GOOD	GOOD
0.0742721794595749	0.0465308153222966	-0.0358455415292114	0.0397117176312682	1.00023910553961	0.947339120167596	-0.04199345517596	-0.0820345583197724	-0.0461732271551143	0.101520216221899	-0.580100105677903	-7.598864	-2.33405592010795	2.50349816982496	2.92924431506733	20.1956885800648	7.94155265731139	-8.37725117953788	-22.56687818008	-2.27471022806799	GOOD	GOOD
0.0741123397222664	0.047534257630184	-0.0345749802632949	0.0399572019448721	0.993645406245081	0.955220509447355	-0.046927918503624	-0.078056493761462	0.32854736042113	0.204986049089626	-0.642797468430626	-7.34082571692472	-3.15015448966116	2.92713692499969	3.05023099484052	19.9507431114889	7.6718201114616	-8.69214884855973	-22.2559771720314	-2.46045483820642	GOOD	GOOD
0.0730926945702834	0.049074262730145	-0.0377048335123339	0.045942963364941	0.997685011602343	0.964742740853019	-0.0523359824829848	-0.0745739990274066	0.488176666549779	0.182170346447091	-0.6828494	-6.79801738836182	-2.62069759768378	3.49875283531172	3.05023099484052	19.9507431114889	7.6718201114616	-9.13206117953788	-21.82164818008	-2.71994022806799	GOOD	GOOD
0.0745407960112218	0.0512255209611783	-0.0397696530684007	0.0427877121188142	0.99889735534579	0.974746454884025	-0.055289568747033	-0.0733168169983278	-0.0276701329249541	-0.0753657909784002	-0.518254082465875	-6.67882442713113	-2.55425403083262	3.746252	3.05023099484052	19.9507431114889	7.6718201114616	-9.13206117953788	-21.82164818008	-2.71994022806799	GOOD	GOOD
0.0847611276839502	0.0539359738812808	-0.040559125973446	0.0397436624502148	1.00131498886186	0.981578812159386	-0.0660497401034019	-0.0769946132641331	-0.106058926770715	-0.014121748778348	-0.478535719027488	-6.61786376569624	-3.28993475807676	3.61525653098939	3.05023099484052	19.9507431114889	7.6718201114616	-9.13206117953788	-21.82164818008	-2.71994022806799	GOOD	GOOD
0.0847007779011446	0.0569995575681375	-0.0389177797472411	0.0418561495195845	1.00583988607491	0.984277656326181	-0.0723860002549028	-0.0865352815835058	0.139911011676064	-0.21324437678685	-0.334902790779012	-5.2557906949724	-4.28350777186585	3.4937394871638	2.80098724225472	20.4500349024348	7.92629906970632	-9.13206117953788	-21.82164818008	-2.71994022806799	GOOD	GOOD
0.0720813982889194	0.0601243432797348	-0.0389251632927914	0.0403973109017023	1.00372123114069	0.987282427144855	-0.0704207987004019	-0.0909893816565507	-0.147755492482179	-0.0345792913853218	-0.212547113016131	-2.83415742749467	-5.92451491631063	3.58969537337866	2.67711799484052	20.6981731114889	8.0527701114616	-8.6520099739807	-21.6580233460135	-2.38035165234223	GOOD	GOOD
0.0730030313000436	0.0630364700701331	-0.0374776493915532	0.0378203961598671	0.999334380543278	0.988143307465205	-0.0660725430794855	-0.083537989298585	-0.0457884328362391	-0.0342076408671567	-0.151291033718261	-1.39376211447384	-7.72010211889193	3.624096	2.67711799484052	20.6981731114889	8.0527701114616	-8.03298117953788	-21.44702818008	-1.94245022806799	GOOD	GOOD
0.0748217206089854	0.0655611293138241	-0.0329478679491047	0.0384767632315013	0.998983748778987	0.986234636156437	-0.061314408679605	-0.079608565964955	0.180274153919451	-0.0743145876962469	-0.1307523	-1.67499555128629	-8.28825211140083	3.67840998507599	2.67711799484052	20.6981731114889	8.0527701114616	-8.03298117953788	-21.44702818008	-1.94245022806799	GOOD	GOOD
0.0769869018351967	0.0676531689110762	-0.0327703976049897	0.0410579774222855	0.998856181549686	0.985689149496408	-0.0577861397889328	-0.082491143061811	0.2216824	-0.05435065	-0.0901201322548722	-1.82299688247743	-7.34647004835235	3.71885666130074	2.67711799484052	20.6981731114889	8.0527701114616	-8.03298117953788	-21.44702818008	-1.94245022806799	GOOD	GOOD
0.0759635034887882	0.0693811591742073	-0.0252303800972478	0.0420708019873212	0.998178832210458	0.981526819022773	-0.056642217649751	-0.0848650508233498	0.0995766841611072	-0.132844254358782	0.0522358160568768	-0.490175509243317	-5.98731286995247	3.62990398487348	2.68116723411359	19.9570816834482	7.80128234355042	-8.03298117953788	-21.44702818008	-1.94245022806799	GOOD	GOOD
0.0735964677702867	0.0708998455349259	-0.0206015685322952	0.0404881496467986	1.00020948919733	0.972340706422435	-0.0503097669891454	-0.0815502671265876	0.158800887155267	-0.251430594798346	0.236012787246498	0.909705853140941	-5.36111273036941	3.563018	2.68324399484052	19.5769931114889	7.6723001114616	-8.36996065966599	-21.4486118289228	-2.09034203636799	GOOD	GOOD
0.0876435224098719	0.0724172984399216	-0.0217153062072234	0.0393389727894419	0.999763852042814	0.966038061813654	-0.0484423947309584	-0.0794556190854878	0.262212447087904	-0.330933917439431	0.2986565	0.847389242357417	-5.47355622889872	3.47868165773037	2.68324399484052	19.5769931114889	7.6723001114616	-8.77135117953788	-21.45049818008	-2.26650222806799	GOOD	GOOD
0.0854249361418817	0.0741328452914359	-0.0162936736414292	0.0398309254131051	1.00209302646797	0.961746173509771	-0.0496210390236228	-0.0797907204958473	0.0405169765277096	-0.312217729952996	0.379264710287541	0.334083910262524	-6.19438708669895	3.40246241827227	2.68324399484052	19.5769931114889	7.6723001114616	-8.77135117953788	-21.45049818008	-2.26650222806799	GOOD	GOOD
0.0877206660542726	0.0761797616227497	-0.0143920411774872	0.0392165059406185	1.00278456047667	0.961573654919974	-0.0497407956997344	-0.0822356527694874	0.0349363572828204	-0.213980906603558	0.381117910732358	0.472125134763338	-6.99102408134272	3.40534243060058	2.68324399484052	19.5769931114889	7.6723001114616	-8.77135117953788	-21.45049818008	-2.26650222806799	GOOD	GOOD
0.0730306575348916	0.0786200805209625	-0.0112290426615046	0.0390444895231543	1.00480101864998	0.963249818574764	-0.0448004358884407	-0.0812578998141405	0.09852847	-0.328516227549468	0.440284269577173	1.52401984635776	-7.23092121144592	3.23221948567269	2.92088265930351	20.3118252900716	7.92189020332149	-8.77135117953788	-21.45049818008	-2.26650222806799	GOOD	GOOD
0.0634940321966495	0.0814558834883125	-0.0120909153511497	0.039210780241875	1.00045508414167	0.963492388408951	-0.0415271091576378	-0.0749247743145646	-0.0220947030014319	-0.294293104057509	0.562800314161788	2.31792216663253	-6.85555601031208	3.04826574380952	3.04639999484052	20.6999531114889	8.05372011146159	-8.59192554550503	-21.6314515090951	-1.90165773168109	GOOD	GOOD
0.0698909864553668	0.0846206706255436	-0.0129744553824421	0.0379431057311475	0.99994616054741	0.964618995522475	-0.0408661122571698	-0.0761713358782343	-0.0059560279378078	-0.2324773	0.445491278650986	2.39643366063319	-5.85308727114106	2.952236	3.04639999484052	20.6999531114889	8.05372011146159	-8.39434117953788	-21.83071818008	-1.49988922806799	GOOD	GOOD
0.0697171894845555	0.0879888216348684	-0.0110486559189578	0.0379051485177146	1.00065564890214	0.970615896613436	-0.0387941648482863	-0.0764964579973472	0.0769892833290403	-0.11665808678071	0.399887069600761	1.78676145342694	-4.76404708086834	3.1295143607732	3.04639999484052	20.6999531114889	8.05372011146159	-8.39434117953788	-21.83071818008	-1.49988922806799	GOOD	GOOD
0.0697705040675727	0.0914122810674177	-0.00958726305322586	0.0413987070555681	0.99877379437265	0.97750386615673	-0.0390321768607503	-0.074003630578408	-0.0213255487973333	-0.131396797153659	0.381544540755279	0.795015555026107	-4.45090448167815	3.43784984003304	3.04639999484052	20.6999531114889	8.05372011146159	-8.39434117953788	-21.83071818008	-1.49988922806799	GOOD	GOOD
0.0705973414421613	0.0947459762674774	-0.00608863169786467	0.041859412191499	1.00010380131457	0.980244721300507	-0.0397489885021266	-0.0740208220686761	-0.126065432996176	-0.13466388823764	0.3600007	-0.0173431420758329	-4.92392282418619	3.47293971109168	2.57281539673136	19.975832250716	8.09679603235617	-8.39434117953788	-21.83071818008	-1.49988922806799	GOOD	GOOD
0.0723926114243892	0.0978846310923814	-0.00436709755904725	0.0393023228824534	0.998761282468764	0.982186343323848	-0.0414844577409306	-0.0721769731810051	-0.1477794	-0.0370191318992805	0.201500169299082	0.343249303568613	-5.22957311227162	3.13766827865518	2.31484699484052	19.5813931114889	8.1202601114616	-8.7601604816089	-21.8315456686134	-1.72388244603287	GOOD	GOOD
0.0701388024629557	0.100816050124024	-0.00280734634441572	0.0395296468238198	0.996759212027835	0.98386585121428	-0.038889847534609	-0.0691782171168327	0.0109845451623306	-0.0715191153861028	0.154165085674634	1.40009336220215	-4.48372520320999	2.76914699202823	2.31484699484052	19.5813931114889	8.1202601114616	-9.13262117953788	-21.83238818008	-1.95194222806799	GOOD	GOOD
0.0842870038131806	0.10360561139954	-0.00349377018050575	0.0355363822600435	0.996377843915238	0.985548319186728	-0.0334178400445541	-0.0718701726569775	-0.059893887450126	-0.0755365367712212	0.1759683	1.49128974314897	-3.25601484729273	2.46238980752551	2.31484699484052	19.5813931114889	8.1202601114616	-9.13262117953788	-21.83238818008	-1.95194222806799	GOOD	GOOD
0.0839891807086935	0.106301173782502	-0.00342020742300061	0.0360480567767577	0.998244489946673	0.986031604756077	-0.0356399766053909	-0.0728443200896875	0.128433800429497	-0.130447361470483	0.0580388502166872	0.556595690926188	-1.9968465146827	2.06349976623262	2.31484699484052	19.5813931114889	8.1202601114616	-9.13262117953788	-21.83238818008	-1.95194222806799	GOOD	GOOD
0.0822658066110942	0.108852399268882	0.00207075700502617	0.0418401031162107	1.00086440300964	0.987393389329241	-0.0424288325129164	-0.0749176474972034	0.0865649595861603	-0.135169272900222	-0.0472541983876988	-0.30587413595937	-0.710670392397366	1.69672552616811	2.31134925189777	20.0527035915951	7.83163083582635	-9.13262117953788	-21.83238818008	-1.95194222806799	GOOD	GOOD
0.0822297397070314	0.111103404646519	-0.00194711605149893	0.0385367609977997	0.997405034110228	0.990598090610453	-0.0465746149309168	-0.081001988366863	-0.0638797642687451	-0.000173346810450316	-0.06940819	-0.197310311353426	0.241470396869292	1.32721434915506	2.30937199484052	20.3191331114889	7.66847011146159	-8.75660294679781	-21.6391689646371	-1.71733890981657	GOOD	GOOD
0.0821232244542826	0.112854776464809	-0.00428346645408165	0.0375226342749127	0.996181760246152	0.992312511494822	-0.0462509670432438	-0.0806365051152354	-0.0470334696635922	0.06440045	-0.147449833781549	0.549933852466365	0.712533916457265	0.929689105396079	2.30937199484052	20.3191331114889	7.66847011146159	-8.40261117953788	-21.45726818008	-1.49647822806799	GOOD	GOOD
0.0818401809188965	0.113955681951562	-0.00154813952009659	0.0403081215754523	0.997515039943661	0.991993842141613	-0.0484052996653552	-0.080357520048179	0.0535395562170913	0.102085732245934	-0.0752922527229922	1.06605021796563	0.95212302679936	0.689547585961116	2.30937199484052	20.3191331114889	7.66847011146159	-8.40261117953788	-21.45726818008	-1.49647822806799	GOOD	GOOD
0.0804639182814397	0.114375996725623	-0.00415903203104103	0.0391339115744576	1.0015509642578	0.992426017045204	-0.0520915906615496	-0.0841672392514797	0.150522366710706	0.0235057756860499	-0.163455998592987	0.858243730390058	1.63178950990972	0.502556876347482	2.30937199484052	20.3191331114889	7.66847011146159	-8.40261117953788	-21.45726818008	-1.49647822806799	GOOD	GOOD
0.0790378546892323	0.114228407362695	-0.00139803728006934	0.0391087657418659	1.00323854067386	0.993056404145808	-0.0551295154525406	-0.0834935915000278	-0.0136596261946621	0.0888013250533371	-0.1920964	0.401436220042982	3.058328885805	0.224869239550758	2.57042820762606	20.3241279039214	7.940601641535	-8.40261117953788	-21.45726818008	-1.49647822806799	GOOD	GOOD
0.0791908089143513	0.113729746493998	-0.00365227929899844	0.0347591308443449	0.998342576414509	0.986648517509099	-0.0567671618633961	-0.0819019509979914	0.0690859955711061	-0.225609815681021	0.0657389599019992	0.124044667682386	4.44446988926796	-0.0817064299609895	2.67941299484052	20.3262131114889	8.05421011146159	-8.60005218164922	-21.4593906267464	-1.49756190549692	GOOD	GOOD
0.078635803635596	0.113116323189961	-0.00565793701323486	0.0394451346471472	0.997398044428786	0.975908376009068	-0.0574038647128968	-0.083632611857725	0.09852847	-0.0830725818128492	-0.0471525450242759	-0.091024073957192	4.97641409077871	-0.322509637030989	2.67941299484052	20.3262131114889	8.05421011146159	-8.77192117953788	-21.46123818008	-1.49850522806799	GOOD	GOOD
0.0776979020455147	0.112560676855397	-0.00499730909773929	0.0406377414117571	0.994430564227018	0.96964507231691	-0.0572855247082538	-0.0840544098739982	-0.117729213008119	0.154175721058363	0.0921717800587986	-0.277307662350543	4.45370378417698	-0.473329905027833	2.67941299484052	20.3262131114889	8.05421011146159	-8.77192117953788	-21.46123818008	-1.49850522806799	GOOD	GOOD
0.0780090270794207	0.112127764003988	-0.00828163134702407	0.0389821678018313	0.995715834143849	0.964012884437665	-0.0566522817603067	-0.085928555432626	0.284087857176286	0.0269911474312634	0.0608449041195843	-0.3622041	3.3050237245078	-0.495847975308052	2.67941299484052	20.3262131114889	8.05421011146159	-8.77192117953788	-21.46123818008	-1.49850522806799	GOOD	GOOD
0.0792124293771797	0.111787267651842	-0.0117531179464161	0.0425500885200386	0.997281467978902	0.967187613582164	-0.055085222103047	-0.0817902693065591	0.183144296474389	0.264877291858423	0.106973605049343	-0.430278802160626	1.91577763643178	-0.199248556145646	2.03295973286924	20.3230883475616	8.05253831899627	-8.77192117953788	-21.46123818008	-1.49850522806799	GOOD	GOOD
0.0787944338693961	0.111490234739977	-0.0138909097650162	0.043510826941024	0.995791339029526	0.975262481042147	-0.0564879775848758	-0.0712159596618699	0.106294534770966	-0.00942007955789483	0.168231599681933	-0.72586798603386	0.517480897446563	0.223591495730354	1.94084899484052	20.3226431114889	8.0523001114616	-8.77631621390748	-21.2507864208335	-1.74490814676634	GOOD	GOOD
0.0783276800058622	0.111244595314292	-0.00902748942007464	0.049090446599348	1.00318266103531	0.976053689617419	-0.058476709848837	-0.0690419858490057	0.313436514869553	0.101068079849811	0.122444461170831	-0.785896475807316	0.652649439691199	0.275843900175379	1.94084899484052	20.3226431114889	8.0523001114616	-8.74865812306253	-21.1125880320856	-1.90616280455859	GOOD	GOOD
0.0785595270899477	0.1110888879953	-0.0244328017431294	0.0506814321209296	0.997644437474274	0.973973671172655	-0.0579328230926959	-0.0734538118618202	-0.191547651277321	0.278938423045876	0.168059755677888	-0.546718582599048	1.94826167206709	0.075993946824947	1.94084899484052	20.3226431114889	8.0523001114616	-8.69255162852161	-21.1684729205486	-1.83973839051741	GOOD	GOOD
0.0789028616813625	0.110994746730369	-0.0157691125323246	0.0440890094821655	1.00032126783757	0.97189365272789	-0.0573889363365548	-0.0778656378746355	-0.217381685451367	-0.0595569139479376	-0.0374280527254721	-0.307540689390737	3.24387390444321	-0.123856006525521	1.94084899484052	20.3226431114889	8.0523001114616	-8.63644513398069	-21.2243578090115	-1.77331397647622	GOOD	GOOD
0.0800737713893205	0.110825769950531	-0.0229816997246428	0.0443107606554517	1.00429443831422	0.969813634283125	-0.0568450495804137	-0.08227746388745	0.164899642999692	0.298703634376827	-0.175934104560558	-0.0683627961824694	4.5394861368191	-0.323705959875953	1.93885632599389	20.6456117523966	8.05104980944017	-8.58033863943977	-21.2802426974744	-1.70688956243504	GOOD	GOOD
0.0801653911463601	0.11038684063123	-0.0260510088428039	0.0444938279670258	0.9968476290167	0.96773361583836	-0.0563011628242726	-0.0866892899002645	-0.0985898296170491	0.155396674134662	-0.1920964	0.170815097025798	5.83509836919499	-0.523555913226386	1.93855399484052	20.6946131114889	8.0508601114616	-8.52423214489887	-21.3361275859373	-1.64046514839386	GOOD	GOOD
0.0814242636446785	0.109501245402353	-0.0216654914869765	0.0390540779309495	0.993867050373952	0.965653597393596	-0.0557572760681315	-0.091101115913079	-0.201074148592773	0.123776	-0.0859098705182079	0.409992990234066	7.13071060157088	-0.723405866576818	1.93855399484052	20.6946131114889	8.0508601114616	-8.46812565035795	-21.3920124744002	-1.57404073435268	GOOD	GOOD
0.0815316250794612	0.108102745920813	-0.0221981883555157	0.0373650651456327	0.994428895093647	0.963573578948831	-0.0552133893119904	-0.0955129419258934	0.16310498731313	0.0724694843949624	-0.122415741710968	0.649170883442334	8.42632283394677	-0.92325581992725	1.93855399484052	20.6946131114889	8.0508601114616	-8.41201915581704	-21.4478973628631	-1.5076163203115	GOOD	GOOD
0.0834179006051751	0.106317917229864	-0.0274528426420775	0.0459989397350492	0.998854419854393	0.958384882109318	-0.0576774645904168	-0.0936163510394247	0.0092032301165341	0.06440045	0.0280044878347976	0.327102275792898	7.83569869685167	-0.921002425860602	2.57700637721791	20.3722382225625	7.72180825801743	-8.40261117953788	-21.45726818008	-1.49647822806799	GOOD	GOOD
0.0853455117824999	0.104420119665687	-0.0215143009655652	0.0440766297856656	1.00405525253146	0.953548181063574	-0.0599730853324608	-0.0952268479585569	-0.23675725959504	0.0132634541486854	0.000447638117082591	0.14367740667159	6.89819144412235	-0.787678251972145	2.67865399484052	20.3209131114889	7.6694201114616	-8.40261117953788	-21.45726818008	-1.49647822806799	GOOD	GOOD
0.0861908067165074	0.102666638667966	-0.0304954817781079	0.0389177492601363	0.996462816811287	0.951947432134068	-0.0575431828008363	-0.0949442196292368	-0.21798675787572	0.158185865930746	0.0974285603467574	0.414659852080089	6.30744308636161	-0.74869472799821	2.67865399484052	20.3209131114889	7.6694201114616	-8.17858077403667	-21.6764984002367	-1.49729942170417	GOOD	GOOD
0.0858193647393688	0.101180834422644	-0.0267177971702464	0.0435988951774554	0.996379983360536	0.95472132954843	-0.0572047898157296	-0.0903361104543765	0.107819174371688	-0.0717120490478528	0.1146242	0.713336772487616	5.81688015549265	-0.846490250393445	2.67865399484052	20.3209131114889	7.6694201114616	-8.02504117953788	-21.82674818008	-1.49786222806799	GOOD	GOOD
0.0862686640279486	0.0999161250964402	-0.0287404620647659	0.0407421535163577	0.994492189361345	0.95873072141238	-0.058830149116554	-0.0840136685915127	-0.0510008363313293	0.0898328977095311	0.167201185163941	0.8129799	6.29503087181589	-1.03668578062135	2.67865399484052	20.3209131114889	7.6694201114616	-8.06132648886371	-21.7906061882997	-1.54082036384162	GOOD	GOOD
0.0872882646812231	0.0986590002220127	-0.0292157972028719	0.0359658934657014	0.992856913030204	0.961828036317311	-0.0588038624340427	-0.0785290924329862	-0.138892563953465	-0.0794497095107563	0.1759683	0.8129799	7.45469425385995	-1.27214559493376	2.04929333375083	20.0041235315395	7.99827476914129	-8.12192158883654	-21.7302504232303	-1.6125588326659	GOOD	GOOD
0.0898145094676322	0.0971128362150632	-0.0254777702507953	0.0377671185400587	0.993059227546632	0.964925351222242	-0.0587775757515314	-0.0730445162744596	0.167857815263204	0.038450289613171	0.228375560769117	0.8129799	8.61435763590401	-1.50760540924617	1.94314399484052	19.9506931114889	8.05374011146159	-8.18251668880939	-21.6698946581609	-1.68429730149017	GOOD	GOOD
0.0923298750586612	0.0950488823260804	-0.033160593821043	0.0443659937646608	0.995716458024407	0.968022666127174	-0.0587512890690201	-0.0675599401159331	0.0116116500784842	-0.0368798487440511	0.132674232030441	0.8129799	9.77402101794807	-1.74306522355858	1.94314399484052	19.9506931114889	8.05374011146159	-8.24311178878223	-21.6095388930914	-1.75603577031444	GOOD	GOOD
0.0943310607885029	0.0923927147411336	-0.0287650548132181	0.038431721105846	0.995647276709402	0.971119981032105	-0.0587250023865089	-0.0620753639574065	-0.129487098271601	-0.104907031180083	0.1146242	0.8129799	10.9336843999921	-1.97852503787099	1.94314399484052	19.9506931114889	8.05374011146159	-8.30370688875507	-21.549183128022	-1.82777423913872	GOOD	GOOD
0.0958095548249799	0.0892136226465419	-0.0281885076393098	0.0388613440318584	0.991047110893144	0.974217295937036	-0.0586987157039976	-0.05659078779888	0.0093135835155443	-0.0632339309893668	0.1146242	0.8129799	12.0933477820362	-2.2139848521834	1.94314399484052	19.9506931114889	8.05374011146159	-8.3643019887279	-21.4888273629526	-1.89951270796299	GOOD	GOOD
0.0878934227629378	0.0856901827309841	-0.0265988306159836	0.0445095474644331	0.998111089243108	0.974432739086136	-0.0542236235871199	-0.0561083715001183	0.0892353935604927	-0.205594772744057	0.166710367847561	0.565771719368701	12.4922889163132	-2.14796242057036	2.2547460312201	20.2680289982547	8.05332406130771	-8.40228117953788	-21.45099818008	-1.94447622806799	GOOD	GOOD
0.0887736368790205	0.0820569533349497	-0.022978217233513	0.0380735110079427	0.99777248814183	0.970049794816842	-0.0513721735845588	-0.0634821662320781	-0.110263096577703	-0.0311501731920895	0.0719672795280953	0.349270858303843	10.7535795789663	-1.71900369606975	2.31013099484052	20.3244331114889	8.05325011146159	-8.40228117953788	-21.45099818008	-1.94447622806799	GOOD	GOOD
0.0874287556610559	0.0785393203618281	-0.0248785816097933	0.0412529495070732	0.995880946170917	0.96798124060496	-0.0553265590008692	-0.063526257848788	0.00855495829263701	-0.0954719692310512	0.00136565684980525	0.143410177574085	8.56070335170681	-1.36628131314841	2.31013099484052	20.3244331114889	8.05325011146159	-8.26092154079008	-21.4477695508725	-2.06611330330289	GOOD	GOOD
0.0799042898942793	0.0753241202734845	-0.0195635989494555	0.042093413707168	0.997608599771992	0.971866396831043	-0.0574454493921267	-0.0553684410562392	0.0369515	-0.1137262	-0.008064065	-0.429708100868051	6.76401524604569	-0.998389112956628	2.31013099484052	20.3244331114889	8.05325011146159	-8.03275117953788	-21.44255818008	-2.26244922806799	GOOD	GOOD
0.0963991760108149	0.0725582858047091	-0.0176715440478131	0.0388273840583189	0.997532321783708	0.975688876477522	-0.0546338427273969	-0.058352540341704	-0.014986605104362	-0.314051390288204	-0.111547502300786	-0.781600483250747	5.72570618204167	-1.05962221929057	2.31013099484052	20.3244331114889	8.05325011146159	-8.03275117953788	-21.44255818008	-2.26244922806799	GOOD	GOOD
0.0860439709872152	0.0703530088012182	-0.0175162889780466	0.039853808171718	0.999097179154882	0.975989412072544	-0.0530590038691722	-0.0651418656332723	0.0272266770180458	-0.301230048867637	-0.182408350925025	-0.625332587654989	5.26783849135476	-1.53456675272751	2.62119853776823	20.3266730187573	8.10805205320009	-8.05702016232168	-21.4428190732878	-2.26258243475118	GOOD	GOOD
0.08123040047011	0.0687767815943743	-0.0179287996440194	0.036897569888221	0.995711385897344	0.980428017699944	-0.0495700489244686	-0.0630680244118695	-0.0148141898042249	-0.192022807627603	-0.346806305773622	-0.0354428216979544	5.02824122806795	-1.60610323017871	2.67953899484052	20.3270931114889	8.1183301114616	-8.11881084527053	-21.4434833273125	-2.26292158913606	GOOD	GOOD
0.0880114953521667	0.0678132549176883	-0.0184079174776309	0.0415675479824229	1.00156985535795	0.984866623327343	-0.0460810939797651	-0.0609941831904666	-0.02462545	-0.0734383697161962	-0.27316114985644	0.55444694425908	4.78864396478115	-1.67763970762991	2.67953899484052	20.3270931114889	8.1183301114616	-8.18060152821937	-21.4441475813371	-2.26326074352094	GOOD	GOOD
0.0871183871722536	0.0673068497419463	-0.0147837502446818	0.0389350918774515	1.00601420582099	0.989305228954743	-0.0425921390350615	-0.0589203419690638	-0.127816025629048	-0.05435065	-0.304840762077188	1.14433671021612	4.54904670149435	-1.74917618508112	2.67953899484052	20.3270931114889	8.1183301114616	-8.24239221116822	-21.4448118353618	-2.26359989790583	GOOD	GOOD
0.0868087599870428	0.0669402319981582	-0.0140804413858998	0.037825512801443	1.00338620475558	0.993743834582142	-0.0391031840903579	-0.0568465007476609	0.00674855715864224	-0.153686346517147	-0.366099225381165	1.73422647617315	4.30944943820755	-1.82071266253232	2.67953899484052	20.3270931114889	8.1183301114616	-8.30418289411706	-21.4454760893865	-2.26393905229071	GOOD	GOOD
0.0882172353878572	0.0662654104600573	-0.0096096748093463	0.0381690451711762	1.00313696244079	0.998182440209542	-0.0356142291456537	-0.0547726595262577	0.0369515	-0.123519639697861	-0.273676850047816	2.32411624213029	4.0698521749207	-1.89224913998353	2.37042751583969	20.320446037674	7.7426702337758	-8.36597357706591	-21.4461403434111	-2.26427820667559	GOOD	GOOD
0.0787362377215159	0.0648093874211221	-0.00750451764927011	0.0386611975666396	1.00442178951458	0.994870315386368	-0.0336481501480074	-0.0527836143081062	0.0369515	0.0347687150256315	-0.202301133972231	2.22927160773666	4.97684317232699	-2.13814339475375	2.30937199484052	20.3191331114889	7.66847011146159	-8.40205117953788	-21.44652818008	-2.26447622806799	GOOD	GOOD
0.0718740775407186	0.0622334641828598	-0.00483059190075517	0.0355238790523207	1.00139311248198	0.987042843979603	-0.0316421768278432	-0.0532371728322334	-0.0142955603722369	-0.0838444238765774	-0.141043127693065	0.652081357218101	6.3604540205587	-2.49990512369382	2.30937199484052	20.3191331114889	7.66847011146159	-8.24270231870894	-21.5996786649618	-2.45396226740512	GOOD	GOOD
0.089002660181462	0.0584535024864361	-0.00514989979388995	0.0389010041730817	1.00440067336011	0.98718145107545	-0.031565815014321	-0.0515740206968513	-0.02462545	-0.1137262	-0.181721884697465	-1.59272204440006	5.39362159162957	-2.57988461340342	2.30937199484052	20.3191331114889	7.66847011146159	-8.02414117953788	-21.80973818008	-2.71385922806799	GOOD	GOOD
0.0863050371432968	0.0536624732409218	-0.00616389369680426	0.0381125046962204	0.994289963025205	0.986627322934974	-0.0364526420026675	-0.0449079746140449	-0.02462545	0.0832781446733659	-0.1920964	-2.92039299157987	5.82555162490058	-2.60163285511229	2.30937199484052	20.3191331114889	7.66847011146159	-8.10460384218873	-21.7566811949538	-2.74587279291064	GOOD	GOOD
0.0693747952907989	0.0482766476737198	-0.00188690387682461	0.0377978508660835	0.995643109199348	0.986629012850727	-0.0390070333215334	-0.0412303699146871	0.128346577037494	-0.122062736997269	-0.039702799659866	-3.11702288796645	9.5592750800259	-2.73448633491569	2.91969055908353	20.6344827530697	7.98748814995486	-8.29269146542479	-21.6326564373868	-2.82070694733945	GOOD	BAD
0.081571159604244	0.0428288084257454	-0.00215572272239338	0.0349889045445781	0.997165679173399	0.986630702766479	-0.0415614246403993	-0.0375527652153294	0.0583017722858181	-0.0258555987238336	-0.160192087902333	-3.31365278435302	13.2929985351512	-2.8673398147191	3.04639999484052	20.6999531114889	8.05372011146159	-8.48077908866084	-21.5086316798199	-2.89554110176827	GOOD	BAD
0.0876431075403515	0.0378362850048191	-0.00522818671642422	0.0371901728635246	0.997772211128147	0.986632392682231	-0.0441158159592652	-0.0338751605159716	-0.0138633681540589	-0.0929715340867112	-0.0908509629459158	-3.51028268073959	17.0267219902765	-3.0001932945225	3.04639999484052	20.6999531114889	8.05372011146159	-8.6688667118969	-21.3846069222529	-2.97037525619708	BAD	BAD
0.0872563872663445	0.0336958652465738	-0.00660877053291691	0.0381756639811582	1.00266171199717	0.986634082597984	-0.0466702072781311	-0.0301975558166139	-0.0753563005772432	-0.0648090050785288	-0.170486210887998	-3.70691257712616	20.7604454454018	-3.1330467743259	3.04639999484052	20.6999531114889	8.05372011146159	-8.85695433513295	-21.260582164686	-3.0452094106259	BAD	BAD
0.0749744683496926	0.0306229379681608	-0.00638480379681918	0.0370655434837729	1.0004852377615	0.986635772513736	-0.0492245985969974	-0.0265199511172555	-0.0355381798285071	0.04335526246333	-0.0911511160696394	-3.90354247351277	24.4941689005278	-3.26590025412933	3.04639999484052	20.6999531114889	8.05372011146159	-9.04504195836903	-21.136557407119	-3.12004356505473	BAD	BAD
0.0776876966319966	0.0286286154424725	-0.00350664785701831	0.0344298169455476	0.996176150627248	0.976434850115026	-0.0445269676750518	-0.0243085947913495	-0.0752098097930077	-0.081927373788689	0.0313779900968166	-3.95542870626548	27.8946407615378	-3.3111499337231	2.7435762904086	20.3835100581803	7.3692531546139	-9.14827117953788	-21.06848818008	-3.16111522806799	BAD	BAD
0.0792005304638142	0.0275553981102544	-0.00212748475752174	0.0406793787844228	0.995454632875637	0.955289360686892	-0.04034248696978	-0.032338236058549	0.0147944741513948	-0.065033100895186	0.103587573589678	-3.52039509605989	28.436263695461	-3.36145204561472	2.67776899484052	20.3147431114889	7.22051011146159	-9.14827117953788	-21.06848818008	-3.16111522806799	BAD	BAD
0.0780365685569233	0.0271892160759377	-0.00353236052123827	0.0409644577447963	0.999032954117641	0.937636714787823	-0.0448014484391858	-0.0442016039408881	0.0369515	0.0428688444019516	0.16484556541508	-2.59918428287647	23.0161126508452	-3.23582362629141	2.67776899484052	20.3147431114889	7.22051011146159	-8.80793635898038	-21.0648296072537	-3.15924723635038	BAD	BAD
0.0988089197624451	0.0274110072872669	-0.00948336426332086	0.0418688728273548	0.993928608683359	0.932616107866283	-0.042412210091595	-0.0457894447297535	-0.0636948288790903	-0.0811718131789003	0.1759683	-1.88848872125427	13.2824678422611	-2.83043018862689	2.67776899484052	20.3147431114889	7.22051011146159	-8.40966117953788	-21.06054818008	-3.15706122806799	BAD	BAD
0.0985228944056752	0.0282891584811376	-0.012687520115517	0.0429104006163509	1.00132030286834	0.942622813018114	-0.0402743155337147	-0.0377068801387301	-0.08620241	-0.162168772046917	0.0758710562583036	-1.83888580074144	4.63739450194992	-2.666955	2.67776899484052	20.3147431114889	7.22051011146159	-8.40966117953788	-21.06054818008	-3.15706122806799	BAD	BAD
0.100342402488645	0.0300269069661475	-0.0127321907812298	0.041113279011237	1.00129217328541	0.952904980504996	-0.0414553394461698	-0.0286482487209221	-0.0360497188843674	-0.0763823493227311	0.05328006	-1.77306539263371	1.83355256296977	-2.59840793601627	2.9780085110272	20.6284857539424	7.8991360742317	-8.40861154828286	-21.1032906769153	-3.25575243764947	BAD	BAD
0.101397721922321	0.0327991823707012	-0.011093497005023	0.0434335685637301	0.995345725860258	0.959972140707283	-0.0402900413844075	-0.0266523696885583	-0.02462545	-0.00607429451204462	0.00340311679310085	-1.35392901387865	3.083962993853	-2.45277861943318	3.04639999484052	20.6999531114889	8.05372011146159	-8.406381590157	-21.1940977843452	-3.46542346612008	BAD	BAD
0.101887070269032	0.0366123401572953	-0.0150570172380158	0.0412951744348727	0.998008289448343	0.967039300909572	-0.039124743322645	-0.0246564906561941	-0.0746052666599164	-0.187747144074898	0.191099237854808	-0.934792635123523	4.33437342473646	-2.30714930285007	3.04639999484052	20.6999531114889	8.05372011146159	-8.40415163203114	-21.2849048917752	-3.67509449459074	BAD	BAD
0.106595017619838	0.041269161708581	-0.0208091694888988	0.0422057886945871	0.996998691292066	0.974106461111859	-0.0379594452608827	-0.0226606116238303	-0.08620241	0.248642207419295	0.0384840877181131	-0.515656256368466	5.58478385561969	-2.16151998626698	3.04639999484052	20.6999531114889	8.05372011146159	-8.40192167390529	-21.3757119992052	-3.88476552306135	BAD	BAD
0.10816722790157	0.0464112559847918	-0.0191449808202738	0.0425786922330025	1.00084247875038	0.981173621314146	-0.0367941471991204	-0.0206647325914665	-0.0363949133295173	0.169170794312348	-0.107302381673475	-0.0965198776134094	6.83519428650293	-2.01589066968389	3.04639999484052	20.6999531114889	8.05372011146159	-8.39969171577944	-21.4665191066351	-4.09443655153196	BAD	BAD
0.108686624126107	0.0515853204912701	-0.0228083265841297	0.0402138262341197	1.0010745780785	0.988240781516434	-0.0356288491373581	-0.0186688535591027	0.0748155476545564	0.315547855196749	-0.0812198165952423	0.322616501141648	8.08560471738616	-1.87026135310081	3.04639999484052	20.6999531114889	8.05372011146159	-8.39746175765358	-21.5573262140651	-4.30410758000258	BAD	BAD
0.110015302158391	0.0563161563776007	-0.0281351769679424	0.0400211237869297	1.00598867956913	0.995307941718721	-0.0344635510755958	-0.0166729745267389	-0.149641813815623	0.456997433499005	0.0294845802508381	0.741752879896704	9.3360151482694	-1.72463203651772	3.04639999484052	20.6999531114889	8.05372011146159	-8.39523179952773	-21.648133321495	-4.51377860847319	BAD	BAD
0.107918704659245	0.0601893478416941	-0.0260541926276216	0.0268583722652308	0.9906993634784	1.00237510192101	-0.0332982530138335	-0.0146770954943751	-0.35799918920757	-0.379943554596568	0.05328006	1.16088925865176	10.5864255791526	-1.57900271993463	3.04639999484052	20.6999531114889	8.05372011146159	-8.39300184140188	-21.738940428925	-4.72344963694381	BAD	BAD
0.106668343754127	0.0629390177225185	-0.0261114557194394	0.0493500718527449	1.00290408807117	1.01442644098023	-0.0283089024055746	-0.0105854160845562	1.43606346016485	0.794429621726365	0.05328006	1.21381203236039	12.1111714154982	-1.62957802316485	3.04639999484052	20.6999531114889	8.05372011146159	-8.39189117953788	-21.78416818008	-4.82787922806799	BAD	BAD
0.105575650106669	0.0645483516733248	-0.0333392152101835	0.0598957788131596	1.01083952235413	1.02595946529008	-0.017362713531149	-0.00362143092447714	-0.584623843236136	-0.199986820706227	0.299234921195826	0.903353775433714	15.3926324446569	-2.02990717280072	3.04639999484052	20.6999531114889	8.05372011146159	-8.39189117953788	-21.78416818008	-4.82787922806799	BAD	BAD
0.101427090344928	0.065336557997036	-0.0244983708163766	0.0376914457359451	1.00260945617026	1.02075582942353	-0.00903833651095744	0.000461421129749936	-0.652384171878866	0.183580722870139	-0.0328381755389863	0.0549037562042304	20.9487859077552	-2.51924157196418	2.45571402213001	20.3901746354636	7.38599016091702	-8.39189117953788	-21.78416818008	-4.82787922806799	GOOD	BAD
0.107399976532824	0.0658850747442012	-0.0199041520558518	0.0365515143643393	1.00731518913851	0.994434247107177	-0.0167237641743693	-0.00611917674456139	0.565212956339759	0.171504424262559	-0.1307523	-1.56629498616118	26.25228967203	-2.85399602671656	2.30848699484052	20.3129631114889	7.2195601114616	-8.39189117953788	-21.78416818008	-4.82787922806799	BAD	BAD
0.0962113903725814	0.0667746591966279	-0.0455408546005467	0.0453663250150854	0.992300871985048	0.960455955036761	-0.0302772199521557	-0.01578459481118	0.346297679167925	0.313214114088652	-0.326471166611232	-2.62582630740534	28.4883236474872	-3.22618867339328	2.30848699484052	20.3129631114889	7.2195601114616	-8.19127949008779	-22.1668712390897	-5.06310807083926	GOOD	BAD
0.0944484875742627	0.0683721533642415	-0.0113546705298611	0.0327831578610579	0.997701195753557	0.929025727059466	-0.0356637797193872	-0.0198702550028551	-1.15119526432534	-0.442455209110592	-0.13189914723364	-2.19169892224013	26.1957680871925	-3.36506515439577	2.30848699484052	20.3129631114889	7.2195601114616	-8.00573117953788	-22.52083818008	-5.28067422806799	GOOD	BAD
0.0968932077488944	0.0707759664644426	-0.0315028826847294	0.014294026889379	0.986709377573002	0.904158145833521	-0.0388700615678371	-0.0194756757062878	-0.0825125111274148	0.390594062204896	-0.118187174144015	-0.813061467869871	19.4154629286715	-3.14890244684982	2.30848699484052	20.3129631114889	7.2195601114616	-8.00573117953788	-22.52083818008	-5.28067422806799	GOOD	GOOD
0.0985294930141268	0.0738273611300712	-0.0208330547974068	0.0340457709915114	1.00298732776589	0.892901615276702	-0.0451330469670064	-0.0132916001425882	1.06541694279282	-0.190313148999584	-0.17945227117514	0.242788737448761	10.3812595383507	-2.77383759228708	2.89318340199955	20.9203859760388	8.23702298168374	-8.00573117953788	-22.52083818008	-5.28067422806799	GOOD	GOOD
0.0996372905571663	0.0771868223307284	-0.0203125549765741	0.0439933645580774	1.00011779608385	0.900213288128132	-0.0542799727151202	-0.00192030951473129	-0.146680339033022	0.106994579679079	-0.0462529829706584	0.404418934824851	2.12269626039663	-2.47942583881183	3.04498999484052	21.0780931114889	8.5011901114616	-8.00573117953788	-22.52083818008	-5.28067422806799	GOOD	GOOD
0.0998414163807666	0.0804799646128508	-0.0233341356994803	0.0388484672231332	0.999120627891712	0.922403241386028	-0.0677222406222717	0.0031229469505187	-0.22497970191	-0.18019237830421	0.0404619960745691	0.684945790210786	-2.51542762528431	-2.55434902491583	3.04498999484052	21.0780931114889	8.5011901114616	-8.40820998181492	-22.3209006799949	-5.48803013825516	GOOD	GOOD
0.102260065884713	0.0834586752083895	-0.025409909125766	0.0418170497780402	0.995259752519323	0.94120824320887	-0.0765651003564694	0.00401795649685905	0.484322141684328	-0.338737749026675	0.05328006	2.00612680376067	-1.6763860701247	-2.7332879494277	3.04498999484052	21.0780931114889	8.5011901114616	-8.75232117953788	-22.14995818008	-5.66531522806799	GOOD	GOOD
0.11769174176101	0.0861425858480263	-0.0108360241616167	0.0473017759667122	1.00327696369044	0.952061506370253	-0.0736420812050414	0.00596385710881766	-0.0267933996157449	-0.304426902626406	0.198339707113142	3.32767742609867	2.93450914608835	-2.72230235555396	3.04498999484052	21.0780931114889	8.5011901114616	-8.75232117953788	-22.14995818008	-5.66531522806799	GOOD	GOOD
0.11957924594639	0.088843205000175	-0.0229015120485679	0.0361729445704957	0.994639764913866	0.955871043311346	-0.0671114308738006	0.00749755590799735	-0.887693207549414	-0.0115303771657831	0.140773614481242	3.48151908188787	7.06494309802017	-2.19593081425581	2.46314505447087	21.0704290674248	8.14646447444262	-8.75232117953788	-22.14995818008	-5.66531522806799	GOOD	GOOD
0.123283799506448	0.0919803532139507	-0.0173075555398125	0.0366957027204599	0.996946857706432	0.946739844247939	-0.0584587258870975	0.00252954410367031	0.23446999963028	-0.495251625290882	-0.0781114993125793	3.08117119687677	7.8421933587855	-1.20194435637796	2.30554099484052	21.0683531114889	8.05038011146159	-8.75232117953788	-22.14995818008	-5.66531522806799	GOOD	GOOD
0.126986850976415	0.0957869370797952	-0.0119432508384024	0.0449838091177463	0.998836611921542	0.935377895563817	-0.0425139946032847	-0.00986766124985756	0.108340415835285	-0.0428999667571161	-0.1307523	3.77976950740716	3.42407026450937	0.0723283455005723	2.30554099484052	21.0683531114889	8.05038011146159	-8.74736041713061	-22.3520813159552	-6.1320118562172	GOOD	GOOD
0.127842500290462	0.100125539946291	-0.0207276942545428	0.0385886089412904	0.994754514942822	0.940316289548124	-0.0288877424144813	-0.0108324124876718	-0.313775279740966	0.0308384734116539	0.0612853688451079	5.57572492207654	-5.6845657376455	1.1046797423724	2.30554099484052	21.0683531114889	8.05038011146159	-8.74344117953788	-22.51176818008	-6.50072432806799	GOOD	GOOD
0.127352009978472	0.104530877757733	-0.0184233858991726	0.041960843017893	0.998915130423022	0.960938037172573	-0.00614310966775832	0.0109996896805887	0.0869813145489203	-0.226910165733441	0.1146242	6.26629883925131	-14.386280075334	1.425282	2.30554099484052	21.0683531114889	8.05038011146159	-8.74344117953788	-22.51176818008	-6.50072432806799	GOOD	GOOD
0.126602061825288	0.108386705055763	-0.0117281285819716	0.047738976147711	1.00268651399867	0.989923726252628	0.014614396260034	0.0353887618033553	0.269703485698331	-0.152940034386849	0.1146242	5.03858746683034	-16.775451851712	1.1117429502942	2.31448982246103	19.6179723623031	8.05598726358286	-8.74344117953788	-22.51176818008	-6.50072432806799	GOOD	GOOD
0.125056314018244	0.111121284082182	-0.0140014657094834	0.045505142673298	1.00444629806301	1.01319543399663	0.0205052745073106	0.0341573820301313	-0.14815220219378	0.0249365854713906	0.162377547285404	3.61098349430156	-12.5707842727339	0.524818153469252	2.31701599484052	19.2085431114889	8.05757011146159	-8.74344117953788	-22.51176818008	-6.50072432806799	GOOD	GOOD
0.122773458060759	0.11237054305849	-0.0143315727643431	0.0445377681507056	1.00174983544222	1.02651431354674	0.0190076793310413	0.0233183186754654	0.0640039447981776	-0.212425077496999	0.0329665387038738	2.51960769991429	-5.67844199446195	-0.406208277454547	2.31701599484052	19.2085431114889	8.05757011146159	-8.53962774529076	-22.0807122203897	-6.27357524144855	GOOD	GOOD
0.122392198846217	0.112043755957228	-0.0137400029054663	0.0456688887970358	1.00202137123886	1.02229050827115	0.0166752369749469	0.0189853430699472	0.1601054	-0.0615707225486234	0.0871027716493959	0.645782913314084	1.08319085854381	-1.2868002153454	2.31701599484052	19.2085431114889	8.05757011146159	-8.39095117953788	-21.76626818008	-6.10787592806799	GOOD	GOOD
0.122461696217701	0.110277010874206	-0.014369901396379	0.0422364460927786	1.00231593137607	1.00326401355196	0.008650957209423	0.00973955147608068	-0.125963957119951	-0.0409488116657032	0.1146242	-1.92083971246702	6.44337288727332	-1.63913633087157	2.31701599484052	19.2085431114889	8.05757011146159	-8.39095117953788	-21.76626818008	-6.10787592806799	GOOD	GOOD
0.121509648650834	0.107349612198906	-0.0111916948577637	0.0411533055939138	1.00378445505822	0.983732631489585	-0.00688199203000934	0.00409052346228922	-0.0665877377462197	0.0833138804213256	-0.0750141312038282	-4.08005419092086	9.26046510251279	-1.50953469384072	2.59777716078913	20.0770987479908	8.40190407206725	-8.39095117953788	-21.76626818008	-6.10787592806799	GOOD	GOOD
0.119491609224944	0.103625209849834	-0.0083191084421388	0.0377979790919343	1.00043913847459	0.96752354265272	-0.0211791010355589	0.00103929099656628	-0.119630323118851	-0.0594407492512256	-0.0834295029062905	-4.99919819701844	9.046119535538	-1.20294596161581	2.68029799484052	20.3323831114889	8.5031101114616	-8.39095117953788	-21.76626818008	-6.10787592806799	GOOD	GOOD
0.118798598074476	0.099522850922512	-0.00626131303635591	0.0383020339578144	1.0011909842363	0.958389509088127	-0.0394476504905688	-0.0053576103211174	-0.195195341558398	0.0234363207893408	-0.163881555746967	-4.4592528956825	6.25317361022429	-0.932875349861885	2.68029799484052	20.3323831114889	8.5031101114616	-8.60677740048795	-21.9918862066448	-6.11112659232758	GOOD	GOOD
0.120773735828119	0.095503361907547	-0.00919852159590863	0.0372472699915316	0.996541783944044	0.954309637121004	-0.0495042662692081	-0.0117239969500485	-0.0200291103860625	0.06440045	-0.0506379289989166	-2.78328092561388	2.43163354622254	-0.540594114058069	2.68029799484052	20.3323831114889	8.5031101114616	-8.75199117953787	-22.14368818008	-6.11331372806799	GOOD	GOOD
0.118868951876492	0.0920559692447122	-0.00122176138225515	0.0383167411894899	1.00200338959389	0.952050274960547	-0.0525902278619829	-0.00396960383916414	0.178743658168536	-0.0267482141048557	-0.008064065	-0.884008018177359	-0.34163898036129	-0.050052678328922	2.39793394632576	20.0407791686195	8.15892059272957	-8.75199117953787	-22.14368818008	-6.11331372806799	GOOD	GOOD
0.119830371723935	0.0896488040506585	-0.0104400068486263	0.0387306075714679	1.00382472096243	0.954651904886623	-0.0519421784615094	0.0102917749462238	-0.0142441538611053	0.218639840069887	-0.008064065	0.0118495590804049	-1.4325880708249	0.105412063694845	2.31242599484052	19.9524731114889	8.0546901114616	-8.75199117953787	-22.14368818008	-6.11331372806799	GOOD	GOOD
0.120391705963384	0.0886414986713203	-0.00962287765272968	0.0350259437735103	0.998113691119377	0.956968934242263	-0.0500830441831859	0.0202460432355254	-0.133299747087136	-0.15223297049274	0.0388551646252287	0.246440729865877	-1.25295087545836	0.268906573628214	2.31242599484052	19.9524731114889	8.0546901114616	-8.75199117953787	-22.14368818008	-6.11331372806799	GOOD	GOOD
0.120121426710071	0.0892146242401587	-0.00790409603111492	0.0383378104915006	0.99495151302544	0.955268282018692	-0.0438407645835246	0.025405339430352	0.0872715360205442	-0.110534672632214	0.00644762786755544	0.356350935889838	-0.0645840438508553	0.3869528	2.31242599484052	19.9524731114889	8.0546901114616	-8.52930028761843	-21.9145519639066	-5.83337644156682	GOOD	GOOD
0.119917341609295	0.0913168460105394	-0.015198125671411	0.0404233697525249	0.99972002842728	0.952529064569494	-0.0303701800408926	0.0234261286119974	-0.0745133498812119	-0.14484308860027	0.132174892603568	0.495294106349345	1.23328330469594	0.538732610101542	2.31242599484052	19.9524731114889	8.0546901114616	-8.39128117953788	-21.77253818008	-5.65987722806799	GOOD	GOOD
0.105384941959152	0.0946301482831379	-0.0145637529582084	0.0380759008520812	0.995044503701257	0.949091895002044	-0.0204739301863866	0.0219048695904153	-0.194616662433401	-0.218264610658126	0.0826478942249113	0.3722288547644	1.77455878204768	1.013116650288	2.87013161781124	20.5170053923515	7.76127693243367	-8.39128117953788	-21.77253818008	-5.65987722806799	GOOD	GOOD
0.113565533194325	0.0986387311839644	-0.0191763774689467	0.0368768909448959	0.994189596036113	0.942350323773914	-0.0100729278365277	0.0185271796809376	-0.115850130050529	-0.0521507118909704	0.146432679216831	-0.210621350172876	0.0399144517368981	1.54944336045739	3.04564099484052	20.6946631114889	7.66894011146159	-8.39128117953788	-21.77253818008	-5.65987722806799	GOOD	GOOD
0.112249514142093	0.102803597053499	-0.0198188563766914	0.0374917140148553	0.996750932870074	0.939230099155501	-0.00284873016422864	0.0159878539123514	-0.132869797977657	0.230019844212513	0.1759683	-1.11236150089121	-3.98346290304898	1.97811976071812	3.04564099484052	20.6946631114889	7.66894011146159	-8.38709312368096	-21.9616590337394	-5.66160461120316	GOOD	GOOD
0.105188774174472	0.106702338709419	-0.0213089007826324	0.0391881231307197	0.997846050368474	0.944672365632771	-0.00257039304659827	0.0194430996140886	-0.1477794	0.0324216922205532	0.222370866851156	-1.81867343075257	-7.95466047105767	2.17203175760278	3.04564099484052	20.6946631114889	7.66894011146159	-8.38301117953787	-22.14598818008	-5.66328822806799	GOOD	GOOD
0.104826863720906	0.110052664503201	-0.0219065139160772	0.0396586946566541	0.997240767512707	0.957664584986448	-0.00512960692123033	0.0310098430806296	-0.1477794	0.0801377272148984	0.190996655215553	-2.33295942589354	-9.95372022932827	2.21649933175497	3.04564099484052	20.6946631114889	7.66894011146159	-8.38301117953787	-22.14598818008	-5.66328822806799	GOOD	GOOD
0.104550658702309	0.112670745901158	-0.0196980309029555	0.0385703368500715	0.997710421492414	0.973295395617666	-0.0080566665906381	0.0417056239460253	0.0842572549119414	0.168524281199297	0.26843197318285	-3.55737144964263	-9.70682480634184	2.37842103015616	3.04860961292007	20.422973134927	8.29833387047994	-8.38301117953787	-22.14598818008	-5.66328822806799	GOOD	GOOD
0.103473539936415	0.11442900843893	-0.0226281839455708	0.0407525149179028	1.00272246033301	0.991816938756836	-0.0206394610878333	0.0421053804735565	0.113783810863219	0.00448920738703514	0.114070704028587	-4.42016835606187	-7.04196921147266	2.02488904609354	3.04957999484052	20.3341631114889	8.50407011146159	-8.38301117953787	-22.14598818008	-5.66328822806799	GOOD	GOOD
0.102365902011984	0.115226347920522	-0.0219907647302147	0.0364968412656578	1.00241686702372	1.00087271838708	-0.0321905521728395	0.0309023107789797	-0.0401770488595656	-0.188097370694268	-0.0388406367358251	-3.32548139655448	-2.27224200477673	1.32613247745297	3.04957999484052	20.3341631114889	8.50407011146159	-8.53155909984292	-22.1450622214462	-5.84446431378873	GOOD	GOOD
0.102955571627942	0.114973893389551	-0.0210314392711006	0.0377178741829181	1.00073253093736	0.999131678108368	-0.0340480731961163	0.0182568927354827	0.00609505395617436	-0.0544817295214036	-0.16135663597563	-1.85619754104465	3.17423105403601	0.82393122485374	3.04957999484052	20.3341631114889	8.50407011146159	-8.75199117953787	-22.14368818008	-6.11331372806799	GOOD	GOOD
0.102330592038155	0.113625386676219	-0.0227368996192075	0.0404974308780299	1.00185531726958	0.99030164062034	-0.0302476235409003	0.00580308008506391	-0.0551687015490409	-0.0838019619264418	-0.100324546123082	-1.87849329107906	6.81261925356159	0.770740432605509	3.04957999484052	20.3341631114889	8.50407011146159	-8.75199117953787	-22.14368818008	-6.11331372806799	GOOD	GOOD
0.10353116987663	0.111239481313942	-0.0167957889240216	0.0396825427501554	1.00338708058107	0.980650482695008	-0.0235659016690036	-0.00770489908708628	-0.132177550505266	0.0192682474629625	0.0221943636827185	-2.35649022454714	7.22516375115964	1.21065056303827	2.77148922127604	20.6059433803088	8.16711663403396	-8.75199117953787	-22.14368818008	-6.11331372806799	GOOD	GOOD
0.102206584521038	0.107986459273027	-0.0207521363519647	0.0384535276520955	1.00051634079285	0.969547525235852	-0.0183870936445394	-0.00494102881342549	-0.10188995360115	-0.156843810163353	-0.0838676492315466	-2.85319858363332	5.51804749745412	1.37419103905152	2.67711799484052	20.6981731114889	8.0527701114616	-8.75199117953787	-22.14368818008	-6.11331372806799	GOOD	GOOD
0.0996338513229061	0.104083313037264	-0.0232305747182112	0.0414437597633089	1.00161079536847	0.967394754156986	-0.0275205914388285	0.00211459963568704	-0.0403994277599821	-0.0999807982820867	-0.1307523	-3.70629176407312	4.20576964240955	1.40626856204747	2.67711799484052	20.6981731114889	8.0527701114616	-8.59607663999331	-22.1420121336096	-6.11245814222996	GOOD	GOOD
0.0996571521678681	0.0997495468812855	-0.0190272701178601	0.0396992479714224	0.997641214349988	0.96342326288378	-0.0336457944778112	0.00089017938272384	0.0210910860126796	-0.0102685002232077	0.00587872854945584	-3.47636091467907	4.2350092903166	1.02698771660982	2.67711799484052	20.6981731114889	8.0527701114616	-8.38268117953788	-22.13971818008	-6.11128712806799	GOOD	GOOD
0.0991384781976445	0.0952273997810573	-0.0218559248637107	0.0383298606853013	0.995662442302014	0.950431135211001	-0.0297988063271754	-0.00513769679786376	0.0825837872240378	-0.0389760016279831	-0.0376394097792788	-2.50908826609393	4.13287707415127	0.3258747	2.67711799484052	20.6981731114889	8.0527701114616	-8.38268117953788	-22.13971818008	-6.11128712806799	GOOD	GOOD
0.0990357856405337	0.0908132883641988	-0.0194135049755079	0.0414441710719985	0.996630518583635	0.943475277420905	-0.0265874551345193	-8.59195558896991e-05	-0.0381633973334968	-0.0104156327826414	-0.16019149880416	-3.36941423217706	1.2262834649922	0.696881410420106	2.13231474121142	20.4202991743337	8.05242233431873	-8.38268117953788	-22.13971818008	-6.11128712806799	GOOD	GOOD
0.09945842432008	0.0868135281597865	-0.0176381788354534	0.0397183532465638	1.00019995211651	0.943825109010235	-0.0188829744165238	0.014841919091555	0.0502419563751461	0.180446773413063	-0.146786937633158	-5.60482830047287	-4.3953530875402	1.52859519604048	1.94084899484052	20.3226431114889	8.0523001114616	-8.38268117953788	-22.13971818008	-6.11128712806799	GOOD	GOOD
0.0994337180664142	0.0834294888603024	-0.0200155383736188	0.0372640546635305	0.999898952462181	0.95238994894795	-0.0264998486899428	0.0267450394653283	-0.0376607629875767	0.0674332398969694	-0.0855275531184524	-6.25559009227123	-9.12259376427901	1.86706952559018	1.94084899484052	20.3226431114889	8.0523001114616	-8.70880886091791	-22.140853374561	-6.28269376477342	GOOD	GOOD
0.0995185317558738	0.0807179788758893	-0.02270483793972	0.0363871320266112	0.998682973586669	0.962613304272049	-0.0416920292406159	0.0295922265226153	0.185662084077864	0.179788335367211	-0.0242687762463181	-3.676729136741	-9.67781963871525	1.730672	1.94084899484052	20.3226431114889	8.0523001114616	-9.12101117953788	-22.14228818008	-6.49933962806799	GOOD	GOOD
0.0991398570177447	0.0786911595145947	-0.0176429207346569	0.0412668569753043	0.999160944649097	0.968476407039695	-0.0432444268338403	0.0185460715354405	0.147586446318857	-0.0627255206534254	-0.0981706607085595	-0.329240762859449	-6.97242490454946	1.56592130250057	1.94084899484052	20.3226431114889	8.0523001114616	-9.12101117953788	-22.14228818008	-6.49933962806799	GOOD	GOOD
0.111778655924263	0.0774318847585187	-0.0162862053933996	0.0423640219357797	1.00048656349754	0.964755893318197	-0.0458495629271168	0.00287993125673904	-0.0368851352758263	-0.1731018	-0.175719474645629	0.802202097545254	-4.4954687872872	1.2534161057294	1.94094135684445	20.3232955097707	8.09930943933541	-9.12101117953788	-22.14228818008	-6.49933962806799	GOOD	GOOD
0.109795654840444	0.0771268225009911	-0.0151134668083591	0.0424637415645304	1.00228657272624	0.954793708047274	-0.0490741941190644	-0.00641858229547704	0.00390473715608751	-0.129658876209103	-0.0574467677526487	0.339250119538152	-4.1934315372942	1.20370023073825	1.94097499484052	20.3235331114889	8.1164301114616	-9.12101117953788	-22.14228818008	-6.49933962806799	GOOD	GOOD
0.110691668992364	0.0780323146928341	-0.0114014225053744	0.0419014477980053	0.999244582614178	0.94765877969945	-0.0444657386011766	-0.00433015252883158	0.0819172925127109	0.0163485013840446	-0.008064065	-0.243107945137513	-7.04293613349829	1.55671301280138	1.94097499484052	20.3235331114889	8.1164301114616	-8.78437404285786	-21.9717160763054	-6.11208102737111	GOOD	GOOD
0.108718954003887	0.0803587465606325	-0.0144818435715816	0.0402143727696403	0.996878850978604	0.949557824768731	-0.0438797597304692	0.00879933284775527	0.0536499104516606	0.107674569470159	-0.0527729223334037	-0.839808847291964	-12.2512098108409	2.1369768200427	1.94097499484052	20.3235331114889	8.1164301114616	-8.39128117953788	-21.77253818008	-5.65987722806799	GOOD	GOOD
0.11307857534366	0.0840487033309689	-0.0107405397870012	0.0393490540542459	0.998921572804858	0.964728308668964	-0.0471400732581793	0.0185137669375114	0.126535712181207	0.0373944561925821	-0.114030924369819	-0.756216650493413	-16.4581521349801	2.54957423006299	1.94097499484052	20.3235331114889	8.1164301114616	-8.39128117953788	-21.77253818008	-5.65987722806799	GOOD	GOOD
0.112820363886392	0.0885915143165821	-0.00662338427158392	0.0395846918236315	1.00017728355154	0.983541426221489	-0.049117677245378	0.019840655130919	0.204813234747614	-0.038084578020303	0.00286395832849031	0.0181807269074039	-17.1392533845564	2.76242271936492	3.01334879249055	20.3280636486834	8.07264217905779	-8.39128117953788	-21.77253818008	-5.65987722806799	GOOD	GOOD
0.114553597879616	0.0931155380390388	-0.0114848691165184	0.0421598563064988	0.998958920676425	0.998619157354146	-0.0431621793395461	0.0198282022187606	-0.00142846728148269	-0.0113237472226839	0.0977335173759475	0.117365640949542	-14.6802166577476	2.83289499789552	3.41797699484052	20.3297731114889	8.0561201114616	-8.39128117953788	-21.77253818008	-5.65987722806799	GOOD	GOOD
0.118047934410869	0.0967405612288011	-0.0118487258221539	0.0402851214083924	1.00191057666065	1.00562097498115	-0.0419509598404118	0.0141787549619439	-0.0416666752208785	-0.0379186587318397	0.0702568530362444	-0.506161748059472	-10.9117234686834	2.85710571625302	3.41797699484052	20.3297731114889	8.0561201114616	-8.39141581167994	-21.7751202322331	-5.47523934263974	GOOD	GOOD
0.119450130520753	0.0988578168183233	-0.0139885729071406	0.0402533261062072	1.00151447095332	1.00114205539467	-0.0464170779316642	0.00537316642328787	0.0198217231786895	-0.0114924827785248	0.05328006	-0.645251906733393	-7.30744104619656	2.83380413447877	3.41797699484052	20.3297731114889	8.0561201114616	-8.39156117953788	-21.77790818008	-5.27587822806799	GOOD	GOOD
0.117353390179166	0.0991467751109073	-0.0133291310718788	0.0403124315463061	0.999093733001506	0.993888032643352	-0.0489862045852336	-0.00228630203778301	-0.0517683383874429	0.133347029059372	0.00908787108761307	-0.395230171031066	-4.42113250527579	2.55868400588098	3.41797699484052	20.3297731114889	8.0561201114616	-8.39156117953788	-21.77790818008	-5.27587822806799	GOOD	GOOD
0.118651696756861	0.0974745774854183	-0.0151017742206587	0.0401701090658785	0.998424858222634	0.981742286788012	-0.0466348901152191	-0.00493109621693157	-0.08620241	0.1831516	-0.008064065	-0.0870818897871611	-2.43552953414309	2.31227385906415	3.41578108162067	20.5934193132969	7.77840971103534	-8.39156117953788	-21.77790818008	-5.27587822806799	GOOD	GOOD
0.117847539503881	0.0938471239369054	-0.0146599919512349	0.0405196735283922	0.999121013838148	0.967286860889793	-0.0414108107852171	-0.0114625321381645	-0.08620241	0.0979312365708097	-0.0520869534246231	0.378290555964922	-1.85639113957246	2.27994968993314	3.41492299484052	20.6964431114889	7.6698901114616	-8.39156117953788	-21.77790818008	-5.27587822806799	GOOD	GOOD
0.117631646856123	0.0884262262855446	-0.0137664040889262	0.0378821024051809	0.995547651897947	0.958753787306437	-0.0387409521919404	-0.021517931379475	0.00200466781919543	0.14945411925962	0.0184653660669645	0.658377504319015	-3.55944955025426	2.43315149987704	3.41492299484052	20.6964431114889	7.6698901114616	-8.5765425633049	-21.7830276464687	-5.05269751796804	GOOD	BAD
0.116513887942881	0.0815634083758999	-0.0136132839853957	0.0378202173094601	0.998880617233575	0.954801595811439	-0.0312925958765714	-0.0250898800211331	0.257037026314545	0.140708094584202	-0.078271932204577	0.408527972229699	-7.09575933657892	2.7711216027326	3.41492299484052	20.6964431114889	7.6698901114616	-8.76120117953788	-21.78813818008	-4.82990622806799	GOOD	BAD
0.116701344699631	0.073826554915925	-0.0115305403541931	0.0396272300014649	1.00013014641682	0.955817500974304	-0.0310025732393391	-0.0236059442168961	-0.0505208517144557	-0.00329831493751045	-0.0869898379893953	-0.213198296244173	-10.5025561993447	3.07540168948294	3.41492299484052	20.6964431114889	7.6698901114616	-8.76120117953788	-21.78813818008	-4.82990622806799	BAD	BAD
0.115062555796027	0.0659948749708104	-0.0155327905174461	0.0367116271688783	1.00122365860089	0.96320741858162	-0.0340319085130775	-0.0200755349250921	-0.121636138056579	0.0725255581688132	-0.113102427051506	-0.325999740461456	-12.4621758835033	3.16675363187281	2.62419077923587	20.9575795300925	7.66682730364971	-8.76120117953788	-21.78813818008	-4.82990622806799	BAD	BAD
0.113003942681439	0.0589262870272002	-0.01782572184321	0.037029711111719	1.0048954479591	0.971692246116985	-0.0332802779895728	-0.0149250104979962	0.0889225529288068	-0.00287212771419039	9.47901621058053e-05	-0.0509542511851465	-12.768832917781	3.1335040384314	2.30478199484052	21.0630631114889	7.6655901114616	-8.76120117953788	-21.78813818008	-4.82990622806799	BAD	BAD
0.111672339168288	0.0532911737451911	-0.0162528290422663	0.0370498917615335	1.00167962577435	0.979525078116272	-0.0378631145922977	-0.00656089291278248	-0.102075872755665	0.0299187466360662	0.0968117297273404	-0.377064195484807	-11.9483281038581	2.97910645762125	2.30478199484052	21.0630631114889	7.6655901114616	-8.57775334351972	-21.3976751527461	-4.82530456154043	BAD	BAD
0.111776301968547	0.0493773529818432	-0.0179720871433828	0.0388234224037792	1.00056530979119	0.986829224675519	-0.0420755167589217	-0.00238040216807027	-0.0349111340981099	0.06440045	0.0277313986265151	-1.15460609352662	-11.0603182695363	2.57114097945227	2.30478199484052	21.0630631114889	7.6655901114616	-8.40843117953788	-21.03727818008	-4.82105722806799	BAD	BAD
0.0976825146054417	0.0470949220666427	-0.0175950816373023	0.0393315943507292	0.999824080843598	0.991710729391509	-0.0490120361615051	-0.00356232361759273	0.124001208523297	0.106369273731205	-0.008064065	-1.37415383894148	-10.2439812051997	2.4738069422489	2.30478199484052	21.0630631114889	7.6655901114616	-8.40843117953788	-21.03727818008	-4.82105722806799	BAD	BAD
0.10916791588658	0.0461008509534524	-0.0156587261161536	0.0395400475035484	0.998023573144691	0.993821681360465	-0.0473856089746893	-0.00320998915355235	-0.0136399992236954	0.123776	0.165024363952067	-0.537506338567174	-8.71457995054316	2.32209023360722	2.5734432594993	20.0266126126868	8.52983849105978	-8.40843117953788	-21.03727818008	-4.82105722806799	BAD	BAD
0.0956991765497084	0.0459816949166264	-0.0181299101805531	0.0359137571767627	1.00390592673295	0.991620143398283	-0.0427424614267018	-0.00182280770789778	0.000495690512890584	-0.00162190418123535	0.107756998056672	0.302666700926946	-6.10270702918631	1.90520186986192	2.68564599484052	19.5937531114889	8.89078011146159	-8.40843117953788	-21.03727818008	-4.82105722806799	BAD	BAD
0.0967353591077664	0.0464545233368013	-0.0160405742211596	0.0397980668640786	0.999513155407517	0.988088418181555	-0.0435337275395558	-0.00818719136168657	-0.0928425461823255	0.0290852329930562	0.096381155378061	0.370231019888835	-2.44061629044668	1.75879547366443	2.68564599484052	19.5937531114889	8.89078011146159	-8.39076612391767	-21.8466441951578	-4.58669902498738	BAD	BAD
0.0964038104931669	0.0474399783527916	-0.0169948432005088	0.0383625169632201	0.995460910480048	0.982314347550036	-0.0449064793371273	-0.0254385941469362	-0.0182420487198663	0.106035885532448	0.157640025888704	0.2563138	1.36814285239749	1.6310919929261	2.68564599484052	19.5937531114889	8.89078011146159	-8.37569117953787	-22.53733818008	-4.38670322806799	BAD	BAD
0.0963932595967751	0.0489496366075204	-0.0152762073162002	0.0377925067425951	0.997383904508681	0.974381189006422	-0.0460238615367548	-0.035454384944078	-0.00614116388930452	-0.0424323373335376	0.133038588754284	0.2563138	4.08575611005312	1.34683775918924	2.68564599484052	19.5937531114889	8.89078011146159	-8.37569117953787	-22.53733818008	-4.38670322806799	BAD	BAD
0.0965046358006808	0.0509490378838623	-0.0195632222258556	0.0361816476012584	0.992658570195304	0.960081257679813	-0.0460756317988123	-0.0377934117700967	-0.1106420318115	-0.0307847803353779	-0.0139127826172924	-0.016482595726139	5.06973600305588	1.21464195217248	2.68449844542033	19.5857489018995	8.30849132502454	-8.37569117953787	-22.53733818008	-4.38670322806799	BAD	BAD
0.095387002233897	0.0533197953049016	-0.0205435199656812	0.0376653437399819	0.996609844077251	0.945467805377583	-0.0457980998686293	-0.0422727566759794	-0.0190112030072148	0.005024897	0.0161126662546931	-0.2385005	3.40065785992522	1.27595830108398	2.68400299484052	19.5822931114889	8.0570901114616	-8.37569117953787	-22.53733818008	-4.38670322806799	BAD	BAD
0.0954542564404973	0.0558836057747945	-0.0212991535491578	0.0376777472077222	0.998727529955622	0.937104078696535	-0.0428034951203192	-0.0464158987349343	0.208288542258756	-0.0775809054324944	0.138624623294691	0.384010418092956	-0.715016290470333	1.23482243611964	2.68400299484052	19.5822931114889	8.0570901114616	-8.389557903925	-21.9109033144707	-4.38098096768985	GOOD	BAD
0.0955017440546964	0.0584453437362369	-0.0225799479680244	0.0395875886793657	0.997786901787537	0.940925856311535	-0.0403755851534083	-0.0453601845212707	0.155018604899187	-0.0725075056451992	0.00562716559090665	1.29275094331853	-5.42524748175706	1.14657808243484	2.68400299484052	19.5822931114889	8.0570901114616	-8.40049117953788	-21.41698818008	-4.37646922806799	GOOD	BAD
0.0951318349151006	0.060832033545546	-0.0188340136566927	0.0423206620333797	0.999175764228174	0.953907984882516	-0.0383688024162321	-0.0365499945253177	0.0558679801696529	-0.0954859973051088	0.100588502858568	1.51184926803308	-9.03035213845044	1.119891	2.68400299484052	19.5822931114889	8.0570901114616	-8.40049117953788	-21.41698818008	-4.37646922806799	GOOD	GOOD
0.094734262723158	0.0628812874156442	-0.0240999547941722	0.0406966869733894	0.999931328571417	0.967273107857891	-0.0416086582390763	-0.0234848191534072	-0.0482006319868671	-0.0316182987134776	0.0911381455557243	0.901832314110153	-10.3046054612876	0.840935862503846	2.93616146320384	20.0978913967777	8.05575565431984	-8.40049117953788	-21.41698818008	-4.37646922806799	GOOD	GOOD
0.0952298220083012	0.06438506979607	-0.022217443461143	0.0416646200364257	1.00026492374819	0.975699747048291	-0.0468793261678681	-0.0127165979781677	-0.00122134610937219	-0.0359465764444726	0.010950189954139	0.254845257149417	-9.02691491646202	0.455720612319221	3.04869499484052	20.3279931114889	8.0551601114616	-8.40049117953788	-21.41698818008	-4.37646922806799	GOOD	GOOD
0.0946768640098659	0.0650539640637167	-0.0189355915853825	0.0392388088963357	1.00070604748006	0.977741203541016	-0.0447700419403872	-0.0109014425393355	0.0793556050540078	-0.05435065	0.118667207077816	0.213931755369343	-6.33648206605003	0.0784552304114789	3.04869499484052	20.3279931114889	8.0551601114616	-8.39551440167929	-21.6294734468377	-4.63769798308487	GOOD	GOOD
0.0950965911863682	0.0645471103818861	-0.0214941967193269	0.0387187305401539	0.999867231435222	0.97634491794619	-0.0438692883225634	-0.0162014921407444	-0.0707341318834585	-0.0951534878519184	0.00734574182339595	0.534366325808515	-3.79348189650594	-0.172837986755122	3.04869499484052	20.3279931114889	8.0551601114616	-8.39189117953788	-21.78416818008	-4.82787922806799	GOOD	BAD
0.0944069828636412	0.0625706324829434	-0.016847426869607	0.0395239806859877	1.00205288021308	0.971937477995354	-0.0437987659924518	-0.0226775001765182	-0.0633227981985821	-0.1137262	-0.111476796578452	0.6892764	-2.66199457176627	-0.116360357533198	3.04869499484052	20.3279931114889	8.0551601114616	-8.39189117953788	-21.78416818008	-4.82787922806799	GOOD	BAD
0.108855234097369	0.0590014094349618	-0.0174397438936475	0.0403393540851045	0.99996613195823	0.969264650196509	-0.0452275318304423	-0.0258867799506201	0.101854285898074	-0.0324208447430594	-0.17275278647481	0.470161502345468	-2.97193764427691	0.0675928119740014	3.0477296096457	20.5868875112881	8.36152955339461	-8.39189117953788	-21.78416818008	-4.82787922806799	BAD	BAD
0.106717641877467	0.0539871164028175	-0.0176376193057348	0.0403123177068554	1.00141817206538	0.967934303978033	-0.0473797423721712	-0.0272210475659214	0.0338600152772557	0.005024897	-0.0663283816451884	0.575489149982277	-3.46693112167038	0.1426402	3.04728499484052	20.7061231114889	8.5026301114616	-8.39189117953788	-21.78416818008	-4.82787922806799	BAD	BAD
0.108287684453686	0.0479959687358305	-0.0173527485587342	0.0421442834588818	1.00314560976983	0.970924904129068	-0.0432205550006904	-0.0325184926698986	0.0593692799519889	0.005024897	-0.0499026294039268	0.936146320963693	-3.19529830313172	0.179180979915606	3.04728499484052	20.7061231114889	8.5026301114616	-8.62329340494367	-21.3504153905464	-4.0592354472475	BAD	BAD
0.108179702277257	0.0417567312949866	-0.015515816532251	0.0404358664093118	1.00228291144279	0.973209253521167	-0.0454798890657689	-0.03500560217691	0.0566166069950739	-0.116215588236347	0.014098567905011	0.725171188995433	-2.71604824575528	0.2037183	3.04728499484052	20.7061231114889	8.5026301114616	-8.77868117953788	-21.05914818008	-3.54308722806799	BAD	BAD
0.0918404915627969	0.0360629671073939	-0.012623787838135	0.0405284996609827	0.996542249539669	0.978293217513577	-0.0440134708391671	-0.0311605322572171	-0.00487191803787904	-0.132773551523096	-0.0300505039218216	0.578696158812136	-2.86293435341154	0.24073701040907	2.54504698784778	20.6995144396156	8.19643057868453	-8.77868117953788	-21.05914818008	-3.54308722806799	BAD	BAD
0.109329758830857	0.0315465439471101	-0.0163020412647106	0.0408070041682058	0.998018130106958	0.978445309284745	-0.0407650935409041	-0.0304222747138232	-0.0663614966810952	-0.153970194073726	-0.06940819	0.702886043608496	-3.56052322917964	0.339314122733977	2.30783599484052	20.6963931114889	8.0518101114616	-8.77868117953788	-21.05914818008	-3.54308722806799	BAD	BAD
0.107092647742901	0.0285500360794742	-0.0138920756258963	0.0396767557598056	0.995935610443031	0.97546273087582	-0.0420270796411571	-0.029059146832411	-0.00290319785736308	-0.21326237931555	0.096560298498056	0.561261781724123	-3.886284	0.274457864862738	2.30783599484052	20.6963931114889	8.0518101114616	-8.77868117953788	-21.05914818008	-3.54308722806799	BAD	BAD
0.109540549586162	0.0271176122771012	-0.0169443282183117	0.0391938411361551	0.995700950659675	0.972528879072111	-0.0451713657282783	-0.0306704783231187	-0.00461364534991892	-0.152318949643856	0.0517443493120505	0.4418692	-3.96001232317782	0.241454978080646	2.30783599484052	20.6963931114889	8.0518101114616	-8.76825818476691	-21.5167405106802	-3.82409536841913	BAD	BAD
0.0947901123761597	0.0270274792714193	-0.0184818479949693	0.0388600194089458	0.997797485738128	0.975307843603928	-0.0462414313439844	-0.034026453816549	-0.107584806399614	-0.1137262	-0.008064065	0.0188329292012126	-4.26530742208179	0.340750125810464	2.30783599484052	20.6963931114889	8.0518101114616	-8.76181117953788	-21.79977818008	-3.99790922806799	BAD	BAD
0.0913767593897556	0.0278377338775825	-0.0137656427666662	0.0400259556017811	0.995161068178974	0.974855757162201	-0.045008832160703	-0.0387924007279018	-0.0649929263652479	-0.0338994095406734	0.0331726455314887	-0.393301849053332	-5.43126011248212	0.578034237034214	2.80534556832217	20.445191446154	7.79539874582338	-8.76181117953788	-21.79977818008	-3.99790922806799	BAD	BAD
0.0930749142331967	0.0290254614587505	-0.0152781840748121	0.0422815991952818	0.998477222973371	0.979471862128132	-0.0434279412890331	-0.0413536591567202	0.0579841900328978	0.0448530491212175	0.05328006	-0.408028017701246	-7.19873412413123	0.846154807110728	3.04793599484052	20.3227031114889	7.67037011146159	-8.76181117953788	-21.79977818008	-3.99790922806799	BAD	BAD
0.0919066605591344	0.0302172807980288	-0.0117880625691812	0.0388698711647438	1.00405610920469	0.986704933072381	-0.0472502225540756	-0.0336244517166128	-0.025123781494648	0.104144321957049	-0.0288430714679942	-0.675650941032253	-8.18627389450152	1.06046685429287	3.04793599484052	20.3227031114889	7.67037011146159	-8.76181117953788	-21.79977818008	-3.99790922806799	BAD	BAD
0.105186066139513	0.0313389909974282	-0.00921377761253318	0.0367958801002289	1.00174042995752	0.991750440720398	-0.051566447084272	-0.0242852864867262	-0.00393653823181621	-0.0348736565952436	-0.06940819	-1.12448213106236	-7.71782618953688	1.10998803814453	3.04793599484052	20.3227031114889	7.67037011146159	-8.76193901418372	-21.8022070383509	-3.82436439928143	BAD	BAD
0.0965750071991288	0.0325557230298308	-0.0121468667221152	0.0393715596984347	1.00146691214314	0.991772098541602	-0.0539413421996237	-0.0213531752707363	0.0779989824731387	-0.0741461939042475	0.0123763439180388	-1.23082032983857	-5.27418403415751	0.902135237953144	3.04793599484052	20.3227031114889	7.67037011146159	-8.76214117953788	-21.80604818008	-3.54991022806799	BAD	BAD
0.0928912515586471	0.0340611091820315	-0.0119815643919215	0.0403423019853582	1.00389414254852	0.984766737824482	-0.0551453453742049	-0.0250115541329381	0.139489488623211	0.103636019444294	-0.109944539663502	-0.920345451998734	-2.45318171253778	0.656862033191945	2.80338292984362	20.3291422545295	8.22430936514463	-8.76214117953788	-21.80604818008	-3.54991022806799	BAD	BAD
0.0944856513114605	0.0358665409343207	-0.0121506207175617	0.042756058114717	1.00280177799141	0.97590344777469	-0.0503673206223061	-0.0368022864734756	0.119228875571224	0.025490824706163	-0.151374434773554	-0.955498492431204	-0.86765118415204	0.460352537363792	2.68029799484052	20.3323831114889	8.5031101114616	-8.76214117953788	-21.80604818008	-3.54991022806799	BAD	BAD
0.100036699518759	0.0377156622787857	-0.0107151802638874	0.0424607633393273	1.00053114795791	0.969249547719717	-0.050552170886328	-0.0498363292133108	0.0169540509846811	-0.015021607528256	-0.0901193251563099	-1.06561436934701	-0.953815780609053	0.362335012957308	2.68029799484052	20.3323831114889	8.5031101114616	-8.76214117953788	-21.80604818008	-3.54991022806799	BAD	BAD
0.0989402520982517	0.0391738734311241	-0.0113406846222215	0.0413194429058006	0.998908724021756	0.966982267064884	-0.0544965339603328	-0.0631168758622677	-0.065326178432881	0.0442705541127437	-0.0288613592929026	-0.255032443223238	-1.94784139176944	0.400448376582261	2.68029799484052	20.3323831114889	8.5031101114616	-8.46476935269553	-21.6482763235734	-3.72920101647611	BAD	BAD
0.107531151795876	0.0398502278894065	-0.0131485267330225	0.0433888392244335	0.996530803958345	0.964699791260147	-0.0504331493915831	-0.0663604442019359	-0.167432957249922	-0.0530893447543141	-0.0889874728613114	0.213142056780011	-3.00428627376425	0.584397907055176	2.68029799484052	20.3323831114889	8.5031101114616	-8.03147117953787	-21.41838818008	-3.99044422806799	BAD	BAD
0.0935859312005969	0.0396194775533703	-0.0145925935226402	0.0410262486991505	0.997756339131713	0.968305863682366	-0.0446228765847298	-0.0517609694900101	-0.128298627163696	0.0816734222511651	-0.0500011128999131	-0.961428280668382	-3.90527681963413	0.945689596750658	2.68122603145146	20.0835047542597	8.20859341479809	-8.03147117953787	-21.41838818008	-3.99044422806799	BAD	BAD
0.110670640543107	0.0386913205293171	-0.012551185271429	0.0414433524397982	0.993817593623707	0.971523896556792	-0.048387705840194	-0.0389662630212054	-0.0052829246315484	0.10512499130433	-0.0886775740389225	-2.46668344284554	-3.90980226449089	1.25197678651638	2.68170799484052	19.9542531114889	8.0556401114616	-8.03147117953787	-21.41838818008	-3.99044422806799	BAD	BAD
0.102582871571219	0.0374963228853859	-0.0128148380639985	0.0413346590683516	0.993066279524383	0.974516653078979	-0.0492344823408714	-0.0300876567520115	0.0369515	0.103339116053325	-0.0905226463188397	-2.74128075795623	-2.7213322251676	1.12934069553288	2.68170799484052	19.9542531114889	8.0556401114616	-8.03147117953787	-21.41838818008	-3.99044422806799	BAD	BAD
0.0903900560928278	0.0364945566541009	-0.014276170112149	0.0406597805087446	0.995651593421341	0.975784505641621	-0.0498232211961296	-0.0241074790673733	0.0772455074084585	0.123776	-0.189833136078647	-1.99939103629117	-0.499221370088918	0.928556219915834	2.68170799484052	19.9542531114889	8.0556401114616	-8.50416677956917	-21.4261423925849	-3.80195544469363	BAD	BAD
0.0911248673830127	0.0359937922967099	-0.0152384830595112	0.0397050110527073	0.997116246495481	0.96985648270861	-0.0481458997015331	-0.0281975030740202	-0.0622977490477173	-0.0313005748634616	-0.0531679735036545	-0.890685640683151	1.82805309957315	0.700848337887161	2.68170799484052	19.9542531114889	8.0556401114616	-9.13972117953788	-21.43656818008	-3.54852622806799	BAD	BAD
0.0900219954973045	0.0360248430679768	-0.0190475415939471	0.0369713296955889	0.999022489097296	0.964039854175956	-0.0454442239814323	-0.0387390723107692	-0.228023434510541	0.0410243579046165	0.0133097457548245	-0.308480210282692	2.99337598670062	0.259902080737356	2.92232301029778	19.9554129154531	8.05626562371197	-9.13972117953788	-21.43656818008	-3.54852622806799	BAD	BAD
0.0902629867668426	0.0363547557222636	-0.0193292300612397	0.0361026267034393	0.998599349231181	0.959729403401884	-0.0468025275026085	-0.0414588727470644	-0.110786875462114	0.0079601780015886	-0.0479492829707433	-0.536673726836937	2.4932152043555	-0.25059642939824	3.05098999484052	19.9560331114889	8.0566001114616	-9.13972117953788	-21.43656818008	-3.54852622806799	BAD	BAD
0.0892028000813531	0.0366396303734467	-0.0187954246289681	0.0369037991073588	0.99886959876208	0.95983956189084	-0.0511923068385506	-0.0427417768571024	-0.02462545	-0.05435065	-0.06940819	-1.32912980489523	0.693338806316923	-0.068838628253894	3.05098999484052	19.9560331114889	8.0566001114616	-9.13972117953788	-21.43656818008	-3.54852622806799	BAD	BAD
0.0890799478182471	0.0365897351694119	-0.020553689046411	0.0416338798153048	1.00069184157662	0.962522501507709	-0.0474167970254578	-0.0522242136350747	0.0152401703492356	-0.169671876578796	-0.06940819	-1.21198526705561	-1.64278937093401	0.230967167406189	3.05098999484052	19.9560331114889	8.0566001114616	-8.80282549135808	-21.7662410102956	-3.54976156430657	BAD	BAD
0.0891033343604349	0.0360761405741797	-0.0185595387264791	0.03870779848926	1.00289818345756	0.963850660559306	-0.0417140383689619	-0.0604769450320202	-0.0426051515590859	-0.2324773	-0.0297802709365938	0.383121911658633	-2.87792780454341	0.0998830071499743	3.05098999484052	19.9560331114889	8.0566001114616	-8.38457117953788	-22.17552818008	-3.55129522806799	BAD	BAD
0.088361840426553	0.0351986777058361	-0.01828153884044	0.0382930113256555	0.998443296074967	0.969392432286263	-0.0380719695661278	-0.0561564170551624	0.0725609844489741	-0.0411178813669737	0.0314767092633178	1.39772252612184	-2.0810221506777	0.00922855256817039	2.57197289977426	20.433249269248	8.05351260619975	-8.38457117953788	-22.17552818008	-3.55129522806799	BAD	BAD
0.0887163900107906	0.0342811354050043	-0.0205365104702997	0.0390388280949879	0.999897081898135	0.970513782901123	-0.0354756963392306	-0.0491673242400926	0.0808965804260344	0.026211911393578	-0.0256292677443555	0.355360083218101	-0.491030739833758	0.1426402	2.30783599484052	20.6963931114889	8.0518101114616	-8.38457117953788	-22.17552818008	-3.55129522806799	BAD	BAD
0.0896490306629475	0.0337574682738662	-0.0211032155284721	0.0405588631588869	0.998916412407398	0.96814186107628	-0.0407957151609489	-0.0416195732964869	0.0369515	0.0812352705694076	-0.0300396404502882	-1.9470585309232	-0.311234457738998	0.199047290195504	2.30783599484052	20.6963931114889	8.0518101114616	-8.38457117953788	-22.17552818008	-3.55129522806799	BAD	BAD
0.0882063097408958	0.0340137733760571	-0.0215505144516548	0.0403570253590621	0.999179396093306	0.971116498779998	-0.0479716889236498	-0.0351199341142933	0.0763849203513117	0.00970505650893559	0.0312202431952296	-3.08793050934874	-2.30449190933371	0.577657374086977	2.30783599484052	20.6963931114889	8.0518101114616	-8.38842222022925	-22.0016259858606	-3.54970638274284	BAD	BAD
0.0878061536123242	0.0352560476246842	-0.0222179442171879	0.041516720050698	0.998866670866463	0.974691249106489	-0.0491733839383603	-0.0268384854096758	0.0591804321259543	-0.05435065	0.0140808114197241	-2.32475321536207	-4.35171114212991	0.9366563	2.30783599484052	20.6963931114889	8.0518101114616	-8.39284117953788	-21.80207818008	-3.54788322806799	BAD	BAD
0.0874384893481858	0.0374146272309936	-0.019886906025659	0.0388636196884998	1.00165788659556	0.979345313738825	-0.0481384992153202	-0.0309725512164061	-0.0153964526760603	0.0466023358661416	0.148385995191085	-0.541601349706816	-4.59930579059035	0.589598059117628	2.93840928256834	20.3884532265507	8.43628652799855	-8.39284117953788	-21.80207818008	-3.54788322806799	BAD	BAD
0.0888887209115348	0.0401130943603148	-0.0198085816430162	0.0378675442584232	0.997494540795102	0.978496378721144	-0.0472604747131645	-0.0484433677295535	0.0190282262990905	-0.0197856306610416	0.088991067209725	1.83532888597115	-2.29917089463429	0.2037183	3.04957999484052	20.3341631114889	8.50407011146159	-8.39284117953788	-21.80207818008	-3.54788322806799	BAD	BAD
0.0868590070533839	0.0427593508511547	-0.02037955289481	0.0418299460401277	0.997204106779216	0.966976890447019	-0.0391596605526578	-0.0609822280673397	0.0369515	-0.05435065	0.105196575580498	3.2252	1.44336125396443	-0.0314786743846169	3.04957999484052	20.3341631114889	8.50407011146159	-8.39284117953788	-21.80207818008	-3.54788322806799	BAD	BAD
0.088334807915231	0.044750877741691	-0.0242982167931152	0.0365596424056859	0.998752264533417	0.956921532759783	-0.0345586074903655	-0.0666259888833888	0.0369515	0.103001674977897	0.00624466361252348	1.90454394722862	3.21924076299911	-0.166349032214543	3.04957999484052	20.3341631114889	8.50407011146159	-8.3966942348284	-21.6178109061608	-3.76362909022218	BAD	BAD
0.0886021593208444	0.04571762428726	-0.0179468534943227	0.0357939036972198	0.995890067010833	0.951671773159087	-0.0323861015721693	-0.0681186330913792	0.0369515	-0.0333272712986279	0.0460399262469692	-0.555198023277789	0.962789735687865	0.0191584908205185	3.04957999484052	20.3341631114889	8.50407011146159	-8.40078117953788	-21.42235818008	-3.99247122806799	BAD	BAD
0.090128910995374	0.045699756492411	-0.0157320640246327	0.038363791866532	1.00019430768743	0.953064173636093	-0.0359970931804555	-0.0570776996809893	-0.12571724369126	0.154787034227964	-0.000737820855826555	-1.84407721992383	-4.02561847524778	0.202026592764769	2.07404251289577	20.3294608603154	8.50155167731248	-8.40078117953788	-21.42235818008	-3.99247122806799	BAD	BAD
0.0919173317869789	0.0451074840411286	-0.0134207929780983	0.0417064756480245	1.00213032819179	0.961294230221364	-0.0405425991977589	-0.0434300596698207	0.0688593414306902	0.130928115400454	0.0458908250088614	-1.20220879980598	-8.70849871460131	0.113382655092642	1.94173399484052	20.3288231114889	8.5012101114616	-8.40078117953788	-21.42235818008	-3.99247122806799	BAD	BAD
0.100259425835808	0.0444373949846687	-0.0148541210618846	0.0416855304663094	0.998485579651343	0.973259445616542	-0.0425519112816809	-0.0379186798959311	0.0444520413971849	0.0194896808958764	0.05328006	0.62916782703499	-10.2103534458269	-0.132265349052625	1.94173399484052	20.3288231114889	8.5012101114616	-8.40078117953788	-21.42235818008	-3.99247122806799	BAD	BAD
0.0872523539909409	0.0439781834842712	-0.0172291578614102	0.0394916327481359	0.995822362379398	0.982334912580914	-0.0458204757319457	-0.0404505206122623	0.198913750560116	0.005024897	0.05328006	1.36727923410055	-8.58733930150496	-0.255244286734213	1.94173399484052	20.3288231114889	8.5012101114616	-8.39691454066592	-21.6167451204459	-3.57421447832904	BAD	BAD
0.0884920203062513	0.0437327075671458	-0.014549339045239	0.0392037696822557	0.994658804648296	0.985495662834417	-0.0482091327123558	-0.0423718524062313	-0.101721308616844	-0.0469487362712982	-0.107810336164123	0.367088214414702	-6.16419633923266	-0.252771910069494	1.94173399484052	20.3288231114889	8.5012101114616	-8.39312117953788	-21.80744818008	-3.16388422806799	BAD	BAD
0.0876784328261625	0.0435493475413994	-0.017934037473828	0.0366453643247168	0.997069541622986	0.98130982735403	-0.0518362400056782	-0.0450751626309935	-0.0939626352863962	-0.106243410657687	-0.0771390666406652	-1.02806043064824	-4.31493093189963	-0.0688180762422931	2.26247154683764	20.6554626182927	8.5007818635932	-8.39312117953788	-21.80744818008	-3.16388422806799	BAD	BAD
0.101716187783676	0.043273134865793	-0.0172137084374006	0.0413593741525207	1.00085985401505	0.977054722218495	-0.0541703082708356	-0.0493735979448183	0.0749896027283135	-0.0101066625457033	0.0911743360579171	-1.37355283821098	-4.11188989273309	0.0520330427475638	2.30872099484052	20.7025631114889	8.5007201114616	-8.39312117953788	-21.80744818008	-3.16388422806799	BAD	BAD
0.0921065469644791	0.0427871064001939	-0.0127890393685097	0.0395839867071571	0.998358719472326	0.97558918210632	-0.0564183586780121	-0.0492312966004702	-0.116048469433952	0.160204196635048	0.0611827983370817	-0.460591609249588	-5.44073567534781	-0.0138051903376298	2.30872099484052	20.7025631114889	8.5007201114616	-8.39312117953788	-21.80744818008	-3.16388422806799	BAD	BAD
0.0943531968644848	0.0420180839543974	-0.0104773881836335	0.0430152797288467	0.999208160960008	0.975417044427137	-0.0520193083702455	-0.0553574280317945	0.0664517873117304	0.0798654164966739	-0.0534304948300118	0.975907283325164	-6.65129306289644	-0.1016725	2.30872099484052	20.7025631114889	8.5007201114616	-8.59545205295701	-21.4178626633133	-3.16136925069675	BAD	BAD
0.0832170030669999	0.0409882028133399	-0.0102153439786404	0.0406362886824374	0.998951139389032	0.976064062810999	-0.04557111459918	-0.0570158429651022	0.258934932000922	-0.0902713513847301	0.143658320405727	1.83878440399179	-6.60728519437882	-0.00487099458646929	2.30872099484052	20.7025631114889	8.5007201114616	-8.77896117953788	-21.06451818008	-3.15908822806799	BAD	BAD
0.100187263557604	0.0398626228544739	-0.0131859244758023	0.0397588042859047	0.994696442029324	0.976796495051208	-0.0432363373676964	-0.0527640306215838	0.0697212455091181	-0.0107742033439946	-0.0367623628413069	1.23501713180781	-5.35585943185427	0.146576126230858	2.63208437713192	20.0538111372848	8.11485525775289	-8.77896117953788	-21.06451818008	-3.15908822806799	BAD	BAD
0.0990106932598813	0.0389213068982091	-0.0136469277183054	0.0451497705653035	0.997881933722317	0.976626739514079	-0.0385743990111213	-0.0477996429633884	-0.0696454485865791	-0.149154230256343	-0.06940819	-0.00264507253495289	-3.89850353082487	0.432945809372562	2.68170799484052	19.9542531114889	8.0556401114616	-8.77896117953788	-21.06451818008	-3.15908822806799	BAD	BAD
0.0992939450146475	0.038455321864549	-0.0169802780535792	0.0434663548944118	1.00390814661226	0.976991960478146	-0.0391630672880817	-0.0452956508852219	-0.0329903686067761	0.134756377267548	0.0366134817009446	-0.948575449653613	-2.67742588314591	0.697232591212895	2.68170799484052	19.9542531114889	8.0556401114616	-8.77896117953788	-21.06451818008	-3.15908822806799	BAD	BAD
0.0963905358973292	0.0386507145676047	-0.0162931073299272	0.0439151755281951	0.994320206922638	0.980037080169676	-0.0414347793450661	-0.0470360856198264	-0.02462545	0.0806988873444553	0.05328006	-1.2226981027996	-1.86389824147695	0.653760123521738	2.68170799484052	19.9542531114889	8.0556401114616	-8.37273682598372	-21.2633199306759	-3.15873904275464	BAD	BAD
0.0983061817834305	0.0395155859060943	-0.0173338636483002	0.0423715491665479	0.996819692826722	0.979450258365436	-0.0444629875735568	-0.0488600900324287	-0.183750488691592	0.06440045	-0.0524021935502531	-0.929086980906716	-1.161360697074	0.536726774415466	2.68170799484052	19.9542531114889	8.0556401114616	-8.03209117953788	-21.43002818008	-3.15844622806799	BAD	BAD
0.0820922269270715	0.0408679111952452	-0.0179390105668681	0.040430553281977	0.998723572873086	0.977790454031481	-0.0474325912365306	-0.0535522041846125	-0.0504969227795996	0.06440045	0.036097625554147	-0.426171606741825	-0.553206007826833	0.408008625327412	2.36217018721703	20.2725895683365	8.05358482989082	-8.03209117953788	-21.43002818008	-3.15844622806799	BAD	BAD
0.0947720636964485	0.0423901071908075	-0.0150785198956955	0.0405862834340428	0.999328886509663	0.977770597847653	-0.0472637140047633	-0.0594902530656976	-0.02462545	-0.139504743649817	-0.104719091602281	-0.142280298850917	-0.730683345265824	0.291936155300187	2.31013099484052	20.3244331114889	8.05325011146159	-8.03209117953788	-21.43002818008	-3.15844622806799	BAD	BAD
0.0847874132403256	0.0437407745279679	-0.0149983555066133	0.038159693320198	1.00061734782911	0.974055931340238	-0.0496367865805832	-0.0635492197077952	-0.0774052991048601	-0.122208816512174	-0.0781720350880599	0.127483009569415	-1.45636407755726	0.162260978639148	2.31013099484052	20.3244331114889	8.05325011146159	-8.03209117953788	-21.43002818008	-3.15844622806799	BAD	BAD
0.0971521537683644	0.0446769160161248	-0.0154975954508229	0.0398183552994487	0.999186900769505	0.969850353081358	-0.0458906286087599	-0.0614465443371654	0.019189425330444	0.0895218556485635	-0.016911522046135	0.213603318259197	-2.03333061972881	0.253652705420486	2.31013099484052	20.3244331114889	8.05325011146159	-8.03227150266594	-21.4335557512727	-2.90599441228899	BAD	BAD
0.0938514968001886	0.0451358341597951	-0.0180701830664722	0.0405728435466741	0.998515496530427	0.970916772155634	-0.0416240796813494	-0.0538679657680958	0.0895614110372409	0.0223178580289963	0.0443469087602774	-0.218344368043316	-2.48647770410425	0.456265768145739	2.31013099484052	20.3244331114889	8.05325011146159	-8.03241117953787	-21.43628818008	-2.71044722806799	BAD	BAD
0.093432474590965	0.0452397024787769	-0.0180723481690547	0.0394017286150947	0.999259006420635	0.972333194846863	-0.0444807374424378	-0.0510563177730786	-0.00651845874033985	-0.0962665440227152	0.05328006	-0.803954434623739	-2.48842591531918	0.404419625191232	2.93750092799253	20.6402291854388	7.7254441822293	-8.03241117953787	-21.43628818008	-2.71044722806799	BAD	BAD
0.0927104342471341	0.0452051137889171	-0.0146589177461598	0.0391988566800477	1.00433034680218	0.971915758656068	-0.0486508034849427	-0.0570764714425565	-0.0770799618800766	0.0380115031698748	-0.0512322814207329	-0.544437769072087	-1.68281748239748	0.361010772968694	3.04564099484052	20.6946631114889	7.66894011146159	-8.03241117953787	-21.43628818008	-2.71044722806799	BAD	BAD
0.0917336258715799	0.045232282560159	-0.0182417529747846	0.0387741876466438	0.999852398318962	0.973156182571653	-0.0495907484018326	-0.0620915084450979	0.0185448018252817	0.11490167495577	0.0349429598029021	0.539801602406043	-0.855749195040944	0.316203897542453	3.04564099484052	20.6946631114889	7.66894011146159	-8.03241117953787	-21.43628818008	-2.71044722806799	BAD	BAD
0.0939256888973158	0.0454732626813438	-0.0210338656888411	0.0382785818079456	1.0001555669632	0.972471381012156	-0.0486025194180988	-0.0625847864523558	-0.0153361028295959	0.0229393962182207	0.05328006	0.844014123640472	-0.395928537840423	0.336018690895214	3.04564099484052	20.6946631114889	7.66894011146159	-8.03222460626179	-21.4326383403664	-2.97164923155749	BAD	BAD
0.0810383864930851	0.0460488885181789	-0.0213959864922758	0.0349147339194265	0.998289545428711	0.974368786248674	-0.0477099698421714	-0.0589644047249537	-0.0768266240931607	0.005024897	0.105283863561189	-0.182062110936819	-0.491818326740968	0.42280448836978	3.04564099484052	20.6946631114889	7.66894011146159	-8.03209117953788	-21.43002818008	-3.15844622806799	GOOD	BAD
0.0776958996756332	0.0470407457307751	-0.0168711335139392	0.0372158325937172	0.998329777779088	0.979166400568684	-0.0481757300881083	-0.0574371932461386	0.226500917292877	0.005024897	0.0627040389205096	-0.904810123633996	-0.664321	0.484121666727401	2.73761711542609	20.0679984216772	7.99623341591479	-8.03209117953788	-21.43002818008	-3.15844622806799	GOOD	BAD
0.0779990588496578	0.0484620983672285	-0.0156397988342446	0.0348742238738212	0.995509442104763	0.982429682094831	-0.0498742811619948	-0.058649182978046	-0.0289280017669221	-0.0451461822420461	0.05328006	-0.318538220222728	-0.167490130468394	0.5091091	2.68170799484052	19.9542531114889	8.0556401114616	-8.03209117953788	-21.43002818008	-3.15844622806799	GOOD	GOOD
0.0786838197245554	0.0502305433945032	-0.0188522526036134	0.0388350921669672	0.998717927653888	0.983100142628027	-0.0474618168033528	-0.0580831545053629	0.0176822119406051	0.0959053970292538	0.05328006	0.688077085771822	1.06406425460529	0.253133470297786	2.68170799484052	19.9542531114889	8.0556401114616	-8.03209117953788	-21.43002818008	-3.15844622806799	GOOD	GOOD
0.076870742281082	0.0521369023179174	-0.0202849696207601	0.0376225356943055	0.996948472311841	0.978796657214725	-0.046781002719644	-0.0592302369765053	-0.066759329644095	0.0737744405604788	0.104939415786621	1.060387	2.81325885686213	-0.102475360533826	2.68170799484052	19.9542531114889	8.0556401114616	-8.25005607687182	-21.6650233740731	-2.62176951318834	GOOD	GOOD
0.0892241504918962	0.0538355561828175	-0.0151183063062572	0.0384833715278463	0.997284963639901	0.976060949336988	-0.0442407830788107	-0.0585422951672416	0.120873491997625	-0.0354359747796697	-0.0400955109016914	0.835296787523865	4.29574938166738	-0.446103736571245	2.68170799484052	19.9542531114889	8.0556401114616	-8.39378117953787	-21.81997818008	-2.26788722806799	GOOD	GOOD
0.0910766237754649	0.0549179500255542	-0.0202612402491862	0.0419531293244938	0.995876676235424	0.967720882362467	-0.0426094807757234	-0.0582565916893294	-0.0983196066477793	-0.104187884262508	0.136550080948935	0.462727020911564	4.69243523996342	-0.478439933824777	2.3723859408617	19.957199251647	8.3778101903405	-8.39378117953787	-21.81997818008	-2.26788722806799	GOOD	GOOD
0.0898257839654134	0.0550561585458137	-0.0193816148092187	0.0397340197658881	0.996755282523696	0.963893256098687	-0.0418484396701687	-0.0573282840581938	0.110215771489833	-0.0142175213152425	0.124564393086149	0.090161130040486	4.31603051416161	-0.219436099125178	2.31318499484052	19.9577631114889	8.4394701114616	-8.39378117953787	-21.81997818008	-2.26788722806799	GOOD	GOOD
0.0908762520816093	0.0541356149995927	-0.0169078048305447	0.0351326047703743	1.00219640284588	0.961808218277298	-0.0398834971253075	-0.0581167866311767	0.108592828026584	-0.0943170875895959	0.0119885525082193	0.0617811888976762	3.14980018461373	-0.0261449020297549	2.31318499484052	19.9577631114889	8.4394701114616	-8.39378117953787	-21.81997818008	-2.26788722806799	GOOD	BAD
0.088214055461457	0.0523173355735421	-0.018983861442881	0.0367652194038345	0.995974237571473	0.962079073798391	-0.0412798868142886	-0.0574759361401727	0.09852847	-0.1137262	0.0943944812761929	0.0171597872710621	1.55530759861835	0.172492397948477	2.31318499484052	19.9577631114889	8.4394701114616	-8.40880081256742	-21.1151131483271	-2.81899887724574	GOOD	BAD
0.0898386010461395	0.0499738432264356	-0.0210716384765383	0.0360219940763091	0.999385403031658	0.966139653583897	-0.0434058000191381	-0.0591576645190655	-0.158155452571176	-0.0147232600767612	-0.141089152568185	-0.285305347929529	0.124781830953019	0.303038838972656	2.31318499484052	19.9577631114889	8.4394701114616	-8.41792117953788	-20.68709818008	-3.15365022806799	BAD	BAD
0.0893435011487402	0.0475151601694987	-0.0189737005970139	0.0374038811114309	0.998339157787474	0.97415840328285	-0.0390901061428932	-0.0548373649191724	-0.00434515883317346	0.103865855917458	0.0121395522519229	-0.852717091620231	-0.854687531109547	0.479801702735477	2.92600906251421	20.2703223716137	8.43986130993906	-8.41792117953788	-20.68709818008	-3.15365022806799	BAD	BAD
0.0888973001487227	0.0452467451272477	-0.0188897653008451	0.0377295700948976	0.99833840225533	0.980169150750315	-0.0398768768335036	-0.0543929364881464	0.0369515	-0.172249602544301	-0.0996400399868624	-0.884842567197032	-1.05086745908379	0.477257257915712	3.04945399484052	20.3332831114889	8.4399401114616	-8.41792117953788	-20.68709818008	-3.15365022806799	BAD	BAD
0.0896683921467194	0.043350869620011	-0.0129203194326303	0.0437878707261595	1.00206510762142	0.982361941090306	-0.0428679023203128	-0.055474302396439	0.139112292972752	-0.0354602930007022	-0.23252686025736	-0.431570129161506	-0.384112708349312	0.221128112982027	3.04945399484052	20.3332831114889	8.4399401114616	-8.41792117953788	-20.68709818008	-3.15365022806799	BAD	BAD
0.0885440535784007	0.0419384389101283	-0.0177351241352961	0.0434037183886518	0.999221229429946	0.97948606592088	-0.0436289266770653	-0.0518237167262423	0.1601054	-0.0441436637897568	-0.355038017197451	0.068210702402823	1.08999498194449	-0.0166662267094	3.04945399484052	20.3332831114889	8.4399401114616	-8.4082054871128	-21.126008503001	-3.1576595182405	BAD	BAD
0.0888590324960078	0.0410787966337201	-0.0157763566703781	0.0418759982373556	0.996444323686234	0.97680434556329	-0.0466025546670672	-0.0519168197169733	-0.0435129641119137	-0.103435380034525	-0.0718561127961917	-0.0373857734905648	2.52762294215179	0.0446526857742109	3.04945399484052	20.3332831114889	8.4399401114616	-8.39312117953788	-21.80744818008	-3.16388422806799	BAD	BAD
0.0883649536788492	0.0407795788145293	-0.018317021969109	0.0420141298691237	0.99643949477199	0.977730362544724	-0.0481867048558316	-0.0544798865006413	0.0662593322173026	-0.1137262	-0.008064065	-0.733053284748923	3.70290056916246	0.0571565921350989	2.74405245313925	20.3274481123947	8.12159015380708	-8.39312117953788	-21.80744818008	-3.16388422806799	BAD	BAD
0.0890157549025256	0.0409604076211497	-0.0141678177440789	0.0441122740196117	1.0013127991208	0.975297525294043	-0.0481864721751956	-0.054866550520387	0.149282431540829	-0.0158471954755898	-0.210312394372899	-1.02955809345103	4.40936290207531	-0.0288036969059054	2.67941299484052	20.3262131114889	8.05421011146159	-8.39312117953788	-21.80744818008	-3.16388422806799	BAD	BAD
0.088273441194769	0.0414590708443188	-0.012347338914626	0.0437483436172119	0.999132425451517	0.972582216991498	-0.0454977111490735	-0.0538256669813341	-0.0932650244432537	0.249337233802241	-0.0515106676962134	-0.591289900042362	4.93543893384447	-0.151439103860264	2.67941299484052	20.3262131114889	8.05421011146159	-8.39312117953788	-21.80744818008	-3.16388422806799	BAD	BAD
0.0890457156638382	0.0420613811653685	-0.0169487579190757	0.0383766011596932	1.00040581079794	0.966036351338523	-0.0430622566058543	-0.0552260636520202	-0.1477794	0.00922498477395083	-0.0584609478574978	0.0632943135854532	4.83934973505891	-0.198705398408372	2.67941299484052	20.3262131114889	8.05421011146159	-8.38985520561204	-21.9636349507831	-2.98101148880231	BAD	BAD
0.0873390374741248	0.0425370308602697	-0.0143848555463665	0.0392488476723473	1.00400989124037	0.965084476107124	-0.0421107706351892	-0.0527042291824689	0.155216578805662	-0.00565670659262589	-0.119716553823844	0.112701830469022	3.90166497680652	-0.137388890239813	2.67753086312526	20.631257866526	8.05302916607162	-8.38518117953788	-22.18715818008	-2.71929722806799	BAD	BAD
0.0884778635674236	0.0426859256649663	-0.0156266704936211	0.0400810214957155	0.996396655055289	0.970443420652986	-0.041475721141664	-0.0503890490993848	0.0200329540361181	-0.0435851905646165	0.0199129079234408	-0.409978954381614	2.79845556056765	-0.0248685646617482	2.67711799484052	20.6981731114889	8.0527701114616	-8.38518117953788	-22.18715818008	-2.71929722806799	BAD	BAD
0.0880906575925941	0.0423907843479292	-0.0124645441742758	0.0413681038798677	1.00246408485751	0.976462147151808	-0.0421177425235817	-0.053378574613871	0.0760263843817219	0.0427028262502671	0.00314443532973662	-0.837989534276562	1.93802890874206	0.0557206575881844	2.67711799484052	20.6981731114889	8.0527701114616	-8.38518117953788	-22.18715818008	-2.71929722806799	BAD	BAD
0.0874349292587685	0.0416509378453571	-0.0180404597199409	0.0412183126019066	0.997940604213078	0.981873250790754	-0.0465797766639802	-0.0503488630509075	0.09852847	0.112846147608052	0.142091618692778	-0.716621665587383	1.86646580138636	-0.109914681087869	2.67711799484052	20.6981731114889	8.0527701114616	-8.38518117953788	-22.18715818008	-2.71929722806799	BAD	BAD
0.0880639356599464	0.0405750477662485	-0.0131155323594535	0.0443069908816606	1.00361880813824	0.982607370195263	-0.0509094401749684	-0.0505793324516662	-0.00178347941909864	-0.0696754847219207	0.126001995587115	-0.282249881172004	2.55133302302956	-0.311225025630072	2.67711799484052	20.6981731114889	8.0527701114616	-8.2329127904237	-21.8586035173952	-3.07398459000856	BAD	BAD
0.0888867023147493	0.0393271296629409	-0.0164056126193209	0.0371257547263833	1.00084869848412	0.977358668779634	-0.0529529487357093	-0.0498248695278783	-0.124764549357017	0.127671461310032	0.0148637590334289	-0.660741736405916	3.25029741983677	-0.292869768500939	2.38004982141701	20.4035955285932	8.73105963365424	-8.03180117953788	-21.42465818008	-3.54244522806799	BAD	BAD
0.0881230063786969	0.0380517166862963	-0.0159299224855215	0.0380718210978124	0.998681360186625	0.973889319542686	-0.0487458859064318	-0.0437197981223578	-0.0977986561295275	0.0867637964962226	0.0417276672620552	-1.99554566280194	2.61493247374647	-0.00944743745603095	2.31177499484052	20.3358931114889	8.88695011146159	-8.03180117953788	-21.42465818008	-3.54244522806799	BAD	BAD
0.0883110796890761	0.0368104535568366	-0.0135753253013867	0.0379329539527426	1.00192457990862	0.973572176158541	-0.0467103678327227	-0.0438941389546495	-0.08620241	-0.0318195535866862	-0.0461300831906252	-2.98025929280672	0.14360810407262	0.399970120841679	2.31177499484052	20.3358931114889	8.88695011146159	-8.03180117953788	-21.42465818008	-3.54244522806799	BAD	BAD
0.0880283274930656	0.0355561955640913	-0.0139231730547285	0.0404956812279467	0.99925448933753	0.972489571774462	-0.048368024293675	-0.0510221863524288	-0.08620241	0.137765141292744	-0.168650797370837	-2.33795586946752	-2.63142811113612	0.406542965003926	2.31177499484052	20.3358931114889	8.88695011146159	-8.19302123009327	-21.5931926124992	-3.5448735313998	BAD	BAD
0.088582305771511	0.0341682213080262	-0.0145046411302592	0.0387928016881489	0.997234371443781	0.9774121564654	-0.0508639957656655	-0.0497335765530149	0.0629689372635849	0.0872592996190347	-0.0930248989111856	-0.717113707216795	-3.56374592343576	-0.0439105524408377	2.31177499484052	20.3358931114889	8.88695011146159	-8.39284117953788	-21.80207818008	-3.54788322806799	BAD	BAD
0.089393363876613	0.0325239612371685	-0.0157897869091618	0.0397927133388017	0.995020254739253	0.983385505457605	-0.0502455682097657	-0.0450899377917859	0.0488911167456397	-0.0313251159062775	-0.168307470362693	-0.14841542547047	-1.67927329548176	-0.512491485571925	2.01523162718633	20.0296466873004	8.52546953975025	-8.39284117953788	-21.80207818008	-3.54788322806799	BAD	BAD
0.0890290410838475	0.0305568037090597	-0.0168301558831107	0.0386009550779842	0.999999281249663	0.987973470476268	-0.0497984946202105	-0.0396216009896935	-0.111708321109923	-0.102132361891748	-0.0439987401090915	-1.22288508891795	1.66992100211542	-0.600491113779309	1.94390199484052	19.9559831114889	8.4385201114616	-8.39284117953788	-21.80207818008	-3.54788322806799	BAD	BAD
0.0886904998807536	0.0282889691962059	-0.016645938052155	0.0417305802195027	0.999020460603359	0.990349326067667	-0.0488397996068624	-0.0346070584484507	0.0995458383241988	0.0293637354665808	-0.008064065	-2.32276038287893	4.64299399600304	-0.157603976562436	1.94390199484052	19.9559831114889	8.4385201114616	-8.39284117953788	-21.80207818008	-3.54788322806799	BAD	BAD
0.0895323593294167	0.0258502248732909	-0.0177147288946467	0.0406398001607142	0.999608595266973	0.986626859359362	-0.0429744957237223	-0.0339698101283529	0.0613493490183289	-0.173663259020371	-0.155638008314308	-2.47355011343374	7.07103436853497	0.0613731574679094	1.94390199484052	19.9559831114889	8.4385201114616	-8.39284117953788	-21.80207818008	-3.54788322806799	BAD	BAD
0.088631145300432	0.0234910423319301	-0.0187777010984788	0.0389901046384572	0.999497639186921	0.986376914153256	-0.0450813140894628	-0.0285646710797893	0.13553466670955	0.0526990400487311	0.00432440732140268	-2.37053209098688	10.0278599387442	-0.1016725	1.94390199484052	19.9559831114889	8.4385201114616	-8.39284117953788	-21.80207818008	-3.54788322806799	BAD	BAD
0.090745198605651	0.0215724504693451	-0.018191336238976	0.0387019126834569	0.999781781245164	0.988156700736431	-0.0499829368937201	-0.0225953436572071	-0.0367151876473714	-0.0185621253264265	-0.0447581364438221	-2.23829352324718	12.1681710510955	-0.123114007376087	2.53530473492581	19.6573734758548	8.13372556699979	-8.41937005192713	-21.7765139939594	-3.52082546327246	BAD	BAD
0.0925128235481354	0.0204767636368574	-0.0172420963657212	0.0425764548140511	0.99798230270996	0.98316359427257	-0.0484842776753445	-0.0256969842741897	0.0611607563873002	-0.00698570153064845	0.0284624475377884	-1.88872834846965	12.6828631323783	-0.168534126388118	2.68400299484052	19.5822931114889	8.0570901114616	-8.47556687242303	-21.7223606942088	-3.4635082758352	BAD	BAD
0.0933955228554198	0.0204629022906254	-0.0174069734660748	0.0393046262134249	1.00093139967056	0.978170487808707	-0.0469856184569687	-0.0287986248911728	0.0494745675937293	0.099625281156593	0.05328006	-1.53916317369205	13.1975552136611	-0.213954245400156	2.68400299484052	19.5822931114889	8.0570901114616	-8.53176369291892	-21.6682073944583	-3.40619108839794	BAD	BAD
0.100513746077242	0.0215878205912915	-0.0167321325764303	0.0374512384288404	0.999099685269099	0.973177381344846	-0.045486959238593	-0.0319002655081555	0.0369515	-0.112320008347484	0.00449533090247539	-1.18959799891451	13.7122472949439	-0.259374364412186	2.68400299484052	19.5822931114889	8.0570901114616	-8.58796051341481	-21.6140540947077	-3.34887390096068	BAD	BAD
0.101572252501841	0.0237282812258425	-0.0161280870325408	0.0372531660341836	1.00301383735079	0.968184274880985	-0.0439883000202174	-0.0350019061251381	-0.158589208360518	-0.0788267344534517	0.0406362752095108	-0.840032824136975	14.2269393762266	-0.304794483424216	2.68400299484052	19.5822931114889	8.0570901114616	-8.6441573339107	-21.5599007949571	-3.29155671352343	BAD	BAD
0.104077360405691	0.0266309029058157	-0.0152803568321061	0.038796276740498	0.998850097173683	0.963191168417124	-0.0424896408018418	-0.0381035467421207	-0.111757619076813	0.039758847622669	-0.0925644243535274	-0.490467649359438	14.7416314575094	-0.350214602436246	2.68330163792344	19.5773955004747	7.70132384342055	-8.70035415440659	-21.5057474952065	-3.23423952608617	BAD	BAD
0.107549417823379	0.029943802421724	-0.0158482414484209	0.0388128683134238	0.998978741261888	0.958198061953262	-0.0409909815834662	-0.0412051873591033	-0.183628216509565	-0.0765137552849245	0.0633625867566772	-0.140902474581901	15.2563235387921	-0.395634721448276	2.68311799484052	19.5761131114889	7.6081701114616	-8.75655097490247	-21.4515941954559	-3.17692233864892	BAD	BAD
0.107428812653558	0.0332330266713439	-0.0164363951848856	0.0410068923022277	1.00093876601447	0.945745850969799	-0.0383397389921754	-0.0481884882491224	0.0337760657757706	-0.0199500929451495	0.0177389655586385	-0.238834234799759	13.5321557394768	-0.376277079629993	2.68311799484052	19.5761131114889	7.6081701114616	-8.77069117953788	-21.43796818008	-3.16250022806799	BAD	BAD
0.108689075272549	0.0360143906278788	-0.0153892308298599	0.0423876236717215	1.00173608705288	0.945116663841849	-0.0431746138503576	-0.0507463107029555	-0.0956224683102774	0.0518273776825767	0.0402901326493603	-0.768443735998221	9.81380970084525	-0.408340412186605	2.68311799484052	19.5761131114889	7.6081701114616	-8.5753045990057	-21.8047228320075	-3.77927775869928	BAD	BAD
0.111147923197421	0.0378383330839445	-0.0143224619766175	0.0422165767002244	0.999544884731346	0.950718494145	-0.0462167728563452	-0.0442856754386372	-0.0508734294666316	-0.122482601985817	0.101549834726956	-0.788390202242101	5.38129884881595	-0.5292196	2.68311799484052	19.5761131114889	7.6081701114616	-8.38396117953788	-22.16388818008	-4.38329222806798	BAD	BAD
0.113482905151083	0.038414705348853	-0.015632972445165	0.040202316131345	1.00043357560647	0.957595412139639	-0.0490838091013083	-0.037945281799107	-0.121359793685537	0.153364292709506	0.0182556402202098	0.0836796623291876	1.49969435648116	-0.560556175245903	2.68381314017822	19.5809673467284	7.96078552954044	-8.38396117953788	-22.16388818008	-4.38329222806798	BAD	BAD
0.113562214871687	0.0376986523366239	-0.0145246051384659	0.0362647078767447	0.996626520669994	0.963999408337763	-0.0514494608672369	-0.0335083991407901	-0.0994986536450854	0.10286311824804	-0.008064065	0.480301352583206	0.474184341130211	-0.558720965108909	2.68400299484052	19.5822931114889	8.0570901114616	-8.3846978910696	-22.1321725332266	-4.34991100999727	BAD	BAD
0.11400630644562	0.0358856874164664	-0.0156363202517901	0.0394936480756251	0.997789335554741	0.968120225495183	-0.051423907798573	-0.0274710483079999	0.202963342762878	0.157343116201975	-0.008064065	0.314716948950204	1.64222983389146	-0.497403472179508	2.68400299484052	19.5822931114889	8.0570901114616	-8.38612847473301	-22.0705854882175	-4.28508967467074	BAD	BAD
0.115830785170447	0.033347111732642	-0.0167982223890775	0.0387516386945338	1.00220241114332	0.972241042652603	-0.0513983547299092	-0.0214336974752096	0.0908188123023359	0.0439810439197148	-0.15184869676688	0.149132545317203	2.8102753266527	-0.436085979250107	2.68400299484052	19.5822931114889	8.0570901114616	-8.38755905839642	-22.0089984432083	-4.2202683393442	BAD	BAD
0.103882926705677	0.0305573740780227	-0.0170071037607791	0.039732837639959	1.00402829186151	0.976361859810023	-0.0513728016612453	-0.0153963466424194	-0.0590925935247137	0.005024897	-0.0964154921374749	-0.0164518583157985	3.97832081941395	-0.374768486320706	2.68400299484052	19.5822931114889	8.0570901114616	-8.38898964205983	-21.9474113981992	-4.15544700401767	BAD	BAD
0.0969374818623427	0.0280197518660124	-0.0162799389385441	0.0394109628359316	0.996695130317613	0.980482676967442	-0.0513472485925814	-0.0093589958096291	-0.038267442227721	0.0974674322473974	0.026099241834688	-0.1820362619488	5.14636631217519	-0.313450993391304	2.39364894318745	20.1648196885345	8.40355762311545	-8.39042022572324	-21.8858243531901	-4.09062566869114	BAD	BAD
0.0984405114593813	0.0261684556653079	-0.0190915900994032	0.0429531515384483	0.999868854196037	0.984603494124862	-0.0513216955239175	-0.00332164497683885	-0.0724739805444208	0.0315001588561831	0.148615263281897	-0.347620665581802	6.31441180493644	-0.252133500461903	2.31101599484052	20.3306031114889	8.5021601114616	-8.39185080938665	-21.8242373081809	-4.0258043333646	BAD	BAD
0.0940749682871282	0.025288369143762	-0.0210765868376456	0.0391347454761168	1.00022494727034	0.985440552216767	-0.0502793599259875	1.89114692772486e-05	-0.13396680174932	0.005024897	0.271135784604539	-0.190043055255962	7.65981704229926	-0.190816515363147	2.31101599484052	20.3306031114889	8.5021601114616	-8.39251117953788	-21.79580818008	-3.99588222806799	BAD	BAD
0.0949089163812294	0.0255152190766743	-0.0165095371090411	0.038865832312853	0.998371938382745	0.98029883396557	-0.0480217536429188	-0.00260816864651849	-0.100100787584577	0.0509989528679214	0.108663319452584	0.109917124918956	8.60508373645124	-0.295746714204917	2.31101599484052	20.3306031114889	8.5021601114616	-8.58889208073305	-21.9983404442232	-4.20787942562513	BAD	BAD
0.0953298514150987	0.0268639626917766	-0.0195871265516345	0.0391809978118189	1.00094824490529	0.977244814836452	-0.0420429570742163	-0.00528108726857963	0.0565740458763298	0.156181901635148	0.05328006	-0.144639791291768	9.01883993229685	-0.4070633	2.31101599484052	20.3306031114889	8.5021601114616	-8.75326117953788	-22.16785818008	-4.38531922806798	BAD	BAD
0.095970888433248	0.0292319228506536	-0.0183075205538161	0.0418071201916394	0.99811268395467	0.975773213620936	-0.0391839687497385	-0.00460075069992184	0.146031898853525	0.0915412062161716	0.05328006	-0.765587807339506	9.34529617588086	-0.373337279463392	2.59698577359647	20.0402684772513	8.15769293760808	-8.75326117953788	-22.16785818008	-4.38531922806798	BAD	BAD
0.09721025681902	0.0324336959145544	-0.0178959495762697	0.0403433165630237	0.998480356518706	0.974264379605021	-0.0408708674161963	-0.00509223647593175	-0.0295599355795496	-0.0270419091843907	-0.13566810461249	-1.31774079656885	9.4125342984674	-0.413916454546118	2.68170799484052	19.9542531114889	8.0556401114616	-8.75326117953788	-22.16785818008	-4.38531922806798	BAD	BAD
0.0972079207682817	0.0362785388328459	-0.0183713386906036	0.0430271734806913	1.00342368092108	0.973514841338858	-0.0420085214230343	-0.00737811314083858	0.0558481756133973	-0.00869325247953242	-0.0505829672780268	-1.39883684011228	8.56877190222047	-0.433936946871665	2.68170799484052	19.9542531114889	8.0556401114616	-8.75477414736384	-22.0975616441271	-4.42649659349575	BAD	BAD
0.0980709949979672	0.0406187450010035	-0.0181379161594017	0.0432948506691734	0.997333510954951	0.972152306608303	-0.0429277157665031	-0.00990648688545533	0.0512586067907363	0.0961847639885703	-0.008064065	-1.15046026478033	7.15114403949712	-0.372619453942264	2.68170799484052	19.9542531114889	8.0556401114616	-8.75748640013389	-21.9715431187546	-4.50031404124882	BAD	BAD
0.0988630610805314	0.0453477685881543	-0.0142549063170419	0.0393648732568869	1.002443397822	0.970789771877747	-0.0438469101099719	-0.0124348606300721	-0.104605498894267	0.0327785017143098	0.0389431776150405	-0.902083689448375	5.73351617677376	-0.311301961012862	2.68170799484052	19.9542531114889	8.0556401114616	-8.76019865290392	-21.8455245933822	-4.5741314890019	BAD	BAD
0.0997282110978269	0.0503743085390092	-0.0153703142325999	0.0408255217367093	0.999542480568685	0.969427237147191	-0.0447661044534407	-0.0149632343746888	-0.100679469027277	0.005024897	-0.134407164210393	-0.653707114116424	4.3158883140504	-0.249984468083461	2.68053235124532	20.2428097453786	8.34886260477271	-8.76291090567397	-21.7195060680098	-4.64794893675497	BAD	BAD
0.0997765742022181	0.0555905605941381	-0.0182798412083219	0.0386495105204394	0.999420860177009	0.968064702416636	-0.0456852987969096	-0.0174916081193056	0.00782004538554256	0.0503554535607654	-0.0515960130692503	-0.405330538784472	2.89826045132704	-0.18866697515406	2.68017099484052	20.3315031114889	8.4389901114616	-8.76562315844401	-21.5934875426373	-4.72176638450805	BAD	BAD
0.101030235082106	0.0608494961973405	-0.0149038783218426	0.0392248710670492	0.996545700366435	0.96670216768608	-0.0466044931403785	-0.0200199818639228	-0.150744871407311	0.109646988214841	-0.101557395393384	-0.156953963452477	1.48063258860344	-0.127349482224648	2.68017099484052	20.3315031114889	8.4389901114616	-8.76833541121407	-21.4674690172649	-4.79558383226113	BAD	BAD
0.101938640911846	0.0659645604027473	-0.0165984804493628	0.0404180939832938	0.996266627664792	0.968880649433438	-0.0399985257081621	-0.0157661792931177	-0.0220056774479726	0.123776	-0.0840917508886846	0.596699347246719	0.0165966376553686	-0.1016725	2.68017099484052	20.3315031114889	8.4389901114616	-9.20026762539425	-21.4156726478491	-5.09027373343487	GOOD	BAD
0.102348946157986	0.0707447335106509	-0.0138214004117376	0.0388189678524235	0.997570142635726	0.969188187092803	-0.0416004948498367	-0.0125097686614116	0.0369515	-0.0114699610173559	0.0703218135894171	0.588084151105293	-0.604655	-0.245178759132717	2.68017099484052	20.3315031114889	8.4389901114616	-9.50775117953788	-21.41636818008	-5.27854722806799	GOOD	BAD
0.102727182487297	0.0750575547194657	-0.0189245448581743	0.0407878940594169	0.999068439057257	0.970274539411125	-0.0419690243936129	-0.00988021584170972	-0.103051662370107	-0.05435065	0.0681329330117779	-0.146007214425385	0.453808019561477	-0.273750774258493	2.68307517664336	19.763694643716	8.14955717030696	-9.50775117953788	-21.41636818008	-5.27854722806799	GOOD	GOOD
0.103020430186557	0.0788767283235346	-0.0168840554045743	0.0405181270173011	0.997208644419311	0.968091504556866	-0.0440604020356963	-0.00543483773106991	-0.101200317499569	-0.00943681932686686	0.05328006	-0.718589175843397	2.39285410339445	-0.2238288	2.68400299484052	19.5822931114889	8.0570901114616	-9.50775117953788	-21.41636818008	-5.27854722806799	GOOD	GOOD
0.104198828771181	0.0822773979963245	-0.0170372740230327	0.0401618491461642	0.999788785469046	0.966166797578286	-0.0512855833375002	-0.0036776649894762	0.0067813988175111	0.229173922201999	0.145912278110793	-1.10415426342441	3.64293468374612	-0.260422155088517	2.68400299484052	19.5822931114889	8.0570901114616	-9.50775117953788	-21.41636818008	-5.27854722806799	GOOD	GOOD
0.105220563209066	0.0853807715094221	-0.0160429843765969	0.0376072590331183	0.998270399455466	0.967694792863982	-0.0530445684882947	-0.00266627957953652	-0.0558594343758321	0.122916862369165	0.129738316401067	-1.26393598130344	3.84936210299793	-0.279013814496342	2.68400299484052	19.5822931114889	8.0570901114616	-9.36522026851376	-21.4148359838824	-5.27776501682276	GOOD	GOOD
0.105791935607496	0.0882770147470676	-0.0177688199914219	0.0415071400346944	1.0000343306966	0.969551838961443	-0.0517398141839649	-0.00114615165069371	0.0990825280314653	-0.0249300109572402	-0.0699601605076016	-1.32354659562329	3.71518629795443	-0.269202978860776	2.68400299484052	19.5822931114889	8.0570901114616	-9.12793818394723	-21.4122852199454	-5.27646281006982	GOOD	GOOD
0.106790315529122	0.0909692716558628	-0.0170321566346399	0.0405233106169564	0.99867844464355	0.971408885058904	-0.0504350598796348	0.000373976278149374	-0.0710722249058145	0.0348145093484084	-0.038630913133268	-1.38315720994315	3.5810104929109	-0.259392143225208	2.96012785338701	19.8668906465671	8.3456371572237	-8.89065609938065	-21.4097344560085	-5.27516060331688	GOOD	GOOD
0.106748172089136	0.0933800241015214	-0.0176393187063766	0.0411286738319167	0.999778487502438	0.973265931156364	-0.049130305575305	0.00189410420699219	-0.055481205073757	0.06440045	-0.0540386521474672	-1.442767824263	3.44683468786739	-0.249581307589641	3.05174899484052	19.9613231114889	8.4413801114616	-8.65337401481413	-21.4071836920716	-5.27385839656393	GOOD	GOOD
0.107488872749845	0.0954085547514018	-0.0172598343872655	0.0387125195413585	1.00144520432563	0.975122977253825	-0.0478255512709752	0.003414232135835	0.0214349975137042	0.0199866792212644	0.0223643921053693	-1.50237843858285	3.31265888282388	-0.239770471954075	3.05174899484052	19.9613231114889	8.4413801114616	-8.4160919302476	-21.4046329281346	-5.27255618981099	GOOD	GOOD
0.108156641102961	0.0969724543917687	-0.0177401463748898	0.0428015524426913	1.00547102583838	0.976980023351285	-0.0465207969666454	0.00493436006467781	-0.00902177120166176	-0.0836345183798758	0.144878941249795	-1.56198905290271	3.17848307778038	-0.229959636318508	3.05174899484052	19.9613231114889	8.4413801114616	-8.17880984568106	-21.4020821641977	-5.27125398305805	GOOD	GOOD
0.108844758244588	0.0980017303917382	-0.0169205165110131	0.0405522580239288	0.998370642226607	0.978198237224245	-0.0505317095952858	0.00329393240808732	0.113041609464361	-0.1137262	0.130252807095119	-1.3818653754706	3.7237131819208	-0.315824029704001	3.05174899484052	19.9613231114889	8.4413801114616	-8.03053117953787	-21.40048818008	-5.27044022806799	GOOD	GOOD
0.111856580795975	0.0984131893846428	-0.0183469241338789	0.0370220966670473	0.998026045409727	0.975998288733253	-0.0509452846999681	0.00209128023196251	0.0684987402570573	-0.246223766037561	-0.0222662479063232	-0.417584020253257	5.7018110785774	-0.561090103083691	3.05118442112629	19.9573882037837	8.15516578503028	-8.03053117953787	-21.40048818008	-5.27044022806799	GOOD	GOOD
0.113658917300166	0.0980900751780688	-0.0168034332981615	0.0413234458672956	1.00144620399682	0.972476400423075	-0.0464291751576418	0.00196221248021356	0.0826684029410804	-0.0273579138974889	-0.06940819	0.341938054449317	7.44537234116247	-0.66550388872972	3.05098999484052	19.9560331114889	8.0566001114616	-8.03053117953787	-21.40048818008	-5.27044022806799	GOOD	GOOD
0.113354672118238	0.0968740088579765	-0.0182111545989943	0.0416278878301238	1.00304840185509	0.967729753915237	-0.0437815532242555	-0.00199535308030088	0.00722842561717255	0.0203824388465189	0.0215466303601755	0.11586017144603	7.82859022014029	-0.47172816447114	3.05098999484052	19.9560331114889	8.0566001114616	-8.03053117953787	-21.40048818008	-5.27044022806799	GOOD	GOOD
0.114318398582025	0.0945857467929836	-0.0146598133337566	0.0415008557020237	0.998978349689961	0.962823248020214	-0.042732243207674	-0.00856770308056273	0.066511031311345	0.13684238960609	-0.0375118157539072	-0.688500830138313	6.36089930981235	-0.11721600918218	3.05098999484052	19.9560331114889	8.0566001114616	-8.46820537469949	-21.2565800889009	-5.42209772936268	GOOD	GOOD
0.113857146128434	0.0911155148772542	-0.0149433036016543	0.0409099254304663	0.997463089675014	0.962403034987387	-0.0468116916893747	-0.0138906214516963	-0.0379146526514274	0.00773128788575048	-0.0240991221748508	-1.22043012036253	4.6737925872082	0.111421582430364	3.05098999484052	19.9560331114889	8.0566001114616	-9.12630151920678	-21.0909136966135	-5.63790053613202	GOOD	GOOD
0.114644487156912	0.08656642440163	-0.017350421210955	0.0399293893229786	1.00210686635114	0.964157652346266	-0.0470557536231847	-0.0114693349908557	0.049981400967853	-0.0105789304652862	0.0371588924340161	-1.04416403102668	4.4419240995831	0.0323027608977741	2.5088640890646	19.68374787915	8.38719058009588	-9.07528596735875	-21.2362218125151	-5.5892215724673	GOOD	GOOD
0.114492208274288	0.0813024819533941	-0.0194323891767481	0.0400240478444405	1.00021013716901	0.965912269705145	-0.0472998155569947	-0.00904804853001502	0.09852847	-0.0386655522353355	0.00814106735714363	-0.867897941690827	4.21005561195801	-0.0468160606348159	2.31560599484052	19.5866831114889	8.5050401114616	-9.02427041551071	-21.3815299284168	-5.54054260880258	GOOD	BAD
0.114657501836818	0.0758217128356421	-0.0153027405462749	0.0423058842455741	1.00106561390963	0.967666887064023	-0.0475438774908047	-0.00662676206917438	-0.0371454984473288	-0.05435065	-0.0531177175332364	-0.691631852354973	3.97818712433291	-0.125934882167406	2.31560599484052	19.5866831114889	8.5050401114616	-8.97325486366269	-21.5268380443184	-5.49186364513786	GOOD	BAD
0.114324673972648	0.0705960438173421	-0.0168228638956942	0.0395168469165722	1.00110666245868	0.969421504422902	-0.0477879394246147	-0.00420547560833374	0.0040697205759166	-0.05435065	-0.02444278969671	-0.515365763019119	3.74631863670782	-0.205053703699996	2.31560599484052	19.5866831114889	8.5050401114616	-8.92223931181465	-21.67214616022	-5.44318468147314	BAD	BAD
0.115384080020457	0.0660073054975941	-0.0158591760438253	0.0385810614052906	0.999416601844987	0.971176121781781	-0.0480320013584247	-0.0017841891474931	0.0820003559113078	-0.010912324576419	0.0368144447436632	-0.339099673683265	3.51445014908273	-0.284172525232586	2.31560599484052	19.5866831114889	8.5050401114616	-8.87122375996661	-21.8174542761216	-5.39450571780842	BAD	BAD
0.115210364352853	0.0623437061322388	-0.0140225242315737	0.0408444762937018	0.998202955393084	0.972930739140659	-0.0482760632922347	0.000637097313347543	-0.0363587641027569	0.005024897	0.00848766064747278	-0.162833584347411	3.28258166145763	-0.363291346765176	2.31096203488703	20.1208626371457	7.84736483943153	-8.82020820811858	-21.9627623920232	-5.3458267541437	BAD	BAD
0.116120328430585	0.0597856494437391	-0.0178703140775856	0.0401988889869587	1.00148482246371	0.974685356499538	-0.0485201252260448	0.00305838377418818	0.0035537973898729	-0.12479620861983	0.0366443490946096	0.0134325049884431	3.05071317383254	-0.442410168297766	2.30924599484052	20.3182531114889	7.6043401114616	-8.76919265627055	-22.1080705079248	-5.29714779047898	BAD	BAD
0.116025249946252	0.0583723859470743	-0.0159056764683361	0.0379161434773377	1.00100281167333	0.971520658302906	-0.046905644606687	-0.00282180504797428	0.216121399088368	0.0428537802618464	-0.0359661289035168	-0.264431661205576	2.83962005592158	-0.380958123122699	2.30924599484052	20.3182531114889	7.6043401114616	-8.75260117953788	-22.15532818008	-5.28131622806799	BAD	BAD
0.11719573561145	0.0579761675716844	-0.0145919372051978	0.0418013129398788	1.00142137176867	0.97133324895555	-0.0482359671775507	-0.0053562290494249	0.150237084421352	-0.0472462137625961	0.0189380068674767	-0.5477595	2.36929565412249	-0.398675502584896	2.30924599484052	20.3182531114889	7.6043401114616	-8.91546055738446	-21.9959583071379	-5.28071925961461	BAD	BAD
0.118164990651409	0.058313368486051	-0.0138979329302499	0.0400951278835617	0.999031926735528	0.967624717840357	-0.0480564662566932	-0.00696639059487377	0.142640784144211	-0.156261531327837	0.05328006	-0.305477281250392	2.40739724267624	-0.414974403368636	2.57388149621067	20.3201586750762	7.65096194539365	-9.13017117953788	-21.78584818008	-5.27993222806799	BAD	BAD
0.117265398548578	0.0590287735697236	-0.0143173229192557	0.0390647544154339	0.998271299767156	0.962434113857275	-0.0460624062299468	-0.00537400271994403	0.0720494231100735	-0.00328588156537835	-0.0344429735918353	0.199028824520492	2.7031744860775	-0.292343923493634	2.67865399484052	20.3209131114889	7.6694201114616	-9.13017117953788	-21.78584818008	-5.27993222806799	BAD	BAD
0.120265496725935	0.0598377080718671	-0.0166851982402697	0.0374639131547892	0.995641223372046	0.9573253728343	-0.0444241314227703	-0.00720100604532636	0.0369515	0.06440045	0.0619205381680534	0.359661266325765	2.36656044430668	-0.196768888973203	2.67865399484052	20.3209131114889	7.6694201114616	-9.13017117953788	-21.78584818008	-5.27993222806799	BAD	BAD
0.121191390144138	0.0606391418078133	-0.0119894861168183	0.0416250107256135	0.995583561117102	0.952378962788406	-0.042608686366957	-0.00934461817678211	-0.00690444554829944	0.0221123694882473	-0.0164461838849343	0.173375856735987	0.967901415363581	-0.190050811426229	2.67865399484052	20.3209131114889	7.6694201114616	-9.13017117953788	-21.78584818008	-5.27993222806799	BAD	BAD
0.122247550216682	0.061552168681491	-0.0149350043684959	0.0425326388445663	0.997403640404324	0.95212441477983	-0.0421828591400021	-0.00541513124307031	0.106683069694587	0.005024897	-0.06940819	-0.0965558253688713	-0.859499467714212	-0.00353340840491051	2.67865399484052	20.3209131114889	7.6694201114616	-8.79717086378254	-21.7822684526093	-5.27810449316043	BAD	BAD
0.123757557115051	0.0628894929048504	-0.0160031723772707	0.0403869244198998	0.997260576354966	0.957400663715123	-0.0412656457960087	0.002881223953284	0.0290624339219853	0.0471442754234867	-0.156439819753246	-0.553508110442099	-1.94998643676141	0.375902878229636	2.41660615598227	20.3190261809098	7.62325415578957	-8.39156117953788	-21.77790818008	-5.27587822806799	BAD	BAD
0.123907681953937	0.0650612958810096	-0.0135126999015136	0.0403790105978482	0.996622756408597	0.966605076079819	-0.0415012092699867	0.005521424107277	-0.0682212327190709	-0.103748423966666	-0.148665479495042	-1.19747534259021	-2.30267078573271	0.5371256616723	2.30924599484052	20.3182531114889	7.6043401114616	-8.39156117953788	-21.77790818008	-5.27587822806799	BAD	BAD
0.125063248067195	0.0684111772699362	-0.0129908853754727	0.0392923511064016	0.998520427804126	0.974874380874638	-0.0448848352299535	0.00631159907207576	-0.08620241	-0.00528301078997875	-0.0440609484527429	-1.1700483826365	-2.11415548877961	0.344148175184744	2.30924599484052	20.3182531114889	7.6043401114616	-8.39156117953788	-21.77790818008	-5.27587822806799	BAD	BAD
0.125259277037957	0.0730484654570123	-0.0148656538568276	0.040770008760236	0.996665110350042	0.97483767142932	-0.043139641319839	0.000469008061696904	-0.042760030280381	0.06440045	-0.008064065	-0.036672004986929	-1.495793055426	-0.0893974309115456	2.30924599484052	20.3182531114889	7.6043401114616	-8.39156117953788	-21.77790818008	-5.27587822806799	BAD	BAD
0.125123590420708	0.0787409530560469	-0.0159031104883615	0.0402544460583238	1.00132143168059	0.970290964498996	-0.0372215020154793	-0.00703508933849026	-0.02462545	0.106213886654929	-0.008064065	0.6892764	-0.969708392397489	-0.457304742040062	2.30924599484052	20.3182531114889	7.6043401114616	-8.74278376406582	-21.6034353269462	-5.45682466007363	BAD	BAD
0.126146760639665	0.0849234167898717	-0.0170866873186911	0.0389957730795701	0.997283756975919	0.96646990047067	-0.0360936817291175	-0.00766266889355434	-0.02462545	0.248966303956526	-0.0942913258853119	0.249178820784943	-1.21125784319696	-0.303701583140048	2.82832062908316	20.3207551366322	7.60568249011992	-9.13816117953787	-21.40702818008	-5.66051922806799	BAD	BAD
0.126087592563178	0.0908832150126994	-0.0151489904780142	0.0407578841706704	0.994557235995424	0.968284754202014	-0.035942043757193	-0.00751196911002492	-0.0678142314482113	0.135323629375071	-0.00167588285568906	-0.445568972390912	-1.618977	0.110773234017275	3.04780999484052	20.3218131114889	7.6062501114616	-9.13816117953787	-21.40702818008	-5.66051922806799	GOOD	BAD
0.125550472800829	0.096038056918062	-0.0144417688643593	0.0399292079104016	1.00064567065592	0.972226693441433	-0.0380633658023185	-0.00285515536225805	-0.129303899334288	0.105961017267781	-0.0325969258484068	-0.403047063380026	-0.899725988638116	-0.0929675419793869	3.04780999484052	20.3218131114889	7.6062501114616	-9.13816117953787	-21.40702818008	-5.66051922806799	GOOD	BAD
0.125234893534674	0.10009303420414	-0.0173188219599548	0.0391913697869773	0.997856480111048	0.976123869687369	-0.0438775486472133	0.00323328824042897	0.0242889415257378	0.0822968040015996	-0.112262603340802	-0.0847300114772888	0.974838070761702	-0.227221809816166	3.04780999484052	20.3218131114889	7.6062501114616	-9.13816117953787	-21.40702818008	-5.66051922806799	GOOD	GOOD
0.125272650421787	0.103034493787241	-0.021219807575457	0.041543740955693	0.997592112382274	0.970778080536568	-0.0466506047452264	0.00300108181975416	-0.0302660980716891	0.14719387940534	-0.0452139307013592	-0.174172396877042	2.52004537713241	-0.400949938187368	3.04780999484052	20.3218131114889	7.6062501114616	-8.95704093581806	-21.4020106730578	-5.87904140970468	GOOD	GOOD
0.123922663157315	0.105086759775341	-0.018326152015088	0.0395455406014932	0.997424965060684	0.957122116456126	-0.0461569593563244	-0.0103941514242425	-0.000512249756431701	0.1831516	0.0773021007015629	0.0662428641670102	1.32425848379823	-0.802956622856151	2.53293807046496	20.5824448707569	7.91626956434072	-8.76852117953788	-21.39678818008	-6.10649112806799	GOOD	GOOD
0.124385277947712	0.106638561994751	-0.0162024133822253	0.0355317318760143	0.995585691101942	0.954352267528235	-0.0429190986251752	-0.0135619402340232	-0.00580510280190472	0.0182394150377913	0.0294343129552563	0.0107743911582632	-2.89059854801467	-0.469985890036709	2.30783599484052	20.6963931114889	8.0518101114616	-8.76852117953788	-21.39678818008	-6.10649112806799	GOOD	GOOD
0.123380096799204	0.108069746721109	-0.0190938382185585	0.0387033050663446	0.997726098531195	0.965702340998118	-0.0389146869162598	0.00396977949509961	-0.02462545	-0.136638336827379	0.034443869842733	-0.920573487293269	-6.6348219244757	0.357780552514597	2.30783599484052	20.6963931114889	8.0518101114616	-8.76852117953788	-21.39678818008	-6.10649112806799	GOOD	GOOD
0.124312156751891	0.109553738224778	-0.0231313776176852	0.0412935539294578	1.00063791824267	0.977834681777667	-0.0396367296567259	0.0145169062972327	0.103129131050945	-0.00885202554485747	-0.031567630456811	-0.663114625914142	-6.52766256049965	0.568126366046417	2.30783599484052	20.6963931114889	8.0518101114616	-8.76852117953788	-21.39678818008	-6.10649112806799	GOOD	GOOD
0.124243034927121	0.110939392764056	-0.0226341966964747	0.038245852964297	1.00201930526399	0.977319984547889	-0.0445465880877838	0.00599529431686355	0.117606086016148	-0.017559470457674	-0.0270695539322447	1.4890058655959	-2.79483244189734	0.231340776604399	2.30783599484052	20.6963931114889	8.0518101114616	-8.58051233921799	-21.3979601461822	-5.87718021505903	GOOD	GOOD
0.124188237870151	0.111713929825177	-0.0195439497071859	0.0397629736009694	1.00065071960633	0.971040776902034	-0.0395877559790215	-0.00723002894180057	0.0137026835477556	-0.0134540429711113	0.0764409882462659	2.94936709206597	0.890128554761376	-0.0752489285965377	3.07502930006935	19.9272202565205	7.74755593384752	-8.39955117953788	-21.39908818008	-5.65646522806799	GOOD	GOOD
0.123288764847496	0.111109580742232	-0.0198320398431089	0.0414545058847725	0.999916017336287	0.963070954401761	-0.0332021653865947	-0.00971629932209597	0.0177030134442839	-0.0357903052903677	0.156792600584512	1.69561076978862	1.61726527818359	0.0289755001733662	3.42168199484052	19.5796731114889	7.6100801114616	-8.39955117953788	-21.39908818008	-5.65646522806799	GOOD	GOOD
0.123923542944385	0.108411341033392	-0.0184360117186728	0.0412788893220346	0.999906737954986	0.958925466891384	-0.0335127727252774	-0.00762127025223771	-0.00528741915800419	-0.0950795113095003	0.133889105094755	-0.654416953775506	-0.0277408345340133	0.2647965	3.42168199484052	19.5796731114889	7.6100801114616	-8.39955117953788	-21.39908818008	-5.65646522806799	GOOD	GOOD
0.122865530046885	0.103296838424093	-0.0158592517347042	0.042465386258561	0.999242034433439	0.961155985818414	-0.0383953907050117	-0.0073374213157188	-0.02462545	-0.0324348541738729	0.1146242	-1.30374046299026	-2.58321687598033	0.29687667497507	3.42168199484052	19.5796731114889	7.6100801114616	-8.39955117953788	-21.39908818008	-5.65646522806799	GOOD	GOOD
0.122870390433223	0.0960155770655846	-0.0150957114800445	0.0414243260022775	0.997267681646499	0.96802083417862	-0.0441952338126667	-0.000675422424469185	0.059508834801939	0.0455881181006732	0.156532260907185	0.00111371265109533	-4.54928039855	0.228919178912269	3.42168199484052	19.5796731114889	7.6100801114616	-8.59075887841698	-21.6021061397488	-5.42229188509717	GOOD	BAD
0.122943351248397	0.0873562709823009	-0.0167607814460036	0.0429643028516507	0.997515748981027	0.977642117267499	-0.0402421245748527	0.00458490128512044	0.0565477580092891	0.06440045	0.050502404032167	1.30341112595988	-5.01205914047866	0.175195462109462	2.66290975908593	20.3452145417874	8.21728279336372	-8.76091117953788	-21.78276818008	-5.21390522806799	GOOD	BAD
0.122804038744965	0.0783699996462904	-0.0171878613186431	0.0404118365978513	0.998942646163755	0.985918533530456	-0.0355470251128017	0.00337910270641091	0.0788477662116816	0.06440045	0.0336737761364293	0.915056362229882	-4.16375114325169	0.302104556865281	2.30872099484052	20.7025631114889	8.5007201114616	-8.76091117953788	-21.78276818008	-5.21390522806799	BAD	BAD
0.12248483135987	0.0699620874882064	-0.0160324555948666	0.0400276298278903	1.00038283292675	0.990564421451423	-0.039021228374226	0.0048969533733848	0.0149149202029639	0.0240882881338405	-0.0716660147747702	-0.278939294049959	-2.36652878192967	0.419987710496232	2.30872099484052	20.7025631114889	8.5007201114616	-8.76091117953788	-21.78276818008	-5.21390522806799	BAD	BAD
0.125063682215129	0.0626390865469501	-0.0175290020031998	0.0389995495614103	1.00281588428989	0.990198451634815	-0.0432926109961401	0.00728189922940325	0.0171108855574569	0.005024897	-0.1307523	-0.969167940636876	-0.24272117529785	0.514574780132142	2.30872099484052	20.7025631114889	8.5007201114616	-8.76091117953788	-21.78276818008	-5.21390522806799	BAD	BAD
0.13190816217627	0.0565085985371508	-0.0138575433961877	0.0365923997658644	1.0007595673198	0.983732688923617	-0.045231922115471	0.00468198881239997	-0.0463653107288248	-0.0351441988193649	-0.047750530473165	-0.860850357667328	1.19905179208643	0.469651739618776	2.30872099484052	20.7025631114889	8.5007201114616	-8.75637915238825	-21.9876695770569	-5.21577674678559	BAD	BAD
0.118932314897388	0.0513928524110186	-0.0139714662242082	0.0384287147525778	0.998388562335472	0.973214992152125	-0.0447393314727238	0.000738380161510324	-0.127776377915866	-0.05435065	-0.008064065	-0.336179092221178	1.76784181370844	0.11694066099275	2.55684829201266	20.6954267308235	7.89519449865228	-8.75265117953788	-22.15621818008	-5.21731622806799	BAD	BAD
0.11811462327086	0.0469776352243842	-0.0150822186143089	0.0413185326541354	1.00023607396313	0.965724038411734	-0.0418921332705088	-0.00586255777589849	-0.0648024573065826	-0.174366328175328	0.0332675199366003	0.263827353700682	1.40325601758225	-0.135662329397099	2.67623299484052	20.6919931114889	7.6038501114616	-8.75265117953788	-22.15621818008	-5.21731622806799	BAD	BAD
0.133072610957422	0.0430087007056835	-0.0150905083685473	0.0421103652670132	0.999070893646022	0.964944376457767	-0.0404588379031411	-0.0108184810860919	-0.02462545	-0.0727897859820835	-0.0704563535509461	0.5655728	0.404463366025993	-0.231207069477679	2.67623299484052	20.6919931114889	7.6038501114616	-8.75265117953788	-22.15621818008	-5.21731622806799	BAD	BAD
0.117962404923423	0.0394932495146401	-0.01572592337695	0.0421059689452659	1.00316179246045	0.967356605558111	-0.0380126817558893	-0.0089734786479398	-0.0659390688911366	0.124534835816023	-0.0895949063619255	0.321239197584458	-0.101332493104799	-0.112565909741293	2.67623299484052	20.6919931114889	7.6038501114616	-8.75265117953788	-22.15621818008	-5.21731622806799	BAD	BAD
0.11945590447799	0.0368211563640347	-0.0160556200540151	0.0411316531309158	1.00019190909154	0.967290776316319	-0.0384352594503526	-0.00486297932857385	-0.168654822832175	0.143399209853346	-0.0283378582441089	-0.500043890197628	0.279537056286267	0.159315186513506	2.67623299484052	20.6919931114889	7.6038501114616	-8.75769726400481	-21.9506186506903	-4.74259333028077	BAD	BAD
0.119421431066816	0.0357203748464615	-0.0141195722601967	0.0400122006089471	0.995508262330415	0.970403728293121	-0.0425243938813919	-0.00780839824462263	-0.0859311032330001	0.0444341994611443	0.0739082923438158	-0.945333178346667	0.656940910153554	0.2647965	2.42856059448101	20.9434525025718	7.90219255460181	-8.76153117953788	-21.79440818008	-4.38190822806799	BAD	BAD
0.118633346355518	0.0370095899737398	-0.0134620973842991	0.0393682905598909	0.99776245684327	0.973074333548871	-0.0463486881013209	-0.00783909779857566	0.0574870920020841	0.0842018727136542	-0.0489799155862062	-0.4912874997013	0.57050579833504	0.370355153714399	2.30554099484052	21.0683531114889	8.05038011146159	-8.76153117953788	-21.79440818008	-4.38190822806799	BAD	BAD
0.118874554638411	0.041265209595906	-0.0123120244130338	0.0363057261782336	0.99869432090052	0.97282453344401	-0.0439455782248854	-0.00399193537689969	-0.0243810251719643	-0.0342445513243423	-0.00830756058823947	0.00272382712776793	0.573152750927147	0.341753588672491	2.30554099484052	21.0683531114889	8.05038011146159	-8.76153117953788	-21.79440818008	-4.38190822806799	BAD	BAD
0.121433754485081	0.0485776723937364	-0.0145741114168799	0.0377342151164889	0.999040007215094	0.97361719628255	-0.0397598326460096	5.64736497507185e-05	-0.00443952226221134	-0.15314614628643	0.0125531938716905	-0.156316805470507	0.822528304407261	0.371788952287425	2.30554099484052	21.0683531114889	8.05038011146159	-8.76153117953788	-21.79440818008	-4.38190822806799	BAD	BAD
0.133896479103135	0.0584496032000417	-0.0199257244433865	0.0391806671724488	0.998767552510021	0.972524089099015	-0.0392216347917279	-0.00365400080798972	0.118543421562361	-0.0157518098422848	-0.170630926438931	-0.580337163734173	0.666094662167815	0.268527113720673	2.30554099484052	21.0683531114889	8.05038011146159	-8.54895902453872	-21.5657307380714	-4.86774654650834	BAD	BAD
0.134983346508969	0.0698591481884684	-0.0167466984480922	0.0391932143705313	0.998743784949986	0.973653407435764	-0.0409950924821456	-0.00588294143203766	0.119394899793557	0.06440045	0.0304555135623132	-0.952910058239827	0.151580744340718	0.467912677884619	3.04100841758561	20.5800539831875	8.05417501112913	-8.39988117953788	-21.40535818008	-5.20846722806799	BAD	BAD
0.120370420897666	0.0815479475505712	-0.0166720413433448	0.0382332773274727	0.998897658371717	0.975128417001979	-0.03563110303562	0.00598486785251712	0.0579043805901619	-0.0531147988970298	0.0950273567984155	-1.25179062622891	-0.423053526867229	0.61958289603136	3.41797699484052	20.3297731114889	8.0561201114616	-8.39988117953788	-21.40535818008	-5.20846722806799	GOOD	BAD
0.133817182068244	0.092409063657076	-0.0160630555552433	0.0393356863724368	1.00241206044927	0.98039863143716	-0.0393299698024345	0.00911004509669411	0.0369515	-0.191902997358611	0.174433118385235	-1.27767005315331	-0.0204446072171741	0.38709959331413	3.41797699484052	20.3297731114889	8.0561201114616	-8.39988117953788	-21.40535818008	-5.20846722806799	BAD	BAD
0.117810093848592	0.101689256492107	-0.0154177205593105	0.0433558749091335	0.998543624630901	0.981927407581462	-0.0480398138375658	0.00947517669098465	-0.00350162254386112	-0.193470425226192	0.11641192016049	-0.630937070246706	1.70586368222692	0.0805082209895018	3.41797699484052	20.3297731114889	8.0561201114616	-8.39988117953788	-21.40535818008	-5.20846722806799	GOOD	BAD
0.119413258242084	0.108935800637901	-0.0136890535012054	0.0453461666181482	0.995882095229324	0.977085115941849	-0.050312890823999	0.00272211484610272	-0.0649912253331696	-0.0174110600767839	0.0934932139661345	0.0620358393154889	3.68106453918934	-0.1889829952981	3.41797699484052	20.3297731114889	8.0561201114616	-8.39465778054129	-21.6283730223549	-5.48264101191054	GOOD	BAD
0.118851578152706	0.113880284781262	-0.0158434489976121	0.0407441880043941	0.997280428145835	0.97120396158055	-0.045333868894392	-0.00247053747123459	-0.08620241	0.103238805504373	-0.00575389143897524	-0.0839618718550479	4.66259304011691	-0.0608939182049989	3.41797699484052	20.3297731114889	8.0561201114616	-8.39128117953788	-21.77253818008	-5.65987722806799	GOOD	GOOD
0.118208288232759	0.116399456516976	-0.0181489032203892	0.0388506545721281	0.998891712841239	0.967731149796569	-0.0442032642107118	-0.00372985181146454	0.0343732615726038	0.123776	0.0507115702445316	-1.13744754191072	3.8339111623382	0.194283583224429	3.41797699484052	20.3297731114889	8.0561201114616	-8.39128117953788	-21.77253818008	-5.65987722806799	GOOD	GOOD
0.11870914765303	0.116527399839886	-0.0188176897042807	0.0413970911222208	0.998164343951108	0.968165434035999	-0.044741750885207	0.000972762702594748	0.17873938310574	0.123776	-0.00523722905006523	-1.54621267894957	2.21659514013847	0.2647965	3.41797699484052	20.3297731114889	8.0561201114616	-8.39128117953788	-21.77253818008	-5.65987722806799	GOOD	GOOD
0.119226648373663	0.114462870247574	-0.0174073849132974	0.0406948628806084	0.996844471921122	0.970998110449741	-0.0436698361285648	0.00509375809815526	0.141610050549578	0.123776	-0.109292966820725	-0.820433153201068	1.41711768705188	0.340903446659689	3.41797699484052	20.3297731114889	8.0561201114616	-8.39128117953788	-21.77253818008	-5.65987722806799	GOOD	GOOD
0.119332882943893	0.110567803857196	-0.0149656558724979	0.0377975408020155	0.99646286102299	0.973182424913471	-0.0420721806165586	0.00552335056782379	0.0186105411521279	-0.0688760803959208	-0.1307523	-0.230171677135894	1.34206249760042	0.425244650329136	3.41797699484052	20.3297731114889	8.0561201114616	-8.8491543645594	-22.0116436022606	-5.66455727205597	GOOD	GOOD
0.118831308557622	0.105348969824494	-0.0159921278280897	0.0389688212393248	0.999928849900015	0.973134474917453	-0.0411987204074965	0.000409666932413676	0.0152451715618371	-0.134656536348471	-0.0115927024445549	-0.270877217369052	2.00422132255169	0.370966977317438	2.94273423614221	19.845785317273	8.05674817931678	-9.12162117953788	-22.15392818008	-5.66734222806799	GOOD	GOOD
0.118367750506515	0.0993789247831931	-0.0167245690281318	0.0401643138909241	0.997129933267063	0.967106143183662	-0.0416712941785716	-0.00215344594635841	0.0369515	0.039724658341046	0.0929146862779599	-0.393612326900273	2.25745087280036	0.201813178716284	2.68400299484052	19.5822931114889	8.0570901114616	-9.12162117953788	-22.15392818008	-5.66734222806799	GOOD	GOOD
0.119286733419577	0.0931729155896504	-0.0171865296890321	0.0389126058679469	0.994549322675413	0.961049560753557	-0.042497584378803	-0.00509062053568506	0.0766511552231179	-0.0676258553267194	0.0750746539934545	-0.400017083823495	1.53705836900037	0.08156201	2.68400299484052	19.5822931114889	8.0570901114616	-9.12162117953788	-22.15392818008	-5.66734222806799	GOOD	GOOD
0.119425421731731	0.0871295547825822	-0.0178390830388832	0.0410277998373475	0.998001002416673	0.961111393587419	-0.0413222326061856	-0.00674732087377155	0.0193020512731281	0.0178833094753014	0.05328006	-0.605030494491771	-0.231193205763912	0.129519832182982	2.68400299484052	19.5822931114889	8.0570901114616	-9.12162117953788	-22.15392818008	-5.66734222806799	GOOD	BAD
0.119539508969087	0.0815795397836169	-0.0173782894150284	0.0400951226944558	0.999267254148094	0.965637183672262	-0.0399265584198526	-0.0015213629272612	0.0149013157164861	0.0475486612497808	0.05328006	-1.12785534191042	-2.09103491387303	0.324795737728055	2.68400299484052	19.5822931114889	8.0570901114616	-8.82891736944973	-22.1532621151711	-5.4881184339005	GOOD	BAD
0.120262665000757	0.0768448259983438	-0.0182716162189584	0.0390124198052321	0.999534498552144	0.972717950508084	-0.0435586636005467	-0.00259616799985913	-0.0813638818116706	0.0810819188193168	-0.0645879249397303	-1.22800919428811	-2.84795645073018	0.5091091	2.68106321810303	20.0587547042021	8.05524554566553	-8.38334117953788	-22.15224818008	-5.21529022806799	BAD	BAD
0.120247512903922	0.073213471923649	-0.0174255160704731	0.0401208388404198	0.998342192320958	0.975837821305408	-0.0463366902388022	3.33453988850181e-05	-0.069073702672745	0.00993813933196708	-0.0131401956007466	-0.717471185955802	-1.90957405873057	0.38563356142895	2.67941299484052	20.3262131114889	8.05421011146159	-8.38334117953788	-22.15224818008	-5.21529022806799	BAD	BAD
0.120910207587655	0.070866707173741	-0.0162407822559887	0.0406510440853912	0.997776215014344	0.97443046653635	-0.0453776308746448	0.0041401504724193	-0.02462545	-0.05435065	0.05328006	-0.162752689564706	-0.258751570422376	0.2037183	2.67941299484052	20.3262131114889	8.05421011146159	-8.38334117953788	-22.15224818008	-5.21529022806799	BAD	BAD
0.133056163261728	0.0698424877426205	-0.0148064294830767	0.0378777639445947	0.999456361305736	0.97288191690464	-0.0441533650798388	0.00126492014951698	-0.02462545	0.0212099028815594	0.092312937459188	-0.231379599268339	0.908331935331666	0.228890120743917	2.67941299484052	20.3262131114889	8.05421011146159	-8.38334117953788	-22.15224818008	-5.21529022806799	BAD	BAD
0.117608924532786	0.0700546895779049	-0.0147048107908719	0.0393685079314469	1.00342620313554	0.969457886362166	-0.0412865677878106	-0.000579461393446676	0.0535674342593941	-0.161791919382732	0.153572794663464	-0.588840649652732	1.46361737012633	0.213973774235899	2.67941299484052	20.3262131114889	8.05421011146159	-8.39008529658003	-21.8388984458748	-5.39883963189715	BAD	BAD
0.120721779120734	0.0713561261767502	-0.0163189895418112	0.040725472966415	0.999080900429097	0.965648372397945	-0.0373158792884892	-0.00101384657462201	0.0465145197907239	0.109382503628696	-0.0831180112712316	-0.707338564443321	1.55286930049167	0.193943040647521	2.3655426050355	20.6389034580336	8.0521828359964	-8.39955117953788	-21.39908818008	-5.65646522806799	BAD	BAD
0.118286149600465	0.0736129155269041	-0.0186798934775965	0.0397838794281459	1.00137300687664	0.965943010741574	-0.0404965861422975	0.00180101840897844	-0.01736663639377	-0.131105939094488	-0.1307523	-0.540374592552409	1.5848187439249	0.187127181380265	2.30783599484052	20.6963931114889	8.0518101114616	-8.39955117953788	-21.39908818008	-5.65646522806799	BAD	BAD
0.133809275102184	0.0767227035145393	-0.0155470380685982	0.0430996236385715	1.00184690923091	0.969073717186677	-0.0431049789111016	0.00485924312689895	-0.02462545	0.119730076823611	-0.00109206372894551	-0.441585100681084	1.59469178199078	0.133820734562523	2.30783599484052	20.6963931114889	8.0518101114616	-8.39955117953788	-21.39908818008	-5.65646522806799	BAD	BAD
0.12045524777364	0.0805546404405594	-0.0132945497193163	0.0416935310380734	0.999788836706591	0.973902041824751	-0.0430576477644848	0.00166061867376326	0.0787031252106207	-0.00655920532617115	-0.0496578088683595	-0.440945912455872	1.37246856552592	0.2037183	2.30783599484052	20.6963931114889	8.0518101114616	-8.39955117953788	-21.39908818008	-5.65646522806799	BAD	BAD
0.137281751558128	0.0848493520277745	-0.0152715810577032	0.0398618246535619	0.998965960474645	0.976240256306821	-0.0452194549196035	0.000988112854932444	0.09852847	-0.158597428336202	0.0382948074211331	-0.354239250463562	1.4606038682767	0.150505378564872	2.30783599484052	20.6963931114889	8.0518101114616	-8.71769709769675	-21.5652267891205	-5.65971751799456	BAD	BAD
0.123480133673281	0.0891601356772084	-0.0181438275340072	0.0409493794492022	0.996811245992302	0.977495766255147	-0.0430708552167224	0.00225215653579639	0.09852847	0.0350682373859131	-0.054255837404392	-0.260956880155135	1.76754215037816	0.162091512608544	2.96121989414796	19.7214478384016	8.05727068849998	-9.12989117953788	-21.78047818008	-5.66393122806799	GOOD	BAD
0.131810966893454	0.0929528545771265	-0.0163672485464941	0.0398622701824495	0.997339118376139	0.97618926781275	-0.0403566244551221	0.00778503192207097	-0.0092434358531941	0.06440045	0.0379562083747585	-0.272351927108669	2.03359920305538	0.210630889309175	3.05328499484052	19.5840731114889	8.05804011146159	-9.12989117953788	-21.78047818008	-5.66393122806799	GOOD	BAD
0.133836674026475	0.0958316967209987	-0.0147729881194224	0.0426511476853699	1.00297957902556	0.975236173956925	-0.0423585167567289	0.00658068394754406	-0.02462545	-0.194980317932208	-0.000316028796244864	-0.603097229872201	2.4398655968023	0.224608560373245	3.05328499484052	19.5840731114889	8.05804011146159	-9.12989117953788	-21.78047818008	-5.66393122806799	GOOD	GOOD
0.134532277581577	0.0976910663317137	-0.018834201783851	0.0388319108770774	1.00037729634296	0.972103431570481	-0.0454006437594696	0.00387869448106426	-0.02462545	-0.180664803531131	-0.008064065	-0.504001698994315	2.68279218984516	0.243191290941099	3.05328499484052	19.5840731114889	8.05804011146159	-9.12989117953788	-21.78047818008	-5.66393122806799	GOOD	GOOD
0.133343345699273	0.0987334632240532	-0.0182159364199206	0.0399102814067344	0.993563241664253	0.96825486228279	-0.0437685058884177	-0.00272209050178186	0.0826747374567865	0.29248690536283	0.0453831668207373	0.0656359703656632	2.26425345905791	0.170440984053172	3.05328499484052	19.5840731114889	8.05804011146159	-9.12989117953788	-21.78047818008	-5.66393122806799	GOOD	GOOD
0.133693678673544	0.0994197064831758	-0.0146130874491989	0.0393278134240579	0.998920926306151	0.966582162179705	-0.0419472097837718	-0.00863163039208811	0.044964804800814	-0.0519116118686291	0.106641194477581	0.56051285253091	1.26640911986904	0.2037183	2.72530056997058	20.5478141976041	7.66295602244555	-9.12989117953788	-21.78047818008	-5.66393122806799	GOOD	GOOD
0.133657878308106	0.100328583499077	-0.0166381405214385	0.0408776019406004	1.00157461923908	0.965950532517723	-0.0393016183954829	-0.00768313951714157	0.143905921176143	-0.0105954437375756	-0.20502590965396	0.398326241357593	0.119035051674445	0.2037183	2.67623299484052	20.6919931114889	7.6038501114616	-9.12989117953788	-21.78047818008	-5.66393122806799	GOOD	GOOD
0.133075228178384	0.101937236241308	-0.0166029081622976	0.0390307765319214	0.999291492079236	0.969190932464597	-0.0419899619433429	-0.00155519911796824	0.0533187666792989	-0.0979440698924006	-0.147057688010691	-0.127297723866335	-0.899244945857968	0.289270659800042	2.67623299484052	20.6919931114889	7.6038501114616	-9.12989117953788	-21.78047818008	-5.66393122806799	GOOD	GOOD
0.13338321127376	0.104441832280307	-0.0161194931803576	0.0374513989448415	0.997209953218273	0.972548061016207	-0.0460601632541166	0.00257606686519389	0.0369515	-0.0109280720394644	-0.183855461155841	-0.394934476450853	-1.69280916170794	0.444467138329631	2.67623299484052	20.6919931114889	7.6038501114616	-9.12989117953788	-21.78047818008	-5.66393122806799	GOOD	GOOD
0.134019093984744	0.107663461876453	-0.0185843610763172	0.0389231653596416	0.997396637273201	0.975132410876841	-0.047582478333755	0.00237135950275522	-0.0162663936322784	-0.148921143101289	-0.0330464108574747	-0.0685605858786843	-1.52374623406261	0.335126721135665	2.67623299484052	20.6919931114889	7.6038501114616	-8.95849093727615	-21.6012967285817	-5.66134904399004	GOOD	GOOD
0.133267222032906	0.111044009564937	-0.0164859133660294	0.0404527444721765	0.992870730427538	0.976945854035951	-0.0448693786398626	0.00605911918027633	0.134768916751147	0.031826184366026	-0.008064065	0.108292298062163	-0.279806298396019	0.0841721505947845	3.31887847702801	20.0630729285241	8.32733827046248	-8.76886117953788	-21.40305818008	-5.65849222806799	GOOD	GOOD
0.13313287386051	0.113807391705414	-0.018603207350816	0.0389730941335494	0.99130217461772	0.974977152303303	-0.0425985135978958	0.00815756778523304	0.0540153632602132	0.115549088256239	-0.0609085179569918	-0.470762907506685	0.672945805501295	-0.00898699699092435	3.42102999484052	19.9631031114889	8.4423401114616	-8.76886117953788	-21.40305818008	-5.65849222806799	GOOD	GOOD
0.133686673884033	0.115242377343282	-0.0193951908595128	0.0386978735519365	0.998249556837414	0.973742914406226	-0.0435158774296592	0.00506933525244985	0.0369515	-0.0804948948703517	-0.12216903282472	-0.979044172761238	0.566115371162109	0.167379960119334	3.42102999484052	19.9631031114889	8.4423401114616	-8.76886117953788	-21.40305818008	-5.65849222806799	GOOD	GOOD
0.132609904740103	0.11490837093167	-0.0161351764715665	0.0428762811704525	0.998179165449715	0.971840990088442	-0.0419975055774409	0.00122115511152566	0.0898240757317272	0.0392208318523932	-0.0254070224322755	-0.43597751580553	0.524398514867378	0.327051890000449	3.42102999484052	19.9631031114889	8.4423401114616	-8.76886117953788	-21.40305818008	-5.65849222806799	GOOD	GOOD
0.132544875065945	0.112677432137747	-0.0168247080018278	0.0418949957810287	1.0000430566224	0.97174980155141	-0.0395825520446992	0.00294232414078182	-0.00704296060147151	-0.037396744214349	-0.165822396061482	0.530745071093748	1.53442377783958	0.0232860146005122	3.10578736393979	19.6381866221001	8.11290601159579	-8.94730574747936	-21.5896037547759	-5.66118053653275	GOOD	GOOD
0.131773364643191	0.108663584316794	-0.0161990350322317	0.037470331811652	0.996195840208954	0.972689363895396	-0.0380959943257861	0.0111694416829037	-0.02462545	-0.05435065	0.122903594107524	0.381807258658771	3.50798098521909	-0.162971583905183	3.05328499484052	19.5840731114889	8.05804011146159	-9.12989117953788	-21.78047818008	-5.66393122806799	GOOD	GOOD
0.133211740414875	0.103114066139755	-0.0131498891693248	0.0409271630958991	0.998412838418418	0.966120281695465	-0.0395229562285099	0.00771580887721025	-0.0772407909247251	-0.105084963708294	0.123551929733907	-0.922275572534029	4.73557635660038	-0.224346188622779	3.05328499484052	19.5840731114889	8.05804011146159	-9.12989117953788	-21.78047818008	-5.66393122806799	GOOD	BAD
0.132868082734512	0.0963613881332014	-0.0163847566825749	0.0399646300301524	0.999326911849094	0.960964917716156	-0.0510185212334031	-0.00497377858784421	-0.0336730794339529	-0.1137262	0.0622934807123009	-1.62904844009624	3.10471276086643	-0.160544444783787	3.05328499484052	19.5840731114889	8.05804011146159	-9.12989117953788	-21.78047818008	-5.66393122806799	GOOD	BAD
0.131937904259372	0.0888906616062202	-0.0141285116091739	0.0421667888509842	1.00064577707734	0.965934701382183	-0.0547744702325022	-0.00107510435907832	-0.02462545	-0.063158168782711	0.00103546389946235	-1.15891262995912	-0.0984472649666427	0.0827741177948837	3.05328499484052	19.5840731114889	8.05804011146159	-9.12989117953788	-21.78047818008	-5.66393122806799	BAD	BAD
0.133127882533203	0.0814192346710794	-0.0136211218510287	0.040126437361324	0.999190702301145	0.972568931943893	-0.0479060441805262	0.0148917804064166	-0.02462545	-0.05435065	0.0440919363603855	-0.763384141400146	-1.58831766202192	0.362335018497109	2.420241798008	20.5350356684017	8.43441549675262	-8.75050075602438	-21.7791575871359	-5.46453042894607	BAD	BAD
0.136602956539158	0.0747934831654102	-0.01484151368216	0.0380373320189758	1.00176244354775	0.974686736847022	-0.0449113993505383	0.0124930454763787	0.0276416272964319	-0.155147710200126	-0.102928287200775	0.0993431977106498	-0.16910118955606	0.317189342932706	2.30872099484052	20.7025631114889	8.5007201114616	-8.39156117953788	-21.77790818008	-5.27587822806799	BAD	BAD
0.121160488834767	0.0697124433902274	-0.0179547258001117	0.0381431070710178	1.00106200011754	0.967670683012376	-0.0461461377072973	-0.00253489276958263	0.0891346374613133	-0.0724666504605045	-0.0267806847696484	2.03637644119675	2.74415285884514	0.0178388691945384	2.30872099484052	20.7025631114889	8.5007201114616	-8.39156117953788	-21.77790818008	-5.27587822806799	BAD	BAD
0.133560166987442	0.0665300933538632	-0.0172784527266642	0.041095822187503	0.994721903321451	0.9588547353296	-0.0397560782753219	-0.0142308327036374	0.0464313232618261	-0.00411601544883029	-0.008064065	2.74390621122522	4.44780468392924	-0.104797477937402	2.30872099484052	20.7025631114889	8.5007201114616	-8.39156117953788	-21.77790818008	-5.27587822806799	BAD	BAD
0.121089269143253	0.0652492226067497	-0.0149834604957678	0.0412163651958103	0.997684301404509	0.953609333482105	-0.0321810887508539	-0.0134523134877071	-0.0150814938155015	-0.0953206884144289	0.0437721899093833	1.07834380048681	3.03468723979542	0.0312963436263757	2.30872099484052	20.7025631114889	8.5007201114616	-8.39156117953788	-21.77790818008	-5.27587822806799	BAD	BAD
0.13749460413191	0.0656074127418618	-0.019534199859313	0.0403049488352343	0.997224485292507	0.952616171335897	-0.0322399442548494	-0.00252936949885511	-0.02462545	0.0365396583704193	0.00153077038439618	-1.03853867751884	-0.49745712019119	0.334030875995132	2.31055074152248	20.3880390207095	8.44783545517214	-8.78978595147141	-21.5800865842928	-5.48103972619454	BAD	BAD
0.126139743263804	0.0671970988752025	-0.0183799924878011	0.0401559560527617	1.00106797569994	0.961806806312418	-0.0387176791145524	0.0054153907055727	0.0272353588181883	0.0143936828150841	0.0952653895345333	-1.54755773902352	-3.77756678103571	0.480847453296676	2.31088999484052	20.3297231114889	8.43803011146159	-9.13816117953787	-21.40702818008	-5.66051922806799	BAD	BAD
0.119668088267265	0.0696029372310869	-0.0147174397035034	0.0389469195069469	1.00057802621765	0.975182529150683	-0.0434634042232676	0.0148104471647926	-0.0665981752951098	0.104872625396006	-0.0401130245695082	-0.41962798182433	-4.7938930720828	0.310770644300428	2.31088999484052	20.3297231114889	8.43803011146159	-9.13816117953787	-21.40702818008	-5.66051922806799	BAD	BAD
0.120492679001905	0.0724836334140224	-0.0149120923783368	0.0370860681030675	0.999516194319705	0.984411337456261	-0.043722739514764	0.0206817792729981	0.0688628038712902	-0.0257455476612598	0.0335777305225695	0.520472668876331	-3.36627738255244	0.175936270563119	2.31088999484052	20.3297231114889	8.43803011146159	-9.13816117953787	-21.40702818008	-5.66051922806799	BAD	BAD
0.120167404950689	0.075560710792959	-0.0158634164311695	0.0351430257875524	1.0025920905902	0.988915641480483	-0.0450669712863764	0.0191943837998647	0.0469240361478403	0.045168428071253	0.00187076134855424	0.213847467618284	-0.893567514161402	0.136649410856573	2.31088999484052	20.3297231114889	8.43803011146159	-9.13816117953787	-21.40702818008	-5.66051922806799	BAD	BAD
0.119434031465478	0.0785776645140418	-0.0168554983881217	0.0380727380049452	1.00082417637018	0.988931138648735	-0.0450141803034982	0.0113622528756225	-0.0145669548994586	0.0147237974642554	0.043259596486307	-0.826490865397152	1.21415325258525	0.182885264367032	2.6172952438975	20.6379874004429	8.11570170879526	-8.93394920046262	-21.4048328874807	-5.65939835701035	BAD	BAD
0.119865948496014	0.0813042807993422	-0.0133597991932649	0.0403408641412949	1.00156721654927	0.981708617669988	-0.0514186646358113	0.00322259567276231	0.0268041179388524	-0.0941569821118227	-0.100425259304827	-1.14516345176875	2.26003082200445	0.2647965	2.67711799484052	20.6981731114889	8.0527701114616	-8.76886117953788	-21.40305818008	-5.65849222806799	GOOD	BAD
0.11943711498695	0.0835787964082617	-0.0158655644752192	0.0386268571873278	1.00462923477615	0.968814854923339	-0.049225831228195	0.00172756151853533	-0.0143911422473062	-0.0147119570122236	0.02269322826029	-0.113565244486372	1.86222677254671	0.230544057487348	2.67711799484052	20.6981731114889	8.0527701114616	-8.76886117953788	-21.40305818008	-5.65849222806799	GOOD	BAD
0.117757916348708	0.0853303201396061	-0.0165276488923131	0.0362045552057259	0.999125189004695	0.96197756478692	-0.0391209515689519	0.000818438982631602	0.0266307540114911	0.103872448916059	0.00221765782018416	0.810066302902419	0.724149231280746	0.100246008090957	2.67711799484052	20.6981731114889	8.0527701114616	-8.76886117953788	-21.40305818008	-5.65849222806799	GOOD	GOOD
0.117896824881869	0.0865645341621764	-0.0120990277449708	0.0406538842422755	0.997929278782603	0.964578571960169	-0.0376157755311964	0.00215068472323383	0.0369515	-0.0242523340191332	-0.0590427850602013	0.61165778255904	-0.27824789619548	0.02048385	2.67711799484052	20.6981731114889	8.0527701114616	-8.76886117953788	-21.40305818008	-5.65849222806799	GOOD	GOOD
0.117526093077016	0.0873325427755248	-0.0148173638325561	0.0388089341459906	0.999130249877228	0.972419574184008	-0.0347245712700367	0.00573091006428193	0.0369515	-0.05435065	0.0832711326590076	-0.213034383289081	-0.561835440585038	0.195335815398835	2.67828777720845	20.3844557323348	7.68152598805781	-9.18701265948475	-21.6214235668735	-5.66276632443237	GOOD	GOOD
0.117202438976045	0.0876982289804972	-0.0171618305740436	0.0374165422748138	1.00138101292362	0.97938644962358	-0.0355288532833215	0.00758083864825953	0.087948912870131	0.142346269332586	0.0638196145398334	-0.894835451460648	-0.244571806370778	0.220253535590745	2.67852799484052	20.3200331114889	7.6052901114616	-9.49919117953788	-21.78444818008	-5.66595722806799	GOOD	GOOD
0.116959356881506	0.0877125029790614	-0.0147240463418573	0.0396699060294324	0.992999505480047	0.979547281304322	-0.043787851474269	0.00704531960000245	-0.105113408499189	-0.013209987381613	0.05328006	-0.960839570988804	0.728782099156661	0.000849939090134519	2.67852799484052	20.3200331114889	7.6052901114616	-9.49919117953788	-21.78444818008	-5.66595722806799	GOOD	GOOD
0.11611862802656	0.087392203857846	-0.0141010611797156	0.0409734322575064	1.0015557646523	0.971920823851867	-0.0466979785490081	0.000416946499783973	-0.249427425734195	0.0436634191343429	0.00264821483194872	-0.387215773684748	1.4441022149039	-0.208732456528044	2.67852799484052	20.3200331114889	7.6052901114616	-9.49919117953788	-21.78444818008	-5.66595722806799	GOOD	BAD
0.119216444734842	0.0867070665721179	-0.0165129469362404	0.0427320617637497	1.00218873394031	0.96318977339997	-0.0454365657885191	-0.00488486961579143	-0.0172333014013143	0.06440045	-0.109160335577746	0.128948849260471	0.736176760821796	-0.177135650138566	2.67852799484052	20.3200331114889	7.6052901114616	-9.49919117953788	-21.78444818008	-5.66595722806799	GOOD	BAD
0.126089709658569	0.0855947580551129	-0.0170247928524224	0.0390821018538123	0.999423586490021	0.960994355428522	-0.0404688016437053	-0.00350773384935665	0.0876055869154057	0.0155572798616792	0.0206353236308353	-0.0732676946544005	-1.27736421044431	0.0429760511315529	2.68114390784162	20.019137307231	7.97575439449393	-9.28054225161526	-21.7820976893032	-5.66475770808973	BAD	BAD
0.11535583316873	0.0840075684986319	-0.0142428883239594	0.040225737193715	0.996519088607677	0.966468128762086	-0.0376854875398606	0.00199049428818217	-0.00260199577108298	-0.141247636053553	0.00290602453633359	-0.337215606457598	-3.41324064332436	0.251846876719267	2.68170799484052	19.9542531114889	8.0556401114616	-9.12989117953788	-21.78047818008	-5.66393122806799	GOOD	BAD
0.117276198658016	0.081966979090397	-0.018386698907509	0.0382539665860439	1.00314678569456	0.969539756470998	-0.0411353041047862	0.00401014031013663	-0.02462545	-0.0270808254722403	0.0422233375337859	-0.399309967899959	-4.47097057673587	0.289232926910659	2.68170799484052	19.9542531114889	8.0556401114616	-9.12989117953788	-21.78047818008	-5.66393122806799	GOOD	BAD
0.116529590197126	0.0796122223922121	-0.0186373089933031	0.0341563852583221	1.00071460568699	0.974640769622386	-0.0417811111767703	0.0044892804772776	0.0257663757241978	-0.0921556971116165	-0.0471225242853017	-0.573444835922201	-4.22961309846113	0.412316860548869	2.68170799484052	19.9542531114889	8.0556401114616	-9.12989117953788	-21.78047818008	-5.66393122806799	GOOD	BAD
0.115597453565143	0.0772493692825632	-0.01689924535108	0.0401113491444662	0.999095005249473	0.97921221294761	-0.0368289130770216	0.0116776146264657	0.0872784698382607	-0.0651984547410153	-0.0192715248047249	-1.19770335331944	-3.4020462915856	0.583346040040171	2.68170799484052	19.9542531114889	8.0556401114616	-9.12989117953788	-21.78047818008	-5.66393122806799	GOOD	BAD
0.122683673143066	0.0753658289052203	-0.018127366026878	0.0376551695468731	0.998109422197497	0.984160280576061	-0.0407806902269417	0.0153944454758172	-0.00196222007069212	0.0425474429364958	-0.008064065	-1.76437879591208	-2.06560020363384	0.407113992803758	2.07531188265185	20.5583693856663	8.05173974435564	-8.68317723711518	-21.547200212968	-5.65936463402394	BAD	BAD
0.120909797934841	0.0745269037505507	-0.0204703327970287	0.0359636116751991	0.996348704363215	0.984545588293494	-0.0526055795894121	0.0100388646244275	0.125858416989676	-0.0323355566674173	-0.0580356920839333	-1.1470131553591	-0.154472149730654	-0.0735861079740744	1.93855399484052	20.6946131114889	8.0508601114616	-8.39955117953788	-21.39908818008	-5.65646522806799	BAD	BAD
0.125856348751118	0.0751726272210508	-0.0201410285265814	0.0357862997340326	0.993623527251293	0.975852909076338	-0.0515416482822223	0.000556986091127178	-0.0401866497940942	-0.10263353074646	0.080242869061449	0.324696334615434	1.90496491504417	-0.360576190074284	1.93855399484052	20.6946131114889	8.0508601114616	-8.39955117953788	-21.39908818008	-5.65646522806799	BAD	BAD
0.129476601270551	0.0774455892333847	-0.0167910317107605	0.042097257030208	1.00059528458997	0.968375202496784	-0.048520271630867	-0.00516836071442633	-0.08620241	-0.017328191796929	0.0150301358214556	0.821010209918209	2.676974	-0.368987790765164	1.93855399484052	20.6946131114889	8.0508601114616	-8.39955117953788	-21.39908818008	-5.65646522806799	BAD	BAD
0.118129228312784	0.0810903003248159	-0.0168422184894636	0.0384484939438271	0.998366337772099	0.961348104780706	-0.048965390040364	-0.00448830388732719	0.013596764178299	-0.0912064074983069	-0.008064065	-0.141260387009051	1.81612178629638	-0.192728316553535	1.93855399484052	20.6946131114889	8.0508601114616	-8.39955117953788	-21.39908818008	-5.65646522806799	GOOD	BAD
0.125473018175109	0.0854284780121566	-0.0150650354359274	0.0376531132313118	0.99586355826995	0.961616063213036	-0.0471733004965549	-0.00243830109296192	0.136577789314848	-0.0176615918456696	0.190435103058378	-1.13993984597334	0.212512878453502	0.24529065737021	2.8377516776927	20.0921338133901	7.69235435049372	-8.39955117953788	-21.39908818008	-5.65646522806799	BAD	BAD
0.114295074971707	0.0895235462045136	-0.0153839040144824	0.0400939670304579	0.998648636372976	0.968735583529517	-0.0428799444857234	-1.40615337274852e-05	0.110376339961065	0.005024897	0.039148234294977	-0.816599689587729	-0.880381342867133	0.385966130855722	3.05010499484052	19.9498531114889	7.60769011146159	-8.39955117953788	-21.39908818008	-5.65646522806799	GOOD	BAD
0.116519221532699	0.0925124202202002	-0.0155553947281211	0.0429970097684687	1.00488927523289	0.975226481456329	-0.039846528380794	0.00494878525443757	0.0488876150937499	0.0528910588369881	-0.0575172097142636	0.146475935812215	-1.20459334098503	0.302114606827849	3.05010499484052	19.9498531114889	7.60769011146159	-8.39955117953788	-21.39908818008	-5.65646522806799	GOOD	BAD
0.116440174196806	0.0938578352685582	-0.0159562553374381	0.0423896292721792	1.00230276064486	0.974553547402413	-0.040812144864884	0.00499195749315201	-0.0126023330159417	0.016618183444232	0.0293247458391105	0.532396093211845	-0.787870143442686	0.2647965	3.05010499484052	19.9498531114889	7.60769011146159	-8.39955117953788	-21.39908818008	-5.65646522806799	GOOD	GOOD
0.116667652028663	0.0934107419014413	-0.0152755954464869	0.0417193993783409	1.00017987023831	0.971803170911608	-0.0419380044246525	-0.00149148156136831	-0.02462545	0.005024897	-0.0452806550568401	-0.0510052331227245	-0.0704682763097928	0.240556786390877	3.05010499484052	19.9498531114889	7.60769011146159	-8.39626911766396	-21.5472968870708	-5.65781932663072	GOOD	GOOD
0.11622641969751	0.0913659350482024	-0.0162553634503761	0.0404534400188913	0.999109871304951	0.972577189489454	-0.0423223858748657	0.00196414715350188	-0.02462545	0.005024897	-0.0202116043924242	-0.523208283382997	0.541068864771403	0.154762217482092	2.75168769900738	20.5549368399643	8.32464965024899	-8.39128117953788	-21.77253818008	-5.65987722806799	GOOD	GOOD
0.117100853076299	0.0881448197753158	-0.0149751696364022	0.0428869161325013	1.0035883409338	0.968579621338093	-0.0438913454985945	0.00428471845797411	-0.123220386674898	-0.090045191200904	-0.0571751176276425	-0.696492561897881	0.503460953184849	0.130994786510004	2.67800299484052	20.7043431114889	8.5016801114616	-8.39128117953788	-21.77253818008	-5.65987722806799	GOOD	GOOD
0.116959943954352	0.0842381644422734	-0.0153621359286114	0.0408493351118062	1.00240652108156	0.967401715869023	-0.0428217876145414	0.00579964151429413	-0.0985707008838148	-0.0188273262163037	-0.06940819	-0.783858933033986	0.192818958142885	0.2037183	2.67800299484052	20.7043431114889	8.5016801114616	-8.39128117953788	-21.77253818008	-5.65987722806799	GOOD	BAD
0.116913250817047	0.0801207272293323	-0.0179149972498333	0.0378392018128683	0.993693818256186	0.969197547803864	-0.0404816711374848	0.00429112158257048	-0.0370807612249392	0.147121508171217	0.0284636296761719	-0.627382026676008	-0.0960100027152088	0.2037183	2.67800299484052	20.7043431114889	8.5016801114616	-8.39128117953788	-21.77253818008	-5.65987722806799	GOOD	BAD
0.116942380619175	0.0762745227373405	-0.0173069122983611	0.0372493246398827	1.00126715188443	0.970794985145667	-0.0420283168540213	0.000316775005492178	0.0244097535839539	0.0885872083554213	0.00443026055305575	-0.0685547098751961	-0.3063251	0.280017746881575	2.67800299484052	20.7043431114889	8.5016801114616	-8.70242187468198	-21.622945301598	-5.47359672216351	BAD	BAD
0.117044145480837	0.0732146886084675	-0.0158349357758367	0.0384102454675726	1.00527639848312	0.970576657720907	-0.0416373309240704	0.00413950357690734	-0.0119995931713827	-0.171604912408506	0.186999935413783	0.178329031460787	-0.557087885334152	0.412622603052253	2.38738460941684	20.1066379893163	8.14634180489272	-9.13849117953788	-21.41328818008	-5.21252122806799	BAD	BAD
0.116708929774331	0.0714104743829168	-0.0159487033495555	0.0379412677658755	0.998753057895057	0.971608854295825	-0.0403771894778999	0.00436015948007239	0.0242398061047117	0.097350868543905	0.0425904495900848	0.10823937683608	-0.671584184999741	0.411018877210306	2.31242599484052	19.9524731114889	8.0546901114616	-9.13849117953788	-21.41328818008	-5.21252122806799	BAD	BAD
0.116667096394978	0.071137645975959	-0.0152841720808949	0.0392809119735987	0.998498300942894	0.970109921544664	-0.0426844266916805	0.00137769376351958	0.0857303347340958	0.042046686793547	-0.008064065	0.19694510012147	-0.123930497495531	0.323422667630263	2.31242599484052	19.9524731114889	8.0546901114616	-9.13849117953788	-21.41328818008	-5.21252122806799	BAD	BAD
0.116174559744349	0.0723752027318703	-0.0146891203612809	0.0373849706209995	0.998495414580589	0.968610988793503	-0.0449916639054611	-0.00160477195303324	0.00114832934308822	0.192822394103352	0.0889478734153786	0.285650823406861	0.42372319000868	0.23582645805022	2.31242599484052	19.9524731114889	8.0546901114616	-9.13849117953788	-21.41328818008	-5.21252122806799	BAD	BAD
0.116117115133309	0.0747640222609951	-0.0130676653338984	0.0398477529429972	0.996498630167451	0.967112056042341	-0.0472989011192418	-0.00458723766958605	-0.0732493093243784	-0.0856716477905073	0.0177441828943802	0.374356546692252	0.971376877512891	0.148230248470176	2.31242599484052	19.9524731114889	8.0546901114616	-9.13849117953788	-21.41328818008	-5.21252122806799	BAD	BAD
0.114715131729223	0.077625961626619	-0.0149421684208078	0.039125283486405	1.00019138677412	0.962330579096103	-0.0435563302100243	0.00120595914186694	0.0108835199484198	-0.126294229357335	0.0402953530850377	0.642297397770367	0.307130218436447	-0.0210703653158994	2.89284898390512	20.2485068177207	8.05506062659242	-9.86850117953788	-21.78841818008	-5.66798422806799	GOOD	BAD
0.124437930820651	0.0801402931922085	-0.0148040656114659	0.0394794905700508	0.998273145999019	0.966880613401133	-0.0436514430956812	0.00298835315214258	-0.0115050225171779	-0.1137262	0.05328006	0.146883327826845	-0.312680282197419	0.0544562866349542	3.04869499484052	20.3279931114889	8.0551601114616	-9.86850117953788	-21.78841818008	-5.66798422806799	BAD	BAD
0.118360610194371	0.0816524537264574	-0.0161106892262708	0.0404411783959224	1.00278995817264	0.969217151894509	-0.0452083358906904	0.00347195776344038	-0.0729978472830189	-0.1137262	0.00509056858179468	-0.60494688517921	-0.464853463249246	0.184548266458156	3.04869499484052	20.3279931114889	8.0551601114616	-9.86850117953788	-21.78841818008	-5.66798422806799	GOOD	BAD
0.117004697336789	0.0819020363461938	-0.0161612317483586	0.0402702701402944	0.999306418250125	0.9712470602303	-0.0427684360850059	0.00357086805308137	-0.0379204206074309	-0.1137262	-0.008064065	-0.868989550564145	-0.258207199946549	0.414536555248467	3.04869499484052	20.3279931114889	8.0551601114616	-9.86850117953788	-21.78841818008	-5.66798422806799	GOOD	BAD
0.116618742790351	0.0810755516846977	-0.0156535051077277	0.0371288883761391	1.00132330596691	0.973617855153633	-0.0441002211186686	0.00418503564118406	-0.02462545	0.0256943816293576	-0.008064065	-0.592434317756292	-0.100146812650409	0.475854663305965	3.04869499484052	20.3279931114889	8.0551601114616	-9.02371604944412	-21.9523496625145	-5.46083953951101	GOOD	BAD
0.1154228251064	0.0797202810507808	-0.0163407451105921	0.0408331149339668	0.997393664305695	0.97365030853242	-0.0452167206755286	0.00316331575412099	0.0234853236618835	0.157182078510967	-0.008064065	-0.281975278625018	-0.149896913523619	0.481048431109512	2.75658453515527	20.9078355617147	8.05216768875919	-8.01404117953788	-22.14827818008	-5.21326322806799	GOOD	BAD
0.124170739680234	0.0785220068863329	-0.018447158203114	0.0383148235296281	0.996380386644395	0.975450172058664	-0.0451498995867994	0.00398743327327271	-0.0110728316523618	-0.0020782111904236	0.039778684664021	-0.143455533560092	-0.41253419683009	0.419730809022373	2.67482299484052	21.0701331114889	8.0513301114616	-8.01404117953788	-22.14827818008	-5.21326322806799	BAD	BAD
0.131761340483516	0.0780323840606171	-0.0182252228495163	0.0406462630210235	0.998394577840413	0.975709121142667	-0.0464241455887691	0.00639131473818322	-0.0725656344070479	0.0381019431864742	0.00552114717304329	-0.0899433364084377	-0.660415848603816	0.358412536808997	2.67482299484052	21.0701331114889	8.0513301114616	-8.01404117953788	-22.14827818008	-5.21326322806799	BAD	BAD
0.11641263345528	0.0785008743470324	-0.0168750872207593	0.0393571591855197	0.997028740094686	0.97456022244812	-0.043890737607066	0.00274686965345474	-0.0383502926016327	0.0182590696403821	-0.0557352438175336	0.24203930877903	-0.667763518041328	0.239543442625982	2.67482299484052	21.0701331114889	8.0513301114616	-8.01404117953788	-22.14827818008	-5.21326322806799	GOOD	BAD
0.131085471986839	0.0798400047939991	-0.0157866873517266	0.0398406371335495	0.999117447215	0.973277207370912	-0.043492836100881	0.0013077032503656	-0.02462545	0.0510822999218196	-0.06940819	0.415572140809062	-0.434587569033114	0.1426402	2.67482299484052	21.0701331114889	8.0513301114616	-8.37654548537549	-21.6168493760079	-5.42315069385999	BAD	BAD
0.129343818321561	0.0816967547246827	-0.0174294820979012	0.0375296235648295	1.00248779516468	0.970729086542637	-0.0435067543413829	-0.00176527288820883	-0.0723040391866432	-0.0275476570900866	-0.0219098832487559	0.0219082747313587	-0.332395452510471	0.201150549826115	2.67837699822696	20.4941213033755	8.05356007437074	-8.77712117953788	-21.02960818008	-5.65508122806799	BAD	BAD
0.131023935923828	0.0836352679967445	-0.0180167796879347	0.041262643115983	0.997305952463482	0.969343015210517	-0.0412857462328607	-0.00415635273113479	-0.08620241	-0.146132101635148	-0.008064065	-0.3003523	-0.569722594020437	0.294291569240056	2.67941299484052	20.3262131114889	8.05421011146159	-8.77712117953788	-21.02960818008	-5.65508122806799	BAD	BAD
0.130487624557731	0.0853429958039996	-0.0154006888411487	0.040725346701939	0.993658792895788	0.971786277409155	-0.0449358010014895	0.00429913900001589	-0.08620241	0.147564997007332	0.0392642706353887	-0.3003523	-0.578757312539536	0.3258747	2.67941299484052	20.3262131114889	8.05421011146159	-8.77712117953788	-21.02960818008	-5.65508122806799	BAD	BAD
0.131537114615207	0.086728410397959	-0.0205901893777629	0.0382803662632428	0.998702226310321	0.97108552588057	-0.04516621338379	0.00949179484694539	0.103477349679893	0.059628470888381	-0.0412012224877401	-0.270000920089125	-0.279263233796053	0.235959452225818	2.67941299484052	20.3262131114889	8.05421011146159	-8.77712117953788	-21.02960818008	-5.65508122806799	BAD	BAD
0.132031480597901	0.0879087079270607	-0.0216280421850515	0.0380910808515999	0.999631305073498	0.972713403121121	-0.0443856436748702	0.00974317988024286	0.0181069206819146	0.0506655587230981	-0.0222543309391093	-0.391471551760571	0.0202379107150514	0.20306326833489	2.67588476433614	20.8980478036062	8.05199631977257	-8.95161439696915	-21.4010165259502	-5.65945876860223	BAD	BAD
0.131447862409524	0.0891421013220175	-0.0169457736265644	0.0404569525875256	0.995690755202203	0.972761894368771	-0.0438787470455757	0.00857924939229114	0.0226209392255384	-0.026714174734756	-0.0551318136697552	-0.301062909178001	0.468475747398635	0.325699223494933	2.67482299484052	21.0701331114889	8.0513301114616	-9.12989117953788	-21.78047818008	-5.66393122806799	BAD	BAD
0.133211566820008	0.0907157780134304	-0.0178128470061225	0.041872315339701	0.999404182701726	0.97250085428071	-0.0411826731593073	0.00844288741312869	-0.0102084520117175	-0.00887668697991736	-0.116389816790569	0.288901352277129	1.21734301745919	0.202823324661212	2.67482299484052	21.0701331114889	8.0513301114616	-9.12989117953788	-21.78047818008	-5.66393122806799	BAD	BAD
0.131550583280588	0.0928263258820437	-0.0180991835640706	0.0391297649293001	1.0027027522295	0.975134277276554	-0.0384593031584124	0.0082777850517796	0.0224503024582385	0.186596003017987	-0.177650037974574	0.596104752562903	2.0252083072729	-0.196012864892139	2.67482299484052	21.0701331114889	8.0513301114616	-9.12989117953788	-21.78047818008	-5.66393122806799	GOOD	BAD
0.131469466259434	0.0954989612550036	-0.0154152246138629	0.0404504351017848	0.996620353807651	0.974439156216082	-0.0396412662953847	0.00414007870833545	0.130931509064973	0.0612867236019245	-0.145284085699904	-0.160367487645679	2.16551343064271	-0.251224092505715	2.67482299484052	21.0701331114889	8.0513301114616	-9.12989117953788	-21.78047818008	-5.66393122806799	GOOD	BAD
0.132833317982844	0.098555765066691	-0.0123531288091162	0.0400402991799888	1.00265161642154	0.975725179876576	-0.0404277066206073	0.00149498630804213	-0.0275714354807847	0.0502667262865403	-0.0372687044310131	-0.952426134151975	1.43944492131628	0.149565580242951	2.96377443827164	19.941844781229	8.34963004893565	-8.9400069819048	-21.7784369121011	-5.66288899880018	GOOD	GOOD
0.130898458616758	0.101670515840087	-0.0150031468006508	0.0433734756149809	1.00302577574374	0.97412193339706	-0.0389448535135057	-0.00164040424113171	0.0074773711353336	-0.0710955775834537	0.22524980541553	-0.658047000145015	0.761191436498414	0.292023464796073	3.05404399484052	19.5893631114889	8.44282011146159	-8.76059117953788	-21.77650818008	-5.66190422806799	GOOD	GOOD
0.132963562044972	0.104514470604285	-0.0149701283796159	0.0404869041465906	0.994212390683317	0.967579452461284	-0.0446592473574046	-0.00794828719391672	-0.00980264685278527	-0.0686435321483949	0.112347075613543	0.409957665949809	1.11814334295483	0.0124204431065717	3.05404399484052	19.5893631114889	8.44282011146159	-8.76059117953788	-21.77650818008	-5.66190422806799	GOOD	GOOD
0.131491240502085	0.106883119808167	-0.0171973867296244	0.0413986816542867	0.996073269605506	0.962291077914831	-0.0463354682742717	-0.00465662321794446	-0.02462545	-0.05435065	0.0067888043799217	1.09291671028743	2.29334668790363	-0.259118788573726	3.05404399484052	19.5893631114889	8.44282011146159	-8.76059117953788	-21.77650818008	-5.66190422806799	GOOD	GOOD
0.132137932521548	0.108724363649788	-0.0180092843037482	0.0428322012067077	1.00042933411517	0.958256308426776	-0.0421316422797658	0.00569708094114388	-0.0712067285096608	-0.00943467994447184	0.038341080228937	-0.614622392399648	2.4730578195184	-0.0870964849693361	3.05404399484052	19.5893631114889	8.44282011146159	-8.76059117953788	-21.77650818008	-5.66190422806799	GOOD	GOOD
0.130931564293311	0.110097661982897	-0.0187126197272524	0.0390347727482181	1.00426300059494	0.960143237489837	-0.0436582724276919	-0.000476169297570883	0.00679451620072791	0.049824840499223	-0.0393206778210729	-2.71711544135554	0.456183654703305	0.338236698880795	2.77291808908477	19.8648670427532	8.150486498299	-8.56330216034335	-21.7710427554599	-5.89993398480837	GOOD	GOOD
0.1305911662799	0.111104873621756	-0.0167516152764785	0.0366396630545679	1.00152744728019	0.967797130970295	-0.0494746954705369	-0.00168771562696518	0.129907673076885	0.064242857198089	-0.023110280727648	-1.64438752231357	-2.24585348058356	0.5091091	2.68170799484052	19.9542531114889	8.0556401114616	-8.39095117953788	-21.76626818008	-6.10787592806799	GOOD	GOOD
0.131344207201725	0.111822598215879	-0.0178565611563797	0.035181822750862	1.00178262570495	0.972636229903039	-0.0471219060944148	0.00900992968638783	0.113973816475874	0.0194359055010997	-0.00804154704185597	0.604094482416165	-2.92920491227544	0.542188164491126	2.68170799484052	19.9542531114889	8.0556401114616	-8.39095117953788	-21.76626818008	-6.10787592806799	GOOD	GOOD
0.131201611103903	0.112265086499475	-0.0188360638525246	0.0388238896964881	1.00266821397212	0.97242465006188	-0.045269744083604	0.00605444226043097	0.0524510928938274	-0.173670285014527	-0.0080939416318613	1.50460350514581	-1.53212610442122	0.5701873	2.68170799484052	19.9542531114889	8.0556401114616	-8.39095117953788	-21.76626818008	-6.10787592806799	GOOD	GOOD
0.130365095385183	0.112377573830729	-0.018954762497616	0.038698333186759	1.003151512626	0.970306879181202	-0.043043898956178	-0.00775853887187057	-0.101289308563757	0.0342346600934667	-0.00809818744721434	1.75298247411698	0.45024882284692	0.368843205248539	2.68170799484052	19.9542531114889	8.0556401114616	-8.39095117953788	-21.76626818008	-6.10787592806799	GOOD	GOOD
0.13021367459274	0.112053791176042	-0.0167936702671491	0.0422136252235188	1.00076158781582	0.963477073841757	-0.0375679072176822	-0.0121062308783458	0.036723595617167	0.0789758700365127	-0.0081168487856886	1.6591098647201	1.69447805000163	0.2037183	2.68447943279151	19.3931584807092	7.72199787953696	-8.59529976879408	-21.768464941248	-6.10899727227629	GOOD	GOOD
0.130635068181429	0.111182620475777	-0.0171558917999217	0.0395743959322179	0.996628525364595	0.961091076797002	-0.0350770034140392	-0.00848778865485083	0.0067796503297368	0.0639574697247678	-0.0080732303359378	0.700659182844771	0.863836322866786	0.237752052181623	2.68541299484052	19.2041531114889	7.6096101114616	-8.76025117953787	-21.77023818008	-6.10990242806799	GOOD	GOOD
0.129105306352066	0.1097056201629	-0.0138914216624713	0.0389579579884506	0.997304808482965	0.960549780063563	-0.0365880342377602	-0.00215595252019028	-0.0702974700498198	-0.0688978143957747	0.083312233753744	-0.310995109665129	-1.74887265844837	0.36760886434815	2.68541299484052	19.2041531114889	7.6096101114616	-8.76025117953787	-21.77023818008	-6.10990242806799	GOOD	GOOD
0.129720367662328	0.107652071432505	-0.0169760579899352	0.0406334427504106	1.00371832754996	0.967192739570111	-0.0424603738314986	0.000564062718520728	0.00564316999912861	-0.114246439713615	0.114467673765338	-0.33002801849639	-4.3917152545152	0.275477084824911	2.68541299484052	19.2041531114889	7.6096101114616	-8.76025117953787	-21.77023818008	-6.10990242806799	GOOD	GOOD
0.128807880683166	0.105156603263402	-0.0191984957292261	0.0382414597096812	1.00101675602229	0.981536060867444	-0.0464411294292153	0.00345277249960627	-0.191436737070066	-0.0260174887960359	0.0688163808238803	0.624205008778799	-5.44582733919924	0.0731393787055288	2.68541299484052	19.2041531114889	7.6096101114616	-8.76025117953787	-21.77023818008	-6.10990242806799	GOOD	GOOD
0.127925342507723	0.102473044754561	-0.016195607446471	0.036894263729435	1.00115944040529	0.98595271036211	-0.0436045461663402	0.0105942056454465	-0.225000491062583	0.0485570675928042	0.0528992081896154	0.688043824265925	-4.50605158047685	0.0904613704832694	2.95565284714668	19.7567231099114	7.60818737524465	-8.54907498484188	-21.7751417939759	-5.59546738764666	GOOD	GOOD
0.12733996456192	0.0999378814614633	-0.0183123044324278	0.0381960393958577	1.00002071271715	0.986612893315127	-0.0480485358548454	0.0148879725842326	-0.0268333239129248	0.151795827217882	0.0529176488508517	-0.573709325840788	-2.35596725591634	0.248326565391804	3.05010499484052	19.9498531114889	7.60769011146159	-8.39161117953788	-21.77879818008	-5.21187822806799	GOOD	GOOD
0.126450581797245	0.0978535697556798	-0.014085951220865	0.0397943416798578	0.995809207316724	0.985900551073081	-0.0515189524200519	0.0149344776717435	0.0373411830781141	0.138796794353561	0.0981435868718091	-1.62322299889357	-0.385142492162557	0.503216546932267	3.05010499484052	19.9498531114889	7.60769011146159	-8.39161117953788	-21.77879818008	-5.21187822806799	GOOD	GOOD
0.128766480227079	0.0963628183228209	-0.0121609669102862	0.0391094998921845	0.998092151919327	0.981104055964896	-0.0530049697148461	0.00864739432051565	0.128061926336885	0.0356333018774131	0.0237264782419729	-1.32995509168589	0.604264967528645	0.559852015386798	3.05010499484052	19.9498531114889	7.60769011146159	-8.39161117953788	-21.77879818008	-5.21187822806799	GOOD	GOOD
0.113277358027951	0.0953869501860505	-0.0125080260671388	0.0405072984554117	1.00187519635743	0.974403520693088	-0.050842307073275	0.000764623131074665	0.0698814835355409	-0.039308638592782	-0.00855794515462242	-0.154462698177947	0.441074586568715	0.329383757709075	3.05010499484052	19.9498531114889	7.60769011146159	-8.39161117953788	-21.77879818008	-5.21187822806799	GOOD	GOOD
0.125910223008062	0.0946368723538803	-0.0151662006822943	0.0390043946266877	0.994592577506959	0.96903456516477	-0.0443009432780184	0.000216973880192834	0.037207927626672	-0.0985639547267637	0.0364770357866016	0.673165200241654	-0.35922502744025	0.0951628763875673	3.04962693949042	20.2314211036406	8.21884458937991	-8.61020970292972	-21.7774414924043	-5.47849164637774	GOOD	GOOD
0.110184075389117	0.0937017550194689	-0.0164103770350742	0.038580054193638	0.998380487518042	0.963964455631701	-0.0443660792180817	-0.000151517671421556	0.0822484298549541	-0.0708009750139266	0.00780882999823796	1.02237598203213	-0.581656888774837	-0.0159408421593931	3.04945399484052	20.3332831114889	8.4399401114616	-8.76059117953788	-21.77650818008	-5.66190422806799	GOOD	GOOD
0.121520206840423	0.0921982412175594	-0.0125968023889731	0.0362386108256166	1.00185517310596	0.966554232665369	-0.043547575477304	0.00218265435312902	0.0986324527190239	0.075402504794932	-0.00851687555123353	0.491103041894847	-0.342068453644756	0.0327282463310266	3.04945399484052	20.3332831114889	8.4399401114616	-8.76059117953788	-21.77650818008	-5.66190422806799	GOOD	GOOD
0.126268860835901	0.0899034544999317	-0.014737856817926	0.0416952650376083	1.00160512475818	0.970723256592948	-0.0421030080973078	0.00397394793719514	0.143522281361421	0.0798665357785314	0.0363179342795593	-0.452363091765609	0.0777489126502551	0.0446635495300014	3.04945399484052	20.3332831114889	8.4399401114616	-8.76059117953788	-21.77650818008	-5.66190422806799	GOOD	GOOD
0.125706981564553	0.0868334225369399	-0.0164303523283089	0.0419253872416195	0.996414390125321	0.971028129128977	-0.0434269528906783	0.00208645061016354	0.0703341797386979	0.0638560357586445	0.097564529626326	-0.71994866755782	0.798253162669035	0.094761037643707	3.04945399484052	20.3332831114889	8.4399401114616	-8.76059117953788	-21.77650818008	-5.66190422806799	GOOD	GOOD
0.122835587169664	0.0832737890457869	-0.01441923145252	0.0400842143279351	0.998773420058514	0.971405743067612	-0.0399929886130279	0.00157010078304754	0.0816190924321833	0.150156339965425	0.0694924880206152	-0.36865091080756	1.16217187688062	0.105262103433263	2.78027785948896	20.3281402346808	8.15935144509987	-8.76078701033937	-21.7803391201342	-5.38774171795101	GOOD	BAD
0.115691922361748	0.0797080055357753	-0.0171628397289394	0.041085538379811	0.998624497239093	0.970014900183232	-0.0436748520254946	0.00190852053024237	-0.0357525638918102	0.0531450191585389	0.00825779397550796	-0.290927376641701	0.781110497410828	0.00632914835433035	2.67941299484052	20.3262131114889	8.05421011146159	-8.76091117953788	-21.78276818008	-5.21390522806799	GOOD	BAD
0.126167743809941	0.0766374934124086	-0.0174538922147274	0.0395092417027227	0.993735983223203	0.969486623878701	-0.0440504207269456	0.00415869015334701	0.00294237257594183	-0.081713914265486	0.0359530739020896	-0.400538360778741	0.344100889914024	0.110824776721801	2.67941299484052	20.3262131114889	8.05421011146159	-8.76091117953788	-21.78276818008	-5.21390522806799	BAD	BAD
0.12366472851676	0.0744337130707661	-0.0166699666904083	0.0373051382454713	0.998412709600335	0.972872896887915	-0.0430765119527557	0.0063823823722997	-0.0521972138268382	-0.0714365535938609	0.00854545295344747	-0.346900954405678	0.0445978987039256	0.318003154106937	2.67941299484052	20.3262131114889	8.05421011146159	-8.76091117953788	-21.78276818008	-5.21390522806799	BAD	BAD
0.124464790260298	0.073308645206906	-0.0197011044570095	0.0371065807532441	0.997693789828598	0.973207047720298	-0.0427251888211455	0.00061383731348543	0.0470144251581094	-0.0549786254487257	-0.00833779999043325	-0.261532346456745	0.0446829829020632	0.195280831191686	2.67941299484052	20.3262131114889	8.05421011146159	-8.76091117953788	-21.78276818008	-5.21390522806799	BAD	BAD
0.121564680666448	0.0733501784411329	-0.0195212685942703	0.0375919751975383	0.997183048817412	0.973527592006447	-0.0444246221843551	0.00376876146865811	0.0539847842421261	-0.012150861184776	0.0358781194014855	-0.394745788432402	0.525826714545361	0.00441651457911615	2.67941299484052	20.3262131114889	8.05421011146159	-8.52768682301921	-21.7802610024591	-5.21262511496031	BAD	BAD
0.109771706640585	0.0745583368620957	-0.0196726706271035	0.0387724495002732	0.999207367304949	0.97346723780351	-0.041254011040018	0.00502713319730108	-0.0517851613509157	0.00447901153586527	-0.0352015701116789	-0.580235960633838	0.737330911703574	-0.00954484615662036	2.67941299484052	20.3262131114889	8.05421011146159	-8.39161117953788	-21.77879818008	-5.21187822806799	GOOD	BAD
0.111655239431719	0.0768584882080419	-0.0199487931889594	0.0409203231578797	1.00060639029246	0.971967464790463	-0.0384590040413968	0.00472457768016274	-0.0863560477158059	-0.0806280817470863	-0.113701023682886	-0.815951742263355	0.777687698881498	0.02048385	2.67941299484052	20.3262131114889	8.05421011146159	-8.39161117953788	-21.77879818008	-5.21187822806799	GOOD	BAD
0.109052540316218	0.0800860345752137	-0.0189060239694151	0.0405676675316657	0.99948333422491	0.969480089883962	-0.0431625346870719	0.0045742586949852	-0.0422323976868185	-0.0715112428520459	0.0447353917061611	-0.993927279681418	0.8869944	0.044502935647277	2.67941299484052	20.3262131114889	8.05421011146159	-8.39161117953788	-21.77879818008	-5.21187822806799	GOOD	BAD
0.124045546990184	0.0839423322190991	-0.019537953193529	0.0401525429220415	0.998586646084389	0.968267605694062	-0.0482883063498705	-0.00182694873603554	-0.024855253357789	0.0302663880299594	-0.017167078132784	-0.550363703874282	0.815897683058096	-0.0397370889013206	2.67941299484052	20.3262131114889	8.05421011146159	-8.39161117953788	-21.77879818008	-5.21187822806799	BAD	BAD
0.121576666961232	0.0879524024240262	-0.0189098468839662	0.0405006827749123	0.999484994371602	0.969856751117143	-0.0507137081798658	-0.00229851684289779	0.0629548832180357	0.021857055842852	-0.0696777332550084	0.256973502538101	0.660136429343338	-0.15033958369979	2.94339472862125	20.3312567441075	8.32938414399107	-8.39147882758436	-21.7762875036285	-5.39155563055947	GOOD	BAD
0.114514026454879	0.0915126976185012	-0.0202099435305506	0.0399425203644783	1.00231578174301	0.970227919532426	-0.0498621817869102	-0.00100610651060772	0.0543368605152088	0.173954241509863	-0.0260182535983884	0.42703058317894	0.177876172553659	0.0336135071834427	3.04945399484052	20.3332831114889	8.4399401114616	-8.39128117953788	-21.77253818008	-5.65987722806799	GOOD	BAD
0.126821549581748	0.0940572380962565	-0.0174563799518283	0.0362288685609353	0.997734259523042	0.969948295493412	-0.0486829100126783	0.000552037566355651	-0.00714880944566559	0.0314504514849578	0.0352869761293782	0.113874911325546	-0.429271734406709	0.146340387238547	3.04945399484052	20.3332831114889	8.4399401114616	-8.41365443851398	-21.772778687616	-5.66000002624823	GOOD	GOOD
0.111415207797713	0.095216235613629	-0.0160536344570637	0.0396460995944198	0.999296701902336	0.970011623814617	-0.0478184010897506	0.00079885682780286	0.106003231200853	-0.0545063580608249	0.140035629391968	0.0678794980926346	-0.438145715806804	0.155424402117282	3.04945399484052	20.3332831114889	8.4399401114616	-8.46858112311722	-21.7733691372055	-5.66030149761291	GOOD	GOOD
0.12470181564858	0.0948613128091094	-0.0157391114834577	0.0405952676295133	0.993313880834412	0.970074952135821	-0.0469538921668229	0.00104567608925007	0.0288882928032265	-0.0545683542116357	0.0454030948056267	0.0218840848597228	-0.447019697206898	0.164508416996016	3.04945399484052	20.3332831114889	8.4399401114616	-8.52350780772046	-21.7739595867949	-5.66060296897759	GOOD	GOOD
0.111734388723515	0.0930709092684798	-0.0131844588890694	0.0412078969986633	0.994641638396583	0.970138280457026	-0.0460893832438952	0.00129249535069728	0.0183425495267045	-0.0965496428673916	-0.0517659034441272	-0.024111328373189	-0.455893678606992	0.173592431874751	2.78957923539274	20.0654342971619	8.16836715062509	-8.57843449232371	-21.7745500363843	-5.66090444034227	GOOD	GOOD
0.125837278113617	0.0900583680877862	-0.0135535530829036	0.0416326509792258	0.996152901600693	0.97020160877823	-0.0452248743209673	0.00153931461214453	0.0798010535000508	-0.113840782965228	0.0167782970215265	-0.070106741606109	-0.464767660007088	0.182676446753487	2.68170799484052	19.9542531114889	8.0556401114616	-8.63336117692696	-21.7751404859738	-5.66120591170695	GOOD	BAD
0.123388495815146	0.0860878836993914	-0.0172012053892486	0.0416170610655392	0.998756623684926	0.970264937099435	-0.0443603653980395	0.00178613387359174	0.0546123377951613	-0.0302508722817296	0.0528702171645628	-0.116102154839021	-0.473641641407182	0.191760461632222	2.68170799484052	19.9542531114889	8.0556401114616	-8.68828786153021	-21.7757309355632	-5.66150738307164	GOOD	BAD
0.124096266371455	0.0814466729849753	-0.0161031114218781	0.0423026552147557	0.999564471251402	0.97032826542064	-0.0434958564751118	0.00203295313503895	-0.0933938217441008	0.00482594089153526	0.0958811132415428	-0.162097568071933	-0.482515622807276	0.200844476510957	2.68170799484052	19.9542531114889	8.0556401114616	-8.74321454613345	-21.7763213851526	-5.66180885443632	BAD	BAD
0.124667102628596	0.0765013614470752	-0.0167930528828261	0.0405480102463734	0.998727211535655	0.978092963523322	-0.0472550685562734	0.00576473498602153	-0.0619461014373099	-0.0367690179976076	-0.014926281006202	-0.462259508266762	-0.284679910618489	0.177071313015956	2.68170799484052	19.9542531114889	8.0556401114616	-8.76059117953788	-21.77650818008	-5.66190422806799	BAD	BAD
0.121268124530918	0.0717607318463308	-0.0137839552380489	0.0420670122228224	0.99742050371355	0.978855142300593	-0.046670810648564	0.00506297726366828	-0.0251409820833774	0.0702102943132945	-0.0698972127177387	-0.725918926483838	0.393124940053326	0.223302316575949	2.41946195625266	20.4692604217169	7.73882342355379	-8.76437260487747	-21.6148709558435	-5.46318790530372	BAD	BAD
0.115204063971799	0.0678255456703571	-0.0142039737697231	0.0403740342930105	0.998660119143317	0.97544904124822	-0.0452730954634054	0.00327858072759489	0.017820724076798	0.0407107133447847	-0.0699076138306985	-0.657828415338553	1.14529171997833	0.163130184186681	2.30695099484052	20.6902131114889	7.60290011146159	-8.76918117953788	-21.40932818008	-5.21049422806799	BAD	BAD
0.125924939815093	0.0652127636374424	-0.0157669282592451	0.0419015396433571	0.999414561448076	0.968876541766507	-0.043810450637348	0.00218349138042707	-0.00653692404321723	0.00481492735078707	-0.0699621988976217	-0.3473559933987	1.75716861558948	0.0141331672959287	2.30695099484052	20.6902131114889	7.60290011146159	-8.76918117953788	-21.40932818008	-5.21049422806799	BAD	BAD
0.12503558052728	0.0641982494583491	-0.0140291246640775	0.0420722482265947	0.999743617100682	0.966857863344389	-0.0407949858070244	0.00133422999004917	-0.0679537563609068	-0.0365307393544998	-0.0699077514097463	-0.163230943582518	1.8394378851057	0.0771453665547517	2.30695099484052	20.6902131114889	7.60290011146159	-8.76853543929348	-21.4354260649184	-5.2755316380216	BAD	BAD
0.123906570009026	0.0647856690289591	-0.0148118398538166	0.0396046869215135	1.00155063678783	0.967805172531564	-0.0418901289408071	0.00152767535770711	-0.0439312027181138	-0.0545880734919569	0.0153093281074132	-0.133425887432165	1.4369132393013	0.0673346126711735	2.30695099484052	20.6902131114889	7.60290011146159	-8.76710104716084	-21.4933976734954	-5.4200001762204	BAD	BAD
0.1246334508512	0.0667637836722301	-0.0142150033597601	0.039053904840996	0.999263291240413	0.96875248171874	-0.0429852720745896	0.00172112072536503	-0.0677627165888821	0.110031924945296	-0.0321426817149055	-0.103620831281817	1.03438859349698	0.057523858787597	2.3085408732819	20.4325350352127	7.60389768224834	-8.76566665502819	-21.5513692820724	-5.56446871441917	BAD	BAD
0.12404225667161	0.0697898067551153	-0.0153029366841023	0.0402046880422581	0.9996160327742	0.969699790905915	-0.0440804152083721	0.00191456609302294	-0.0440639877203018	0.100854621030656	-0.112170981063528	-0.0738157751314691	0.63186394769265	0.0477131049040206	2.30924599484052	20.3182531114889	7.6043401114616	-8.76423226289555	-21.6093408906494	-5.70893725261793	BAD	BAD
0.124349865597158	0.0734725624628049	-0.0140259609383619	0.039319170937712	1.00168353254849	0.970647100093091	-0.0451755583421546	0.00210801146068085	0.0174145050517355	0.023159185536946	-0.0464196099220051	-0.0440107189811211	0.229339301888323	0.0379023510204441	2.30924599484052	20.3182531114889	7.6043401114616	-8.7627978707629	-21.6673124992263	-5.8534057908167	BAD	BAD
0.125479783021119	0.0774378277843559	-0.0154793368419576	0.0390471458804473	0.998621823028437	0.971594409280267	-0.0462707014759371	0.00230145682833876	0.0788716429571197	-0.0362067880446353	0.033763622837065	-0.0142056628307731	-0.173185343916004	0.0280915971368676	2.30924599484052	20.3182531114889	7.6043401114616	-8.76136347863026	-21.7252841078033	-5.99787432901547	BAD	BAD
0.12482996856371	0.0813697048238924	-0.0138720827868984	0.0395385661860953	0.997291750558821	0.972912167571114	-0.0465126951957922	0.00189949072465461	0.0980398007803493	-0.0955812699556927	0.0106837796193266	-0.0840379874098268	-0.521187024219849	0.0571967040124056	2.30924599484052	20.3182531114889	7.6043401114616	-8.76025117953787	-21.77023818008	-6.10990242806799	BAD	BAD
0.124772277504803	0.0850326256737812	-0.0143488410836066	0.0403562038782643	0.992141310971328	0.976828398310672	-0.0456112880063684	0.00290469858556657	0.0135149880077237	0.0487154875052999	-0.0505776754954295	-0.389289545764396	-0.661851176514167	0.201190071762122	2.56247697451377	20.3194737264764	7.60499156328078	-8.58340277970856	-21.7713405768049	-5.89420403388182	BAD	BAD
0.123924228504894	0.0882718642924116	-0.0177502485040456	0.0423037055111888	1.0006797213917	0.979126521080368	-0.0469703262277684	0.00860677200541068	0.0169805187930373	-0.0392042986923114	-0.0278843701644422	-0.366352631563232	-0.320331883575116	0.176251736581933	2.67852799484052	20.3200331114889	7.6052901114616	-8.39128117953788	-21.77253818008	-5.65987722806799	GOOD	BAD
0.124544405911981	0.0909816925581937	-0.0163406581253232	0.0410899181002987	0.994791678957042	0.97507804799339	-0.0482264973297331	0.00827692942594954	0.0364416645897103	-0.0736640928618313	0.0752022720012127	-0.0276003130972488	0.576358454072702	0.08156201	2.67852799484052	20.3200331114889	7.6052901114616	-8.39128117953788	-21.77253818008	-5.65987722806799	GOOD	BAD
0.125063101511918	0.0930412094595336	-0.0147767076822607	0.0421567020637354	0.995007353974977	0.969872441512276	-0.0436570398972141	0.00543477040159861	-0.0475490664966785	-0.135828858883193	-0.0531793751569026	-0.0484977401190481	1.00739875699148	0.171532336385568	2.67852799484052	20.3200331114889	7.6052901114616	-8.39128117953788	-21.77253818008	-5.65987722806799	GOOD	GOOD
0.124728955076864	0.0942592689168238	-0.0146106457168998	0.0417636230927384	0.997140581605227	0.9690724675263	-0.0392514695639252	0.00653646189898914	-0.00300435738194103	-0.0524293812908369	0.0773240475655625	-0.285658574639353	0.979734106526937	0.245449916816585	2.93184824702964	20.0724680664727	7.91223676109423	-8.42120308461191	-21.7437051073639	-5.62935951392769	GOOD	GOOD
0.122443718376061	0.0943977333746769	-0.0169108893506632	0.0398155698712128	0.998622088940517	0.97057324193534	-0.0408031821505268	0.00640640442118613	0.0363749167249313	0.125560631526024	0.13372920208576	-0.255853283542174	1.04682202511143	0.206206598368438	3.05098999484052	19.9560331114889	8.0566001114616	-8.48189777360496	-21.6852190458351	-5.56745626398619	GOOD	GOOD
0.107548562125027	0.0932769541533671	-0.0173402219056372	0.0401766215258509	1.00006175503924	0.97207401634438	-0.0423548947371285	0.00627634694338312	0.0364079082733698	0.222863470878816	0.0307892689031961	-0.226047992444994	1.11390994369593	0.166963279920291	3.05098999484052	19.9560331114889	8.0566001114616	-8.54259246259799	-21.6267329843064	-5.50555301404469	GOOD	GOOD
0.120831051559186	0.0908776952624106	-0.0176795831117503	0.0409715035590233	1.00202110706369	0.97357479075342	-0.0439066073237301	0.00614628946558011	-0.0468643069072642	0.121363247208306	-0.0502441495557223	-0.196242701347815	1.18099786228043	0.127719961472144	3.05098999484052	19.9560331114889	8.0566001114616	-8.60328715159105	-21.5682469227776	-5.44364976410319	GOOD	BAD
0.112335584335394	0.0873875491550132	-0.0189979502535186	0.0414523448695349	0.998568477207889	0.97507556516246	-0.0454583199103318	0.00601623198777711	-0.0867091137287805	-0.0566901446226564	-0.070044457581251	-0.166437410250636	1.24808578086492	0.0884766430239973	3.05098999484052	19.9560331114889	8.0566001114616	-8.66398184058409	-21.5097608612488	-5.38174651416169	GOOD	BAD
0.123899241920269	0.0832051603439775	-0.0171856630954487	0.040964863484198	0.996181105766753	0.976576339571499	-0.0470100324969334	0.0058861745099741	-0.0866776082511385	-0.0746028096422383	-0.0287003502622665	-0.136632119153457	1.31517369944942	0.0492333245758504	2.80065254972969	20.2047447613635	8.0117930869926	-8.72467652957713	-21.4512747997201	-5.31984326422018	BAD	BAD
0.121305291501377	0.0788825883034775	-0.0160599447317343	0.0390216716112717	0.99729888248199	0.975069216431536	-0.0473968758710269	0.00323354896691895	-0.0866851210281238	0.0246422580316344	0.115005090302445	0.0401687631232063	1.47110008419793	-0.0013772098294354	2.67928599484052	20.3253231114889	7.9900701114616	-8.76323908920696	-21.6760767021273	-5.2540284725282	BAD	BAD
0.108245263815272	0.0749931449271036	-0.0177022055153345	0.0427746866500461	0.998630733194409	0.96856747703398	-0.0420347714282164	0.000294253989080933	-0.0040700994172076	0.103354583765024	0.175332100045486	0.512015883388054	1.4133190027683	0.0232142223225211	2.67928599484052	20.3253231114889	7.9900701114616	-8.75265117953788	-22.15621818008	-5.21731622806799	GOOD	BAD
0.119241332510896	0.0720057503055491	-0.0185101085053823	0.0414374565522058	0.996023488505346	0.964352452277548	-0.0388310414501159	-0.000497956894611329	-0.0871258801205869	0.0433966657600833	0.134279668647984	0.428867115343144	0.965518488188482	0.145850017978821	2.67928599484052	20.3253231114889	7.9900701114616	-8.75265117953788	-22.15621818008	-5.21731622806799	BAD	BAD
0.124426397990778	0.0702441399718414	-0.0175276760920753	0.0406481679764945	0.996832757675805	0.964387308075085	-0.040031544665964	-0.00182563526184058	0.0986177466176474	0.0834547477033633	0.0320249562866883	-0.00228368282288308	0.546237529756343	0.138956700059173	2.67928599484052	20.3253231114889	7.9900701114616	-8.75265117953788	-22.15621818008	-5.21731622806799	BAD	BAD
0.123750395874786	0.0699064582910627	-0.0179872032139562	0.0385409918413634	1.00148924478096	0.965650947151768	-0.0397299545139465	0.000404135655552399	0.0981635317658309	0.00417458226619894	-0.0495897864364747	-0.242710565852307	-0.000499307430514101	0.08156201	2.67725127003059	20.5696966935586	7.73266709276096	-8.75265117953788	-22.15621818008	-5.21731622806799	BAD	BAD
0.124812518911795	0.0710804426489273	-0.0172053147255232	0.0382205024456536	0.995206948609493	0.965588245642565	-0.0393180031985981	0.00163707675102673	0.0365038479652664	0.0237328855153837	0.0115987060201612	-0.289704959835392	-0.275511901415091	0.08156201	2.67623299484052	20.6919931114889	7.6038501114616	-8.75333458633369	-22.1235360145334	-5.25558253292171	BAD	BAD
0.123461384122171	0.0737371830539072	-0.0188201198055494	0.0406329331877949	0.996328331243052	0.966770576128118	-0.0401631605997674	0.0013782830686522	-0.0452029817803318	0.0240900364298541	-0.0693938940685665	-0.269834765770605	-0.218007940221657	0.08156201	2.67623299484052	20.6919931114889	7.6038501114616	-8.75460996830216	-22.0625441647543	-5.32699557052833	BAD	BAD
0.125739080209432	0.0777262850473083	-0.0170563229457975	0.0416175506855366	0.998934336604389	0.967952906613672	-0.0410083180009366	0.00111948938627767	0.0357484879912274	0.16140843177629	-0.0499228481076157	-0.249964571705819	-0.160503979028223	0.08156201	2.67623299484052	20.6919931114889	7.6038501114616	-8.75588535027063	-22.0015523149751	-5.39840860813496	BAD	BAD
0.112091281025222	0.082774590315015	-0.0149483636686039	0.0409865992938286	0.99475648782068	0.969135237099225	-0.0418534754021058	0.00086069570390314	0.0166988723049053	0.123788065708741	-0.00843795593031146	-0.230094377641033	-0.103000017834789	0.08156201	2.67623299484052	20.6919931114889	7.6038501114616	-8.75716073223909	-21.940560465196	-5.46982164574159	GOOD	BAD
0.124857978744604	0.0884848856522111	-0.0178021470599633	0.037765513009602	0.998032221734958	0.970317567584778	-0.0426986328032752	0.000601902021528564	-0.0656449804356414	-0.014933865479231	-0.00845278997259542	-0.210224183576243	-0.0454960566413448	0.08156201	2.92185254416727	20.4519538163261	7.90146586503285	-8.75843611420756	-21.8795686154168	-5.54123468334823	GOOD	BAD
0.12455382739037	0.0943792529729361	-0.0172149156989866	0.038515126860188	0.999246918929504	0.971499898070331	-0.0435437902044445	0.000343108339154033	-0.127086299992734	0.0228361094091299	-0.0892442525463064	-0.190353989511457	0.0120079045520893	0.08156201	3.04869499484052	20.3279931114889	8.0551601114616	-8.75971149617602	-21.8185767656377	-5.61264772095486	GOOD	GOOD
0.118780765444297	0.100000805093706	-0.0163811705357868	0.0406356676633529	0.998436457721595	0.972099952956739	-0.0429250977871485	0.000607551247960227	-0.0671976945125828	0.0244872039594113	0.0299512905030497	-0.0739055640148627	-0.0722195431745327	0.08156201	3.04869499484052	20.3279931114889	8.0551601114616	-8.76059117953788	-21.77650818008	-5.66190422806799	GOOD	GOOD
0.117892695625973	0.104989573593892	-0.0184512701137538	0.040172475387342	1.00066413785359	0.968207768512901	-0.0410254385752919	0.0025827725168081	0.0154948200517979	0.0430410632794609	0.114177837548177	-0.0341499235336588	-0.179191815765505	0.0124978633874615	3.04869499484052	20.3279931114889	8.0551601114616	-8.76059117953788	-21.77650818008	-5.66190422806799	GOOD	GOOD
0.125459439548351	0.109071073422615	-0.0185140872189673	0.040305947723536	0.998351597580961	0.968778099055519	-0.0390800848989295	0.00042250738667627	-0.0438116364248482	-0.0529103286264635	0.0739841983537773	-0.220433258765788	-0.1273272	-0.00582262659265226	3.04869499484052	20.3279931114889	8.0551601114616	-8.76059117953788	-21.77650818008	-5.66190422806799	GOOD	GOOD
0.11042101894232	0.112005905889212	-0.0173723811203901	0.041278876658582	0.999354690591515	0.970462259969151	-0.0388927945603214	-0.000669368611440033	-0.00607706598209059	0.0791828953740168	-0.0273257517042218	-0.47761123914847	-0.161526146071845	0.02048385	3.29012014738357	20.3326057907357	8.30682841310995	-8.76059117953788	-21.77650818008	-5.66190422806799	GOOD	GOOD
0.110872671163579	0.11358629628742	-0.0167123734126772	0.0394072721197439	0.998639172350173	0.969289193098442	-0.0417724557128488	0.00162684916149561	-0.0835507059782978	-0.0496159976179272	0.00991214818961587	-0.6096113	-0.255854272932306	-0.0500070860070046	3.41873499484052	20.3350631114889	8.44090011146159	-8.76059117953788	-21.77650818008	-5.66190422806799	GOOD	GOOD
0.110834023804205	0.1136960870072	-0.0162178050163945	0.0391704051108856	1.00028482752006	0.969382347736813	-0.0435281045771615	0.00261081853910054	0.0122035123912919	0.0577265294609101	0.012756699478604	-0.591644562523892	-0.366986411468779	-0.0928014927233745	3.41873499484052	20.3350631114889	8.44090011146159	-8.7618155545514	-21.7227235498149	-5.62887500550551	GOOD	GOOD
0.110686035555213	0.112369525463589	-0.0154254891587186	0.0412563111014953	0.999942547386528	0.970241944264289	-0.0440122155376961	0.00265589816528372	0.018576216153787	0.105403130421405	0.0310746396608556	-0.560597793181914	-0.47180999157939	-0.0774722702023323	3.41873499484052	20.3350631114889	8.44090011146159	-8.76393129140589	-21.6297829693558	-5.5718000548749	GOOD	GOOD
0.110229249640085	0.109807243793533	-0.0150757001162781	0.0395980125826604	1.00015668315376	0.971101540791766	-0.0444963264982308	0.0027009777914669	-0.0246602630288149	-0.0131500457502928	0.0526227459608132	-0.52955102383993	-0.576633571690019	-0.0621430476812874	3.41873499484052	20.3350631114889	8.44090011146159	-8.76604702826039	-21.5368423888967	-5.51472510424428	GOOD	GOOD
0.110342999336556	0.106357505197057	-0.0135111455974626	0.0416815017687768	1.00022730655817	0.971961137319241	-0.0449804374587654	0.00274605741765008	-0.0644106569094159	0.0600362524855254	-0.0266292883279663	-0.498504254497951	-0.681457151800629	-0.0468138251602453	3.17875644646836	20.5741400675797	8.43935009607821	-8.76816276511487	-21.4439018084377	-5.45765015361367	GOOD	GOOD
0.109657319744836	0.102447986214922	-0.0142241726255593	0.0404434685103929	0.997691097764582	0.972820733846717	-0.0454645484193	0.00279113704383326	-0.00686729262050981	0.0848481945644425	-0.0700888852632954	-0.467457485155973	-0.78628073191124	-0.0314846026392031	3.04715899484052	20.7052431114889	8.43850011146159	-8.77027850196936	-21.3509612279786	-5.40057520298306	GOOD	GOOD
0.109879586064977	0.0984784194811647	-0.0204282139020948	0.0415027552831411	0.995284705054095	0.973680330374193	-0.0459486593798346	0.00283621667001644	0.0765280671845306	0.0636577384406521	-0.07009717716747	-0.436410715813995	-0.89110431202185	-0.0161553801181609	3.04715899484052	20.7052431114889	8.43850011146159	-8.77239423882385	-21.2580206475196	-5.34350025235246	GOOD	GOOD
0.10986143142167	0.0947582504820699	-0.0171231617683353	0.0433836450686273	0.999565339682606	0.974539926901669	-0.0464327703403692	0.00288129629619962	0.0589827143658092	0.139785631671296	-0.0307471892713367	-0.405363946472016	-0.995927892132461	-0.000826157597118751	3.04715899484052	20.7052431114889	8.43850011146159	-8.77450997567834	-21.1650800670605	-5.28642530172185	GOOD	GOOD
0.109731827198766	0.0915209815883346	-0.0142353291903595	0.0398412120615804	1.00105034667222	0.975399523429145	-0.0469168813009038	0.0029263759223828	0.076301538455707	0.0682538063111978	-0.00880659023559007	-0.374317177130038	-1.10075147224307	0.0145030649239234	3.04715899484052	20.7052431114889	8.43850011146159	-8.77662571253282	-21.0721394866015	-5.22935035109124	GOOD	GOOD
0.109939035660752	0.0889507239629024	-0.0152211852609736	0.0420819789522278	1.00007246667879	0.975698530408987	-0.0438560207092652	0.00424119996034509	0.0590311040449296	0.00417559713919124	-0.0480481123439862	-0.0971086308498892	-0.59366218814962	0.170072253364348	2.81663340660091	19.7502568082554	8.19576090434504	-8.77745117953788	-21.03587818008	-5.20708222806799	GOOD	GOOD
0.109872404130386	0.0871777718429166	-0.0147560525012761	0.0437127250716581	0.999088746741592	0.976658512070584	-0.0451343207331466	-0.00422547924240102	0.0367495904974368	0.0546841315773973	0.0340557406193242	0.604335066542857	0.746015548518933	-0.0739267343396999	2.68629799484052	19.2103231114889	8.0585201114616	-8.99992135941849	-21.2684354329848	-5.21043369967327	GOOD	GOOD
0.109899694151219	0.0862550834365478	-0.0150547891472348	0.0431377245404594	0.995506869014187	0.972712555187946	-0.0442350271924901	-0.00961753852722978	0.0368121137951262	-0.0942389228203315	-0.056319114499033	1.47362360665077	2.88121839305034	-0.322780098237697	2.68629799484052	19.2103231114889	8.0585201114616	-9.13849117953788	-21.41328818008	-5.21252122806799	GOOD	GOOD
0.109167960888255	0.0861394214794119	-0.0202448703437819	0.0404843981811638	1.00106285899969	0.966174890446202	-0.0413631980943864	0.00621938996598729	0.0913381413152962	-0.00946749450145782	0.0925121007252943	0.258840136071889	4.85307615295062	-0.307873652460582	2.68629799484052	19.2103231114889	8.0585201114616	-9.13849117953788	-21.41328818008	-5.21252122806799	GOOD	GOOD
0.109449442466448	0.086687898624654	-0.0174840965907043	0.0414451853800094	1.00055723356188	0.963388870716402	-0.0435145848115319	0.0055681686229675	-0.119091583402376	-0.048031152683513	0.00532408938681769	-2.26379791840668	4.13253707836717	0.0602580769232845	2.68629799484052	19.2103231114889	8.0585201114616	-9.13849117953788	-21.41328818008	-5.21252122806799	GOOD	GOOD
0.109862923280797	0.0876433063458519	-0.0153120131466087	0.0356371774391778	0.995192604316367	0.96252158924654	-0.0519446635800756	-0.000643875488621049	0.0150395313495355	0.0498018052711588	-0.0631084701310359	-2.15222867170008	0.80747715834651	0.2647965	2.68022682939638	20.194310447359	8.05471957071152	-9.13849117953788	-21.41328818008	-5.21252122806799	GOOD	GOOD
0.109035650952262	0.0885943496337463	-0.0159408785572611	0.0391016091129372	0.997954986955866	0.966302307970158	-0.0462897102882854	0.00299885010696223	0.199400307835486	-0.092917219121935	-0.12437407279499	-0.0903375931842065	-1.3926229443759	0.357988976884673	2.67941299484052	20.3262131114889	8.05421011146159	-8.95032562843794	-21.404896333192	-5.66719144159952	GOOD	GOOD
0.109390172607244	0.0890061400587762	-0.0182133607552103	0.038395618380225	0.993741591137418	0.969930155753084	-0.0401711789944873	0.00411218234348829	0.00487285394550828	-0.0619810459557984	0.0301264021007961	1.76571629931548	-1.28257342364847	0.352832092138785	2.67941299484052	20.3262131114889	8.05421011146159	-8.76852117953788	-21.39678818008	-6.10649112806799	GOOD	GOOD
0.109709405503655	0.0884084182760732	-0.0150737823536757	0.0395070904812784	0.998190951040487	0.965374312769337	-0.0417624425517975	-0.00449257964831157	-0.0788784120475153	-0.106821982282193	0.0523672716380435	2.482978	1.02522555688806	0.179680252957477	2.67941299484052	20.3262131114889	8.05421011146159	-8.76852117953788	-21.39678818008	-6.10649112806799	GOOD	GOOD
0.109137786092621	0.0866385662122289	-0.0162817498730126	0.0375535249947862	1.00143419784257	0.957965923022541	-0.0329408282880473	-0.0103180903198117	-0.0324499102240174	-0.00996496909838682	0.052405232192374	1.74542547354626	2.75960563167168	0.191195357554205	2.67941299484052	20.3262131114889	8.05421011146159	-8.76852117953788	-21.39678818008	-6.10649112806799	GOOD	GOOD
0.110381304091618	0.0839651431132216	-0.0190779734361301	0.0410601218762373	1.00480998271392	0.955389676327944	-0.0313934425562802	-0.00680075794224725	-0.0786509726636055	0.056677385720729	-0.0549711105286333	-0.291220383453586	1.77776281905316	0.362867252200138	2.36038860298363	19.6738914564823	8.05588968445021	-8.76545035447879	-21.5513690979891	-5.77388428554153	GOOD	GOOD
0.109158479794735	0.0809963514695536	-0.0164890643560884	0.0399245867003774	0.998439890136682	0.958609923070982	-0.039319263591524	-0.00216821020943991	0.0751557084111282	0.0640414308781446	0.0905405609410091	-1.88670758387312	-1.45894514994348	0.459599403075308	2.31472099484052	19.5805131114889	8.0561301114616	-8.76087117953788	-21.78187818008	-5.27790522806799	GOOD	GOOD
0.108979259931383	0.0783894723353781	-0.0164811241520056	0.0396793979661839	0.998726009885516	0.970184397896101	-0.0440224171117634	0.00131703297952677	0.0447607098032406	-0.0396195074417449	-0.100239287019254	-1.48375532722465	-4.27160157852867	0.261983522157834	2.31472099484052	19.5805131114889	8.0561301114616	-8.76087117953788	-21.78187818008	-5.27790522806799	GOOD	GOOD
0.109135026944375	0.0765500834481347	-0.0203435329365478	0.0383952845268222	1.00144915214799	0.979082984737972	-0.0461866031995065	0.00293861062810186	0.0368420047349736	-0.0548678379074078	0.0287679238809969	0.419228630162368	-4.91348773055884	0.00585863735051435	2.31472099484052	19.5805131114889	8.0561301114616	-8.76087117953788	-21.78187818008	-5.27790522806799	GOOD	GOOD
0.108853457607927	0.0755088579138056	-0.0187926057120376	0.0390571843859337	1.00182239124433	0.981480404386099	-0.0460404246088511	0.0043235245531839	-0.0701986368506756	-0.00322102146119225	-0.0541474300613673	1.33332230686638	-3.62704827899056	-0.0252592355484058	2.31472099484052	19.5805131114889	8.0561301114616	-8.76087117953788	-21.78187818008	-5.27790522806799	GOOD	GOOD
0.108264470526495	0.074967283672292	-0.0167740326783812	0.0379276252650298	1.00306170412722	0.982450624635704	-0.0443025412982627	0.00294709017627735	-0.0862405422115138	0.00445684876402916	-0.123456463895221	0.285806691831917	-2.01166613981401	0.184399750812527	2.95057982644688	20.556936376902	8.38808085874849	-8.76436908063402	-21.6250619281706	-5.24953013651661	GOOD	GOOD
0.108697075599346	0.0744543740206932	-0.0177868143064617	0.0389931218568184	1.00326906897134	0.979914607689458	-0.0445254852858357	0.00270767863418467	0.0738737725170457	0.0043282840078813	-0.131444180060528	-1.13516522448124	-1.39669420007215	0.403721732240028	3.04715899484052	20.7052431114889	8.43850011146159	-8.76918117953788	-21.40932818008	-5.21049422806799	GOOD	GOOD
0.108292524429309	0.0735466868087657	-0.0184596541673939	0.0459045294658745	0.996639081029797	0.974502981013215	-0.0497066204617368	0.00332170152207501	-0.00821381750568687	-0.0470443216762975	-0.0782321431177765	-1.66100140581249	-1.80664715636881	0.587676312885882	3.04715899484052	20.7052431114889	8.43850011146159	-8.76918117953788	-21.40932818008	-5.21049422806799	GOOD	GOOD
0.10774973490493	0.0720430778407569	-0.016377365052219	0.0377354811288019	0.99926663267437	0.972427796707833	-0.0500780822136045	0.00122410181935298	0.0816321804337292	0.0988739967424568	-0.0169643960711119	-0.931965773046366	-2.47379984936686	0.639488863998259	3.04715899484052	20.7052431114889	8.43850011146159	-8.76918117953788	-21.40932818008	-5.21049422806799	GOOD	GOOD
0.108229802513216	0.0700433831569932	-0.0198348463763114	0.0400360317259339	0.999483972334332	0.974634618647708	-0.0490574308780842	0.00043346531641726	-0.00789337334070101	0.0205904512749644	0.150078739830806	0.0236897234017824	-2.91649288121829	0.436858566245603	3.04715899484052	20.7052431114889	8.43850011146159	-8.76918117953788	-21.40932818008	-5.21049422806799	GOOD	BAD
0.107355258914055	0.0679458561162143	-0.0141569996315272	0.0410768460278791	0.99814648418856	0.978808420582942	-0.0468371928504371	0.00338774745063364	-0.0248343184130924	0.0042037325704523	0.122482755262808	0.360130663397175	-2.86697677625869	0.291701902302141	2.41390384103382	20.3871877947313	8.82467015830054	-8.92822199028811	-21.5755800978322	-5.21288970759618	GOOD	BAD
0.107210171027161	0.0663156194335923	-0.0143874563561473	0.0398913692501364	0.999599064121952	0.981315625207454	-0.0424771609694641	0.00388420277042279	0.186955227283755	0.0551908551201102	0.0611400598237092	0.0364002300234136	-1.97035463570757	0.3258747	2.31177499484052	20.3358931114889	8.88695011146159	-9.13022117953788	-21.78673818008	-5.21593222806799	BAD	BAD
0.107230857480047	0.0656418127765717	-0.013311115914489	0.0388562403304155	1.00484155146177	0.981739768460353	-0.0439531442981524	0.00506955376137109	-0.0956819342875598	-0.0894549026232015	-0.0528089441245504	-0.404875934428393	-0.339170018169189	0.216345066437411	2.31177499484052	20.3358931114889	8.88695011146159	-9.13022117953788	-21.78673818008	-5.21593222806799	BAD	BAD
0.106642087786799	0.0661515750509975	-0.0194125224604177	0.0428555082064364	0.997439549559584	0.976318808114623	-0.0466488713004432	0.00376423544199287	0.0630936609180527	0.0379606178448502	-0.0702475288044885	-0.525704379084783	1.26888336961775	0.0539428712373071	2.31177499484052	20.3358931114889	8.88695011146159	-9.13022117953788	-21.78673818008	-5.21593222806799	BAD	BAD
0.106206762744256	0.067764962226687	-0.0175291370980965	0.0410660946499378	0.998511556890029	0.971008784317511	-0.046985343106443	5.25332553634011e-05	0.0455802263005348	-0.0889090704073576	-0.0702144321605809	-0.254785754769003	2.34722453622996	-0.0073749769112846	2.31177499484052	20.3358931114889	8.88695011146159	-9.13022117953788	-21.78673818008	-5.21593222806799	GOOD	BAD
0.10598418129583	0.0701290880676656	-0.0149516517864558	0.0410695733333832	0.999744495539243	0.967861066714697	-0.0490137307019116	0.00151041370414351	0.0893259138925252	-0.0132112201678328	-0.174986226566767	-0.05294513	2.54449629069016	-0.0967918212203439	2.62577587753997	20.3276253901311	8.17570400779673	-8.95636981707688	-21.9538360680744	-5.4226690547862	GOOD	BAD
0.106127914321948	0.0727128046582641	-0.0158574431016519	0.0427924026004237	0.997843838659496	0.965777029250503	-0.0471149247671308	0.00160703778177991	-0.00676978780561717	0.156051202362599	0.0164643375542174	0.00444693065656507	2.01447669452056	-0.0777392958099972	2.67941299484052	20.3262131114889	8.05421011146159	-8.75232117953788	-22.14995818008	-5.66531522806799	GOOD	GOOD
0.106372680379368	0.0749677674383258	-0.0165016889509087	0.0410128611022894	0.992937856055013	0.965294097955171	-0.0454855763898784	-0.00196279667620392	-0.234550038143674	0.283415282795101	0.104868983453864	0.07075845	1.29976010397852	0.106210202680555	2.67941299484052	20.3262131114889	8.05421011146159	-8.75232117953788	-22.14995818008	-5.66531522806799	GOOD	GOOD
0.105832106843445	0.0764696895467361	-0.016961577548543	0.0394113600452573	0.997482403126316	0.965007318097271	-0.0424637304494846	-0.00182666361886001	-0.218662367409468	0.149531227932963	-0.0424127243520847	-0.0459622041041219	0.492909092373917	0.2037183	2.67941299484052	20.3262131114889	8.05421011146159	-8.75232117953788	-22.14995818008	-5.66531522806799	GOOD	GOOD
0.106191410355394	0.0769689221139925	-0.0199115488561673	0.0383568306523319	1.00007541943766	0.966626380153535	-0.0411679375620825	-0.00339675199830139	-0.157101241202026	-0.0283756096545912	-0.0179994812062654	-0.35318729731593	-0.317312128380877	0.145608161222261	2.67941299484052	20.3262131114889	8.05421011146159	-8.75232117953788	-22.14995818008	-5.66531522806799	GOOD	GOOD
0.105816707335305	0.0763941331831421	-0.0175583375792165	0.0423288280476294	0.999576535436856	0.969141287621161	-0.0421846054489816	-0.00653086171133415	0.11304785163139	-0.105689410002525	-0.0088167885435486	-0.814739827639445	-1.35354166882998	0.169442283332501	2.99342064493227	20.0074041833531	7.67596969645678	-8.75658007657846	-21.9764273098974	-5.2646484580487	GOOD	GOOD
0.10636796023065	0.0748494831223472	-0.0161985167471188	0.0393818001381193	1.00021055378831	0.970585242985493	-0.0419282429883603	-0.00296505820008487	0.0558814711039847	0.136453057003259	0.0949071586561809	-0.895085020959911	-2.67131560128854	0.2647965	3.05010499484052	19.9498531114889	7.60769011146159	-8.76120117953788	-21.78813818008	-4.82990622806799	GOOD	GOOD
0.106314779124942	0.0725722470800915	-0.0164806515530219	0.0452647784607188	1.0008300995247	0.973424828418059	-0.041539456845126	0.00539951023584806	-0.067156987971152	0.131855841700272	0.11381226331361	-0.701611742667244	-3.52378926243541	0.175481861407029	3.05010499484052	19.9498531114889	7.60769011146159	-8.76120117953788	-21.78813818008	-4.82990622806799	GOOD	GOOD
0.10579343794948	0.0698613357341547	-0.0182092180147159	0.0415565329290777	0.995159706908019	0.976898384077386	-0.0466945895278687	0.00805596765041959	0.0176612858092819	0.072480222436955	-0.0413583306379551	-0.642140321426009	-3.20888831990916	0.0515506198810664	3.05010499484052	19.9498531114889	7.60769011146159	-8.76120117953788	-21.78813818008	-4.82990622806799	GOOD	BAD
0.106686614295679	0.0670567284931318	-0.0209536647881796	0.0410401580360019	0.999406844698908	0.976022941455609	-0.0485263257313214	0.00100871957353096	-0.0667061716602895	0.213042249479527	0.0330555281292091	0.00360615331035291	-1.57010503850794	-0.100509319675607	3.05010499484052	19.9498531114889	7.60769011146159	-8.76120117953788	-21.78813818008	-4.82990622806799	GOOD	BAD
0.10635634287008	0.0645578968647142	-0.0173073794893615	0.0419447523478398	1.00364763057512	0.972092986336323	-0.0458231226763777	-0.000383800017488586	0.120925138453463	0.0414142984757575	0.104087165156648	0.750818300334646	0.289138851262675	-0.254316904273306	2.42816038177785	20.2646858125852	7.98218116357451	-8.9495311706194	-21.601026151781	-5.02089427317297	BAD	BAD
0.106236087327193	0.062774647999657	-0.0190057671498927	0.0408745357787942	0.997356501110738	0.971837820857693	-0.0430981758141522	-0.00150019332464835	0.108486837531963	0.00340649520746554	0.113865925195061	0.314341527579551	0.946291307943321	0.0223719711472495	2.31013099484052	20.3244331114889	8.05325011146159	-9.13849117953788	-21.41328818008	-5.21252122806799	BAD	BAD
0.10636047482739	0.0620193236550799	-0.0166168537140021	0.0398370515907908	0.997225359032168	0.969628885735412	-0.0447394186481014	-0.00636278708230529	0.0985416972468191	0.0530282160903221	0.0625163438884721	-0.551208227725251	0.675252463046282	0.387804260168298	2.31013099484052	20.3244331114889	8.05325011146159	-9.13849117953788	-21.41328818008	-5.21252122806799	BAD	BAD
0.105836804181984	0.0624488350529313	-0.0168756590983404	0.041300555776838	0.999097285087072	0.964028407049844	-0.0447151214063463	-0.0048680979232888	0.0470006784411765	0.0130338162958124	0.0526084861931727	-0.352789597343393	0.438850901566043	0.385624746884189	2.31013099484052	20.3244331114889	8.05325011146159	-9.13849117953788	-21.41328818008	-5.21252122806799	BAD	BAD
0.106636457689713	0.0640624491405546	-0.0170384867602761	0.0416177690157086	0.998609863227381	0.962584945800049	-0.0432624258804892	-0.000260552380344926	0.0369397958294256	0.00339784450245739	-0.0497930399943182	0.2299647048902	0.378950591928839	0.357317655997908	2.31013099484052	20.3244331114889	8.05325011146159	-9.13849117953788	-21.41328818008	-5.21252122806799	BAD	BAD
0.106162319875976	0.0667077515196584	-0.0198547163879577	0.0391790034630029	1.00207229028051	0.966579591708992	-0.0416107707751523	-0.000312973680893692	0.0368901005640023	-0.0955517798746045	-0.018919456343034	0.0912609248401833	0.133349088322768	0.482001067440161	2.31076360375053	20.328842203892	8.37395532410154	-9.32989023222758	-21.412100300437	-5.44596032689904	GOOD	BAD
0.106726685765124	0.070122119001857	-0.0208704908578731	0.0423264086613628	0.995180606774737	0.970860886996653	-0.0408530102213765	0.00164497983523635	-0.0144436778407538	0.0823516016486285	-0.00868050762437791	-0.467577517220393	-0.161210350261517	0.538266180154839	2.31088999484052	20.3297231114889	8.43803011146159	-9.50747117953788	-21.41099818008	-5.66254622806799	GOOD	BAD
0.106791930657883	0.0740215097636432	-0.0168638523591839	0.0390424880438094	1.00202696667197	0.975902569093059	-0.0424428135919486	0.00251263483216686	0.179822186147645	0.0236027285324933	-0.00869838568128954	-0.700748107299555	-0.215243247970059	0.380471327157385	2.31088999484052	20.3297231114889	8.43803011146159	-9.50747117953788	-21.41099818008	-5.66254622806799	GOOD	GOOD
0.106580796113857	0.0781535652887443	-0.0156608240539896	0.0402394764064813	0.997329762720055	0.97959634238232	-0.0437701860188113	0.00376751734302257	0.0683178310400477	0.00353559938852169	-0.00869399978253831	-0.441794973222222	-0.0287419577569015	0.102799741932376	2.31088999484052	20.3297231114889	8.43803011146159	-9.50747117953788	-21.41099818008	-5.66254622806799	GOOD	GOOD
0.106641707585888	0.0822530048977799	-0.0151631123637283	0.0394497125468369	0.999203653836932	0.979100877012837	-0.0467202818731272	0.00398858140681493	-0.116182071841539	0.00357155782562083	-0.110240933138765	-0.271552988356134	0.238874391316655	-0.04059432	2.31088999484052	20.3297231114889	8.43803011146159	-9.50747117953788	-21.41099818008	-5.66254622806799	GOOD	GOOD
0.106419916904049	0.0859742424979217	-0.0158621601563248	0.0363888750663465	1.00144393473799	0.977080592969255	-0.0456598385284647	0.00130522215275187	-0.0971419521581482	0.0526140946433998	0.0207857215005904	-0.366936819583791	0.3500006	-0.00771847316525036	2.91992373763076	20.3231858253446	7.75059852244506	-9.10100524027904	-21.8087497135167	-5.66403666597543	GOOD	GOOD
0.106732462632635	0.0889303875112017	-0.0152538972202484	0.0394057274952102	0.998211871973127	0.974936927171882	-0.0432920251292122	-0.00195678771789239	0.0659063340748391	0.0139351065704992	0.153995811982363	-0.356991378498973	0.447042361271628	0.02048385	3.04780999484052	20.3218131114889	7.6062501114616	-8.75232117953788	-22.14995818008	-5.66531522806799	GOOD	GOOD
0.106877117082815	0.0908270722953053	-0.0118827017139753	0.036588605284643	0.993812743302601	0.974540164224266	-0.0433080065303021	-0.00302309271334518	0.0475076493798776	0.00354595520259665	0.0238304737368123	-0.165251329655424	0.5289986	0.02048385	3.04780999484052	20.3218131114889	7.6062501114616	-8.75232117953788	-22.14995818008	-5.66531522806799	GOOD	GOOD
0.107701169131775	0.0915520637053672	-0.0139838199495539	0.0386004694665189	0.999048812577999	0.973929242972147	-0.0411658126351031	-0.00137389845872744	0.0366306831729987	-0.0452208606775994	0.041774376105594	0.0150907716187076	0.725893201018908	0.0540763109846512	3.04780999484052	20.3218131114889	7.6062501114616	-8.75232117953788	-22.14995818008	-5.66531522806799	GOOD	GOOD
0.107018525854736	0.0911774337859963	-0.0141685708567398	0.0364144062723637	1.00190778215931	0.972201465155171	-0.042744661678866	-0.000426062323368632	-0.0644384277455043	-0.201978076136365	0.0526134111901852	0.242055032704656	0.820897212909202	0.115392834378036	3.04780999484052	20.3218131114889	7.6062501114616	-8.75232117953788	-22.14995818008	-5.66531522806799	GOOD	GOOD
0.106954536073435	0.0899336952937335	-0.0152945752447453	0.037790340281518	0.999497660364306	0.971067925483841	-0.0442550136222143	0.000690678441010192	-0.0864075787756471	-0.0391867530124434	-0.0982386884367812	0.276515328065858	1.23360266118787	0.00636353734386363	3.04853519165186	20.3268771976969	7.97410107256852	-8.95847702715071	-22.1551679953258	-5.45225274958001	GOOD	GOOD
0.107388876290521	0.0881621094028656	-0.0127609322403101	0.0382373232549495	1.00165068111793	0.96976445906011	-0.0428186666968769	-0.00260927010049687	0.0144873486469072	0.00375999607952335	0.0190607022939033	0.402924316786069	2.03869270461126	-0.0673633424441526	3.04869499484052	20.3279931114889	8.0551601114616	-9.12191117953788	-22.15929818008	-5.28334322806799	GOOD	GOOD
0.107149367180329	0.0862333603298905	-0.0133569122212126	0.0425955399735098	1.00073184363821	0.970304630038767	-0.0427926216238221	-0.00555071127244384	-0.0133959689022717	0.197817224274558	0.00243589360146468	0.460613649772303	2.4798939661689	-0.10969184744343	3.04869499484052	20.3279931114889	8.0551601114616	-9.12191117953788	-22.15929818008	-5.28334322806799	GOOD	GOOD
0.107492196109664	0.0844866630658541	-0.0171966666458489	0.0411828536115253	0.999988434902528	0.970804345318	-0.0424449642231441	-0.00553586952921757	0.0256298636167711	-0.000854605959250875	-0.00885249954549719	0.274334144077761	2.45569351753294	0.0111850228527829	3.04869499484052	20.3279931114889	8.0551601114616	-9.12191117953788	-22.15929818008	-5.28334322806799	GOOD	GOOD
0.108525508553821	0.0832207100976599	-0.0164164010135969	0.0418338051946441	1.00108427990161	0.968977094732917	-0.0414967356189027	-0.00495640419834577	0.0871717240573479	0.0410904189033697	-0.00884700677537128	-0.0538098976435375	2.58392816726344	0.0375687862073442	2.7498918921348	20.023691674094	8.05555093045327	-9.12191117953788	-22.15929818008	-5.28334322806799	GOOD	GOOD
0.107081606429181	0.082673249391778	-0.0148886957224349	0.0401416704802209	0.994637910668433	0.967063395403334	-0.041242022471818	0.000165653295409448	0.0485659190006946	-0.0333898557057545	0.0409964577595714	-0.381344275173276	2.52994633814646	-0.04059432	2.68170799484052	19.9542531114889	8.0556401114616	-8.91823481697496	-21.7257735879729	-5.27823356509018	GOOD	GOOD
0.107870783241213	0.0829614318140494	-0.0169774668248667	0.0428264870616651	0.999028996634071	0.964979759610003	-0.0397440483233998	0.00673049137585705	-0.112786986437633	-0.00743488318306949	0.0524374687424577	-0.557813883297086	2.3092789316818	-0.076097723349073	2.68170799484052	19.9542531114889	8.0556401114616	-8.76914117953788	-21.40842818008	-5.27449322806799	GOOD	GOOD
0.107927432951352	0.0840496217258951	-0.0175075078576505	0.0408040980711695	1.001949684355	0.967660475213229	-0.0408503804794818	0.00918944221612411	-0.0477901495853971	0.0519019567103556	0.0524221492276247	-0.501031639927589	1.8752560578033	-0.0301914492804493	2.68170799484052	19.9542531114889	8.0556401114616	-8.76914117953788	-21.40842818008	-5.27449322806799	GOOD	GOOD
0.107755802190604	0.0857634355268494	-0.0198409842887748	0.0381863649455276	1.00621910892487	0.971169009097909	-0.043003606477168	0.00875469924621231	-0.0741657475364993	-0.0327631196357902	0.00282499212687676	-0.496928566768911	1.28664771381508	0.0564644390898747	2.68170799484052	19.9542531114889	8.0556401114616	-8.76914117953788	-21.40842818008	-5.27449322806799	GOOD	GOOD
0.107713789155756	0.0878127921526153	-0.0223673322269957	0.0357554621329795	1.00361739635673	0.973233911735095	-0.0436005487318425	0.00606875013899044	0.0632052677852279	-0.151209562038947	0.0406907353671474	-0.254328195264298	0.924461406333289	0.0453418731845393	2.97669559567254	20.5604431023463	8.36468004528185	-8.76914117953788	-21.40842818008	-5.27449322806799	GOOD	GOOD
0.108356450354283	0.0898378903282288	-0.0162074849890752	0.0396147456115323	0.997710865769008	0.974772264014467	-0.0412288222689898	0.00832463349360081	0.049287481505289	-0.0305074694205897	-0.1451854453186	-0.126785674799545	1.07663696955745	0.093400835619121	3.04715899484052	20.7052431114889	8.43850011146159	-8.31821350818676	-21.8463192228324	-5.50536093731058	GOOD	GOOD
0.107862096858422	0.0914910801898327	-0.015771343039149	0.042602530848504	1.00119020389603	0.972841438900755	-0.0445187203571822	0.010420337391972	-0.012101468947362	0.147396683455347	0.103331364353513	-0.362456949591743	1.38838353124909	0.10594334858377	3.04715899484052	20.7052431114889	8.43850011146159	-8.01371117953788	-22.14201818008	-5.66126122806799	GOOD	GOOD
0.108269354636606	0.0925112048428412	-0.0164696207673803	0.0454126881770396	0.99885995968527	0.972240567811703	-0.0476201847320822	0.0028552400785163	-0.123134124950621	-0.0561622521280624	0.126001785620402	-0.859955977977278	1.30323925274198	0.118498979838191	3.04715899484052	20.7052431114889	8.43850011146159	-8.01371117953788	-22.14201818008	-5.66126122806799	GOOD	GOOD
0.108162804247673	0.0927617196190649	-0.0184923310153748	0.0389782210545473	0.998722957185265	0.972499110087381	-0.0440054794394527	0.00117114009049005	-0.0980057170868267	-0.0669470696793315	0.113782589412253	-0.690305021158684	0.749521398724659	0.0682872746823201	3.04715899484052	20.7052431114889	8.43850011146159	-8.01371117953788	-22.14201818008	-5.66126122806799	GOOD	GOOD
0.107497275349239	0.0922349591505577	-0.016660457161732	0.0411364307250175	0.995440046953667	0.97139404795234	-0.042657760772795	0.00250779418948277	-0.0364485489232229	-0.102627732740921	0.0645850144213669	-0.00728013753253437	0.103835219563032	0.0578986506651529	2.75717915620298	19.8109256305656	8.44119668278983	-8.01371117953788	-22.14201818008	-5.66126122806799	GOOD	GOOD
0.10776892924245	0.0910172440889955	-0.0180092423294243	0.0409367727277605	0.998055627665178	0.96996796140396	-0.0455707785758269	-4.92184197245461e-05	0.0742227035221726	0.122608915736838	0.0522994375133082	0.141929068829696	-0.274450449432346	0.08156201	2.68476099484052	19.5875831114889	8.4418701114616	-8.69667713827144	-22.1493600441019	-5.66500983219202	GOOD	GOOD
0.108371702193086	0.0892291734852286	-0.0146138435552385	0.0383371496743568	0.996184737713766	0.972127176952865	-0.0442649852210778	-0.00217393147955336	0.0989589221955497	-0.0544341753344568	0.199023653772883	-0.197846622672833	-0.291958875891484	0.0436698098419889	2.68476099484052	19.5875831114889	8.4418701114616	-9.12162117953788	-22.15392818008	-5.66734222806799	GOOD	GOOD
0.107847044260464	0.0869902929364336	-0.0202268096897551	0.0396565787078531	0.995156361507319	0.9740561002344	-0.0407931011759351	-0.000785628278241421	0.000897357486919038	-0.0673613475030619	0.0897157441113013	-0.593887641031175	-0.0604125233891891	0.134876657255676	2.68476099484052	19.5875831114889	8.4418701114616	-9.12162117953788	-22.15392818008	-5.66734222806799	GOOD	GOOD
0.107600216457735	0.0844391038719646	-0.0180287730209731	0.042855272633698	1.00200396457896	0.97421311190829	-0.0388134489542873	0.00067247071845953	-0.0241464549673604	0.274979474614523	0.00345881264437066	-0.81102319577733	0.201595116068753	0.2037183	2.68476099484052	19.5875831114889	8.4418701114616	-9.12162117953788	-22.15392818008	-5.66734222806799	GOOD	GOOD
0.107795757468974	0.0817833806493777	-0.0178048876754925	0.0385537678792857	0.997220221892171	0.974536073428953	-0.0426810545054181	0.00404311549419424	-0.0240389272804096	0.0776479639568395	0.0881919113850703	-0.817922852137382	0.0263371962597402	0.2037183	2.68112043113481	20.1776241031996	8.43958583619526	-9.12162117953788	-22.15392818008	-5.66734222806799	GOOD	GOOD
0.108470753363338	0.0793205445796747	-0.0180049707388546	0.0380167531160411	0.997046727940115	0.973715549646925	-0.0451032292531337	0.00930931992078069	-0.0239927642247623	-0.0901359854013327	0.0164245433559834	-0.700756246865099	-0.248759156293098	0.265871355513306	2.68017099484052	20.3315031114889	8.4389901114616	-8.75019281348199	-21.9630624070652	-5.43560259529956	GOOD	GOOD
0.107493781218085	0.0773910288888539	-0.0160777923461492	0.0405266261799584	0.999762395438971	0.973526457943719	-0.0456077625966176	0.00866042067632583	-0.0726810938364028	-0.0209663795053272	-0.0576337124782119	-0.6096113	-0.3659911	0.3258747	2.68017099484052	20.3315031114889	8.4389901114616	-8.39161117953788	-21.77879818008	-5.21187822806799	GOOD	GOOD
0.108099705190694	0.076289129663273	-0.0178791747097123	0.0415118195867053	0.999625810281678	0.974351069765433	-0.0453363979943201	0.00479349706608029	-0.0369090913123239	0.144442978460321	-0.118921900491167	-0.439095882170493	-0.412988066455969	0.229656041814742	2.68017099484052	20.3315031114889	8.4389901114616	-8.39161117953788	-21.77879818008	-5.21187822806799	GOOD	GOOD
0.107877431774377	0.0761935282968111	-0.0188851068774853	0.0404643341129465	0.997127202692016	0.973362405223746	-0.0446565545677879	0.00563382290408396	-0.023933044701567	0.0882870036173799	-0.0350833191948185	-0.127443700784506	-0.224259349584666	0.105856800288056	2.68017099484052	20.3315031114889	8.4389901114616	-8.39161117953788	-21.77879818008	-5.21187822806799	GOOD	GOOD
0.108181406092715	0.0771456677557165	-0.0155269880936211	0.0413119544563959	1.0010725646994	0.972397138355174	-0.0426498337991356	0.00031077113052005	0.121314900451825	-0.0303173885025296	-0.105543717904083	-0.05294513	0.45859348441408	0.0935739321680392	2.67957478136618	20.3273422021496	8.13633704991128	-8.39161117953788	-21.77879818008	-5.21187822806799	GOOD	GOOD
0.107964985254762	0.0790482136732916	-0.0168835307335877	0.0404746781818618	1.00079095459822	0.969420470866281	-0.0402105965573144	0.000717337205952685	0.0639679970528597	0.0376275570896934	0.0128342079587656	-0.178365325463057	1.0079821816783	-0.0538270116528269	2.67941299484052	20.3262131114889	8.05421011146159	-8.68766725477471	-21.930932418657	-5.39659197753946	GOOD	GOOD
0.108152226377779	0.0816759527281506	-0.0152217889995819	0.0405487738419151	1.00074571072906	0.963577549966005	-0.0438346616603037	0.00221502616845324	-0.0590683947308239	0.0166614764435821	0.00432377720774533	-0.336878025039288	0.96544458445486	-0.0377041131861692	2.67941299484052	20.3262131114889	8.05421011146159	-9.12162117953788	-22.15392818008	-5.66734222806799	GOOD	GOOD
0.108024657058113	0.0847173513114442	-0.0153473797152907	0.0395144852891971	1.00084017622868	0.959927249801277	-0.0413228396085178	-0.00203929793044636	-0.037526411969711	0.096678225584099	-0.00899136575175552	-0.249212870648416	0.155008735199962	0.117390297956505	2.67941299484052	20.3262131114889	8.05421011146159	-9.12162117953788	-22.15392818008	-5.66734222806799	GOOD	GOOD
0.108558450098565	0.0878156160612797	-0.015930687357198	0.0414669686684681	1.00464529588418	0.962923405339215	-0.0430955230852325	-0.00462861963732393	-0.0241148869883555	-0.0629851344273721	-0.00901191575475314	-0.202458042189144	-1.01803689852667	0.158021573881137	2.67941299484052	20.3262131114889	8.05421011146159	-9.12162117953788	-22.15392818008	-5.66734222806799	GOOD	GOOD
0.108320422497397	0.0905788150373284	-0.0168024217251748	0.0390772207103181	1.00115649372313	0.968672748220895	-0.0441486868850838	0.00080938547239949	-0.120047411822662	-0.0687208824788418	-0.00904988535913604	-0.212448541718214	-1.75403690007281	0.290522618210409	2.96549510960826	20.6175594795436	8.05382813543455	-9.12162117953788	-22.15392818008	-5.66734222806799	GOOD	GOOD
0.108253571778278	0.0926028364399833	-0.0181647976423092	0.0374630813782336	0.997228720940754	0.973614304082991	-0.0415340739215478	0.00760825285108473	-0.0513250183146724	0.0829115980169594	0.0386373842269525	-0.202943741162969	-1.60398307476101	0.273942378445573	3.04639999484052	20.6999531114889	8.05372011146159	-8.96813658068923	-21.9934757043925	-5.66503037240907	GOOD	GOOD
0.108447434915912	0.0935397075159188	-0.0184824188267383	0.0387525746323024	0.999876546519937	0.979351336288527	-0.0430001988261752	0.00914649902853384	-0.215253976865726	0.0301601972404792	0.00458399456943439	-0.211964092936182	-0.646614039427272	0.125104840839316	3.04639999484052	20.6999531114889	8.05372011146159	-8.76059117953788	-21.77650818008	-5.66190422806799	GOOD	GOOD
0.108970709255137	0.0931705540523112	-0.0188385826793152	0.0369260685655093	1.00308548057204	0.979131305592529	-0.044934575561042	0.0105573395476806	-0.174661354331558	0.00370959069720482	0.181208880262762	-0.0963154002014745	0.73929460640055	0.0733695364122504	3.04639999484052	20.6999531114889	8.05372011146159	-8.76059117953788	-21.77650818008	-5.66190422806799	GOOD	GOOD
0.108955104775541	0.0914498232848962	-0.0201017261346864	0.0388971099512973	0.999642678328674	0.975603267598935	-0.0440729567776264	0.00555013042044894	-0.0993201044858664	0.0496804714594662	0.0463571541370373	0.008906662	1.71824395909784	0.0359103179155012	3.04639999484052	20.6999531114889	8.05372011146159	-8.76059117953788	-21.77650818008	-5.66190422806799	GOOD	GOOD
0.108832984777199	0.088522291006356	-0.0151661756234089	0.0415570299450213	1.00180625504765	0.972316379196395	-0.0415913830295722	-0.00114809433815781	0.104928297019665	-0.0745248510673703	-0.103915757850038	-0.100147194530826	1.78394803480694	-0.074750033305669	2.7634791150155	20.4153164547208	8.35135063053623	-8.76059117953788	-21.77650818008	-5.66190422806799	GOOD	GOOD
0.108870057651622	0.0846918067033579	-0.0169691893054216	0.0394812451847077	1.00577302662977	0.969029677996628	-0.0420321839093826	-0.0057931373643874	0.0659412556928231	-0.0233967883105668	0.0100919209746237	-0.293510166825417	1.24485869393469	0.0137272924180355	2.68017099484052	20.3315031114889	8.4389901114616	-8.92863926458411	-21.6149881339025	-5.46206841805917	GOOD	GOOD
0.108581210579025	0.0803257420573247	-0.0146338636420162	0.0405834144066467	0.998831319850366	0.967517118339429	-0.0440754592927464	-0.00367148513860211	-0.0570960005012772	0.14092454974718	0.0993248800716267	-0.417696503955111	0.705769456882822	0.245956944586395	2.68017099484052	20.3315031114889	8.4389901114616	-9.13849117953788	-21.41328818008	-5.21252122806799	GOOD	GOOD
0.108368180093158	0.075743750625467	-0.0162477830515666	0.0415084436242629	0.998739980816493	0.968511689086256	-0.0457337469127558	0.000822551981651308	-0.0854751768660732	0.0450838780068865	-0.122252121053623	-0.62585220886535	0.112668913782377	0.475669799423165	2.68017099484052	20.3315031114889	8.4389901114616	-9.13849117953788	-21.41328818008	-5.21252122806799	GOOD	BAD
0.108495747033687	0.0711664195576162	-0.0181321017981246	0.0386354960811218	1.00199337625495	0.97078453772231	-0.0436283428453651	0.00419399439553061	-0.0854245186367673	-0.0872858712137717	-0.00507420978850609	-0.625775256941385	-0.627937886383578	0.481230352794736	2.68017099484052	20.3315031114889	8.4389901114616	-9.13849117953788	-21.41328818008	-5.21252122806799	GOOD	BAD
0.108027947106685	0.0667348053648868	-0.0151245290432229	0.0395998606138581	1.00129476728383	0.972200526538093	-0.0443966205375048	0.00716155512378306	0.0559805341879647	0.157731025471215	-0.0887596541213534	-0.31016830041025	-1.13691444514082	0.419915207148124	2.3986640567484	20.0413575629565	8.14481040457557	-9.13849117953788	-21.41328818008	-5.21252122806799	BAD	BAD
0.108416060023129	0.062533846176222	-0.016343918076488	0.0423883437154134	1.00050556395575	0.973491386201563	-0.0451357982250322	0.00594127924537201	0.146338013787779	0.150447334447822	-0.0849969611234871	0.167891293911251	-0.979738844885025	0.330247718217512	2.31242599484052	19.9524731114889	8.0546901114616	-9.13066010795441	-21.7570940400429	-5.4236496103241	BAD	BAD
0.107909045566143	0.0586070707423599	-0.0181358047261368	0.0408463596008	1.00186317279876	0.975353158064729	-0.0443727442686369	0.00385197545802021	0.0198150242966598	0.0317646554759747	-0.0704413974344343	0.5655728	-0.165390024132983	0.0646602438782426	2.31242599484052	19.9524731114889	8.0546901114616	-9.12162117953788	-22.15392818008	-5.66734222806799	BAD	BAD
0.108808103788538	0.0550284690205151	-0.0132999115997396	0.0416545501238547	1.00009104818992	0.978084596865848	-0.0457131121220719	0.0061371608941875	-0.0239406389605553	-0.132072235034708	0.163206429132727	0.244419021895282	0.610152766604425	-0.220411882358211	2.31242599484052	19.9524731114889	8.0546901114616	-9.12162117953788	-22.15392818008	-5.66734222806799	BAD	BAD
0.108325821001119	0.0520209120628456	-0.0172166110493847	0.0402566592632605	1.00161416298439	0.977741738272011	-0.046101334332945	0.00335569146365593	0.116544388537967	-0.0390832528858181	0.0962691302198906	-0.468061628688004	0.625670613234365	-0.255836468155057	2.31242599484052	19.9524731114889	8.0546901114616	-9.12162117953788	-22.15392818008	-5.66734222806799	BAD	BAD
0.108714116799792	0.0500144524644094	-0.014524500477985	0.0400530951931869	1.00339613033079	0.974286450048127	-0.0400901818951872	0.0035663424146282	-0.0260676517404088	0.00360440103126665	0.00557464882225458	-0.560217448767588	0.555226228929097	0.0106421083378549	1.74673667298913	20.7965651237952	8.04996243126465	-9.12162117953788	-22.15392818008	-5.66734222806799	BAD	BAD
0.108456406055427	0.049543527723289	-0.0138617806674337	0.0365002923021335	0.998204948261041	0.970568635214807	-0.0358697849773277	0.00438538620413154	-0.0388084627204587	0.0485435112016835	-0.00919189987028276	0.300111628065253	1.28337008461189	0.117053356083214	1.56697699484052	21.0647931114889	8.04846011146159	-8.76829448907552	-21.9694178609472	-5.66373078169465	BAD	BAD
0.108228010753323	0.0510160091103609	-0.0170436621211277	0.038244967980614	0.999773413719485	0.969566205886522	-0.0405517253951024	0.00383505417829094	-0.0238355292785032	0.0629151117120973	0.0372501336272823	1.02566082564975	3.00857277954171	-0.04059432	1.56697699484052	21.0647931114889	8.04846011146159	-8.39128117953788	-21.77253818008	-5.65987722806799	BAD	BAD
0.10812446843054	0.0545288919736318	-0.0168966346779841	0.0395582821054983	0.99975292077247	0.966227342443325	-0.0414985552517325	0.00835909012072587	0.115570526080141	-0.0267286291712041	0.0985192000057005	0.363097597056875	4.75427355705283	-0.190728458247925	1.56697699484052	21.0647931114889	8.04846011146159	-8.39128117953788	-21.77253818008	-5.65987722806799	BAD	BAD
0.108777861150762	0.0598036765827903	-0.017282400796021	0.0422337243894723	0.9997907804322	0.958898389518707	-0.0417022077181419	0.00577182939112819	0.0217817553959713	0.0335817392087455	-0.0250345826607171	-1.37467255469529	4.77120013952024	-0.3459851	1.56697699484052	21.0647931114889	8.04846011146159	-8.39128117953788	-21.77253818008	-5.65987722806799	BAD	BAD
0.109454169942411	0.0661936062107899	-0.0175295273725597	0.0412481134125866	0.997353097927294	0.95769532500199	-0.0430202585980156	-8.4880189598022e-05	-0.0238185972903412	-0.0264590074823022	0.0679059748012256	-2.09427054912901	2.14227240289281	-0.193467498888034	2.40268379298909	20.5048538959341	7.71526785871251	-8.39128117953788	-21.77253818008	-5.65987722806799	BAD	BAD
0.108853471732193	0.0728124770634475	-0.0178864253997711	0.0377327283594521	0.996114504701575	0.963053803360914	-0.0433511543108053	0.00451485977435209	-0.0237933968156763	-0.0113777236298484	-0.024518765597668	-1.53490601761338	-1.00026502168603	0.266838937169327	2.67852799484052	20.3200331114889	7.6052901114616	-8.77138139301748	-21.4005871057863	-5.65848346856176	GOOD	BAD
0.108988893156083	0.0787991007376759	-0.0180052567536823	0.0389434391164314	0.99782039169807	0.968411284393635	-0.0446236773017693	0.00729527824135092	-0.0698122883325249	-0.0410244130283157	-0.0704096332495052	-0.66431518479152	-2.095442115609	0.477246624971994	2.67852799484052	20.3200331114889	7.6052901114616	-9.14643117953788	-21.03357818008	-5.65710822806799	GOOD	BAD
0.109419319334859	0.0835370097342142	-0.0169139668068665	0.0414907463516656	0.999896057671751	0.97039523220813	-0.0478794076344973	0.00113632352235196	-0.0392275971813767	0.0773139456888843	0.0671885135604335	0.99306927215793	-1.03024484672966	0.262078535790072	2.67852799484052	20.3200331114889	7.6052901114616	-9.14643117953788	-21.03357818008	-5.65710822806799	GOOD	GOOD
0.10906770353619	0.0867061972981321	-0.0187084769372674	0.038474964239013	1.00108673030577	0.965661528850721	-0.0460560109364542	-0.00727389535688865	-0.02365111524702	0.0336161630634922	-0.0694776031830361	2.62157780773997	1.03865755959758	0.0482649075057245	2.67852799484052	20.3200331114889	7.6052901114616	-9.14643117953788	-21.03357818008	-5.65710822806799	GOOD	GOOD
0.109359728326993	0.0882442775578403	-0.01944683265986	0.0379635239693473	1.00133144819807	0.960373030312651	-0.0383724391629682	-0.0116580741015164	0.0222377008871875	-0.0849158698923713	-0.13169103295135	1.97800708741773	1.92548745160809	-0.00889612590891114	2.67918716036954	20.3246360978949	7.93965461912919	-9.14643117953788	-21.03357818008	-5.65710822806799	GOOD	GOOD
0.109470550954163	0.0883092648986335	-0.0212722472158281	0.0382054077276191	0.998103406205492	0.9593920674034	-0.0375108832307197	-0.00886918739083706	0.0837119688536165	0.0172290428030869	0.00521138817932831	-0.680369198332428	0.284473397546933	0.275976141811072	2.67941299484052	20.3262131114889	8.05421011146159	-9.71276756142458	-21.6256141060294	-5.66563901263325	GOOD	GOOD
0.109360371754308	0.0872368224000607	-0.0208220115562794	0.0392876859618414	0.996993868625194	0.960939604287527	-0.0405290708226719	-0.00140303560662265	-0.0375715006696094	0.106872201546239	-0.0386722099119216	-2.51431281071967	-2.99927269305755	0.54128400904434	2.67941299484052	20.3262131114889	8.05421011146159	-10.2295411795379	-22.16583818008	-5.67342322806799	GOOD	GOOD
0.109293013592855	0.0854660494251193	-0.0218705518406546	0.0392978118828712	1.00094436018387	0.968004809856845	-0.0462717481548648	0.00320249029754207	0.00606132016344832	0.034177249734713	0.111416890607265	-1.5560868215846	-5.57657162576235	0.50535773766642	2.67941299484052	20.3262131114889	8.05421011146159	-10.2295411795379	-22.16583818008	-5.67342322806799	GOOD	GOOD
0.108804846962425	0.0834683115276973	-0.0191473995827089	0.0377501298952165	0.996926278978334	0.980356916034338	-0.047361968786166	0.00445682449741493	0.0835210107378699	-0.0406170860201049	0.129595257719296	0.799464185173308	-6.10929238850883	0.252103949697148	2.67941299484052	20.3262131114889	8.05421011146159	-10.2295411795379	-22.16583818008	-5.67342322806799	GOOD	GOOD
[truncated: 90,928 more rows]
