# Supplementary material for: Machine Learning to Improve Orientation Estimation in Sports Situations Challenging for Inertial Sensor Use
Source: Front Sports Act Living. 2021 Aug 3;3:670263. doi: 10.3389/fspor.2021.670263 (PMC8369156; doi:10.3389/fspor.2021.670263)
Supplement: Supplementary file 11 [file Data_Sheet_11.ZIP › RawData_ValidationSet_S3.csv]

HelicalAngle_mar	HelicalAngle_EFonly	acc_frame_x	acc_frame_y	acc_frame_z	acc_thorax_z	acc_thorax_y	acc_thorax_x	gyr_frame_x	gyr_frame_y	gyr_frame_z	gyr_thorax_z	gyr_thorax_y	gyr_thorax_x	mag_frame_x	mag_frame_y	mag_frame_z	mag_thorax_z	mag_thorax_y	mag_thorax_x	EFcorrect	EFcorrect_S5
0	4.18180798929719e-05	0.178021821088962	0.080098649419173	-0.988612195085811	0.978347781619106	-0.00592401602682948	-0.0134584873670829	0.00854258240465551	0.0800158251722958	-0.0998545135326175	0.262666241890882	-2.79960605579314	0.0662337135267595	2.32125869447985	19.0077433869987	-3.82178300195525	-12.5176340876355	-18.7884589400693	-7.62080019514992	GOOD	GOOD
0.000704317323495131	0.00367764950609203	0.176955558877879	0.0814797644055555	-0.988151541625114	0.974331500521605	-0.00827197257596344	-0.0216355176145393	-0.112892899638542	0.093948946282015	-0.158072288990772	0.299283193911661	-2.54147789555799	0.211218974510574	2.32125869447985	19.0077433869987	-3.82178300195525	-12.5176340876355	-18.7884589400693	-7.62080019514992	GOOD	GOOD
0.000486779995530251	0.00708013772142333	0.182965141642591	0.0825876401412388	-0.99232273199839	0.967264208408181	-0.00630352693737565	-0.0175897288038302	0.000679391187697582	0.0938536239803712	-0.0436786694068487	0.2196988	-2.86142195596638	0.23905074530324	2.32125869447985	19.0077433869987	-3.82178300195525	-12.5176340876355	-18.7884589400693	-7.62080019514992	GOOD	GOOD
0.00036372124019443	0.0101346876212111	0.17996048595521	0.0811652514050929	-0.990635699110548	0.961192603160173	-0.00216329302402023	-0.0144861236899188	0.00568576656419036	-0.0796911853758012	0.0198648306519713	0.275917407214182	-3.47104426501401	0.047995937095792	2.32125869447985	19.0077433869987	-3.82178300195525	-12.5191381676559	-18.6750870170793	-7.62121540597247	GOOD	GOOD
0.000871086241217069	0.0127170322367908	0.179386852507344	0.0796870103838168	-0.990109971540261	0.963507146299196	0.000672599959683917	-0.00968075279211337	0.00569808962791946	-0.0283962173475916	0.0809908786094097	0.439822111926839	-4.199513	-0.0454879720611069	2.68655095177625	18.6567996653206	-3.45412169586894	-12.5226040876355	-18.4138389400693	-7.62217219514992	GOOD	GOOD
0.00057821955504463	0.0147035504743495	0.174605315566296	0.0828603969851966	-0.987224719938677	0.967868068045435	0.00127148357267567	-0.00879334572469147	-0.114264220843188	0.0319945422050396	0.0240163503795105	0.625445849269745	-4.17354687313912	-0.0434403360740291	2.69949569447985	18.6443633869987	-3.44109300195525	-12.5226040876355	-18.4138389400693	-7.62217219514992	GOOD	GOOD
0.000960181858864857	0.0160470716069137	0.180170939556683	0.0816362052294294	-0.988126153473807	0.971384200756769	-0.000582729450210991	-0.0071553792283105	0.0626037491789196	0.0339546676610265	0.0220930326630842	0.47726824592993	-3.97910767370665	0.277512935220026	2.69949569447985	18.6443633869987	-3.44109300195525	-12.5226040876355	-18.4138389400693	-7.62217219514992	GOOD	GOOD
0.0015649686956389	0.0168325116476882	0.175588351182249	0.0796207237053881	-0.989079113526243	0.972077389181353	-0.00182511256678982	-0.0135012975533193	-0.0530231832577192	-0.0247868177851611	0.140829690127779	0.508247638046157	-3.735248	0.339114496116758	2.69949569447985	18.6443633869987	-3.44109300195525	-12.5226040876355	-18.4138389400693	-7.62217219514992	GOOD	GOOD
0.00154501120293286	0.0172597142257358	0.179739597485193	0.0815498393246231	-0.989584809774522	0.971593046857626	-0.00275706056328439	-0.0140207302502235	0.0651579649642976	-0.143913042592889	0.0841736366657005	0.416640274429962	-3.69335222409922	0.356702196439852	2.69949569447985	18.6443633869987	-3.44109300195525	-12.5226040876355	-18.4138389400693	-7.62217219514992	GOOD	GOOD
0.00217292373057382	0.017578662962191	0.177464534297825	0.0805931740668752	-0.987698156531147	0.972550473790015	-0.00478702340629973	-0.0113801996721249	-0.0536990263101645	-0.0285677454351278	0.0827674333244514	0.396470551151546	-3.503115	0.230093600463042	2.32431746602729	18.9996319721824	-4.25310183606489	-12.5226040876355	-18.4138389400693	-7.62217219514992	GOOD	GOOD
0.00188921748980455	0.0180135351121861	0.18366386856621	0.0806797011191685	-0.989129359767138	0.977547782892508	-0.00361812171647656	-0.013252828412581	-0.0559395815600308	-0.203695128179569	0.0826635276782544	0.0584574092313569	-3.51479799428725	0.316474328546985	2.31718769447985	19.0063833869987	-4.26853300195525	-12.5226040876355	-18.4138389400693	-7.62217219514992	GOOD	GOOD
0.00150622460003772	0.0187057971687976	0.178094756051408	0.0767154439939328	-0.98059439527196	0.976151030081504	-0.00527936260852979	-0.0121787062742241	0.0663960172739922	-0.0876341277239817	-0.0376476212325338	-0.142367587361817	-3.57343885107989	0.293606514378157	2.31718769447985	19.0063833869987	-4.26853300195525	-12.5226040876355	-18.4138389400693	-7.62217219514992	GOOD	GOOD
0.00189446130440197	0.0196860839901034	0.179842476543594	0.0805775501470163	-0.988088102357072	0.977977196386823	-0.00359900238726941	-0.00832784451426954	0.00652273288722631	0.032952303247004	-0.0995796645266548	-0.365119874689567	-3.49021487006811	0.376162553361415	2.31718769447985	19.0063833869987	-4.26853300195525	-12.5226040876355	-18.4138389400693	-7.62217219514992	GOOD	GOOD
0.00114515501929779	0.020850357518156	0.179808735249243	0.0815952212169439	-0.992934386086479	0.977258864505921	-0.00207861030607366	-0.00596154847252154	0.00596251062140632	0.153661907806445	0.0814497239530141	-0.432623419669003	-2.98483274210658	0.371305491521554	2.31718769447985	19.0063833869987	-4.26853300195525	-12.4323538720204	-18.500566083633	-7.51934200607573	GOOD	GOOD
0.000965287058314274	0.0219554532356916	0.179925388318816	0.0767296544523855	-0.987259778750351	0.977026420154079	-0.0021994418214426	-0.0122202123033268	-0.055809464076706	-0.085211095875807	0.143249506295403	-0.322543641689798	-2.7220628254809	0.452351156641695	2.68542387360024	19.0080973555538	-4.27062563798177	-12.1347640876355	-18.7865389400693	-7.18027119514992	GOOD	GOOD
0.00106902102760113	0.0227038198350325	0.181409704138726	0.0747905412870594	-0.988714708310331	0.977686038623323	0.000290390950326349	-0.0155811715125482	0.00589927139989253	0.214260170614761	-0.100166752477939	-0.30707255984753	-2.35553151662383	0.283239208976153	2.68671969447985	19.0081033869987	-4.27063300195525	-12.1347640876355	-18.7865389400693	-7.18027119514992	GOOD	GOOD
0.00146754325090934	0.0228915323111612	0.17598567898903	0.0776417149921213	-0.989599697868472	0.971874012880115	-0.00118994156602573	-0.0212388032524895	0.0678249441757778	-0.0857043226556309	-0.0392449921861136	-0.39952	-1.99101128577168	0.360930945727071	2.68671969447985	19.0081033869987	-4.27063300195525	-12.1347640876355	-18.7865389400693	-7.18027119514992	GOOD	GOOD
0.00149562933092855	0.0225032170022525	0.177415595653856	0.0824829744211883	-0.986208303925821	0.974342503597593	-0.00199084733404132	-0.0174332735586715	0.0663689713295652	0.0944904004337688	-0.0388916312133752	-0.297561281066924	-1.70867142847479	0.417213468455822	2.68671969447985	19.0081033869987	-4.27063300195525	-12.1347640876355	-18.7865389400693	-7.18027119514992	GOOD	GOOD
0.001615733416847	0.0217285643102811	0.179895090407064	0.0757264126077767	-0.988221082952796	0.973803887717893	-0.00313377053532046	-0.0187234618739021	-0.178052706419524	0.151575656431455	0.0223480216699171	-0.02798869	-1.36432677952066	0.3287472	2.68352252447723	19.0107391364111	-4.26675143796508	-12.3505203112613	-18.5738620589097	-7.17847885261543	GOOD	GOOD
0.00238879796673486	0.0209295238104423	0.175558840208971	0.0742587954243792	-0.989147690099585	0.971296799585046	-0.000966973358963819	-0.0247996985410264	0.0647716001795145	-0.144850687146118	0.0827802967608695	-0.00970272532463059	-1.239821	0.310744372678337	2.31691169447985	19.3129733869987	-3.82166300195524	-12.8921740876355	-18.0399389400693	-7.17397919514992	GOOD	GOOD
0.00245002548602615	0.0205476068377293	0.17648924599699	0.0786093422554499	-0.988114865188462	0.973185668858141	-0.00163806530387163	-0.023502195874586	-0.179261546464137	-0.0313698676168319	0.0818970708559685	0.0528663298187902	-1.22207692758531	0.230504119705074	2.31691169447985	19.3129733869987	-3.82166300195524	-12.8921740876355	-18.0399389400693	-7.17397919514992	GOOD	GOOD
0.00262856032506268	0.0209769406485259	0.178016219431404	0.0786188417196236	-0.985373499499351	0.973858204633387	-0.00377665158561745	-0.0239738982340009	-0.1170968427044	-0.379140226195607	0.0218742196491379	0.0567009973312527	-1.2551784876454	0.1458578	2.31691169447985	19.3129733869987	-3.82166300195524	-12.8921740876355	-18.0399389400693	-7.17397919514992	GOOD	GOOD
0.00266275187235742	0.0224566825491989	0.181305202525219	0.0782739751511343	-0.990537231201536	0.975127079509145	-0.0072139219305096	-0.0161072906197219	-0.0562389125065621	0.0330223008175911	0.0195397488454173	-0.0684366664539304	-1.43287486869104	0.165768686698697	2.31691169447985	19.3129733869987	-3.82166300195524	-12.8921740876355	-18.0399389400693	-7.17397919514992	GOOD	GOOD
0.0024924305887759	0.024983365329949	0.179354556541281	0.0814572086470104	-0.9871857194083	0.974411943782589	-0.00426294163514104	-0.0176531578553619	-0.0561507772396749	-0.0260377338232138	-0.0972352035326508	-0.089216455747397	-1.45239283747685	0.186272156012414	2.32566452947153	19.2976767906858	-3.81295624366744	-12.7628505781623	-18.2920366958753	-7.17457681962485	GOOD	GOOD
0.00251120947326878	0.0282785393689018	0.178813304652972	0.0763960478917963	-0.987259703880996	0.97220652571065	-0.0039991045382234	-0.0162133110854467	-0.0545538929453744	-0.0260228952686483	0.0201953291340912	-0.0306206770621296	-1.37358751065122	0.1458578	2.69949569447985	18.6443633869987	-3.44109300195525	-12.5085040876355	-18.7878489400693	-7.17575219514992	GOOD	GOOD
0.00262871779177507	0.0319158103975375	0.173607185417878	0.0833528754400137	-0.9879870224238	0.974248316944956	-0.00335757934275555	-0.0195721907743285	0.00217573170219402	-0.024207366704172	-0.037317113665812	-0.107502390207597	-1.23553504674151	0.167679653148426	2.69949569447985	18.6443633869987	-3.44109300195525	-12.5085040876355	-18.7878489400693	-7.17575219514992	GOOD	GOOD
0.00339637161795837	0.0355463528916015	0.178434380449656	0.0805367383282807	-0.984983657538232	0.975048874086708	-0.00131985211396655	-0.0219095119076687	-0.118095805010837	0.0341052796054901	0.0238411132392687	-0.02798869	-1.14513519255109	0.251740367136339	2.69949569447985	18.6443633869987	-3.44109300195525	-12.5085040876355	-18.7878489400693	-7.17575219514992	GOOD	GOOD
0.00324895428155079	0.0390081887157718	0.178796457922441	0.0791416657863001	-0.990938420347119	0.974981959847593	-0.00224559301500985	-0.0187325028949814	-0.113695551914678	0.0320481896097862	0.0892419883803349	0.0846129087973269	-1.09384610208668	0.273318116643161	2.69949569447985	18.6443633869987	-3.44109300195525	-12.5085040876355	-18.7878489400693	-7.17575219514992	GOOD	BAD
0.0033832871256866	0.0422838460216701	0.176428044946615	0.0790197015227256	-0.987578457364455	0.972281660552878	-0.00376944970114103	-0.0191425087501378	0.00345559026862885	-0.0235191389786833	0.256117062145913	0.334918943891791	-0.915868239191866	0.137367672764073	2.69916094505005	18.6584016384138	-3.45581144144906	-12.5081071776584	-18.7356058384223	-7.12281735600962	GOOD	BAD
0.00295464389481423	0.0454364217446296	0.175795298775734	0.0772492588660765	-0.985297285485145	0.969899319228734	-0.00449091774998197	-0.0194053951621963	-0.0534508139387067	0.0344442575252013	0.0241772323547291	0.309430955008812	-1.08309778604582	0.0848947	2.69078969447985	19.0094633869987	-3.82388300195525	-12.5056540876355	-18.4127189400693	-6.79565519514992	BAD	BAD
0.00351751987505209	0.048576079443768	0.181665983271491	0.0801730266036006	-0.985857661038309	0.968231740883589	-0.00361175229484409	-0.0190905564289551	0.000441080668684783	0.0236988339416571	0.0798425784089442	0.497142195356377	-1.20037936537568	0.0555996138177757	2.69078969447985	19.0094633869987	-3.82388300195525	-12.5056540876355	-18.4127189400693	-6.79565519514992	BAD	BAD
0.00461995410144783	0.0518234770493762	0.178069057592896	0.0806777849554893	-0.987757503659309	0.968218701775385	-0.00417945542460797	-0.021275140725519	-0.117881384233356	-0.188824024598735	0.0187359507449892	0.642587945587796	-1.26815216140503	-0.0667931831417564	2.69078969447985	19.0094633869987	-3.82388300195525	-12.5056540876355	-18.4127189400693	-6.79565519514992	BAD	BAD
0.00457594333024296	0.0552509830774569	0.181313951703264	0.0823714176349505	-0.989622670902677	0.96954042202817	-0.00840879840495789	-0.018538595668361	-0.117905517574311	0.145653019821663	-0.0424344035055125	0.580022621753666	-1.123755	0.106962797838342	2.69078969447985	19.0094633869987	-3.82388300195525	-12.5056540876355	-18.4127189400693	-6.79565519514992	BAD	BAD
0.016170142754852	0.058816908119189	0.181574029754038	0.0783139741876734	-0.990046866393259	0.974148562665802	-0.00591871137757347	-0.0199201157855731	-0.121198280914534	-0.0286091006176104	-0.0936851931672283	0.57672480760013	-1.07931617728835	0.218491582061983	2.71078270097935	19.0096177474887	-3.80347204298999	-12.5056540876355	-18.4127189400693	-6.79565519514992	BAD	BAD
0.0148648193481826	0.0623339176010874	0.177043496845175	0.0799445124433822	-0.988628867118734	0.970915367633502	-0.00636954072582286	-0.018537448088336	-0.169330083995004	-0.0853998603144194	0.0147600255877978	0.7769958	-0.8916219	0.292401995275189	3.06381169447985	19.0123433869987	-3.44306300195525	-12.5056540876355	-18.4127189400693	-6.79565519514992	BAD	BAD
0.013905121795146	0.0655263374448881	0.179039616148643	0.0777057699360011	-0.988552228714473	0.97286542580582	-0.00221230298645162	-0.0174875245330611	-0.00137218830700117	-0.074573788106675	-0.0893456367972168	0.7769958	-0.928590347443577	0.337930693801787	3.06381169447985	19.0123433869987	-3.44306300195525	-12.5056540876355	-18.4127189400693	-6.79565519514992	BAD	BAD
0.0147883974275833	0.0681388952348252	0.180914460034854	0.0781605228915559	-0.986991981951455	0.969823594278364	-0.00358289387892943	-0.0224154148044406	-0.10224094047251	0.0799173074763424	0.0749030702758751	0.804586099531541	-1.14329483535052	0.1458578	3.06381169447985	19.0123433869987	-3.44306300195525	-12.5056540876355	-18.4127189400693	-6.79565519514992	BAD	BAD
0.0143663594889337	0.0699735649942002	0.181123475900536	0.0780359384176327	-0.990415330970414	0.970258084275947	-0.00102173096536391	-0.0207910570246195	0.125969598867255	-0.129651692094288	-0.0393191503993406	0.85751133394172	-1.42745670257674	0.131638676574429	3.06381169447985	19.0123433869987	-3.44306300195525	-12.5056540876355	-18.4127189400693	-6.79565519514992	BAD	BAD
0.0147662559584243	0.0708480035369544	0.177850842165624	0.0822295713277312	-0.987548535182336	0.975519793107024	0.00111371795672358	-0.0146917579132443	0.0723691819258676	0.0909064344340296	-0.043479904800375	0.639641679014211	-1.45781502979926	0.0700418425152293	3.06357154767369	19.0122635445524	-3.46941995709491	-12.5044432131004	-18.5039876945176	-6.79532092555994	BAD	BAD
0.0150928726861611	0.0705797770631142	0.177467221546971	0.0782724125518079	-0.985965378874625	0.974949679399712	-0.000399290798235584	-0.0118085255047791	0.116639873386461	0.0392889590479775	-0.0913916758770886	0.421197687881041	-1.3696854708885	-0.0225371723941336	3.06032269447985	19.0111833869987	-3.82599300195525	-12.5006840876355	-18.7873289400693	-6.79428319514992	BAD	BAD
0.0146661159705952	0.0690301471543859	0.177393435825583	0.0798189400630851	-0.982986073380071	0.972649480354955	-0.00482525661148232	-0.0148129249692068	-0.0512135137214346	0.0905598920578045	0.0126907878061994	0.35271668596516	-1.14770519320889	-0.207341051520587	3.06032269447985	19.0111833869987	-3.82599300195525	-12.5006840876355	-18.7873289400693	-6.79428319514992	BAD	BAD
0.0149136106492427	0.0661594270249304	0.176707902070752	0.0767811447883795	-0.990173242186158	0.97088577744005	-0.00493408628051516	-0.0213495307005679	0.00608049210004463	0.0348641783834797	-0.0952999857397109	0.0339332	-0.843747740254666	-0.291556008341155	3.06032269447985	19.0111833869987	-3.82599300195525	-12.5006840876355	-18.7873289400693	-6.79428319514992	BAD	BAD
0.0146658690495308	0.0620615790363886	0.178947677805677	0.0785106190227173	-0.985599169796075	0.972190847824036	0.00219566134143487	-0.0186642919163062	0.0110345271897424	0.0202510966105135	-0.0488503591982871	0.17532681757505	-0.601572478394447	-0.124156712599919	3.06032269447985	19.0111833869987	-3.82599300195525	-12.5006840876355	-18.7873289400693	-6.79428319514992	BAD	BAD
0.0137894820752414	0.0569879633592731	0.173969295019636	0.0821026843852821	-0.98874143361389	0.97524618571057	-0.00186135671484023	-0.0253315114705992	0.0680112876217488	-0.135433532187985	-0.155656681447415	0.602594002318086	-0.122410757566349	-0.073107058882275	3.02958403401342	19.0111372004489	-3.79365905805796	-12.7241649811722	-18.7882580023162	-6.90447826226364	BAD	BAD
0.0140934833772355	0.0513359393337101	0.179253299321045	0.0783730835878962	-0.985710413959849	0.968905154673618	-0.00526879931310096	-0.0300737138848036	0.0625938832791852	-0.0253948728706059	-0.0943602841836638	0.587342724888963	0.291526449613997	-0.270987787187768	2.69427969447985	19.0106333869987	-3.44095300195524	-13.2559940876355	-18.7904689400693	-7.16671519514992	GOOD	BAD
0.0140330587530373	0.0455420658092904	0.177538038133684	0.080492876937823	-0.989679447797614	0.967485628346382	-0.00351806690801884	-0.0221977927070034	0.000433567022248683	-0.019888300290642	-0.0330905707486434	0.157777	-0.285243110089986	-0.350967808304892	2.69427969447985	19.0106333869987	-3.44095300195524	-13.2559940876355	-18.7904689400693	-7.16671519514992	GOOD	BAD
0.0125214299800471	0.0399490263664655	0.178729261334716	0.0795712105143233	-0.986296145385077	0.969767797973905	-0.00418918490743571	-0.0132326579771668	-0.0559120319340611	0.0346882841233595	0.0166603039256231	0.218551729985233	-1.33690103109492	0.00398698518556355	2.69427969447985	19.0106333869987	-3.44095300195524	-13.2559940876355	-18.7904689400693	-7.16671519514992	GOOD	GOOD
0.0140905504220438	0.0347992276938111	0.177019629722496	0.0793007729588681	-0.990873868620535	0.97136361229419	-0.00492162327921251	-0.0199045890485549	-0.0439224041649332	0.0289218944505944	-0.0444699921491094	0.406261326925166	-1.00395420437889	-0.0987791623452329	2.69427969447985	19.0106333869987	-3.44095300195524	-13.2559940876355	-18.7904689400693	-7.16671519514992	GOOD	GOOD
0.0132102388241628	0.0303346028461707	0.177586662912916	0.0807179690637168	-0.984916595896848	0.974786810738012	-0.00360979743010328	-0.0228421135491196	0.0618827312937064	-0.025332260294496	-0.0933321528345128	0.400001245520708	-0.164785515283992	-0.24113841740333	2.6567425389879	19.0102103260193	-3.52333342673759	-13.1276445904306	-18.6596344507009	-7.16876548770384	GOOD	GOOD
0.012787775922462	0.0268478601862576	0.174487595368913	0.0776476114681287	-0.986621366744777	0.971972337063672	-0.00588205586861869	-0.0246851639601798	0.00606293057742591	-0.0130227942800729	-0.032133668282569	0.0245993097555858	0.0774467620389786	-0.193473650227845	2.31718769447985	19.0063833869987	-4.26853300195525	-12.8872140876355	-18.4145489400693	-7.17260619514992	GOOD	GOOD
0.0110567424966863	0.0246158161308223	0.174483823149622	0.0781438743185063	-0.989514057647017	0.970989573690154	-0.00528128053538063	-0.0227172201794992	0.0125871525228012	0.0693790806588448	0.0226205095838376	-0.2137543	-0.540599706704673	-0.126993470161883	2.31718769447985	19.0063833869987	-4.26853300195525	-12.8872140876355	-18.4145489400693	-7.17260619514992	GOOD	GOOD
0.013176405615509	0.0237755295697186	0.177968593262954	0.0788896012050329	-0.98453323550788	0.96863399505051	-0.00185457030886796	-0.0208185250816538	0.0679066745593257	-0.126037494604628	0.0292018643387936	-0.270132325556047	-0.974488559060019	-0.243880691634762	2.31718769447985	19.0063833869987	-4.26853300195525	-12.8872140876355	-18.4145489400693	-7.17260619514992	GOOD	GOOD
0.0118542401428964	0.0242334458160911	0.1742396796048	0.080999976734776	-0.983628227293785	0.969758651013923	0.00072680956518741	-0.0201711812341439	0.060924038466821	0.0482031368617675	0.0767317709435374	-0.39952	-1.25728305684823	-0.141910101262902	2.31718769447985	19.0063833869987	-4.26853300195525	-12.8872140876355	-18.4145489400693	-7.17260619514992	GOOD	GOOD
0.0122255635704021	0.0256396651800653	0.176144664103453	0.0800472423088734	-0.992923548368614	0.970283334279403	-0.00134307077725674	-0.0254262369914366	-0.00835542926339071	0.10668483246711	0.0156387737714193	-0.418126863899512	-0.981530496791518	-0.03703156	2.35953791508103	19.0417437653647	-4.21752303834046	-12.8860391738071	-18.414470812807	-7.11529233605377	GOOD	GOOD
0.0103865193026216	0.0274399246362798	0.177864161101125	0.0731465700967494	-0.98550576832496	0.968078224069665	0.00225923947296953	-0.0282308010127565	-0.0961984717286739	-0.237482410595168	-0.0238768850766976	-0.493521621317489	-0.880202096428688	-0.0468249045276851	2.68644269447985	19.3146933869987	-3.82377300195525	-12.8793940876355	-18.4140289400693	-6.79113619514992	GOOD	GOOD
0.0112432635264959	0.029028618316589	0.176398237612234	0.0798162420748332	-0.987106358293259	0.965313827382619	-0.00205334849022054	-0.0233558617026408	0.0677542354314087	-0.0253667344078778	0.0836602115622051	-0.316406398015168	-1.24292010054466	-0.118858260937423	2.68644269447985	19.3146933869987	-3.82377300195525	-12.8793940876355	-18.4140289400693	-6.79113619514992	GOOD	GOOD
0.0120143624360621	0.0299493563517071	0.176283541570342	0.0814165887621978	-0.990231236465681	0.964984076666682	0.000506150808833493	-0.0186459581074784	0.0524556478980637	-0.00299856784489226	0.0761097818920043	-0.16878483911405	-1.89390736400554	-0.208852607329049	2.68644269447985	19.3146933869987	-3.82377300195525	-12.8793940876355	-18.4140289400693	-6.79113619514992	GOOD	GOOD
0.0114607045223823	0.03002881601155	0.178861980837994	0.0802976708239133	-0.991405640834446	0.973334092441816	-0.00104320021141177	-0.0188747876728221	-0.0482652910682609	0.139728935086169	0.0227337528578478	0.0814963587639102	-2.13723270162593	-0.112131072076805	2.68644269447985	19.3146933869987	-3.82377300195525	-12.8793940876355	-18.4140289400693	-6.79113619514992	GOOD	GOOD
0.0131066240266951	0.0294076141634168	0.179016886663615	0.0788024894409286	-0.99070662615158	0.975991674576444	0.00354137627802093	-0.0223900026616422	0.00590633463001696	0.0580769528562255	0.0148278826388731	0.2816207	-1.71512209521566	0.0231813953617845	2.59150489513131	19.2747695694979	-3.77352482033193	-12.9550639273961	-18.414294164123	-6.79022147585617	GOOD	GOOD
0.0114377347472701	0.0284798463508714	0.179012809249135	0.0833722511247222	-0.991560591901455	0.975020869842204	0.00239641090255518	-0.0172658949969688	0.0306397358247241	0.182991108062396	-0.0301231261377464	0.2816207	-1.44350709015288	-0.258854954491013	1.95521569447985	19.0071933869987	-3.43675300195525	-13.2531440876355	-18.4153389400693	-6.78661819514992	GOOD	GOOD
0.0122949102230506	0.0277358537544497	0.174299685207284	0.0848137512937205	-0.991862540785806	0.976460207617944	0.000572816230151225	-0.0245223686247033	0.158068295967497	-0.00919053339137358	0.0392410280750671	0.2816207	-1.09783862402606	-0.443647320445504	1.95521569447985	19.0071933869987	-3.43675300195525	-13.2531440876355	-18.4153389400693	-6.78661819514992	GOOD	GOOD
0.0116672764177921	0.0275800387574044	0.176680155259249	0.0813818549917722	-0.990375754003269	0.974769376325705	-0.0023307504766519	-0.0234169363518881	-0.042224534459738	0.101354790503719	0.144451528904525	0.267145983370175	-1.04838520349751	-0.599950313189314	1.95521569447985	19.0071933869987	-3.43675300195525	-13.2531440876355	-18.4153389400693	-6.78661819514992	GOOD	GOOD
0.012422690681309	0.0282266957465726	0.175138424373855	0.0836844774909329	-0.98222674259186	0.976252208439524	-0.0027825268762936	-0.0274121824839384	0.0572367343461061	0.149535196607864	0.144407717878012	0.189457422078081	-1.181788	-0.631776306069121	1.95521569447985	19.0071933869987	-3.43675300195525	-13.2531440876355	-18.4153389400693	-6.78661819514992	GOOD	GOOD
0.012430537420667	0.0296846068398006	0.174534264863753	0.0808846753250675	-0.987411486573644	0.982031585731294	-0.00163091449973815	-0.0236721203495283	0.0126019049581191	-0.0605725241422559	0.144292011732595	0.143157377190474	-1.181788	-0.601223021291003	2.28597147214584	19.0087329016756	-3.43863264196774	-12.9676379336881	-18.4143382273004	-6.79007001761693	GOOD	GOOD
0.0109342060897789	0.0318099129104437	0.177103908004814	0.0823177829479655	-0.986393241764308	0.976861178288323	-0.000767697833878702	-0.0209083939627555	0.00615896524947333	0.0761706485816998	-0.0200047489649002	0.314450400001113	-1.15102011367602	-0.614341509254192	2.32474769447985	19.0089133869987	-3.43885300195524	-12.1319040876355	-18.4114089400693	-6.80017419514992	GOOD	GOOD
0.0109774196259943	0.0343860948409943	0.179163634807016	0.0803624539184655	-0.990573244983181	0.972144344779577	-0.00222808351716493	-0.0245631884772009	0.00615714470278809	-0.0680294146950787	0.0711029317928263	0.268995425669622	-1.01775979736468	-0.5247366	2.32474769447985	19.0089133869987	-3.43885300195524	-12.1319040876355	-18.4114089400693	-6.80017419514992	GOOD	GOOD
0.0100643709965062	0.0371552093541224	0.174545516139383	0.0769579148994885	-0.990178023443957	0.970374622959581	-0.00419798675193136	-0.0288281969112307	0.0621782593577627	0.0773596818043494	0.0829906626468197	-0.0544996301213075	-0.841841192674113	-0.507305277706446	2.32474769447985	19.0089133869987	-3.43885300195524	-12.1319040876355	-18.4114089400693	-6.80017419514992	GOOD	GOOD
0.010530441321308	0.0397936304730301	0.176205961725124	0.077996434347969	-0.994020618703684	0.968252412965178	-0.000236753948143698	-0.0326082646142312	-0.100574365270229	-0.0145666517691152	0.0276369164834097	0.144054683953375	-0.734723308676016	-0.499912296588056	2.32474769447985	19.0089133869987	-3.43885300195524	-12.1319040876355	-18.4114089400693	-6.80017419514992	GOOD	GOOD
0.0107078968011674	0.0418965947386845	0.178679726180649	0.0803740193068445	-0.986521994228689	0.968446060000061	0.00181561754992993	-0.0314339794039539	-0.00475879265149211	-0.0256835767590304	0.0219254378767469	0.348465810114029	-0.7755556	-0.604405104341363	2.66600999396075	18.6769378426976	-3.44089284619947	-12.2450572523809	-18.5267528787078	-6.79836665327261	GOOD	GOOD
0.010830253088318	0.0430337097005918	0.178014021849738	0.0788033971943277	-0.988398554878945	0.970613128728235	-0.00284385350809078	-0.0238037725625069	0.119543494577959	0.0842159559940825	-0.0894243745145537	0.258991784616299	-0.7755556	-0.56929369410964	2.69949569447985	18.6443633869987	-3.44109300195525	-12.5006840876355	-18.7873289400693	-6.79428319514992	GOOD	GOOD
0.00984414653095764	0.0428796693182602	0.180146898695128	0.0786780336372405	-0.991754979856489	0.970427320727997	-0.00244252256526773	-0.0259216947504595	-0.0401249148364448	0.0945990349645526	0.123364198400344	0.384129667761592	-0.794574665646526	-0.362851683247983	2.69949569447985	18.6443633869987	-3.44109300195525	-12.5006840876355	-18.7873289400693	-6.79428319514992	GOOD	GOOD
0.00984556344490337	0.0413386548758188	0.179895831814385	0.0804609596839678	-0.988915489989697	0.968785155364521	-0.00375135311644897	-0.0273972823028569	0.00138371038823636	0.0393217115542363	0.0315166138542821	0.4673864	-0.813966101406047	-0.363337384825936	2.69949569447985	18.6443633869987	-3.44109300195525	-12.5006840876355	-18.7873289400693	-6.79428319514992	GOOD	GOOD
0.00999706407002382	0.0386009853531724	0.182131698174965	0.0788557238676432	-0.98956683736259	0.967181395410698	-0.00169537553993248	-0.0287261983523773	0.120652450122391	0.0345055432879457	-0.0345443824325475	0.553720323181496	-0.593503232223689	-0.482237984534932	2.69949569447985	18.6443633869987	-3.44109300195525	-12.5006840876355	-18.7873289400693	-6.79428319514992	GOOD	GOOD
0.0095814128542826	0.0351312865661262	0.18276444855707	0.0782695709186384	-0.991880901934018	0.972098941834455	-0.00242825812976111	-0.0260143874811783	0.130285812526982	-0.0211555814288636	0.0170917695970112	0.603921240945112	-0.46160142282169	-0.424696656759501	2.35738861568038	18.6427710329728	-3.43914884878412	-12.6394519587159	-18.6534974470898	-6.93010467677039	GOOD	GOOD
0.0102196354648401	0.0315515801307435	0.180041753215204	0.0804541624768862	-0.992016452327475	0.977080773816771	-0.00101710620231772	-0.020850381923383	0.0152690398094523	-0.0814097841378103	-0.0915483288289556	0.4054645	-1.09088866377776	-0.396200911159194	2.32996469447985	18.6426433869987	-3.43899300195525	-12.8872140876355	-18.4145489400693	-7.17260619514992	GOOD	GOOD
0.00917665776575536	0.0284299608169398	0.17803245555146	0.0801349153370558	-0.989761452959082	0.978140373119004	-0.00127009435594855	-0.0165861936120065	0.0642216590624557	-0.0297234969365309	-0.043327172871758	0.461922554693529	-1.37124948544066	-0.299412052329666	2.32996469447985	18.6426433869987	-3.43899300195525	-12.8872140876355	-18.4145489400693	-7.17260619514992	GOOD	GOOD
0.00926557851986183	0.0261174827280965	0.178361711379298	0.0819203386618833	-0.985529611861713	0.981270880216548	-0.00450239253068381	-0.0199818777771989	-0.0473439143058988	-0.081697549464223	0.0178620805997996	0.5912302	-0.852961659213142	-0.367511112815876	2.32996469447985	18.6426433869987	-3.43899300195525	-12.8872140876355	-18.4145489400693	-7.17260619514992	GOOD	GOOD
0.00989009863050546	0.02471552007072	0.18250947863582	0.0807522125535615	-0.989355231677287	0.976267562474923	0.00355540400363777	-0.0291349994627879	0.00277532376294597	0.0836262327376605	0.1360313653472	0.572558994019813	0.182435525522203	-0.5247366	2.32996469447985	18.6426433869987	-3.43899300195525	-12.8872140876355	-18.4145489400693	-7.17260619514992	GOOD	GOOD
0.00898954687184606	0.0241160658509663	0.180503049409239	0.0810792136326707	-0.985981268422652	0.969893452986812	-0.000502898385557937	-0.0379774038410368	-0.168290698050494	0.151385500783812	-0.0284829161300655	0.477370519622987	0.600417202998876	-0.514907074694928	2.32177293519206	18.986177882286	-3.79917259508328	-12.9454143014389	-18.4750774204045	-7.11014931677313	GOOD	GOOD
0.00772943700765129	0.0240771542158475	0.181310009278785	0.0769887214881093	-0.99034782445447	0.967027618550301	-0.000218141678891869	-0.0379146186159859	-0.0622607396464556	-0.0153014320153189	0.133307367272723	0.539938400647616	0.131308463811739	-0.505635532950746	2.32125869447985	19.0077433869987	-3.82178300195525	-13.2481740876355	-18.7899489400693	-6.78524619514992	GOOD	GOOD
0.00932885157498345	0.0243366994488038	0.178171449684976	0.0757584235789452	-0.986503499468084	0.96620529977328	-0.000424560774881234	-0.0314068882207225	-0.0553046997983037	0.0315358450647331	-0.14494313512206	0.546128059003794	-0.306094035706798	-0.696525055375538	2.32125869447985	19.0077433869987	-3.82178300195525	-13.2481740876355	-18.7899489400693	-6.78524619514992	GOOD	GOOD
0.00891457348787054	0.0247177145390339	0.181208865829962	0.0794554557941352	-0.983512744145388	0.964486092005652	0.00108458888310208	-0.027512875020107	0.00357349913146173	0.0918885184209429	-0.103187929216237	0.355462254725741	-0.554593899508088	-0.670133081083294	2.32125869447985	19.0077433869987	-3.82178300195525	-13.2481740876355	-18.7899489400693	-6.78524619514992	GOOD	GOOD
0.00850056608516314	0.0251756588211691	0.174782576626614	0.0846566225290794	-0.982807187730878	0.97287677847648	0.00223214627573974	-0.0226223011752084	-0.0523196810439783	-0.0770408810021375	-0.100132016097006	0.430600583522225	-0.577898464422733	-0.756215662061454	2.32125869447985	19.0077433869987	-3.82178300195525	-13.2481740876355	-18.7899489400693	-6.78524619514992	GOOD	GOOD
0.00968095349536594	0.0257912063472777	0.180561006412453	0.0798895528932874	-0.989322904149057	0.970253636836657	-0.000215107083110066	-0.0276370668940282	0.00403064183231853	0.029360437703649	0.0745909078946829	0.50287897845002	-0.460620041840862	-0.694615955309966	1.61380432944118	19.2974095605036	-3.45152545742863	-13.1694732951759	-18.7097244108069	-6.78650317130803	GOOD	GOOD
0.00855227360720032	0.0267019803552278	0.18132036842116	0.0782675198960461	-0.991026669042793	0.975732276195351	-0.00105990027767079	-0.0291101942578396	-0.0527245146520003	0.0922869272686774	0.0824916942793833	0.363875532862647	-0.304361254241718	-0.619366209147604	1.58133669447985	19.3107033869987	-3.43453300195524	-12.8793940876355	-18.4140289400693	-6.79113619514992	GOOD	GOOD
0.0089846812253465	0.027999517026372	0.185137040775451	0.0777927564969309	-0.98787465909644	0.973706556422968	0.0032541248028928	-0.0329465558477239	0.0640047143199175	-0.0209656815559756	0.258431971196281	0.190682284694758	-0.119948717305781	-0.567587485569866	1.58133669447985	19.3107033869987	-3.43453300195524	-12.8793940876355	-18.4140289400693	-6.79113619514992	GOOD	GOOD
0.0091923963045003	0.0296770711778939	0.182452244067841	0.0767931084816125	-0.989599059629772	0.973772368529432	0.00453268840024892	-0.0290291307222095	-0.110886260029283	-0.141405022145612	0.147460636989999	0.111007048793133	-0.224856061157612	-0.692708649427979	1.58133669447985	19.3107033869987	-3.43453300195524	-12.8793940876355	-18.4140289400693	-6.79113619514992	GOOD	GOOD
0.00871483290374696	0.0316241901195218	0.176644665583586	0.0785532596752153	-0.989137176723688	0.970299619265869	-0.00116050452766637	-0.028056687461287	0.12281409284846	-0.087378030279099	-0.0339477545063114	0.0945821778221539	-0.166803594871183	-0.6466629	1.58133669447985	19.3107033869987	-3.43453300195524	-12.8793940876355	-18.4140289400693	-6.79113619514992	GOOD	GOOD
0.00898015039190528	0.0336162870957808	0.18112808211139	0.0843726512161857	-0.988626503490085	0.971001729600783	-0.00347660726852286	-0.0310633397230153	-0.0500232646028946	-0.0854835288767835	-0.0396338331298146	-0.139251289161496	-0.237842828207953	-0.614278376949637	2.64608655175436	19.6691438446912	-4.24668387363389	-12.8767566065187	-18.6130299448158	-6.79040736854524	GOOD	GOOD
0.00845633040881967	0.035352401978926	0.177051035986389	0.0797174613815174	-0.988161991197287	0.974725536267682	-0.00461887359894734	-0.027067905286787	0.12580433639209	-0.143975023089681	0.257200124504679	-0.2756762	-0.131145795656919	-0.474251893667702	2.67715669447985	19.6796033869987	-4.27038300195525	-12.8694640876355	-19.1632589400693	-6.78839219514992	GOOD	GOOD
0.00827215134307815	0.0365826043842266	0.181703428929712	0.0810993314648236	-0.987699255527551	0.972810129766989	-0.000811166479289876	-0.0310359469351526	-0.0512741916181789	-0.0278808018445521	0.0860480771201215	-0.311155651075649	0.0867861082998911	-0.3418472	2.67715669447985	19.6796033869987	-4.27038300195525	-12.8694640876355	-19.1632589400693	-6.78839219514992	GOOD	GOOD
0.00844187892780569	0.0372339860517345	0.179858324047016	0.0844452274196293	-0.985750630399738	0.970957369609018	-0.000635148214545557	-0.0243755080248013	-0.0553773388299671	0.0337891791207762	0.0819552878370577	-0.344359147285481	0.176544199033929	-0.359949446970891	2.67715669447985	19.6796033869987	-4.27038300195525	-12.8694640876355	-19.1632589400693	-6.78839219514992	GOOD	GOOD
0.00853809598093556	0.0374575093734712	0.18037997966932	0.0792416518373515	-0.985772023043507	0.974068885728201	-0.0016109786964409	-0.025189572315754	0.127357260501532	-0.083240052252755	-0.0380681623890654	-0.175692652067935	0.273299200244854	-0.365337978243424	2.67715669447985	19.6796033869987	-4.27038300195525	-12.8694640876355	-19.1632589400693	-6.78839219514992	GOOD	GOOD
0.00902660587147653	0.0376106965917932	0.177059616591974	0.0776485051509532	-0.982437890312458	0.975053997700045	-0.0016121124290545	-0.0235602783727894	0.00800723111809514	0.0926956863432434	0.0200186452221371	-0.0702328131011691	0.693716098234893	-0.2808841	2.32165409376129	19.317799840797	-3.82757011907157	-12.5163111917339	-18.92391705662	-6.79357238533807	GOOD	GOOD
0.00830707870664511	0.0381688988795917	0.177943053038809	0.0790977399765007	-0.984768220697859	0.97401277144557	-0.00212782444251628	-0.0210097512021495	0.00638628765696803	0.035643310521913	-0.0998172298518828	-0.0686402147605079	0.809504567240509	-0.220850906719133	2.31691169447985	19.3129733869987	-3.82166300195524	-11.7581640876355	-18.4100989400693	-6.80469319514992	GOOD	GOOD
0.00894720357925875	0.0395583025193285	0.184761693077784	0.0768099480250131	-0.987735689544821	0.978407442102982	0.000242737082318793	-0.0207062131719742	0.00651365958823735	-0.144026558934969	-0.101052450385188	-0.0679454036410189	1.1226780510781	-0.139288757565847	2.31691169447985	19.3129733869987	-3.82166300195524	-11.7581640876355	-18.4100989400693	-6.80469319514992	GOOD	GOOD
0.00811304868049257	0.041985500319262	0.181281948173242	0.0825749396026255	-0.991985901794435	0.979766344536659	0.00370127985997751	-0.0279786365487553	0.00650642810119962	-0.0853043042358617	-0.101040449005814	0.09585508	1.51075020089126	-0.241204970390012	2.31691169447985	19.3129733869987	-3.82166300195524	-11.7581640876355	-18.4100989400693	-6.80469319514992	GOOD	BAD
0.00907355879375329	0.0453286846713584	0.181778082834609	0.0821148499307121	-0.990087840331677	0.979023077193725	8.69177405871167e-05	-0.0272945703172089	-0.117184989414043	0.095200669285982	-0.0401416859182871	0.09585508	1.82877690682384	-0.2808841	2.31691169447985	19.3129733869987	-3.82166300195524	-11.7581640876355	-18.4100989400693	-6.80469319514992	GOOD	BAD
0.00822361021631084	0.0491095804562854	0.180837074288476	0.0786945950122206	-0.991555400797514	0.976056072819626	0.00287022680844681	-0.0258059563253763	0.192274604009415	0.0354392511008168	0.0813465167170437	0.0729453881099816	2.19051705331899	-0.2808841	2.69078969447985	19.0094633869987	-3.82388300195525	-12.0295017623834	-18.5494435022263	-6.63618405994854	BAD	BAD
0.00842845206709679	0.0526032148139262	0.178851298353654	0.0816048114888373	-0.989580661760259	0.975484924322162	0.000463721320433491	-0.0281125105153806	0.12979838992954	0.15444379556038	-0.161913460635814	0.0150881129596772	2.31786555613485	-0.188117586697446	2.69078969447985	19.0094633869987	-3.82388300195525	-12.4915540876355	-18.7867289400693	-6.34923519514992	BAD	BAD
0.00870128593804343	0.0550865237973712	0.17783821979072	0.0868587977793559	-0.988100374288308	0.973264432595866	-0.00158786461119478	-0.0290053374019737	0.00741752927119276	-0.0239192645849259	-0.159793106866513	-0.0105418405203299	2.32553459187512	0.02393157	2.69078969447985	19.0094633869987	-3.82388300195525	-12.4915540876355	-18.7867289400693	-6.34923519514992	BAD	BAD
0.00881105797537077	0.0560634915604091	0.181302951019633	0.0791709006616501	-0.990594717916256	0.972017404510392	-0.0015407289339673	-0.0279468566602039	0.130138360166087	0.0938522469620872	0.0813430415109434	0.123961937226861	2.14366511002075	0.02393157	2.69078969447985	19.0094633869987	-3.82388300195525	-12.4915540876355	-18.7867289400693	-6.34923519514992	BAD	BAD
0.00865459751197922	0.0553462877369981	0.178873083026461	0.0781734205586226	-0.990532696810167	0.970995807167119	-0.000762193240684233	-0.0264608459519791	0.12668577109692	-0.0251883631380522	0.0220574358358409	0.241569184559044	2.28909036549862	0.0140737219353056	2.69072826626404	19.0137766454092	-3.82388144752605	-12.4915540876355	-18.7867289400693	-6.34923519514992	BAD	BAD
0.00918108709500775	0.0530503340757602	0.177000582770455	0.0786227014504742	-0.98674960859374	0.966511636720612	0.000620131083039862	-0.0255071337401219	-0.116603416925874	-0.0252134298716072	0.0790103661645262	0.0552559337848005	2.5123524043782	-0.0265352687712248	2.68644269447985	19.3146933869987	-3.82377300195525	-12.4939817468834	-18.7223339872105	-6.4260972973804	BAD	BAD
0.00946377022085455	0.0495518945549342	0.178910038074871	0.0791772484384746	-0.988631291969232	0.970662940804442	-0.00256703983605815	-0.0274762369787227	-0.0557162146160606	-0.0203782110503417	-0.0980985952444384	0.180392769747788	2.37387893385079	0.02393157	2.68644269447985	19.3146933869987	-3.82377300195525	-12.5056540876355	-18.4127189400693	-6.79565519514992	BAD	BAD
0.00842891831144232	0.0453713689433962	0.179344661791354	0.081081745978939	-0.987659776170204	0.970416180455808	-0.00352484274029708	-0.0274673896716702	-0.0557612644802036	0.209491142932715	0.0198848756950855	0.341402271848643	2.16172616338748	0.0474739408864852	2.68644269447985	19.3146933869987	-3.82377300195525	-12.5056540876355	-18.4127189400693	-6.79565519514992	GOOD	BAD
0.00919239279440292	0.0410325842537587	0.178494882085037	0.0804731819128017	-0.98706122083253	0.968545078565532	0.00130468717504381	-0.0214120006465403	-0.0507763869978526	-0.0221204986439064	-0.0413112706775754	0.616433547746351	2.04445028321848	0.121044675278342	2.68644269447985	19.3146933869987	-3.82377300195525	-12.5056540876355	-18.4127189400693	-6.79565519514992	GOOD	BAD
0.0093535209312642	0.0370235401438084	0.181792099305834	0.0763596054861126	-0.982556733986132	0.972351100731179	0.0033426091955832	-0.0185719657793873	0.124548715660658	0.0912972262635423	-0.0951716309637294	0.754809767091577	1.96441765500086	-0.0282292397612891	2.68683043240987	19.2947813080416	-3.81240553462526	-12.5056540876355	-18.4127189400693	-6.79565519514992	GOOD	GOOD
0.00873059682878785	0.0338588315903685	0.177565382415639	0.080021879682338	-0.986445416344545	0.972830784049033	0.00179941700798114	-0.0222841115402659	-0.0517800633257224	-0.0273068352856811	0.084285873589975	0.845271837249277	2.04909644267997	-0.233597760020949	2.69949569447985	18.6443633869987	-3.44109300195525	-12.426249006606	-18.4968352905275	-7.06736801256916	GOOD	GOOD
0.00938729514518759	0.032110518275737	0.181292091698907	0.0782812504595038	-0.992735780967171	0.972046406043233	0.000754177972972319	-0.0242140911496878	0.0658732442756752	-0.085404729159103	0.134436785815033	0.609531314741274	2.2113913575125	-0.26656898159506	2.69949569447985	18.6443633869987	-3.44109300195525	-12.1517140876355	-18.7876589400693	-8.00678719514992	GOOD	GOOD
0.00931629869551293	0.0322880117372047	0.180300982772692	0.0802034269423977	-0.985317224960422	0.976486855119612	0.00163074121513943	-0.0157272758594414	0.00604638124562105	-0.087724627887766	-0.0957584680022684	0.437012508935054	2.35713662061313	-0.190017316449579	2.69949569447985	18.6443633869987	-3.44109300195525	-12.1517140876355	-18.7876589400693	-8.00678719514992	GOOD	GOOD
0.00956023886147165	0.0346110235462361	0.178550955515584	0.0819097192668425	-0.986352912922526	0.976751996866921	0.00167164647490745	-0.0165366527619492	0.00607696773344264	-0.147989748562131	0.0214916720340899	0.359376253855858	2.62137174404138	-0.0200522152811301	2.69949569447985	18.6443633869987	-3.44109300195525	-12.1517140876355	-18.7876589400693	-8.00678719514992	GOOD	GOOD
0.00898896239127476	0.0388414617892055	0.182123226283129	0.0788362699631113	-0.989576527117887	0.981550141674708	0.0068588126944145	-0.0112251978939632	0.00330795053970659	-0.197429083969091	0.0160331756587478	0.372512525258607	3.09671317087546	0.174379227719825	2.71585121638496	18.6608833997092	-3.44118144269942	-12.1517140876355	-18.7876589400693	-8.00678719514992	GOOD	BAD
0.00969529828725542	0.0442516321354689	0.178008491745759	0.0815599152581444	-0.98797610836937	0.98186186146546	0.00660369785225471	-0.0169303500655538	-0.0499006714506359	-0.0164766081309566	-0.103244398820157	0.367241499270418	3.94978012582741	0.0511766654007619	3.06381169447985	19.0123433869987	-3.44306300195525	-12.2482198160495	-18.7875676803897	-7.67147590270386	GOOD	BAD
0.0100328853519077	0.0497540583524328	0.180309509615385	0.0815403578326547	-0.984980774787075	0.983127824976883	0.00753968433699019	-0.017275656583627	0.0618162818628617	0.15524886876424	-0.161215926032448	0.537917209969443	4.77142584807997	-0.107014920943092	3.06381169447985	19.0123433869987	-3.44306300195525	-12.5006840876355	-18.7873289400693	-6.79428319514992	BAD	BAD
0.00947176577813716	0.0542157111248261	0.179340352605893	0.0807653030903521	-0.988429499735679	0.978658879301104	0.00549414261270933	-0.011984017326325	-0.0491124441618836	0.148806298210899	-0.164337868420673	0.4054645	5.26466654988813	-0.29901800051617	3.06381169447985	19.0123433869987	-3.44306300195525	-12.5006840876355	-18.7873289400693	-6.79428319514992	BAD	BAD
0.00940124252081631	0.0568112995471996	0.178835660111339	0.0833505079245928	-0.985193668792647	0.977955512711146	0.0021200976177025	-0.00567567236483123	0.0716649793489409	0.0315807988701199	-0.211379781724052	0.386399415618542	5.56792973406354	-0.3418472	3.06381169447985	19.0123433869987	-3.44306300195525	-12.5006840876355	-18.7873289400693	-6.79428319514992	BAD	BAD
0.00918404939499896	0.0572183855370428	0.178333037237753	0.080512799246602	-0.992368904364211	0.979974493998807	0.000246573505502387	-0.00902139936809972	0.118862117453935	-0.0288616935407219	-0.0462068726394936	0.3435426	5.7558736848721	-0.3418472	3.04113886894055	19.0305089724119	-3.465936559166	-12.5006840876355	-18.7873289400693	-6.79428319514992	BAD	BAD
0.0111383075465792	0.0556207457156814	0.177845776145971	0.0793397254417179	-0.990233126643237	0.978934167016532	-0.00463772336982572	-0.00775026411401867	-0.0558917543521558	-0.0817101195473268	-0.149093614144191	0.241767417378346	6.14866771643797	-0.241647828059302	2.68644269447985	19.3146933869987	-3.82377300195525	-12.6244805026517	-18.9110760469011	-6.91774398579083	BAD	BAD
0.00834209776812731	0.0525513020051416	0.176986059558035	0.082286768959691	-0.985488101373691	0.975394120274049	-0.00219053930391025	-0.0136652176263848	-0.0557561674513213	-0.0214666407388464	0.0181814642720291	-0.00807283866613704	6.38322919943649	0.0250018998000776	2.68644269447985	19.3146933869987	-3.82377300195525	-12.8772840876355	-19.1637789400693	-7.16986219514992	BAD	BAD
0.010132396126867	0.0486426805924742	0.177784986190915	0.0790196675473381	-0.989192185066004	0.974591471087971	-0.00240729058334584	-0.0224313741842853	-0.0429481452861379	0.0346943593324171	-0.047151320098089	0.0832397270441077	6.63804880493062	0.273709829114903	2.68644269447985	19.3146933869987	-3.82377300195525	-12.8772840876355	-19.1637789400693	-7.16986219514992	GOOD	BAD
0.00904029522555417	0.0444362909692082	0.176119622818737	0.0775627084559318	-0.990230683323444	0.974941940231011	-0.00180177506048365	-0.0264296414506451	0.107666319816475	0.0477782583528455	-0.142925350658127	0.316318484502566	7.14009577269134	0.467753743922308	2.68644269447985	19.3146933869987	-3.82377300195525	-12.8772840876355	-19.1637789400693	-7.16986219514992	GOOD	BAD
0.00753176014741277	0.040333256637147	0.177562790114589	0.0770518598534732	-0.991707667688575	0.967760635423985	-0.00284251034725124	-0.0198826326815205	-0.170400549758207	0.201423436287534	0.0878651732923538	-0.025765708211738	7.39626149366763	0.3897104	2.65897109018717	19.2916025370775	-3.82362330072917	-12.8772840876355	-19.1637789400693	-7.16986219514992	GOOD	GOOD
0.00869009644753221	0.0366257443440984	0.173229113449496	0.0817868348229832	-0.987806632513299	0.963210511251739	-0.00147988445284762	-0.0113145624890992	-0.0412803071482443	0.0345727612085289	0.129859872445192	-0.243247612708778	6.23047793695254	0.538333803934542	2.32125869447985	19.0077433869987	-3.82178300195525	-12.7649019326381	-19.0492178914003	-7.17165711595077	GOOD	GOOD
0.00760156995863092	0.0335132341162702	0.175831064365998	0.0847575489244212	-0.990131306413345	0.964346396938067	0.000835630096471628	-0.00327285937400202	0.1199303120273	0.0345194456307791	-0.0287489941017608	-0.0104793101941077	4.76221174666191	0.860177131622921	2.32125869447985	19.0077433869987	-3.82178300195525	-12.5085040876355	-18.7878489400693	-7.17575219514992	GOOD	GOOD
0.0081895764595737	0.03108136963553	0.175900194726163	0.0771035032812144	-0.991336134448623	0.967113410870045	0.00267376229836696	-0.0124916421448991	0.00608809871574404	0.0345674339915207	0.088308099628519	0.10525620932082	4.97337208317338	0.709211374397752	2.32125869447985	19.0077433869987	-3.82178300195525	-12.5085040876355	-18.7878489400693	-7.17575219514992	GOOD	GOOD
0.00804370749261771	0.0292759941172293	0.180146616499074	0.0766769345301424	-0.988702975163673	0.969754136985957	3.88599666186883e-05	-0.00614243956228562	0.00611262865949976	0.034575721145641	0.138612007237367	0.0472363812777333	5.39327356668308	0.470460613940654	2.32125869447985	19.0077433869987	-3.82178300195525	-12.5085040876355	-18.7878489400693	-7.17575219514992	GOOD	GOOD
0.00833133870255986	0.027902369963489	0.177373440799231	0.0766181267634973	-0.984069715164188	0.972106285240112	-0.00313911461886951	-0.00354425739994526	-0.00518064413652885	0.0454303107224982	0.0773951634833198	-0.555441596189255	5.76215262846963	0.583126867123668	2.35441571423193	19.0356130286394	-3.82196368475982	-12.5085040876355	-18.7878489400693	-7.17575219514992	GOOD	GOOD
0.00701699336528644	0.026694296381004	0.175675595739787	0.0811228139427137	-0.986831027536874	0.97137802854567	-0.00445728686140559	0.00266576036702787	-0.11783853546947	0.126336203420814	0.0219164018841507	-0.754483838336101	5.666128	0.622399853177986	2.68644269447985	19.3146933869987	-3.82377300195525	-12.5786120010576	-18.7882005142166	-7.25641813657113	GOOD	GOOD
0.00733956378181855	0.025463904787143	0.173582150168475	0.0816086567897334	-0.992452984444985	0.971471246834916	-0.00279409554370658	0.00499746340073953	-0.105790051316896	-0.163455151149667	0.0159662336163227	-0.9568169	5.64366307151223	0.607998601476494	2.68644269447985	19.3146933869987	-3.82377300195525	-12.8913740876355	-18.7897689400693	-7.61628119514992	GOOD	GOOD
0.00669819851349262	0.0242136694639405	0.179598563205699	0.078319396113252	-0.988471967128949	0.971749011434172	-0.00249344137480186	-0.00656017532499635	0.00616507688599425	-0.296237572207258	-0.0148005678508599	-0.86838202426919	5.62110296888567	0.730613302927796	2.68644269447985	19.3146933869987	-3.82377300195525	-12.8913740876355	-18.7897689400693	-7.61628119514992	GOOD	GOOD
0.00684552062841936	0.02309235221162	0.180971785930196	0.0791638664383642	-0.991371152551893	0.971183032225267	-0.00250504992896965	-0.0110615799860442	0.018936578270969	-0.0132136751415211	0.173199346377846	-0.456962827635922	5.92315349374432	0.620488351804698	2.68644269447985	19.3146933869987	-3.82377300195525	-12.8913740876355	-18.7897689400693	-7.61628119514992	GOOD	GOOD
0.00591530375661571	0.0222661478451944	0.178674604498415	0.0749117588287414	-0.993480164557297	0.968961581065989	0.000299151078872888	-0.00460129563892778	0.130116744324886	0.088205872076024	-0.0872439681918742	-0.0884038390977187	5.93600883029679	0.517751054560684	2.64775430238985	19.2821744323018	-3.82356217700054	-12.8913740876355	-18.7897689400693	-7.61628119514992	GOOD	GOOD
0.00594552183671387	0.0218495282727284	0.183948615505284	0.0766673440238038	-0.989196165317886	0.968696909873196	0.00143079030284396	0.00391812425980814	0.109725785626128	0.0343388971521721	0.0216002403743179	0.416400090901154	5.51590752161945	0.371784855821876	2.32125869447985	19.0077433869987	-3.82178300195525	-12.8045948848089	-18.7013048412581	-7.61766746920652	GOOD	GOOD
0.00600318747747825	0.021920506423133	0.177093060200587	0.0797618024523757	-0.98949014367312	0.97168041822189	0.0033971165199368	0.00832235705586826	-0.0351453459673089	0.0209139717915958	0.0215026800729815	0.744456802385341	4.97071565350101	0.541600335804215	2.32125869447985	19.0077433869987	-3.82178300195525	-12.5226040876355	-18.4138389400693	-7.62217219514992	GOOD	GOOD
0.00516737596888045	0.0225520036424975	0.178521653213538	0.0812034193369637	-0.992257147407111	0.974457629325894	0.00347523144655711	0.000682333343469388	0.129809629289254	-0.078989504049066	0.0144504908008936	1.11986850638938	4.81049815584607	0.6335629	2.32125869447985	19.0077433869987	-3.82178300195525	-12.5226040876355	-18.4138389400693	-7.62217219514992	GOOD	GOOD
0.00469551821051827	0.0237998173414606	0.179302629532471	0.0818450068314057	-0.990665478722794	0.97827552637611	0.000357361446495811	0.00036554703776632	0.100478455082499	-0.0257220743668207	-0.0250854253830046	1.36319009183889	4.82271294855193	0.698589921231196	2.32125869447985	19.0077433869987	-3.82178300195525	-12.5226040876355	-18.4138389400693	-7.62217219514992	GOOD	GOOD
0.00508547849228954	0.025642983593828	0.175673109940555	0.0805983824700155	-0.991209211163531	0.974648467585887	0.00285845170075619	-0.00133817510500846	-0.133130361622786	-0.0111348819708372	0.0749941120481729	1.20374055893365	4.68935691102027	0.860523485810486	2.36549226498904	19.0449232592488	-3.82202404429366	-12.5226040876355	-18.4138389400693	-7.62217219514992	GOOD	GOOD
0.00456542530049301	0.0279284693441024	0.176995939589579	0.0838666106635458	-0.988949430624084	0.975864626446484	-0.000740124846732327	0.00322958909508812	-0.203543522707393	0.0721133499355704	0.0214159166469834	0.900073306467296	4.53013116354268	0.798926532009106	2.68644269447985	19.3146933869987	-3.82377300195525	-12.519749395598	-18.6292287603346	-7.62138305822718	GOOD	GOOD
0.00497563560593983	0.0303907784292424	0.175113089731929	0.0799962711807125	-0.988071205534046	0.977053771231346	-0.00245992366291788	0.00151524028854232	0.0599496570052196	-0.108784764949753	0.00575850093875433	0.517437111487285	4.37827306343748	0.7554892	2.68644269447985	19.3146933869987	-3.82377300195525	-12.5126740876355	-19.1630689400693	-7.61942719514992	GOOD	GOOD
0.00545825206211596	0.0327440203326769	0.179663263254183	0.0824781822558853	-0.987909704788776	0.971397759018365	0.00216884583255583	-0.000680700246703119	-0.00215909128552234	-0.234801344454853	-0.0688884747176686	0.267157226462969	4.19740196432184	0.717887846611311	2.68644269447985	19.3146933869987	-3.82377300195525	-12.5126740876355	-19.1630689400693	-7.61942719514992	GOOD	GOOD
0.00419100351281544	0.034755626020173	0.181446506258937	0.0783694424522203	-0.98976958019689	0.967431188302006	-0.000256875104841359	0.00401471746168122	-0.0559406646073447	-0.00957534593697266	0.151170021531904	0.115598369606894	4.12025900159292	0.614125322182096	2.68644269447985	19.3146933869987	-3.82377300195525	-12.5126740876355	-19.1630689400693	-7.61942719514992	GOOD	GOOD
0.00440940078589354	0.0362594973626492	0.178857565001413	0.0768788252191404	-0.990009970511161	0.967228670989023	0.00195219185398462	0.00291364109793514	-0.0474989669815042	0.0864822193319112	0.203886441479808	0.116996373174464	4.17496779890005	0.552525177699243	2.73680082753497	19.3149264173573	-3.82405917958868	-12.5126740876355	-19.1630689400693	-7.61942719514992	GOOD	GOOD
0.00653897136474194	0.0371569031907001	0.178546310584143	0.0801947432540515	-0.98676656965805	0.965957672001833	-0.00182207483569769	0.00251044508881899	-0.0198358778167818	0.00936359152934523	0.178262316897798	0.118070324397091	4.50657180003193	0.5116366	3.05597569447985	19.3164033869987	-3.82587300195524	-12.643971312251	-19.0364356678856	-7.74793997562242	GOOD	GOOD
0.00630895563229453	0.0374291025349025	0.179050890976164	0.0750321542401403	-0.990030135829332	0.964892855388711	-0.00259274002024354	0.00274895856113589	-0.158546524852549	-0.13213152206205	0.0277432352363903	0.2816207	4.66216835792995	0.490292026091886	3.05597569447985	19.3164033869987	-3.82587300195524	-12.8991940876355	-18.7902789400693	-7.99775019514992	GOOD	GOOD
0.00475106865685124	0.0371181071402967	0.176281889668574	0.0769415607403486	-0.989216823439702	0.966686841197115	-0.00190563318467179	0.00729607227575203	-0.00931990341127091	-0.0355907717091539	0.076514472350653	0.214638739106568	4.69574680041486	0.428691886932187	3.05597569447985	19.3164033869987	-3.82587300195524	-12.8991940876355	-18.7902789400693	-7.99775019514992	GOOD	GOOD
0.00393643827656316	0.0362804749998991	0.182081915911423	0.0833668751260986	-0.985217221937032	0.966132529411112	-0.00241423623611398	0.0105454053468834	-0.0495236662700895	-0.0255273109717199	-0.0280482682409443	0.187755922533998	4.59999870158313	0.3897104	3.05597569447985	19.3164033869987	-3.82587300195524	-12.8991940876355	-18.7902789400693	-7.99775019514992	GOOD	GOOD
0.00364760249979188	0.0349979163866405	0.180175281278758	0.0796321874692875	-0.98654041086461	0.965472258410421	-0.00088695854184916	0.0107419204345512	0.167595742629845	0.0828973919999611	0.0694883695240388	0.49471676802858	4.40410743558294	0.445522960797356	3.05597569447985	19.3164033869987	-3.82587300195524	-12.8991940876355	-18.7902789400693	-7.99775019514992	GOOD	GOOD
0.00387388138382392	0.0334315360387907	0.180704407383546	0.0813817935658498	-0.991943532497341	0.968139899057499	-0.00193796738066359	0.0104943972453092	0.0237078674932103	-0.0140849001704841	0.0263831718510531	0.830131742805628	4.03296482995901	0.555299955313901	2.72236935376219	19.037609347888	-4.17057862110112	-12.8998992696027	-18.737126381369	-7.99794486510144	GOOD	GOOD
0.00374266671425331	0.0318134365974066	0.182168019759718	0.0807426483336139	-0.988139074454789	0.971496613964048	-0.00425136066159659	0.0109422160915767	0.00605425126584018	-0.080125786288062	-0.0347134618615459	0.7769958	4.00084601679197	0.4506735	2.68730169447985	19.0083033869987	-4.20681300195525	-12.9041640876355	-18.4156689400693	-7.99912219514992	GOOD	GOOD
0.00311700459327973	0.030376774272953	0.181865457864265	0.0784353872297824	-0.991665206532525	0.969648322595535	-0.00424056885659994	0.0105824503813745	0.0625462708349992	0.188026495316073	-0.0957255720986953	0.716510387112833	4.12757553494216	0.430823859882722	2.68730169447985	19.0083033869987	-4.20681300195525	-12.9041640876355	-18.4156689400693	-7.99912219514992	GOOD	GOOD
0.00314851523996309	0.0293164834797606	0.181862688098893	0.0777625038995112	-0.987657453714797	0.973166552603677	-0.00670843047478087	0.0156877659018664	0.124623234627442	-0.0599928822632392	0.0103278134532963	0.351832690175252	4.15269909064493	0.370988344563594	2.68730169447985	19.0083033869987	-4.20681300195525	-12.9041640876355	-18.4156689400693	-7.99912219514992	GOOD	GOOD
0.00375025848516398	0.0288123781780649	0.181853203000381	0.0790588262906251	-0.986346281784309	0.973642012709085	0.000710739539050314	0.0108539057474418	-0.0404713414639497	-0.0306684215704863	-0.0350052114189818	0.118594823975679	3.51299875280029	0.561405953756217	2.68730169447985	19.0083033869987	-4.20681300195525	-12.9041640876355	-18.4156689400693	-7.99912219514992	GOOD	GOOD
0.00358449592641082	0.0290665245968957	0.17995839051466	0.0827517730535759	-0.991529961861432	0.972326956439158	-0.00145796889978674	0.0127114877704443	-0.112835144791492	0.0296337658368036	-0.152075964331824	0.183649497620737	3.228734	0.48797584444701	2.69051092138081	19.0093706757616	-3.85448810023944	-12.9051266153575	-18.3429728695143	-7.99938863679556	GOOD	GOOD
0.00418881566070683	0.0302934494106826	0.177164533801389	0.0803060377653039	-0.987107488025642	0.969328657088161	-0.00513043072562281	0.0028710760635657	0.0537986382054258	-0.0765889907977855	0.00701836365864093	-0.00406125976180766	3.29995101159451	0.439585317633115	2.69078969447985	19.0094633869987	-3.82388300195525	-12.9091240876355	-18.0410589400693	-8.00049519514992	GOOD	GOOD
0.00393089366269041	0.0326317574566646	0.176023092150936	0.0809656699932716	-0.987130512663888	0.966182322203924	-0.00618030745749043	0.00330266833550416	0.0108153670255508	0.0254875420843507	0.0210284254480315	-0.12521081162676	3.576934	0.5811440821304	2.69078969447985	19.0094633869987	-3.82388300195525	-12.9091240876355	-18.0410589400693	-8.00049519514992	GOOD	GOOD
0.0047937539408448	0.0360100452140058	0.179179696530166	0.078367488141986	-0.985874653912679	0.963205029286663	-0.0121610737141344	0.00326486102700432	0.00620125529363977	-0.0773113744370981	-0.0355567637533971	0.0557479650511626	3.49845580967365	0.375970360906079	2.69078969447985	19.0094633869987	-3.82388300195525	-12.9091240876355	-18.0410589400693	-8.00049519514992	GOOD	GOOD
0.00446566115127809	0.0400601321723726	0.181640028910045	0.0836496380229674	-0.983490966275222	0.964178554254741	-0.00977315098710891	0.012400075253664	-0.166999136242887	-0.0297099981594075	-0.153385785872659	0.314341625443926	3.1329490653011	0.3287472	2.69078969447985	19.0094633869987	-3.82388300195525	-12.9091240876355	-18.0410589400693	-8.00049519514992	GOOD	BAD
0.00477165587325828	0.0441493961040459	0.182715183133764	0.0827021386871926	-0.986047496844322	0.96651632761784	-0.00692380207401348	0.0121795296745186	0.168011181735923	0.0305392172918909	0.0663485580156336	0.295942550780287	2.80821092175779	0.403810440193595	2.00448197454614	18.6637128912421	-3.82008601246979	-12.8191390291259	-18.2255355746187	-8.22012463649753	GOOD	BAD
0.00513022263211612	0.0475412099002195	0.183291820455626	0.0785013862456117	-0.987186554435294	0.966933448971447	-0.00562760727736353	0.0142728062806698	-0.0404469308064553	0.0907958151092636	0.0250747159707496	0.513412803226291	2.83895529187476	0.58661476262622	1.95694269447985	18.6397633869987	-3.81982300195525	-12.5437140876355	-18.7901789400693	-8.89236319514992	BAD	BAD
0.00484673653240109	0.0496270137612166	0.181959093025026	0.0772907152076821	-0.987248817624954	0.974693358867851	-0.00855287406844428	0.0166906896702738	0.00265732685821745	-0.0186022144338269	0.136047440138164	0.4673864	3.14766343120609	0.483248586119613	1.95694269447985	18.6397633869987	-3.81982300195525	-12.5437140876355	-18.7901789400693	-8.89236319514992	BAD	BAD
0.00483781098682961	0.0501117725054605	0.181391836708266	0.0804386906181463	-0.98357411318616	0.976384444260415	-0.00565755656780431	0.0172518723367221	-0.0522333560349117	-0.0256493943464389	0.0280237058456359	0.450197553777987	3.37061534027534	0.60644518753227	1.95694269447985	18.6397633869987	-3.81982300195525	-12.5437140876355	-18.7901789400693	-8.89236319514992	BAD	BAD
0.00491566239524205	0.0490821832640208	0.179952767886503	0.0787725914022099	-0.98975251294974	0.972808778358593	-0.00967561353405228	0.0131642087279235	0.0617267455458394	-0.0826261842228424	0.0789972387335315	0.4054645	3.33690616458708	0.694526	1.95694269447985	18.6397633869987	-3.81982300195525	-12.5437140876355	-18.7901789400693	-8.89236319514992	BAD	BAD
0.00517202772877683	0.0469605911118408	0.177978519006151	0.0837242586220983	-0.985007101778492	0.972454381237685	-0.00756995404235291	0.0131266935429044	-0.0494948786847982	0.142705349828294	0.0242945796082551	0.442423586391217	3.40891009960107	0.730912840964678	2.99423925871828	19.2804227160745	-4.61407064493952	-12.5437140876355	-18.7901789400693	-8.89236319514992	BAD	BAD
0.00514357595177787	0.0443329867847629	0.184003948685844	0.0785146019167517	-0.987138976825126	0.969584787481786	-0.00605189077179076	0.0129193228383526	-0.0555592851390858	-0.074525889832124	-0.0948987958104745	0.47192545583152	3.19713600463707	0.8164523	3.04841569447985	19.3138833869987	-4.65555300195525	-12.5437140876355	-18.7901789400693	-8.89236319514992	GOOD	BAD
0.00537522721579895	0.0417256864482383	0.178644057807724	0.0814196118529474	-0.98718083270496	0.967826633582785	-0.00658883211263792	0.0153555149416844	-0.114770362047662	0.144266149945153	-0.100510905794952	0.244674647825357	2.95953818150788	0.79698487796689	3.04841569447985	19.3138833869987	-4.65555300195525	-12.5437140876355	-18.7901789400693	-8.89236319514992	GOOD	BAD
0.00550202906620544	0.0394889119957488	0.180266146610058	0.0787987081976555	-0.992304455095129	0.966491796959605	-0.00598653834118314	0.016543674719394	-0.117363156055018	-0.0760017618992364	0.133499118870601	0.0135126422185016	2.78484425849928	0.795697937365389	3.04841569447985	19.3138833869987	-4.65555300195525	-12.5437140876355	-18.7901789400693	-8.89236319514992	GOOD	GOOD
0.00583404967235429	0.037801749338309	0.179955189005499	0.0749119324766254	-0.98930968791304	0.9687710910517	-0.00464910139680192	0.0150926762112235	0.121243309543627	-0.0855039249252882	0.0258720241695862	-0.0701237070710727	2.53113575886844	0.794450110520835	3.04841569447985	19.3138833869987	-4.65555300195525	-12.5437140876355	-18.7901789400693	-8.89236319514992	GOOD	GOOD
0.00613024072757936	0.0367056699722977	0.181360126143827	0.0738513246929692	-0.990601682837527	0.969763128389709	-0.0042175296671783	0.0154899208937445	0.0705840127160232	-0.0274335484972747	0.0802003203220376	-0.173543936860952	2.3959220194204	0.654938254968241	3.05991709624485	19.0214945137085	-3.85425100748353	-12.5464559966895	-18.7903612665025	-9.02611681470634	GOOD	GOOD
0.00616402698305789	0.0361332909467346	0.174736982455249	0.078896466224669	-0.985883091936687	0.967228183872421	-0.000785622555488913	0.0201763108810099	-0.111616741040207	-0.199949999179601	0.0232479468654865	-0.236112896590738	2.358237	0.694526	3.06032269447985	19.0111833869987	-3.82599300195525	-12.5515340876355	-18.7906989400693	-9.27383219514992	GOOD	GOOD
0.00620939761846243	0.035948063327874	0.178323680099152	0.0762910028182678	-0.991403755150575	0.969771344102901	-0.00116367534469027	0.0226879676519592	-0.117315654093885	-0.088661167811161	0.0213503361558659	-0.238867597212698	2.37548545043156	0.622048655060724	3.06032269447985	19.0111833869987	-3.82599300195525	-12.5515340876355	-18.7906989400693	-9.27383219514992	GOOD	GOOD
0.00625609951271705	0.0360016505846021	0.181250407334474	0.079583410647808	-0.990613998521511	0.969148521156801	-0.003151214818829	0.0195633891933736	0.124382057710395	-0.0266773836310542	-0.097549730888494	-0.143663754314858	2.40861436361061	0.466757855782126	3.06032269447985	19.0111833869987	-3.82599300195525	-12.5515340876355	-18.7906989400693	-9.27383219514992	GOOD	GOOD
0.00615144401143134	0.0361868111237472	0.17892863249045	0.0810557568428122	-0.988202481289558	0.969032634876735	-0.000877957747138462	0.0173833500843408	-0.111822079705763	-0.0839476549384726	-0.0409871649667353	-0.08991057	2.358237	0.5725998	3.06032269447985	19.0111833869987	-3.82599300195525	-12.5515340876355	-18.7906989400693	-9.27383219514992	GOOD	GOOD
0.00647126328972057	0.0364594272119394	0.178867543807278	0.0801367929394511	-0.990993243199948	0.965407390570596	-0.00320216125709126	0.0187968706944196	0.125823501364153	0.0327841632451818	-0.278651619667856	-0.0615209642498866	2.32276131140208	0.544649756696113	3.05263496735254	19.3094899605478	-4.20154965641353	-12.6074557531107	-18.7908196716929	-9.21484379360922	GOOD	GOOD
0.00647434743396131	0.0368246021337283	0.177991734307063	0.0753001928411937	-0.989196782511178	0.962018667701706	-0.00566120895923396	0.0177877710394625	0.00854684577361828	-0.0832909465862586	-0.103234253413164	0.116074414588198	2.14505350578288	0.359850977404855	3.05248669447985	19.3152433869987	-4.20879300195524	-12.9174540876355	-18.7914889400693	-8.88784519514992	GOOD	GOOD
0.00636041182336622	0.0372948748933482	0.179785176205441	0.082956863955683	-0.99004990852808	0.966584949655818	-0.00239992137046845	0.0187731155634641	0.00655081716497207	-0.0258612215789102	0.0802352548138833	0.2196988	2.22200596275424	0.249185265956197	3.05248669447985	19.3152433869987	-4.20879300195524	-12.9174540876355	-18.7914889400693	-8.88784519514992	GOOD	GOOD
0.0063817930100914	0.0378480593905144	0.180321643630173	0.0811342487512932	-0.990085363775773	0.970996196750581	-0.00764536896170192	0.0183054525904654	0.129219384393214	0.0938935235763147	0.0223185508953141	0.231099944503184	2.09404847105137	0.360876580590322	3.05248669447985	19.3152433869987	-4.20879300195524	-12.9174540876355	-18.7914889400693	-8.88784519514992	GOOD	GOOD
0.0064514725028598	0.0384183279092907	0.179819556906791	0.0830421357852811	-0.989105182946911	0.970965574448545	-0.00328867313958945	0.0234526292797574	-0.0542668260487342	0.0949852928613563	0.0217733964958314	0.257525304910929	1.96329526599576	-0.0133092276856976	3.05248669447985	19.3152433869987	-4.20879300195524	-12.9174540876355	-18.7914889400693	-8.88784519514992	GOOD	GOOD
0.00667515661446321	0.0389304252593431	0.178860679472665	0.0840006979643643	-0.984764039011181	0.972610938225034	0.000895615188994902	0.0269970480343536	0.129660202682757	0.0349717280995401	-0.160282528199125	0.157777	2.010038	0.0973942066150583	2.69386128071099	18.6445461469493	-4.20695986976516	-12.9166011463067	-18.7145581429636	-8.79687674706516	GOOD	GOOD
0.00652141331655845	0.0393575163634769	0.179891931260751	0.0776979647070762	-0.989633170832188	0.972582895121876	-0.00223203156734189	0.0228553998564095	0.0683709549942411	0.0347598503722016	-0.100108108118091	0.197803200271035	2.03504629518844	0.13272231501385	2.69251769447985	18.6420333869987	-4.20695300195525	-12.9132940876355	-18.4162789400693	-8.44417019514992	GOOD	GOOD
0.00673595984566429	0.0397451823576257	0.176467474056743	0.0790910552583338	-0.987198983791814	0.970622615689964	-0.00157184845891142	0.024885613675034	0.00641252455696255	-0.145420065214609	-0.221254771719388	0.301580487435785	2.0474502253897	0.0711238956997052	2.69251769447985	18.6420333869987	-4.20695300195525	-12.9132940876355	-18.4162789400693	-8.44417019514992	GOOD	GOOD
0.00660452197591365	0.0401725853253069	0.17647447679352	0.0776500685704521	-0.991540242415011	0.969135713432998	-0.00230478915801521	0.0261658506550098	0.00534615686516913	-0.025464060075942	0.0216998074990153	0.172408735104901	1.72305342002161	-0.0192840473648419	2.69251769447985	18.6420333869987	-4.20695300195525	-12.9132940876355	-18.4162789400693	-8.44417019514992	GOOD	GOOD
0.00657759699442378	0.0407103483961143	0.179844102873065	0.0791777896815577	-0.991991883000653	0.969144113604409	-0.00104962642305827	0.0288962397640893	-0.178447464295258	-0.0243264437997524	-0.0393844559622055	0.204418809349528	1.48849023380997	-0.113827524981013	2.69250314575826	18.6451269267992	-4.20372778275329	-12.9132940876355	-18.4162789400693	-8.44417019514992	GOOD	GOOD
0.00672678614667274	0.0414262276330119	0.178834665542812	0.0810515471057765	-0.98765664301577	0.969673585772761	-0.00516747172290715	0.025722513873593	-0.0562409927677712	0.0948551478730768	-0.0990562560080489	0.141850997430633	1.38826821791739	-0.0231066448442729	2.69078969447985	19.0094633869987	-3.82388300195525	-12.9143640184562	-18.5127810418137	-8.55828114632786	GOOD	GOOD
0.00679998336133285	0.0423992696994811	0.175046958106661	0.0781018657252012	-0.986783952079719	0.970940716993054	-0.00584545912505827	0.0194190459782278	-0.115617953928131	0.092260324186012	-0.0378732868908936	0.0627095347932771	1.63486917057159	-0.110009291074892	2.69078969447985	19.0094633869987	-3.82388300195525	-12.9174540876355	-18.7914889400693	-8.88784519514992	GOOD	GOOD
0.00681388829378895	0.0436842475101963	0.176985512277119	0.0787636664241815	-0.991901598785498	0.971033211865904	-0.00720465847202421	0.0218677367526073	0.00433403277789449	-0.082442379555456	0.0222792436567225	-0.0452087943239857	1.73601063006475	0.02393157	2.69078969447985	19.0094633869987	-3.82388300195525	-12.9174540876355	-18.7914889400693	-8.88784519514992	GOOD	BAD
0.00716208647383629	0.0452571893873815	0.180177396393488	0.0864054731385085	-0.985786300043289	0.972983862003556	-0.00847168463915795	0.0252931634061033	-0.117465908516509	0.0922813567022226	0.0209560860645586	-0.107774487270465	1.79464702314365	0.0591062424187518	2.69078969447985	19.0094633869987	-3.82388300195525	-12.9174540876355	-18.7914889400693	-8.88784519514992	GOOD	BAD
0.00660676026048387	0.0470082031473448	0.175448900928101	0.0834390768031812	-0.990082556181077	0.974042179957192	-0.00838609732432399	0.0251265600306116	-0.114600511969549	-0.026826706675884	-0.0372462764398562	-0.133321609185068	1.92267965682128	0.236978809501934	2.68194130173868	19.0094222017246	-3.82383271760899	-12.9174540876355	-18.7914889400693	-8.88784519514992	BAD	BAD
0.00685368732676535	0.0487666194116402	0.177350864686954	0.0818504561277577	-0.992411327435497	0.970810004602115	-0.0042447513955008	0.0223545497786647	0.00640424002150714	-0.0887728608900372	0.0205710607785228	-0.109069434492014	2.16201528954248	0.394086780395204	2.32125869447985	19.0077433869987	-3.82178300195525	-12.8033520650149	-18.6751777725886	-8.88966789436153	BAD	BAD
0.00692192875342689	0.0503352121773809	0.177050840890163	0.074972170711608	-0.990650454797931	0.970226897369077	-0.00321758026089942	0.0247828848021079	0.00446602080084976	-0.202104861077487	-0.0387233982272821	-0.112222696289501	2.20504788963313	0.306780546549586	2.32125869447985	19.0077433869987	-3.82178300195525	-12.5486740876355	-18.4155689400693	-8.89373619514992	BAD	BAD
0.00720510193725566	0.0515533616015862	0.178737591242422	0.0829315659887045	-0.991901014524751	0.970464886103786	-0.00452920007126356	0.0238999594425005	-0.0534042932702437	-0.0854266418875883	-0.0387501357039045	-0.0688923199152404	2.06860150780041	0.349440060455629	2.32125869447985	19.0077433869987	-3.82178300195525	-12.5486740876355	-18.4155689400693	-8.89373619514992	BAD	BAD
0.00744333097287552	0.0523622982760887	0.176335834040061	0.0796033782070234	-0.989555481789634	0.96661479824852	-0.0059461024994285	0.0282931086394642	0.00202899628404187	-0.0832097775651781	-0.0365410225916412	-0.109634843133697	1.872909120894	0.247012000399656	2.32125869447985	19.0077433869987	-3.82178300195525	-12.5486740876355	-18.4155689400693	-8.89373619514992	BAD	BAD
0.00740328359775071	0.0528237628281117	0.173642516959359	0.0800462374182092	-0.988602470927278	0.968496141055528	-0.00831999569559114	0.0289662116476514	-0.112489233486334	-0.0229715174511076	0.0174097446918601	-0.00624588522290504	1.69949436080918	0.142602527787925	2.33558318857976	19.0077653016828	-3.83685052124475	-12.5486740876355	-18.4155689400693	-8.89373619514992	BAD	BAD
0.00744887843184356	0.0530849586854209	0.177048408504359	0.0805495295546481	-0.988460261560701	0.971504529116894	-0.00650007406799401	0.0225591309707423	0.0039297215957346	0.0372649560977667	-0.099718122060491	0.0563219808936179	1.6828210597905	0.00188943949364032	2.68730169447985	19.0083033869987	-4.20681300195525	-12.5504674497432	-18.2801230974922	-8.89423226224908	BAD	BAD
0.00759299611970007	0.0533135931702523	0.179670424442678	0.080182521426272	-0.984924371372267	0.972041251392657	-0.00446682663860283	0.025156140407817	-0.0554504170264248	0.0839494426027214	-0.0995627650927258	-0.0331383317362013	1.66806074559122	-0.000746939230496978	2.68730169447985	19.0083033869987	-4.20681300195525	-12.5536340876355	-18.0409589400693	-8.89510819514992	BAD	BAD
0.00780533615747261	0.0536544855924891	0.174962387406666	0.0813917725128603	-0.9876584769423	0.970360990940503	-0.00582000409913641	0.0305637929875684	-0.0465128836946305	-0.136928589321324	-0.0878288960231676	-0.321198255154915	1.56114188037988	0.0848947	2.68730169447985	19.0083033869987	-4.20681300195525	-12.5536340876355	-18.0409589400693	-8.89510819514992	BAD	BAD
0.00774960534845219	0.0542236248133374	0.175093039221487	0.0791492742835782	-0.988116544686519	0.974176143209456	-0.0079904734302346	0.0204734719504162	0.120769919405061	0.0255215580269208	0.125407596378827	-0.151814872031819	1.78623011570397	0.0674717243684962	2.68730169447985	19.0083033869987	-4.20681300195525	-12.5536340876355	-18.0409589400693	-8.89510819514992	BAD	BAD
0.00765592958423916	0.0550895195979522	0.177034066646195	0.0808058398354376	-0.987552313208056	0.971547067861873	-0.011344462479549	0.0138121814031145	-0.0489031924074948	-0.135827691259502	-0.208190031268138	0.172226445273336	2.63911459293128	-0.0463790268825679	2.68730169447985	19.0083033869987	-4.20681300195525	-12.4967671171009	-18.0982767003293	-8.95408115101749	BAD	BAD
0.00773743504369492	0.0562420628308226	0.178610931029475	0.0847554367881999	-0.98614264555193	0.968446773538395	-0.00883088612013391	0.0205079589444009	0.0647363998227486	0.0417845470608556	0.0259430971594803	-0.0797696327730396	2.95311555951725	-0.0181232987735209	2.68730169447985	19.0083033869987	-4.20681300195525	-12.1827540876355	-18.4147789400693	-9.27972319514992	BAD	BAD
0.00808921514679193	0.0576096188382473	0.175101361877817	0.0810965615165507	-0.993214109870266	0.96660945500542	-0.00543758845586011	0.0323044785690141	0.00258016027234309	0.155125471955722	0.0723247423760205	0.0367446807586052	1.43454711582496	0.400332242792552	2.68730169447985	19.0083033869987	-4.20681300195525	-12.1827540876355	-18.4147789400693	-9.27972319514992	BAD	BAD
0.00857064201726704	0.0591179357994283	0.177839105922729	0.0819570270105292	-0.989966690948464	0.963365562003162	-0.00290996227065343	0.0336123795753236	-0.0438709453925106	0.143702811552161	-0.0763478587587348	0.3435426	0.885977981307682	0.439418103837703	2.68730169447985	19.0083033869987	-4.20681300195525	-12.1827540876355	-18.4147789400693	-9.27972319514992	BAD	BAD
0.00836825942112296	0.0607282366562657	0.177476428200521	0.080706653321473	-0.988464187040395	0.962531335456345	-0.00549912334873931	0.0221509466775518	0.101404024671356	-0.0292244533019513	0.253858174146739	0.246915464540144	0.91585915685874	0.306470726671059	2.68730169447985	19.0083033869987	-4.20681300195525	-12.1827540876355	-18.4147789400693	-9.27972319514992	BAD	BAD
0.00898241229771953	0.0624282643463345	0.178518385011082	0.0823022639267513	-0.986207598786164	0.959864402140148	-0.00698950056360037	0.0274176523202217	-0.286198542887097	-0.0726577003883214	0.0873170835135133	-0.228182302562181	1.34622487750092	-0.0495595193815799	2.6618908575025	19.0082645115969	-4.18008408059522	-12.2585385964154	-18.4920307230851	-9.27851259115507	BAD	BAD
0.00919020971382684	0.0642065960071167	0.180210244942526	0.0789767440834504	-0.986359745781197	0.961346187327331	-0.0120978044256873	0.0347637808546225	-0.0466063675897833	0.0951834014562358	0.135039657538586	-0.630350445261351	0.860537668723662	-0.11116095953324	2.32125869447985	19.0077433869987	-3.82178300195525	-12.5515340876355	-18.7906989400693	-9.27383219514992	BAD	BAD
0.00905757426064852	0.0660566927968077	0.177920480698738	0.0770870357885912	-0.988138649077713	0.95978537828698	-0.00489783993158594	0.031436245959155	0.0635869454499265	0.0724136865794054	0.0310223380582343	-1.03275766953063	0.0851059979791193	-0.0761482635103667	2.32125869447985	19.0077433869987	-3.82178300195525	-12.5515340876355	-18.7906989400693	-9.27383219514992	BAD	BAD
0.00927465540316202	0.0679955055050815	0.177665336565218	0.0819013802406928	-0.993125268137228	0.959093590150288	-0.00341123359372139	0.0289392299410068	-0.00337249220924397	-0.196004621499078	0.1388363329062	-0.97801977477877	-0.529680613695105	0.149077030850522	2.32125869447985	19.0077433869987	-3.82178300195525	-12.5515340876355	-18.7906989400693	-9.27383219514992	BAD	BAD
0.00945802152565284	0.0700470109169021	0.181199027272084	0.0801938587400829	-0.989975614955696	0.964231226631467	-0.00312718109988077	0.0219177495755619	-0.117516595908131	-0.07516899561242	0.0725730629893852	-0.601273658507725	-0.456690138150052	-0.0671799705080165	2.32125869447985	19.0077433869987	-3.82178300195525	-12.5515340876355	-18.7906989400693	-9.27383219514992	BAD	BAD
0.00991285920689623	0.0721978999202752	0.179573173531141	0.0802926186395865	-0.9936950626419	0.964121113674401	-0.00491960464483459	0.0208866641673204	-0.117394733334945	0.0199473995864047	-0.0289520122220427	-0.33378375077072	-0.399233490598163	-0.111827241940001	2.32059268676328	19.0335864582469	-3.85431929776701	-12.5515340876355	-18.7906989400693	-9.27383219514992	BAD	BAD
0.00984496538141183	0.0743588916447904	0.177218321381743	0.0770633536967084	-0.990728703779087	0.962262859774544	-0.00207123572941472	0.0190145091540183	-0.100983075736839	-0.129156268638526	0.0717172661529161	0.100349353066585	-0.656564060232398	0.0893193952158632	2.31342269447985	19.3118033869987	-4.20459300195525	-12.5541967670196	-18.5897993783209	-9.27456825304613	BAD	BAD
0.00996909799685883	0.0763650857886882	0.179373511419474	0.0809146186528619	-0.987103781774566	0.958919863627588	-0.00200181357563144	0.0231225834701714	0.0516162430723495	0.0243444564135796	-0.0339551927419611	0.36787759903102	-1.31777079076677	0.2677841	2.31342269447985	19.3118033869987	-4.20459300195525	-12.5614640876355	-18.0414789400693	-9.27657719514992	BAD	BAD
0.0103783019295019	0.0780418950823603	0.174842633549819	0.0789281122983133	-0.986351530878859	0.961316876565806	-0.000105788014285582	0.026333588062937	-0.111478460658388	-0.0737814975593854	0.021424908616332	0.644915792352807	-1.92078126256129	0.250165982678152	2.31342269447985	19.3118033869987	-4.20459300195525	-12.5614640876355	-18.0414789400693	-9.27657719514992	BAD	BAD
0.0105388459925496	0.0792870341135269	0.17808291916605	0.0782756374075922	-0.988018521204264	0.966513590203738	-0.00224142768892918	0.0228313509409832	-0.0433398006045147	0.0468187456948447	0.0213533929953262	0.758454615265722	-2.13359822647959	0.152058683152862	2.31342269447985	19.3118033869987	-4.20459300195525	-12.5614640876355	-18.0414789400693	-9.27657719514992	BAD	BAD
0.0100781438252978	0.0800991328807841	0.179502886148265	0.083735582882383	-0.990387908642004	0.971312371777834	-0.00132306439771298	0.021190681281793	0.0622880258125779	0.131151680799254	0.0213917823459257	0.638321564374425	-2.0702683259478	-0.0138504142708699	2.35003415834813	19.3118394513859	-4.24955828021278	-12.5614640876355	-18.0414789400693	-9.27657719514992	BAD	BAD
0.0106269053155792	0.0805566174968806	0.181344205522932	0.0809688551109945	-0.985195602892238	0.967042908365771	-0.00438873267848696	0.022515946656078	0.000222798976751797	-0.0542914681277414	0.0213224885304608	0.308697383914286	-2.27763253149698	-0.09799469	2.67888369447985	19.3121633869987	-4.65344300195525	-12.5630561830514	-17.9214727459628	-9.27701702352136	BAD	BAD
0.0106378528234736	0.080768005434755	0.18061635886489	0.0794451273709812	-0.988251337439677	0.966185347892825	-0.00424440137785165	0.0210777670671638	-0.048727612179164	0.176957241168851	0.0212168191086001	-0.109913148713393	-2.80537122108102	-0.138322677298292	2.67888369447985	19.3121633869987	-4.65344300195525	-12.5664340876355	-17.6668589400693	-9.27795019514992	BAD	BAD
0.0100920740284809	0.0808131360092655	0.175078811192768	0.0778174758693377	-0.985416066590439	0.966982548210448	-0.00392367629597424	0.0199595067324523	0.0202582589610559	-0.119098418213211	0.00778844032228766	-0.381306791389	-3.27371234885458	-0.26151894959046	2.67888369447985	19.3121633869987	-4.65344300195525	-12.5664340876355	-17.6668589400693	-9.27795019514992	BAD	BAD
0.0102856594164859	0.0807062424399055	0.179410283888299	0.0803507545797936	-0.990730458650346	0.966885202270633	-0.00667093560817884	0.0213575163092317	0.102817592707476	0.0815799805385282	-0.0870801810865451	-0.628833746918217	-3.56433512065571	-0.298973318339436	2.67888369447985	19.3121633869987	-4.65344300195525	-12.5664340876355	-17.6668589400693	-9.27795019514992	BAD	BAD
0.0103666804160428	0.0803885346224108	0.179089234677264	0.0851879529199552	-0.991459982115921	0.965813706765369	-0.00754023145769535	0.022632913652477	-0.117197210171288	-0.0182834935915263	0.0421249228735137	-0.641869233326492	-3.71923900392068	-0.286139645047217	2.5950233171327	19.2768585738532	-4.55728861980315	-12.5664340876355	-17.6668589400693	-9.27795019514992	BAD	BAD
0.00982871175754566	0.0797595038663894	0.174948075637047	0.0788401265404457	-0.987775852111792	0.965137233027414	-0.00703342863748264	0.0229063296467309	-0.124420806798014	0.0277438319166161	0.182102485934258	-0.477229443037419	-3.70680681139376	-0.4028103	1.95172569447985	19.0060333869987	-3.81968300195525	-12.5598181321718	-17.9457684003846	-9.13482279016589	BAD	BAD
0.00983527714143546	0.0787432809502493	0.181617710312955	0.0777642904282487	-0.988627265017921	0.967219881218135	-0.00231768264121399	0.0215032261081967	-0.156360063676218	-0.0179824020995467	0.0208047934287237	-0.361577831943688	-3.4722498137843	-0.309423589475877	1.95172569447985	19.0060333869987	-3.81968300195525	-12.5486740876355	-18.4155689400693	-8.89373619514992	BAD	BAD
0.00938642329779679	0.0773222383807208	0.179545797250632	0.0813423924232037	-0.988031537199123	0.964842862282466	0.000986024239489372	0.0192531586994554	-0.00075436665764677	0.0423007203735022	0.0131892591502243	-0.2756762	-3.2793026846854	-0.115474186529308	1.95172569447985	19.0060333869987	-3.81968300195525	-12.5486740876355	-18.4155689400693	-8.89373619514992	BAD	BAD
0.00932086252133513	0.0755013476834219	0.177817757006512	0.0793547002938891	-0.986889476766128	0.963834375682282	-0.00943001045370882	0.0181529650381665	-0.0392595320949112	0.0873278353503149	-0.0401096864872501	-0.237573249597355	-3.37365361901653	-0.201164409887065	1.95172569447985	19.0060333869987	-3.81968300195525	-12.5486740876355	-18.4155689400693	-8.89373619514992	BAD	BAD
0.00923248811238733	0.0732650945266301	0.180156218819482	0.0780045926041858	-0.985134458498055	0.966928820882473	-0.00911580764425091	0.0234585273255341	0.0607299025638188	0.0192379716924518	-0.0400708565611952	-0.0381599186186269	-3.65731177967883	-0.09799469	2.04837584633681	18.9585427887256	-3.87020960633225	-12.5515913282016	-18.2925865535679	-8.9568468182847	BAD	BAD
0.00950894215408766	0.0705755344737361	0.178470043298773	0.0802979520083509	-0.987255584431723	0.967154424813174	-0.00701767543904625	0.018395698605941	0.0068714671191911	-0.0933939037208786	-0.0643941770170837	-0.11153998680371	-3.93239846686636	-0.0873474255124982	2.69251769447985	18.6420333869987	-4.20695300195525	-12.5664340876355	-17.6668589400693	-9.27795019514992	BAD	BAD
0.00923875252144732	0.067393687278159	0.179208699598062	0.0811798959171824	-0.987997869343106	0.966357141793915	-0.00477501980215445	0.0209520014785879	0.0237529319147853	-0.153692877827077	-0.197766646187578	-0.248138047054747	-4.32632144469527	-0.082166717103909	2.69251769447985	18.6420333869987	-4.20695300195525	-12.5664340876355	-17.6668589400693	-9.27795019514992	BAD	BAD
0.00954182723844571	0.0637124372108207	0.18154464347419	0.078697141266461	-0.990254436037368	0.971128625616134	-0.00307848841192402	0.0139321267040418	0.113424547543128	-0.188727750127447	-0.0228158264775903	-0.411629643643719	-4.339565395467	-0.328572747239422	2.69251769447985	18.6420333869987	-4.20695300195525	-12.5664340876355	-17.6668589400693	-9.27795019514992	BAD	BAD
0.00896286269041277	0.0596190988782786	0.182300774279716	0.0795475652540279	-0.990735334612157	0.965078140754621	-0.00175823586791026	0.0208373120421951	0.00682584427917028	-0.0765240284354626	0.0646232480436132	-0.499710576493403	-4.30710952451302	-0.436825372178299	2.69251769447985	18.6420333869987	-4.20695300195525	-12.5664340876355	-17.6668589400693	-9.27795019514992	BAD	BAD
0.00935452786670498	0.0553776836776398	0.179083946919781	0.0841638235125071	-0.988824869221074	0.977806706177242	-0.00233478694253361	0.0262223103721991	-0.000332166773910396	-0.0389495415599644	-0.0326965700423182	-0.6472075	-4.6966877067572	-0.0584054333240043	2.73610066874854	18.642369880027	-4.16245880923955	-12.4007859722432	-17.8283617397308	-9.19673750718222	BAD	BAD
0.00951126065342342	0.0514445861752388	0.177538246317863	0.0817943323779772	-0.990383730185297	0.977814846200194	-0.00287046855555089	0.0199990891864584	-0.0500165732612303	-0.135479483029252	0.0163083019398559	-0.633159896760532	-4.52675334234604	0.0710646033383004	3.03543551675397	18.6446809680415	-3.85686556698931	-11.8011940876355	-18.4129489400693	-8.90277419514992	BAD	BAD
0.00899738869802736	0.0483327042282017	0.182717501448809	0.0798780650721521	-0.988425924842139	0.977970552491428	-0.00150984015209118	0.0137370139787864	-0.0549332790095001	0.125893306347419	0.076178086020311	-0.629366356014582	-4.13360874621793	-0.0194666552731838	3.06553869447985	18.6449133869987	-3.82613300195525	-11.8011940876355	-18.4129489400693	-8.90277419514992	GOOD	BAD
0.00948645688099775	0.0463928537867498	0.179789906970814	0.0783101529151748	-0.986441583689146	0.971930614016349	-0.00411853904702171	0.00810430448033612	0.00113559052669323	-0.171081311922729	0.026999224778416	-0.817072190985476	-3.67774021875777	-0.113649455725428	3.06553869447985	18.6449133869987	-3.82613300195525	-11.8011940876355	-18.4129489400693	-8.90277419514992	GOOD	BAD
0.00858567278425645	0.0456598372960807	0.179789574463832	0.0803993990908818	-0.991921653528018	0.964080360208533	-0.00567568861415598	0.00911887461338549	-0.049181327688767	0.013083089472794	-0.0341354941147192	-0.940828372233162	-3.63797507477309	0.00819060118673092	3.06553869447985	18.6449133869987	-3.82613300195525	-11.8011940876355	-18.4129489400693	-8.90277419514992	GOOD	GOOD
0.00843050985044141	0.0458276416077797	0.178112033582434	0.078364714677451	-0.988118082312909	0.958554562644424	-0.00451523397605785	0.0106885162834822	0.058046134912484	-0.183867907837637	0.071207136525658	-0.795092777899487	-4.2592506504627	0.0120969105394693	2.38418340040154	18.9744613746918	-4.17108911438056	-12.1010483083752	-18.5146338671641	-8.89876390752748	GOOD	GOOD
0.00781826587897615	0.046378824205623	0.181497372089551	0.0826469190635109	-0.981947897940865	0.961212783705652	-0.00617004980336465	0.0124683249244777	-0.0441857477993178	0.0695804998084726	0.193425131842292	-0.488807047401174	-4.895912	0.1458578	2.31776969447985	19.0065833869987	-4.20471300195525	-12.9174540876355	-18.7914889400693	-8.88784519514992	GOOD	GOOD
0.00841528489065568	0.0468037881555952	0.180480864393973	0.0777061891354063	-0.992497538481978	0.967215833347668	-0.00313705722175117	0.0120621634692079	-0.0548305190731186	0.150490535097826	-0.0197332192858518	-0.291961181676968	-4.91271263223673	0.128208899837834	2.31776969447985	19.0065833869987	-4.20471300195525	-12.9174540876355	-18.7914889400693	-8.88784519514992	GOOD	GOOD
0.00773996999932794	0.0467433497772255	0.180860304605199	0.0781077303057806	-0.98507210051652	0.970407021802801	-0.00175107714473107	0.0121683734558849	0.00221902403465103	-0.0104915689794124	-0.0398442520575309	-0.00941623871420381	-4.79729001524227	0.030040038967141	2.31776969447985	19.0065833869987	-4.20471300195525	-12.9174540876355	-18.7914889400693	-8.88784519514992	GOOD	GOOD
0.00842691499260751	0.0460184677602907	0.182156113630765	0.0822706326212733	-0.989644113524864	0.971454367024522	-0.00343817074248612	0.01211699086133	0.0643996371552306	0.0307103249231768	0.0164463977708498	0.0339332	-4.41363368090094	-0.116916458486743	2.31776969447985	19.0065833869987	-4.20471300195525	-12.9174540876355	-18.7914889400693	-8.88784519514992	GOOD	GOOD
0.00831935416044125	0.0446177749659064	0.179965487273771	0.08393096813295	-0.991391444652207	0.971786681177556	-0.00437531679880051	0.0127635351188802	-0.045633840125272	-0.0203712645730248	-0.204737769214237	-0.0256660911428162	-4.31775639044492	-0.139398968107219	2.66330941396559	19.0092512181931	-3.85193864301536	-12.9190454074712	-18.6713025844953	-8.88828537474963	GOOD	GOOD
0.00757467064545326	0.0426414982801594	0.182539535104312	0.0827179974659197	-0.990187256381092	0.973086556071844	-0.00694144803022211	0.00811003605764525	0.060406205503162	-0.136468577179795	0.00393029863780105	-0.213363588603445	-4.25718015780071	-0.158573164822223	2.69078969447985	19.0094633869987	-3.82388300195525	-12.9224140876355	-18.4168789400693	-8.88921719514992	GOOD	GOOD
0.00750303492263056	0.0402191315533127	0.179589197535275	0.0821037646538466	-0.986926892104286	0.975225257041762	-0.00606654453376112	0.00957424151162099	-0.0463364950074016	-0.0327002878209178	-0.0924547411725205	-0.316441723837831	-4.43309639908552	-0.2808841	2.69078969447985	19.0094633869987	-3.82388300195525	-12.9224140876355	-18.4168789400693	-8.88921719514992	GOOD	GOOD
0.00777982033413778	0.0374742044694552	0.176657205106527	0.0770151143412251	-0.991235114238738	0.974760076534612	-0.00449125436794267	0.0108591380188067	0.00329030097893944	0.144128001476526	-0.157564344983341	-0.384693189858688	-4.5272785687797	-0.195020848173036	2.69078969447985	19.0094633869987	-3.82388300195525	-12.9224140876355	-18.4168789400693	-8.88921719514992	GOOD	GOOD
0.00781939525338299	0.0345409000544862	0.179185828433366	0.0808223870769136	-0.988361478208555	0.972618773613188	-0.00871495208527131	0.0106853487260681	0.00728092358208672	-0.01348798856809	0.0102283594145995	-0.562835361319468	-4.40551747951003	-0.0149289304099467	2.69078969447985	19.0094633869987	-3.82388300195525	-12.9224140876355	-18.4168789400693	-8.88921719514992	GOOD	GOOD
0.00728353884198629	0.0315806709459772	0.175692165525962	0.0796606898902055	-0.989500381816444	0.975372895496928	-0.00503651629778214	0.0116609306993131	-0.0509389091074797	-0.0246776797822414	-0.0359068813136025	-0.5233637	-4.17097032475857	0.00119483338212311	3.03133362718141	19.2973605045902	-4.18628237252275	-12.9174574650072	-18.2767135588671	-8.55776049270514	GOOD	GOOD
0.00742147077429112	0.0287586979760717	0.176391036336228	0.0791272322052224	-0.990050449199221	0.975305687406054	-0.00134555070307829	0.0101208634117094	0.00396588911609319	-0.0813709947693795	0.0182010790980968	-0.561349276118789	-3.88301356104088	0.0751607090567992	3.05248669447985	19.3152433869987	-4.20879300195524	-12.9091240876355	-18.0410589400693	-8.00049519514992	GOOD	GOOD
0.00725986945251922	0.0261963423105986	0.181575209714521	0.076874386266289	-0.990139298965636	0.974464063719673	-0.003629109076417	0.00675459970767513	-0.109949508248432	0.0291266929795561	0.0216484966421215	-0.638299030987105	-3.56949713157856	0.284894530839314	3.05248669447985	19.3152433869987	-4.20879300195524	-12.9091240876355	-18.0410589400693	-8.00049519514992	GOOD	GOOD
0.00726284202309092	0.0239622048519767	0.177631727498811	0.0808489174963286	-0.987779715610182	0.969182507080707	-0.00499876635867698	0.00764731583865608	-0.0575444447723823	0.0353610884902511	0.0795837936777484	-0.594842145629911	-3.61022548269213	0.0615658775699277	3.05248669447985	19.3152433869987	-4.20879300195524	-12.9091240876355	-18.0410589400693	-8.00049519514992	GOOD	GOOD
0.00688692963029551	0.0221003967648528	0.176486595782758	0.0810443184117476	-0.986731491186202	0.967614874015018	-0.00315548380562921	0.00214452674672047	-0.054476264252119	-0.0219495343019411	-0.0337089240234013	-0.616607488469859	-3.57070757461006	0.247699949988305	3.05248669447985	19.3152433869987	-4.20879300195524	-12.9091240876355	-18.0410589400693	-8.00049519514992	GOOD	GOOD
0.00715261690267896	0.0206431858394879	0.179203072922597	0.0815678445942083	-0.991771006650506	0.968053744085739	-0.00381082381011879	0.00652708965442696	-0.0543916853729057	0.147891293217186	-0.097631999813949	-0.450595832669392	-3.67000628089063	0.135179754610935	2.71022275513267	19.0238999488368	-3.4128575056617	-12.7773280462104	-18.1062151756327	-8.00183758980934	GOOD	GOOD
0.00767298177781492	0.0196074863503915	0.177064846593404	0.0777994382712634	-0.988323644772663	0.966178907535328	-0.00235983347754386	0.00396841313564475	0.06466152069639	0.04018904502076	-0.0416840987602296	-0.388027484304089	-3.9524309908889	0.0622655581811328	2.69486069447985	19.0108233869987	-3.37713300195524	-12.1566740876355	-18.4130489400693	-8.00815919514992	GOOD	GOOD
0.00676755461140943	0.0189980316694953	0.180248939961499	0.0786361016602989	-0.988648730452167	0.967598988503919	-0.00749825450224945	0.00185095837734583	0.00987859499698681	-0.02242524662572	0.0194436433141466	-0.325457171629244	-4.17561550988178	-0.0250786161370521	2.69486069447985	19.0108233869987	-3.37713300195524	-12.1566740876355	-18.4130489400693	-8.00815919514992	GOOD	GOOD
0.00640392899526153	0.0188107761257482	0.175640575095095	0.0786002246923587	-0.990028285289433	0.970328419278845	-0.00435248141733305	0.00389639182308263	-0.112114159481492	0.033407320313614	-0.03715256821516	-0.237317331852607	-4.31558	0.0113432528526224	2.69486069447985	19.0108233869987	-3.37713300195524	-12.1566740876355	-18.4130489400693	-8.00815919514992	GOOD	GOOD
0.00759044557772626	0.019020426285774	0.173612108239012	0.0780864569182156	-0.98680069572972	0.972160564345697	-0.00471439165765285	-1.66057757364611e-05	-0.0561435617846418	-0.0810108435060473	-0.157323232229511	-0.0764806662574577	-4.26523392127197	-0.03703156	2.69486069447985	19.0108233869987	-3.37713300195524	-12.1566740876355	-18.4130489400693	-8.00815919514992	GOOD	GOOD
0.00645351766594042	0.0195461545328689	0.176883185541508	0.0781234786240495	-0.986252581372451	0.973135942012397	-0.00636087007841301	0.00292689499279766	0.0662242183073042	0.090647398693781	-0.220322429499781	-0.02798869	-4.09663951226314	-0.064748779795619	2.6866764404691	19.3062557065813	-3.81137096956757	-12.4136363015787	-18.4140787348507	-8.10624930769708	GOOD	GOOD
0.00773555618760085	0.0202322573680784	0.177326585829754	0.0852722329092055	-0.988985418372324	0.972323182161072	-0.00645212599053877	0.00868114994510011	-0.0511734103009324	-0.0802917850843513	-0.102947990597179	-0.0132638418690903	-4.12767991877539	-0.187951525008454	2.68644269447985	19.3146933869987	-3.82377300195525	-13.2870340876355	-18.4175789400693	-8.43965119514992	GOOD	GOOD
0.00750297089404417	0.0208974858575721	0.178406355778878	0.0787865839264805	-0.98724845088545	0.972272729597437	-0.00495979261355388	0.00652302316782612	0.0064727909549189	0.0328594453909372	-0.0402792159954412	0.049303286841472	-4.0258275548415	-0.265751974196746	2.68644269447985	19.3146933869987	-3.82377300195525	-13.2870340876355	-18.4175789400693	-8.43965119514992	GOOD	GOOD
0.0069835752791537	0.0214204599577029	0.179346579779506	0.0820014727693046	-0.986234903971228	0.973205998943674	-0.00420039854447623	0.00345456415496293	0.00788538389972178	-0.0234999045448745	-0.098682484991424	0.15991346764596	-3.851314	-0.204154268350979	2.68644269447985	19.3146933869987	-3.82377300195525	-13.2870340876355	-18.4175789400693	-8.43965119514992	GOOD	GOOD
0.00546287633964027	0.0217807787110808	0.178903800057645	0.077273670074007	-0.992898995355452	0.974661008202344	-0.00535878089779459	-0.000351152097496542	-0.114036557049627	0.034515169313501	-0.0397542449481441	0.310217009757196	-3.78884873396131	-0.1589578	2.68644269447985	19.3146933869987	-3.82377300195525	-13.2870340876355	-18.4175789400693	-8.43965119514992	GOOD	GOOD
0.00555345988784926	0.0220499090427809	0.179252843913455	0.0849113060647423	-0.994352965393872	0.978463968543952	-0.00475673782666741	0.00476591768521984	0.128683341711434	-0.0832726629570211	0.0815666065812376	0.237007572647006	-3.53807309791703	-0.1589578	2.67382798171094	19.673841447625	-4.64283081998838	-13.1786227762349	-18.5217582298769	-8.31612843597289	GOOD	GOOD
0.00485606418738773	0.0223678851672741	0.175999180641682	0.0801075954836569	-0.986766928810759	0.974267307269218	-0.00207275000565889	0.00396248522383465	-0.113626730298481	0.0342179712667799	-0.0377126127812012	0.2816207	-3.24487597069767	-0.141280202136152	2.67366669447985	19.6784333869987	-4.65330300195524	-12.8991940876355	-18.7902789400693	-7.99775019514992	GOOD	GOOD
0.0045597600982546	0.0229005159928014	0.177881279286062	0.0815475289479335	-0.987649048744277	0.97374686676293	-0.00211789305184327	0.00375644297830216	0.00715777745875018	0.214503216546886	-0.0993037767639522	0.225812249872026	-3.05628450583739	-0.116309471196226	2.67366669447985	19.6784333869987	-4.65330300195524	-12.8991940876355	-18.7902789400693	-7.99775019514992	GOOD	GOOD
0.00473659204973357	0.0237682000791399	0.175512787906025	0.0776318286359293	-0.988158527214973	0.977744983203324	-0.00390915737622995	0.00307967989762472	0.0696599540632962	-0.0837934813877744	-0.160365981041042	0.09585508	-3.00669289141856	-0.177906500428242	2.67366669447985	19.6784333869987	-4.65330300195524	-12.8991940876355	-18.7902789400693	-7.99775019514992	GOOD	GOOD
0.00505548891280462	0.0249691894431463	0.17888810033996	0.0805955823341319	-0.987191757882781	0.97463777605699	-0.00406958756598722	-0.00372520320598675	0.00791459615582563	-0.0247272725703937	0.0222274670633203	0.0361770117073351	-2.8626474246493	-0.161166859505859	2.67366669447985	19.6784333869987	-4.65330300195524	-12.8991940876355	-18.7902789400693	-7.99775019514992	GOOD	GOOD
0.00420780727502377	0.026340965360735	0.177934579632056	0.0820213550652416	-0.981890026535961	0.971808492172825	-0.00459334312432525	-0.00272938797752256	0.131641454015263	0.0352588867634705	-0.038586011096004	-0.00775191256372595	-2.92306754466942	0.0236333505442772	1.94823669447985	19.0048633869987	-4.20261300195525	-12.7759233806596	-18.5411535614017	-7.87362502179303	GOOD	GOOD
0.00454281470143061	0.0276234147477576	0.179387594719678	0.0781812280610888	-0.988621229604477	0.973607406647987	-0.00603985930757001	-0.00129768711916838	0.0694196244266546	-0.023957041078373	-0.038632599593446	0.136589349686094	-2.78686001057417	0.208436554879048	1.94823669447985	19.0048633869987	-4.20261300195525	-12.5275640876355	-18.0392289400693	-7.62354419514992	GOOD	GOOD
0.00341142723641441	0.0285929537388899	0.176524943488282	0.0800766226241172	-0.981061023600092	0.970691219019176	-0.00628599736864933	4.73257860246214e-05	0.00888755740415876	0.0946114697507373	-0.0401251508071654	0.0740225137603484	-2.81006824656611	0.350241752526201	1.94823669447985	19.0048633869987	-4.20261300195525	-12.5275640876355	-18.0392289400693	-7.62354419514992	GOOD	GOOD
0.0038524755403492	0.0291372011354626	0.179221711286972	0.0825209512484917	-0.997211997310598	0.968002173169602	-0.0070701408338894	-0.00222354440665218	0.131732212168769	-0.0238353725448501	-0.218398443360624	-0.0110221976711475	-2.83851887938902	0.301191691257984	1.94823669447985	19.0048633869987	-4.20261300195525	-12.5275640876355	-18.0392289400693	-7.62354419514992	GOOD	GOOD
0.00348639230489283	0.0292421421573241	0.175052621083294	0.077647024798064	-0.990965648175732	0.966635611094101	-0.00626848429185171	0.00160257983597814	0.126129315520317	0.0346295177703276	0.021636226972461	-0.0205338381433086	-2.84236391643857	0.123090293510761	1.95947512566159	18.9993847573069	-4.20267853471952	-12.5275640876355	-18.0392289400693	-7.62354419514992	GOOD	GOOD
0.00271379097281911	0.028950916349317	0.178825365549072	0.0796526448230742	-0.98589554976754	0.969828424443558	-0.00651412720426409	0.00254715103806838	-0.235461875126438	-0.0234461433739134	-0.0405665282995705	0.247991608802648	-2.98994628668151	0.0287268469406182	2.69251769447985	18.6420333869987	-4.20695300195525	-12.5229911633557	-18.3843756978022	-7.62227980769122	GOOD	GOOD
0.00186436593857674	0.0283227722382754	0.174115550004689	0.0814581716011748	-0.993406227535542	0.972039615033209	-0.00888610897668488	-0.00668218480921852	0.00530890283013318	0.0316819586145385	-0.153703359066272	0.537612245905201	-2.76543418978199	-0.115590602299022	2.69251769447985	18.6420333869987	-4.20695300195525	-12.5126740876355	-19.1630689400693	-7.61942719514992	GOOD	GOOD
0.00155568067128315	0.0274159909539468	0.182143806077639	0.0792141857743976	-0.993396279514298	0.968983840056109	-0.00712854562543381	-0.00942047035881256	-0.111481949664309	-0.1420602455912	0.141510508576412	0.181369607312858	-2.87373050216106	-0.210486970144659	2.69251769447985	18.6420333869987	-4.20695300195525	-12.5126740876355	-19.1630689400693	-7.61942719514992	GOOD	GOOD
0.00111464771275939	0.0262989201549285	0.176402992866965	0.0794809497809154	-0.989644423668169	0.977359542056539	-0.00446043270310758	-0.00927461408066831	0.066522438252551	-0.0230872725322684	0.0225188610751565	0.0231551794732015	-2.87485095236552	-0.118676203790292	2.69251769447985	18.6420333869987	-4.20695300195525	-12.5126740876355	-19.1630689400693	-7.61942719514992	GOOD	GOOD
0.0023248850905903	0.0250626689120747	0.175003349049401	0.0757557585430954	-0.991473755666904	0.975532364422328	-0.00549111398367022	-0.0114991310824204	-0.0559531440149719	0.0317567230668101	0.0225143140847098	0.346884189110682	-2.47970479184854	0.106312372622349	2.70350975477327	18.6624283589076	-4.19542799951585	-12.5126740876355	-19.1630689400693	-7.61942719514992	GOOD	GOOD
0.0012043472776688	0.0238447164253226	0.174634368998842	0.0786139809513569	-0.98910649908675	0.971474445083363	-0.00289539787691448	-0.0144596974875165	-0.111928470739514	-0.0847188583988278	0.0206244653888283	0.549447932881872	-1.76212	0.150099662343193	3.05597569447985	19.3164033869987	-3.82587300195524	-12.5169000563781	-18.9540370066519	-7.69117859909418	GOOD	GOOD
0.00156714858020986	0.0228636395097191	0.178402558262332	0.0794942991680677	-0.989125216420673	0.967954125603785	-0.0041976878148004	-0.00540600655167489	0.0145831052455804	-0.0867983467374357	-0.0361102383166355	0.0836882679252997	-2.0015774805384	-0.00216723485967205	3.05597569447985	19.3164033869987	-3.82587300195524	-12.5353840876355	-18.0397489400693	-8.00501319514992	GOOD	GOOD
0.00202883490389163	0.0223883106105395	0.178564936221789	0.0763800068595482	-0.989121211145638	0.973882692953913	-0.00542143499743491	-0.000512231664882617	0.186351519524091	-0.139896284017632	0.02011916564066	0.0851939439130313	-2.84870268341946	0.36447685837774	3.05597569447985	19.3164033869987	-3.82587300195524	-12.5353840876355	-18.0397489400693	-8.00501319514992	GOOD	GOOD
0.0024177880705833	0.0226291766124993	0.181286499536578	0.0805145847407411	-0.988213833592546	0.972266652127995	-0.00413347832773702	-0.00584075753131345	0.00523906436566214	-0.024395320730245	-0.0384914584601775	0.375848891017479	-2.11536732308338	0.228025857776221	3.05597569447985	19.3164033869987	-3.82587300195524	-12.5353840876355	-18.0397489400693	-8.00501319514992	GOOD	GOOD
0.00185662064377677	0.0236464926564351	0.180206072634723	0.0778739559039514	-0.989024522554245	0.972383956261872	-0.00419933582262194	-0.00529009728546498	-0.0456168141130616	-0.0216042188783946	-0.0411925337211692	0.559902715599424	-1.24497183134193	0.0432305280299519	3.02252383601777	19.2856570016722	-3.86334914448334	-12.5353840876355	-18.0397489400693	-8.00501319514992	GOOD	GOOD
0.00187991056588671	0.0253306922817624	0.176462932551936	0.081342016124184	-0.986458842636973	0.972490819774928	-0.00598876828429525	-0.0118177314147974	0.134771197920643	0.0328150694628344	-0.090513000277929	0.0191823399558396	-1.14866899526317	-0.0108598861622563	2.31891469447985	18.6389533869987	-4.65160300195524	-12.5342025302602	-18.1289874901385	-8.00468636113403	GOOD	GOOD
0.00170597030470671	0.0274695925168889	0.17704119383601	0.0779278928058757	-0.99158860926729	0.970461673872092	-0.00727536710058803	-0.00879728557266999	0.187377975581808	-0.021262848907809	0.0771501108088171	-0.074186007489204	-1.6015374723422	0.222302055841181	2.31891469447985	18.6389533869987	-4.65160300195524	-12.5304240876355	-18.4143589400693	-8.00364119514992	GOOD	GOOD
0.00227821962649582	0.0298484839151377	0.178708668310688	0.0830181242906573	-0.99214597042794	0.968244632850768	-0.00745686349865789	-0.00454105823958964	0.0630840281331683	0.0423766177674396	-0.028568429043663	-0.245844490778089	-2.27361413165426	0.0848947	2.31891469447985	18.6389533869987	-4.65160300195524	-12.5304240876355	-18.4143589400693	-8.00364119514992	GOOD	GOOD
0.00203979765747573	0.0322682583324295	0.176914371842514	0.0822052979311176	-0.98656745614256	0.973658756847211	-0.0061218005163932	-0.006413606117681	-0.054110037322473	0.152505232497392	0.140599855810621	-0.304214336006606	-2.48072227063821	0.0355944021033286	2.31891469447985	18.6389533869987	-4.65160300195524	-12.5304240876355	-18.4143589400693	-8.00364119514992	GOOD	GOOD
0.00185780680175177	0.0344912847739986	0.177266038712209	0.0772992020600856	-0.985097916280094	0.971852816774064	-0.00434339970806747	-0.0187571180790023	-0.0578708309073757	0.0886444437949926	0.0793518240044676	-0.2137543	-2.14513347614949	-0.0809239538999862	2.38200242249305	18.6800049071185	-4.62488728905192	-12.5304240876355	-18.4143589400693	-8.00364119514992	GOOD	GOOD
0.00186546567875483	0.0361978038768799	0.180958291989024	0.07969185848335	-0.989409507861215	0.964924610146517	-0.00383947879643169	-0.0231640262471499	-0.108174464319293	-0.0319613412363845	0.029869049911317	-0.105856089832489	-1.936219	-0.0901453419201702	3.36043069447985	19.3166733869987	-4.21055300195525	-12.3098627145401	-18.3044804781015	-7.76663188609045	GOOD	GOOD
0.00176553381687053	0.0369858636822877	0.175679176713096	0.0800865089029832	-0.986017135515964	0.965335028429355	-0.00553294447738777	-0.0189530934265408	0.00788647666959062	-0.140564146645366	0.143969680687234	0.176406885358536	-2.1282784486417	-0.183237998105986	3.36043069447985	19.3166733869987	-4.21055300195525	-11.7709540876355	-18.0360089400693	-7.18753519514992	GOOD	GOOD
0.00178047504758429	0.0364619589896674	0.178391815034207	0.0806822917693672	-0.983737317319429	0.965662796126124	-0.00617979517988043	-0.0173939881336928	0.0122564869788665	-0.0801388823059002	0.131184258736239	0.296810736455498	-2.75525725254511	-0.0220767283685132	3.36043069447985	19.3166733869987	-4.21055300195525	-11.7709540876355	-18.0360089400693	-7.18753519514992	GOOD	GOOD
0.00212404049569664	0.0344193341734348	0.178015004250897	0.0822278977249154	-0.98909375603017	0.967902213742994	-0.000243957332042645	-0.00871074324208141	0.0742514274825521	-0.0197448923280751	-0.0389034025906499	0.586924403652821	-3.13624422465837	0.106628754890975	3.36043069447985	19.3166733869987	-4.21055300195525	-11.7709540876355	-18.0360089400693	-7.18753519514992	GOOD	GOOD
0.00247159149371551	0.0310009833825683	0.179353913200955	0.0839913205300181	-0.989268558247829	0.971533015042304	0.00126578811717943	-0.00644818910984401	0.12221920517123	0.0404809912087329	-0.0342044578873022	0.900618458612621	-3.096883	0.02393157	3.28103705984609	19.2930615206648	-4.2101083139634	-11.7709540876355	-18.0360089400693	-7.18753519514992	GOOD	GOOD
0.00226875000539793	0.0267364604477787	0.174163598192539	0.0779511315658634	-0.991250616340321	0.972529212681817	0.000438807656435077	-0.00652652931383812	0.00766510252496004	0.08172909379818	0.0172176091475367	0.9822552045546	-2.99747436221058	-0.0596104089509627	2.31776969447985	19.0065833869987	-4.20471300195525	-12.0267609074028	-18.2937925174169	-7.33596844870765	GOOD	GOOD
0.00306049504597661	0.0223646857549238	0.175894223562268	0.0816121615972047	-0.988002597523198	0.973848975832179	-0.000895640161839675	-0.0095159185304891	-0.00763908212041116	-0.0744024255608453	-0.038910920022138	0.76966819779363	-2.70427211556465	-0.306014554757134	2.31776969447985	19.0065833869987	-4.20471300195525	-12.5176340876355	-18.7884589400693	-7.62080019514992	GOOD	GOOD
0.00288371463218408	0.0185331302187198	0.175937115984413	0.0775483904712849	-0.986227226556129	0.975804132812826	0.00017359553379329	-0.00952879125680592	-0.157031153631548	0.0205827744996426	-0.0336752867113974	0.461784634947818	-2.57983431917886	-0.4637735	2.31776969447985	19.0065833869987	-4.20471300195525	-12.5176340876355	-18.7884589400693	-7.62080019514992	GOOD	GOOD
0.00236824838065324	0.0156225515773527	0.180078293821486	0.0816791418958624	-0.981949090924441	0.976340153359889	-0.00380758653246494	-0.0129194820937248	0.0642113879253883	-0.133771401162943	0.0273943973232182	0.320389845458125	-2.56045851593982	-0.4637735	2.31776969447985	19.0065833869987	-4.20471300195525	-12.5176340876355	-18.7884589400693	-7.62080019514992	GOOD	GOOD
0.00280642253840775	0.0137511585768031	0.176946035325674	0.0776495519307679	-0.991405361893804	0.976521269389424	-0.0082235193641419	-0.0139240252914792	0.00207389134042537	-0.0241152038704769	0.0718271514261477	0.338737032747053	-2.27107937486214	-0.407541527002246	2.35150478936203	19.0067404082126	-4.20490471390239	-12.5176340876355	-18.7884589400693	-7.62080019514992	GOOD	GOOD
0.00212960178091084	0.0128398683528428	0.17730108740821	0.0775843357840893	-0.981287625967251	0.979098081263424	-0.00531081507176644	-0.0136052950390022	-0.0658772811089161	-0.0410966931760665	-0.0217050006361642	0.440483624731682	-2.0682968684197	-0.298541574754059	2.68730169447985	19.0083033869987	-4.20681300195525	-12.5176340876355	-18.7884589400693	-7.62080019514992	GOOD	GOOD
0.00178963208735334	0.0126964926452153	0.179614458406171	0.07753193378944	-0.988967205357141	0.976300012500384	0.000499525814170828	-0.0122498361993919	-0.159992999905639	-0.192667847238188	0.143833358430754	0.329686252629111	-1.77510596770875	-0.383881778158883	2.68730169447985	19.0083033869987	-4.20681300195525	-12.5176340876355	-18.7884589400693	-7.62080019514992	GOOD	GOOD
0.00202336946401633	0.0131068386138353	0.177285638899679	0.0799348271292521	-0.987428053777902	0.974795993891483	-0.00534112286471708	-0.0152033363064044	-0.00461645156550526	-0.0659132969688068	0.143677067857276	0.560460485603245	-1.4915371348631	-0.290981858497617	2.68730169447985	19.0083033869987	-4.20681300195525	-12.5176340876355	-18.7884589400693	-7.62080019514992	GOOD	GOOD
0.00219923059792366	0.0138838196578165	0.180276386918501	0.0745884838579443	-0.989672186607404	0.972491026274249	-0.00195155435396418	-0.0182135200420008	-0.10957690019633	0.0838188640365651	0.130969974994324	0.394561422034998	-1.27741734274165	-0.3418472	2.68730169447985	19.0083033869987	-4.20681300195525	-12.5176340876355	-18.7884589400693	-7.62080019514992	GOOD	GOOD
0.00217639722149999	0.0148594211481494	0.178927455609185	0.0768782655146412	-0.989586851538154	0.969027926466423	-0.00343934591902013	-0.0219305246020488	-0.0474366185635637	-0.0239996026113214	0.0216274945981403	0.274233537155083	-1.19261404063867	-0.296356579437514	2.68683902641405	19.0407891351112	-4.20680022988994	-12.5176340876355	-18.7884589400693	-7.62080019514992	GOOD	GOOD
0.00198824197966518	0.0158571361119416	0.178854073103771	0.0748486700093587	-0.989177304405795	0.967006064734471	-0.00537434011606012	-0.0162601618239181	0.014721956008492	-0.0239483752551018	0.0015078879895508	-0.0157911959768591	-1.27411555576096	-0.122011951387519	2.68295469447985	19.3135233869987	-4.20669300195524	-12.5904346730355	-18.7148054228689	-7.53251407151565	GOOD	GOOD
0.00170963941633112	0.0166922538156034	0.178301545604813	0.0792875855772021	-0.989180885729809	0.969862596187338	-0.00764895938803261	-0.0180587498967266	0.0629126309028072	-0.0103537385691262	-0.147535320013006	0.0339332	-1.47410263287291	-0.194632897932888	2.68295469447985	19.3135233869987	-4.20669300195524	-12.8872140876355	-18.4145489400693	-7.17260619514992	GOOD	GOOD
0.00205347649954892	0.017222565009062	0.181484645276588	0.0768567691195001	-0.989713055093573	0.969798836129852	-0.00547802456113083	-0.017502874074565	0.00071314865264191	0.0755283163495028	-0.0252586714991225	0.0474203200307323	-1.67880660540269	-0.137829582367929	2.68295469447985	19.3135233869987	-4.20669300195524	-12.8872140876355	-18.4145489400693	-7.17260619514992	GOOD	GOOD
0.00221449410766778	0.017412731433185	0.182150963477387	0.0782519888602228	-0.990186304259973	0.969668121221219	-0.00471353871917942	-0.0217957555885176	-0.0467988303963145	-0.0696544818546057	0.0680005820322668	0.0534487833168535	-1.58802	-0.308717225287956	2.68295469447985	19.3135233869987	-4.20669300195524	-12.8872140876355	-18.4145489400693	-7.17260619514992	GOOD	GOOD
0.00229099993773925	0.0173569290209861	0.180502165756102	0.081916903517381	-0.990618479570335	0.974436159742016	-0.00821619042696715	-0.015554943446227	0.0078426805373022	0.0218165710734021	-0.0468808906214737	-0.0455641901524769	-1.7681196472767	-0.344597301031848	2.63801277840084	19.3133142032321	-4.20643760317039	-12.8872140876355	-18.4145489400693	-7.17260619514992	GOOD	GOOD
0.00648366759470544	0.0172509842148826	0.178740906703383	0.0804817945795064	-0.990743353255149	0.974950634104889	-0.00313506895296515	-0.0163250660463046	0.0387332218991628	-0.0837604785917337	-0.107921208503305	0.142143983203287	-2.32799114223472	-0.174148528159884	2.31342269447985	19.3118033869987	-4.20459300195525	-12.8859756676904	-18.5078939090091	-7.17226432147494	GOOD	GOOD
0.00352268155445433	0.0173196362151054	0.181271606856334	0.0797271425323932	-0.988969902048964	0.978743908701377	-0.00304871483801132	-0.0141349374557149	0.224043104160467	-0.0761173072771276	-0.137950046959053	0.329840842113309	-2.14884246702757	-0.235745426097563	2.31342269447985	19.3118033869987	-4.20459300195525	-12.8822440876355	-18.7891589400693	-7.17123419514992	GOOD	GOOD
0.0126768255056994	0.0177270129787009	0.18032676725154	0.0792491257982256	-0.990816274999518	0.977275192009704	-0.000667125946418875	-0.0198344978648759	0.00791295248955255	-0.0157511998378187	0.00566943971988133	0.4673864	-1.55841793621848	-0.330265552833077	2.31342269447985	19.3118033869987	-4.20459300195525	-12.8822440876355	-18.7891589400693	-7.17123419514992	GOOD	GOOD
0.00195150289933357	0.0185306144704734	0.177016049432911	0.0743639900590302	-0.988717789003117	0.974310145713772	-0.00559895392444752	-0.0224283026169435	0.024515517369502	0.052605298341844	-0.0920740898547463	0.43265404544488	-0.991412504103865	-0.515065365116971	2.31342269447985	19.3118033869987	-4.20459300195525	-12.8822440876355	-18.7891589400693	-7.17123419514992	GOOD	GOOD
0.00179356587969266	0.0196872660699721	0.177668914700125	0.0817483294257136	-0.98526340206335	0.969552401951862	-0.00445040962833373	-0.0249343576467065	0.114847755349471	0.115456616105645	-0.0308900641897447	0.361556906855914	-1.00030420834752	-0.593456752057284	2.36469997943426	19.2701785405011	-4.20489747364957	-12.8822440876355	-18.7891589400693	-7.17123419514992	GOOD	GOOD
0.00357431426249669	0.0210821415912433	0.182244331487011	0.0821935210805289	-0.984004496668459	0.965749297083023	-0.00488389167878538	-0.0256149394079101	0.00785572075815287	-0.101696875436361	0.00464373852826096	0.461442668849627	-1.24616792923355	-0.500514434471721	2.68730169447985	19.0083033869987	-4.20681300195525	-12.7711198632675	-18.6758801526831	-7.17300937427445	GOOD	GOOD
0.0156004878931621	0.0225779229262894	0.181687227728236	0.077175699952861	-0.993437254397915	0.967337446918546	-0.00585350187925865	-0.0199425044395345	0.0521709220178796	0.148045439408522	-0.117569116391309	0.610533453441329	-1.56616894906998	-0.547690915698863	2.68730169447985	19.0083033869987	-4.20681300195525	-12.5134740876355	-18.4132389400693	-7.17712519514992	GOOD	GOOD
0.0131412124556319	0.0240653650590648	0.181482134506952	0.0796707871797493	-0.989968405175519	0.971752518993555	-0.00379702175533001	-0.0210600032299526	0.253952358219912	0.0789681815410845	-0.195172993031868	0.63320180825779	-1.68344789008626	-0.444132153507832	2.68730169447985	19.0083033869987	-4.20681300195525	-12.5134740876355	-18.4132389400693	-7.17712519514992	GOOD	GOOD
0.0140486937991623	0.0254733507768092	0.184286683279254	0.0801521611397142	-0.989449699159554	0.973794682647494	-0.00460457686558256	-0.0167041837058278	-0.107011300279756	-0.0237074775676547	-0.0299330583657185	0.57063197100596	-1.64629211459119	-0.443368904432293	2.68730169447985	19.0083033869987	-4.20681300195525	-12.5134740876355	-18.4132389400693	-7.17712519514992	GOOD	GOOD
0.0149394676307519	0.0267461366240918	0.179253754778098	0.0825021412179786	-0.990380547374067	0.974003414001612	-0.00684659504730976	-0.0176089584904993	-0.0542598345930068	-0.0310591182683696	0.0145161999751452	0.593037827358925	-1.31437543270643	-0.503822342735281	2.68836254837441	18.9638084570225	-4.16016467872038	-12.5134740876355	-18.4132389400693	-7.17712519514992	GOOD	GOOD
0.0148053023333115	0.0278321024123227	0.18203792144102	0.0821458115356712	-0.986155110274825	0.975389326780581	-0.0056971561779101	-0.0203935591687937	-0.054269543630018	-0.0792077573662933	-0.0343702777916422	0.7150739	-1.123755	-0.377576056688188	2.69534743822418	18.6708442832086	-3.85302210127115	-12.5134740876355	-18.4132389400693	-7.17712519514992	GOOD	GOOD
0.0144729961280963	0.028693041347543	0.184066742851713	0.0817034311488314	-0.987960742255158	0.973117462724246	-0.00411233505477587	-0.0185660234028275	0.0582428483139886	-0.138354725773769	-0.0942712194302073	0.670001598327636	-1.08151298980323	-0.264295373432199	2.69600669447985	18.6431933869987	-3.82403300195524	-12.5134740876355	-18.4132389400693	-7.17712519514992	GOOD	GOOD
0.0137001060339002	0.0293149550282791	0.17982938119227	0.0780386345449013	-0.989943480322216	0.970394106186472	-0.00129155681114989	-0.0188188948130625	-0.04333327136535	0.0751830062743806	-0.0998182937689069	0.637594464826604	-1.07286708061784	-0.3418472	2.69600669447985	18.6431933869987	-3.82403300195524	-12.5134740876355	-18.4132389400693	-7.17712519514992	GOOD	GOOD
0.0133022704199898	0.0297095212206352	0.180738397730406	0.0808158037139963	-0.984367683602223	0.972211622690993	-0.00275608909143723	-0.0212730483269255	-0.110961487497888	0.0413709416677929	-0.044054668755876	0.600699993786407	-1.12819225430701	-0.379381553636344	2.69600669447985	18.6431933869987	-3.82403300195524	-12.5134740876355	-18.4132389400693	-7.17712519514992	GOOD	GOOD
0.0136361398680296	0.0299069234110835	0.178115373607543	0.0828632381426585	-0.98776719166654	0.973564978343429	-0.0037213086400032	-0.0223234633150964	0.167905846658117	-0.0189839608348142	0.0729572802165855	0.298578148028176	-1.01611625510379	-0.428358882353041	2.69600669447985	18.6431933869987	-3.82403300195524	-12.5134740876355	-18.4132389400693	-7.17712519514992	GOOD	GOOD
0.0131588414130021	0.0299435497201724	0.179708140124078	0.0794643570982873	-0.989945131788408	0.973747355613211	-0.00214932750991466	-0.0247210077135626	0.136348144094734	-0.0238861240909419	0.139035137784869	0.0242938669141745	-1.04765395476851	-0.210430821017519	2.68720325891695	19.2612932385762	-3.823793678111	-12.4545205926286	-18.4713502645288	-7.17761493055509	GOOD	GOOD
0.0140413371945832	0.0298461494289078	0.182599621612573	0.0787458302792231	-0.987903900711389	0.975007649462011	-0.00499186013317011	-0.0262688412205576	-0.0402546360251312	-0.0238355774054015	-0.0812536694965824	-0.0691400215922961	-0.940013340282031	-0.138700714238825	2.68644269447985	19.3146933869987	-3.82377300195525	-12.1347640876355	-18.7865389400693	-7.18027119514992	GOOD	GOOD
0.0135922640666871	0.0296257660281725	0.180023493998352	0.0836399772424386	-0.988987816231674	0.974495767949867	-0.00449457384415487	-0.0250582768735247	-0.111779008714003	0.0318840132181119	-0.0434392984387726	-0.2756762	-0.84038851652403	-0.0585595679764824	2.68644269447985	19.3146933869987	-3.82377300195525	-12.1347640876355	-18.7865389400693	-7.18027119514992	GOOD	GOOD
0.0131742990421791	0.029297872987442	0.179367288463799	0.0817610181658111	-0.990899034475856	0.971728456658794	-0.00244168676343807	-0.0308939199507453	-0.00121902894744957	0.203999939497215	-0.095578952216295	-0.252522567308493	-0.590606208595725	-0.136162671164996	2.68644269447985	19.3146933869987	-3.82377300195525	-12.1347640876355	-18.7865389400693	-7.18027119514992	GOOD	GOOD
0.0140885979635323	0.0289149688158333	0.178980935190438	0.0761188750327295	-0.988396591951181	0.970514819668968	-0.00266354226295214	-0.0237501361474874	0.00750836909226787	-0.231744013114911	-0.0429615164426091	-0.164055786347474	-0.520511286477959	-0.0731339254257141	2.68644269447985	19.3146933869987	-3.82377300195525	-12.1347640876355	-18.7865389400693	-7.18027119514992	GOOD	GOOD
0.013020229013254	0.028577473334381	0.175214058210313	0.0793218566482227	-0.991744577199169	0.971281325982193	0.00198032329377499	-0.0229673083538382	-0.282398576924252	-0.0953432654639086	0.0180968632243713	-0.200882541225603	-0.4273564	-0.169231076684163	2.34475356325268	19.0274916508049	-3.82191103272564	-12.1341695769681	-18.7085603433363	-7.10126010384181	GOOD	GOOD
0.0130719584800911	0.0284047723463922	0.175943891262971	0.0791074915281333	-0.983863805650975	0.975032599856202	-0.00312301468356523	-0.0227103108517088	-0.12778540646331	-0.0272904209022603	0.0220225988684026	-0.111281153684346	-0.402019969706279	-0.0692230005102173	2.32125869447985	19.0077433869987	-3.82178300195525	-12.1319040876355	-18.4114089400693	-6.80017419514992	GOOD	GOOD
0.0142066855706238	0.0284932881134854	0.179178579665258	0.0796029931972326	-0.989246708543911	0.971268999883694	-0.00406224172499326	-0.0240068653889188	-0.174721084530763	0.0895641059409653	0.0793406896174335	0.0197717812563656	-0.337834165439171	-0.360983841260255	2.32125869447985	19.0077433869987	-3.82178300195525	-12.1319040876355	-18.4114089400693	-6.80017419514992	GOOD	GOOD
0.0138758965196994	0.0288992723743144	0.179437149768654	0.0773238104094	-0.985997877157422	0.970363680667423	-0.0011928084184342	-0.0208610724329891	-0.178246154089793	-0.0737848576510287	0.140352662085724	-0.02798869	-0.399597093859201	-0.278242507085511	2.32125869447985	19.0077433869987	-3.82178300195525	-12.1319040876355	-18.4114089400693	-6.80017419514992	GOOD	GOOD
0.0133263177879345	0.0296353523344074	0.178430611189339	0.0822608827216427	-0.986639011996231	0.971196019015122	-0.00273320157152067	-0.0263777952628362	-0.0606734800472101	0.144209090445158	0.143631099690234	-0.02798869	-0.296804961976869	-0.448557110215347	2.32125869447985	19.0077433869987	-3.82178300195525	-12.1319040876355	-18.4114089400693	-6.80017419514992	GOOD	GOOD
0.0134265005958203	0.0306742929798815	0.176046981047288	0.0820395716053328	-0.988047514398665	0.971549814491448	-0.0030775134105491	-0.0281371274985677	0.00475512611282894	-0.0148567200008033	-0.0882384178609436	-0.0118862534900129	-0.268348078712855	-0.371104082789834	2.66943527796264	19.0082760536164	-4.18801983734993	-12.3288668654414	-18.2172598419336	-6.79853773616979	GOOD	GOOD
0.0133818662313493	0.0319822209293346	0.176950907551884	0.0755180477344268	-0.9891120853446	0.971998095495822	-0.00363893777500713	-0.0234910612756294	-0.110404978838464	-0.0810146994931205	0.132361852461369	0.0171833804085443	-0.389779660951472	-0.330355530138673	2.68730169447985	19.0083033869987	-4.20681300195525	-12.8893240876355	-17.6648089400693	-6.79388119514992	GOOD	GOOD
0.0144953202213089	0.0335456214929846	0.174587100235474	0.0816950390712028	-0.985847124600212	0.972934817264415	-0.00395435142621868	-0.0232652330411025	-0.116083781637648	-0.0837737471990117	0.0850872966918	-0.0105950673577639	-0.568853391083463	-0.480897802189434	2.68730169447985	19.0083033869987	-4.20681300195525	-12.8893240876355	-17.6648089400693	-6.79388119514992	GOOD	GOOD
0.013922874033186	0.035339818448106	0.176423728786421	0.0768678463171119	-0.987154810583266	0.973396654331142	-0.00129098926026611	-0.0234638206343191	-0.0566251988762518	0.0316879195336814	0.140969138095087	0.160210392221689	-0.316322485889628	-0.489216015950836	2.68730169447985	19.0083033869987	-4.20681300195525	-12.8893240876355	-17.6648089400693	-6.79388119514992	GOOD	GOOD
0.0139473976498722	0.0372648220501661	0.1788691012278	0.0757567999304246	-0.987705722807855	0.974924585357343	-0.00136072382323338	-0.0190474501806113	-0.0541984784900365	0.0363926906653897	0.143357889762881	0.392640456826196	-0.0101355454221389	-0.384413156145003	2.68730169447985	19.0083033869987	-4.20681300195525	-12.8893240876355	-17.6648089400693	-6.79388119514992	GOOD	GOOD
0.01369017640388	0.0391020673394666	0.177506729806862	0.078524197467981	-0.986753576195338	0.973706266230882	-0.00174759100892722	-0.0205465122293871	0.125485430902199	-0.0217146250356091	-0.0332925895097807	0.239032419901687	-0.2532569	-0.417984262123032	2.69067242256134	19.0094243860166	-3.83675769683955	-12.8846719219795	-18.0156977541094	-6.7925957611898	GOOD	GOOD
0.0126069253011398	0.0405364477827644	0.182583392275653	0.0834374424408053	-0.988574495791614	0.972324341600504	-0.00408829849419229	-0.022652897924254	-0.0484290324484541	0.0346064642050681	0.137779705556887	0.2816207	-0.271979825475472	-0.526695018077895	2.69078969447985	19.0094633869987	-3.82388300195525	-12.8744240876355	-18.7886389400693	-6.78976419514992	GOOD	GOOD
0.0134191650816151	0.0412640367773012	0.178995912005255	0.0806794269559787	-0.987231016904629	0.968882571608511	-0.00320160569761073	-0.0183890973840017	0.0663233013177193	0.0364421706494702	-0.0344363314991541	0.260996176585544	-0.31129	-0.484031058057747	2.69078969447985	19.0094633869987	-3.82388300195525	-12.8744240876355	-18.7886389400693	-6.78976419514992	GOOD	GOOD
0.0143253836271299	0.0411269018813612	0.178914867710879	0.0801158672603539	-0.984847971508733	0.970857656642071	-0.00172659180033147	-0.0188029725762852	0.00920564962110464	0.0364893589437497	-0.0395182709472953	0.2196988	-0.31129	-0.562890399028147	2.69078969447985	19.0094633869987	-3.82388300195525	-12.8744240876355	-18.7886389400693	-6.78976419514992	GOOD	GOOD
0.0142888914975502	0.0401921958662792	0.179911252813562	0.0763082258669146	-0.987192175628484	0.972963907537724	-0.00207989419852749	-0.0254401449782676	0.00771356549453104	0.154119869065624	0.0201689553227894	0.2196988	-0.249667029302279	-0.4028103	2.69078969447985	19.0094633869987	-3.82388300195525	-12.8744240876355	-18.7886389400693	-6.78976419514992	GOOD	GOOD
0.0135985763157782	0.0387501691936949	0.177527193732395	0.0780932865859371	-0.984371691197307	0.970875849969864	-0.000284833536774921	-0.0249330115070445	0.06854142300311	0.038547764095824	-0.0384827256978713	0.242260271484957	-0.158335072935159	-0.380598170813322	2.68736614639671	19.0083248216958	-4.19973714974164	-12.7429106306438	-18.6518605725539	-6.93090059690575	GOOD	GOOD
0.0150841382869195	0.0372284334869871	0.178864417791118	0.0810377925537962	-0.986667840862539	0.972025648497349	-0.000720688766627159	-0.0258009598525587	-0.0523538343966429	0.154621810579277	0.140383710431116	0.304829269836359	-0.129970424042692	-0.318997992146382	2.68730169447985	19.0083033869987	-4.20681300195525	-12.5134740876355	-18.4132389400693	-7.17712519514992	GOOD	GOOD
0.0135869105165069	0.0360352444503462	0.177935097315421	0.080583879395749	-0.985751722026846	0.973605583890648	-0.00300374679397792	-0.0246939663435639	-0.054334989564446	-0.0216018514152976	-0.0373111019490226	0.381711022634767	-0.00323837167769624	-0.318461521977129	2.68730169447985	19.0083033869987	-4.20681300195525	-12.5134740876355	-18.4132389400693	-7.17712519514992	GOOD	GOOD
0.013697876435683	0.035414602620952	0.176878376650821	0.0839505757513828	-0.989035644583974	0.971246587646487	-0.000659804262676634	-0.0191871052400478	0.129859611823804	0.03566208807206	-0.0396149596113855	0.431311899685639	0.0284568467144162	-0.411689295062992	2.68730169447985	19.0083033869987	-4.20681300195525	-12.5134740876355	-18.4132389400693	-7.17712519514992	GOOD	GOOD
0.00406037852221048	0.0353964563863008	0.17691917733508	0.0801089229880445	-0.990064746031786	0.969880229594488	-0.000446648834328364	-0.0156234417829219	0.131494576330979	-0.0832596293161046	0.142008094930521	0.229365956989065	-0.02112409	-0.48280844105446	2.68730169447985	19.0083033869987	-4.20681300195525	-12.5134740876355	-18.4132389400693	-7.17712519514992	GOOD	GOOD
0.00334066632141428	0.0358240168217034	0.18133023499938	0.0811153882828288	-0.984814197558642	0.972897434238586	-0.00158270082639656	-0.0210373728492113	0.00799200242800323	-0.0839340490276813	-0.0997848235476047	0.271307064861705	0.00787372255075835	-0.595853655251097	2.69425641345526	19.0106256133118	-3.44350817614453	-12.5118201591074	-18.5380297629391	-7.17666799134231	GOOD	GOOD
0.00365437455173486	0.0364162883225184	0.180327003864626	0.0811152910593336	-0.990084021742115	0.969418255167153	-0.00442155938895379	-0.0220641658983485	0.131418434681199	0.0362218743954188	-0.100433549117271	0.19777461532707	0.224891233517284	-0.657455262040112	2.69427969447985	19.0106333869987	-3.44095300195524	-12.5035440876355	-19.1624689400693	-7.17438019514992	GOOD	GOOD
0.00380188165499072	0.0368735154717967	0.174450455744113	0.0819791432064732	-0.991466574127374	0.968869452118269	-0.00790709530730325	-0.0256304310050995	-0.0544613862019631	-0.0236821448290536	-0.0398135249885792	0.061032523188072	0.570086368798796	-0.69619820905382	2.69427969447985	19.0106333869987	-3.44095300195524	-12.5035440876355	-19.1624689400693	-7.17438019514992	GOOD	GOOD
0.00382982068054164	0.0369989894354634	0.17994642318862	0.0752794402279606	-0.987736419684049	0.972946906671682	-0.00647089241851059	-0.0282900759414535	-0.053748606549103	0.0348601953710515	-0.159918716362263	-0.126663793532262	0.605759289567923	-0.598417327787728	2.69427969447985	19.0106333869987	-3.44095300195524	-12.5035440876355	-19.1624689400693	-7.17438019514992	GOOD	GOOD
0.00409118445673538	0.0367621555283324	0.180328504939806	0.0801339085922372	-0.987643855127686	0.978060393249251	-0.00200103932492535	-0.0276131043163534	0.069444792982351	-0.204107773041531	0.0825409561263499	-0.224085492505262	0.704260232543176	-0.377414352823879	2.69423950314605	19.013455378925	-3.44095198492126	-12.5035440876355	-19.1624689400693	-7.17438019514992	GOOD	GOOD
0.0040226795911918	0.0362854083968778	0.177004319789049	0.0800739267111153	-0.982914058487603	0.974583990261	-0.000180952440152993	-0.0331221145851645	0.0709317579635779	-0.201172449693821	0.083278968178181	-0.0550807134232846	1.28099657325275	-0.294220374673587	2.68993269447985	19.3158533869987	-3.44084300195524	-12.5874756545016	-18.9988541213696	-7.17399211529062	GOOD	GOOD
0.00380537564258349	0.0357875298249863	0.179341184668032	0.0806364186749366	-0.988105692594022	0.966393240994846	-0.00102437861273573	-0.0311256182657774	0.192325071168501	0.0354892857104367	0.140699342447418	-0.293745573749767	1.19877078915968	-0.355818780975039	2.68993269447985	19.3158533869987	-3.44084300195524	-12.8872140876355	-18.4145489400693	-7.17260619514992	GOOD	GOOD
0.00409608937134955	0.0355000902759261	0.177403697761864	0.0824731012518061	-0.984823459473571	0.968237057556846	-0.00155024433781873	-0.0170613610186369	0.12663827229009	-0.0226040527965309	-0.0371535284072646	-0.696876293673423	0.339173806622443	-0.285967885731371	2.68993269447985	19.3158533869987	-3.44084300195524	-12.8872140876355	-18.4145489400693	-7.17260619514992	GOOD	GOOD
0.00438119202348673	0.0355920630524614	0.176898366894948	0.0802049848552453	-0.988501694315973	0.977433866921173	0.00188946589877507	-0.0173151385966624	-0.114047475427686	0.0363165281714977	0.0824873489918685	-0.368551474610832	-0.369309133465256	-0.0065574014894475	2.68993269447985	19.3158533869987	-3.44084300195524	-12.8872140876355	-18.4145489400693	-7.17260619514992	GOOD	GOOD
0.00422675821093832	0.0361465250180173	0.175469826308894	0.0857760656718759	-0.982848461494886	0.981013468094916	0.00371880814038799	-0.0194097563702729	0.0117906694359752	0.0392784811467325	0.0838516077744308	0.00686905830024112	0.515782990114834	-0.249123699337026	2.68984757767708	19.315825096027	-3.45018219315455	-12.8872140876355	-18.4145489400693	-7.17260619514992	GOOD	GOOD
0.00430518805544399	0.0371683510893537	0.17754775430383	0.0810325211991138	-0.985771873432547	0.978719359900748	-0.000831394132702748	-0.0260104772281712	0.187884293475966	0.149997950901597	0.141556829818638	0.164194933277351	1.62438019319747	-0.175473171003898	2.68644269447985	19.3146933869987	-3.82377300195525	-12.6825948200301	-18.4136982900047	-7.07171151207568	GOOD	GOOD
0.00463097668921165	0.0385856958696911	0.181979362826516	0.0801890962543599	-0.987072120675835	0.97739778587958	-0.00167833442062908	-0.0278891014990962	0.0107970040735759	-0.0820781779693547	0.0747655817843135	-0.0995731391483475	1.73798325289244	-0.202770864981539	2.68644269447985	19.3146933869987	-3.82377300195525	-12.1319040876355	-18.4114089400693	-6.80017419514992	GOOD	GOOD
0.00484770993483835	0.0402684717439696	0.186444416172613	0.0811805346217042	-0.982684138868194	0.973674617462875	-0.00417285874746029	-0.0157504378502833	0.122616032400461	-0.0197548767130897	-0.15341086923614	0.0520010841544408	1.33533994462261	-0.176745926402099	2.68644269447985	19.3146933869987	-3.82377300195525	-12.1319040876355	-18.4114089400693	-6.80017419514992	GOOD	GOOD
0.00500032757459498	0.0420890374651465	0.177962757812059	0.0804646564477115	-0.990109928231705	0.9733517529948	-0.00737258979486699	-0.0167502184430312	-0.112396791207257	0.0986627268941535	0.079922958459823	0.0209996354742287	0.877746911324234	-0.256769138699358	2.68644269447985	19.3146933869987	-3.82377300195525	-12.1319040876355	-18.4114089400693	-6.80017419514992	GOOD	BAD
0.00487721387505374	0.0439814977952172	0.179888038219052	0.0772861156621049	-0.991047321029235	0.978280145472004	-0.00339833095715294	-0.0193698049640688	-0.000320545403157717	0.147112343731113	0.0259835143556768	-0.0937500880435107	0.729708867678731	-0.32278620166643	2.67166236059155	19.3169925236938	-3.83882649668543	-12.1319040876355	-18.4114089400693	-6.80017419514992	GOOD	BAD
0.00512581433072351	0.0459236925909271	0.17980454010048	0.079280060264098	-0.989875473386189	0.972063043483875	-0.00258788089234238	-0.0294102662686726	-0.178714411025335	-0.086419569629601	0.129953458320176	0.153980268809564	0.980633157469041	-0.2808841	2.31255269447985	19.3728533869987	-4.20457300195525	-12.3688761012046	-18.5331034716626	-6.65300953414075	BAD	BAD
0.00535269893317361	0.047834657075767	0.178309472730243	0.081845013911513	-0.985007903058839	0.969655810646318	-0.00235470863595241	-0.0212626320104872	-0.161663788882606	-0.135688536425142	-0.150686177388697	0.488071715161689	1.274960810063	-0.2808841	2.31255269447985	19.3728533869987	-4.20457300195525	-12.8653040876355	-18.7880389400693	-6.34471719514992	BAD	BAD
0.00513059671627715	0.0495076444418964	0.176440692763251	0.077780495654368	-0.990185217675957	0.97187023799441	-0.00316947499154732	-0.0156131925982149	0.180959975912825	0.0452159206899911	0.0730956859483631	0.738343168299999	1.2337977747187	-0.2808841	2.31255269447985	19.3728533869987	-4.20457300195525	-12.8653040876355	-18.7880389400693	-6.34471719514992	BAD	BAD
0.00508955656097985	0.0506675853960797	0.176170549789673	0.080815607990661	-0.991710387713359	0.974984902473334	-0.000663489756530539	-0.0106819190386446	-0.0515438417951908	0.201255701552529	-0.100865735185773	0.966673976953411	1.22547304904635	-0.237673997393515	2.31255269447985	19.3728533869987	-4.20457300195525	-12.8653040876355	-18.7880389400693	-6.34471719514992	BAD	BAD
0.00476422839153106	0.0510676658582335	0.180885679775116	0.0852651961267959	-0.986754852137693	0.978630699872854	0.00205579105805622	-0.013154940799735	0.00721111396845696	-0.0772964518993496	-0.090776158498333	1.22215510565703	1.78415954141403	-0.11447410891992	2.33324945561247	19.3529690392803	-4.18374201504604	-12.8653040876355	-18.7880389400693	-6.34471719514992	BAD	BAD
0.00487716662942377	0.0505434488733462	0.182418638897864	0.0811167654040959	-0.988258492877367	0.980311900718498	0.000533691091482562	-0.017734402856125	0.0107986447653909	0.0433115120175361	0.0680123417361807	1.36519391283739	2.43086309534146	-0.105659430016848	2.69078969447985	19.0094633869987	-3.82388300195525	-12.5901011705581	-18.6467113225906	-6.51562406043941	BAD	BAD
0.0050822513022094	0.0490478804999227	0.176575572768769	0.0805061624930512	-0.989699599240138	0.978349289195533	-0.000141777741951225	-0.0151989916096819	0.0654486154527411	0.152970559258309	-0.150483383710348	1.19134304508145	2.79165137957851	-0.2199209	2.69078969447985	19.0094633869987	-3.82388300195525	-12.1319040876355	-18.4114089400693	-6.80017419514992	BAD	BAD
0.00483991079543857	0.046661393961436	0.178869001474957	0.0797874622501803	-0.991502441891968	0.980509715142132	0.00308201145111903	-0.0123696960821272	0.00329255532968369	0.0888812746064224	0.021262916303833	1.1032819320678	3.10418728889956	-0.237738723063524	2.69078969447985	19.0094633869987	-3.82388300195525	-12.1319040876355	-18.4114089400693	-6.80017419514992	BAD	BAD
0.00484872033884928	0.0435589481092401	0.178839903578976	0.0819384864399091	-0.991061043804075	0.976047076923506	0.0030249527013983	-0.0205375140147336	-0.0546657716293744	-0.0196630559968745	0.0130925771524478	0.809838938921641	3.08188751876413	-0.3418472	2.69078969447985	19.0094633869987	-3.82388300195525	-12.1319040876355	-18.4114089400693	-6.80017419514992	GOOD	BAD
0.00495355347674551	0.0399855267718377	0.178866299130506	0.080118806211494	-0.991191389899025	0.97811061132644	0.0067038700205228	-0.0156091119668608	-0.0545800715860389	0.0406150460398495	-0.0921203925165444	0.632469177159742	3.17058216643757	-0.3520284930096	2.69078969447985	19.0094633869987	-3.82388300195525	-12.1319040876355	-18.4114089400693	-6.80017419514992	GOOD	BAD
0.00477284789026818	0.0362780300587679	0.178794840001601	0.0799993525099202	-0.986715351767388	0.973016861835965	0.0045092269333997	-0.0140311331988939	-0.0545365376729346	0.0832311002713423	0.0167762817068513	0.485358692523094	2.89083253415316	-0.456896699027639	2.69078969447985	19.0094633869987	-3.82388300195525	-12.3340061041277	-18.279255418227	-6.86594363055232	GOOD	GOOD
0.00480345503074655	0.0328724336280412	0.177676961252049	0.0787744261627688	-0.986830081410914	0.976779426025072	0.00354098305408024	-0.0162495338599505	-0.0545535073684411	-0.0747604894247654	-0.0489866345092243	0.29325352211824	2.99308021218727	-0.638909766889853	2.69078969447985	19.0094633869987	-3.82388300195525	-13.2708940876355	-17.6666289400693	-7.17083219514992	GOOD	GOOD
0.00512158376920465	0.0302017674257443	0.18003719456879	0.0807340619983026	-0.988123136812	0.974342827022988	0.000453552479327413	-0.0161223731022925	-0.0593576902947339	0.0219369313619874	-0.151770722546374	0.294434747691352	3.2977699941182	-0.329760329773041	2.69078969447985	19.0094633869987	-3.82388300195525	-13.2708940876355	-17.6666289400693	-7.17083219514992	GOOD	GOOD
0.00478490920792806	0.0285293538158284	0.176460836022972	0.0819014424250194	-0.987799657251619	0.97535997157246	-0.000129992391424646	-0.011986381317454	-0.0909795127925341	-0.12924652457432	-0.0494838811053002	0.134631089026987	3.64961573501204	-0.2808841	2.69078969447985	19.0094633869987	-3.82388300195525	-13.2708940876355	-17.6666289400693	-7.17083219514992	GOOD	GOOD
0.00482545344461086	0.027868585069025	0.176797005080591	0.080276790566884	-0.989340038551969	0.973180854809005	0.000978941522994999	-0.0122744127183296	0.177396928701584	0.0311927692807626	-0.161165093627234	0.30876465354585	3.98873127802914	-0.214074922741817	2.69049200911706	19.0093643861326	-3.85656438268119	-13.2708940876355	-17.6666289400693	-7.17083219514992	GOOD	GOOD
0.00525513477201858	0.028006884221511	0.175427917368686	0.0775144567563557	-0.987057047375331	0.96816346471669	-0.00358035179260655	-0.0144934309781745	0.0073966789747772	-0.0290604802330507	-0.155663490240989	0.419684098986494	4.32191171898092	0.0659298671043919	2.68730169447985	19.0083033869987	-4.20681300195525	-13.0099958755889	-17.9238024295934	-7.17299974483483	GOOD	GOOD
0.00539220304891733	0.0285671714422526	0.174539225760366	0.0815095816177259	-0.990519849404622	0.968678973537791	-0.0030206073092353	-0.00618590269328427	0.00734655966188198	-0.0837950942535135	-0.0999453999065279	0.437659836103949	4.66563418128821	0.192187837418524	2.68730169447985	19.0083033869987	-4.20681300195525	-12.1347640876355	-18.7865389400693	-7.18027119514992	GOOD	GOOD
0.00561390872427694	0.0291239230812126	0.175562265053106	0.0817109784279304	-0.990661858844878	0.969562790126662	0.0013717802011885	-0.012437275653545	-0.00442653373382175	-0.0837309452690722	-0.0825708911819109	0.3435426	4.60699576900054	0.130588681723452	2.68730169447985	19.0083033869987	-4.20681300195525	-12.1347640876355	-18.7865389400693	-7.18027119514992	GOOD	GOOD
0.00557469245386315	0.0293476301794152	0.176432894800893	0.0830189938487328	-0.991821890849164	0.966256691365107	-0.00281159694022861	-0.0139115068566312	-0.116648195813971	-0.0602546035159062	0.0711082291985014	0.39201067448209	4.51807361989467	0.0530829551461188	2.68730169447985	19.0083033869987	-4.20681300195525	-12.1347640876355	-18.7865389400693	-7.18027119514992	GOOD	GOOD
0.00561557463559228	0.0290736740544947	0.172588296320008	0.0786001964920685	-0.990342215682419	0.967825367381786	-0.00458758658926398	-0.0179231694338843	-0.11040443675232	0.144737135570996	-0.0143547090480479	0.546112511034231	4.53113820207661	-0.103207655103562	2.65050097180256	19.0082470864966	-4.16810339064609	-12.1347640876355	-18.7865389400693	-7.18027119514992	GOOD	GOOD
0.00571657416863219	0.0282780307943642	0.173543428439835	0.0787980186950808	-0.988814399337184	0.963300768849745	-0.0041510998629825	-0.00859845247715421	-0.0546320148113486	0.0366420744937718	0.185934290210986	0.538882157328499	4.74816172788229	-0.194988244628949	2.32125869447985	19.0077433869987	-3.82178300195525	-12.1347640876355	-18.7865389400693	-7.18027119514992	GOOD	GOOD
0.00573809835348177	0.0270142594625269	0.17757322035383	0.0772536587349154	-0.990330352675589	0.970870795718445	0.00118359849109089	0.00204288642365166	-0.034856910163929	0.0430062238064695	0.021980506329684	0.495930401705025	4.17875254703626	-0.0473205740936465	2.32125869447985	19.0077433869987	-3.82178300195525	-12.1347640876355	-18.7865389400693	-7.18027119514992	GOOD	GOOD
0.0056497886373592	0.0253744659396097	0.174895768700239	0.0815162810161377	-0.988273296278408	0.978358406059975	0.00390573866691882	0.000435684783887227	0.110848650140345	0.103402764516247	0.0220232858152613	0.696333828489621	3.89688196801585	-0.164571188345706	2.32125869447985	19.0077433869987	-3.82178300195525	-12.1347640876355	-18.7865389400693	-7.18027119514992	GOOD	GOOD
0.00557737871146781	0.0235015352885236	0.178376463613966	0.0772839869548258	-0.989684016860946	0.976672262320785	0.00106425140475819	-0.0117050347580601	-0.0685478196761347	0.15003374401936	0.0288887851582038	0.594987632576818	4.3536198564087	-0.0179436239527061	2.32125869447985	19.0077433869987	-3.82178300195525	-12.1347640876355	-18.7865389400693	-7.18027119514992	GOOD	GOOD
0.00612862330683138	0.0215889651695807	0.177584786474633	0.0746373636853335	-0.989910266602021	0.969142122787757	-0.00341373357950166	-0.0165741906162079	-0.164075512870225	0.0828039760587325	0.0830163266854165	0.407286958440431	5.00557232014561	0.0042086067795377	2.36299701329771	19.0501762147105	-3.86630490871863	-12.1347640876355	-18.7865389400693	-7.18027119514992	GOOD	GOOD
0.00586957132134341	0.0198426169748186	0.174984880821375	0.0779571753405047	-0.988267216909584	0.964279884212743	-1.3275686466264e-05	-0.0192315140301328	-0.0397504071268139	-0.0235564229360069	0.0758036350689164	0.343655027377937	4.94992941033267	-0.118463322151471	2.68208469447985	19.3745733869987	-4.20667300195525	-12.2642788125296	-18.6620800447309	-7.32783897166969	GOOD	GOOD
0.00639305838631275	0.0184537925011884	0.178157251749982	0.079700164405195	-0.989649048880458	0.965134353240027	-0.000100538180216742	-0.0143469297267396	0.0769873599770722	-0.00897513050397251	0.0220654938017735	0.403408175270881	4.22757697074848	-0.17590473386181	2.68208469447985	19.3745733869987	-4.20667300195525	-12.5226040876355	-18.4138389400693	-7.62217219514992	GOOD	GOOD
0.00629674076843985	0.0175636135229618	0.176565950290605	0.0741079256411834	-0.992119555814166	0.965976446881124	-0.00266748334981872	-0.00526772134468026	0.115956387459143	0.0965696324188134	0.0296696984989231	0.259648642991567	3.58255175912257	0.0455634218613368	2.68208469447985	19.3745733869987	-4.20667300195525	-12.5226040876355	-18.4138389400693	-7.62217219514992	GOOD	GOOD
0.00666362703538689	0.0172127481823059	0.177344833401138	0.080385350859143	-0.982921135084348	0.970403833082866	-0.00263975046248743	-0.00032055070110138	0.0153436573738481	0.119563041439183	0.0674737437867258	0.2196988	3.14950447013387	0.0848947	2.68208469447985	19.3745733869987	-4.20667300195525	-12.5226040876355	-18.4138389400693	-7.62217219514992	GOOD	GOOD
0.00641515875216071	0.0173501221507546	0.179845181183376	0.0819877754732147	-0.987397502012255	0.974731343823482	-0.00456506828502542	-0.00366988928855656	0.0773938076048155	0.213647028497236	-0.0227902524893145	0.2196988	3.19987148216687	0.158179602900739	2.63324086749248	19.3661827448688	-4.25665854951024	-12.5226040876355	-18.4138389400693	-7.62217219514992	GOOD	GOOD
0.00638089760079202	0.0178806473827239	0.179541188517072	0.0783758644993005	-0.991323204948826	0.974654611258798	-0.0027838217541868	-0.00212474496736717	0.131144559252737	-0.163801298511266	0.0667651252080057	0.236557164384651	3.45023294625626	0.320448535441759	2.30993369447985	19.3106433869987	-4.58752300195525	-12.5715604517595	-18.4649297602867	-7.56078779707036	GOOD	GOOD
0.0067577876838608	0.0186755765892587	0.177435483421235	0.079998627405422	-0.986705241690829	0.974294117906562	0.00541686924818204	-0.00600096374021357	0.114084904909419	0.0797968901350794	-0.00526534486271919	0.352619905008075	3.77655480733966	0.2677841	2.30993369447985	19.3106433869987	-4.58752300195525	-12.8822440876355	-18.7891589400693	-7.17123419514992	GOOD	GOOD
0.0065335886789416	0.0195754479865301	0.17767927946052	0.081775097172515	-0.987229096555397	0.974703792288735	-0.00108978177043749	0.000669316902862173	0.00710374522135685	-0.0155337535330642	0.162267202269856	0.424905980246588	3.96157413903224	0.2677841	2.30993369447985	19.3106433869987	-4.58752300195525	-12.8822440876355	-18.7891589400693	-7.17123419514992	GOOD	GOOD
0.00703755732327661	0.0204273294823095	0.179116139738899	0.0779631450298643	-0.990038713131838	0.969987969542505	-0.00266432731029808	-0.00435131067037155	0.00707809040405266	0.0274722613024083	-0.0908982350173312	0.518941578825464	4.13783451894782	0.257577897353839	2.30993369447985	19.3106433869987	-4.58752300195525	-12.8822440876355	-18.7891589400693	-7.17123419514992	GOOD	GOOD
0.00630790102784002	0.0211124390486001	0.17757029443969	0.0824109894185535	-0.986793730826635	0.97222529221095	-0.00374833738303004	-0.00276781249577505	0.0143146612351998	-0.0310547252309377	-0.0457817139379112	0.434346713373976	4.03087743830175	0.195978282406173	2.35351868011138	19.3181306384945	-4.54291922075415	-12.8822440876355	-18.7891589400693	-7.17123419514992	GOOD	GOOD
0.00682856755545734	0.0215581249267352	0.178752881481451	0.0816495420289517	-0.987583272382167	0.968231883847362	-0.00115474099033168	3.24036129460878e-05	0.0639503101558653	-0.0792824335414342	-0.094549542819805	0.246637407225619	4.0159524287914	0.111416163134152	2.65215541091021	19.3694319817664	-4.23730188014581	-12.7446710271818	-18.7888764607862	-7.32858513676933	GOOD	GOOD
0.00708859972773432	0.0217818001263971	0.181511668413875	0.0816185159820236	-0.988550611708004	0.969965346267742	-0.000451370551932809	0.00239071044486081	0.0129974558653462	-0.0841056111052801	-0.0443547831544063	0.0466364547998569	4.1687978887989	-0.0128032748521387	2.68208469447985	19.3745733869987	-4.20667300195525	-12.1517140876355	-18.7876589400693	-8.00678719514992	GOOD	GOOD
0.00727910364432043	0.0219115019668262	0.178655353557004	0.0833438406073786	-0.990785219561628	0.963343718735618	-0.00124470753012672	-0.000344631762707182	0.00683983517328174	0.133587646971495	-0.0935299940009868	-0.177734934543442	4.20316111512276	0.12314690964739	2.68208469447985	19.3745733869987	-4.20667300195525	-12.1517140876355	-18.7876589400693	-8.00678719514992	GOOD	GOOD
0.015200012208301	0.0221100439781325	0.177973168548466	0.078638366729878	-0.988869691700231	0.966475444842719	0.00351157620392009	0.000450129437331993	-0.10575346136226	0.156247071591824	0.0114568000147818	-0.221277801006	4.09353825756158	0.254395071874556	2.68208469447985	19.3745733869987	-4.20667300195525	-12.1517140876355	-18.7876589400693	-8.00678719514992	GOOD	GOOD
0.0158461092154007	0.0224722374250039	0.179270895845455	0.0781694995704956	-0.989102967196847	0.966730354785459	0.00412255707482736	-4.44322486504733e-05	-0.173451179029325	0.0467715158532641	-0.0329955677222685	-0.02798869	3.76029735271581	0.192796645110958	2.68208469447985	19.3745733869987	-4.20667300195525	-12.1517140876355	-18.7876589400693	-8.00678719514992	GOOD	GOOD
0.0156924355538423	0.0229858961648889	0.179877797280352	0.0781697170905115	-0.985186775378253	0.966870052828255	0.0036672566704205	0.00408819077375585	-0.12229575630474	-0.0188937760582199	0.128842208548614	-0.02798869	3.37492693582857	0.160515873290161	2.34731254931214	19.3740612274948	-3.85453590589297	-12.3326341713447	-18.6982171672751	-8.00494421230504	GOOD	GOOD
0.0154851255989158	0.0235671271823399	0.179841646583715	0.081757083107191	-0.988313522925149	0.968888578330338	0.000727825552130852	0.00475005866020811	-0.00329404029661085	-0.0791753545322505	0.0325786516139774	0.0186172532814536	3.30132764611362	0.222115766115646	2.31604169447985	19.3740133869987	-3.82164300195524	-12.9041640876355	-18.4156689400693	-7.99912219514992	GOOD	GOOD
0.0163180946554398	0.024133863415775	0.178034068058516	0.0811560311047735	-0.99039679015164	0.970023860132431	0.00145981248171673	-0.00153179562613885	-0.0501795376306846	-0.0287649345734163	0.0224947359299704	0.125409937100523	3.31446643428453	0.299650016753205	2.31604169447985	19.3740133869987	-3.82164300195524	-12.9041640876355	-18.4156689400693	-7.99912219514992	GOOD	GOOD
0.0130252865866428	0.0246505018530412	0.176558215546258	0.0796991274869231	-0.988774809229204	0.970300028209261	-0.00428759586630994	-0.00284355002115636	0.00210796170478293	0.0870779069556024	-0.0339912070160843	0.0675905956475874	3.27604967169487	0.340006007082875	2.31604169447985	19.3740133869987	-3.82164300195524	-12.9041640876355	-18.4156689400693	-7.99912219514992	GOOD	GOOD
0.0167220509847573	0.0251104816050038	0.179562332432853	0.0819036196511353	-0.991750699660431	0.973548938390311	-0.00639721867491945	0.00193904903391124	0.00693472123870158	0.0962301133124608	0.0178161851682425	0.140304487818934	3.33733301633981	0.206821	2.31604169447985	19.3740133869987	-3.82164300195524	-12.9041640876355	-18.4156689400693	-7.99912219514992	GOOD	GOOD
0.0159203864633828	0.0254936306111547	0.177207711425321	0.0761380654264073	-0.98711631014026	0.975152155729073	-0.00287698625092522	0.00672342740855804	0.0645964257501286	-0.0156179458871313	-0.0343912002505828	0.09585508	3.23862691711036	0.206821	2.66120819417072	19.0340068131638	-4.17974185635899	-12.9018758275785	-18.415516779554	-7.88749841159371	GOOD	GOOD
0.0141531469680667	0.0257443465685718	0.176487453526938	0.0820392377741223	-0.983083826741006	0.975441665239842	-0.00427083716104867	0.00916937563272685	-0.162254234547327	0.0320130802868764	0.0180766319766776	0.0207853030628127	3.3676564095542	0.1883441120064	2.68730169447985	19.0083033869987	-4.20681300195525	-12.8963440876355	-18.4151489400693	-7.61765419514992	GOOD	GOOD
0.01546481416984	0.0258024832910974	0.181873325326718	0.0821527331273864	-0.992326368601754	0.974619306299469	-0.00160206041910191	0.00880108575010503	0.169024669243482	0.148553950566166	-0.0348773353305577	-0.1518324	3.35954832153381	0.0694027544697811	2.68730169447985	19.0083033869987	-4.20681300195525	-12.8963440876355	-18.4151489400693	-7.61765419514992	GOOD	GOOD
0.00668833592109365	0.0256771714673945	0.178159317345902	0.0784029501142016	-0.994342977375121	0.970726671128705	-0.00193111729199168	0.00863131777969022	0.134628340851388	-0.0131338243391136	-0.0959990096603637	-0.0715867159231271	3.46249548027175	-0.058493072313734	2.68730169447985	19.0083033869987	-4.20681300195525	-12.8963440876355	-18.4151489400693	-7.61765419514992	GOOD	GOOD
0.00709205207933521	0.0254763534970186	0.177000152545752	0.0799656443620142	-0.987147457598885	0.971217434751835	-0.00513988648823357	0.00223076450164102	0.0140956856802902	-0.0808589961334949	-0.0996806741780137	0.157971239037167	3.344801	0.0443163725188055	2.34240651141002	19.0077757405131	-3.84402777634684	-12.8963440876355	-18.4151489400693	-7.61765419514992	GOOD	GOOD
0.00680207728389365	0.0253305365684804	0.179207185769569	0.0815052821021069	-0.990343837646735	0.969456617530352	-0.00607005207437087	0.00152466582114366	0.0654834988764836	0.0292630752240382	0.0155410160034068	0.324323454722451	3.28476933432777	0.0218323524096584	2.32125869447985	19.0077433869987	-3.82178300195525	-12.6430111481215	-18.2852550355582	-7.75277854386887	GOOD	GOOD
0.00705890066822737	0.0252959899730975	0.181216635167699	0.0802301416510077	-0.990126342013605	0.970773084414688	-0.00394203345294754	0.00589320806933715	0.0688639390637552	0.035902962601619	0.0221290979560782	0.33946924747465	3.10885046747752	-0.0763368857924109	2.32125869447985	19.0077433869987	-3.82178300195525	-12.1616440876355	-18.0384389400693	-8.00953319514992	GOOD	GOOD
0.00685468166317976	0.0253664637259	0.178969515958025	0.0824341486877013	-0.988687373074806	0.971399752788901	-0.00508617265128428	0.00400002056377137	0.127767088944652	0.0358635740520192	0.0800093324807887	0.197053608226784	2.89048646853827	-0.0147369598762067	2.32125869447985	19.0077433869987	-3.82178300195525	-12.1616440876355	-18.0384389400693	-8.00953319514992	GOOD	GOOD
0.00696721431951368	0.0255740208474215	0.183514794435516	0.0826268379429586	-0.988648881206649	0.971650507214339	-0.00223798692766037	0.00377183281665197	0.0125145848852134	-0.0215227138688003	0.0829057168516503	0.0832490381025178	2.72389784200037	0.0789620928094096	2.32125869447985	19.0077433869987	-3.82178300195525	-12.1616440876355	-18.0384389400693	-8.00953319514992	GOOD	GOOD
0.00719479006489219	0.0260581541530945	0.180549334767718	0.0788327723201091	-0.984517526155913	0.972072947849641	0.00164349337489696	0.0033133304008521	0.0662743428817371	-0.0818673356951228	0.0244487952854141	-0.115280526264247	2.80409688342155	0.190169561849351	2.67172227657057	19.0082795524382	-4.19042546475986	-12.1616440876355	-18.0384389400693	-8.00953319514992	GOOD	GOOD
0.00721097585213337	0.0270435823194884	0.177958022174988	0.0828518973084439	-0.989358675993993	0.971020330409823	0.00232134719878353	0.00381620943422554	0.0688135251652587	-0.0266770970316149	-0.0953043490899464	-0.2756762	3.0461064542634	0.102813022782636	2.68730169447985	19.0083033869987	-4.20681300195525	-12.3806163694923	-18.0942618011664	-8.00667496472876	GOOD	GOOD
0.007486044032316	0.0287504399776916	0.180795576917897	0.0764898431022641	-0.987800436414646	0.971512730575334	0.000818373769147845	0.002861436982814	-0.110333158418151	0.0915760606028427	0.0759153461652747	-0.256183187847231	2.996602	0.187629802316772	2.68730169447985	19.0083033869987	-4.20681300195525	-13.6516540876355	-18.4182889400693	-7.99008419514992	GOOD	GOOD
0.0075672090165688	0.0312989661319673	0.177121092094061	0.0794656243595807	-0.982087256115672	0.967851908412535	-0.0028184239396613	0.00994750741333345	0.242096285610746	-0.0202230881311735	0.0236604993613993	-0.1518324	2.96737534504087	0.0541925455070884	2.68730169447985	19.0083033869987	-4.20681300195525	-13.6516540876355	-18.4182889400693	-7.99008419514992	GOOD	GOOD
0.00767661216866532	0.0346647013663993	0.178831828458202	0.0805659376536064	-0.987029868857089	0.969246376308629	-0.00151756614817875	0.0152539490178315	-0.105877831269475	0.0341345387341196	0.02153331528361	-0.140791959600801	2.79146077216387	-0.1414727187154	2.68730169447985	19.0083033869987	-4.20681300195525	-13.6516540876355	-18.4182889400693	-7.99008419514992	GOOD	GOOD
0.00792779090676287	0.0386935596992243	0.179357900421256	0.0806069589537139	-0.988131202133572	0.968662503337862	0.000683179905298718	0.0157951798309618	0.0032799324467926	0.0944318241922882	0.0807443701730835	-0.0431746452038295	2.67030337977034	-0.364853354032983	2.32790194776702	19.0066305479365	-4.20477058216996	-13.6516540876355	-18.4182889400693	-7.99008419514992	GOOD	BAD
0.00785214190269031	0.0431315223116364	0.179855202124104	0.0801393526628826	-0.98816628544678	0.97103829654844	0.000609619716555726	0.0152024323257591	0.067120261398571	-0.13853840613845	-0.155312540067014	0.133115884458978	2.78758131596886	-0.475913131155043	2.31776969447985	19.0065833869987	-4.20471300195525	-13.4307682426123	-18.4923277645345	-8.15709540011433	GOOD	BAD
0.00788115217765764	0.047639417110624	0.178953278134216	0.0762994350141747	-0.990084673724972	0.968790327696503	0.00313540201382529	0.0113266778325421	-0.0526519167725474	-0.0266696924539969	-0.101616604810018	-0.0439403292969563	2.86837119435108	-0.460846762605083	2.31776969447985	19.0065833869987	-4.20471300195525	-12.5424040876355	-18.7900989400693	-8.82878519514992	BAD	BAD
0.00770782142066352	0.0518307961064989	0.180283457574337	0.0834128635927459	-0.987697906634676	0.968415761895288	0.00226019374326988	0.0107186664573084	0.00547619360527267	0.0938155000015998	-0.160131834275937	-0.446597335129311	2.80973278206341	-0.233334860796647	2.31776969447985	19.0065833869987	-4.20471300195525	-12.5424040876355	-18.7900989400693	-8.82878519514992	BAD	BAD
0.007953446941311	0.0553323142412635	0.177898010286586	0.0811200111298924	-0.992875119494718	0.9762629497791	0.00100388755965897	0.00797777078292116	0.0676150708453523	-0.0221914390646077	0.0188534298661855	-0.775892394197521	2.8848353315799	-0.196588605798983	2.31776969447985	19.0065833869987	-4.20471300195525	-12.5424040876355	-18.7900989400693	-8.82878519514992	BAD	BAD
0.00787029236440484	0.0578123282461478	0.180793541415966	0.0792009529220748	-0.992047006138886	0.979517553820865	-0.00261835844816207	0.00214926757505258	0.0685585920241222	-0.0833863686733285	-0.0385068918532415	-0.540541811508913	3.58030523618755	0.0555273532525438	1.95164162102587	19.3680010107582	-3.76123537387245	-12.5424040876355	-18.7900989400693	-8.82878519514992	BAD	BAD
0.00789567477305855	0.0590080720423702	0.181281985358553	0.0830420547232381	-0.988659086013847	0.977747337866301	-0.0037993937845624	0.00771550736568042	0.00719865786950388	-0.0245123929815226	0.0210465561334156	-0.461771363590882	4.49087955106427	-0.067675313510004	1.94709069447985	19.3724933869987	-3.75572300195525	-12.5424040876355	-18.7900989400693	-8.82878519514992	BAD	BAD
0.00830465016555206	0.0587955160629749	0.183232953878482	0.0826264379324346	-0.989125394179249	0.974008781952073	-0.00459775086165776	0.0201613685706405	0.00663755598245004	0.394162585237117	-0.0390075243498223	-0.50132104960307	3.9916826266897	-0.0472474034854493	1.94709069447985	19.3724933869987	-3.75572300195525	-12.5424040876355	-18.7900989400693	-8.82878519514992	BAD	BAD
0.00817677928714586	0.0572470635671344	0.177928820586593	0.0786526182442085	-0.991050310985309	0.976424987036891	-0.00494315015205138	0.0245989890690882	0.191862201367748	0.0370974464093145	0.0821116888220296	-0.022482644566916	2.80122612696469	0.201400186550048	1.94709069447985	19.3724933869987	-3.75572300195525	-12.5424040876355	-18.7900989400693	-8.82878519514992	BAD	BAD
0.00799031845636566	0.0546387430667569	0.175453523424087	0.0800600553643485	-0.990060571549961	0.977615090637144	-0.00130785033359917	0.0244002235026633	0.130381792827355	0.156110400347077	0.143394511351714	0.297783277145237	3.21865240666818	-0.0449876861137939	1.94709069447985	19.3724933869987	-3.75572300195525	-12.5424040876355	-18.7900989400693	-8.82878519514992	BAD	BAD
0.00818981139604247	0.0514033510479319	0.176422598252467	0.0800648198761531	-0.991992029693135	0.974018950827792	-0.00287027375007107	0.0200350954408082	0.00647668128939973	0.275558655100817	0.143262795863311	0.471684365420775	3.77102403083938	-0.273518282391513	3.06032269447985	19.0111833869987	-3.82599300195525	-12.5424040876355	-18.7900989400693	-8.82878519514992	BAD	BAD
0.0082956171044104	0.0479962130063686	0.178466015477863	0.0752703096623615	-0.991571376051364	0.975000719172016	-0.00555949958018748	0.0256499788255604	0.00646843012863188	0.0950284547908738	0.142754137253468	-0.0600350557859933	4.27536614133032	-0.4028103	3.06032269447985	19.0111833869987	-3.82599300195525	-12.6534629384236	-18.7903387096695	-8.71163558950383	BAD	BAD
0.00832551456874628	0.0447522143478639	0.181317392486994	0.0806267622911847	-0.990566090710142	0.976842680164798	-0.00735084080821707	0.0260970179573278	0.00528590775772016	-0.0239501729568294	0.0821269633043174	-0.353439292625289	4.71600367139499	-0.36453078091224	3.06032269447985	19.0111833869987	-3.82599300195525	-12.9083240876355	-18.7908889400693	-8.44279719514992	GOOD	BAD
0.0084284861210504	0.0418953039974576	0.182283097702461	0.0787186615013715	-0.989203929756309	0.97192499111536	-0.00698314323449561	0.0243042324936846	-0.118197383602523	0.033334646585807	0.0820815383920557	-0.5233637	4.73916001274338	-0.2808841	3.06032269447985	19.0111833869987	-3.82599300195525	-12.9083240876355	-18.7908889400693	-8.44279719514992	GOOD	BAD
0.00886034751402729	0.0396448267499205	0.178894603399263	0.0796046540196581	-0.992453751168178	0.972269141688559	-0.00455624576348768	0.0112104888232561	-0.176327836319625	-0.1447234167387	0.0820729271608271	-0.398979559762859	4.7186750318381	-0.260474365428229	3.06040302144978	19.0055427889779	-3.82599515797054	-12.9083240876355	-18.7908889400693	-8.44279719514992	GOOD	GOOD
0.00908441656146335	0.0382223345525759	0.180808548092522	0.0776721872261691	-0.989572980893477	0.967633855612625	-0.00572175299347329	0.00858815541904463	0.00670842313836399	-0.138077668185941	0.0808677741159759	0.147455351173663	4.911697	-0.262014316711732	3.06553869447985	18.6449133869987	-3.82613300195525	-12.9083240876355	-18.7908889400693	-8.44279719514992	GOOD	GOOD
0.00968464184122237	0.0377607252591929	0.177589575111977	0.0757793918207491	-0.985860006717096	0.962725702603485	-0.00537714782502987	0.0175318513179795	0.00671950174043681	0.21341012286196	0.017033911362	0.869245879136678	4.7672071084093	-0.298480065286204	3.06553869447985	18.6449133869987	-3.82613300195525	-12.9111090869737	-18.7910738953255	-8.57847930403157	GOOD	GOOD
0.0103628342117043	0.0382748535800392	0.181214222303371	0.0796523372317112	-0.989109146928624	0.962032455054399	-0.00408795178312587	0.0267768150433662	0.00673103447218368	0.0957478446002101	-0.155783861756347	1.28453868008674	4.35674946122483	-0.17528562415839	3.06553869447985	18.6449133869987	-3.82613300195525	-12.9161540876355	-18.7914089400693	-8.82426619514992	GOOD	GOOD
0.0104726358594771	0.0397364021576022	0.176545774069662	0.0789896482184682	-0.987711950499272	0.965586833905218	-0.00125758019626559	0.0248215795438378	0.00676104045817652	0.0924115752587997	0.0769991136889349	1.63663689456431	4.01182625744323	-0.09799469	3.06553869447985	18.6449133869987	-3.82613300195525	-12.9161540876355	-18.7914089400693	-8.82426619514992	GOOD	GOOD
0.0106435473162162	0.0421360278425879	0.179473078108577	0.0753657189246141	-0.989058814365587	0.971112154398911	0.00233254069960623	0.0200478828597992	0.006768467947002	-0.0246550106394784	-0.0988665304565081	1.86800794231697	3.90303200918059	-0.135740917983002	3.06537938818312	18.656099950899	-3.82612872609606	-12.9161540876355	-18.7914089400693	-8.82426619514992	GOOD	GOOD
0.0111748160329256	0.045446943600499	0.180310565025997	0.0791362705065844	-0.985371806193028	0.971465234467534	0.00634140355127685	0.0202051851584434	0.00874280166641223	-0.026715680832335	-0.0417324331071141	1.92613456624985	4.01737681268221	-0.237889899712816	3.06032269447985	19.0111833869987	-3.82599300195525	-12.9161540876355	-18.7914089400693	-8.82426619514992	GOOD	BAD
0.0114953990933044	0.0495364783366348	0.177844590140377	0.0787913153680568	-0.987842431921958	0.971912647700736	0.00419692249336575	0.0203351361930906	0.0663341802782897	-0.0804667431400942	-0.104927161125543	1.69932578455211	4.19697791525404	-0.370716148077729	3.06032269447985	19.0111833869987	-3.82599300195525	-12.8018286372581	-18.7320529000491	-8.96641004394481	GOOD	BAD
0.0118914619221285	0.0541092908342546	0.175688489117317	0.0828976877020979	-0.991729311629926	0.971338628056814	0.00362334645400654	0.0195170861550462	0.00908512321861095	0.0352904657040189	-0.217295047888128	1.25093455800006	4.05040480639274	-0.534995062695833	3.06032269447985	19.0111833869987	-3.82599300195525	-12.1918840876355	-18.4153789400693	-9.72477019514992	BAD	BAD
0.0128672510828211	0.0587339387026539	0.182596652835403	0.0807388196399927	-0.986398290787165	0.968449024314068	0.00215322580666542	0.0210836811051701	0.0658951777368921	0.0429057702712874	-0.0949212451452185	0.772537906771733	3.75722337171573	-0.563915705098068	3.06032269447985	19.0111833869987	-3.82599300195525	-12.1918840876355	-18.4153789400693	-9.72477019514992	BAD	BAD
0.0134453062977692	0.0629281166023971	0.177845760161794	0.0824245338066257	-0.989307959498013	0.966500862586782	-0.00128503330630889	0.0180487862944248	0.0093082529455635	0.201699015030699	0.0218711105812285	0.49080608639095	3.50792557366355	-0.475302027737522	3.02679620431373	18.9942928610597	-3.82580706043197	-12.1918840876355	-18.4153789400693	-9.72477019514992	BAD	BAD
0.0278788326446115	0.0662309616683589	0.177453881091	0.0800783402891931	-0.984143908242011	0.959603091579452	-0.0047880272841666	0.0147062962275473	0.0624126029427991	-0.0821587892793288	0.0158900228818625	0.653021407020445	3.39137416001093	-0.51256970993559	2.32647469447985	18.6414733869987	-3.82192300195525	-12.1918840876355	-18.4153789400693	-9.72477019514992	GOOD	BAD
0.0264662404146365	0.0682940502293971	0.177408671645718	0.0798662830561415	-0.990483713979372	0.959821712029673	-0.00734327027771145	0.0190035881064398	-0.0522816166596766	-0.0186141219060738	-0.0842677275164882	0.965863843914161	3.01516294814819	-0.4637735	2.32647469447985	18.6414733869987	-3.82192300195525	-12.4252795926228	-18.573557792347	-9.72134665503762	BAD	BAD
0.0282365180634862	0.0689951463177819	0.177534442472972	0.0758093396384176	-0.989025643962334	0.963303077829657	-0.00634062589558658	0.0220594068036864	0.00302464479236197	0.0855272177457831	0.187907830278689	1.29236014290588	2.57163584450373	-0.504094979982481	2.32647469447985	18.6414733869987	-3.82192300195525	-13.3031840876355	-19.1685389400693	-9.70846919514992	BAD	BAD
0.0287345761131391	0.0684429005171072	0.178334244783581	0.0776890871463669	-0.9868197194069	0.964115561929849	-0.00527186036012199	0.0262013815684523	-0.0518948113001964	-0.0814122261837386	-0.0825876945848954	1.63915565184892	2.300204	-0.660735462987431	2.32647469447985	18.6414733869987	-3.82192300195525	-13.3031840876355	-19.1685389400693	-9.70846919514992	BAD	BAD
0.0291633686069517	0.0668785420658833	0.176622460436533	0.0783311868528372	-0.987897289772239	0.96802030291245	-0.00363583660323619	0.0271286102921099	0.0027182922909787	-0.0247952319366447	0.193331914527892	1.84461019166444	2.34221525006601	-0.707626	2.3484488753449	18.663813147512	-3.8453626072873	-13.3031840876355	-19.1685389400693	-9.70846919514992	GOOD	BAD
0.0300524190627076	0.064608410694646	0.179054347316239	0.0816303326776586	-0.984182646484078	0.97120063521132	-0.00029802335557554	0.0290025967763653	-0.0515367157077612	-0.0286610400531623	0.00596628558540816	1.93835201886245	2.4596945417832	-0.738318110679774	2.68730169447985	19.0083033869987	-4.20681300195525	-13.3031840876355	-19.1685389400693	-9.70846919514992	GOOD	BAD
0.0314563041642129	0.0619820777241993	0.180696987111202	0.0822883247495273	-0.989788995007118	0.967790895394299	0.00449510779489593	0.0267859780890897	0.00219450603077836	-0.0767422224199984	-0.21382801671667	2.04489135382168	2.38584498157075	-0.845532892430203	2.68730169447985	19.0083033869987	-4.20681300195525	-13.105059458726	-18.9711351837726	-9.47823244376168	GOOD	GOOD
0.0304741024329577	0.0593546550718811	0.173215356566957	0.0784895009535084	-0.992061355478071	0.966368087849239	0.00211718599784859	0.0306748072103402	-0.0555623167188322	0.0269437805869569	-0.10006489701809	1.90287159549953	2.17364360662439	-0.873896664366986	2.68730169447985	19.0083033869987	-4.20681300195525	-12.5473740876355	-18.4154789400693	-8.83015719514992	GOOD	GOOD
0.0328616088819022	0.0570191001108396	0.181801926520834	0.0838068177007338	-0.986697866810268	0.96858261680367	0.00194800251565704	0.0332736264365652	-0.0645350963428176	-0.089226736750471	-0.0999964025787899	1.68011569315821	1.835938	-0.84680701533136	2.68730169447985	19.0083033869987	-4.20681300195525	-12.5473740876355	-18.4154789400693	-8.83015719514992	GOOD	GOOD
0.0194703293332012	0.0551658032698781	0.176036588158815	0.0804745740232296	-0.986653134467997	0.971265198578678	0.00670566672707277	0.0316612286478907	-0.155548503589072	-0.135642846638138	-0.0906164264063881	1.25823448765825	1.93812805236343	-0.97997321614878	2.68761264819647	19.0084072929089	-4.17268067446174	-12.5473740876355	-18.4154789400693	-8.83015719514992	GOOD	GOOD
0.0205650557728663	0.0539090115906822	0.177263854364164	0.0797479398122222	-0.986339769861012	0.97641101254101	0.0103810267967027	0.0345077090126069	0.11583556970292	-0.0149208318574795	0.0220177434689431	0.682895183541797	2.14886067392644	-1.13974493690429	2.69137169447985	19.0096633869987	-3.76006300195525	-12.5473740876355	-18.4154789400693	-8.83015719514992	GOOD	GOOD
0.0207261587219156	0.0533342121531538	0.180583625646527	0.0817616966920684	-0.987514400261189	0.980426642417793	0.0116510681905626	0.0316445558728582	-0.0553085279582231	0.0908391711238227	0.017048292020552	0.408994310866114	2.17752106017973	-0.993279226000744	2.69137169447985	19.0096633869987	-3.76006300195525	-12.5458118579935	-18.5332339639049	-8.82972593175581	GOOD	GOOD
0.0214063712007204	0.0535284118565585	0.178098265873966	0.0827981713741058	-0.985800122315812	0.980545965804932	0.0146993568944062	0.0284124521258609	-0.0499870427739845	0.00985993719527502	-0.0389395831809408	0.0402890240974501	2.47281383506496	-0.931678917742498	2.69137169447985	19.0096633869987	-3.76006300195525	-12.5424040876355	-18.7900989400693	-8.82878519514992	GOOD	GOOD
0.0219170841281261	0.0545793128715504	0.180175439733901	0.0755976978206643	-0.986771759267657	0.970686935636924	0.0124730663284124	0.0249108135388192	0.00117441403165898	-0.238251666130828	-0.0390022993383926	-0.585983665138298	2.68763618882904	-0.870079823952827	2.69137169447985	19.0096633869987	-3.76006300195525	-12.5424040876355	-18.7900989400693	-8.82878519514992	GOOD	GOOD
0.0223585502490494	0.0565130334304458	0.177184606412447	0.0787034815226804	-0.986937486204984	0.965184636757779	0.00735347602663181	0.0194756521022973	-0.0495822881437566	0.0412413591423865	-0.0334460957323801	-0.747373108201616	2.80031087691373	-0.913827061858421	2.65699621809064	19.0430332343928	-3.76570295036344	-12.5424040876355	-18.7900989400693	-8.82878519514992	GOOD	GOOD
0.0227538777712791	0.0591913606789498	0.175106658595189	0.0757472487277417	-0.988547994786178	0.965658554095888	0.00577592490933312	0.0244690668695784	0.012573268368138	0.0843732816695538	0.021908077750663	-0.563237644121587	2.4624328455419	-1.073405	2.31604169447985	19.3740133869987	-3.82164300195524	-12.5424040876355	-18.7900989400693	-8.82878519514992	GOOD	BAD
0.0230723990554795	0.0622704899105597	0.180457511794965	0.0851218407760138	-0.983809030460098	0.967397550942324	0.00688562369685879	0.0296487480544302	0.0565630563238525	-0.0186163832907225	0.00995986762777394	-0.432583625473494	1.9346759216952	-1.11809216171272	2.31604169447985	19.3740133869987	-3.82164300195524	-12.6845515278751	-18.6535004691088	-8.990746560634	GOOD	BAD
0.0232366915229603	0.0652972626909519	0.18154162224283	0.0771896349008464	-0.992152378004748	0.968636437316648	0.00292203427577172	0.0318704097914633	-0.0551618044476794	0.0114010788110881	-0.0939626838380641	-0.200982545486649	1.7788122820024	-1.26886800249314	2.31604169447985	19.3740133869987	-3.82164300195524	-12.9302440876355	-18.4173989400693	-9.27068619514992	BAD	BAD
0.0237284242972495	0.0678795952828788	0.179208815561063	0.0774026688329239	-0.984887093506181	0.971698518363146	0.00740030540145146	0.0306569276241897	-0.0422752539420092	-0.173596886596492	-0.0328500189138136	-0.0194836044249899	2.20007901610181	-1.44755651762026	2.31604169447985	19.3740133869987	-3.82164300195524	-12.9302440876355	-18.4173989400693	-9.27068619514992	BAD	BAD
0.0238716418554407	0.0698029425555806	0.180605701767008	0.0830353759613178	-0.989021070374761	0.970397202519533	0.00259090078023154	0.033194666548948	0.0621710849268082	0.0766421350462457	0.0216830110527113	0.0430868397288929	2.36025549350032	-1.48212306675985	2.31529727210045	19.3737648194802	-3.90334597178692	-12.9302440876355	-18.4173989400693	-9.27068619514992	BAD	BAD
0.0235773706590994	0.0710574409067288	0.175670230862699	0.0785344887383134	-0.984880840268536	0.971944311113552	0.000518976785231639	0.0342577114907361	-0.0135546405499952	-0.0711594535086441	-0.00508432802981437	0.0664576464423347	2.69725227167535	-1.38786740113135	2.30906369447985	19.3716833869987	-4.58750300195525	-12.9302440876355	-18.4173989400693	-9.27068619514992	BAD	BAD
0.0233351475304298	0.0718258755427629	0.180264601508318	0.077746686870853	-0.989476062579216	0.971297959604446	0.00647281905609982	0.0355307438905863	-0.158049389875081	0.0290908094481552	-0.180801291683636	-0.0794679563098263	2.61904247277668	-1.42890209350307	2.30906369447985	19.3716833869987	-4.58750300195525	-12.8018099100207	-18.4800307965051	-9.19692516425665	BAD	BAD
0.0238966313164868	0.0724434956728591	0.175610873220826	0.0744874022629082	-0.987803576674342	0.970510794622281	0.00435260310114617	0.0329184386039893	0.0140548135975534	-0.0311773564718326	0.129448760056766	-0.127790858658208	2.40155392522339	-1.37822	2.30906369447985	19.3716833869987	-4.58750300195525	-12.1686640876355	-18.7887889400693	-8.83330319514992	BAD	BAD
0.0242780183821032	0.0732814719478316	0.176260269894584	0.0767061584465087	-0.985434197634224	0.961449161089967	0.00714734090984894	0.0327360506841577	0.0615545657600316	-0.0557278673553263	-0.0072607234096518	-0.64397340385678	2.03506959031585	-1.36666419908917	2.30906369447985	19.3716833869987	-4.58750300195525	-12.1686640876355	-18.7887889400693	-8.83330319514992	BAD	BAD
0.0249688035297961	0.074582021778395	0.17733945844082	0.0775218299566313	-0.990159678387475	0.961996292257098	0.00507901404074033	0.0348265976648401	0.0144541282283119	0.148813016919897	-0.192329307171198	-0.956809623821405	1.84754978042455	-1.317257	2.30969951965444	19.3270439990941	-4.5875200645438	-12.1686640876355	-18.7887889400693	-8.83330319514992	BAD	BAD
0.0258978667844859	0.0763453932999144	0.173811795141865	0.0796057587945859	-0.989991676183231	0.959329028816308	0.00245875311488054	0.0352602631377797	0.0610393903823708	0.0883777185858446	0.0141887449418955	-1.204504	1.63741996414753	-1.2787807006615	2.31428069447985	19.0054133869987	-4.58764300195524	-12.1686640876355	-18.7887889400693	-8.83330319514992	BAD	BAD
0.0264118030603576	0.078288952044225	0.179051192037624	0.077510726816115	-0.986879529782697	0.953172028363085	0.00605276599962865	0.0343676789831788	-0.00114453732444136	0.0358284549250529	-0.0312188337878891	-1.24553058361877	1.44323844773343	-1.134368	2.31428069447985	19.0054133869987	-4.58764300195524	-12.2574306797669	-18.6238773833045	-9.02948966515417	BAD	BAD
0.0268800489219763	0.0799004297832801	0.176375138604568	0.0830689572584569	-0.991441364209892	0.953162610092308	0.00513331363582614	0.0332753345258209	-0.0469688245852263	0.0277845083662306	0.0140011771356651	-1.37594848898513	1.01439562881713	-1.10616857892188	2.31428069447985	19.0054133869987	-4.58764300195524	-12.5705940876355	-18.0420789400693	-9.72162419514992	BAD	BAD
0.0269483010364524	0.080656561465683	0.176100320054513	0.0827074014150301	-0.993723927718276	0.957731022561965	0.00128907971169637	0.0271727794529558	0.00677768129469821	-0.0164174760153173	-0.071528149731939	-1.29841445441189	0.763286828642101	-0.982971896971165	2.31428069447985	19.0054133869987	-4.58764300195524	-12.5705940876355	-18.0420789400693	-9.72162419514992	BAD	BAD
0.0287248348807629	0.0803071824987451	0.174507026526842	0.0778747685744322	-0.990190203936656	0.959727933521579	0.00662218711384361	0.0247157732788992	0.0152745027399899	0.0356051417784178	-0.25725046308089	-1.15767052115153	0.602119961490609	-0.921254488860473	2.36553206516796	19.0058104597139	-4.53531871056374	-12.5705940876355	-18.0420789400693	-9.72162419514992	BAD	BAD
0.0290912245062821	0.0790055412652724	0.174649889500158	0.0803896104878679	-0.993497332834108	0.958310106655282	0.00604281114361763	0.0280818361851304	0.059960339531523	0.0356174770367409	-0.0993914221990565	-0.953701262038197	0.24796321464792	-1.04445728068907	2.68730169447985	19.0083033869987	-4.20681300195525	-12.5705940876355	-18.0420789400693	-9.72162419514992	BAD	BAD
0.0297207983605497	0.0772281266096991	0.175731833811204	0.0845209367512188	-0.990426143897034	0.958882693004758	0.00340562067859627	0.0283719361515921	0.0155594089861273	0.0355401740880754	-0.0904718801807659	-0.618902637078978	-0.216409217686036	-1.16765523799932	2.68730169447985	19.0083033869987	-4.20681300195525	-12.4633523183778	-18.2461033961268	-9.60060543090215	BAD	BAD
0.0295090412740583	0.0755770612567899	0.175128261382355	0.0800020852888665	-0.987451769866572	0.962773861840645	0.00380170695446664	0.0275243443608393	0.059655879350933	0.0268006626362242	-0.0382452086411162	-0.108451050969457	-0.608288589964431	-1.29085152971903	2.68730169447985	19.0083033869987	-4.20681300195525	-12.1777840876355	-18.7893889400693	-9.27835119514992	BAD	BAD
0.0300431243920525	0.0745519432198944	0.175660591259543	0.0846238661640439	-0.989195107907574	0.968629938322485	0.00348685133257125	0.0268049374521152	0.0068276016251497	-0.0154672021212241	-0.0200416708248717	0.248753294936075	-1.13393216834793	-1.39613349961657	2.68730169447985	19.0083033869987	-4.20681300195525	-12.1777840876355	-18.7893889400693	-9.27835119514992	BAD	BAD
0.0305978969947216	0.0743627735425602	0.174965146531483	0.0795152773220069	-0.989474898034057	0.967516589332867	0.000371181280994058	0.0292653273119472	0.00689221733182953	0.0356181587558888	0.08359936533531	0.448543049935914	-1.38615393127949	-1.45773485311347	2.64270404494239	19.0082594558818	-4.15203944138016	-12.1777840876355	-18.7893889400693	-9.27835119514992	BAD	BAD
0.0306607500779582	0.0748527831987465	0.178185417460154	0.0760365534328972	-0.985671683684838	0.968660479503345	0.00495638207641541	0.0306803323314905	0.00682111989931616	0.0355884298450406	0.0834786763884629	0.424954771547443	-1.56975378192993	-1.4233928760526	2.34945742641542	19.0079705919708	-3.79188231225093	-12.1777840876355	-18.7893889400693	-9.27835119514992	BAD	BAD
0.0310841944815939	0.0755566409491109	0.182432541849137	0.0779952897909146	-0.987943818186756	0.971896541978606	0.00618226298610936	0.0380864116887308	0.0631218462184651	-0.0188541063970599	0.028030860181851	0.487523728178304	-1.49224172518862	-1.256294	2.32183969447985	19.0079433869987	-3.75796300195525	-12.4254571688445	-18.6686109550246	-9.42059012634039	BAD	BAD
0.0307197817898749	0.0758760509807681	0.182762393394528	0.0800156579831381	-0.993456712603858	0.970548289002982	0.00943667017610498	0.038981734632039	0.125268634707914	-0.0790944859825333	0.0778858560226527	0.466964417218612	-1.27758720676513	-1.21537503459356	2.32183969447985	19.0079433869987	-3.75796300195525	-12.9393740876355	-18.4179989400693	-9.71573319514992	BAD	BAD
0.03127303218449	0.0753122794631274	0.180113798485382	0.0805768076226104	-0.987775638674307	0.970988894869773	0.00792773624065466	0.0390701380653194	0.0740215000593063	-0.194353886067163	0.0831795783110926	0.236406273592649	-0.927361586860987	-1.15546345726574	2.32183969447985	19.0079433869987	-3.75796300195525	-12.9393740876355	-18.4179989400693	-9.71573319514992	BAD	BAD
0.0319714017613739	0.0736534708528537	0.177607677878171	0.0819175585890246	-0.986726064483388	0.974739192050961	0.00705209777320523	0.0358965604824744	-0.101827845957351	-0.149409708842623	0.194887128036672	0.0339332	-0.713491451868312	-1.13013354987572	2.32183969447985	19.0079433869987	-3.75796300195525	-12.9393740876355	-18.4179989400693	-9.71573319514992	BAD	BAD
0.0324839325602834	0.0710447610893676	0.178281438207657	0.0825033847983768	-0.988901910872873	0.972044219464109	0.0072514875989049	0.0352594056954229	-0.060082942889499	-0.0337255314843099	0.036584385927569	-0.0342301406574331	-0.494984813164522	-0.967703230437699	2.65753882235718	19.2903758065794	-3.81855591974695	-12.9393740876355	-18.4179989400693	-9.71573319514992	GOOD	BAD
0.0328198010840815	0.0679364685478859	0.177972817643519	0.0780327221212276	-0.98913733088347	0.97145554813873	0.00138083619480505	0.0384984800481772	0.0592746750530658	-0.0240761052930557	0.0782414845333054	-0.282681377369614	-0.206177161622016	-0.798498954784685	2.68644269447985	19.3146933869987	-3.82377300195525	-12.8180411975468	-18.6434125254152	-9.44757069357893	GOOD	BAD
0.0330637661791427	0.0649357944927868	0.180631835947873	0.077712987876142	-0.992730316086695	0.975070642944083	0.000361686625652151	0.0371052773989436	-0.0461122778868447	-0.135311302365549	0.19575001510576	-0.602350703704585	0.0449058055731322	-0.526896636959368	2.68644269447985	19.3146933869987	-3.82377300195525	-12.5374440876355	-19.1647089400693	-8.82741219514992	GOOD	GOOD
0.0334842660826625	0.062614488433901	0.179443609172389	0.0804139166857688	-0.992527602819645	0.972115916507684	-0.00193585485376652	0.0324349547097711	-0.227987356379427	-0.14398792840903	0.147902277223839	-0.690777489365859	0.12074139055221	-0.10475452256937	2.68644269447985	19.3146933869987	-3.82377300195525	-12.5374440876355	-19.1647089400693	-8.82741219514992	GOOD	GOOD
0.0339758347147264	0.0613448741970616	0.177099194656811	0.0801148090366862	-0.98798792969597	0.972289408426461	-0.000196932651403599	0.0289161860781747	-0.0098314803784456	-0.0318078515253906	-0.0270420155739423	-0.545995972532209	0.315069613449685	0.226161640833968	2.68644269447985	19.3146933869987	-3.82377300195525	-12.5374440876355	-19.1647089400693	-8.82741219514992	GOOD	GOOD
0.0344015010089879	0.0612084578910636	0.17831097515166	0.0801010519704288	-0.987673717616176	0.972063679291434	0.0025162751851375	0.0272069990987313	0.0648365605458466	-0.0799524161693275	0.131810568788738	-0.285243595206339	0.539581139120465	0.318438427694964	2.34509195515452	19.0275061195104	-3.76215998134104	-12.602186852561	-19.1650336093008	-8.90190501383475	GOOD	GOOD
0.0354835247634727	0.0620069437887221	0.184355924663293	0.0797495766671993	-0.990888174953908	0.965062088744409	0.00382177956657018	0.0353776160956799	0.068744272591024	-0.0271791880921619	0.143442945286789	-0.00575599474636922	0.318122505799294	0.256839875482153	2.32183969447985	19.0079433869987	-3.75796300195525	-12.9203140876355	-19.1666289400693	-9.26794119514992	GOOD	GOOD
0.0358936313856084	0.0633869839397246	0.182444338998091	0.0792296922406858	-0.991084026687203	0.963813258570788	0.00596929301507607	0.0303970803718552	-0.0480996501909818	-0.0235105648004431	0.200722778332785	0.154654477425461	-0.352449130120458	0.125776416226689	2.32183969447985	19.0079433869987	-3.75796300195525	-12.9203140876355	-19.1666289400693	-9.26794119514992	GOOD	GOOD
0.0364393270523675	0.0649922358249775	0.186535049123487	0.0741984269927058	-0.991622415588723	0.96215328748194	0.0119268710980524	0.0308402945517254	0.00329739174896756	-0.137162331854878	0.0889538895463159	0.45509031002678	-0.94996544547547	-0.232135275702547	2.32183969447985	19.0079433869987	-3.75796300195525	-12.9203140876355	-19.1666289400693	-9.26794119514992	GOOD	GOOD
0.0368997878818753	0.066539284789731	0.182586923366737	0.0766089514621976	-0.988854112724256	0.962999571014873	0.0185510300627091	0.0324216997458726	-0.110817738572182	0.0273230653405597	0.0243482776807489	0.535658602683227	-1.70722791036164	-0.2808841	2.32183969447985	19.0079433869987	-3.75796300195525	-12.9203140876355	-19.1666289400693	-9.26794119514992	GOOD	GOOD
0.0369495101684855	0.067818931426898	0.18324696981736	0.0777074043057698	-0.992363514364318	0.967354218305381	0.0136530879111656	0.0394236959719061	-0.0582094220450843	0.0367118980660643	-0.0368361861705781	0.0547546472877811	-1.96189846669999	-0.21344398965417	3.01618012615979	19.3583970244131	-4.18688194717644	-12.8418393401313	-19.0007055925171	-9.36801447468517	GOOD	GOOD
0.0376342767517004	0.06867099923391	0.182826441225451	0.0814538063428314	-0.985155166353543	0.970209953619065	0.0169287386230872	0.0413734571649943	-0.055261933849782	0.094177311719795	-0.0979214469182577	-0.204660965826735	-2.01195610178517	0.108661851071171	3.05161769447985	19.3762833869987	-4.20877300195524	-12.5656240876355	-18.4166889400693	-9.72025219514992	GOOD	GOOD
0.037040012373344	0.0689889555743867	0.177680209532432	0.0796800337613213	-0.98524540809225	0.973320082521277	0.0168943633211325	0.0413674536983663	0.181961512362071	0.0969848195644548	-0.0421825276321595	-0.540314111612872	-1.55505681058944	0.522535990877354	3.05161769447985	19.3762833869987	-4.20877300195524	-12.5656240876355	-18.4166889400693	-9.72025219514992	GOOD	GOOD
0.0366763444262131	0.0687627959275979	0.178899891916847	0.0777399577068333	-0.983907807587141	0.979181677791154	0.014231610624543	0.0321333878582422	-0.0455895700035298	-0.0761265007861065	-0.0394804016771369	-0.54026868399761	-0.20632030055436	0.984568417971556	3.05161769447985	19.3762833869987	-4.20877300195524	-12.5656240876355	-18.4166889400693	-9.72025219514992	GOOD	GOOD
0.0363467491754601	0.0680856458125331	0.179402031432868	0.0781477348092253	-0.986633814264204	0.973827703268004	0.0113824934529055	0.0325547967341602	0.00440763988346881	0.0905378838033646	-0.0394468314559625	-0.924249035237302	0.653988713616574	1.2014271543656	3.05161769447985	19.3762833869987	-4.20877300195524	-12.5656240876355	-18.4166889400693	-9.72025219514992	GOOD	GOOD
0.0366272763935504	0.0671202893447814	0.176143248653643	0.0766949619727883	-0.985333983832822	0.971639152151945	0.00607892292498716	0.0406371478675076	0.00666449671294588	-0.0771607326151258	0.0784066707468101	-0.680616347600629	-0.000670401871207427	1.55941541699926	2.70341057977265	19.0219152818873	-3.77505822249825	-12.5656240876355	-18.4166889400693	-9.72025219514992	GOOD	GOOD
0.036418067013626	0.0661022676873401	0.182077721258881	0.0810148129373107	-0.991820937677361	0.973089960053816	0.00895104797006534	0.0340005719653272	-0.113447817775119	0.208174683734132	-0.0356271612508876	-0.117486061907173	-0.63515797356856	1.72343890895453	2.69137169447985	19.0096633869987	-3.76006300195525	-12.666303743453	-18.6295613105442	-9.59186257096414	GOOD	GOOD
0.0366092513472633	0.0653511234167829	0.176186425067371	0.0767719483329543	-0.987343153161285	0.972347375926068	0.0114692639321855	0.0286171224646528	0.123862255912322	-0.0165200545585057	0.0200368025483762	0.354511381667529	-0.273651864334276	1.06378886851693	2.69137169447985	19.0096633869987	-3.76006300195525	-12.9203140876355	-19.1666289400693	-9.26794119514992	GOOD	GOOD
0.036661611764128	0.0651831045378597	0.179146449649423	0.0871836447599198	-0.993701028077855	0.968900220583401	0.0078816755951432	0.0234382057594509	0.07026429099625	0.152869611904239	-0.156561406517241	0.434969584323169	0.059576601213128	0.429231249658528	2.69137169447985	19.0096633869987	-3.76006300195525	-12.9203140876355	-19.1666289400693	-9.26794119514992	GOOD	GOOD
0.0369930788547447	0.0657455466757492	0.175540526459872	0.0792656035497986	-0.99109390144929	0.964772940875883	0.00401682602359158	0.0270096254825713	0.00808771891144799	0.274816752798627	-0.101313206239147	0.200186240924901	-0.386868030102038	-0.094662944277522	2.69137169447985	19.0096633869987	-3.76006300195525	-12.9203140876355	-19.1666289400693	-9.26794119514992	GOOD	GOOD
0.0369061127341937	0.066899539989765	0.175990504655328	0.0766977397713152	-0.989171944550334	0.959996790856651	0.00256719539689683	0.0274022411077075	-0.236474824267476	0.100279902683637	0.0196982251489794	0.238419426145742	-1.55967853101195	-0.319163201590967	2.32861000832388	19.0079748996683	-3.75800147672624	-12.9203140876355	-19.1666289400693	-9.26794119514992	GOOD	GOOD
0.0369402929116696	0.0682212805708404	0.179315900142177	0.0791143976111884	-0.99150683525963	0.956606335822853	0.00633637906006777	0.0216925789672386	-0.0580249785242681	-0.139862382390949	-0.0380200806408961	0.551110614283707	-2.55695123946742	-0.606674324957083	2.32183969447985	19.0079433869987	-3.75796300195525	-12.8011334695773	-18.9146389975659	-9.4199237842686	GOOD	GOOD
0.0368329187365417	0.0691421210240319	0.177962743325358	0.0810329287535628	-0.982000741418592	0.95074156489378	0.00818638411866244	0.0146238433251318	0.00596632422990159	-0.024802106262328	-0.0991231369400117	0.860369240740606	-3.06123425230005	-0.810827903909462	2.32183969447985	19.0079433869987	-3.75796300195525	-12.5656240876355	-18.4166889400693	-9.72025219514992	GOOD	GOOD
0.0372950388804764	0.0691999888583	0.176965209027853	0.0776778846102386	-0.990021269195609	0.943763554645555	0.00352850371342363	0.0143294325771426	0.00673248164330476	0.0362393097692134	-0.0392600304089026	1.01132275066396	-3.44074756320124	-0.912269892474201	2.32183969447985	19.0079433869987	-3.75796300195525	-12.5656240876355	-18.4166889400693	-9.72025219514992	GOOD	GOOD
0.0373259767578619	0.0682748305826279	0.177533614678099	0.077144049248564	-0.979100169810429	0.940438646469146	0.00186401439208583	0.015516540342314	0.129865467433867	-0.0826168908028887	-0.0990876321915604	1.25593814656802	-4.21368924533996	-0.929086140328631	2.32183969447985	19.0079433869987	-3.75796300195525	-12.5656240876355	-18.4166889400693	-9.72025219514992	GOOD	GOOD
0.0383825334226201	0.0666607794678172	0.179424495096467	0.0771919393232149	-0.987208450185176	0.945454438468287	0.0023438471015531	0.0264969524794134	0.00699826924524894	-0.203254342750869	-0.0386526853471603	1.44656626738876	-5.1360096102805	-0.761557904004543	2.69555803007091	18.6443960013093	-3.76019684132967	-12.5571083495813	-18.6427337370637	-9.45044411976622	GOOD	GOOD
0.0385840689754641	0.0649213237484664	0.174458256766378	0.0819905961595212	-0.988587516767617	0.955302051070013	0.00100742308270621	0.038059114192174	-0.0553869628807466	-0.0231768176495662	-0.099346654538777	1.74004515794441	-5.78435298144401	-0.455350680582037	2.69658869447985	18.6433933869987	-3.76020300195525	-12.5374440876355	-19.1647089400693	-8.82741219514992	GOOD	GOOD
0.0384263450583207	0.0636272596565347	0.178428055552473	0.0796186520586715	-0.985760033233571	0.963904966709706	0.00743587647660019	0.035130073503301	-0.11711737919768	-0.0827004695672981	-0.099038052663573	1.89830170322702	-5.57739616866765	-0.384691856134057	2.69658869447985	18.6433933869987	-3.76020300195525	-12.5374440876355	-19.1647089400693	-8.82741219514992	GOOD	GOOD
0.0381176031990299	0.0631633124380483	0.178842155755191	0.0820604844762296	-0.987678593097273	0.972050211027427	0.00819912644657437	0.0313576007091619	-0.0553689249739932	0.0356924169960324	-0.0390004667721751	1.51303180037428	-5.85213645836028	-0.242095134167124	2.69658869447985	18.6433933869987	-3.76020300195525	-12.5374440876355	-19.1647089400693	-8.82741219514992	GOOD	GOOD
0.0378112326942278	0.0636563534661352	0.175486030576635	0.0819954836111796	-0.99096255325378	0.982394122924785	0.0119707112627533	0.0279496378275673	-0.0547559464859358	-0.20248790358607	-0.158259266647538	1.06458126664552	-5.97887357610392	-0.0680237977371004	2.69296967817604	18.6531331024484	-3.76077957129576	-12.5374440876355	-19.1647089400693	-8.82741219514992	GOOD	GOOD
0.0373260511061912	0.0649569988908623	0.182744751491964	0.080171083112363	-0.986731080635808	0.99484359073948	0.0131904890035369	0.0324441320837192	0.00738340855369785	-0.143611278307778	0.022856831519687	0.597456028949152	-5.71544155047807	-0.197987461730685	2.31169469447985	19.6792433869987	-3.82152300195525	-12.5399787530304	-19.0974278751768	-8.90771917354438	GOOD	GOOD
0.0373346912951802	0.0666936175806023	0.177435128363577	0.0800067408318981	-0.985749570556714	1.00254470156871	0.0130550598524049	0.0297863602542713	0.0675935250039733	-0.195350241710718	0.0200264078497208	0.237470906501435	-4.78826096865672	-0.0863914271071449	2.31169469447985	19.6792433869987	-3.82152300195525	-12.5515340876355	-18.7906989400693	-9.27383219514992	GOOD	GOOD
0.0372247768863037	0.0684262199580804	0.176937100977029	0.0753694442946578	-0.986463629621869	1.00587884988692	0.0217640835316288	0.0297618540894545	0.00766165252549785	0.275877505564	-0.159966156486677	-0.25105494167825	-3.83873993022685	-0.0982367177097742	2.31169469447985	19.6792433869987	-3.82152300195525	-12.5515340876355	-18.7906989400693	-9.27383219514992	GOOD	GOOD
0.0373060942817971	0.0697961392849889	0.172531573806122	0.0842819429853509	-0.996611364896782	1.00269685572541	0.019679437873791	0.0268153559116616	0.0670858836877825	0.157824461161189	-0.157208286781926	-0.412597121664052	-2.65639983160415	-0.354721856029343	2.31169469447985	19.6792433869987	-3.82152300195525	-12.5515340876355	-18.7906989400693	-9.27383219514992	GOOD	GOOD
0.037426987449374	0.0705802415391687	0.17839679618676	0.0781359350190521	-0.990982643173207	0.997165657163454	0.0172355825659561	0.0290578555158229	0.00788825199393513	0.157681501420182	-0.0333950720446227	-0.406549342377516	-1.64668254091219	-0.416320953030658	2.31156666438871	19.688233720872	-3.82151956556476	-12.5515340876355	-18.7906989400693	-9.27383219514992	GOOD	GOOD
0.0374936124611853	0.0706790685015117	0.177862498124348	0.0773291461508215	-0.98772596220515	0.991559933681417	0.0163718319861149	0.0235221367477231	0.0682633718368067	0.154184812734885	0.136474986290959	-0.228122709521753	-0.645063731638064	-0.576940976543942	2.30647869447985	20.0455133869987	-3.82138300195525	-12.4636579021505	-18.877322105033	-9.274562195624	GOOD	GOOD
0.0376714601261236	0.0700903893875769	0.174472806124551	0.0829073497147479	-0.988666971852203	0.981685337011692	0.0172093241603559	0.0203506128273338	0.0606233049032749	0.0370645856543434	-0.150442648880719	-0.305701846475778	0.119576051369696	-0.9514785	2.30647869447985	20.0455133869987	-3.82138300195525	-12.1728240876355	-19.1640089400693	-9.27697819514992	GOOD	GOOD
0.0380239038790446	0.0688769229509834	0.175444961433646	0.0811039805642863	-0.991218727504757	0.971559831001788	0.0137153566398784	0.0251103710031652	-0.17333269452073	0.0348181124162543	0.140856920182973	-0.368197867515405	0.647273075300151	-0.982315715802349	2.30647869447985	20.0455133869987	-3.82138300195525	-12.1728240876355	-19.1640089400693	-9.27697819514992	GOOD	GOOD
0.0384328651715848	0.067134878095917	0.175824903266394	0.0828513400252436	-0.983504286849538	0.966500279285083	0.0122235037842552	0.0270274358460129	0.00407403225928801	-0.0210163314405443	0.0208351240302453	-0.2756762	0.846272101734739	-1.05734970446811	2.30647869447985	20.0455133869987	-3.82138300195525	-12.1728240876355	-19.1640089400693	-9.27697819514992	GOOD	GOOD
0.0388520707905664	0.0649802063737489	0.172536065482427	0.0794837252534131	-0.989005361287872	0.966300570859509	0.00187641806368547	0.0326412638343084	-0.0505878103441127	0.0320917776413608	-0.033062977263416	-0.292631391471131	0.579931702389856	-0.945671235370836	2.30692629523086	20.0043278544287	-3.8365790692553	-12.1728240876355	-19.1640089400693	-9.27697819514992	GOOD	GOOD
0.0390831097617997	0.0625400052118523	0.172605287256541	0.0785853233762252	-0.987186135947883	0.968974021214125	0.0019024369719542	0.0320987076724442	0.0630470219369542	-0.0833471336636258	0.0865163694624712	-0.372796084142093	0.459025270435404	-0.733936094202324	2.31776969447985	19.0065833869987	-4.20471300195525	-12.3852704306176	-19.1647535780158	-9.27440976266049	GOOD	GOOD
0.0396705505373549	0.0599336400793416	0.173591877092067	0.0794470424158983	-0.987667462242026	0.979334689177038	0.00311348685209155	0.0269187488294194	-0.0527531738263972	-0.0777578997859949	0.139142564538468	-0.479686788380423	1.18462211035292	-0.610737905341116	2.31776969447985	19.0065833869987	-4.20471300195525	-12.9203140876355	-19.1666289400693	-9.26794119514992	GOOD	GOOD
0.0400263689930218	0.0572688839472225	0.174988019540976	0.0778237307726482	-0.988224688244846	0.985718015071837	0.00373946093448697	0.0236956894085317	0.00642062690810256	0.0341461060592869	0.0227781268316056	-0.693390673042611	2.26774755836576	-0.394541037904648	2.31776969447985	19.0065833869987	-4.20471300195525	-12.9203140876355	-19.1666289400693	-9.26794119514992	GOOD	GOOD
0.0405828941948561	0.0546760741707905	0.17450148293625	0.0819436880418042	-0.989527169395161	0.995661360307518	0.0085371176816339	0.0175658135492408	0.0128111368758086	-0.0230303301588014	0.0290786624540523	-1.04158292718452	2.95660778171272	0.0366604986673353	2.31776969447985	19.0065833869987	-4.20471300195525	-12.9203140876355	-19.1666289400693	-9.26794119514992	GOOD	GOOD
0.0410306815503249	0.0523720785630051	0.175498867875493	0.0810342210016239	-0.989166742239514	0.998406568335581	0.00904354264781836	0.012954991398169	0.12349592258567	-0.0262898042555796	0.127897291746024	-0.896268147334709	4.2239189747412	0.308876784467687	2.33821260903366	19.006741221951	-4.18384206970087	-12.9203140876355	-19.1666289400693	-9.26794119514992	GOOD	GOOD
0.0419424769365834	0.0507073283872321	0.176047422765619	0.0807907368423657	-0.990398491442192	0.998435845188347	0.0128884853797583	0.00428623320414067	-0.00453010913657511	-0.0759812208264475	-0.153061939929891	-0.833537997918256	5.61180085336405	0.39082253865873	2.69078969447985	19.0094633869987	-3.82388300195525	-12.9189147722437	-19.040414728219	-9.11870050850567	GOOD	GOOD
0.0434841199225105	0.0501108953539817	0.170380556885691	0.0766485139756127	-0.988102792026499	0.990245821131163	0.0120741385009417	-0.000709429434055338	-0.171862896467901	0.0298824529011757	-0.0308756631069901	-0.99976885511824	6.74259570325833	0.6124195081463	2.69078969447985	19.0094633869987	-3.82388300195525	-12.9161540876355	-18.7914089400693	-8.82426619514992	GOOD	GOOD
0.044301637799039	0.0509243085306033	0.174063858505407	0.0781752186794322	-0.987724269059394	0.974128063317178	0.00967582032449406	-0.00170928759593938	-0.0595012344772078	-0.0867964220886661	0.0913003121181342	-0.925801421774889	7.20395646759659	0.463698543605965	2.69078969447985	19.0094633869987	-3.82388300195525	-12.9161540876355	-18.7914089400693	-8.82426619514992	GOOD	GOOD
0.045552391506931	0.0532398587385104	0.174823080952568	0.0795260699300786	-0.988681611655025	0.959703837934313	0.011474799332358	0.00956694078135403	-0.109022396494278	-0.150963150317291	0.201093702512861	-0.715508051673836	6.51611655522624	0.222955406901384	2.69078969447985	19.0094633869987	-3.82388300195525	-12.9161540876355	-18.7914089400693	-8.82426619514992	GOOD	GOOD
0.0467994798612711	0.0568290717594108	0.179663852373123	0.0789455280689219	-0.989147645860046	0.953120683085964	0.00864084767115485	0.0205352657262823	0.00663742510692948	-0.250184145678847	0.13560426127948	-0.739322772118783	5.41356452998033	0.0167772597393062	2.66507739320582	19.0094380589105	-3.79230380081792	-12.9161540876355	-18.7914089400693	-8.82426619514992	GOOD	GOOD
0.0484719152987019	0.0611585327204667	0.183557521718628	0.0767397079016001	-0.983321657366742	0.950380503396305	0.00990139283145055	0.0273720144785537	0.00663190054426617	-0.0824108943411137	0.0266355223295195	-0.514786106366588	4.51526450707487	-0.272439308154265	2.32532869447985	19.0091033869987	-3.37503300195525	-12.8669106251329	-18.7913950877914	-8.94819047352588	GOOD	GOOD
0.0492932789747748	0.0655098348676314	0.185323753638295	0.0825067411652663	-0.988402820437373	0.950058321124091	0.00795003450426589	0.0271068912462917	0.011392550572733	-0.0868613494276524	0.0876822433432876	-0.369201636033847	4.20665427953052	-0.292570500417702	2.32532869447985	19.0091033869987	-3.37503300195525	-12.5606640876355	-18.7913089400693	-9.71887919514992	GOOD	GOOD
0.0499041499089448	0.0692072523841782	0.181166288422492	0.080604694923443	-0.990945431656451	0.949382950451294	0.00769371173599883	0.0346072828074414	0.044020497764562	-0.118374411132054	0.134224053868626	0.177522056180578	3.92595249872001	-0.75622442724934	2.32532869447985	19.0091033869987	-3.37503300195525	-12.5606640876355	-18.7913089400693	-9.71887919514992	GOOD	GOOD
0.0498827131735918	0.0718282857152215	0.184837501791481	0.0800498342220308	-0.98897349062772	0.944031201900966	0.0024954319551465	0.0321291500352944	-0.220580601064793	0.148523726416357	0.0319679537715897	0.323692744870837	2.50928641363409	-1.05386253250079	2.32532869447985	19.0091033869987	-3.37503300195525	-12.5606640876355	-18.7913089400693	-9.71887919514992	GOOD	GOOD
0.0509198702787279	0.0732706281721347	0.18105332947295	0.0785980577017357	-0.982026738533414	0.948253901516103	0.00243530470920688	0.0375576015444	0.00156222237490346	0.0228552886827748	0.143771775151145	0.518146784228462	1.44116630065007	-1.33321488846398	2.35657501281685	19.0091341664105	-3.41340894353468	-12.5606640876355	-18.7913089400693	-9.71887919514992	GOOD	GOOD
0.0512475705342956	0.073701994235575	0.187608778148596	0.0827910843796048	-0.987983064395802	0.950595089669582	-0.00104256087399859	0.0361911003984215	-0.0385272232635217	-0.147299677576075	0.138255547201036	0.4673864	0.854774935337097	-1.67141078961032	2.69078969447985	19.0094633869987	-3.82388300195525	-12.5570294812344	-18.9340654481467	-9.6334884464857	GOOD	GOOD
0.0520807893375778	0.0734560171749671	0.187509930307613	0.0788275640216223	-0.985564946606052	0.950708655664013	0.00049830901389404	0.0403167683990489	0.125237770655024	-0.196487330214445	0.0658875088537484	0.355278302349714	0.280040494962563	-1.65886368607024	2.69078969447985	19.0094633869987	-3.82388300195525	-12.5416040876355	-19.5399289400693	-9.27108719514992	GOOD	GOOD
0.0526975628867632	0.0728974697858501	0.18958304911371	0.0793910003624207	-0.983268659136198	0.95358316064633	-0.00129986501403013	0.0375347308914049	0.0630826040645827	-0.147454109388408	-0.0828777788805795	-0.129215981657825	-0.296817642785183	-1.77916416203723	2.69078969447985	19.0094633869987	-3.82388300195525	-12.5416040876355	-19.5399289400693	-9.27108719514992	GOOD	GOOD
0.0532145199882848	0.0723006333428863	0.184120221963673	0.0803839662971759	-0.98673936077805	0.955869067332708	-0.00284588527729431	0.0370283546665973	0.000934586712543553	-0.195899578788742	0.0767366204252069	-0.261930099561062	-1.00756756522937	-1.65596953333606	2.69078969447985	19.0094633869987	-3.82388300195525	-12.5416040876355	-19.5399289400693	-9.27108719514992	GOOD	GOOD
0.0555841546177966	0.0717773253740493	0.186758573254469	0.0822456567145899	-0.990454336183025	0.952882771380953	-0.00386994353639015	0.0410019977002129	-0.0425720196480164	-0.123402585263082	0.0217483922789237	-0.228148704496365	-1.61627728963053	-1.57528149798879	2.65410902162899	18.9724127006356	-3.82368566141536	-12.5416040876355	-19.5399289400693	-9.27108719514992	GOOD	GOOD
0.0556636584654882	0.071265669799301	0.183991679956189	0.0821710364405347	-0.985204614060067	0.955736992523207	-0.000537439376087648	0.0398004616474174	0.0559487979120055	0.038751163210729	0.0219201857192922	-0.260635814924636	-2.46766411798373	-1.5480353813686	2.32647469447985	18.6414733869987	-3.82192300195525	-12.6347947769048	-19.3582645401467	-9.27065654617535	GOOD	GOOD
0.0559978395227479	0.0705897130369109	0.189636829969725	0.0783376548529762	-0.988688027292787	0.953030657442455	0.00474914846111194	0.034849401018133	-0.0154700841467177	0.00668883125160823	0.00898825859409318	-0.245125512856378	-3.25935823738493	-1.33269970483757	2.32647469447985	18.6414733869987	-3.82192300195525	-12.9252740876355	-18.7920089400693	-9.26931419514992	GOOD	GOOD
0.055993630675023	0.0695674186300885	0.185436456631269	0.0781607784757148	-0.988175671152319	0.955470898846304	0.00767218429187936	0.038885923970593	0.309745869423955	-0.241953959780924	-0.10643132865838	-0.28860765863414	-4.09300324629306	-1.28175641354716	2.32647469447985	18.6414733869987	-3.82192300195525	-12.9252740876355	-18.7920089400693	-9.26931419514992	GOOD	GOOD
0.0558460695388721	0.0681126805220082	0.186868114003253	0.0773696632805281	-0.987711738588748	0.962411851441255	0.00910031466755977	0.0396561466490782	0.233558572852271	-0.0745789595911049	-0.160447771538456	-0.134854092558765	-4.81260295918868	-1.06258821934817	2.32647469447985	18.6414733869987	-3.82192300195525	-12.9252740876355	-18.7920089400693	-9.26931419514992	GOOD	GOOD
0.0560566490649271	0.0662996180511511	0.186980101956686	0.0786515682006779	-0.987718114821163	0.963008413956185	0.00833448557268961	0.0349081965619982	0.0685639891949882	0.0136585747594539	-0.160321698352884	-0.054663659889259	-5.50882739964408	-1.195331	2.36827046327081	18.6839645028675	-3.86650606655395	-12.9252740876355	-18.7920089400693	-9.26931419514992	GOOD	GOOD
0.0559153136185627	0.0643701222111929	0.18113147133859	0.084276758021415	-0.991251022527792	0.96545786205494	0.00442584427169306	0.0318404380024727	0.0759080865244401	0.250629441737776	-0.160042795647457	0.125269692990353	-5.95095652458139	-1.17734657632885	2.68730169447985	19.0083033869987	-4.20681300195525	-12.6982968133448	-18.9014176503841	-9.02774830613578	GOOD	GOOD
0.0554072535478742	0.0626460367812818	0.180401286087685	0.0789818489221226	-0.992349756186343	0.969605450068399	0.00368232829509479	0.0331511183095564	0.115297251256489	0.0459446425610191	-0.152318410669167	0.419199375219854	-6.13233531991401	-1.11574670451436	2.68730169447985	19.0083033869987	-4.20681300195525	-12.1558740876355	-19.1628789400693	-8.45046219514992	GOOD	GOOD
0.0542301610464613	0.0613787532040857	0.180459199042019	0.0813570819219904	-0.988159080211793	0.972551879300478	0.00467445259268228	0.0366999235547664	0.0297645340368903	0.0911881763367803	-0.106250296730503	0.610792417180806	-6.15430832511242	-1.05414568509001	2.68730169447985	19.0083033869987	-4.20681300195525	-12.1558740876355	-19.1628789400693	-8.45046219514992	GOOD	GOOD
0.0534429975075629	0.0606598467774213	0.177593747329918	0.0828995907091118	-0.991429214266361	0.978526318093988	0.00765318208561345	0.0365149216631737	0.160506291920593	0.0461864015534737	-0.143794697494636	0.75418828464864	-6.05779415046428	-0.972653134788044	2.68730169447985	19.0083033869987	-4.20681300195525	-12.1558740876355	-19.1628789400693	-8.45046219514992	GOOD	GOOD
0.0523969470326359	0.0604183042650074	0.175912957714794	0.0813809580777343	-0.991265844957192	0.977487346044751	0.00849574373209648	0.0321676137285681	-0.0473757832591685	0.114231680303699	-0.061403059806021	1.02531812685879	-5.90142371531047	-0.869986044985989	2.5902253825774	19.0078515424208	-4.20626133124971	-12.1558740876355	-19.1628789400693	-8.45046219514992	GOOD	GOOD
0.0522562803708577	0.0604283787900459	0.175635270289309	0.0773399594435736	-0.992591039169099	0.975759110924864	0.0148533893282678	0.0346981143188773	0.0147617696769803	0.178198245648103	-0.236385208571569	1.25602811766735	-5.86474281177345	-0.787217706404689	1.94823669447985	19.0048633869987	-4.20261300195525	-12.2900829536668	-19.0334442750261	-8.58182147081693	GOOD	GOOD
0.0514003163239441	0.0603499640292568	0.173515743130616	0.0791003358712132	-0.989526735676623	0.973645036381026	0.013659691805883	0.0297917129325313	0.0683723017393031	-0.0573770082447093	-0.341653480002094	1.52457526237945	-5.8574873696556	-0.773035813170509	1.94823669447985	19.0048633869987	-4.20261300195525	-12.5424040876355	-18.7900989400693	-8.82878519514992	GOOD	GOOD
0.051082046222093	0.0598567895563303	0.173079874427425	0.0819728828837506	-0.98698223735532	0.973477325838659	0.0115657731041564	0.0231688000436122	0.0509458960355643	0.123376526700584	-0.298546075326118	1.575529094038	-5.60157749512307	-0.957829982522152	1.94823669447985	19.0048633869987	-4.20261300195525	-12.5424040876355	-18.7900989400693	-8.82878519514992	GOOD	GOOD
0.0504260009370309	0.0587754273685411	0.170918015328438	0.0792236124574194	-0.991201632719985	0.972782182768392	0.00954484307414114	0.0233140967430963	-0.0466576899316642	0.235162703522717	-0.0364977801486843	1.458137	-5.34792596413646	-1.03648819616248	1.94823669447985	19.0048633869987	-4.20261300195525	-12.5424040876355	-18.7900989400693	-8.82878519514992	GOOD	GOOD
0.0504234685184336	0.0571410469870718	0.172308673697171	0.08048913684937	-0.987014666163623	0.970880161140175	0.0180060010257394	0.0220455344775619	0.0245568410364048	-0.00475082961380038	-0.0541803543790446	1.4323295326946	-5.12158003150196	-0.909132114594842	2.11098821645277	19.0596466621007	-4.08196820261853	-12.5424040876355	-18.7900989400693	-8.82878519514992	GOOD	GOOD
0.0502144544370453	0.0551580394703737	0.168278434397887	0.0795538334290588	-0.989265298518082	0.974317394582438	0.0170398811107208	0.0230175711179789	0.111735009322024	0.0887588782554093	-0.121530865245679	1.26312465197764	-4.65248663888524	-0.6466629	3.05917669447985	19.3788133869987	-3.37909300195525	-12.5397536132096	-18.9018981911888	-8.77141339903445	GOOD	GOOD
0.0498193878607935	0.0530746565460792	0.16975866086902	0.0754224124509435	-0.990621510108125	0.97266780052595	0.0242488181970426	0.0210446975609447	0.0156585417416576	0.0283571358483245	0.0673243033855735	1.20055412999483	-4.19263186880365	-0.6466629	3.05917669447985	19.3788133869987	-3.37909300195525	-12.5246540876355	-19.5388089400693	-8.44457119514992	GOOD	GOOD
0.0494364701484006	0.0510594373591746	0.172457295723053	0.0799523020443336	-0.990702558379609	0.974848405063902	0.0284729164103095	0.016266552421905	0.0603990945149326	-0.0225792619019825	-0.0434337212109262	1.12744529370577	-3.77228313558436	-0.667418143192821	3.05917669447985	19.3788133869987	-3.37909300195525	-12.5246540876355	-19.5388089400693	-8.44457119514992	GOOD	GOOD
0.0491463307750778	0.0491940968589752	0.168947785838755	0.0794988485882295	-0.988749282140273	0.972977643986375	0.0227997261320573	0.0162446791636864	0.0106550650188742	-0.0225508398148913	-0.0922646000833236	1.024683	-3.2822112115931	-0.757576030621733	3.05917669447985	19.3788133869987	-3.37909300195525	-12.5246540876355	-19.5388089400693	-8.44457119514992	GOOD	GOOD
0.0492254457687645	0.0475376109530705	0.171727398672599	0.080841930504805	-0.988579869429826	0.976420735438354	0.0228392656310302	0.0170656768072623	0.0626207966170937	0.032284121917472	-0.0411275144429371	1.00102231687505	-2.75127984485379	-0.719273197924272	3.05917669447985	19.3788133869987	-3.37909300195525	-12.5246540876355	-19.5388089400693	-8.44457119514992	GOOD	GOOD
0.0489111719059658	0.0461599552257354	0.170262735809455	0.0787203071107323	-0.989912501206266	0.974770852120084	0.021726944367493	0.0184213469247747	0.0114164695658765	-0.127352492275631	-0.0914968882645366	0.9008396	-2.39959991922491	-0.805445783747074	2.73073097428879	18.7072328954713	-3.37742836477689	-12.5256556640977	-19.4633138547044	-8.44484788820477	GOOD	GOOD
0.048560062582901	0.0451233879597157	0.170502875929062	0.0807572902412067	-0.991341726498471	0.976798774596665	0.0185324786674031	0.0164325373575106	0.0061193632836665	-0.142721629943807	0.0711668292797075	0.874591348578251	-1.83781969017328	-0.990241276807543	2.70007669447985	18.6445533869987	-3.37727300195525	-12.5296240876355	-19.1641889400693	-8.44594419514992	GOOD	GOOD
0.0491238768952156	0.0444373138947173	0.173213119708654	0.0854795410443874	-0.986111513007397	0.97515569636043	0.022433243616532	0.018266840772941	-0.107969336470585	-0.0320248613494446	-0.0821134183157829	0.749458963826139	-1.3042050926888	-1.16147841075398	2.70007669447985	18.6445533869987	-3.37727300195525	-12.5296240876355	-19.1641889400693	-8.44594419514992	GOOD	GOOD
0.0490086008914968	0.0440547042347665	0.16572245444972	0.0862052951284362	-0.990482884289204	0.979503829888292	0.0239918404575614	0.0194555805093408	-0.00333888547065586	-0.0224831133243577	-0.0402662368179506	0.537818316939209	-0.704010977946131	-1.24210053581542	2.70007669447985	18.6445533869987	-3.37727300195525	-12.5296240876355	-19.1641889400693	-8.44594419514992	GOOD	GOOD
0.0488586429735816	0.0439268835415168	0.169288018095647	0.0781651327760214	-0.990551100242342	0.981449347879775	0.0270386024845011	0.0194597483228682	0.0635584976753388	-0.0224037528094395	0.0208564596373078	0.157777	-0.617138920869793	-1.12118363984959	2.70007669447985	18.6445533869987	-3.37727300195525	-12.5296240876355	-19.1641889400693	-8.44594419514992	GOOD	GOOD
0.0490490735342581	0.0440322553611307	0.170556968285283	0.0775342554352227	-0.98694883771508	0.985384638016144	0.0257832108363207	0.0155137590411198	0.0105080535541484	-0.245932202299237	0.0818028984238965	0.299148259110401	-0.205681824385859	-0.844121270127852	2.68739464781892	19.2679028625271	-3.79259747269784	-12.5316078116545	-19.1643208501064	-8.54271238365111	GOOD	GOOD
0.0489452354364637	0.0443461606857082	0.168315750910874	0.0802243550794753	-0.985286881852363	0.990281209954106	0.0266996780050256	0.0178729685047793	-0.0516118401517473	-0.262544442863238	0.370214769046749	0.600606663279682	0.923751601007794	-0.788122453199885	2.68644269447985	19.3146933869987	-3.82377300195525	-12.5374440876355	-19.1647089400693	-8.82741219514992	GOOD	GOOD
0.0494552798898817	0.0448174166759159	0.173132580443839	0.0800605215236162	-0.992891674172403	0.975783936822814	0.0219684718604319	0.019668810816656	0.0603425920696332	-0.149865472379254	0.219291234214676	0.111614326107581	1.60264204146283	-0.928754839880844	2.68644269447985	19.3146933869987	-3.82377300195525	-12.5374440876355	-19.1647089400693	-8.82741219514992	GOOD	GOOD
0.0497597015311934	0.04538928592626	0.175767948116435	0.0818970686907066	-0.989795979683044	0.979156238565469	0.0231363647531177	0.0266182379050469	0.184659250636748	-0.254977327284288	0.207436758338435	-0.30230485912005	1.1064630063256	-0.551265496319002	2.68644269447985	19.3146933869987	-3.82377300195525	-12.5374440876355	-19.1647089400693	-8.82741219514992	GOOD	GOOD
0.0495074583848702	0.0460458776413575	0.177838237251488	0.0774497889644199	-0.98826277043498	0.982103331157368	0.0236696647797465	0.0280518057583575	0.133879232964358	-0.262119100262167	0.264631899277276	-0.177170878835282	1.21204593503527	-0.194974812600927	2.68644269447985	19.3146933869987	-3.82377300195525	-12.5374440876355	-19.1647089400693	-8.82741219514992	GOOD	GOOD
0.049368331465002	0.0468592715214505	0.175693658814297	0.0748236826843864	-0.986370126905692	0.988733466546655	0.0188658611205788	0.0209253198382896	0.0131834098431154	-0.0915590514969587	0.095078941754611	-0.08991057	2.15876247770468	-0.299527399481675	1.99184490714434	19.0228877624671	-3.81990633635448	-12.5307406699182	-19.2789269821867	-8.5742334046802	GOOD	GOOD
0.0496251128492778	0.0479924194719835	0.17548997414452	0.0779323847587948	-0.989427514381073	0.987936225652376	0.0141825431581972	0.0179483828608525	-0.111044838940765	-0.138572865662159	0.0271796457045639	-0.148664242132313	3.36018635741853	-0.284003217536314	1.95172569447985	19.0060333869987	-3.81968300195525	-12.5155240876355	-19.5381989400693	-7.99952419514992	GOOD	GOOD
0.0494133216903598	0.0496177394517736	0.177315587133268	0.0832279687654514	-0.983604015373004	0.980825372189668	0.0119481347398006	0.0224167461062275	-0.058362814279581	0.0298987747971628	0.197798744596212	-0.235217064877667	3.40514517020262	-0.178874132512215	1.95172569447985	19.0060333869987	-3.81968300195525	-12.5155240876355	-19.5381989400693	-7.99952419514992	GOOD	GOOD
0.0498054775806122	0.0518019278338325	0.175598186894319	0.0774203048855836	-0.987943614369479	0.974075527903602	0.0144582518958288	0.0239995857763203	-0.0553916988818095	0.153404280824068	0.148307991794856	-0.110083337755532	3.0337557723926	-0.158266913378398	1.95172569447985	19.0060333869987	-3.81968300195525	-12.5155240876355	-19.5381989400693	-7.99952419514992	GOOD	GOOD
0.0500128416035924	0.0544392326348002	0.179635923307727	0.0800141984266455	-0.994159052056654	0.974975988620715	0.0139546272829426	0.0271535915969123	-0.114597542340135	0.158946647126642	0.0286903351217149	-0.114078685820461	2.8451526364086	0.132482544998745	1.95172569447985	19.0060333869987	-3.81968300195525	-12.5155240876355	-19.5381989400693	-7.99952419514992	GOOD	GOOD
0.0498464077155461	0.0572415859015158	0.178470768466231	0.0787025278682975	-0.989343352782728	0.97465152089882	0.0197948821062864	0.0245926516260835	0.0614001721911245	-0.0142727235181339	0.140477025014768	-0.2756762	3.2666937644632	0.407023001145275	1.94837454580735	19.0049096140131	-4.18748333476125	-12.2557683503661	-19.4035488348479	-8.29914940934892	GOOD	GOOD
0.0504587504341819	0.0597847432792717	0.180795134896162	0.0777389280507971	-0.987769590240735	0.968493402198897	0.0164713958781249	0.0217580504331314	-0.169894857429343	0.0365380661745075	0.321224013510022	-0.252862828577107	3.90069805086627	0.418587788487081	1.94823669447985	19.0048633869987	-4.20261300195525	-11.7899640876355	-19.1620889400693	-8.83644919514992	GOOD	GOOD
0.0501720070340953	0.0616291753817165	0.181801985960024	0.0800742609711994	-0.986769217311449	0.964715098130924	0.0140805358000549	0.0223496002273995	-0.0591049577271355	-0.0193726465766426	0.150929828287811	-0.0964613611515877	4.06932434340775	0.526409035204976	1.94823669447985	19.0048633869987	-4.20261300195525	-11.7899640876355	-19.1620889400693	-8.83644919514992	GOOD	GOOD
0.0507559589952201	0.0624618039688931	0.179916308215764	0.0801318150689207	-0.989523526515189	0.964382396016276	0.0175355792471883	0.0240827508170687	0.00510983611193253	-0.0213013474633891	0.144707400705497	0.09585508	3.72632826267062	0.545601644826815	1.94823669447985	19.0048633869987	-4.20261300195525	-11.7899640876355	-19.1620889400693	-8.83644919514992	GOOD	GOOD
0.0505946872049536	0.0621832359512778	0.185969059987796	0.0835569009433121	-0.991962052365833	0.967971027822217	0.0191974518660692	0.0308985188855346	0.00698447389897803	-0.079762177246755	0.263064890397411	0.142198328672232	3.31282765041563	0.764614336125155	1.94823669447985	19.0048633869987	-4.20261300195525	-11.7899640876355	-19.1620889400693	-8.83644919514992	GOOD	GOOD
0.0511405877337477	0.0609334683015802	0.180575805586571	0.0768828248223658	-0.984541395349424	0.977065341112132	0.0190138009316002	0.0304492205657301	-0.0535719296911458	-0.139963339878086	0.206722326359884	0.484801859897555	3.58169391096551	0.865270403480222	2.31216900354917	19.0076732080015	-3.8310629559449	-11.7871197147314	-19.2819994376476	-8.77491512721167	GOOD	GOOD
0.0508085272980695	0.0590351032486589	0.17890094816517	0.0800456886087917	-0.990905012607877	0.979308951450449	0.0178955514326728	0.0319238475615552	-0.0549976548065252	0.0938786011586117	0.0858009608637391	0.9008396	4.30440123395662	1.11086792286262	2.32125869447985	19.0077433869987	-3.82178300195525	-11.7722040876355	-19.9107989400693	-8.45223619514992	GOOD	GOOD
0.050929068843457	0.0568491424584055	0.181818609452261	0.076331974617842	-0.989219080530069	0.97933549056512	0.0206142219097542	0.0280301650206523	-0.0549852164601433	-0.0189745108781213	-0.0963542705251905	0.878416451906712	4.84267186349154	1.02719102428606	2.32125869447985	19.0077433869987	-3.82178300195525	-11.7722040876355	-19.9107989400693	-8.45223619514992	GOOD	GOOD
0.0510286741100335	0.0546558455847472	0.184230295324278	0.0806173772113789	-0.987260214490709	0.975965604590545	0.0202680331795827	0.0286439150117691	-0.0549936463793417	0.0378501433557273	0.200177469157803	0.7769958	5.3512609068725	0.8774154	2.32125869447985	19.0077433869987	-3.82178300195525	-11.7722040876355	-19.9107989400693	-8.45223619514992	GOOD	GOOD
0.0510466230996972	0.0526399924102384	0.182847254750223	0.0796935093746599	-0.985327729301983	0.974318289651204	0.014400824896398	0.0227899339241146	-0.177317686248309	0.0981005024345396	0.0842931119137694	0.764494705872729	5.445164861738	0.8774154	2.68283033310217	19.0082965463751	-4.20210970679253	-11.7722040876355	-19.9107989400693	-8.45223619514992	GOOD	GOOD
0.050811666206033	0.0509141516750171	0.181900249982285	0.0758048873618629	-0.987724318548847	0.969853615511973	0.0167163871377695	0.0229632182648805	-0.0560043086922918	0.0391029074826033	0.0221925863860868	0.7282203425988	5.18597097240137	0.864472517194484	2.68730169447985	19.0083033869987	-4.20681300195525	-11.9344978014233	-19.9115929676317	-8.62579236191454	GOOD	GOOD
0.050687520472291	0.0495190220735517	0.180335984158884	0.0820492241332701	-0.988147057423471	0.965286496290717	0.0191676172215889	0.0239620314329895	-0.11646784365273	0.0983692226984852	0.142702511525581	0.804577274247891	4.87292287754447	0.884338349845879	2.68730169447985	19.0083033869987	-4.20681300195525	-12.5366340876355	-19.9145389400693	-9.26971419514992	GOOD	GOOD
0.0508090948524123	0.0484483910769582	0.180304761413616	0.0820926412439498	-0.991030108760735	0.961924997378919	0.016618288578141	0.0292488806116844	-0.116777836935765	0.0986134908017695	0.143267792272554	0.958595690030378	4.71053256981314	1.07862159710667	2.68730169447985	19.0083033869987	-4.20681300195525	-12.5366340876355	-19.9145389400693	-9.26971419514992	GOOD	GOOD
0.0509554482049796	0.0477201165263392	0.181388175809026	0.0762522933728917	-0.988699358636896	0.963835168759255	0.0149602241508333	0.0223516263159235	-0.240545238353866	0.15856203567325	0.0821391140356025	1.13344195937324	4.56498024686201	0.968081527836213	2.68730247540396	19.0083036467097	-4.20672726821942	-12.5366340876355	-19.9145389400693	-9.26971419514992	GOOD	GOOD
0.0514091188740222	0.0474091416540827	0.179946935428951	0.0762260293514938	-0.986280319606396	0.964788061637668	0.0151090561962203	0.0206563223222756	0.0687790928222503	0.0385503556830983	0.0815074789166979	1.11806553121479	4.30094377122462	1.02933160352454	2.69078969447985	19.0094633869987	-3.82388300195525	-12.5366340876355	-19.9145389400693	-9.26971419514992	GOOD	GOOD
0.0512531915466559	0.0476084153605702	0.181875476016135	0.0772408360459747	-0.985795031877012	0.959855564711676	0.0141511562579763	0.0247816348864276	-0.054783353269507	0.157521632552125	-0.0995220008809713	1.210449	4.01050621397385	0.9383786	2.69078969447985	19.0094633869987	-3.82388300195525	-12.4367012577001	-19.8149683963922	-9.15358293838815	GOOD	GOOD
0.0511615479010417	0.0483897341289445	0.180404676448882	0.0791334196254454	-0.98439208995014	0.958613170420416	0.0141672090809432	0.0259453531088523	-0.0547152580492817	0.0362899628244788	0.0804212885281901	1.2444949675916	3.73368587470671	0.888100455033372	2.69078969447985	19.0094633869987	-3.82388300195525	-12.1587340876355	-19.5380089400693	-8.83055919514992	GOOD	GOOD
0.0512396399492195	0.0498007966653152	0.180872967496209	0.0772130687610864	-0.99107559724669	0.956763834199666	0.016024246440079	0.0268177088674575	-0.0532101939185274	-0.139276363575924	-0.101295481140328	1.3873021703866	2.9472119739279	0.772885390645144	2.69078969447985	19.0094633869987	-3.82388300195525	-12.1587340876355	-19.5380089400693	-8.83055919514992	GOOD	GOOD
0.0513084076955946	0.0518657654383435	0.181359348538543	0.0762389692947394	-0.989581262659008	0.958326253527926	0.017382306688084	0.0300460294133884	0.0691539001913826	0.0935407724382244	-0.159352005236426	1.55669210346853	2.22500334738389	0.690218433854228	2.69070929792163	19.0151088715423	-3.82388084407216	-12.1587340876355	-19.5380089400693	-8.83055919514992	GOOD	GOOD
0.0513246138787379	0.054570493517351	0.179968690827949	0.075323818889688	-0.984365544193297	0.967791832577406	0.0159653578795888	0.0281239913154291	0.0692012186201696	-0.198021689066552	-0.0437118118267597	1.62494106677835	2.30852797290941	0.42704502317382	2.68557369447985	19.3757333869987	-3.82374300195524	-12.1587340876355	-19.5380089400693	-8.83055919514992	GOOD	GOOD
0.0509288258639752	0.0578322324168928	0.179966223385184	0.0796531772496736	-0.984392407147118	0.973559153642729	0.0149862756037695	0.0291769542079021	0.069134816793424	0.0367295934332484	-0.281487776613763	1.6604076575298	2.79250019569383	0.53093992099868	2.68557369447985	19.3757333869987	-3.82374300195524	-12.1600513054875	-19.656818190652	-8.97104396209275	GOOD	GOOD
0.050778113725367	0.0614659953705563	0.182758475517124	0.0807811325796434	-0.987746911115157	0.970772200149577	0.0134931749832781	0.0353479712213112	0.0645672041909875	-0.0234902170820236	-0.221567910732588	1.80941608284539	3.13383400417996	0.652353048085424	2.68557369447985	19.3757333869987	-3.82374300195524	-12.1628940876355	-19.9132289400693	-9.27423419514992	GOOD	GOOD
0.0505373018123495	0.0651884344607718	0.181325764600366	0.0853447367651887	-0.989567236761674	0.975351617728524	0.0187477588707495	0.0407698090219942	-0.113317200757418	-0.0771016961931498	-0.22468772051395	1.72595220184275	2.99732241934514	0.898745592560811	2.68557369447985	19.3757333869987	-3.82374300195524	-12.1628940876355	-19.9132289400693	-9.27423419514992	GOOD	GOOD
0.0503521168517893	0.0686705378747333	0.184105676345114	0.0792697016093485	-0.989592685411735	0.981667675647866	0.0218192064729974	0.0445861185662533	0.00714570244864024	0.0945069741652388	-0.335555193760584	1.68699171906529	3.4155451217572	1.14514975770735	2.67428199743341	19.3756808293882	-3.82367883277964	-12.1628940876355	-19.9132289400693	-9.27423419514992	GOOD	GOOD
0.0499460671033238	0.0715872196241881	0.178984414486066	0.0806649784266616	-0.987559601169547	0.979799186731955	0.0209419801617793	0.0405085334987857	0.00299645045220595	-0.02406743895237	-0.105189805845354	1.52364711361166	4.21193535261465	1.369698855991	2.31604169447985	19.3740133869987	-3.82164300195524	-12.1628940876355	-19.9132289400693	-9.27423419514992	GOOD	GOOD
0.0497102668675026	0.0736273713446869	0.181849894790571	0.0826604174744625	-0.984355449494163	0.972919697704429	0.0219743256458483	0.0340695570973096	-0.109860511692437	-0.0821778794952903	-0.272795679858647	0.949591018308644	4.74994052321609	1.5544931709869	2.31604169447985	19.3740133869987	-3.82164300195524	-12.4455839288507	-19.6381175689304	-9.43603914105348	GOOD	GOOD
0.0497981104118027	0.0745144332286208	0.182481968892003	0.0845342447338341	-0.985751308204502	0.967467983557545	0.021459906980451	0.0324823172723482	0.0716899762668858	-0.0798399029336445	-0.0402889524501864	0.621152093088286	4.67045008952555	1.59596208170477	2.31604169447985	19.3740133869987	-3.82164300195524	-12.9294440876355	-19.1672289400693	-9.71298919514992	GOOD	GOOD
0.0496193340692417	0.0740981062198218	0.175892518505339	0.0838556391319769	-0.986336259158469	0.962853175518236	0.02072640604361	0.0316429827948088	0.115275948749076	-0.0143531274839207	-0.0987752879169569	0.344934752464669	3.87781303560591	1.43459720300353	2.31604169447985	19.3740133869987	-3.82164300195524	-12.9294440876355	-19.1672289400693	-9.71298919514992	GOOD	GOOD
0.0497170189833617	0.0724625965146265	0.17556317396328	0.0815702336044577	-0.99024361573535	0.968013653079976	0.0181110035052411	0.041002268508034	-0.223545729118236	0.152863334696475	-0.093169803349715	-0.0465706188333843	3.20261159759488	1.50534118914323	2.36393694416628	19.3742361645381	-3.82191564140798	-12.9294440876355	-19.1672289400693	-9.71298919514992	GOOD	GOOD
0.0491172556624916	0.069937914526093	0.178249726100433	0.0824351537636516	-0.99396711203964	0.9691715960279	0.0153684500397342	0.043437737038472	0.125252691763478	0.0352230765131811	0.017256948564082	-0.181650866845106	3.12915721001963	1.5991874303589	3.36304969447985	19.3788833869987	-3.82760300195525	-12.9294440876355	-19.1672289400693	-9.71298919514992	GOOD	GOOD
0.0499567913331043	0.0669900610452381	0.177054972455824	0.0800503857190268	-0.985764020764652	0.97466269612811	0.0153350776231224	0.0445728179408934	0.00748978582739471	-0.0250782273484245	-0.0986135096638268	-0.3375981	3.64787535533906	1.57927613632853	3.36304969447985	19.3788833869987	-3.82760300195525	-12.8647010003586	-19.2310471505217	-9.71352702555465	GOOD	GOOD
0.0491921886936115	0.0640755916939444	0.178689402890216	0.0799930809106271	-0.986339433552256	0.972642888327403	0.011377449504699	0.0375599850204327	0.00406255954638391	-0.0821428869018368	-0.105307850610105	-0.315130318130861	4.15751961720092	1.68665929204245	3.36304969447985	19.3788833869987	-3.82760300195525	-12.5507340876355	-19.5405289400693	-9.71613519514992	GOOD	GOOD
0.0492957595579855	0.0615484466459595	0.17494521311354	0.0859903080803893	-0.988292542142195	0.969374246742119	0.012699955776031	0.0342119839893491	-0.0472352327086467	-0.0751535539897683	-0.206175874178059	-0.201876870007916	3.634967	1.47535349956465	3.36304969447985	19.3788833869987	-3.82760300195525	-12.5507340876355	-19.5405289400693	-9.71613519514992	GOOD	GOOD
0.0488741097633716	0.0596248874847694	0.175911005023455	0.0794044743650891	-0.991495531639188	0.971611296662624	0.0107280675382447	0.03852119468056	0.0657858764089395	0.0344462519973182	0.0196695653775425	-0.164355810825406	3.72886239608534	1.426084	3.32156962347739	19.3786905207958	-3.82736666432252	-12.5507340876355	-19.5405289400693	-9.71613519514992	GOOD	GOOD
0.0485815799039015	0.058393395547817	0.175421827096229	0.0767569506026375	-0.984206703460877	0.974131565336086	0.0132310964409119	0.0400625443651154	-0.000359313088989901	-0.0220607849591462	-0.0336750521271841	-0.279598044884477	4.07454857600266	1.43904882671196	2.68557369447985	19.3757333869987	-3.82374300195524	-12.5507340876355	-19.5405289400693	-9.71613519514992	GOOD	GOOD
0.048870497749335	0.0578794921286529	0.173459087597644	0.0784976976750148	-0.989515604935349	0.973610167953507	0.0100861912815571	0.0370864177770952	-0.112115705859589	-0.0140658651054163	0.0233282597993492	-0.59242895649827	3.91843804682971	1.40545189243166	2.68557369447985	19.3757333869987	-3.82374300195524	-12.4664328918283	-19.4565378145491	-9.61817149943642	GOOD	GOOD
0.0489800484038099	0.0581095328034573	0.172742303153642	0.0775049538064393	-0.988419189261434	0.970308797078992	0.00706711553788469	0.0317417592507837	-0.0499367630854282	0.106540193401134	0.0190667128879725	-0.87635727974481	3.78787215344748	1.07855567989544	2.68557369447985	19.3757333869987	-3.82374300195524	-12.1728240876355	-19.1640089400693	-9.27697819514992	GOOD	GOOD
0.0491944596712537	0.0590858896004612	0.17497128390192	0.0767366419986672	-0.986288035915939	0.973739917501514	0.00485725470468578	0.0320616554937664	0.00768446741999484	0.209425491117898	-0.0331328023922945	-1.064060831905	4.15586641878505	0.9383786	2.68557369447985	19.3757333869987	-3.82374300195524	-12.1728240876355	-19.1640089400693	-9.27697819514992	GOOD	GOOD
0.0494476524550552	0.0607033307020979	0.174138750581516	0.0784301705573281	-0.99284632898736	0.97217389874377	-0.000972903385801911	0.0389909139910432	0.00304364598045515	0.088693174687535	0.0186788893826736	-1.17299908933124	4.36089174326842	0.907361286226328	2.6574856403503	19.3475425430114	-3.85283650279192	-12.1728240876355	-19.1640089400693	-9.27697819514992	GOOD	GOOD
0.0496388380408308	0.0627180478009986	0.175935429827241	0.0823552537921611	-0.991484321509304	0.972710172391926	0.00249800551762192	0.0426511079676412	-0.0395346807857615	-0.0128668555980234	-0.047291772798357	-1.080661	4.46279931034079	0.84873874548453	2.31776969447985	19.0065833869987	-4.20471300195525	-12.1728240876355	-19.1640089400693	-9.27697819514992	GOOD	GOOD
0.0491566167935631	0.0648176103210857	0.176052240210768	0.0806005497649659	-0.991106823795818	0.968984038194893	0.00236784494811181	0.0414926867557648	0.116182016506886	0.0828624851562317	-0.154350544877986	-1.06361569820461	4.409616076518	0.971941344821311	2.31776969447985	19.0065833869987	-4.20471300195525	-12.2782169156837	-19.1645347067827	-9.39824284672159	GOOD	GOOD
0.0495655976949847	0.0667405568969748	0.171880758607346	0.0805523886508366	-0.986781565914348	0.965508836942187	0.00179808178905709	0.0389254006916439	-0.0437432208988251	-0.0775339368544778	-0.103554681959567	-0.930286952772244	4.2070041637078	1.09513791315997	2.31776969447985	19.0065833869987	-4.20471300195525	-12.5556940876355	-19.1659189400693	-9.71750719514992	GOOD	GOOD
0.0495184602467647	0.0683628825484941	0.17040213743624	0.0765463427614188	-0.988090944417326	0.965599222447164	-0.00191363895751285	0.0402161512337324	0.0641762728306976	-0.0225293082769741	-0.159076604577695	-0.617453750435006	4.36573255349825	1.182231	2.31776969447985	19.0065833869987	-4.20471300195525	-12.5556940876355	-19.1659189400693	-9.71750719514992	GOOD	GOOD
0.0497467951020331	0.069720574966821	0.172786504664987	0.0811168426297795	-0.987710107817666	0.965529583558489	-0.0010663741595831	0.0423010013628085	0.00761791448633988	-0.0170399581292415	-0.158900629833379	-0.285620741744643	4.51859602280425	1.20092024716203	2.3514432311474	19.0403801539203	-4.16983407931103	-12.5556940876355	-19.1659189400693	-9.71750719514992	GOOD	GOOD
0.049282549292987	0.0709777995613337	0.171063964626059	0.078284259834856	-0.988556231611545	0.96207221074245	0.00130968238169686	0.0438562881187275	0.0193270049621821	0.0204650474890911	-0.15301829166131	-0.00835949676353206	4.69796041798873	1.22386877418285	2.68557369447985	19.3757333869987	-3.82374300195524	-12.5556940876355	-19.1659189400693	-9.71750719514992	GOOD	GOOD
0.0487521685564172	0.07234254633677	0.175241870252597	0.0853699687874812	-0.988500000896432	0.963559561126333	-0.00282416102882783	0.037320173924365	0.119441231913021	-0.142802561343638	-0.109633132952027	0.0339332	4.7185960855224	1.10238989928905	2.68557369447985	19.3757333869987	-3.82374300195524	-12.5573213435925	-19.0432657501178	-9.71795640947045	GOOD	GOOD
0.0490162834705558	0.0739671270239092	0.174055890586046	0.0844765883300539	-0.991539512471104	0.964359272019319	0.00189500055675667	0.0419652254216998	-0.0111805923942499	-0.142700261111681	-0.176569736832261	0.0966907193291023	4.52272053860927	0.917783294936178	2.68557369447985	19.3757333869987	-3.82374300195524	-12.5606640876355	-18.7913089400693	-9.71887919514992	GOOD	GOOD
0.0487081217693158	0.0759107458594878	0.175539475203845	0.0805355290400888	-0.984445033981664	0.966371195355347	0.0050604869679729	0.0491936234811781	-0.1590815575733	-0.136385701271283	0.175518845796312	0.262833081046865	4.17487334608542	0.856182205533356	2.68557369447985	19.3757333869987	-3.82374300195524	-12.5606640876355	-18.7913089400693	-9.71887919514992	GOOD	GOOD
0.0487420989593131	0.0781709207850671	0.176042057351432	0.0805048080248194	-0.989751878074279	0.968807416314107	0.00429082581824503	0.0486030322422905	0.014183650141468	-0.0759989450506425	-0.0716546157435769	0.3435426	4.099232	0.838320416159479	2.68575807170483	19.336528685741	-3.86461648781859	-12.5606640876355	-18.7913089400693	-9.71887919514992	GOOD	GOOD
0.0496381826864238	0.0807124450467035	0.176984953277979	0.0808274435370068	-0.987069029106043	0.970419545688481	0.00599492842110107	0.0463721173394906	0.0695448212121399	-0.0156251085561752	0.132634766496923	0.3435426	4.24917747380055	0.854913188427207	2.68730169447985	19.0083033869987	-4.20681300195525	-12.5606640876355	-18.7913089400693	-9.71887919514992	GOOD	GOOD
0.0495477699923215	0.0834632596363048	0.17728370609492	0.0867423343576255	-0.986042902602087	0.973557014572806	0.00748889202844454	0.0467677683563281	0.0765572580665937	0.0447914543694762	0.0515686780735106	0.268330834838908	4.68168590482275	0.853475934628668	2.68730169447985	19.0083033869987	-4.20681300195525	-12.5630386764059	-18.7914638045543	-9.83471448973496	GOOD	GOOD
0.0497131383971785	0.0863175266860329	0.176932079189176	0.0852118047916114	-0.985761632443367	0.977660795133116	0.00310830216742844	0.0507193177080658	0.117055790050933	0.0702176511184307	0.25340008896101	0.0524951354654555	5.15081518000441	0.946916314957647	2.68730169447985	19.0083033869987	-4.20681300195525	-12.5684840876355	-18.7918189400693	-10.1003481951499	GOOD	BAD
0.0497843039264734	0.0891697318818025	0.177780345598177	0.0825238489206511	-0.989994545972333	0.975084108862998	0.0035677806451807	0.0526586624093561	0.000154183394126479	-0.135017062074684	0.145478025594211	-0.176501157973081	5.66353129171844	1.01767987924084	2.68730169447985	19.0083033869987	-4.20681300195525	-12.5684840876355	-18.7918189400693	-10.1003481951499	GOOD	BAD
0.0495473008645708	0.0919427485778461	0.18054279983831	0.0758603221567407	-0.989249007376683	0.974435040867304	0.00663878455166923	0.0490763899116063	-0.0468089385942647	-0.0598841344699515	0.145280776729616	0.0140096015074177	6.35117399881164	1.13107553682566	2.64201330827306	19.0530092324951	-4.15195667780602	-12.5684840876355	-18.7918189400693	-10.1003481951499	BAD	BAD
0.0494888648930332	0.094589671251636	0.177935014513551	0.0794809593157349	-0.986353449473305	0.973259103856472	0.00695686600421827	0.047076231175076	0.0076029756614319	0.0984612581195047	0.14498979699014	-0.0793033009130983	6.61454137277533	1.182231	2.31662369447985	19.3742133869987	-3.75782300195524	-12.5684840876355	-18.7918189400693	-10.1003481951499	BAD	BAD
0.0495984512486581	0.0971037229937035	0.177925494171594	0.0755917451364959	-0.98705126456447	0.971357041343988	0.00369790919813754	0.0493824729294317	0.00768597740278829	0.0830439224464689	0.168197765951362	-0.0504913209586516	6.710726	1.14899967622759	2.31662369447985	19.3742133869987	-3.75782300195524	-12.5675828464699	-18.8598880863322	-10.1000989002146	BAD	BAD
0.049607931466114	0.0995326951085168	0.177460291657431	0.078517405484174	-0.986390145390002	0.96961396807663	0.000939996200498167	0.059229108002418	0.00772716906015069	0.00981579710472509	0.319263384197896	-0.139932666698901	6.64381119571462	1.01105722925931	2.31662369447985	19.3742133869987	-3.75782300195524	-12.5635240876355	-19.1664389400693	-10.0989761951499	BAD	BAD
0.0502137899913147	0.101949592006924	0.176938833621954	0.0807324514302199	-0.990093103760329	0.967368918992785	0.00417526033085906	0.0561165324890111	0.0160408180769689	0.186460152795692	0.25780721037679	-0.0648203377724136	6.26846784378318	1.0356032189522	2.31662369447985	19.3742133869987	-3.75782300195524	-12.5635240876355	-19.1664389400693	-10.0989761951499	BAD	BAD
0.0505335742055304	0.10438099928561	0.175110645134375	0.0787827196882306	-0.986057801508276	0.964755354073785	0.00164034764513642	0.0552917425494235	0.0526638333197059	-0.00504585658525323	0.188065696735802	-0.0583878285592822	5.87354014778167	0.873456022556766	2.31630185789041	19.3235546869621	-3.87180782425551	-12.5635240876355	-19.1664389400693	-10.0989761951499	BAD	BAD
0.0507860837161575	0.106742865658106	0.181334583273899	0.0801320360173018	-0.980245296031881	0.968816200425149	0.00234200679912544	0.0564406026597616	-0.0454510171980996	0.073429101659122	0.082696027404341	-0.39952	5.70439599647066	0.688047495039439	2.31428069447985	19.0054133869987	-4.58764300195524	-12.5635240876355	-19.1664389400693	-10.0989761951499	BAD	BAD
0.0506389208915157	0.108830790358893	0.178421060090101	0.0794717957763754	-0.986990663092902	0.967794099408695	0.0023380095707683	0.0639913863270179	-0.0188438715061395	-0.0816121767258983	0.0912489103326932	-0.471938327078558	5.40684767062425	0.905934232673938	2.31428069447985	19.0054133869987	-4.58764300195524	-12.6542383869781	-19.0792635813684	-10.2023378216197	BAD	BAD
0.050333540919014	0.110382698526796	0.181574049666649	0.0758984377663673	-0.983843320458571	0.970913993028647	0.00381573219922496	0.0568026722751609	-0.141770354564793	-0.0462630197354591	0.134425933670943	-0.603226974031269	5.45971724073115	1.01423641381238	2.31428069447985	19.0054133869987	-4.58764300195524	-12.9513540876355	-18.7937389400693	-10.5408771951499	BAD	BAD
0.0504576257960623	0.111193138494645	0.182136452452684	0.0766806795240975	-0.98925454864132	0.970108211533932	0.00360125865307366	0.0523157871560425	0.0419957794986696	0.114031173056441	0.0731821046558331	-0.307221487092892	6.06086427279245	0.99819124517435	2.31428069447985	19.0054133869987	-4.58764300195524	-12.9513540876355	-18.7937389400693	-10.5408771951499	BAD	BAD
0.0506377302403088	0.111221576219987	0.180665410816984	0.0770580896362553	-0.988474244497398	0.961705092838216	0.00422512877174703	0.0535296016280756	-0.0783532794567766	-0.104977862082999	0.0214175365221078	-0.547294700164798	6.33657856600202	0.848782683364241	2.37117014123523	19.0058541410075	-4.52956260431584	-12.9513540876355	-18.7937389400693	-10.5408771951499	BAD	BAD
0.0506397228176386	0.110619625584846	0.179561696104908	0.0808137293506278	-0.982721304883339	0.960584272725191	0.00452584907462129	0.0631389443840355	0.122030452162143	0.0988544848182722	0.0214216596446105	-0.786141032807376	5.41429300393394	1.05600201386899	2.68730169447985	19.0083033869987	-4.20681300195525	-12.9513540876355	-18.7937389400693	-10.5408771951499	BAD	BAD
0.0507529970121751	0.109659773745638	0.18058710853564	0.0773431756597154	-0.987787649276444	0.96353687368927	0.00290780922115489	0.06721859619983	0.0539550424368743	0.0836616954329403	0.0137553588131757	-0.319885379380303	4.48063260643239	1.22561311930736	2.68730169447985	19.0083033869987	-4.20681300195525	-12.8432531693919	-18.6860327699593	-10.4152568970573	BAD	BAD
0.0504619664279158	0.108627476101236	0.181678532679656	0.0812827097029693	-0.991231629256249	0.964206668607898	0.00347987661118316	0.0591867636650381	-0.0455390525428642	-0.0128048249188068	-0.0351151913185145	-0.238961290255943	4.61511163807902	0.732829679465542	2.68730169447985	19.0083033869987	-4.20681300195525	-12.5734440876355	-18.4172089400693	-10.1017211951499	BAD	BAD
0.0511074289938922	0.107733844597697	0.180037131703145	0.0811416234171198	-0.985802530558704	0.964431435491502	0.00277767895167827	0.0594939390818979	0.0589663588281899	-0.0762395494794876	-0.0950369424215057	-0.303876627477479	4.80884499501838	0.296154087562199	2.68730169447985	19.0083033869987	-4.20681300195525	-12.5734440876355	-18.4172089400693	-10.1017211951499	BAD	BAD
0.0514510671546176	0.107069155835827	0.181207239777843	0.0824581367805216	-0.984379195835115	0.967330985097167	0.00146413421241638	0.0678172122100277	0.0695159047813442	-0.0261924123936114	-0.100218714056385	-0.666858067259505	5.04339610407062	0.0655483930162839	2.68730169447985	19.0083033869987	-4.20681300195525	-12.5734440876355	-18.4172089400693	-10.1017211951499	BAD	BAD
0.0514183743306403	0.106607774341668	0.180013526814047	0.0794192153778449	-0.985652915299601	0.966695637415516	0.00254772399858412	0.0629205874438743	0.0695227084929864	-0.021268734685866	-0.100101885043388	-0.830896537433279	4.93558272312792	0.02393157	2.67849620881632	19.6265379717124	-4.20657362237845	-12.5734440876355	-18.4172089400693	-10.1017211951499	BAD	BAD
0.0522758611757806	0.106246793093669	0.181221652869481	0.0809733032167832	-0.986650150429861	0.962601728516041	0.00202178733403271	0.062135335103788	0.0694248080105885	-0.0211941154629423	0.0126490604390318	-1.01783639466056	4.23238721547583	0.0857833419093138	2.67773769447985	19.6797933869987	-4.20655300195525	-12.7012502879296	-18.5445484351785	-10.250240312655	BAD	BAD
0.0639524289951664	0.105852056511435	0.183548298917493	0.0816249602066079	-0.992090531156604	0.963675258473278	0.00622377900279361	0.061633295341853	0.0120703442104927	-0.0769518258724121	-0.0344955656414676	-0.808541379266709	3.98583077044076	0.16431268824582	2.67773769447985	19.6797933869987	-4.20655300195525	-12.9513540876355	-18.7937389400693	-10.5408771951499	BAD	BAD
0.0620047151856092	0.105320214452668	0.183367107592637	0.0780153503395956	-0.986725921883533	0.962313988732276	0.00252177689048223	0.063616947521813	-0.0500270083963302	0.0863741442820034	-0.152194829549223	-0.5138128237831	4.24508598189498	0.128671144436376	2.67773769447985	19.6797933869987	-4.20655300195525	-12.9513540876355	-18.7937389400693	-10.5408771951499	BAD	BAD
0.0622934602620007	0.104651167551705	0.181914106113244	0.0822653050472414	-0.984885441727323	0.959827720032364	-0.00122398501439582	0.0683103275049169	0.061295638135657	-0.013184260532438	-0.103694135066992	-0.0697703668245445	4.41969825919718	0.184296779088235	2.67773769447985	19.6797933869987	-4.20655300195525	-12.9513540876355	-18.7937389400693	-10.5408771951499	BAD	BAD
0.0616679119692802	0.103990162111068	0.183308248841767	0.0762130760148692	-0.981256301379685	0.961479920645784	0.00335762784883619	0.0739343009005265	0.12745647645731	-0.246260431660593	-0.0424671455161555	0.394536778994982	3.97349470888185	0.18291373505141	3.03157930415619	19.3969167039356	-3.79037834724054	-12.9513540876355	-18.7937389400693	-10.5408771951499	BAD	BAD
0.0628289756470771	0.103611882330845	0.185108746763893	0.0808650656033991	-0.989115837835911	0.964026418159391	0.00323152958169924	0.0696225275333091	0.0149204604348909	0.190111291817072	-0.0385283637557077	0.687910380536346	3.24604856048543	0.302004295075326	3.05568769447985	19.3776433869987	-3.76202300195525	-12.950656639918	-18.8463085355303	-10.5406846602871	BAD	BAD
0.0624633903805136	0.10385631779058	0.182926113457669	0.0811532024447681	-0.988261946682204	0.969954618719712	0.00644792414359716	0.0707396306397233	-0.0510056269697186	0.0493394806313757	0.0763768699320167	0.910177737524263	2.98785032837905	0.50244305439327	3.05568769447985	19.3776433869987	-3.76202300195525	-12.9463840876355	-19.1683489400693	-10.5395051951499	BAD	BAD
0.0624985036655589	0.105041102396916	0.17821676771118	0.0783067335307511	-0.986807880670914	0.971835767502146	0.00722165527412453	0.0642161659220784	0.121067820984622	0.095792543448198	0.0834471538807574	0.942794223129167	2.92921220582926	0.44084444843178	3.05568769447985	19.3776433869987	-3.76202300195525	-12.9463840876355	-19.1683489400693	-10.5395051951499	BAD	BAD
0.0626736123036935	0.10735420048233	0.177018109704725	0.0776688887034358	-0.98855297853015	0.966946731915966	0.00424524530214449	0.0704072196188256	0.0138166599548661	0.213025658922301	0.0834219409860446	0.764527896525947	2.86061560171197	0.337397532039155	3.05568769447985	19.3776433869987	-3.76202300195525	-12.9463840876355	-19.1683489400693	-10.5395051951499	BAD	BAD
0.0628804033589526	0.110753641118588	0.175499229135178	0.0831828991682562	-0.987209258400664	0.966731368226361	0.00335860296654771	0.0702449244942909	-0.0514998782977268	-0.00950586402519881	0.0253762974568286	0.326549029134923	2.70107510032712	0.0848947	2.70359348887893	19.3758263794478	-3.82073803129671	-12.9463840876355	-19.1683489400693	-10.5395051951499	BAD	BAD
0.0628891027619234	0.1149428241138	0.179668087916602	0.0807421557708628	-0.986736100574701	0.966668693961544	-8.47468450770463e-05	0.0733163591293925	-0.113583744315086	-0.0785071226355228	0.0805629723378492	-0.0399101712247338	2.3268874036983	0.0966315925499608	2.68557369447985	19.3757333869987	-3.82374300195524	-12.8796050270254	-19.0240691274307	-10.7000283029037	BAD	BAD
0.0630696786279134	0.119458632079174	0.177066397420123	0.08010022640316	-0.987162493312766	0.962258491678212	0.00137586698070679	0.0673730997381496	-0.0569815835499847	0.091401720298293	0.0249824341560113	-0.115040670342029	1.88134821622319	0.1458578	2.68557369447985	19.3757333869987	-3.82374300195524	-12.5995240876355	-18.4189389400693	-11.3732851951499	BAD	BAD
0.0637545445707261	0.123851705099346	0.178851220213541	0.0777679517018916	-0.987683066441676	0.961809067556992	-0.000903492767533432	0.0707568849832516	-0.0543112410828562	-0.0163393973741959	-0.0361022457456008	-0.200543260628134	1.65333058307334	0.158864300695794	2.68557369447985	19.3757333869987	-3.82374300195524	-12.5995240876355	-18.4189389400693	-11.3732851951499	BAD	BAD
0.0639714604846547	0.127864907414393	0.176571439568706	0.0776353980112184	-0.988150457670653	0.965181771368127	0.00380290066474346	0.0749929418936006	-0.0543568079426928	-0.0789732910898366	-0.0384287759539313	-0.124117044185585	1.835938	0.138605381248217	2.68557369447985	19.3757333869987	-3.82374300195524	-12.5995240876355	-18.4189389400693	-11.3732851951499	BAD	BAD
0.0637218128995587	0.131497328921266	0.177363255460785	0.0809523542997424	-0.99000075543273	0.962290557931157	0.00448018954025133	0.0752619326541331	0.0653496037937082	-0.022965055833404	-0.0972300626607037	-0.02798869	1.82234369701842	-0.140836763504097	2.69061496283196	19.0217331263914	-3.82387831207205	-12.5995240876355	-18.4189389400693	-11.3732851951499	BAD	BAD
0.0639037911420849	0.134951055967611	0.176042909079167	0.0767878068957443	-0.989165483455788	0.95877144408829	0.0049422188000653	0.0766323308718414	0.00949267560901104	-0.137527822601618	-0.0991844564537258	-0.012839713035202	1.79210257342998	-0.2808841	2.69078969447985	19.0094633869987	-3.82388300195525	-12.7801613167596	-18.4194306796415	-11.2621950117645	BAD	BAD
0.0639095925606421	0.138512530467576	0.177462500389771	0.0761934838019016	-0.985406578013064	0.961879663214109	0.00338182323312403	0.0782613915230372	0.0678177680743793	-0.0242548869423801	-0.158297473851533	0.0339332	1.79152664724697	-0.296435241522218	2.69078969447985	19.0094633869987	-3.82388300195525	-13.3378840876355	-18.4209489400693	-10.9192007951499	BAD	BAD
0.0647515489184409	0.142387845910365	0.18029710574926	0.080035523373505	-0.986690829126151	0.961994941213665	0.00243161794710273	0.0780083049928	-0.0514012392724191	-0.0207971085126379	-0.159883307674439	0.0503763302658265	1.60019619075799	-0.358035729720167	2.69078969447985	19.0094633869987	-3.82388300195525	-13.3378840876355	-18.4209489400693	-10.9192007951499	BAD	BAD
0.0640289638134342	0.146534339347159	0.178518117833374	0.075807084977572	-0.986757209550045	0.962127584437992	6.46766014557941e-05	0.078838462995998	0.00620820538144587	0.155591389164897	-0.219344809434015	0.130028905886411	1.28558114244542	-0.352343223332163	2.69078969447985	19.0094633869987	-3.82388300195525	-13.3378840876355	-18.4209489400693	-10.9192007951499	BAD	BAD
0.0638332105596148	0.150571795648216	0.175941624710264	0.0819082903485806	-0.992346096381467	0.963931122810194	0.00410395525374007	0.0811316667496387	-0.0532973983891496	-0.135555350815446	-0.100773188467693	0.201965927088139	0.824310558678273	-0.272295903425715	1.95674784790907	19.3644940377067	-4.195523044125	-13.3378840876355	-18.4209489400693	-10.9192007951499	BAD	BAD
0.0646445965064374	0.153859164842483	0.182262700702847	0.0792247916449286	-0.98398973686766	0.965030481507533	-0.000159509615149543	0.0809432287454888	-0.11538528879963	-0.140953600469491	-0.21829627170611	0.19453650933621	0.634466488912712	-0.384715123227873	1.94302069447985	19.3711333869987	-4.20247300195525	-13.0086345115069	-18.5313102516765	-11.1681450565421	BAD	BAD
0.0641062663460181	0.155733550284769	0.179392128015807	0.0805947528743431	-0.990009569276381	0.969389339819972	0.00144624986730723	0.0776353955144973	0.00616999943630738	0.0372091066333876	-0.280138525416945	0.224539925035866	0.746602261360505	-0.398044189974385	1.94302069447985	19.3711333869987	-4.20247300195525	-12.2286340876355	-18.7927589400693	-11.7579001951499	BAD	BAD
0.0652724038882903	0.155780555235185	0.179320225111121	0.0830278263181036	-0.990058029804573	0.968831579707904	0.00252808854168878	0.0798307252216224	0.00757743236581497	0.0989632526960077	-0.0995609136339505	0.0171717267383305	0.741487277739679	-0.427905216343454	1.94302069447985	19.3711333869987	-4.20247300195525	-12.2286340876355	-18.7927589400693	-11.7579001951499	BAD	BAD
0.0653708041103565	0.154021406897957	0.178351915207882	0.0844798849101901	-0.986684914303482	0.965651040172174	0.00211175255258542	0.0751234062930256	0.0690889083313419	0.0396653218081051	-0.158418868651028	-0.172149227891425	0.270862655424509	-0.0999074169794658	1.94302069447985	19.3711333869987	-4.20247300195525	-12.2286340876355	-18.7927589400693	-11.7579001951499	BAD	BAD
0.0663561253820603	0.150941779295054	0.178847951194902	0.0825561890512996	-0.988609385592328	0.961711131510677	-0.00100748499691514	0.0718471872304884	0.0694233130932335	-0.0805339948982795	0.084285201496447	-0.3185380037168	-0.120216163631956	0.1458578	3.05248412209975	19.3776246435146	-3.76329113829326	-12.2286340876355	-18.7927589400693	-11.7579001951499	BAD	BAD
0.0666155159473389	0.147275959299001	0.177394175047642	0.0805817665011333	-0.991031695063342	0.953822746982755	-0.000693515411545671	0.0679092676464879	0.00738324448177892	0.0393546650071676	-0.0977059589833556	-0.566557961225882	-0.589282998547239	0.124595079811024	3.05568769447985	19.3776433869987	-3.76202300195525	-12.3607241124205	-18.6625593037886	-11.756802862989	BAD	BAD
0.0659113545512832	0.143663578577995	0.180370911642182	0.0786831599675034	-0.987225486509701	0.947384716359201	-0.00197558109730941	0.0660310943680884	0.0695277184419425	-0.0207474229078021	0.0851560513278327	-0.513678916037898	-1.14190781714049	0.0629845125600789	3.05568769447985	19.3776433869987	-3.76202300195525	-12.6073540876355	-18.4194589400693	-11.7547539951499	BAD	BAD
0.0671611543966357	0.140470701769454	0.175920452553653	0.0824862277206538	-0.988109337725267	0.942829354732697	0.0016512710663081	0.0660744577612711	0.131259809042167	-0.0204564751190013	0.0839768389421919	-0.229876903252076	-2.06017392403154	-0.0662487348375794	3.05568769447985	19.3776433869987	-3.76202300195525	-12.6073540876355	-18.4194589400693	-11.7547539951499	BAD	BAD
0.0666087963594994	0.137825311276364	0.175937669127089	0.0800712909549856	-0.987647410469932	0.944655617355021	0.000891982011225295	0.0687055719827589	0.129412684439099	0.038195490448115	-0.0983139387594903	-0.132996878363815	-3.32371934380878	-0.238464823404897	3.05227165590921	19.3742185019985	-3.76614753382083	-12.6073540876355	-18.4194589400693	-11.7547539951499	BAD	BAD
0.0673071831462207	0.135719092663727	0.173569092759956	0.0809906245974198	-0.986701663609934	0.948231674783813	0.00076600251744857	0.0733623375344166	-0.0538049834655929	-0.0794391721679857	-0.154862625476472	-0.0724867566320789	-4.41443700131808	-0.255153044277058	2.68730169447985	19.0083033869987	-4.20681300195525	-12.6073540876355	-18.4194589400693	-11.7547539951499	BAD	BAD
0.0671547770597552	0.134142600827615	0.178338023040064	0.0805492069953776	-0.989617348155212	0.949154679504249	0.00178739428360335	0.0760562751639005	0.00738523545357178	0.0384036619836332	0.14419297479902	-0.0222268110316057	-4.74272878862291	-0.09799469	2.68730169447985	19.0083033869987	-4.20681300195525	-12.6605345735895	-18.4761130419838	-11.6289288323634	BAD	BAD
0.0677016344269815	0.133200464817948	0.175517595082199	0.0776967076997323	-0.990969140600278	0.950844570066522	0.000490644675352486	0.0676086014696089	0.0073557094110765	-0.0153692936804477	0.0240752572579193	-0.317591193802882	-5.3454569386748	-0.09799469	2.68730169447985	19.0083033869987	-4.20681300195525	-12.9591740876355	-18.7942589400693	-10.9223469951499	BAD	BAD
0.0676049409589115	0.133043434350715	0.177402259674434	0.0815053122527607	-0.986720072576549	0.958797685360385	4.23696518680227e-05	0.0667239461002778	0.00464658643198031	0.266843525278664	0.0227807962952029	-0.277650887529236	-6.29240971744987	-0.0875101467808926	2.68730169447985	19.0083033869987	-4.20681300195525	-12.9591740876355	-18.7942589400693	-10.9223469951499	BAD	BAD
0.0664316919910471	0.133651686635624	0.176894036067401	0.0795557986333728	-0.988197353647608	0.964182280501104	0.00191315595531613	0.070197201414416	-0.113580146430295	-0.313964801418456	-0.0325093795497324	-0.55140101827977	-6.92196774087039	-0.0481515421732656	2.67819418167146	19.0082328260597	-4.21611117579216	-12.9591740876355	-18.7942589400693	-10.9223469951499	BAD	BAD
0.0667837024736445	0.134707301751728	0.1749238887683	0.0782350000677119	-0.99014168366406	0.96791371198784	0.00459530090939038	0.0766302675316437	0.00733182531288941	-0.0222030312996272	0.139110258937999	-0.423397948880387	-7.13682745435981	-0.09799469	2.31428069447985	19.0054133869987	-4.58764300195524	-12.9591740876355	-18.7942589400693	-10.9223469951499	BAD	BAD
0.0666587817553739	0.135649544984363	0.172625410095366	0.0827229847808145	-0.992389593096941	0.974102658505389	0.0044992245058977	0.0750109157081032	-0.000136275767551539	-0.0823508872162851	-0.0943209149280416	-0.5233637	-6.96056087146795	-0.135172128523137	2.31428069447985	19.0054133869987	-4.58764300195524	-13.0375846055628	-18.8709029700367	-11.0891620840148	BAD	BAD
0.0654287932316469	0.135830154904813	0.178049764730322	0.0757660461052653	-0.991504718074526	0.97531776946718	0.00603950995090199	0.072574617866183	-0.232026755876972	-0.138635087905294	0.0238667370560591	-0.549829139099746	-6.5376934981239	-0.267856254787517	2.31428069447985	19.0054133869987	-4.58764300195524	-13.3449040876355	-19.1712989400693	-11.7429713951499	BAD	BAD
0.0658191292949265	0.134703050700933	0.180751679108057	0.0773263115519246	-0.98957672809596	0.970220673962364	0.0075901111794761	0.0688229674541412	0.00753243336756478	-0.0739349392930957	0.0283066186516289	-0.661083854946163	-6.08160743389585	-0.247243908758975	2.31428069447985	19.0054133869987	-4.58764300195524	-13.3449040876355	-19.1712989400693	-11.7429713951499	BAD	BAD
0.0648732293239932	0.132011366697603	0.177466270758433	0.0798952209506673	-0.987935934267931	0.971642074404713	0.00349520599142312	0.068803803020788	0.00991488051494359	0.10225435629591	0.143312877521193	-0.796267660226378	-5.684743354509	-0.3418472	2.32864097821142	19.0320583220059	-4.57258603365565	-13.3449040876355	-19.1712989400693	-11.7429713951499	BAD	BAD
0.0644544182114916	0.127895265177354	0.178362626909596	0.0754486150362187	-0.99415634063216	0.972308612861327	0.00436457786224311	0.0742090154916779	0.0588664777627862	0.165152237870728	0.0795404226986274	-1.080661	-5.33289957147619	-0.311974406124	2.67773769447985	19.6797933869987	-4.20655300195525	-13.3449040876355	-19.1712989400693	-11.7429713951499	BAD	BAD
0.063240380558023	0.122865542963878	0.177010693102058	0.0799664560038203	-0.987206132140036	0.972244532129599	0.00874796015853102	0.0734366933318413	-0.172814178236199	0.271829566275606	-0.0342837195305196	-1.0332113719066	-4.95142524379713	-0.204349286128674	2.67773769447985	19.6797933869987	-4.20655300195525	-13.2407818779954	-19.1703921746777	-11.3218965714648	BAD	BAD
0.0649201995188741	0.117656117757256	0.178657150528024	0.0775253776850794	-0.987939470094068	0.972684196589657	0.00607453551129619	0.0693545223588131	-0.0485022245171936	0.0908474140707229	0.0208236779233658	-0.878433956114955	-4.46690012084088	-0.142751610433824	2.67773769447985	19.6797933869987	-4.20655300195525	-12.9372640876355	-19.1677489400693	-10.0944571951499	BAD	BAD
0.0551455509178641	0.112994837470889	0.182743374259061	0.0750744067894048	-0.992348648715872	0.971235290293779	0.0116552211968067	0.070994229986629	0.0596791685704068	-0.0962143828494505	-0.0307817641323747	-0.764536232231133	-3.93913392244298	-0.182216330796784	2.67773769447985	19.6797933869987	-4.20655300195525	-12.9372640876355	-19.1677489400693	-10.0944571951499	BAD	BAD
0.0511827321732503	0.109396780103236	0.180715736777184	0.0796544401718967	-0.988416411729257	0.973612517409241	0.00539382732433084	0.0680646572289865	-0.106127575194963	-0.357813263728867	0.077963155767923	-0.620794327589842	-3.52786933787527	-0.35037190676861	2.67797714133122	19.6629808799882	-4.20655961194425	-12.9372640876355	-19.1677489400693	-10.0944571951499	BAD	BAD
0.0518519072804662	0.107083931061357	0.178376287835065	0.0795412360559253	-0.99246711675233	0.975287070861641	0.00299760935610904	0.0638471139612419	0.0659549342659407	0.0434224493243597	-0.0302242306377856	-0.690731182876315	-3.35886796151101	-0.238034268455339	2.68208469447985	19.3745733869987	-4.20667300195525	-12.9372640876355	-19.1677489400693	-10.0944571951499	BAD	BAD
0.0518305017927907	0.105989446779553	0.17845815647924	0.0783717087222821	-0.991879314051029	0.97168868929933	0.00518252439587084	0.0648189224922379	0.000137774229275937	0.0963204653265844	0.0881880111988575	-0.685297734303323	-3.11921795831645	-0.2808841	2.68208469447985	19.3745733869987	-4.20667300195525	-12.7125742786346	-19.1672875899536	-10.3514459719655	BAD	BAD
0.0521772421758061	0.105803206776063	0.179473536192092	0.0815869922002453	-0.989253061798371	0.971489441269074	0.00440509879826445	0.0619307015109194	-0.120218242927664	0.0359359856340436	0.141394262445044	-0.7710513	-3.05730548039128	-0.2808841	2.68208469447985	19.3745733869987	-4.20667300195525	-12.2067240876355	-19.1662489400693	-10.9300116951499	BAD	BAD
0.0521917815666737	0.106107439609202	0.180978609385194	0.08153459733269	-0.984631475708868	0.971980049208407	0.00358931682920385	0.0605216810534399	-0.161576629146503	-0.0284221424777831	0.0924231650148102	-0.750715138634961	-3.096883	-0.220820236428035	2.68208469447985	19.3745733869987	-4.20667300195525	-12.2067240876355	-19.1662489400693	-10.9300116951499	BAD	BAD
0.0518034092088792	0.106550416924012	0.176215259685866	0.0806608623631682	-0.989096806485444	0.971112257591301	0.00393550027034316	0.0569950891439266	0.0609556650402205	-0.140657744869986	0.197474033802993	-0.73011153926181	-3.11654739156067	-0.139309196142169	2.68269639647935	19.3489170381144	-4.17977427612077	-12.2067240876355	-19.1662489400693	-10.9300116951499	BAD	BAD
0.0519302690482943	0.106923780618466	0.179682055058426	0.0822216932236581	-0.98952952474813	0.968829284815483	0.00610827580779957	0.0574262770511054	-0.0542833856061575	-0.122983018310437	0.0840165739316636	-0.727792972330646	-3.13464521914835	-0.134743845918638	2.69078969447985	19.0094633869987	-3.82388300195525	-12.2067240876355	-19.1662489400693	-10.9300116951499	BAD	BAD
0.0518638523490595	0.107134348910207	0.177845518903194	0.0836773702454435	-0.994671549740647	0.96877500950199	0.00814497999790169	0.0547869410471977	-0.0447686424449351	0.0952608129654217	0.0885225928325552	-0.71403554288935	-3.13863701393258	-0.0418617312518795	2.69078969447985	19.0094633869987	-3.82388300195525	-12.3411783008185	-19.1667202043349	-10.9283861931773	BAD	BAD
0.0522367619858678	0.107151913140998	0.178378035120132	0.0796638056766655	-0.991997498050736	0.968820774075846	0.00423923661039302	0.0537795668878086	0.0598323901187785	0.0302279812449253	0.135012696883564	-0.764212943326028	-3.10554548773665	-0.068697001097998	2.69078969447985	19.0094633869987	-3.82388300195525	-12.5804740876355	-19.1675589400693	-10.9254931951499	BAD	BAD
0.0520836864777617	0.106966796973943	0.178494883953567	0.080180786608038	-0.98622972831044	0.968339378107493	0.00367142492402202	0.0491852111685334	-0.0593450018053875	-0.0657365290657292	0.0226663018595153	-0.590649487387983	-2.85210835670658	0.0292124054417251	2.69078969447985	19.0094633869987	-3.82388300195525	-12.5804740876355	-19.1675589400693	-10.9254931951499	BAD	BAD
0.0519518026779864	0.106560752508164	0.179301021026203	0.080424251534599	-0.986767447983508	0.967693544136689	0.00357872131706183	0.0519347350124208	-0.110957252331693	0.0842427831333551	0.0122546053415572	-0.426518524593054	-2.67428586325851	-0.09799469	2.69019402317796	19.0092644884413	-3.88926001875974	-12.5804740876355	-19.1675589400693	-10.9254931951499	BAD	BAD
0.0523465283412213	0.105907978336163	0.178636823283013	0.0739788152048674	-0.991959646824831	0.968039551318687	0.00697552620451238	0.0517649959175903	-0.0432899430353363	-0.0913377579037287	-0.0884447094700594	-0.166868035988393	-2.58337233373648	-0.134922941862889	2.68381169447985	19.0071333869987	-4.58974300195525	-12.5804740876355	-19.1675589400693	-10.9254931951499	BAD	BAD
0.0517286862815922	0.105010973893113	0.179922694269905	0.0805179093551487	-0.985623198112573	0.958625193535112	0.00386077915288014	0.0494371746924482	0.0526803230431011	-0.178980820784818	0.0281924480323938	0.125930930649194	-2.72657399031364	-0.361587328388713	2.68381169447985	19.0071333869987	-4.58974300195525	-12.6397156981716	-19.1676868427566	-10.8630009135298	BAD	BAD
0.0525384220196461	0.103930908044747	0.175844171153904	0.07524165594664	-0.984654083255712	0.958821751710207	-0.000580191295982533	0.055776806460339	-0.1044715437091	0.0282191971964277	0.0777979940279214	0.2816207	-3.33293432157904	-0.4637735	2.68381169447985	19.0071333869987	-4.58974300195525	-12.9463840876355	-19.1683489400693	-10.5395051951499	BAD	BAD
0.052126059091781	0.102754413073773	0.178062956243837	0.0806322141061351	-0.987666275817945	0.95769205014871	0.00121988388003228	0.0532214189907499	0.00777092203434091	-0.0630659409981668	0.0285128026148938	0.32687967805918	-4.03659805935887	-0.4637735	2.68381169447985	19.0071333869987	-4.58974300195525	-12.9463840876355	-19.1683489400693	-10.5395051951499	BAD	BAD
0.0530443365211025	0.10151567047455	0.175217746924371	0.0805368001692443	-0.988081687841393	0.960934359624477	-0.00111475848423573	0.0501986107202647	0.0139809036386665	0.09373137140854	0.0711752929028636	0.5293083	-4.63937628123907	-0.487325688102237	2.64684859235177	19.0440070387614	-4.51254432140876	-12.9463840876355	-19.1683489400693	-10.5395051951499	BAD	BAD
0.0520990224599061	0.100162058582021	0.177450912822599	0.076548398096082	-0.991489689899444	0.965027559566917	0.00150507582172229	0.0496366600144889	0.0696280732945454	0.0272673576179759	-0.025846587642944	0.478871958110555	-4.76802780677406	-0.598113566490994	2.31604169447985	19.3740133869987	-3.82164300195524	-12.9463840876355	-19.1683489400693	-10.5395051951499	BAD	BAD
0.0520088012071619	0.0986067963906926	0.177856057029667	0.0795009314387167	-0.987382861138382	0.969180165577707	0.00594635193008326	0.0504618368112073	0.0562983389867603	-0.0804736065068015	0.0638200990455775	0.255115339780306	-4.65970989586788	-0.581425427854723	2.31604169447985	19.3740133869987	-3.82164300195524	-12.8644433654695	-19.167940156756	-10.4452219992165	BAD	BAD
0.0512689271722812	0.0968197085899709	0.181427802159581	0.0785947931129404	-0.993009124297312	0.977682808134815	0.00841049762341469	0.0503256109950417	-0.0611931120405869	-0.0605885723821562	-0.0726655474130394	0.255072367496222	-4.23624907406953	-0.35553132372595	2.31604169447985	19.3740133869987	-3.82164300195524	-12.5635240876355	-19.1664389400693	-10.0989761951499	BAD	BAD
0.0514442356836099	0.0948701122915725	0.181874390984683	0.077567718748622	-0.992642398651311	0.981840933123332	0.00941381041180865	0.0492559133400265	-0.130295034197773	0.0931082573486787	0.123598009866944	0.562137737895407	-3.2748610223958	-0.43145231730166	2.31604169447985	19.3740133869987	-3.82164300195524	-12.5635240876355	-19.1664389400693	-10.0989761951499	BAD	BAD
0.0515346796890227	0.0929060381534895	0.17826814388517	0.0769391970828334	-0.989464905684065	0.97619025347664	0.00758740899277415	0.0502482364975609	-0.2041852341472	0.0257915838234611	-0.0315324102061679	0.315502664996238	-2.37092099607529	-0.509783398764172	2.40142607113073	19.3742768846318	-3.86658037584027	-12.5635240876355	-19.1664389400693	-10.0989761951499	BAD	BAD
0.0517282965208631	0.0911081594854246	0.177317857573565	0.0817112783257698	-0.988073639837423	0.974092649575785	0.00733525691838012	0.0606835485215428	0.0475898997674571	-0.109031370973715	0.0367363105090789	-0.00930293460832682	-2.59209670328115	-0.292268014181585	3.05161769447985	19.3762833869987	-4.20877300195524	-12.5635240876355	-19.1664389400693	-10.0989761951499	GOOD	BAD
0.0519480961632631	0.0896254259910877	0.180535114835496	0.076640372387196	-0.98725618683714	0.974291034371772	0.0060202989417308	0.0606496526528889	-0.0859139363120711	-0.276691103030114	0.136592757911609	0.471391676040241	-2.81090288752792	0.141914572945816	3.05161769447985	19.3762833869987	-4.20877300195524	-12.3672071642532	-18.9663184361849	-10.1021124854968	GOOD	BAD
0.0519326710360685	0.0885251891708578	0.181697868945429	0.0824632751210441	-0.984002817753814	0.971303995396866	0.00640396587271822	0.0530825006670194	0.108375923006259	0.0249087683902529	0.0830227489561944	0.653152	-2.06958693971522	-0.00330908222590736	3.05161769447985	19.3762833869987	-4.20877300195524	-11.8259640876355	-18.4145889400693	-10.1107591951499	GOOD	GOOD
0.051941522943174	0.0878127700931879	0.183501422632331	0.0781677826250941	-0.985756905101351	0.96979158810012	0.00476238908344718	0.0470655766823124	-0.0463047000737322	-0.049448939980114	0.0829733078575979	0.493181074772151	-1.38920379166363	0.0673953599518159	3.05161769447985	19.3762833869987	-4.20877300195524	-11.8259640876355	-18.4145889400693	-10.1107591951499	GOOD	GOOD
0.0516659104975033	0.0874814884885795	0.178195929273992	0.0776012335312152	-0.989483051858882	0.967384975722182	0.00054546800387219	0.0498254574559352	-0.0166334687243831	0.144447942384747	0.0749199632828534	0.00375687917520699	-1.55826846030649	0.02393157	3.00314521915681	19.37605908245	-4.20849754022875	-11.8259640876355	-18.4145889400693	-10.1107591951499	GOOD	GOOD
0.0515016229148911	0.0875338021751928	0.179592599318255	0.0777361219548972	-0.994478278043338	0.963374251649435	0.000625837468286845	0.051473292626369	-0.153154059936468	0.0238784196911471	0.0546493676279065	-0.251881365395963	-1.95864969386835	0.02393157	2.68208469447985	19.3745733869987	-4.20667300195525	-11.8259640876355	-18.4145889400693	-10.1107591951499	GOOD	GOOD
0.0514620847704056	0.0880082819885944	0.178151387792543	0.0806800313294421	-0.990791692696029	0.96447983440862	0.00298382340541338	0.052081626579575	0.00779779396064171	-0.0554532699725132	0.223804654298198	-0.278466711592731	-2.4374301611728	-0.0148789802636155	2.68208469447985	19.3745733869987	-4.20667300195525	-12.0591560269078	-18.7731542930125	-10.1065718052577	GOOD	GOOD
0.0509771952248253	0.0890129475145352	0.179967540665693	0.078790568486151	-0.986660454014869	0.967593731518553	0.00801912428711849	0.0470434945085893	0.0251507016945268	0.0747787227868587	-0.0305063373018979	-0.233266300506491	-2.459311313216	-0.118037937357987	2.68208469447985	19.3745733869987	-4.20667300195525	-12.5585540876355	-19.5410489400693	-10.0976041951499	GOOD	BAD
0.051343104610733	0.0906783086690139	0.179962030736234	0.0827090463011268	-0.98882722506592	0.96191694757707	0.00850879798403088	0.0373933573679254	0.0783925230829504	-0.0802610060083962	0.0044862001963241	-0.273499361071062	-2.32276730166434	-0.179636027127315	2.68208469447985	19.3745733869987	-4.20667300195525	-12.5585540876355	-19.5410489400693	-10.0976041951499	GOOD	BAD
0.0527026089065382	0.0930299464146139	0.178799077092095	0.0828821314807246	-0.988293918450917	0.957972960930275	0.00653774481558549	0.0341508315650181	-0.19471112133353	-0.0714205007807008	-0.0730787442536731	0.123543455397531	-2.48729793036305	-0.262545465340915	2.62801440579282	19.3743217148931	-4.20636572787278	-12.5585540876355	-19.5410489400693	-10.0976041951499	BAD	BAD
0.0526918464144307	0.0958891349014711	0.182912678809436	0.07950955201693	-0.994720855806661	0.95672634284186	0.00618600923853602	0.0400231406672114	0.0789947079638887	-0.0380945279172201	0.0557308076870797	0.51693701011739	-3.26174390684923	-0.210151335341009	2.31255269447985	19.3728533869987	-4.20457300195525	-12.5585540876355	-19.5410489400693	-10.0976041951499	BAD	BAD
0.052112787861597	0.0988785844919459	0.175576397909939	0.0806009306224194	-0.992189617704793	0.961156896407874	0.00554269728915159	0.0473068510653604	0.159731103504048	-0.122094591689141	-0.0997837569205769	0.921545523942637	-4.09638438613856	0.00134549077632181	2.31255269447985	19.3728533869987	-4.20457300195525	-12.565911969906	-18.9858919064209	-10.0996378011813	BAD	BAD
0.0520132253797829	0.101528394873957	0.17699619799923	0.0780526895992191	-0.985843635306195	0.965768482157305	0.00477194399965525	0.0500477211620357	0.271864900936042	-0.00237374404752416	-0.0907537807279529	1.4233218315431	-4.35094766936943	-0.03703156	2.31255269447985	19.3728533869987	-4.20457300195525	-12.5784140876355	-18.0425989400693	-10.1030931951499	BAD	BAD
0.0518555122501638	0.103436182603407	0.179372527708795	0.0784873859494389	-0.988998694459432	0.968887437904406	0.00748885882398559	0.0450652621648488	-0.0203744345847163	0.118206644556693	-0.0569774953601603	1.75024053476972	-4.41523996234442	-0.0542659480606195	2.31255269447985	19.3728533869987	-4.20457300195525	-12.5784140876355	-18.0425989400693	-10.1030931951499	BAD	BAD
0.0520101712469785	0.104413521539759	0.176702464067562	0.0828826939642649	-0.98811403737353	0.976133241278338	0.00484477284063784	0.0469276658289217	-0.163173573441087	0.20563800316675	-0.123155965191049	1.59692138611605	-4.32438602942914	-0.177459111081392	2.35839441309323	19.3282592759523	-4.20484701322597	-12.5784140876355	-18.0425989400693	-10.1030931951499	BAD	BAD
0.0512324412992817	0.104530936920626	0.178675475372153	0.0821322563420601	-0.988136586532703	0.976616601436156	0.00511730312283155	0.0463647999963289	-0.06369104855797	0.109056503845071	0.121466541822862	1.29412252286935	-4.35478904902489	-0.261109877406355	2.6591159380391	19.0357220525868	-4.20664452627038	-12.5784140876355	-18.0425989400693	-10.1030931951499	BAD	BAD
0.0508835128565377	0.104031793788491	0.176266501206986	0.0780238896061427	-0.986410252574715	0.978019752234857	0.0117890776530422	0.0458604387005205	0.114559900427148	-0.00939907424631258	-0.0772088376873972	1.00108054809957	-4.22748851312054	-0.1589578	2.68730169447985	19.0083033869987	-4.20681300195525	-12.5130313407149	-18.1070476724118	-10.1036363393019	BAD	BAD
0.0511313601830011	0.103187544504947	0.177731529751696	0.0789975292194891	-0.991508314931032	0.982266068844636	0.00644188376312183	0.0456143820363896	0.0748335265114547	0.0345220376880008	-0.0436747606801945	0.557227966028912	-4.05158021871512	-0.114323458141224	2.68730169447985	19.0083033869987	-4.20681300195525	-12.1997040876355	-18.4158989400693	-10.1062391951499	BAD	BAD
0.0509861449307409	0.102175220332034	0.175683198297503	0.078641583828446	-0.989799125141752	0.977653744850964	0.00542981007989839	0.0418921458713336	0.0126718453801197	-0.0701914961887331	0.0732451813004159	0.4054645	-3.80829855861541	0.0848947	2.68730169447985	19.0083033869987	-4.20681300195525	-12.1997040876355	-18.4158989400693	-10.1062391951499	BAD	BAD
0.0504837707526225	0.10100066100888	0.176829042341578	0.0790632048388153	-0.988272814086837	0.978245696914113	0.00524687280248904	0.0420696872949853	0.121280720078156	0.0301422829385968	0.0276521516108265	0.354957922445695	-3.2805457047185	0.0724635557020513	2.68730169447985	19.0083033869987	-4.20681300195525	-12.1997040876355	-18.4158989400693	-10.1062391951499	BAD	BAD
0.0508452524561197	0.0994946736841623	0.173298058318046	0.0821909256363251	-0.988095967393817	0.976458990849482	0.0086076832193355	0.0397610649011683	0.0743111859548995	-0.126235014871921	0.0227170237924555	0.117953913968454	-2.76522427468207	0.02393157	2.33873367749199	19.3431789045645	-4.55764067761741	-12.1997040876355	-18.4158989400693	-10.1062391951499	BAD	BAD
0.049573519733652	0.0974292327127948	0.17979294923219	0.0785178826459716	-0.992634533010009	0.97231409019512	0.0119274063875494	0.0404714985404547	-0.0451134164230701	-0.0292437100953934	0.0227636501480995	-0.02798869	-2.25700160959985	0.0376340702652164	2.30906369447985	19.3716833869987	-4.58750300195525	-12.2816586337145	-18.4160585246442	-10.0051918156645	BAD	BAD
0.0499500107952426	0.0946904437767925	0.17633898000891	0.0754071059623798	-0.988984941694148	0.969637999720097	0.00956727098540448	0.0422175770515939	0.117902476386283	0.091186761167149	-0.0336522467559143	-0.02798869	-1.70751986919356	0.0848947	2.30906369447985	19.3716833869987	-4.58750300195525	-12.5643240876355	-18.4166089400693	-9.65667419514992	BAD	BAD
0.0484272569634488	0.0913482212558013	0.174145291836093	0.0792430059066742	-0.988614613614275	0.967640365869295	0.00805729384759613	0.0371695909218528	0.0160083457253126	0.0440111205166895	-0.0946760821461808	-0.0127764768352805	-1.58701459845615	0.0399646698241524	2.30906369447985	19.3716833869987	-4.58750300195525	-12.5643240876355	-18.4166089400693	-9.65667419514992	BAD	BAD
0.0609251886509991	0.0876147876373411	0.177227381611514	0.0804953273727605	-0.983230054356369	0.966393150110466	0.0105846998678771	0.0382175041043315	0.00735882669156698	0.152017115307162	-0.0419527106592987	-0.013634613667675	-1.73239946278016	-0.144826016018762	2.30906369447985	19.3716833869987	-4.58750300195525	-12.5643240876355	-18.4166089400693	-9.65667419514992	GOOD	BAD
0.0641095131801356	0.0838152586489887	0.177948431645521	0.0773778654923264	-0.984688497047357	0.968361360354444	0.00725095670531299	0.0409391251413458	-0.0506177371903572	-0.121552825045296	0.0762981872087131	-0.184836253712	-1.73884657431429	-0.199652001325661	2.66334252490376	19.0313213889989	-4.23092749141935	-12.5643240876355	-18.4166089400693	-9.65667419514992	GOOD	BAD
0.0645000706644537	0.0803541613953979	0.173333350453201	0.07984046020091	-0.986560183316282	0.972291980374958	0.00476628890348037	0.0411367618603656	0.0619356321809753	0.141758351797966	-0.144924072542616	-0.172793765727361	-1.86569024512545	-0.0435947381940115	2.68730169447985	19.0083033869987	-4.20681300195525	-12.5607823499537	-18.5201999212568	-9.55065965741893	GOOD	GOOD
0.0561751279182947	0.077594986585887	0.177642828425475	0.0796302675846855	-0.987618477764373	0.974564159364076	0.00478584012871799	0.0358867695915699	0.127708687168494	-0.0100834167400973	-0.216912590533938	-0.0464789614928433	-1.42994044353259	-0.20240462848119	2.68730169447985	19.0083033869987	-4.20681300195525	-12.5515340876355	-18.7906989400693	-9.27383219514992	GOOD	GOOD
0.0556652319838395	0.0757055814510515	0.176025033885091	0.0809687175987954	-0.991290628610011	0.975329618963367	0.00154326588779993	0.0416717119334303	0.0139845629812088	0.0363928827385172	-0.104974522971503	-0.436399707346351	-1.38917000196364	-0.068186043967174	2.68730169447985	19.0083033869987	-4.20681300195525	-12.5515340876355	-18.7906989400693	-9.27383219514992	GOOD	GOOD
0.0630893885163715	0.0745713915097391	0.176881945604767	0.0787479952912174	-0.991072379905946	0.974172308040248	0.00741321310401612	0.0454824383392744	-0.110268738808093	-0.0174349293001014	0.0751650407366396	-0.466108938380924	-1.93184500222172	0.1458578	2.68730169447985	19.0083033869987	-4.20681300195525	-12.5515340876355	-18.7906989400693	-9.27383219514992	GOOD	GOOD
0.0629480893082532	0.0738336719919596	0.17690992432301	0.0814028059981222	-0.988728630188746	0.974752751331608	0.0126403001675077	0.0378675705772546	-0.0575745993587401	-0.0776960167795675	-0.0895055686469869	-0.396784606975563	-1.88587639571415	0.087587687657369	1.99047016637199	18.3066947831894	-4.56755407818194	-12.5515340876355	-18.7906989400693	-9.27383219514992	GOOD	GOOD
0.0493476020155921	0.073062498164621	0.175121914637225	0.0759276792383319	-0.989116494908629	0.973705300770785	0.010204587747529	0.0301575570515376	0.00457072201909224	-0.137880355597525	-0.0982198632728802	-0.625242730897558	-1.3772175653423	-0.0169712433595809	1.95518069447985	18.2711633869987	-4.58582300195525	-12.5499019671959	-18.9139701011766	-9.2733807295767	GOOD	GOOD
0.066598886540245	0.0719555810508962	0.173513207223334	0.080324194889758	-0.995536971483146	0.971745617233112	0.00753588701067978	0.0298175162823822	0.00735988467511906	-0.0828919275503534	0.0185674411896302	-0.74887803719628	-0.967204388911801	0.0860263877903519	1.95518069447985	18.2711633869987	-4.58582300195525	-12.5465740876355	-19.1653189400693	-9.27246019514992	GOOD	GOOD
0.0510788086621832	0.070419919645015	0.176833052204091	0.0786875783352655	-0.986609864281662	0.965668024823607	0.00283489076556679	0.0330803220979884	0.066850913108149	0.266213199298236	0.0236805354473495	-0.5636168715814	-0.917711114453465	0.164154546260939	1.95518069447985	18.2711633869987	-4.58582300195525	-12.5465740876355	-19.1653189400693	-9.27246019514992	GOOD	GOOD
0.058232611400397	0.0685610511626517	0.172235186245816	0.0818174897171358	-0.982917301453062	0.964441330991578	0.00502754572836881	0.0334168795638888	-0.109922875220638	-0.0673392079516298	0.0237060302776979	-0.344853019428854	-1.3072631233095	0.0409580071658288	1.95518069447985	18.2711633869987	-4.58582300195525	-12.5465740876355	-19.1653189400693	-9.27246019514992	GOOD	GOOD
0.0623227359925667	0.0666531015800377	0.177188514529627	0.0811049237127753	-0.993547651123703	0.96756134853505	0.002340934010334	0.0361942188867663	0.063044677491348	0.0939964579897416	0.141465192648443	0.0638581921713262	-1.70214463602462	-0.0144253580561503	2.66810669729366	18.6297550034014	-4.21949624134773	-12.5465740876355	-19.1653189400693	-9.27246019514992	GOOD	GOOD
0.0618247660885246	0.0650431170460835	0.177343434534323	0.0853211331785425	-0.988264588219532	0.97126770878863	-0.000714952836670713	0.0362730382702975	0.0090253256605044	0.0416924199791646	0.027074905843811	0.257470776438625	-1.79955264695009	0.0797122811929187	2.69251769447985	18.6420333869987	-4.20695300195525	-12.4310656575257	-19.2791742869218	-9.27341971543173	GOOD	GOOD
0.0612452149088761	0.0639963792669263	0.180293563646894	0.0783819826645599	-0.989594147653313	0.972835884106275	0.00276731217667122	0.0348127918858057	-0.0530986371727994	-0.0186013471313276	-0.0951892800297688	0.378632495263113	-1.27367146703066	0.180911059641943	2.69251769447985	18.6420333869987	-4.20695300195525	-12.1678540876355	-19.5386189400693	-9.27560619514992	GOOD	GOOD
0.0611174581498818	0.0635996806400624	0.176502429104093	0.0824077338028527	-0.988151600509623	0.974789506761769	0.00286088596835226	0.0409227321274793	-0.175551170814308	0.0385632936132749	0.19900744587883	0.610066188769036	-0.731422846237346	0.0146593919884802	2.69251769447985	18.6420333869987	-4.20695300195525	-12.1678540876355	-19.5386189400693	-9.27560619514992	GOOD	GOOD
0.0616168957320297	0.0637564666246741	0.173622328684153	0.0772075971369067	-0.987207379626934	0.975073353713399	0.00116974818067415	0.046080756119519	0.0642954747135016	0.040061505644363	0.0270350390903649	0.7150739	-0.513678377591916	-0.0271258943587402	2.69251769447985	18.6420333869987	-4.20695300195525	-12.1678540876355	-19.5386189400693	-9.27560619514992	GOOD	GOOD
0.0611926642528921	0.0642229207835994	0.179749405891925	0.0795999465119001	-0.990046490066834	0.970369927543729	0.00183446960634513	0.0397902326550389	0.0694615090958605	0.0401435557182274	0.202901274038231	0.725781845464655	-0.699631125428048	0.0133894213999949	2.32833916512677	19.0015275184972	-3.76583559575839	-12.1695712490673	-19.4090571213834	-9.27608087874814	GOOD	GOOD
0.0605712875698507	0.0646743546432304	0.178353331969337	0.0829876153010917	-0.991474774625273	0.973050127133606	0.00417389118182361	0.0422924065680748	0.0694150631567459	0.0402627225411286	0.0257982202942516	0.765639951370921	-0.849051116431352	-0.0258515400678777	2.32183969447985	19.0079433869987	-3.75796300195525	-12.1777840876355	-18.7893889400693	-9.27835119514992	GOOD	GOOD
0.0607896397769586	0.0648106555607349	0.178905118669358	0.080138654909391	-0.985342216915074	0.970058837537657	6.82652210554345e-05	0.0423429446243995	0.00817464595537425	-0.138159323829009	0.264096735483954	0.667076345119613	-0.693226672847431	0.0711859740026095	2.32183969447985	19.0079433869987	-3.75796300195525	-12.1777840876355	-18.7893889400693	-9.27835119514992	GOOD	GOOD
0.0609871402687533	0.0644584206395544	0.180343672014866	0.0791730183090563	-0.990065254328014	0.967198722204609	0.000141284380994134	0.0415036490081003	-0.0539660940862527	-0.199783176363115	0.145894283712881	0.429450276843016	-0.8335887	0.2677841	2.32183969447985	19.0079433869987	-3.75796300195525	-12.1777840876355	-18.7893889400693	-9.27835119514992	GOOD	GOOD
0.0601887796622987	0.063619646445912	0.177435443315956	0.0800838441863235	-0.988638114551383	0.967936580782081	0.00167174360030354	0.041130277198514	-0.116087531337599	0.278013841133224	0.0235974596638535	0.255039299614191	-0.80867659345167	0.254699182722334	2.32183969447985	19.0079433869987	-3.75796300195525	-12.1777840876355	-18.7893889400693	-9.27835119514992	GOOD	GOOD
0.0601758521834723	0.0624603120984271	0.178365532194183	0.0815662185114053	-0.989582516888945	0.971878693840745	0.00037126766474934	0.0339862867070214	-0.116336110207879	0.100612721142333	0.0229640115568887	0.143841974748298	-0.69140252171516	0.193101726898899	2.6864277127763	19.0083025260791	-4.20573960256587	-12.1766678799138	-18.8736941289231	-9.27804221264953	GOOD	GOOD
0.0603002481326455	0.0612366049458013	0.179442669916164	0.0762200975831231	-0.987241566475286	0.970385720778467	0.00144552080815851	0.0305373130290258	-0.0545006701977678	0.100225304009092	-0.159852244390015	0.09585508	-0.628790941197758	0.232002891119355	2.68730169447985	19.0083033869987	-4.20681300195525	-12.1728240876355	-19.1640089400693	-9.27697819514992	GOOD	GOOD
0.0602064170723441	0.0601837406556557	0.176942608369158	0.0810647462533872	-0.987677943724182	0.967789548006731	0.00467410315316993	0.0352860862127532	-0.11596207520666	0.0997940933384838	-0.159101135506554	0.0806250546053358	-0.7175223	0.391682877793803	2.68730169447985	19.0083033869987	-4.20681300195525	-12.1728240876355	-19.1640089400693	-9.27697819514992	GOOD	GOOD
0.0600593379569079	0.0594537075209587	0.182170453733029	0.0840136863412552	-0.994347732297395	0.966891693575739	0.00746767497337776	0.0347260033820843	0.00718612891785835	-0.0196365266759137	0.022313269124474	0.065688185748254	-0.762163455364877	0.0864581850976124	2.68730169447985	19.0083033869987	-4.20681300195525	-12.1728240876355	-19.1640089400693	-9.27697819514992	GOOD	GOOD
0.060747472230478	0.0591329320664244	0.177090032776948	0.0737897711781086	-0.986355996024529	0.968397036262987	0.00529259713645118	0.0314970085779807	-0.0549906810855551	0.0388126522241448	-0.0980756461049252	0.174298229061391	-0.969040524845377	0.2677841	2.68725127126267	19.0118434505903	-4.20681164883077	-12.1728240876355	-19.1640089400693	-9.27697819514992	GOOD	GOOD
0.0604548625988778	0.0592657929965649	0.181710036415729	0.0792076956461215	-0.993400711365063	0.970293777717514	0.00504918397574351	0.033456296137927	-0.115576298200904	-0.0802371684449619	-0.0384049897643152	0.202531589883101	-1.181788	0.250882680030337	2.68208469447985	19.3745733869987	-4.20667300195525	-12.1728240876355	-19.1640089400693	-9.27697819514992	GOOD	GOOD
0.0601343914100601	0.0598459372655274	0.17509904498948	0.0799923096044722	-0.986634894971831	0.96953893328083	0.0077319078783946	0.0322071638427256	-0.0524216952280408	-0.0783373470033746	-0.0965938446091949	0.211214055512995	-1.16509431374923	0.171747862338377	2.68208469447985	19.3745733869987	-4.20667300195525	-12.1728240876355	-19.1640089400693	-9.27697819514992	GOOD	GOOD
0.0597969811414319	0.0608077077300636	0.181927579683031	0.0767635977372142	-0.983546970453817	0.970324733808829	0.00322021392072789	0.0317069370233683	0.0683383134596766	0.0366554492040755	0.0211366924194023	0.306628389452193	-1.14105293805359	0.0667233759896472	2.68208469447985	19.3745733869987	-4.20667300195525	-12.1728240876355	-19.1640089400693	-9.27697819514992	GOOD	GOOD
0.0600316848147806	0.0620295843626699	0.182710443466084	0.078315546492012	-0.991043079551734	0.970521784984968	0.00573763277181073	0.0344114911748633	0.00753145936012217	-0.137656690140508	-0.0970688474032411	0.200593652973368	-1.21759861911626	0.0803596688241134	2.68208469447985	19.3745733869987	-4.20667300195525	-12.1728240876355	-19.1640089400693	-9.27697819514992	GOOD	GOOD
0.0598576522468003	0.0633375725350466	0.178355828219899	0.0819824630434861	-0.988748912376708	0.968672159035465	0.00515700740902519	0.0300655777351768	0.00592532778790064	-0.01704852193146	-0.0388973034127266	0.0985263789912988	-1.26083434056776	0.0512657408770118	2.67302986522837	19.3654272178422	-4.20662428733923	-12.1728240876355	-19.1640089400693	-9.27697819514992	GOOD	GOOD
0.0598331095133904	0.0645009115688833	0.177923878893832	0.0791616228583478	-0.99377916743387	0.970398531977502	0.00573729381655426	0.0321433250663673	-0.0510371553441948	0.096841319934173	-0.094815012482055	-0.00759453570374949	-1.22001467416238	-0.220648941695074	2.31776969447985	19.0065833869987	-4.20471300195525	-12.1728240876355	-19.1640089400693	-9.27697819514992	GOOD	GOOD
0.0590146894559172	0.0652475839062712	0.179379900792149	0.0801040473737745	-0.987997468932039	0.967236139821416	0.0117127354167943	0.0348855750221769	0.0713077211806827	-0.021827433604711	0.0236753488877321	-0.0291902274857857	-1.35701343923566	-0.056563965303269	2.31776969447985	19.0065833869987	-4.20471300195525	-12.1745095030209	-19.0367125062585	-9.27744474259433	GOOD	GOOD
0.0610884246201006	0.0653412080689273	0.179391714617142	0.0795862049868241	-0.983086729138174	0.968052356237178	0.0119796698546878	0.0334055542337774	0.124968340509529	-0.0800398656710084	0.0194837682971724	-0.260272669787062	-1.49227997904506	0.02393157	2.31776969447985	19.0065833869987	-4.20471300195525	-12.1777840876355	-18.7893889400693	-9.27835119514992	GOOD	GOOD
0.0512593196433666	0.0646878325305031	0.178267505032643	0.0787683122125731	-0.98911390817795	0.968524046340437	0.00979302805609522	0.0352594017962298	-0.0521624595071152	-0.0754878317622448	-0.0914007971667362	-0.4614418	-1.59277607613769	-0.0200410734366679	2.31776969447985	19.0065833869987	-4.20471300195525	-12.1777840876355	-18.7893889400693	-9.27835119514992	GOOD	GOOD
0.0566407008599527	0.0634009073334308	0.17475525715696	0.0818387238392775	-0.988611440908319	0.968532486132342	0.00841218878333959	0.0372741921472514	0.00250193434525371	0.0306032270104638	0.0844723680670481	-0.553358549079854	-1.74715903670552	-0.188488239027737	2.34764934688221	18.9919015219727	-4.22033345763825	-12.1777840876355	-18.7893889400693	-9.27835119514992	GOOD	GOOD
0.0594032810151992	0.0617839069162403	0.181523174641042	0.0783548278575754	-0.989244129955078	0.971259440209384	0.00366131023675137	0.0306215026526625	-0.102867966003686	-0.197530505363879	0.0869955343168489	-0.728030126081748	-1.69615680870676	-0.248806823056257	3.05856069447985	18.6425833869987	-4.59198300195525	-12.1777840876355	-18.7893889400693	-9.27835119514992	GOOD	GOOD
0.0602645838237565	0.0602102335756364	0.174649111205617	0.0815580983954697	-0.991091170314853	0.974071884978576	0.00169667774346004	0.0312112744300144	0.179153740482333	-0.142659252198208	0.142396552145271	-0.762262054464033	-1.34802271540155	-0.0283784030682668	3.05856069447985	18.6425833869987	-4.59198300195525	-12.1777840876355	-18.7893889400693	-9.27835119514992	GOOD	GOOD
0.0595233506791039	0.0589515668730497	0.178722047833573	0.082414438428827	-0.992901418126854	0.973328517500136	0.00922858099694206	0.0296896870945208	-0.116146879636581	-0.202834576125938	0.0751341191944861	-0.671380086893767	-0.896587135155541	0.0332227750595426	3.05856069447985	18.6425833869987	-4.59198300195525	-12.1777840876355	-18.7893889400693	-9.27835119514992	GOOD	GOOD
0.0599425661105227	0.0580776200797811	0.17688532731359	0.0798558659845966	-0.991645421265822	0.9683378052787	0.00477032562875599	0.0314429356065651	-0.119401583613756	-0.250329416058492	-0.0923425529419239	-0.481603361488071	-0.573112879145758	0.0948193897232921	3.02016758097357	18.6425356254919	-4.54821666644565	-12.1777840876355	-18.7893889400693	-9.27835119514992	GOOD	GOOD
0.0596393840553164	0.0574811685132487	0.176404820447115	0.0841826717970766	-0.98536955836105	0.972238322836223	0.00573339991144163	0.0301343698936622	-0.164232040862194	-0.0761006621660408	0.0230322336857937	-0.5852856	-0.407250157348961	0.1458578	2.32705669447985	18.6416733869987	-3.75810300195525	-12.1777840876355	-18.7893889400693	-9.27835119514992	GOOD	GOOD
0.0599314911233653	0.0569957991394045	0.176571289698447	0.0794144349816764	-0.987952236989478	0.973262577314259	0.00606121662135265	0.0299989760497423	0.0698465314605218	-0.0158724744632559	0.0193635106992483	-0.608032186214243	-0.300630968926747	0.1458578	2.32705669447985	18.6416733869987	-3.75810300195525	-12.2447544185316	-18.7895193468899	-9.19577869835967	GOOD	GOOD
0.0591931826340455	0.0565212161613273	0.178295948539967	0.0768297149259423	-0.984700264634589	0.973053737933617	0.00555583038137395	0.031261499544213	0.05838432288252	0.0332646524761898	-0.0305628345994125	-0.7091294	-0.320854105375413	0.1458578	2.32705669447985	18.6416733869987	-3.75810300195525	-12.5424040876355	-18.7900989400693	-8.82878519514992	GOOD	GOOD
0.0595808111734646	0.0560470273874892	0.175865481492139	0.0790440553521915	-0.983535231603081	0.974218166792896	0.00527953006624962	0.0312379886033523	-0.115960228198516	-0.060137817481615	0.0798697203796217	-0.658470568562889	-0.494631745080144	0.10845196595792	2.32705669447985	18.6416733869987	-3.75810300195525	-12.5424040876355	-18.7900989400693	-8.82878519514992	GOOD	GOOD
0.0590176412998553	0.0555894279943579	0.180798134491688	0.0786585122061981	-0.992899226000319	0.971012008652021	0.00615195408687361	0.0304820352187107	-0.115931152321351	0.204672457617567	0.0269687944556849	-0.488064453110217	0.00817032174367956	-0.0239263398557292	2.32646792745488	18.6663642715398	-3.7839902210555	-12.5424040876355	-18.7900989400693	-8.82878519514992	GOOD	GOOD
0.0596203542205773	0.0551569057788056	0.180169647793281	0.0780706127977676	-0.984989941269744	0.975246255668539	0.00779077686709494	0.0303012614732251	-0.107148161465243	-0.0237761307565112	0.0751873682485647	-0.641118824213758	0.340156723378328	0.0514159274612869	2.31835069447985	19.0067733869987	-4.14089300195525	-12.5424040876355	-18.7900989400693	-8.82878519514992	GOOD	GOOD
0.0589477202447481	0.0547727387450219	0.176988756285784	0.0768445632718903	-0.987393811756018	0.971158475887803	0.00737434425695626	0.0212088861332817	0.003447648467051	-0.0662905849867338	-0.0381380709169764	-0.730770644825369	0.275640517414311	0.160232119561194	2.31835069447985	19.0067733869987	-4.14089300195525	-12.5412345849679	-18.8784270437584	-8.82846145983489	GOOD	GOOD
0.0587719129986721	0.0544836512634735	0.176829109420915	0.0790678361269569	-0.989193290896627	0.97061890133466	0.0105444098582226	0.0222943887738479	-0.0586967820741784	0.0961260836106674	-0.0287575339178219	-0.3385254748917	0.0780438748711073	0.22183352115015	2.31835069447985	19.0067733869987	-4.14089300195525	-12.5374440876355	-19.1647089400693	-8.82741219514992	GOOD	GOOD
0.0586178793061069	0.054320368413815	0.175822949885027	0.0787077622130194	-0.985143735482018	0.96957889915146	0.0114744096592884	0.021268737306996	-0.101114762166213	0.040658700897976	0.0692795534206734	-0.215407789320992	0.63368633691576	0.18954532560986	2.31835069447985	19.0067733869987	-4.14089300195525	-12.5374440876355	-19.1647089400693	-8.82741219514992	GOOD	GOOD
0.0587131066257038	0.0542546110154836	0.17941302087632	0.079854114550503	-0.99474766671609	0.963771015738269	0.00488613008026917	0.0299681006358089	0.0699456973698999	0.0456452126678381	-0.0938864630310057	-0.498750411854937	0.368880215970812	0.0606624351023997	2.38020806073367	18.9768551585956	-4.10957510970224	-12.5374440876355	-19.1647089400693	-8.82741219514992	GOOD	GOOD
0.0589236617118356	0.0542014186624435	0.180157181209582	0.0770646296073345	-0.992809290521463	0.963427754824941	0.00300545003283462	0.0405362601178815	0.0487282305255725	0.100881142289183	-0.0327756118272576	-0.599185614590409	-1.06240573459584	0.379508590011107	3.06612069447985	18.6451033869987	-3.76230300195525	-12.5374440876355	-19.1647089400693	-8.82741219514992	GOOD	GOOD
0.0580350996983319	0.054072710758435	0.178149223164488	0.0804631000607387	-0.990472177513228	0.968538216942878	0.00227467713036538	0.0360891789042654	-0.155742219679938	0.0955345167223028	0.00134838467963262	0.00865278813646032	-1.18876855037199	0.441414220618298	3.06612069447985	18.6451033869987	-3.76230300195525	-12.4289943154365	-19.0563052431851	-8.71925672902421	GOOD	GOOD
0.058726651164132	0.0538405622127266	0.180668330979315	0.0790793178200129	-0.98976129512599	0.967621959052073	-0.000372090271474864	0.0335101053710255	0.0644091887581184	0.0352437492828758	-0.203867942999475	0.257660130580227	-0.533141639484536	0.213215644545508	3.06612069447985	18.6451033869987	-3.76230300195525	-12.1608440876355	-18.7882689400693	-8.45183419514992	GOOD	GOOD
0.0578978245474413	0.0535546874658988	0.178242377435183	0.0783894818051196	-0.990924018391867	0.966349980193445	-0.000204286493574799	0.0281115589594605	0.00225258760888879	-0.0308014121046464	-0.0495031782023939	-0.0325432268933696	-0.0168555840948642	0.160200172432119	3.06612069447985	18.6451033869987	-3.76230300195525	-12.1608440876355	-18.7882689400693	-8.45183419514992	GOOD	GOOD
0.0579373910514514	0.0533056305929236	0.172412831273973	0.0805445726784154	-0.989361883139312	0.966853316326241	0.00203697747214389	0.0325326748579852	-0.0477096587973975	-0.133579231664679	-0.159688530967685	0.0167769558724317	-0.396582603662467	0.173039707123753	3.02939723174281	18.644801620068	-3.80601005919522	-12.1608440876355	-18.7882689400693	-8.45183419514992	GOOD	GOOD
0.0574257635560092	0.0531740803146998	0.176099971435634	0.0807925985386966	-0.987406060067864	0.968031197501403	0.00178381389213989	0.036573790654017	0.020691444416096	-0.0732276699266195	-0.134933798197771	-0.111005447539167	-1.04531267845154	-0.118762970531405	2.69251769447985	18.6420333869987	-4.20695300195525	-12.1608440876355	-18.7882689400693	-8.45183419514992	GOOD	GOOD
0.0564662398966602	0.0532058829427346	0.177663950148133	0.0786238608848331	-0.986231213611246	0.970284327953758	0.00456744366103482	0.0360899210320261	0.118965644485049	-0.000435045972727498	0.0715174294184983	0.0562491652455963	-1.08192557475774	0.0251686239238621	2.69251769447985	18.6420333869987	-4.20695300195525	-12.293988793289	-18.5340801919393	-8.58096745273785	GOOD	GOOD
0.0562043801261309	0.0534132650735536	0.179615517038515	0.0788320346742046	-0.994024141305139	0.968273981023249	0.0030822524015625	0.0286544928710367	0.00797610146727364	0.115908014480059	-0.0180155761825134	0.28481202748609	-0.612824634989958	0.103121114215104	2.69251769447985	18.6420333869987	-4.20695300195525	-12.5523340876355	-18.0408689400693	-8.83152919514992	GOOD	GOOD
0.0557804457155822	0.0537871026542454	0.181594464219524	0.0802134187360938	-0.989682649749866	0.961630386579542	0.00730947503328214	0.024543235569175	0.0216393145417551	-0.226478230094137	0.11165878397284	0.450163555618527	-0.47885780618948	0.02393157	2.69251769447985	18.6420333869987	-4.20695300195525	-12.5523340876355	-18.0408689400693	-8.83152919514992	GOOD	GOOD
0.0560007631342324	0.0543197073515672	0.180069416664985	0.0806047712202208	-0.982548782647944	0.961607887007368	0.00876557285531782	0.0274063935421466	0.110790539482127	0.0205275017917307	-0.152438110166517	0.713287419930942	-1.05574678663159	-0.0666337390954916	2.73369759018701	18.7254443049741	-4.15650232872512	-12.5523340876355	-18.0408689400693	-8.83152919514992	GOOD	GOOD
0.0559301010487728	0.0550289191130893	0.180899612155487	0.0804535124678464	-0.984790296359701	0.966363215452327	0.00675983583905319	0.034401510121807	-0.0467699772335933	-0.118408608906492	-0.091199472845681	1.15708495122329	-1.61862049877648	-0.145434235120636	3.05568769447985	19.3776433869987	-3.76202300195525	-12.5523340876355	-18.0408689400693	-8.83152919514992	GOOD	GOOD
0.0565201986518552	0.0559570367636661	0.177582598576567	0.0792987845626774	-0.991780065173866	0.973670260014126	0.00833051137398491	0.0354884138564658	0.00792344287863078	0.0481117837622538	-0.0518014786366985	1.458137	-1.79538793290476	0.02393157	3.05568769447985	19.3776433869987	-3.76202300195525	-12.5522202906586	-18.1475294240441	-8.8944451254855	GOOD	GOOD
0.0558345031734729	0.0571317432590899	0.178742864083316	0.0811383948703363	-0.989660669636776	0.974739235880537	0.0080228548963117	0.0312141936569312	0.00037177563580178	0.0936150328002736	-0.144032722501245	1.458137	-1.60175304628706	-0.00399034581917935	3.05568769447985	19.3776433869987	-3.76202300195525	-12.5515340876355	-18.7906989400693	-9.27383219514992	GOOD	GOOD
0.0553941966518889	0.0585095734487754	0.177790558109687	0.0848444839599705	-0.986657141093538	0.973821430825728	0.0117999023047966	0.027263029819025	-0.0462413457154971	0.0559133074058156	-0.0523102488251589	1.38745353430486	-1.31803316946955	-0.1589578	3.05568769447985	19.3776433869987	-3.76202300195525	-12.5515340876355	-18.7906989400693	-9.27383219514992	GOOD	GOOD
0.0556886451687912	0.0599340574084098	0.177199054804648	0.0832295632171901	-0.986607705270133	0.973527664304411	0.00623623663433633	0.0324990060597192	9.51310145334058e-06	0.137766470320708	-0.127434270051807	0.927968219906384	-1.15396861784644	-0.137798385983763	2.96039271589619	19.329799692674	-3.86814209742945	-12.5515340876355	-18.7906989400693	-9.27383219514992	GOOD	GOOD
0.0552747079796058	0.0611426795167406	0.175610000763182	0.0783596143200788	-0.986353976628089	0.971256987540967	0.00781614054140929	0.0268558478326934	-0.0540718419665766	-0.0036835513610448	0.0849866169869117	0.410426026312137	-1.3405606569209	-0.03703156	2.31428069447985	19.0054133869987	-4.58764300195524	-12.5515340876355	-18.7906989400693	-9.27383219514992	GOOD	GOOD
0.055016087266253	0.0618537868892678	0.173762346576148	0.0796312021847268	-0.986968815972385	0.970428021163735	0.00263969631559221	0.0256080673590034	-0.0374244563091588	0.100712891294819	0.0686126388828122	0.145739515774103	-1.54126848678338	-0.03703156	2.31428069447985	19.0054133869987	-4.58764300195524	-12.5505698746111	-18.8635242391024	-9.27356548138591	GOOD	GOOD
0.0433195971117966	0.0618850625354255	0.178598593709236	0.0769075021064881	-0.986180807406303	0.970569789717671	0.00405732642015618	0.0313675243165215	0.0869027895804809	0.0923653587161603	-0.0117692980943515	0.09585508	-1.61179063959656	-0.0495168710006163	2.31428069447985	19.0054133869987	-4.58764300195524	-12.5465740876355	-19.1653189400693	-9.27246019514992	GOOD	GOOD
0.0445635862610251	0.0612099208971659	0.179092196204121	0.0758575723390898	-0.989025528434482	0.972399496451514	0.00494335525500948	0.0322869195406246	0.158758855523572	0.0404271855791338	0.154406221155452	0.0425350320067031	-1.72907269847127	-0.09799469	2.31428069447985	19.0054133869987	-4.58764300195524	-12.5465740876355	-19.1653189400693	-9.27246019514992	GOOD	GOOD
0.0436607709236543	0.0599532902114573	0.176506345423125	0.0793104958249151	-0.990485362288544	0.972339435270892	0.00924419423599518	0.0263992416769033	-0.0541229060135085	0.0231584862108092	0.189115943964586	-0.1518324	-1.76776225331222	-0.125512557699597	2.36772499277175	19.0586630936281	-4.46868627311115	-12.5465740876355	-19.1653189400693	-9.27246019514992	GOOD	GOOD
0.043548928987105	0.0583549463417005	0.17367976389991	0.0780864721887885	-0.987108164389172	0.973186089530145	0.0069829336929621	0.0258992804511392	-0.054113250085522	-0.0709263679006663	0.0668048372562502	-0.195691508402312	-1.51951207820031	-0.2199209	2.68615469447985	19.3759333869987	-3.75992300195524	-12.5465740876355	-19.1653189400693	-9.27246019514992	GOOD	GOOD
0.0435704239170675	0.0566683124558957	0.17243915388813	0.0807578328970481	-0.986227336775389	0.970585947491112	0.00411506900232378	0.0211541803057562	-0.0541065271128677	-0.0105297735576847	-0.0372398246166085	-0.307062170494714	-1.26923582780276	-0.2199209	2.68615469447985	19.3759333869987	-3.75992300195524	-12.4556422408878	-19.0726265971428	-9.27391272778148	GOOD	GOOD
0.0429201591356772	0.0550372211858991	0.177334023387778	0.0800073522981786	-0.984287366708538	0.969882300312431	0.00575257441196166	0.0259107017576418	-0.038912429269629	0.0185421287306859	-0.0297131425960755	-0.261493834798575	-1.13704640879973	-0.172920554881292	2.68615469447985	19.3759333869987	-3.75992300195524	-12.1777840876355	-18.7893889400693	-9.27835119514992	GOOD	GOOD
0.0434915064024555	0.0534737232537665	0.17648484372919	0.0827402937608701	-0.987343306167798	0.971384159913618	0.00402479503544556	0.0258572365450403	0.0606401205321218	-0.12602951658039	0.0192078865040787	-0.382963061794667	-0.992170918980583	-0.0859332813747327	2.68615469447985	19.3759333869987	-3.75992300195524	-12.1777840876355	-18.7893889400693	-9.27835119514992	GOOD	GOOD
0.0431336514341778	0.0519400308492536	0.17775501690428	0.080365226248972	-0.99073120953518	0.971883259567011	0.00630218367600307	0.0260370704510191	0.126298561021186	-0.0301100429058377	0.134498920741301	-0.3375981	-0.981901944346831	-0.270733026579458	2.68615469447985	19.3759333869987	-3.75992300195524	-12.1777840876355	-18.7893889400693	-9.27835119514992	GOOD	GOOD
0.0433189486497847	0.0504266866985016	0.177001146077612	0.0792014390420466	-0.99236171069032	0.969760761010897	0.00718404523191913	0.026147729484278	0.131863199909361	-0.0191752887649994	0.0343593770789536	-0.284045020458443	-1.01553191375968	-0.385235679155571	2.69724895620879	18.3724414030668	-4.10964631696125	-12.1777840876355	-18.7893889400693	-9.27835119514992	GOOD	GOOD
0.043230635443464	0.0489754553665223	0.177383499881096	0.0800042696232609	-0.988075766431786	0.970914598992488	0.00701071363377706	0.0234355522089904	0.131794686339505	0.0359416430498891	0.0235528055153845	-0.133337536406129	-0.770288099369035	-0.360055709321503	2.69831569447985	18.2759533869987	-4.14327300195524	-12.1735786615458	-18.9010985573843	-9.14501409891785	GOOD	GOOD
0.0427373586903873	0.047651501837694	0.179688149433916	0.0792267821421421	-0.987250936209812	0.975817183127117	0.00409483598091589	0.0215724276779144	-0.0389415680563069	0.041134616376123	-0.0884419560908264	-0.128192277694496	-0.377756729400201	-0.4028103	2.69831569447985	18.2759533869987	-4.14327300195524	-12.1637040876355	-19.1633989400693	-8.83193119514992	GOOD	GOOD
0.0431769541179581	0.0464872520258133	0.178453809218492	0.0831782147180624	-0.990266287207633	0.974141368548378	0.00613981638224592	0.0302822036625111	0.00294931588104236	-0.0141882756665844	0.069991013586007	-0.134610776714894	-0.359710438056647	-0.305412646393344	2.69831569447985	18.2759533869987	-4.14327300195524	-12.1637040876355	-19.1633989400693	-8.83193119514992	GOOD	GOOD
0.043167555857975	0.0454641062598873	0.1792855839844	0.0803812868056258	-0.990121952966621	0.980465043436391	0.0055840140350486	0.0336703968899034	0.00783338828671142	0.0366255367036126	0.140542433783623	0.0339332	-0.852736467430302	-0.118109166749652	2.69831569447985	18.2759533869987	-4.14327300195524	-12.1637040876355	-19.1633989400693	-8.83193119514992	GOOD	GOOD
0.0432482206945594	0.0445669414975892	0.181180439269573	0.0806028398528904	-0.988757637392779	0.978618302546239	0.00348748920467263	0.0305552941813958	-0.0495657898257434	-0.237552939130809	0.0320326085168084	0.0128543967644448	-0.595296124834356	-0.138205374640931	2.68703781481814	19.2960538779356	-3.78776151701855	-12.1637040876355	-19.1633989400693	-8.83193119514992	GOOD	GOOD
0.0429782394182932	0.0438436198059959	0.179140785865092	0.0756081944667338	-0.98645008725299	0.97023224327509	0.00395520727129216	0.025765991881157	-0.169312309727458	0.0203073262215248	0.136415665951276	-0.0497124246893069	0.223189705344611	-0.0552199272844711	2.68615469447985	19.3759333869987	-3.75992300195524	-12.5587995332155	-19.0333551821176	-8.82765709591844	GOOD	GOOD
0.0427422179181361	0.0434001381571312	0.17933471570204	0.0811583944103202	-0.987574051427689	0.965227104556308	0.00130218792997545	0.0207905052938967	-0.0621828351916256	-0.0148198831831597	0.14477389055421	-0.0228040014179082	0.612381848193178	-0.0641584644168445	2.68615469447985	19.3759333869987	-3.75992300195524	-13.2898940876355	-18.7927189400693	-8.81974819514992	GOOD	GOOD
0.0428575269767633	0.0433558050291589	0.18073699260037	0.0820570342039218	-0.986318516797978	0.963284891707656	0.00257325749188027	0.020296280642237	0.062127910937908	-0.0188676824697879	0.0305405820116253	0.141888543621617	0.177605275620877	-0.242581292060714	2.68615469447985	19.3759333869987	-3.75992300195524	-13.2898940876355	-18.7927189400693	-8.81974819514992	GOOD	GOOD
0.0432054290352346	0.0438162954247425	0.179034397333757	0.0774873230999519	-0.989880835385267	0.96301371644503	0.00225264886368401	0.024336516079578	-0.0464069528114007	0.150574536797201	0.0227379291048821	0.238628800546043	-0.493511565567279	-0.262247181409186	2.68615469447985	19.3759333869987	-3.75992300195524	-13.2898940876355	-18.7927189400693	-8.81974819514992	GOOD	GOOD
0.0431208074600862	0.0448672191937563	0.17801463154041	0.0771704932185353	-0.987840571467019	0.964646888016972	0.000158864017728437	0.0267314764529008	0.00454066883955443	-0.00838869594976877	-0.092074057629263	0.299275679509028	-0.783828708474912	-0.228611718973616	3.0404454760543	18.685827167829	-4.18323854329789	-13.2898940876355	-18.7927189400693	-8.81974819514992	GOOD	GOOD
0.0434813163350732	0.0465535781197366	0.180708436425539	0.0776809217005889	-0.989993368322542	0.970645016934836	0.000151804865395419	0.0232982046204787	0.00811362342975508	-0.189191805288394	0.0162126560295444	0.443356545807619	-0.762563841689036	-0.271557749792666	3.06205069447985	18.6437433869987	-4.20905300195525	-13.1183646462189	-18.7921177157846	-8.82182188349076	GOOD	GOOD
0.0431113842435832	0.0488355970956161	0.178980974191018	0.0809120350920803	-0.987794038269248	0.974251972792832	0.00152637507466109	0.0237507743859353	0.00812291356072283	0.0860744522331006	0.0228047206511853	0.683501405325375	-0.331398602501249	-0.190041418969054	3.06205069447985	18.6437433869987	-4.20905300195525	-12.1686640876355	-18.7887889400693	-8.83330319514992	GOOD	GOOD
0.0429575401491547	0.0515484531454339	0.184003735775203	0.0775018497920277	-0.984130968022722	0.975855804608096	0.00105751326913831	0.0289890649068134	0.00807734241959529	0.101469417953919	0.0798594443013544	0.806628807834573	-0.197712777212632	-0.0264352446918624	3.06205069447985	18.6437433869987	-4.20905300195525	-12.1686640876355	-18.7887889400693	-8.83330319514992	GOOD	GOOD
0.0428024091226705	0.054402329561961	0.180153928673507	0.0808625101517502	-0.983827311585229	0.974691150232672	0.00627806927716208	0.0322062030437385	0.182707004471318	0.101451747457108	0.0263334900044805	0.664562861916283	-0.431918305372408	0.035165751419085	3.06205069447985	18.6437433869987	-4.20905300195525	-12.1686640876355	-18.7887889400693	-8.83330319514992	GOOD	GOOD
0.0428290542967439	0.057025830281175	0.178489297572413	0.0810742807964514	-0.985628816532477	0.97111255513969	0.00440000243959951	0.0276184938222588	0.0186296569435232	-0.125249753972282	-0.0348257660145637	0.703019490496611	-0.206521011142633	0.0611591707727524	2.3520670511655	19.3301104734348	-4.56588958719817	-12.1686640876355	-18.7887889400693	-8.83330319514992	GOOD	GOOD
0.042708123247776	0.0590290342530107	0.181696802820203	0.0778955808617827	-0.984885070231434	0.96943359915536	0.00342270518944291	0.025295303091314	0.125284833535283	0.0316264095312381	-0.153585809403044	0.627751239872678	-0.265159684336586	-0.062039042620967	2.30906369447985	19.3716833869987	-4.58750300195525	-12.2461747018994	-18.8660165116837	-8.92337577546878	GOOD	GOOD
0.0423297577326303	0.0600762378907548	0.179498583578638	0.0809213332880013	-0.987070444484857	0.969756036967568	0.00566127486652641	0.0259389035309246	0.131979016871868	-0.0728141577626949	-0.217917242376621	0.489271127364113	-0.261259568195583	-0.132679633903005	2.30906369447985	19.3716833869987	-4.58750300195525	-12.5465740876355	-19.1653189400693	-9.27246019514992	GOOD	GOOD
0.0424485380955313	0.0599627882931865	0.177480813444572	0.0806085195177593	-0.991766475470182	0.972563043601786	0.0110520872567505	0.0244830595067883	0.0138889318909619	0.0356246799523753	-0.0468698743617027	0.287582460709007	-0.0267114215244531	-0.03703156	2.30906369447985	19.3716833869987	-4.58750300195525	-12.5465740876355	-19.1653189400693	-9.27246019514992	GOOD	GOOD
0.0426284700539631	0.0586786127399596	0.177898859313826	0.0787233618709859	-0.989718543055397	0.9728039498969	0.0103175246414302	0.0298861010427538	-0.110345607182782	-0.0734439890585447	0.0200372895070039	0.110493416369513	0.125537413383848	-0.00820820300207954	2.30906369447985	19.3716833869987	-4.58750300195525	-12.5465740876355	-19.1653189400693	-9.27246019514992	GOOD	GOOD
0.0419533540610951	0.056428969734534	0.180740953750774	0.0786802031875184	-0.988709620199604	0.971178646381756	0.00821971392558122	0.0263218125326879	-0.115826306483637	0.151701021543674	-0.0939760251916368	0.142493417955338	0.0512328648425381	0.0397539001481354	2.66632408281856	19.668297351986	-3.79418740167101	-12.5465740876355	-19.1653189400693	-9.27246019514992	GOOD	GOOD
0.0415181111375645	0.0535803800901966	0.182255829825819	0.081043635191712	-0.986341271140458	0.971126877318475	0.00947543396003247	0.0246621827202972	0.00333845232544545	0.161605361331487	-0.0988790927383723	0.143639291732522	0.16958123169976	-0.0666317810634892	2.68180869447985	19.6811533869987	-3.75980300195525	-12.6385564268511	-18.9724875952527	-8.94492137177095	GOOD	GOOD
0.0417913413908863	0.0505497895288523	0.178582013861063	0.0777870507778007	-0.987184230382236	0.968936839905524	0.0108007931008076	0.0248131717178146	0.0677876090807373	0.103568058221588	0.0187042899537557	0.2816207	0.400643480566528	0.00761195762701825	2.68180869447985	19.6811533869987	-3.75980300195525	-12.9041640876355	-18.4156689400693	-7.99912219514992	GOOD	GOOD
0.0416471403167909	0.0477046216675766	0.178942589054838	0.0771942068690466	-0.984897991319598	0.969381026357814	0.00827707516712394	0.0249842656557971	-0.0499258969471033	0.101271661401178	-0.035908340835256	0.333284971244172	0.4592813170351	-0.0709411048467724	2.68180869447985	19.6811533869987	-3.75980300195525	-12.9041640876355	-18.4156689400693	-7.99912219514992	GOOD	GOOD
0.041518164880324	0.0453212849486716	0.179419616645161	0.0786035585004305	-0.98387394208862	0.970699660222426	0.0105975773224923	0.0264830325505801	0.0663113425123422	-0.0737489709283519	-0.215220409986523	0.485251651390398	0.450944663241475	-0.176546425462687	2.68180869447985	19.6811533869987	-3.75980300195525	-12.9041640876355	-18.4156689400693	-7.99912219514992	GOOD	GOOD
0.0419419085708072	0.0436055236026651	0.176485189895334	0.0814635576384423	-0.990356527872554	0.971515804873306	0.0104175669137868	0.0237868335820645	0.130297726170769	0.0964150871738845	0.0760654410655466	0.584844641680587	0.292375907733178	-0.256371893384404	2.68715642989505	19.0260971747072	-4.19499164348962	-12.9041640876355	-18.4156689400693	-7.99912219514992	GOOD	GOOD
0.0415709109764457	0.0427301297091766	0.178432701767133	0.0758476185673725	-0.986376044869144	0.972085164166395	0.00516964072613999	0.0240311346283376	0.13188874695762	-0.0746707770037023	-0.0943758028607809	0.638436849389531	0.22896473581845	-0.285259345530484	2.68730169447985	19.0083033869987	-4.20681300195525	-12.7898122484647	-18.5313605256106	-8.13779801149636	GOOD	GOOD
0.0408631670815299	0.0428344761423736	0.17307762113589	0.0818472154060643	-0.991832012332525	0.971062776400456	0.0028758030574174	0.0252386307711487	0.0105779462933806	-0.0199714251891759	0.140283171764376	0.487189591429787	0.306160899022578	-0.178454358397808	2.68730169447985	19.0083033869987	-4.20681300195525	-12.5345840876355	-18.7895789400693	-8.44731619514992	GOOD	GOOD
0.0410542828691752	0.0439901790737222	0.179837352748726	0.0758402534145814	-0.984966179800258	0.968210260774617	0.00372261360950446	0.0234712840018632	0.00803973951090102	-0.0777014269672525	0.324807305720224	0.508859126471485	0.3851082	-0.199788361903846	2.68730169447985	19.0083033869987	-4.20681300195525	-12.5345840876355	-18.7895789400693	-8.44731619514992	GOOD	GOOD
0.0410977421019315	0.0461754320813643	0.177452150502336	0.0800276942926746	-0.989050679869266	0.968753324860377	0.00291643761723813	0.0275293881132676	-0.0530473258935931	0.0396857022365453	0.0276061274509349	0.488482572412468	0.325794240497394	-0.1174187487008	2.68730169447985	19.0083033869987	-4.20681300195525	-12.5345840876355	-18.7895789400693	-8.44731619514992	GOOD	GOOD
0.0402841831867074	0.0492720588064071	0.17648187614729	0.0791045253358973	-0.986734771845967	0.970586107526023	0.00590145782161914	0.0288751012538389	0.0685237543220238	0.160267106068713	0.0231269012044788	0.442336011789136	0.312896692308718	-0.03703156	2.68214365854974	19.3704336956288	-4.20667458427646	-12.5345840876355	-18.7895789400693	-8.44731619514992	GOOD	GOOD
0.041019512953513	0.0530628166711128	0.179784488353354	0.0815797783307079	-0.992436457943064	0.973187244143631	0.00677000834007655	0.0229103865553184	0.0698172266405616	-0.0172345570470657	-0.0372719811454731	0.326394927135824	0.606080569565459	-0.0590720418774196	2.68208469447985	19.3745733869987	-4.20667300195525	-12.405587365619	-18.7895102478687	-8.74776684223778	GOOD	GOOD
0.0407427125636002	0.0572275538310629	0.179881336219542	0.0781998277880425	-0.990125393623888	0.973089499902458	0.00944849424806447	0.0302136547045665	-0.0534322580819178	0.100756719411401	0.0834742812495711	0.4054645	0.834515811983046	-0.0753171351071715	2.68208469447985	19.3745733869987	-4.20667300195525	-12.1777840876355	-18.7893889400693	-9.27835119514992	GOOD	GOOD
0.0404748363700309	0.0613753453275353	0.178433146757694	0.0776693389783031	-0.989146765697858	0.973102899172835	0.00830756923763585	0.0291110823103611	-0.115816724184505	-0.0785630492331959	0.0840441206864123	0.367575026576947	0.942916819844736	-0.0183801548111965	2.68208469447985	19.3745733869987	-4.20667300195525	-12.1777840876355	-18.7893889400693	-9.27835119514992	GOOD	GOOD
0.0404305815481241	0.0650952885985064	0.179892151356985	0.0791503441365279	-0.986738656770003	0.972114205684935	0.0144185173606106	0.0201710229703024	-0.0539138526636436	-0.138753183989974	0.144740094911245	0.290464964120899	0.982028824520477	-0.00219039804660049	2.68178986658211	19.3742774721453	-4.20697838358297	-12.1777840876355	-18.7893889400693	-9.27835119514992	GOOD	GOOD
0.0405125911831764	0.0679788371893461	0.178838064962478	0.0806231744256965	-0.994387570271037	0.971264279979695	0.00870677835966433	0.0335883906502505	0.00828237747245869	0.220268528391561	-0.0375444841796182	0.315065590638185	0.742203521796156	-0.1589578	2.31428069447985	19.0054133869987	-4.58764300195524	-12.1777840876355	-18.7893889400693	-9.27835119514992	GOOD	GOOD
0.0401704976949122	0.069658383492747	0.179810599070951	0.0830416288562793	-0.987660662617752	0.970126004232923	0.0117744000662639	0.0319219504303724	0.0683263541098805	-0.138173934296447	0.08376594566034	0.147641200043493	0.819838303655117	-0.139000085864375	2.31428069447985	19.0054133869987	-4.58764300195524	-12.239775546549	-18.7282846635261	-9.27783607284004	GOOD	GOOD
0.0399120593684536	0.0698998395591383	0.177392711693615	0.0815215296356951	-0.988644495392656	0.971532028255221	0.00783408023687762	0.0257328515738027	-0.174588365374004	-0.0206586810765891	0.0825260094857987	0.08507330470088	1.00585884644848	-0.0582612339496052	2.31428069447985	19.0054133869987	-4.58764300195524	-12.5565040876355	-18.4160889400693	-9.27520419514992	GOOD	GOOD
0.0400351684792064	0.0686833846315879	0.176944172598293	0.0785990882596817	-0.991486322765765	0.974426917047069	0.00450182953497665	0.0287623021368055	0.133612735397749	-0.197557598898984	-0.0389244840562165	0.0339332	1.21899208709708	-0.147707527200051	2.31428069447985	19.0054133869987	-4.58764300195524	-12.5565040876355	-18.4160889400693	-9.27520419514992	GOOD	GOOD
0.0397439525091379	0.0662296752969746	0.177954321998522	0.076754445282793	-0.988148164627808	0.974292616523503	0.00589701135245477	0.0267392015851332	0.250686697801738	-0.0799406023642239	-0.0970726728309002	-0.00228079774860421	1.33626563311554	-0.0623413938154341	2.32636320989982	19.0114892180161	-4.58039447840684	-12.5565040876355	-18.4160889400693	-9.27520419514992	GOOD	GOOD
0.0401075102128671	0.0629756863571831	0.177483429179499	0.0810112489484131	-0.98587186311111	0.97400092297645	0.00646796029306793	0.0276524198003729	-0.0528838547851371	-0.137888682836897	0.0240552391163369	-0.1518324	1.48931059758804	0.109940253396672	3.05219769447985	19.3764833869987	-4.14495300195524	-12.5565040876355	-18.4160889400693	-9.27520419514992	GOOD	GOOD
0.0395448194201958	0.0594699341951749	0.180176499218269	0.0787034247079915	-0.992987891027612	0.973264676254371	0.00711449351004833	0.0321252038663739	0.0105869878586816	-0.0749641302364331	0.0824508857797767	-0.0850071378049822	1.78250065090685	0.246295357392539	3.05219769447985	19.3764833869987	-4.14495300195524	-12.3921267038013	-18.4962487612072	-9.18080083779262	GOOD	GOOD
0.0399185886371276	0.0562122307254907	0.17313433876968	0.0795283580150206	-0.992480675943616	0.968875714178789	0.0118480614967873	0.0314763514917723	0.128541305505797	0.0952141730940038	0.0214252862185802	0.143768296944982	1.94439324398044	0.348335014732384	3.05219769447985	19.3764833869987	-4.14495300195524	-11.7949240876355	-18.7874789400693	-8.83782219514992	GOOD	GOOD
0.040032966751078	0.0535492754973833	0.178195694716045	0.07909619335576	-0.993338229019517	0.970191485442234	0.00868879447256713	0.0348880350427565	0.00951096236714835	-0.135671318898308	-0.0344256162568255	0.09585508	1.719872	0.206821	3.05219769447985	19.3764833869987	-4.14495300195524	-11.7949240876355	-18.7874789400693	-8.83782219514992	GOOD	GOOD
0.0395263588577058	0.0516636145528687	0.172274482505606	0.0776289153416568	-0.98906890207318	0.974589013031108	0.00528324733805838	0.0330826475146819	0.0617711211501228	-0.020610688781927	0.0801800570216241	0.111157994594691	1.70552991652474	0.206821	3.04060539314708	19.3648607506953	-4.1589495699839	-11.7949240876355	-18.7874789400693	-8.83782219514992	GOOD	GOOD
0.039410084531404	0.0506021565948857	0.178325138059109	0.0795642031508114	-0.988094551875705	0.971571213750617	0.00785640679519859	0.0294044450278395	-0.178270730827711	-0.0746709739853445	-0.035735977225501	0.189670260677688	1.7216188227701	0.159721791350841	2.68381169447985	19.0071333869987	-4.58974300195525	-11.7949240876355	-18.7874789400693	-8.83782219514992	GOOD	GOOD
0.0397242205983762	0.0503146023823622	0.176017250021721	0.0781098811547015	-0.986467935710143	0.971090616458683	0.00938859367583189	0.0266848069727043	-0.166653406995859	0.0391686390799833	0.0207774791943186	0.231840460142434	1.95617646309299	0.0402680656005746	2.68381169447985	19.0071333869987	-4.58974300195525	-11.7962559153014	-18.687093434651	-8.83819012259163	GOOD	GOOD
0.0391278065241358	0.0506986137547697	0.176283402273578	0.0781289230023566	-0.992416191414665	0.973296080578843	0.00845081081401004	0.0267415093178891	0.126357935050089	-0.0235992655186924	-0.035399018248711	0.09585508	2.10994602019181	0.0509470831756322	2.68381169447985	19.0071333869987	-4.58974300195525	-11.7998940876355	-18.4128689400693	-8.83919519514992	GOOD	GOOD
0.0390981471111616	0.0516294015954966	0.172566859425749	0.0781693987251807	-0.990351414417528	0.975048783345238	0.00958787472267915	0.0277212103035561	0.0101531141278843	-0.133605242098139	0.0204503274764348	0.131624226625925	2.20216227938248	0.0157914360644081	2.68381169447985	19.0071333869987	-4.58974300195525	-11.7998940876355	-18.4128689400693	-8.83919519514992	GOOD	GOOD
0.0390658163618768	0.0529580012683794	0.173325779152047	0.080594724154786	-0.986231773542545	0.977224010270012	0.00751189512090766	0.0250597246526196	0.0665441867100709	-0.0158170115740286	-0.034938151248753	0.293821060369236	2.84493931537462	0.164101467358971	2.68400144196766	19.00719677599	-4.56892018442166	-11.7998940876355	-18.4128689400693	-8.83919519514992	GOOD	GOOD
0.0389578695408814	0.0544931859888963	0.179330495866781	0.0822161189691103	-0.987129845856174	0.975378904048565	0.00786379891630977	0.0254229056621003	0.00453414065519585	0.0325958161014869	0.0231622351048411	0.313981485363933	3.702733594167	0.0746700177188094	2.68788269447985	19.0084933869987	-4.14299300195525	-11.7998940876355	-18.4128689400693	-8.83919519514992	GOOD	GOOD
0.0390251677395428	0.0559922099674828	0.178860355816262	0.0762050048184349	-0.986223396055603	0.969053952156013	0.00536291856193547	0.0289713502233697	-0.0511233889479074	-0.132443175500045	0.0360330905248903	-0.10727064406415	3.35159017504747	-0.0442984832674628	2.68788269447985	19.0084933869987	-4.14299300195525	-11.8028132958792	-18.4130609932432	-8.98164967664714	GOOD	GOOD
0.0389458711005409	0.0571845959564637	0.176965498986057	0.0846525269111191	-0.985744569342819	0.970423425967249	0.00489119657737611	0.036630979925807	0.00753109142257714	-0.02520732464079	0.256672858746906	-0.0709911960698904	1.87575621914719	0.40935355495784	2.68788269447985	19.0084933869987	-4.14299300195525	-11.8090140876355	-18.4134689400693	-9.28424219514992	GOOD	GOOD
0.0389450661987831	0.057844030684478	0.178243961746303	0.0795439421451374	-0.99476024969471	0.975303873706335	0.00865309362838738	0.0361691925935131	0.00388865831401696	-0.135216469704918	0.0803680986955528	0.44910992332213	1.84125573112834	0.489453531614279	2.68788269447985	19.0084933869987	-4.14299300195525	-11.8090140876355	-18.4134689400693	-9.28424219514992	GOOD	GOOD
0.0392492577386962	0.057869032064073	0.176743125466521	0.0781665729957068	-0.992437949098332	0.977481501950872	0.000705829542176722	0.0325243739635529	-0.0582324701926825	-0.0785827322805187	0.0229810362176521	0.435577203138349	2.68763490207139	0.264485384865916	2.68820454019991	18.9858932275112	-4.14300164045233	-11.8090140876355	-18.4134689400693	-9.28424219514992	GOOD	GOOD
0.0390735055126637	0.0573029081172074	0.180915358605125	0.079005161576825	-0.991369567411338	0.971146640771264	-0.00251543628691105	0.0311703782665564	-0.108329387442736	-0.0824326145870326	0.0189573484410497	-0.0556849493948309	3.33984123771026	0.167915470109258	2.69309869447985	18.6422233869987	-4.14313300195525	-11.8090140876355	-18.4134689400693	-9.28424219514992	GOOD	GOOD
0.0387090580224518	0.0562996771527672	0.175199035230526	0.0828379261930306	-0.988552134710885	0.969936924194805	0.000371191980972579	0.0390517196708522	0.00752934363817357	-0.118276987054638	-0.0463024229377743	-0.259856936247243	3.07750829368293	0.161432180714156	2.69309869447985	18.6422233869987	-4.14313300195525	-11.9410525429359	-18.6926411715487	-9.11586291816047	GOOD	GOOD
0.0390360050465144	0.0550878023713991	0.178969994534455	0.0746088199707515	-0.988491879918285	0.973930910367116	0.00114570674532756	0.0425889641754808	0.0074822066404299	0.149058734294631	-0.146875952500653	-0.280727431174468	2.71590368817827	0.0848947	2.69309869447985	18.6422233869987	-4.14313300195525	-12.1637040876355	-19.1633989400693	-8.83193119514992	GOOD	GOOD
0.0389011570139925	0.0539373348133922	0.178802648660603	0.0790722070721801	-0.992093132101108	0.97331904632289	0.00284814840576092	0.0344721080946203	0.012056350732669	-0.0184611731100617	0.0185751355629066	-0.134106922772509	2.51583381997618	0.0936202141239489	2.69309869447985	18.6422233869987	-4.14313300195525	-12.1637040876355	-19.1633989400693	-8.83193119514992	GOOD	GOOD
0.0385904835414446	0.0531110015188576	0.177563692027071	0.078301407794112	-0.992760293309193	0.965759578136048	0.00637634237088928	0.0310005548110617	0.0598569498480553	-0.00443965309204912	-0.0331394820453579	-0.00897635686976497	2.78228730008158	0.136498824850488	2.69305379725484	18.6422087046015	-4.14806474188634	-12.1637040876355	-19.1633989400693	-8.83193119514992	GOOD	GOOD
0.0389290415742327	0.0527938203782888	0.173538520833513	0.0800285470284685	-0.989853155652446	0.963122699466536	0.005619966502763	0.0284353894157732	-0.0494510719352879	0.142590215313663	0.0182935196175961	0.227839305528725	2.86150496806818	0.0549083910749899	2.69251769447985	18.6420333869987	-4.20695300195525	-12.1637040876355	-19.1633989400693	-8.83193119514992	GOOD	GOOD
0.0388195043520835	0.0530301433627863	0.174491636109199	0.0802414687218456	-0.987523475430273	0.96205196686223	0.00584819582750733	0.0372693579900692	0.00758687014329128	-0.0736019192883941	-0.0328040299859476	0.976443759302332	2.66324586280407	-0.0873613296616366	2.69251769447985	18.6420333869987	-4.20695300195525	-12.2948072472785	-19.2293028539636	-8.90774180128818	GOOD	GOOD
0.0391572704985115	0.0537333774819737	0.179686673456565	0.0821363494891179	-0.985760984288684	0.971049554937805	0.00615094683629679	0.0425714313513693	0.0129780647747526	-0.00809195791803233	0.0282785163495539	1.35718125669868	2.15196085417958	-0.0144977308505054	2.69251769447985	18.6420333869987	-4.20695300195525	-12.9153440876355	-19.5412389400693	-9.26656819514992	GOOD	GOOD
0.0394486950813261	0.0547877123534531	0.177955740644137	0.0778584717374504	-0.981125525894843	0.974764710357819	0.00947055514807217	0.0403217178793476	0.052970375459647	0.107154491002051	0.0784689084768064	1.48231702773515	2.1460079212285	0.0729918054139407	2.69251769447985	18.6420333869987	-4.20695300195525	-12.9153440876355	-19.5412389400693	-9.26656819514992	GOOD	GOOD
0.0393910280470791	0.0561465089056017	0.17745328731395	0.0804820253152183	-0.983426511365145	0.97362054011308	0.00995941281405959	0.034939981324958	-0.116391377596814	0.14515762404588	0.0228703612919588	1.59471547952665	2.76611435587238	0.02393157	2.69208951961305	18.675886453166	-4.20104446592931	-12.9153440876355	-19.5412389400693	-9.26656819514992	GOOD	GOOD
0.0400487464579512	0.0578368527011126	0.177394587297752	0.0847110390064037	-0.988879242999891	0.9728802982839	0.00444628455032706	0.0377774008649554	-0.0986698701171908	-0.0129877640571328	0.0345138114137312	1.52348462900289	2.95898352315444	0.0766217523867615	2.68788269447985	19.0084933869987	-4.14299300195525	-12.9153440876355	-19.5412389400693	-9.26656819514992	GOOD	GOOD
0.0399158571062361	0.0599101100007902	0.17782572425386	0.0862954613044518	-0.987218503898127	0.973562547308082	0.00571326265311465	0.0373128863434428	0.0571427383840156	0.0472549495474901	0.132760521762202	1.07257694533965	2.75676664732123	0.2677841	2.68788269447985	19.0084933869987	-4.14299300195525	-12.7482543296288	-19.3709118689737	-9.26923756254863	GOOD	GOOD
0.0397774921861865	0.0624129548242521	0.178155699246253	0.0803894070031435	-0.988150996968041	0.971930090117833	0.00561555318560406	0.0362704209822025	-0.0545697940574641	0.0891646443260286	0.0290000091439982	0.8779500496197	2.43607334005219	0.311122438979347	2.68788269447985	19.0084933869987	-4.14299300195525	-12.1777840876355	-18.7893889400693	-9.27835119514992	GOOD	GOOD
0.0408783618838866	0.0653790621818302	0.180687465777293	0.0783728243156896	-0.988392179676111	0.970810917534677	0.00522586082308874	0.0332365876344192	-0.0416027086701486	-0.00638097612338802	0.0709683563980518	0.374830476569135	2.06868354163973	0.390354104126529	2.68788269447985	19.0084933869987	-4.14299300195525	-12.1777840876355	-18.7893889400693	-9.27835119514992	GOOD	GOOD
0.0410073704754074	0.0688079034788476	0.182225739443667	0.0766723540131453	-0.989783886340528	0.969219735963995	0.00673961894964261	0.033603934171135	0.0493356955360812	0.0882908923632386	-0.0316361688400536	0.26565847552701	1.92389074580732	0.175390844113938	2.68688418645304	19.0477273230452	-4.19101105620899	-12.1777840876355	-18.7893889400693	-9.27835119514992	GOOD	GOOD
0.0412319869085873	0.0726235749201232	0.17384380430709	0.083496968724318	-0.987120966811819	0.969868848975286	0.0020130044172398	0.0419638701398243	-0.123342948526757	-0.0189758462211435	0.0294512149744232	0.2196988	2.07229331535965	0.101244350267097	2.67859569447985	19.3734033869987	-4.58960300195525	-12.1777840876355	-18.7893889400693	-9.27835119514992	GOOD	GOOD
0.0410145381145861	0.0766395141535905	0.18016918030303	0.0796948637683984	-0.990296802207757	0.965736285035944	0.00396664050068862	0.0426183926083105	-0.1572389767812	-0.0189394239529802	0.0836265542121823	0.2196988	2.27451284615502	0.179833379304632	2.67859569447985	19.3734033869987	-4.58960300195525	-12.2866552568116	-18.7900660758284	-9.50740615918697	GOOD	BAD
0.0411884682974711	0.0805738141073919	0.175287338290391	0.0764272689112179	-0.984768181072814	0.96415235880915	0.00556933295028108	0.0412100103294581	0.000439038030311936	-0.0119405427291415	0.0622336993404221	0.237598871112787	2.44211672647017	0.2677841	2.67859569447985	19.3734033869987	-4.58960300195525	-12.5684840876355	-18.7918189400693	-10.1003481951499	GOOD	BAD
0.041358759033318	0.084129691023663	0.177010373667686	0.0788515024281846	-0.98827379790999	0.964391481548477	0.00237441877532639	0.0366701477179567	-0.0468339034934929	0.0411821189115392	-0.0774450407691233	0.337255175842012	2.54412180678881	0.2677841	2.67859569447985	19.3734033869987	-4.58960300195525	-12.5684840876355	-18.7918189400693	-10.1003481951499	BAD	BAD
0.0420973235318151	0.0870773011033975	0.17759015843888	0.080401356033404	-0.989227822324035	0.966205263253737	0.000904615544047001	0.0339168490954172	9.69027267800305e-05	0.0116380724405041	0.0685383921510362	0.448193503888297	2.3721540751786	0.286679812905246	2.63433702610227	19.3284094987139	-4.54239265992932	-12.5684840876355	-18.7918189400693	-10.1003481951499	BAD	BAD
0.0418084473302855	0.0892848679419317	0.17926647337976	0.0789615751005897	-0.989374018753046	0.965329685259716	0.00309040788769936	0.0360378101785466	-0.062011995444536	-0.168998015234509	-0.030774191567021	0.4054645	2.43937552490794	0.367808726072029	2.31776969447985	19.0065833869987	-4.20471300195525	-12.5684840876355	-18.7918189400693	-10.1003481951499	BAD	BAD
0.0421149078848207	0.0907428052589146	0.181754736439995	0.0776507398295487	-0.985532127176443	0.961340436917646	0.00413390809516178	0.0362072814984401	-0.092146460610401	0.0645539868636341	0.0381752117671149	0.425946371503705	2.12699641560226	0.430508770224791	2.31776969447985	19.0065833869987	-4.20471300195525	-12.4418423963659	-18.79118717046	-9.95463500014486	BAD	BAD
0.0420850973665767	0.09158982502907	0.180656820349414	0.0772909304447651	-0.993053367984772	0.962978611423618	0.00802648235261557	0.0393153686908097	0.0697854177276254	0.17404650191677	0.128230709074312	0.551901853732967	1.71575313688912	0.327305229678728	2.31776969447985	19.0065833869987	-4.20471300195525	-12.1856140876355	-18.7899089400693	-9.65982019514992	BAD	BAD
0.0465549455190456	0.0920689321002345	0.179669911560245	0.0775578863658857	-0.989662454388959	0.967227012630198	0.00660026795207293	0.0380380582514139	0.0613133789717275	-0.130753833010669	0.00594320310147314	0.649746623219839	1.49412178497016	0.206821	2.31776969447985	19.0065833869987	-4.20471300195525	-12.1856140876355	-18.7899089400693	-9.65982019514992	BAD	BAD
0.0463472647890693	0.0924255795286751	0.181278093979474	0.0771121048627341	-0.987296435362423	0.971286246702914	0.00575341514262566	0.0414189610369274	0.000951796804548273	-0.072119353711224	-0.0859832590771288	0.39478942940733	1.63582452139648	0.295111711687546	2.31783392015117	19.0066043902303	-4.19765812700926	-12.1856140876355	-18.7899089400693	-9.65982019514992	BAD	BAD
0.0416612879376351	0.0928407661885004	0.180422976562714	0.0798468517248698	-0.991124925303861	0.975961088287515	0.00575769537159804	0.0450319726980516	-0.0487612032590057	-0.0238264431377098	0.0117982741098116	0.0655138209030865	1.24994906163872	0.5869254521438	2.31830011440766	19.0067568461834	-4.14644897477348	-12.1856140876355	-18.7899089400693	-9.65982019514992	BAD	BAD
0.0419105250817962	0.0934175158798768	0.175962387535682	0.0809390897521154	-0.989346601669386	0.977920881989106	0.00633864454591828	0.0440295860705283	-0.0541462204337816	0.0351109321974493	0.0224675480209733	-0.127849024032165	0.90270751262081	0.797776782337472	2.31835069447985	19.0067733869987	-4.14089300195525	-12.1871366040886	-18.6751504111959	-9.6602408018079	BAD	BAD
0.0552868454389238	0.0941836076094795	0.178183157991428	0.0784311004988031	-0.980494092349393	0.976925289015	0.0109161314530792	0.0379849930922885	0.00154703655805393	0.0954571814454344	0.0225867123752679	-0.2137543	1.09834844335309	0.746749672204191	2.31835069447985	19.0067733869987	-4.14089300195525	-12.1905840876355	-18.4152989400693	-9.66119319514992	GOOD	BAD
0.0528111464233704	0.0951073865550686	0.180200486743758	0.0790530101682527	-0.985148519257891	0.966037627205728	0.00245699390121219	0.0347208266378466	0.119518891102038	-0.0607448331968175	-0.087150941771951	-0.232804388439145	1.59040635361345	0.657015751678269	2.31835069447985	19.0067733869987	-4.14089300195525	-12.1905840876355	-18.4152989400693	-9.66119319514992	BAD	BAD
0.0534380161332641	0.0961222123440045	0.180797413465476	0.0796106907311566	-0.989250989565776	0.966348361022268	0.00595692448145066	0.0337997209045422	-0.147975452584243	0.0841433145204369	-0.0991590406012912	-0.276587117097743	1.82640811551714	0.460684550621492	2.31835069447985	19.0067733869987	-4.14089300195525	-12.1905840876355	-18.4152989400693	-9.66119319514992	BAD	BAD
0.0528764831932724	0.0971323848587624	0.179495756029435	0.0822818937887029	-0.98653083026976	0.960969273879318	5.92160777666558e-05	0.0374418011314731	-0.121811368532489	0.0471082961607765	0.0113950892600941	0.0555621535133787	1.67655173200979	0.479695507020862	2.31938933917822	18.6735823307478	-4.5459191182351	-12.1905840876355	-18.4152989400693	-9.66119319514992	BAD	BAD
0.0531792627817147	0.0979999947526225	0.177147148600923	0.0803059877257238	-0.98884551123878	0.96522024842655	-0.00213186078366793	0.0398228548043938	0.0529291831107378	0.0414484448442122	-0.087931155066472	0.192156701038688	1.09017076480046	0.317464738917907	2.31949669447985	18.6391433869987	-4.58778300195524	-12.1221839440842	-18.4844985874495	-9.74414042191114	BAD	BAD
0.0530902194121624	0.0985399376370343	0.180497745478761	0.0779254707744045	-0.993110943060251	0.963686794084301	-0.00137838353933166	0.041845876263747	0.0697425155243712	-0.0680592420139361	-0.0989447885516743	0.331438560147966	0.639928790921761	0.291617360836814	2.31949669447985	18.6391433869987	-4.58778300195524	-11.8209940876355	-18.7892089400693	-10.1093861951499	BAD	BAD
0.0534220028083701	0.0985562211467331	0.181275241059124	0.080839363633308	-0.989058361049533	0.969322152807824	-0.000642375295168985	0.0465052673214905	-0.100338644268034	0.0314357172308985	0.0126310357425063	0.319877969158591	0.721355730078672	0.414820328533008	2.31949669447985	18.6391433869987	-4.58778300195524	-11.8209940876355	-18.7892089400693	-10.1093861951499	BAD	BAD
0.0537132866689391	0.0979148595253044	0.174540937801066	0.0832588195984156	-0.989460084789439	0.971473715955025	0.00204208384026419	0.0400135732973273	0.0546182543598816	-0.0137088774679657	-0.0889112782059721	0.480784158057837	0.775725187623344	0.538017235417958	2.31949669447985	18.6391433869987	-4.58778300195524	-11.8209940876355	-18.7892089400693	-10.1093861951499	BAD	BAD
0.053334018079037	0.0965904782935826	0.176746377045621	0.0771991523124392	-0.988287340507852	0.973202524011749	0.00155301518958818	0.0424068741734043	0.0126349967742488	-0.0185310024885791	-0.0988382039394096	0.501225506988871	1.16585910078365	0.6335629	2.31844065111765	18.9779158313678	-4.17597216588608	-11.8209940876355	-18.7892089400693	-10.1093861951499	BAD	BAD
0.0528135494281653	0.0946666014323425	0.184593961816308	0.0826479027152524	-0.986394608548665	0.974717519341049	0.00236163877644686	0.0412094620314222	0.179593843467472	-0.0740639388373946	-0.0987934544872203	0.434840673070105	1.26937162614986	0.648023555894685	2.31835069447985	19.0067733869987	-4.14089300195525	-12.084788012493	-18.7899964554281	-10.0006039945192	BAD	BAD
0.0533043207182254	0.0923274528839156	0.180210779978557	0.0830600872725488	-0.988445290550418	0.972574558275758	0.00616831718947756	0.0404435006330742	0.136162453056348	0.0886907759147295	-0.0988522460655439	0.452630269743282	1.28489404139965	0.679427850794813	2.31835069447985	19.0067733869987	-4.14089300195525	-12.9330940876355	-18.7925289400693	-9.65078319514992	GOOD	BAD
0.0533497200604956	0.0898284456960985	0.181238671230947	0.078995365468443	-0.989566226095102	0.970055445431275	0.00472722382993353	0.0422459594220297	-0.041273894123716	-0.0101197553883481	-0.0987593958022862	0.155781457179203	1.16762116743397	0.649294818322231	2.31835069447985	19.0067733869987	-4.14089300195525	-12.9330940876355	-18.7925289400693	-9.65078319514992	GOOD	BAD
0.0529807377354016	0.0874305790694903	0.179103765916695	0.0759240801661453	-0.989649423047077	0.971294599325848	0.00244399433744311	0.0412782533899325	0.00372399644172158	-0.0744695395526388	-0.212452467630562	-0.0612409149550508	1.01917812352623	0.661788629403508	2.31835069447985	19.0067733869987	-4.14089300195525	-12.9330940876355	-18.7925289400693	-9.65078319514992	GOOD	GOOD
0.0534299540554165	0.0853472197225181	0.177974401089127	0.0816376567000426	-0.985071564208799	0.97198254067024	0.00761942824009283	0.0409369492047145	-0.108300110120482	0.0341406580973252	-0.0492904931771263	-0.220922880928605	0.865561598376124	0.58960497061774	2.64678360290387	19.9790417882586	-4.5608921971861	-12.9330940876355	-18.7925289400693	-9.65078319514992	GOOD	GOOD
0.0531889663755978	0.083721042503195	0.176060615449164	0.0797312933547561	-0.990653114970775	0.971884533847533	0.00273949223687585	0.0458936381961137	0.0584818276092028	0.0418072483230086	-0.209427017805724	-0.417435132889394	0.957777020255288	0.598287344909351	2.66903169447985	20.0449033869987	-4.58934300195525	-12.7168341673463	-18.7917709251509	-9.65339776798084	GOOD	GOOD
0.0527917791620127	0.082611302886307	0.178219124191189	0.0819173274502364	-0.990116349665745	0.968862111869598	0.0053293502185045	0.0444853952193021	0.0697193970164201	0.155125018553894	-0.105566425592911	-0.554258124699322	1.15109602195161	0.584739983779806	2.66903169447985	20.0449033869987	-4.58934300195525	-12.1856140876355	-18.7899089400693	-9.65982019514992	GOOD	GOOD
0.0529339475363969	0.0820028074211053	0.179403321942271	0.077904111712369	-0.982368373106864	0.968605916206148	0.00438773814017106	0.0438610674528021	0.011146098916126	-0.00853911085794613	-0.0408969089205858	-0.732634657513409	1.38564721091035	0.736578269785984	2.66903169447985	20.0449033869987	-4.58934300195525	-12.1856140876355	-18.7899089400693	-9.65982019514992	GOOD	GOOD
0.0533414998599179	0.0818391167417171	0.175713422100135	0.0794606374086748	-0.983253806174768	0.967459534611322	0.00285553383991436	0.0460163917958131	-0.109721524047091	-0.0182051325202504	-0.0376330564793452	-0.627354300479784	1.545772	0.674980207838085	2.66903169447985	20.0449033869987	-4.58934300195525	-12.1856140876355	-18.7899089400693	-9.65982019514992	GOOD	GOOD
0.0527225173644414	0.0820472159118331	0.179252428293555	0.0759158797919679	-0.988434003355875	0.968058497163747	0.00242920122656504	0.0396553708345329	0.0610213109012407	0.0390600972655591	-0.153668561716404	-0.462278403232531	1.50734467691844	0.6335629	2.33846147227844	19.0575877299157	-3.79776522558421	-12.1856140876355	-18.7899089400693	-9.65982019514992	GOOD	GOOD
0.0527374677775708	0.082544773169627	0.178437098641425	0.0813015867993685	-0.986785440342483	0.968690094822876	0.00246333818279631	0.0375611895325481	0.188153426934946	-0.0154259409911995	0.0151709806251133	-0.150315827085423	1.39006942121787	0.6335629	2.32183969447985	19.0079433869987	-3.75796300195525	-12.3132453260929	-18.7903563016639	-9.65827730989453	GOOD	GOOD
0.0532222057119308	0.0832522687096802	0.181693248877303	0.0806790028138586	-0.985345668268953	0.967833059053548	0.00426516532599655	0.0402973867237667	0.075009559459313	-0.0756636679080669	-0.0933809385692807	0.0155916688205658	1.35448273002555	0.547751724764524	2.32183969447985	19.0079433869987	-3.75796300195525	-12.5593540876355	-18.7912189400693	-9.65530219514992	GOOD	GOOD
0.0530079763078211	0.0841172766035766	0.180908313988659	0.0801553143432879	-0.984822155054018	0.967506883724347	0.00520493697895426	0.0434670887586504	-0.168378084960456	-0.020332950496015	0.0186402342232793	0.073417841304831	1.429706	0.3897104	2.32183969447985	19.0079433869987	-3.75796300195525	-12.5593540876355	-18.7912189400693	-9.65530219514992	GOOD	GOOD
0.0531482222149219	0.0851299174063991	0.175671758223894	0.0795874388363755	-0.987556089119314	0.970454085926247	0.00252554510216424	0.0441004027330151	-0.118108298252395	-0.0758530459148941	-0.0353725653687278	0.0570172070670742	1.40807136509985	0.321530619248948	2.32183969447985	19.0079433869987	-3.75796300195525	-12.5593540876355	-18.7912189400693	-9.65530219514992	GOOD	GOOD
0.0543508432869666	0.0862847304576761	0.174988227423455	0.0795648366965718	-0.989983212299427	0.971570472763675	0.00115711874949488	0.046527334560084	-0.0560588596409384	-0.0779044214231226	-0.0375614743705575	0.0578889917066601	1.35388114946366	0.206821	2.67421379210267	19.3638720316722	-3.75985876038227	-12.5593540876355	-18.7912189400693	-9.65530219514992	GOOD	GOOD
0.0536975841137627	0.0874746715835709	0.179679205567162	0.0829492605139424	-0.988192793683889	0.971546541839617	0.00101884067808636	0.0425683203668428	-0.234287413259566	-0.0195488579559966	-0.0375903065426962	-0.0190932499827834	1.305302221673	0.224336408502989	2.68615469447985	19.3759333869987	-3.75992300195524	-12.6163797027973	-18.7377660452044	-9.78271729564105	GOOD	GOOD
0.0538213357524781	0.0884229316320179	0.174728721696481	0.0730059761129426	-0.989608808511474	0.972886051580513	0.00559558434577185	0.0496386786361952	0.122027904900599	0.0991354120025149	0.0809791279076433	0.00531661199384499	1.26454579537525	0.3287472	2.68615469447985	19.3759333869987	-3.75992300195524	-12.9563140876355	-18.4191289400693	-10.5422491951499	GOOD	GOOD
0.0538805742969528	0.0887851356991955	0.177807816013532	0.0794549936863183	-0.992423228465487	0.968566440699703	0.00385557015248551	0.0434344595126234	0.0109758745020912	0.102314710933897	-0.213175598254295	-0.192569836162037	1.30409425237117	0.338773880658351	2.68615469447985	19.3759333869987	-3.75992300195524	-12.9563140876355	-18.4191289400693	-10.5422491951499	GOOD	GOOD
0.0537541316339659	0.0883639322915838	0.174992637045243	0.0838556185707758	-0.986765868429259	0.967512370439303	0.00517839047215089	0.0470927726898554	0.129377259600786	0.102298915586363	-0.0413542470889109	-0.356206526718011	1.2454576890027	0.368388979236822	2.68615469447985	19.3759333869987	-3.75992300195524	-12.9563140876355	-18.4191289400693	-10.5422491951499	GOOD	GOOD
0.0543307176852205	0.0872410572048433	0.179336149650873	0.0777920502425819	-0.988161555345651	0.965877542518118	0.00305738060619889	0.046437005485698	-0.294072175973636	0.0432039183685889	-0.0373866520866139	-0.174786015686014	1.197573	0.290382319953019	3.0577404074696	19.018934533781	-3.38593823780955	-12.9563140876355	-18.4191289400693	-10.5422491951499	GOOD	GOOD
0.0538909017918724	0.0857315985700352	0.17696646967002	0.0776547915528905	-0.993390053225115	0.964396082929591	-5.11830589682904e-05	0.0446740950598795	-0.0574952350590852	0.101186049333234	0.0225709305345244	-0.227187394897676	1.14076832918635	0.377775875230406	3.06439269447985	19.0125433869987	-3.37924300195525	-12.8813611406358	-18.4187530692561	-10.4560087693242	GOOD	GOOD
0.0535028182390421	0.0842219790511904	0.176970034163769	0.0757233523071541	-0.992059856849692	0.96616449127517	0.0021515383384751	0.0488636585925942	0.0685663790112541	-0.194923057399136	0.0838060977601497	-0.02798869	0.871514614611911	0.316179078170067	3.06439269447985	19.0125433869987	-3.37924300195525	-12.5734440876355	-18.4172089400693	-10.1017211951499	GOOD	GOOD
0.0539349585406209	0.0830114342015257	0.176442959322552	0.0814799627542507	-0.986250267719486	0.966170760661143	-0.00169482239332072	0.0474574014256318	0.00846013856847892	-0.0196569012277009	0.26566575913952	0.0122485520611793	0.758447528165759	0.2677841	3.06439269447985	19.0125433869987	-3.37924300195525	-12.5734440876355	-18.4172089400693	-10.1017211951499	GOOD	GOOD
0.0537682595863715	0.0822251842931556	0.173532760044539	0.0814788837880366	-0.984742606570361	0.968770337358162	0.00221607892869639	0.0455473146837057	-0.115185986064708	0.161193471660166	-0.0358539068600771	0.143716943138654	0.8493737	0.226257038769704	3.06439269447985	19.0125433869987	-3.37924300195525	-12.5734440876355	-18.4172089400693	-10.1017211951499	GOOD	GOOD
0.0533687326976778	0.081812960827519	0.181772866926978	0.0825923566328755	-0.987185873820277	0.968579639449991	0.00151913980052186	0.0487688908821377	-0.177669459943992	-0.0775482830595132	0.0840429256451085	0.0664476319398987	0.890714625926674	0.142798942805882	2.69578188245363	19.0108276747013	-3.37713826186948	-12.5734440876355	-18.4172089400693	-10.1017211951499	GOOD	GOOD
0.0542761455085384	0.0816427660500749	0.181303938976375	0.081129795288384	-0.990092232756412	0.968143704749648	0.00159998123269646	0.0431610429302686	-0.0539396090037713	-0.138258949703994	0.0842104501386903	-0.0586880870712818	1.023473	0.298523131073185	2.69486069447985	19.0108233869987	-3.37713300195524	-12.5722145620546	-18.510070346893	-10.1013808446212	GOOD	GOOD
0.0541818784057453	0.0816247395012523	0.180372183002026	0.0781856858182212	-0.989153678058263	0.968895776253421	-0.0018805462634975	0.0411308971535314	-0.115784087548597	-0.017333841367583	0.0236447975191569	-0.119842581503158	1.06844441922105	0.254062791375568	2.69486069447985	19.0108233869987	-3.37713300195524	-12.5684840876355	-18.7918189400693	-10.1003481951499	GOOD	GOOD
0.0539457538028306	0.0817429070689546	0.178905506700405	0.0776724877722998	-0.989114547130315	0.968033800126098	0.00127987334221778	0.0417221548369108	-0.116187114538836	0.160552884344123	0.144111170757692	-0.0945466246255262	1.21316747474813	0.406092243494528	2.69486069447985	19.0108233869987	-3.37713300195524	-12.5684840876355	-18.7918189400693	-10.1003481951499	GOOD	GOOD
0.0543373490877228	0.0820009160590285	0.177050182226488	0.0771899230721487	-0.984405670173335	0.968918571495617	0.0032816474258411	0.0483798206402594	-0.176573048063356	-0.0769555590657803	0.0225224950036986	-0.223813270352909	1.27180792818343	0.51875339751262	2.69479128499322	19.0108002107155	-3.38475093681161	-12.5684840876355	-18.7918189400693	-10.1003481951499	GOOD	GOOD
0.0536938233615191	0.0823955266396369	0.181228211635161	0.0816108015523779	-0.992444367325094	0.968017214169942	0.00352797873020983	0.0506084260650008	-0.0530245922627575	0.0420325317604109	-0.0354278961440697	-0.125776084751967	1.313639	0.676870903836669	2.68788269447985	19.0084933869987	-4.14299300195525	-12.5684840876355	-18.7918189400693	-10.1003481951499	GOOD	GOOD
0.0545273998292397	0.0829549162873313	0.177482363116824	0.0805855370913677	-0.98867959166792	0.964315770717536	0.00187901200598636	0.0482531676974494	0.010168691372332	0.0419813825325982	0.142066688349206	-0.2137543	1.24399552052338	0.596983129903932	2.68788269447985	19.0084933869987	-4.14299300195525	-12.5657449468514	-18.7916389308173	-9.9668275325679	GOOD	GOOD
0.0545996443796037	0.0837680983587672	0.181704141680867	0.0811332157464333	-0.992003398591855	0.963578681047345	0.00184582509567172	0.0505413191078127	0.134414143707723	0.0397513664127863	-0.0367055158739353	-0.2137543	0.973396803308211	0.492708695418963	2.68788269447985	19.0084933869987	-4.14299300195525	-12.5593540876355	-18.7912189400693	-9.65530219514992	GOOD	GOOD
0.053806165859239	0.0849414910205036	0.177862604509007	0.080556999574121	-0.990876390776102	0.965058773664172	0.00393898051893763	0.051437600870017	0.250395255329755	-0.0794071357910157	0.0231454148409798	-0.134271875482217	0.751930038081354	0.431110562854928	2.68788269447985	19.0084933869987	-4.14299300195525	-12.5593540876355	-18.7912189400693	-9.65530219514992	GOOD	GOOD
0.0537973193575848	0.086511713530648	0.177138521007927	0.0792567074329473	-0.98395489548504	0.966048927495679	0.00166713178477932	0.0494401849147216	0.00649341600090038	-0.132130536041857	0.0215660581330812	0.0749623389577884	0.829793005930295	0.329119602507461	2.67868197239715	19.0084795624012	-4.13331502963096	-12.5593540876355	-18.7912189400693	-9.65530219514992	GOOD	GOOD
0.0538434277053293	0.0883854345521371	0.183066993604358	0.0853409694442821	-0.989085135373503	0.967509367078148	0.00105427283910709	0.0474815377152814	-0.0538828610676568	0.100608233001413	-0.0412882039002483	0.07313072419269	0.828076407102342	0.290156655363336	2.32183969447985	19.0079433869987	-3.75796300195525	-12.5593540876355	-18.7912189400693	-9.65530219514992	GOOD	GOOD
0.0540004029230184	0.0903519593215542	0.178486212030495	0.0782315404751527	-0.988642533226404	0.969547845837644	0.00158822345942321	0.0483208338028198	-0.0519236417236205	0.0420553303644736	-0.154052381843228	-0.133527479442864	0.716151887338602	0.407731896207838	2.32183969447985	19.0079433869987	-3.75796300195525	-12.6941982668151	-18.7918951508563	-9.81045312514086	GOOD	BAD
0.0541107520556419	0.0921537615251848	0.180233303673326	0.0805545737931862	-0.988115325970964	0.974447869249971	0.00208849291932156	0.0463530734621097	0.00388727079040468	0.0399874905089383	0.0229918569853068	-0.0565867620933401	1.08593533644612	0.3287472	2.32183969447985	19.0079433869987	-3.75796300195525	-12.9422240876355	-18.7931389400693	-10.0958301951499	GOOD	BAD
0.0531265938890959	0.0935596163581819	0.177037974658667	0.0786516001661832	-0.986913434724981	0.97620728120374	0.00323239655321512	0.0402273730196844	-0.108808066501201	-0.0113647778128822	0.0229835019238487	0.2196988	1.95017145778171	0.3287472	2.32183969447985	19.0079433869987	-3.75796300195525	-12.9422240876355	-18.7931389400693	-10.0958301951499	BAD	BAD
0.0541637162153552	0.0944063573571452	0.178752084386368	0.0795912803315292	-0.991724959808795	0.971708462481114	0.00409519353850366	0.0450142917845198	0.0576598476619756	0.164723704468803	0.0254624692797607	0.10572648615658	2.40771873771559	0.310045929242476	2.32162959764073	19.0226964869341	-3.75795736285298	-12.9422240876355	-18.7931389400693	-10.0958301951499	BAD	BAD
0.054001496221479	0.0946080296899287	0.176150957799431	0.0786171711002239	-0.984971847307212	0.966617723519184	-0.000974300628474673	0.0559017171298713	-0.228892623478356	0.217161240404884	0.0733167418024389	-0.0271031574689804	1.90066120860405	0.329183116183465	2.31662369447985	19.3742133869987	-3.75782300195524	-12.9422240876355	-18.7931389400693	-10.0958301951499	BAD	BAD
0.0540135197957039	0.094159591764725	0.179411039549708	0.0789665792988723	-0.989138279213783	0.967875503736398	0.00157420028516012	0.056703312374264	0.0139486158559824	0.0965475566146911	-0.151367531727673	0.648190621507278	0.657709685443831	0.63808510777188	2.31662369447985	19.3742133869987	-3.75782300195524	-12.9414587430462	-18.8509425159943	-10.0956183366578	BAD	BAD
0.0539886940268513	0.0931507161352923	0.179741971026264	0.0753703346552221	-0.988679525332602	0.970486745215227	-0.000635675333897444	0.0510317586781865	0.119862735666652	-0.0241009727747546	0.0229985995477598	0.240825896771402	1.36006276735773	0.278543238771229	2.31662369447985	19.3742133869987	-3.75782300195524	-12.9372640876355	-19.1677489400693	-10.0944571951499	GOOD	BAD
0.0536584930675601	0.0917589728821671	0.176284514591296	0.0779159109313877	-0.979619276714692	0.971372788209461	-0.0013933832556682	0.0484844722633499	-0.112428800248918	-0.135184028016112	0.0229504204926231	-0.0745332844577665	2.1943024463536	0.00257415516491489	2.31662369447985	19.3742133869987	-3.75782300195524	-12.9372640876355	-19.1677489400693	-10.0944571951499	GOOD	BAD
0.0530822487694827	0.0902192888941807	0.180314580166747	0.0835005746565742	-0.990515312644539	0.970432287006518	0.00082697068418204	0.0532565982042354	-0.0467867223811943	-0.0715678743903952	0.01952843380763	-0.642736443157233	2.16678995366598	-0.0866824261604524	2.33718179865331	19.3539619995352	-3.77915141415398	-12.9372640876355	-19.1677489400693	-10.0944571951499	GOOD	GOOD
0.0528759188978673	0.0888092939404685	0.180454615613025	0.0823808088401983	-0.989988948062323	0.965195807317802	0.00234654304343309	0.0508167475742938	0.0629813554820552	0.0314850444575472	-0.0309494075593561	-0.919168518006681	1.69944346338283	-0.0131339204890248	2.68788269447985	19.0084933869987	-4.14299300195525	-12.9372640876355	-19.1677489400693	-10.0944571951499	GOOD	GOOD
0.0537142789728589	0.0878275538776572	0.17517081936496	0.0789871259690423	-0.988713690157052	0.967875069453924	0.0039751984702826	0.0476116728763922	-0.0459559381468519	-0.127178027976197	0.0763900066187365	-0.967600959972248	1.11557660217322	0.0974812493038848	2.68788269447985	19.0084933869987	-4.14299300195525	-13.0145943421955	-19.0132081787736	-10.0022059487408	GOOD	GOOD
0.0532670942901326	0.0875141096258008	0.178124078793558	0.0777598689377546	-0.989885909355767	0.966094559039952	0.00345070218538411	0.0445983051274902	0.0663443377529237	0.0421663860427709	-0.0339855683012618	-0.663626383429707	1.0738123653783	0.0797567981544819	2.68788269447985	19.0084933869987	-4.14299300195525	-13.3118140876355	-18.4192289400693	-9.64763719514992	GOOD	GOOD
0.0530922253286989	0.0879569681336249	0.180673058893046	0.0790297124350351	-0.986804892862874	0.964614722363997	0.00062485687947627	0.046603630497952	-7.34904836651703e-05	0.0461411142471529	0.0189072364064876	-0.219379842532933	1.22922561034784	-0.145101626820884	2.66304378842621	19.0084560651586	-4.11686567812216	-13.3118140876355	-18.4192289400693	-9.64763719514992	GOOD	GOOD
0.0531052386251878	0.0890643426713084	0.178024877623888	0.0773778958101894	-0.987802449089338	0.961338115429365	-0.00175226867927982	0.0488990722319866	-0.0936174519179595	0.08937240148057	-0.0335279579482232	0.0308887524163018	1.00159005473702	-0.0255373840797039	2.32183969447985	19.0079433869987	-3.75796300195525	-13.3118140876355	-18.4192289400693	-9.64763719514992	GOOD	GOOD
0.0531725481893493	0.0906119116556704	0.179137379625859	0.0800815344314986	-0.988910928193897	0.959198641014208	0.00187052025016264	0.0510653846214125	0.184996905400723	-0.0781583193621942	0.0185557249672628	0.357973107393705	0.444016094604071	0.25219878799213	2.32183969447985	19.0079433869987	-3.75796300195525	-13.3118140876355	-18.4192289400693	-9.64763719514992	GOOD	BAD
0.0534844777608777	0.09232064854475	0.181877451883344	0.0798563235274201	-0.986480601257168	0.961905079791216	0.00603916549056311	0.051448107972374	0.0606667769994228	-0.0641783432375017	-0.0284392043936486	0.825031922330819	0.09494229	0.342418044137695	2.32183969447985	19.0079433869987	-3.75796300195525	-13.2162438588352	-18.5159162537161	-9.76353293788293	GOOD	BAD
0.0532737172401887	0.0939266842343054	0.176532106666615	0.0817913886800127	-0.988779055711106	0.968762595720177	0.00413830853575281	0.0475749379687091	-0.0487798210286176	0.0975622543799347	0.0792278895560135	0.929447059925264	0.141775701869919	0.206821	2.32183969447985	19.0079433869987	-3.75796300195525	-12.9422240876355	-18.7931389400693	-10.0958301951499	BAD	BAD
0.0533504940329169	0.0952266374464218	0.178352438253285	0.0793628043073114	-0.985074367227134	0.968663177064929	0.00247249050539315	0.0489455248597985	0.00297737797627189	0.0572685732134371	0.033303983233429	0.769713652986995	0.236612801032246	0.172754713258353	2.32198304171369	18.9774445406751	-3.78975919469744	-12.9422240876355	-18.7931389400693	-10.0958301951499	BAD	BAD
0.053314119481423	0.0961011610977826	0.182601028344199	0.0817760202417673	-0.98357732239333	0.967690878189416	0.00512618826779015	0.0470620120009135	-0.0485797465163022	0.207009297835914	0.139678631105771	0.483543031765053	0.10251329993302	0.102564656310083	2.32356669447985	18.6405033869987	-4.14103300195524	-12.9422240876355	-18.7931389400693	-10.0958301951499	BAD	BAD
0.0532883725403907	0.0965327304589895	0.180058797663914	0.0782303288271898	-0.990948140181371	0.967802207554375	0.000222119482608972	0.0431785640777601	0.00799347838043506	0.0527760558766678	0.0838508822636532	0.1453185663242	-0.177969718733083	0.164164970304098	2.32356669447985	18.6405033869987	-4.14103300195524	-12.9422240876355	-18.7931389400693	-10.0958301951499	BAD	BAD
0.0527053963415206	0.0966060549377752	0.176859266000822	0.0785730628053814	-0.989161656995455	0.969431848531585	-0.00023511307209863	0.0462565645441651	0.00804194354453647	0.15676841513828	0.0725315750004529	-0.0472276443118601	-0.633576530683884	0.131056694060482	2.32356669447985	18.6405033869987	-4.14103300195524	-12.9422240876355	-18.7931389400693	-10.0958301951499	BAD	BAD
0.0530324515869228	0.0964711533911879	0.175775299658947	0.0784260595102645	-0.984691833254224	0.965606713744429	-0.00260728179348666	0.0480538406275439	-0.00368816335904937	0.0849582177360437	-0.0265681995960833	-0.109796446587991	-0.814951669010791	-0.0957655290138227	2.32356669447985	18.6405033869987	-4.14103300195524	-12.9422240876355	-18.7931389400693	-10.0958301951499	BAD	BAD
0.0528288643927079	0.096297478344288	0.173859514006705	0.0811485758216645	-0.984438815791711	0.965423978182587	0.0013181226855096	0.0508635888227412	-0.115763255635454	-0.0546624892688182	0.0777178265225073	-0.1518324	-0.75631212203182	-0.179490934172126	2.35947823684288	18.7127616359168	-4.06608195387779	-12.9422240876355	-18.7931389400693	-10.0958301951499	BAD	BAD
0.0523403228044923	0.0962345973516523	0.177144732621139	0.0781378200151666	-0.990331058848086	0.964164664880458	-7.40290524161675e-05	0.054188024462055	-0.0968789187062914	0.131806343484715	0.0227409120816452	-0.0671248387783981	-0.757216279218372	-0.1396926874042	2.68964369447985	19.3770933869987	-3.37699300195525	-12.9422240876355	-18.7931389400693	-10.0958301951499	BAD	BAD
0.052181380591135	0.0963433226964053	0.178722377451358	0.0778018592740817	-0.987931410491978	0.963698944279653	-0.00150553247079433	0.052497953915879	0.0508772928981379	-0.125688853664015	0.0163987830514357	0.117676917951886	-0.85404011827368	-0.155469062256478	2.68964369447985	19.3770933869987	-3.37699300195525	-12.9422240876355	-18.7931389400693	-10.0958301951499	BAD	BAD
0.0524561832180615	0.0965101029714936	0.177112505112917	0.0760733325610974	-0.986452116549808	0.96485585557067	0.00115920907492473	0.0519343585780728	-0.11564195379827	-0.0308000389199143	-0.0251272946082331	0.157777	-0.8916219	-0.0812676107378354	2.68964369447985	19.3770933869987	-3.37699300195525	-12.9473360795652	-18.6574443977258	-10.2577954417969	BAD	BAD
0.0526499868612554	0.0964329563379448	0.17794667976645	0.0867749758770599	-0.991616127007374	0.967520147672059	-0.00188025739594427	0.0494489322544384	-0.108769166012384	-0.124876364621071	0.0567711008238516	0.157777	-0.978267922027738	-0.13620270401438	2.68964369447985	19.3770933869987	-3.37699300195525	-12.9563140876355	-18.4191289400693	-10.5422491951499	BAD	BAD
0.052759085765318	0.0957218911692088	0.179350830668729	0.0813642760796128	-0.989330812056597	0.968771333143036	-0.00158392376184169	0.0515974524744423	-0.0466292574968078	-0.00432800123946866	-0.153171519379127	0.0817460410696717	-1.123755	-0.0605678200662826	2.68836124146867	19.4113940507591	-3.46370607646136	-12.9563140876355	-18.4191289400693	-10.5422491951499	BAD	BAD
0.0524982323076431	0.0940533448624683	0.179085867854153	0.0797451463539054	-0.989989848095516	0.967591236503532	-0.000829471957544061	0.0486214490254614	0.00111397149494281	0.0952898068884099	-0.0848475326840579	-0.0809875436211951	-1.20738162348857	0.0327164392114081	2.67831869447985	19.6799933869987	-4.14273300195524	-12.9563140876355	-18.4191289400693	-10.5422491951499	BAD	BAD
0.0524069838897346	0.0913080255685745	0.177376308077641	0.0806193484187299	-0.982687556257073	0.968003709193733	0.000714099180743205	0.0576435942606665	-0.0462980215058533	0.0278198054600752	0.0156804859522898	-0.02798869	-1.75790704485918	0.0754717900712925	2.67831869447985	19.6799933869987	-4.14273300195524	-12.9563140876355	-18.4191289400693	-10.5422491951499	GOOD	BAD
0.0526640059003315	0.0876761798857644	0.179683890940013	0.0806842603106878	-0.988935288111637	0.963484321039886	0.00631945038193754	0.0517413730060194	0.00825134197390761	-0.0780633433182071	-0.0230719781248953	0.0230841088022228	-2.03313888991019	0.00381875835146602	2.67831869447985	19.6799933869987	-4.14273300195524	-13.012499060811	-18.6045327531958	-10.3939957572696	GOOD	BAD
0.0527389360404563	0.0836710579735884	0.175183387455815	0.0778011535878412	-0.989955300656398	0.967792860853456	0.00240569188125497	0.0465126842630761	0.0082970576111798	-0.0780217961215034	0.0686009717250243	0.216457456455469	-1.92604053369589	-0.119379450740843	2.67831869447985	19.6799933869987	-4.14273300195524	-13.2969140876355	-19.5430689400693	-9.64351919514992	GOOD	GOOD
0.0523104437363207	0.0799603118645154	0.176433476061835	0.0791470205575382	-0.983303183490142	0.974433771438822	0.00655236024192262	0.0513520818421819	0.0162964096140869	-0.062515590653266	-0.0379126931342157	-0.0668986420343331	-1.93210295593638	-0.197265281863966	2.68112025148961	19.5466702787081	-4.04417248036818	-13.2969140876355	-19.5430689400693	-9.64351919514992	GOOD	GOOD
0.0524807517881223	0.0771207780629446	0.176337449053363	0.079842285807523	-0.989334017528717	0.97317300857872	0.00644490621725694	0.0523767270821372	0.0375958853763203	0.00257171005640718	-0.0218585963944532	0.0217830974151207	-2.15696496218012	-0.0740707340808466	2.70007669447985	18.6445533869987	-3.37727300195525	-13.2969140876355	-19.5430689400693	-9.64351919514992	GOOD	GOOD
0.0530024646327822	0.0755220662176075	0.178808415244203	0.0812440466664759	-0.987925099424627	0.971200985705608	0.0045015272783283	0.0481865692029962	-0.144194789455292	-0.201565408397913	0.108628283631418	-0.0535856424534709	-2.07433469831726	-0.00126906941922873	2.70007669447985	18.6445533869987	-3.37727300195525	-13.2969140876355	-19.5430689400693	-9.64351919514992	GOOD	GOOD
0.0530061906273942	0.0753308775123781	0.178268005397177	0.0793309839081435	-0.989408329709316	0.969926962111123	0.00313354168533825	0.0457696380577727	0.0616252931087724	0.154117030059434	0.224732046037099	-0.219051476620777	-1.96141800670673	-0.09799469	2.70007669447985	18.6445533869987	-3.37727300195525	-13.1376883063675	-19.4612990686517	-9.74240314047093	GOOD	GOOD
0.0528223626598553	0.0765252456455389	0.177550469202376	0.0807152645235747	-0.988278832848719	0.964823501720586	-0.00195674152172074	0.0415135744257332	0.0169099070852192	0.0767685514412949	-0.0207941358072814	-0.447353679922928	-2.11830225948541	-0.111864694004272	2.70007669447985	18.6445533869987	-3.37727300195525	-12.5635240876355	-19.1664389400693	-10.0989761951499	GOOD	GOOD
0.0535913914290493	0.0789129400045495	0.17788022641829	0.0808852592684395	-0.988441610642172	0.962268064732279	-0.00192673532787625	0.044028568403956	0.0559646484957009	-0.0573818471183377	0.0767927384551513	-0.325837888823581	-2.43912874330016	-0.1589578	2.65813585581445	18.6021894732963	-3.37704736193552	-12.5635240876355	-19.1664389400693	-10.0989761951499	GOOD	GOOD
0.0537132327636859	0.0821755490405575	0.174456065712383	0.0761221180467245	-0.983829657581915	0.960657945482747	-0.000259607573945374	0.0478840574052515	-0.0434833405942379	0.0872824191962258	0.027935837143256	-0.0283839122275765	-2.79193094045616	-0.219531809888546	2.36580958980414	18.3069143881938	-3.37547465841967	-12.5635240876355	-19.1664389400693	-10.0989761951499	GOOD	GOOD
0.0537258656617941	0.0859215206382711	0.175295256386423	0.0818080485069399	-0.988066319329656	0.964117348933837	0.000768419334082254	0.0480573569193118	0.00204761869395466	0.0480698313349717	-0.0318755150414192	0.157777	-2.93780221565422	-0.339701203861154	2.33576169447985	18.2765633869987	-3.37531300195525	-12.5635240876355	-19.1664389400693	-10.0989761951499	GOOD	GOOD
0.053660786015712	0.0897271339249812	0.174544542484625	0.0807275181547989	-0.992080201977486	0.968979548811062	0.00138536530282243	0.052434385465431	0.00813202146633402	0.0962406150278734	0.0720362019284559	0.157777	-2.88707476483767	-0.142545341086023	2.33576169447985	18.2765633869987	-3.37531300195525	-12.6679354921817	-19.0661008267867	-10.2179445680979	GOOD	BAD
0.0538552570715518	0.0931749824015776	0.178924886785926	0.0797162372679498	-0.988135033259499	0.970942167428374	0.000148945555535308	0.0475255742323099	0.0641935527984516	0.265430781024691	0.0286361909225019	0.123146564422666	-2.61638923512312	-0.0468533390549151	2.33576169447985	18.2765633869987	-3.37531300195525	-12.9513540876355	-18.7937389400693	-10.5408771951499	GOOD	BAD
0.0536588227964349	0.0959242146310337	0.17802955706822	0.0800585782878677	-0.990298291117724	0.974582436636948	-0.00165734385230119	0.043983123337694	-0.0425785085208496	0.00913813958295224	-0.0878448736588515	0.0339332	-2.54091362429382	0.0495242815945254	2.33576169447985	18.2765633869987	-3.37531300195525	-12.9513540876355	-18.7937389400693	-10.5408771951499	BAD	BAD
0.0539657359484772	0.0977920188081144	0.179686849641028	0.079242144679922	-0.991021117098139	0.97464422852834	0.000588648018463145	0.0453342535368921	-0.0537110966365133	-0.0181977607643842	-0.0988821651068712	0.0525416245223899	-2.3713189015559	0.0362496768964177	2.32942814758366	18.9457723001909	-3.02579132769105	-12.9513540876355	-18.7937389400693	-10.5408771951499	BAD	BAD
0.0546947676611226	0.0987871202931406	0.179052687908292	0.077341489280485	-0.983147565951776	0.97744787760377	0.0017453158201399	0.0470154029431869	0.0597119072663788	0.0368542480794697	-0.154537124527278	-0.0196588328429916	-2.13226525833467	0.187866747288277	2.32881769447985	19.0102733869987	-2.99210300195524	-12.9513540876355	-18.7937389400693	-10.5408771951499	BAD	BAD
0.0538423821968046	0.0990914461037535	0.176669560828313	0.078492520436803	-0.988128724032923	0.975969296186082	-0.00197496939268568	0.0438077605253853	-0.100422578204284	-0.178730421109963	0.00821464723098301	-0.355273224706211	-1.99633642607388	0.126266656414364	2.32881769447985	19.0102733869987	-2.99210300195524	-13.0685254070526	-18.7939638925489	-10.3964040360034	BAD	BAD
0.0551078123924437	0.0989950006865947	0.178251393233468	0.0799848499844898	-0.987750456385827	0.974350533284461	-0.00208166725313797	0.0442930045379764	-0.0015392439843648	-0.0323339681987104	-0.0890992149161117	-0.626095096242254	-1.9744658567939	0.125351013639123	2.32881769447985	19.0102733869987	-2.99210300195524	-13.3159640876355	-18.7944389400693	-10.0913101951499	BAD	BAD
0.0553834358135961	0.0987818457509957	0.176981592784636	0.0836891989075142	-0.989406156725901	0.970665067375259	0.00499467778534088	0.0465893561137103	0.00824155811951519	0.037399413191322	-0.0423472582245383	-0.854163434959513	-2.14849254976752	0.185958807171565	2.32881769447985	19.0102733869987	-2.99210300195524	-13.3159640876355	-18.7944389400693	-10.0913101951499	BAD	BAD
0.0551205435359137	0.0986309731203358	0.175985458839359	0.0821605518478861	-0.989560909700321	0.970151037352811	0.0025868095126396	0.0466415142700285	-0.049163957824018	0.153406162503652	0.0752553148350904	-0.894895	-2.02845526706959	0.102859448494908	2.32074563190652	19.3487882095949	-3.34701970680756	-13.3159640876355	-18.7944389400693	-10.0913101951499	BAD	BAD
0.0557925813087409	0.098592758805506	0.179621947887643	0.0779930975090536	-0.988735716393352	0.973226251779396	0.000352416949944646	0.0453532668327307	-0.111282005689223	-0.061538599381042	0.0840651367384326	-0.894895	-1.73068127023392	0.02393157	2.32011169447985	19.3753733869987	-3.37489300195524	-13.3159640876355	-18.7944389400693	-10.0913101951499	BAD	BAD
0.0548788332726739	0.0986204984474059	0.181244765468277	0.0795322943439405	-0.988215119521749	0.973038815594627	0.00278692348454131	0.0462023094837581	-0.0577918974040432	-0.190374641114198	-0.029686360828476	-0.918023211361008	-1.38525089354066	0.00116146514422824	2.32011169447985	19.3753733869987	-3.37489300195524	-13.3178204132725	-18.6545197958255	-10.0918233926198	BAD	BAD
0.0556085906635173	0.0986214812398758	0.17999827788758	0.0773594414724877	-0.988647419838887	0.970192517654513	-0.000271725304157634	0.0452808084170236	0.0624054193750664	0.139473172615581	-0.0378003690474676	-0.918778587850686	-1.239821	-0.0557562473966072	2.32011169447985	19.3753733869987	-3.37489300195524	-13.3209340876355	-18.4198289400693	-10.0926841951499	BAD	BAD
0.0551267749666603	0.0985074120374765	0.174392640966689	0.0793944423522366	-0.984542948178269	0.968314110206476	-0.00214721379261334	0.0418260655890414	0.0702141982487753	-0.0637181404257255	-0.0378078910900497	-0.82403424646675	-1.24819855770406	-0.09799469	2.32011169447985	19.3753733869987	-3.37489300195524	-13.3209340876355	-18.4198289400693	-10.0926841951499	BAD	BAD
0.0554010713109585	0.0982200153608684	0.180014680452061	0.078264895066161	-0.988874306958558	0.970729642011089	-0.00132043212768106	0.0376644279473069	-0.105036191205909	-0.0215831486252311	-0.037944088864948	-0.732713426680468	-1.26192387184902	-0.116866815989798	2.3217406908552	19.0289948348028	-3.73601547967799	-13.3209340876355	-18.4198289400693	-10.0926841951499	BAD	BAD
0.0554939376543428	0.0977403587092866	0.177510773172552	0.0841378009669079	-0.989525378599811	0.967791543835459	-0.00186074534269666	0.0386814334568181	0.00143157205500525	-0.0749214214816022	-0.0379253383785277	-0.502907860739144	-1.08489316041955	-0.199781781470391	2.32183969447985	19.0079433869987	-3.75796300195525	-13.3209340876355	-18.4198289400693	-10.0926841951499	BAD	BAD
0.0552756048312266	0.0971018624150214	0.173753914690315	0.0770149706100256	-0.98868444403258	0.964702967761941	-0.00158535940239529	0.0341718783124421	0.00823268400559424	0.0359757251431976	-0.327012759969578	-0.38864556589031	-1.21236245110797	-0.130112871748381	2.32183969447985	19.0079433869987	-3.75796300195525	-13.2544268108613	-18.4853878941306	-10.0932366809378	BAD	BAD
0.0555320806687817	0.0963822389717963	0.174438205320511	0.0794147694281601	-0.989989900279383	0.963060937174435	0.00129666412047159	0.037605042729543	0.125917376396062	0.0420513932767777	0.0635287661663789	-0.32607577877382	-1.355887	-0.269540172029833	2.32183969447985	19.0079433869987	-3.75796300195525	-12.9422240876355	-18.7931389400693	-10.0958301951499	BAD	BAD
0.0556597151215699	0.0956620493069781	0.175890190490347	0.0805042313754641	-0.987300516862954	0.96844220773021	0.000545824823627545	0.0397367302991778	-0.0455623234422215	-0.0726812335895365	0.025811256683791	-0.251344454087849	-1.42429828846669	-0.255853408618323	2.32183969447985	19.0079433869987	-3.75796300195525	-12.9422240876355	-18.7931389400693	-10.0958301951499	BAD	BAD
0.0552758143538706	0.0949960359438312	0.176914318368671	0.0800930587012863	-0.98533714299261	0.968836565341973	0.00227894614079947	0.0437792456883647	-0.0539693959473894	-0.078089074856774	0.023043034347924	-0.177456100054571	-1.71609422349659	-0.364969866092445	2.31684377989449	19.358758884541	-3.75782890915579	-12.9422240876355	-18.7931389400693	-10.0958301951499	BAD	BAD
0.0559692734346711	0.0944269263187739	0.173678492136583	0.0753530460735994	-0.99314644847322	0.967323905257076	0.00350285529941105	0.0381026888670387	-0.173014543909065	0.0373898342613845	-0.0355468798738565	-0.262219016478154	-1.76212	-0.233169733942095	2.31662369447985	19.3742133869987	-3.75782300195524	-12.9422240876355	-18.7931389400693	-10.0958301951499	GOOD	BAD
0.0559052326059985	0.0940100204240307	0.177793200640811	0.0785021820736262	-0.986038895702994	0.967840884185014	0.00422476909562922	0.0417085433905758	0.0610596967486889	0.0999556870816897	0.020802793586413	-0.199652790604096	-1.80176766398185	-0.294767261328277	2.31662369447985	19.3742133869987	-3.75782300195524	-13.0263910278882	-18.7079882037672	-9.99376294914038	GOOD	BAD
0.0562400015084307	0.0938181435268956	0.181691099636597	0.0815176020054578	-0.985757986133481	0.968356119525762	0.000931071657078165	0.039198599295839	0.189747886145945	-0.0721618662925149	-0.0359717082628394	-0.196081784499313	-1.89474862311155	-0.356368608700153	2.31662369447985	19.3742133869987	-3.75782300195524	-13.3118140876355	-18.4192289400693	-9.64763719514992	GOOD	GOOD
0.0560106440482944	0.0939227248499375	0.17758758769821	0.0796531867216184	-0.984812918481828	0.968505479953233	-0.000801743361092568	0.038761048990842	0.0134522099762708	0.0968717820687962	0.0802267080405829	-0.291413009515038	-1.83426085689968	-0.387653646808675	2.31662369447985	19.3742133869987	-3.75782300195524	-13.3118140876355	-18.4192289400693	-9.64763719514992	GOOD	GOOD
0.055985622099995	0.0943457629104321	0.174970887166958	0.0824195341267945	-0.993168462836683	0.967277956630149	-0.000255459797617167	0.0406311210696601	-0.112751635228734	0.102249831381087	0.0244711147330807	-0.215990571375572	-2.02222058692935	-0.3418472	2.31830405306216	19.0166969090105	-4.1305473575587	-13.3118140876355	-18.4192289400693	-9.64763719514992	GOOD	GOOD
0.0562747452709306	0.0950012497002071	0.179751181595031	0.0778152803319087	-0.992546529490647	0.966187140235916	-0.00104121551817017	0.0353089380695401	0.065277007458512	-0.0736619396603985	0.0227563677702396	-0.282705872409498	-1.98313834357275	-0.391135256257401	2.31835069447985	19.0067733869987	-4.14089300195525	-13.3118140876355	-18.4192289400693	-9.64763719514992	GOOD	GOOD
0.0562771930547077	0.0956690171315694	0.179464205719383	0.0771950019434102	-0.984042467029659	0.967249364770372	0.00259552964957686	0.0400316468552519	-0.112277099810298	-0.0191293702228387	0.142066296486806	0.0166003197411921	-2.04534143724929	-0.47354307101041	2.31835069447985	19.0067733869987	-4.14089300195525	-13.2083602167208	-18.5238920447899	-9.77309324311351	GOOD	BAD
0.0565312623555741	0.0960249953754622	0.180368674333734	0.0786439921365866	-0.987162131113646	0.967971373215665	0.00156637488902733	0.0400069732075869	0.00549034292445438	-0.253976449393972	0.144557103298283	-0.0100119768307729	-1.8613382811182	-0.377243957477608	2.31835069447985	19.0067733869987	-4.14089300195525	-12.9422240876355	-18.7931389400693	-10.0958301951499	GOOD	BAD
0.0558367308462382	0.095715022599291	0.176978503579372	0.0791048221513452	-0.990987069832034	0.968536568814082	0.00295170906636418	0.0428975258404738	0.0687264092383621	0.0377458085094757	0.0845283866915911	0.145663962505916	-1.85505757649466	-0.427106553046876	2.31835069447985	19.0067733869987	-4.14089300195525	-12.9422240876355	-18.7931389400693	-10.0958301951499	BAD	BAD
0.0562682255876561	0.0944387660072402	0.175463638072036	0.0814897793186696	-0.988153842577202	0.967404124629846	-0.00138477309185732	0.044604918634923	0.069642715181089	-0.195199834930285	0.0835325231701701	0.347664645609662	-1.88204916752014	-0.417720404755883	1.9618215690197	18.6443226452269	-3.76058749516568	-12.9422240876355	-18.7931389400693	-10.0958301951499	GOOD	BAD
0.0556483607876401	0.0920433560636296	0.177853827418869	0.0825244451518924	-0.988126433095551	0.970238517748717	2.81006889315044e-06	0.041071940181008	0.0696523026673928	0.0403451236566454	0.083484413817382	0.159954863825695	-1.66879992898603	-0.487668182047632	1.95752369447985	18.6399533869987	-3.75600300195524	-12.9422240876355	-18.7931389400693	-10.0958301951499	GOOD	BAD
0.0561620768851168	0.0886306907844005	0.178836214747298	0.0820703010871729	-0.99053176627803	0.97034046301968	0.000212954007320961	0.037332116156774	0.00806400855486959	0.0426631413137853	-0.0376095309583532	-0.0483053559353751	-1.54902806592963	-0.220160159654715	1.95752369447985	18.6399533869987	-3.75600300195524	-12.9365962561014	-18.7927637513003	-9.82140584068116	GOOD	GOOD
0.0551288523339835	0.0845984190432565	0.178900455410145	0.079144926807258	-0.988655767518157	0.973285302981674	-0.00119976573370629	0.0349891802361959	-0.0540230694228342	0.162551564120319	-0.0383162942871545	-0.2137543	-1.60472677055451	-0.0771193614483598	1.95752369447985	18.6399533869987	-3.75600300195524	-12.9252740876355	-18.7920089400693	-9.26931419514992	GOOD	GOOD
0.0559922074779241	0.0805476377477154	0.178842613224456	0.0815815020145207	-0.991510554854589	0.973871529039127	-0.00179258059574023	0.0332878508331393	0.193547535952107	0.102561484003751	-0.220869421746821	-0.104500998033745	-1.22961488728144	-0.058543903232941	1.95791025329587	18.640342596371	-3.75580288495686	-12.9252740876355	-18.7920089400693	-9.26931419514992	GOOD	GOOD
0.0567124106380039	0.0771217210317944	0.180366348737722	0.0801170978769194	-0.984815249064331	0.970457195432086	0.00194541356886636	0.0360109720266964	0.00794968067832551	-0.0768195151284059	0.0224659613384267	0.230840014480158	-0.828367951183459	-0.0536963836889446	2.68964369447985	19.3770933869987	-3.37699300195525	-12.9252740876355	-18.7920089400693	-9.26931419514992	GOOD	GOOD
0.0562594883907089	0.074846490785562	0.175999195310403	0.0771665586064212	-0.989128593389202	0.967782134174788	0.00547600136661554	0.036695706699635	0.0692919896621906	0.161553880630463	-0.0985068153273144	0.4673864	-0.760898866295127	-0.0444182098025868	2.68964369447985	19.3770933869987	-3.37699300195525	-12.9252740876355	-18.7920089400693	-9.26931419514992	GOOD	GOOD
0.0564986175300411	0.0739853203165115	0.176896878569812	0.0810745443955804	-0.988601867163508	0.969812759919774	0.00244764861068624	0.0373080782952702	0.00656750066181737	-0.0162752684305777	-0.0366569788921725	0.410296811213959	-0.88709296609938	-0.1589578	2.68964369447985	19.3770933869987	-3.37699300195525	-13.0416593954138	-18.677286235642	-9.26834705785865	GOOD	GOOD
0.0559314986758216	0.0744621288930987	0.175005376397762	0.082947024555163	-0.987082766325322	0.970327411030615	0.0033638623248652	0.0424040765257144	-0.114517474945448	0.102631162529395	0.0840111703743358	0.2816207	-1.02446831030967	-0.176585214759664	2.68964369447985	19.3770933869987	-3.37699300195525	-13.3039840876355	-18.4187089400693	-9.26616719514992	GOOD	GOOD
0.0555971204781173	0.0758814819486121	0.179862276487665	0.081082318846433	-0.982912830190323	0.971080996901982	0.00479220413016923	0.0361384600828571	0.00399059091212829	0.101651040993415	0.0811681883015124	0.2816207	-1.0877746031053	-0.31868099210098	2.67802733967166	19.3770394754335	-3.37692698779383	-13.3039840876355	-18.4187089400693	-9.26616719514992	GOOD	GOOD
0.055823218566457	0.07761044788688	0.17791083040473	0.0805330663312562	-0.986248639998668	0.971155212016002	0.00318259719807055	0.041484271621756	-0.238679029219782	0.0424070293002967	-0.0963435378693578	0.2816207	-0.834030310045267	-0.575152643022986	1.95057969447985	19.3736633869987	-3.37279300195524	-13.3039840876355	-18.4187089400693	-9.26616719514992	GOOD	GOOD
0.0558643786187281	0.0789211773026148	0.177466647134215	0.0781260246714013	-0.987719500083974	0.970764768692769	0.00328381637745143	0.0366913233090124	-0.17374735676349	0.0437523675653287	0.0259324721918228	0.270730441024522	-0.5434228	-0.797387380482514	1.95057969447985	19.3736633869987	-3.37279300195524	-13.3053611566172	-18.4188003929263	-9.33325665931972	GOOD	GOOD
0.0557403047088095	0.0791799268419125	0.177977806967481	0.0776366270932956	-0.989141520455281	0.969849854536218	0.00198930495820113	0.0312092324821162	0.00963867525937234	0.100967067900335	0.139148098756335	0.242770170163366	-0.554234043186697	-0.578520464991451	1.95057969447985	19.3736633869987	-3.37279300195524	-13.3118140876355	-18.4192289400693	-9.64763719514992	GOOD	GOOD
0.0551192083589625	0.0780184096445029	0.179352279145062	0.0768164013156269	-0.98921384764436	0.973096755365107	0.00379137313393776	0.0315146491215514	0.0681793973842807	0.0407058061832569	-0.0967886804624762	0.39225955473987	-0.430240315711579	-0.268893425233893	1.95057969447985	19.3736633869987	-3.37279300195524	-13.3118140876355	-18.4192289400693	-9.64763719514992	GOOD	GOOD
0.0557737371778819	0.0754609689099974	0.17693516180249	0.0806193611128036	-0.990909767020895	0.971437920013208	0.00561334823446437	0.0309859052754524	0.00781670422318966	-0.0141425524305912	-0.0375068670950531	0.56557852467493	0.413286268342626	-0.295684394162757	1.98502354795482	19.3625785868529	-3.35922632319112	-13.3118140876355	-18.4192289400693	-9.64763719514992	GOOD	GOOD
0.0552556622731575	0.0719509015439143	0.177954676389195	0.0820780753793737	-0.987315304854745	0.963958809288819	0.00315640122342994	0.0314976074532562	0.00788293275378213	0.0943383354686123	-0.0395921197438388	0.319177594581302	0.675010128322021	-0.492845305568563	3.06846369447985	19.0139033869987	-2.93248300195525	-13.3118140876355	-18.4192289400693	-9.64763719514992	GOOD	GOOD
0.056351656879643	0.0681752780091566	0.17978013718167	0.0830783282402499	-0.991398952075712	0.966462028801886	0.00183995654147645	0.0371679459303776	0.0124573713031712	-0.129127360141151	-0.0938908374336572	-0.0725825583530789	-0.567782436905942	-0.0894648370390058	3.06846369447985	19.0139033869987	-2.93248300195525	-13.2254721322612	-18.5043352242402	-9.64835443160854	GOOD	GOOD
0.0553591843464078	0.0647901704420349	0.179327819451603	0.0832227244227996	-0.988669102878476	0.971996074426021	0.00310874832121161	0.039507494251492	0.131803224714444	0.100051656415962	0.0137309834745096	0.331648714957801	-1.2121490289511	0.116788657385781	3.06846369447985	19.0139033869987	-2.93248300195525	-12.9330940876355	-18.7925289400693	-9.65078319514992	GOOD	GOOD
0.0553568568035092	0.0622769743884879	0.179467001464526	0.0759884347331826	-0.990215684300878	0.970582205255732	0.00342356119895506	0.0324750631758046	0.12371352724413	0.0344586574289773	-0.21499835764436	0.00340470821838339	-0.921584428225933	-0.0519175537032924	3.06846369447985	19.0139033869987	-2.93248300195525	-12.9330940876355	-18.7925289400693	-9.65078319514992	GOOD	GOOD
0.0552976517747988	0.0609292068444139	0.180242431271217	0.0813816284156244	-0.991764798753234	0.966298266282771	-0.000644814720177771	0.0302220282054791	-0.0541951051794199	-0.1326147298111	-0.0954550193475162	-0.355940737188819	-0.401558730980122	-0.233471024523654	3.06811631613799	19.0137871193436	-2.97061143993299	-12.9330940876355	-18.7925289400693	-9.65078319514992	GOOD	GOOD
0.056238018830174	0.0608517684104318	0.178947322190334	0.0769583225859037	-0.986819175502317	0.961898035174168	-0.00211923699533475	0.038269228145854	-0.0541501434869894	-0.0236982787888153	-0.0372807406340181	-0.652086783792088	-0.925564811885378	-0.180203260741157	3.06090469447985	19.0113733869987	-3.76216300195524	-12.9330940876355	-18.7925289400693	-9.65078319514992	GOOD	GOOD
0.0557166443832629	0.0619849183105108	0.179092128849389	0.0818124407113906	-0.988243161745485	0.962665698192236	-0.0012032307088452	0.0403377120782417	-0.0541794889709893	-0.125504619511241	-0.0404424793205471	-0.867661368936844	-1.85736665315604	-0.351583645725636	3.06090469447985	19.0113733869987	-3.76216300195524	-12.9330940876355	-18.7925289400693	-9.65078319514992	GOOD	GOOD
0.055593102780642	0.064169025322681	0.183206252585979	0.0775561414914512	-0.990117794236464	0.969198076475136	0.00309850778250328	0.0389114128227561	-0.0439748254752695	0.105777235118738	-0.0848310507590635	-0.79489842887365	-2.31617942591041	-0.237633304535123	3.06090469447985	19.0113733869987	-3.76216300195524	-12.9330940876355	-18.7925289400693	-9.65078319514992	GOOD	GOOD
0.0559539790287502	0.0671894516226728	0.18126116368567	0.0823359641439868	-0.989626440050629	0.971005647958919	0.0032916453008416	0.0364255737918928	0.113586653328171	0.144959810784219	0.138423596062285	-0.362243706077679	-1.91817469104208	-0.244184962896156	3.06090469447985	19.0113733869987	-3.76216300195524	-12.9330940876355	-18.7925289400693	-9.65078319514992	GOOD	GOOD
0.0558898194073728	0.0707568504892127	0.180862784956546	0.0781074496814843	-0.989854850873315	0.970057635873445	0.00335241602011291	0.0323236331042335	-0.16667087628507	-0.137933752938811	0.0235847409698124	-0.179266038576104	-1.41774050033268	-0.291842187442177	3.01518130349433	19.033663725171	-3.76189638287337	-12.9330940876355	-18.7925289400693	-9.65078319514992	GOOD	GOOD
0.0559811898438861	0.0744621529006022	0.180780174721213	0.077132327697237	-0.98607651769635	0.970572162497172	0.0044172991512163	0.0316148741554269	0.0118307638198933	-0.130112552888702	0.0157011834775216	0.173429312097048	-1.42858996897086	-0.566080245278283	2.31662369447985	19.3742133869987	-3.75782300195524	-12.9330940876355	-18.7925289400693	-9.65078319514992	GOOD	GOOD
0.0565928167638409	0.0778144729778219	0.178766005369126	0.0830401661301071	-0.989923717945559	0.970360831560733	0.00929654573624752	0.0357624937770149	0.0655109343599019	-0.0176996912220231	-0.106515691231053	0.590824433615848	-1.704087	-0.463973192165499	2.31662369447985	19.3742133869987	-3.75782300195524	-12.9330940876355	-18.7925289400693	-9.65078319514992	GOOD	GOOD
0.0564699472603091	0.0803719516335549	0.177833211179823	0.0830206467438013	-0.988188937062419	0.97335264593242	0.0118748897155335	0.04244110514175	0.0120284466724998	0.0034195282251177	-0.211505821981774	0.987443860852794	-1.60465935233874	-0.362736682665572	2.31662369447985	19.3742133869987	-3.75782300195524	-12.933817095626	-18.5356246695567	-9.52101011401529	GOOD	GOOD
0.0563910464446117	0.0818363074748696	0.177554845037877	0.0827674692181471	-0.989155469289165	0.975143120853548	0.00758275538565831	0.0452028167389704	0.0695212304576965	0.260639091455479	-0.098132494003087	1.3598304404206	-1.22949474017134	-0.381283943702314	2.31662369447985	19.3742133869987	-3.75782300195524	-12.9352040876355	-18.0427889400693	-9.27205819514992	GOOD	GOOD
0.0558257905380704	0.0820513049816358	0.17944690572066	0.0798240409101168	-0.989908299199758	0.974514713914761	0.000279836361000589	0.0409216938248241	0.0789733738677562	-0.00878290755732183	-0.0840286601250525	1.38500437193876	-0.743954152354011	-0.364007632999831	2.28874209964898	19.3460506159927	-3.75767300051181	-12.9352040876355	-18.0427889400693	-9.27205819514992	GOOD	GOOD
0.0550668118086621	0.0809738506673717	0.174659291418026	0.0820307254203787	-0.987549643251555	0.976934648786052	0.00126815623186055	0.0378957378026574	0.173618799556835	0.087917649555529	0.0799304637855141	0.940132648939182	-0.441987983288823	-0.357217482445132	1.95230769447985	19.0062233869987	-3.75586300195525	-12.9352040876355	-18.0427889400693	-9.27205819514992	GOOD	GOOD
0.0555414825751758	0.0786917166352538	0.176709279770489	0.0822293183322675	-0.986915284834066	0.979464976158848	0.00281910887320483	0.0354850458581757	-0.0493923348040319	-0.0730718835068228	0.0238972438282901	0.457946349772151	-0.333633618412644	-0.205901136628082	1.95230769447985	19.0062233869987	-3.75586300195525	-12.9308715104398	-18.1577913439856	-9.13478745142288	GOOD	GOOD
0.0551615706781228	0.0754609764767105	0.174572762053063	0.0792788250312151	-0.989786868494576	0.981161532920821	0.00549905527510464	0.0361646401695919	0.0180063235882328	-0.0127689176518937	0.0134717392675642	0.121914270600894	-0.236451624323355	-0.0723390146910234	1.95230769447985	19.0062233869987	-3.75586300195525	-12.9211140876355	-18.4167889400693	-8.82563919514992	GOOD	GOOD
0.0543820068770124	0.0716691496669785	0.175247225349892	0.0813081730725896	-0.991843730567626	0.976205292746497	0.00251398971098596	0.0324794374014836	0.131319654886797	0.0475126605107841	-0.0872354246926747	-0.0706881700616661	-0.101160029285314	-0.252496936208831	1.95230769447985	19.0062233869987	-3.75586300195525	-12.9211140876355	-18.4167889400693	-8.82563919514992	GOOD	GOOD
0.0543467683286253	0.067743608707412	0.173370836091476	0.0791867238429347	-0.990712137528881	0.97028285635508	0.00897493250348591	0.0358385181676436	0.10856316973934	0.0857280722327745	0.0294024007075821	0.0441883530707727	0.114164555230401	-0.108091056982404	2.01961145690588	19.0401308282045	-3.75623535923878	-12.9211140876355	-18.4167889400693	-8.82563919514992	GOOD	GOOD
0.0545544821972513	0.0640936236047041	0.172009326213779	0.0803585289120366	-0.99221116730847	0.973898086200244	0.00822639754451648	0.0388912546343099	-0.0872131888888922	-0.0837747148631526	0.0673234714877614	0.128565936338363	0.272321932971995	-0.126753413053246	2.68615469447985	19.3759333869987	-3.75992300195524	-12.9211140876355	-18.4167889400693	-8.82563919514992	GOOD	GOOD
0.0539807370295107	0.0610573760020899	0.172670968385566	0.0787535981376613	-0.990100410888068	0.974081178166421	0.00427663740828625	0.0371401989788054	0.175000835372305	-0.114680641869291	-0.0863540689677442	0.304718797874397	0.591679084722236	0.0125613411837847	2.68615469447985	19.3759333869987	-3.75992300195524	-12.8512586602513	-18.5563972143787	-8.9089757464374	GOOD	GOOD
0.0543038074942008	0.0588275831412287	0.178046631827143	0.076398093437907	-0.990211379154857	0.975740704877187	0.00259906648973	0.0396492627711248	0.000956904312179767	0.0961554392418347	0.0174612957599997	0.4054645	0.859009234696027	-0.0730447416080675	2.68615469447985	19.3759333869987	-3.75992300195524	-12.5465740876355	-19.1653189400693	-9.27246019514992	GOOD	GOOD
0.0539635309313579	0.0574341619442186	0.174940461647985	0.0776886497969203	-0.986960749741061	0.972798246124124	0.00218552109201804	0.0377494529364946	-0.0547876939716066	0.0295427686469416	-0.0310058350504333	0.431146399141272	1.43184468483546	-0.2199209	2.68615469447985	19.3759333869987	-3.75992300195524	-12.5465740876355	-19.1653189400693	-9.27246019514992	GOOD	GOOD
0.0539408911338136	0.0567956634424366	0.178001327001657	0.0747171382628134	-0.989532289306601	0.97346215176235	0.00292852423067037	0.0385516729885024	-0.0547925643161633	-0.0845711617627308	0.0104997444569515	0.515823738874745	1.64920031388601	-0.193369366027113	2.68615469447985	19.3759333869987	-3.75992300195524	-12.5465740876355	-19.1653189400693	-9.27246019514992	GOOD	GOOD
0.0542737123786504	0.0567630730423972	0.174318958721536	0.0786357609232765	-0.991469812207533	0.971021140755025	0.00513752071430366	0.0358806090729345	-0.0547582899476976	-0.1183683118779	-0.0783259215359039	0.49564748644795	1.64353452340439	-0.125818183473883	2.68615469447985	19.3759333869987	-3.75992300195524	-12.5465740876355	-19.1653189400693	-9.27246019514992	GOOD	GOOD
0.0536565300203266	0.0571323018932002	0.176978824531774	0.0792050342216103	-0.984045954479232	0.966125420362168	0.00449182078545246	0.0365761767528587	-0.0337279221953802	0.0489149545452651	0.0706974457249048	0.620781802465444	1.68096961996577	-0.2199209	2.68615469447985	19.3759333869987	-3.75992300195524	-12.5489435857406	-18.9865375639057	-9.27311496884584	GOOD	GOOD
0.0542912063236371	0.0576668644962322	0.176580528011879	0.0802472003923091	-0.989585332256274	0.972567941738763	0.00569247380007489	0.0401965371922807	0.123929590015009	0.109304454195169	-0.016215272435242	0.776754964614101	1.47283525533204	-0.280646943519807	2.68615469447985	19.3759333869987	-3.75992300195524	-12.5565040876355	-18.4160889400693	-9.27520419514992	GOOD	GOOD
0.0534107472972351	0.0581597325704857	0.174611444825271	0.0813921237118468	-0.989616149701792	0.974217842041988	0.00212300277730677	0.0410595217069321	0.0617063398631798	0.13373013683358	0.130864102831374	0.818145134880665	1.86826126195402	-0.49541286618502	2.68615469447985	19.3759333869987	-3.75992300195524	-12.5565040876355	-18.4160889400693	-9.27520419514992	GOOD	GOOD
0.0540602742832432	0.0585022992528567	0.179362702561697	0.0804316523674759	-0.98961412646249	0.976224064085615	0.00637441171719768	0.040519058596736	0.00719835391005586	-0.0853196025749981	0.0234999490002475	0.422178159803538	1.96946359295327	-0.437605848923081	2.73244339993856	19.3314617773861	-3.71333544493024	-12.5565040876355	-18.4160889400693	-9.27520419514992	GOOD	GOOD
0.0545303046178853	0.0587107675426312	0.179039708444056	0.0791341836592425	-0.986305098012751	0.979789857334753	0.00404707771903212	0.0404036929553019	-0.00834306572491291	-0.115384572120774	0.00828819544277466	0.48474386297285	1.49696964891624	-0.105386397850349	3.06439269447985	19.0125433869987	-3.37924300195525	-12.5565040876355	-18.4160889400693	-9.27520419514992	GOOD	GOOD
0.0541894157721266	0.0588942148975096	0.177354672011433	0.0788569034366321	-0.986592983111333	0.976520102745576	0.00583065179893458	0.0391296143424411	-0.0689721278677597	0.034623653387208	-0.113988027655503	0.43929541304864	1.43916011482425	-0.245436420719172	3.06439269447985	19.0125433869987	-3.37924300195525	-12.665990240667	-18.5255314835441	-9.38439641976934	GOOD	GOOD
0.054886674620882	0.0591843862344133	0.182833207497027	0.0775006101906077	-0.985871819180496	0.973230110325558	0.00399588854268661	0.0311778588932726	0.222450463003971	-0.0256880159233024	-0.172077733173697	0.163756805795047	1.76109164312043	-0.1589578	3.06439269447985	19.0125433869987	-3.37924300195525	-12.9330940876355	-18.7925289400693	-9.65078319514992	GOOD	GOOD
[truncated: 102,378 more rows]
