# Supplementary material for: Machine Learning to Improve Orientation Estimation in Sports Situations Challenging for Inertial Sensor Use
Source: Front Sports Act Living. 2021 Aug 3;3:670263. doi: 10.3389/fspor.2021.670263 (PMC8369156; doi:10.3389/fspor.2021.670263)
Supplement: Supplementary file 14 [file Table_1.XLSX]

## Sheet: Sheet1
S3. Supplementary material for model selection
*All data error measures are reported in radians
Table S3.1
Feature ranking on importance
Number	Feature	Ranking
1	mag_frame_y	1
2	mag_thorax_x	1
3	mag_frame_x	2
4	acc_thorax_x	3
5	mag_thorax_y	4
6	mag_thorax_z	5
7	mag_frame_z	6
8	acc_thorax_z	7
9	gyr_frame_z	8
10	acc_thorax_y	9
11	gyr_thorax_z	10
12	﻿acc_frame_x	11
13	gyr_thorax_y	12
14	gyr_thorax_x	13
15	gyr_frame_x	14
16	gyr_frame_y	15
17	acc_frame_y	16
18	acc_frame_z	17
Table S3.2
Select best number of features, or feature set, based on validation set (IMU-based data compared with MOCAP data)
Model	Outcome label	Number of features	V1		V2		V3
			RMSE	MAE	RMSE	MAE	RMSE	MAE
Random Forest	EFcorrect	6	0.159569	0.125106	0.256687	0.145201	0.226432	0.167257
Random Forest	EFcorrect	5	0.236157	0.166265	0.233494	0.13723	0.219822	0.167472
Random Forest	EFcorrect	4	0.256792	0.186079	0.259109	0.149871	0.232179	0.183136
Random Forest	EFcorrect	3	0.217807	0.168152	0.275454	0.168932	0.23129	0.17837
Random Forest	EFcorrect	2	0.18895	0.136916	0.300956	0.179923	0.236793	0.184606
Table S3.3
Select best model and outcome label based on implementation of the validation set (IMU-based data compared with MOCAP data)
Model	Outcome label	Number of features	V1		V2		V3
			RMSE	MAE	RMSE	MAE	RMSE	MAE
Decision Tree	Efcorrect	5	0.215626	0.16028	0.185905	0.127363	0.296623	0.21425
Random Forest	EFcorrect	5	0.209517	0.149135	0.288304	0.16124	0.212402	0.156014
Naïve Bayes	EFcorrect	5	0.594839	0.373608	0.41609	0.199762	0.222077	0.170592
Logistic Regression	EFcorrect	5	0.308447	0.244544	0.42007	0.180034	0.250192	0.189864
Decision Tree	Efcorrect_S5	5	0.193541	0.141478	0.251326	0.147325	0.257225	0.192377
Random Forest	Efcorrect_S5	5	0.18598	0.136582	0.377557	0.202245	0.261157	0.201937
Naïve Bayes	Efcorrect_S5	5	0.615607	0.38334	0.41843	0.200592	0.222157	0.170781
Logistic Regression	Efcorrect_S5	5	0.319053	0.258656	0.42058	0.179654	0.25141	0.189725
Table S3.4
Determine precision, recall and accuracy of the models in Table S3.3 to evaluate classification performance of each model
Model	Outcome label	Number of features	V1							V2							V3
			TP	FP	FN	TN	Precision	Recall	Accuracy	TP	FP	FN	TN	Precision	Recall	Accuracy	TP	FP	FN	TN	Precision	Recall	Accuracy
Decision Tree	Efcorrect	5	85664	6485	10280	1000	0.929625	0.892854	0.837908	67852	10536	11219	2382	0.865592	0.858115	0.763504	66159	10366	20670	1504	0.864541	0.761946	0.685549
Random Forest	EFcorrect	5	93487	5007	2457	2478	0.949164	0.974391	0.927835	74053	11482	5018	1436	0.865763	0.936538	0.820631	82702	11525	4127	345	0.877689	0.95247	0.841417
Naïve Bayes	EFcorrect	5	53448	1676	42496	5809	0.969596	0.557075	0.572924	41832	1184	37239	11734	0.972475	0.529044	0.582309	76220	11135	10609	735	0.872532	0.877817	0.779694
Logistic Regression	EFcorrect	5	70549	2780	25395	4705	0.962089	0.735314	0.727591	58810	4531	20261	8387	0.928467	0.743762	0.73049	70023	10785	16806	1085	0.866535	0.806447	0.720453
Decision Tree	Efcorrect_S5	5	88352	3625	8844	2608	0.960588	0.909009	0.879444	74394	9433	6975	1187	0.887471	0.914279	0.821631	75023	8291	14180	1205	0.900485	0.841037	0.772328
Random Forest	Efcorrect_S5	5	96146	5694	1050	539	0.944089	0.989197	0.934796	78371	9944	2998	676	0.887403	0.963156	0.859309	87930	9422	1273	74	0.903217	0.985729	0.89164
Naïve Bayes	Efcorrect_S5	5	53848	1133	43348	5100	0.979393	0.554015	0.569937	42496	825	38873	9795	0.980956	0.522263	0.568448	78993	9108	10210	388	0.896619	0.885542	0.804274
Logistic Regression	Efcorrect_S5	5	72336	2165	24860	4068	0.97094	0.744228	0.73871	60174	3700	21195	6920	0.942073	0.73952	0.72937	73954	8996	15249	500	0.891549	0.829053	0.754354
TP - Number of true positives
FP - Number of false positives
FN - Number of false negatives
TN - Number of true negatives
V1 - Subject 1 from the validation set
V2 - Subject 2 from the validation set
