# Supplementary material for: Machine Learning to Improve Orientation Estimation in Sports Situations Challenging for Inertial Sensor Use
Source: Front Sports Act Living. 2021 Aug 3;3:670263. doi: 10.3389/fspor.2021.670263 (PMC8369156; doi:10.3389/fspor.2021.670263)
Supplement: Supplementary file 15 [file Table_2.XLSX]

## Sheet: Sheet1
S4. Supplementary material in line with Table 4 and Figure 4
Table S4
Comparison of the mean error, MAE and RMSE (with the gold standard) of the original MW filter and the extended filter.
Model used	Condition	Mean error			MAE			RMSE
		V1	V2	Vtot	V1	V2	Vtot	V1	V2	Vtot
Original	static_all	-1.33621	0.303386	-0.516412	4.48286	4.29468	4.38877	5.47023	6.46202	5.96613
Extended	static_all	-0.00791	2.24333	1.11771	4.09351	3.95934	4.02643	5.21175	5.35247	5.28211
					-0.0868537	-0.0780812	-0.0824675	-0.0472519	-0.171704	-0.109478
Original	agility_all	-6.79132	-6.74461	-6.76797	9.26725	9.57304	9.42015	11.0256	11.9757	11.5007
Extended	agility_all	1.39723	2.60737	2.0023	5.34713	6.97969	6.16341	6.76906	8.99962	7.88434
					-0.423008	-0.270901	-0.346955	-0.386062	-0.248511	-0.317287
Original	slow-mod_sprt	-10.8326	0.694805	-5.06888	11.4098	5.85065	8.63022	14.0717	7.27968	10.6757
Extended	slow-mod_sprt	3.76608	3.15582	3.46095	5.71513	4.85426	5.2847	6.82507	6.43121	6.62814
					-0.499103	-0.170304	-0.334703	-0.514977	-0.116553	-0.315765
Original	fast_sprt	-13.6947	-4.92181	-9.30825	14.0574	7.55159	10.8045	17.1453	8.71327	12.9293
Extended	fast_sprt	0.37967	2.42629	1.40298	5.28956	5.70646	5.49801	7.1653	7.19243	7.17886
					-0.623716	-0.244336	-0.434026	-0.582083	-0.174543	-0.378313
Original	driving all	-8.22453	-5.4624	-6.84346	10.1685	8.75926	9.46386	12.4059	10.9907	11.6983
Extended	driving all	1.60392	2.65293	2.12843	5.39181	6.49656	5.94419	6.82774	8.43371	7.63072
					-0.469752	-0.258321	-0.371907	-0.449636	-0.232648	-0.347705
V1 - Subject 1 from the validation set
V2 - Subject 2 from the validation set
Vtot - Average of Subject 1 and Subject 2
