# Supplementary material for: Machine Learning to Improve Orientation Estimation in Sports Situations Challenging for Inertial Sensor Use
Source: Front Sports Act Living. 2021 Aug 3;3:670263. doi: 10.3389/fspor.2021.670263 (PMC8369156; doi:10.3389/fspor.2021.670263)
Supplement: Supplementary file 16 [file Table_3.XLSX]

## Sheet: Table S5
S5. Supplementary material with Bland-Altman results
Table S5
Results of Bland-Altman analyses in which the trunk angles of two variants of the MW filter (Original) and (Extended) were compared with
MOCAP trunk angles. Mean differences and the lower and upper limits of agreement (LOA) were reported for three types of exercises; slow-
moderate speed, fast speed and agility exercises.
Type of exercise	Slow-moderate speed		Fast speed		Agility
MW filter	Extended	Original	Extended	Original	Extended	Original
Mean difference	3.5	-5.6	1.4	-9.1	1.95	-6.8
LOA	-8 - 15	-25 - 14	-12 - 15	-28 – 10	-13 - 17	-25 - 11

## Sheet: BA plot (slow-mod. speed)
Figure S5.1
Bland-Altman plot of the extended MW filter-based trunk angles against MOCAP-based trunk angles for slow to moderate speed-exercises of subject 1 (S1) and 2 (S2) of the test set

## Sheet: BA plot (fast speed)
Figure S5.2
Bland-Altman plot of the extended MW filter-based trunk angles against MOCAP-based trunk angles for fast speed-exercises of subject 1 (S1) and 2 (S2) of the test set

## Sheet: BA plot (agility)
Figure S5.3
Bland-Altman plot of agility-exercises of subject 1 (S1) and 2 (S2) of the test set
