# Supplementary material for: Machine Learning to Improve Orientation Estimation in Sports Situations Challenging for Inertial Sensor Use
Source: Front Sports Act Living. 2021 Aug 3;3:670263. doi: 10.3389/fspor.2021.670263 (PMC8369156; doi:10.3389/fspor.2021.670263)
Supplement: Supplementary file 17 [file Table_4.XLSX]

## Sheet: Sheet1
S6. Supplementary material in line with the duration of successive instances of large and small correction sizes
Table S6.
Overview of the duration of successive instances of ßlow and ßhigh of subjects 1 (S1) and 2 (S2) from the test set. The median, interquartile range (25% and 75%) and total range of the durations are reported
	ßlow		ßhigh
	S1	S2	S1	S2
Median	.05	.03	.03	.05
Interquartile range	.02-.15	.01-.06	.01-.06	.02-.15
LOA	.01-15.3	.01-2.05	.01-.99	.01-34.32
S1 - Subject 1 from the test set
S2 - Subject 2 from the test set
